# Supplementary material for: Global Research Trends in Extracellular Vesicle–Based Therapy for Regenerative Medicine: A Bibliometric Analysis (2014–2024)
Source: Bioengineering (Basel). 2026 Feb 20;13(2):247. doi: 10.3390/bioengineering13020247 (PMC12937803; doi:10.3390/bioengineering13020247)
Supplement: Supplementary file 1 [file bioengineering-13-00247-s001.zip]

Archive with 40 entries (40 files):
- download_ (1).txt
- download_ (2).txt
- download_ (3).txt
- download_ (4).txt
- download_ (5).txt
- download_ (6).txt
- download_ (7).txt
- download_ (8).txt
- download_ (9).txt
- download_ (10).txt
- download_ (11).txt
- download_ (12).txt
- download_ (13).txt
- download_ (14).txt
- download_ (15).txt
- download_(1).jpg
- download_(2).jpg
- download_(3).jpg
- download_(4).jpg
- download_(5).jpg
- download_(6).jpg
- download_(7).jpg
- download_(8).jpg
- download_(9).jpg
- download_(10).jpg
- download_(11).jpg
- download_(12).jpg
- download_(13).jpg
- download_(14).jpg
- download_(15).jpg
- download_(16).jpg
- download_(17).jpg
- download_(18).jpg
- download_(19).jpg
- download_(20).jpg
- download_(21).jpg
- download_(22).jpg
- download_(23).jpg
- download_(24).jpg
- download_(25).jpg
