# Supplementary material for: Global Research Trends in Extracellular Vesicle–Based Therapy for Regenerative Medicine: A Bibliometric Analysis (2014–2024)
Source: Bioengineering (Basel). 2026 Feb 20;13(2):247. doi: 10.3390/bioengineering13020247 (PMC12937803; doi:10.3390/bioengineering13020247)
Supplement: Supplementary file 1 [file bioengineering-13-00247-s001.zip › download_ (1).txt]

FN Clarivate Analytics Web of Science
VR 1.0
PT J
AU Lopes, D
   Lopes, J
   Pereira-Silva, M
   Peixoto, D
   Rabiee, N
   Veiga, F
   Moradi, O
   Guo, ZH
   Wang, XD
   Conde, J
   Makvandi, P
   Paiva-Santos, AC
AF Lopes, Daniela
   Lopes, Joana
   Pereira-Silva, Miguel
   Peixoto, Diana
   Rabiee, Navid
   Veiga, Francisco
   Moradi, Omid
   Guo, Zhan-Hu
   Wang, Xiang-Dong
   Conde, Joao
   Makvandi, Pooyan
   Paiva-Santos, Ana Claudia
TI Bioengineered exosomal-membrane-camouflaged abiotic nanocarriers:
   neurodegenerative diseases, tissue engineering and regenerative medicine
SO MILITARY MEDICAL RESEARCH
LA English
DT Review
DE Biomimetic; Cell membrane coating; Exosome; Exosomal-membrane-coated
   nanoparticle; Extracellular vesicle (EV)
ID CELL-DERIVED EXOSOMES; DRUG-DELIVERY SYSTEM; EXTRACELLULAR VESICLES;
   BLOOD EXOSOMES; IN-VITRO; NANOPARTICLES; NANOVESICLES; LIPOSOMES;
   BIODISTRIBUTION; CHEMORESISTANCE
AB A bio-inspired strategy has recently been developed for camouflaging nanocarriers with biomembranes, such as natural cell membranes or subcellular structure-derived membranes. This strategy endows cloaked nanomaterials with improved interfacial properties, superior cell targeting, immune evasion potential, and prolonged duration of systemic circulation. Here, we summarize recent advances in the production and application of exosomal membrane-coated nanomaterials. The structure, properties, and manner in which exosomes communicate with cells are first reviewed. This is followed by a discussion of the types of exosomes and their fabrication methods. We then discuss the applications of biomimetic exosomes and membrane-cloaked nanocarriers in tissue engineering, regenerative medicine, imaging, and the treatment of neurodegenerative diseases. Finally, we appraise the current challenges associated with the clinical translation of biomimetic exosomal membrane-surface-engineered nanovehicles and evaluate the future of this technology.
C1 [Lopes, Daniela; Lopes, Joana; Pereira-Silva, Miguel; Peixoto, Diana; Veiga, Francisco; Paiva-Santos, Ana Claudia] Univ Coimbra, Fac Pharm, Dept Pharmaceut Technol, P-3000548 Coimbra, Portugal.
   [Pereira-Silva, Miguel; Peixoto, Diana; Veiga, Francisco; Paiva-Santos, Ana Claudia] Univ Coimbra, Fac Pharm, REQUIMTE LAQV, Grp Pharmaceut Technol, P-3000548 Coimbra, Portugal.
   [Rabiee, Navid] Macquarie Univ, Sch Engn, Sydney, NSW 2109, Australia.
   [Rabiee, Navid] Murdoch Univ, Ctr Mol Med & Innovat Therapeut, Perth, WA 6150, Australia.
   [Moradi, Omid] Islamic Azad Univ, Dept Chem, Shahr E Qods Branch, Tehran 37437515, Iran.
   [Guo, Zhan-Hu] Northumbria Univ, Dept Mech & Construct Engn, Integrated Composites Lab ICL, Newcastle Upon Tyne NE1 8ST, England.
   [Wang, Xiang-Dong] Fudan Univ, Zhongshan Hosp, Shanghai Med Coll, Dept Pulm & Crit Care Med, Shanghai 200032, Peoples R China.
   [Conde, Joao] Univ Nova Lisboa, Fac Ciencias Med, NOVA Med Sch, P-1169056 Lisbon, Portugal.
   [Conde, Joao] Univ Nova Lisboa, Fac Ciencias Med, Ctr Toxicogen & Human Hlth Genet Oncol & Human Tox, NOVA Med Sch, P-1169056 Lisbon, Portugal.
   [Makvandi, Pooyan] Univ Edinburgh, Inst Bioengn, Sch Engn, Edinburgh EH9 3JL, Scotland.
C3 Universidade de Coimbra; Universidade de Coimbra; Macquarie University;
   Murdoch University; Islamic Azad University; Northumbria University;
   Fudan University; Universidade Nova de Lisboa; Universidade Nova de
   Lisboa; University of Edinburgh
RP Paiva-Santos, AC (corresponding author), Univ Coimbra, Fac Pharm, Dept Pharmaceut Technol, P-3000548 Coimbra, Portugal.; Paiva-Santos, AC (corresponding author), Univ Coimbra, Fac Pharm, REQUIMTE LAQV, Grp Pharmaceut Technol, P-3000548 Coimbra, Portugal.; Wang, XD (corresponding author), Fudan Univ, Zhongshan Hosp, Shanghai Med Coll, Dept Pulm & Crit Care Med, Shanghai 200032, Peoples R China.; Makvandi, P (corresponding author), Univ Edinburgh, Inst Bioengn, Sch Engn, Edinburgh EH9 3JL, Scotland.
EM xdwang@clintranslmed.org; pooyan.makvandi@ed.ac.uk; acsantos@ff.uc.pt
RI Rabiee, Navid/K-4407-2019; GUO, Zhanhu/L-2164-2015; Conde,
   João/F-2231-2011; Makvandi, Pooyan/G-9237-2016; Moradi,
   Omid/AFK-8814-2022; Pereira-Silva, Miguel/AAM-6756-2020; Paiva-Santos,
   Ana Cláudia/B-5780-2019; Veiga, Francisco/AAH-7884-2021
OI Rabiee, Navid/0000-0002-6945-8541; Conde, João/0000-0001-8422-6792;
   Makvandi, Pooyan/0000-0003-2456-0961; Peixoto,
   Diana/0000-0001-9772-4504; Paiva-Santos, Ana
   Cláudia/0000-0003-2710-6000; Veiga, Francisco/0000-0002-1041-0068
CR Abdel-Haq H, 2019, NEURAL REGEN RES, V14, P72, DOI 10.4103/1673-5374.243709
   Admyre C, 2007, J ALLERGY CLIN IMMUN, V120, P1418, DOI 10.1016/j.jaci.2007.06.040
   Asadi K, 2022, J DRUG DELIV SCI TEC, V77, DOI 10.1016/j.jddst.2022.103856
   Baek S, 2022, ACS APPL BIO MATER, V5, P2862, DOI 10.1021/acsabm.2c00246
   Bai SW, 2020, BIOMED PHARMACOTHER, V131, DOI 10.1016/j.biopha.2020.110756
   Baig ABA, 2021, ADV COMPOS HYBRID MA, V4, P114, DOI 10.1007/s42114-020-00195-9
   Bakulski K.M., 2020, Genetics, neurology, behavior, and diet in dementia, P813
   Banskota S, 2017, MACROMOL BIOSCI, V17, DOI 10.1002/mabi.201600361
   Ben XY, 2022, FRONT BIOENG BIOTECH, V10, DOI 10.3389/fbioe.2022.936951
   Betzer O, 2017, ACS NANO, V11, P10883, DOI 10.1021/acsnano.7b04495
   Bose RJC, 2018, ACS NANO, V12, P10817, DOI 10.1021/acsnano.8b02587
   Buschow SI, 2010, IMMUNOL CELL BIOL, V88, P851, DOI 10.1038/icb.2010.64
   Cai ZJ, 2012, J IMMUNOL, V188, P5954, DOI 10.4049/jimmunol.1103466
   Ceccarelli S, 2020, FRONT CELL DEV BIOL, V8, DOI 10.3389/fcell.2020.00236
   Chang YH, 2022, BIOMEDICINES, V10, DOI 10.3390/biomedicines10112773
   Charoenviriyakul C, 2017, EUR J PHARM SCI, V96, P316, DOI 10.1016/j.ejps.2016.10.009
   Chen PF, 2019, THERANOSTICS, V9, P2439, DOI 10.7150/thno.31017
   Chen YL, 2020, NANO RES, V13, P2617, DOI 10.1007/s12274-020-2931-5
   Chen YD, 2017, SCI REP-UK, V7, DOI 10.1038/s41598-017-06076-4
   Chen ZP, 2016, ONCOTARGET, V7, P67387, DOI 10.18632/oncotarget.11794
   Cheng G, 2018, J AM CHEM SOC, V140, P7282, DOI 10.1021/jacs.8b03584
   Cheng XM, 2022, FRONT CHEM, V10, DOI 10.3389/fchem.2022.963004
   Choi B, 2020, METHODS, V177, P2, DOI 10.1016/j.ymeth.2019.12.004
   Choi DS, 2015, MASS SPECTROM REV, V34, P474, DOI 10.1002/mas.21420
   Choi H, 2021, TISSUE ENG REGEN MED, V18, P499, DOI 10.1007/s13770-021-00361-0
   Choo YW, 2018, ACS NANO, V12, P8977, DOI 10.1021/acsnano.8b02446
   Chow A, 2014, SCI REP-UK, V4, DOI 10.1038/srep05750
   Chugh V, 2021, ACS NANO, V15, P17080, DOI 10.1021/acsnano.1c03800
   Clayton A, 2003, EUR J IMMUNOL, V33, P522, DOI 10.1002/immu.200310028
   Colombo M, 2013, J CELL SCI, V126, P5553, DOI 10.1242/jcs.128868
   Coumans FAW, 2017, CIRC RES, V120, P1632, DOI 10.1161/CIRCRESAHA.117.309417
   Datta B, 2021, ACS APPL BIO MATER, V4, P2863, DOI 10.1021/acsabm.0c01480
   De Miguel D, 2013, MOL PHARMACEUT, V10, P893, DOI 10.1021/mp300258c
   Dehghani L, 2022, INT J PREVENTIVE MED, V13, DOI 10.4103/ijpvm.ijpvm_441_21
   Dong JS, 2021, J PAIN RES, V14, P297, DOI 10.2147/JPR.S291472
   Du S, 2022, CANCER LETT, V529, P168, DOI 10.1016/j.canlet.2022.01.005
   Fang RH, 2018, ADV MATER, V30, DOI 10.1002/adma.201706759
   Fathi P, 2021, VIEW-CHINA, V2, DOI 10.1002/VIW.20200187
   Fernandes M, 2021, J CONTROL RELEASE, V336, P130, DOI 10.1016/j.jconrel.2021.06.018
   Ferreira JV, 2022, SCI ADV, V8, DOI 10.1126/sciadv.abm1140
   Ferreira-Faria I, 2022, J CONTROL RELEASE, V351, P174, DOI 10.1016/j.jconrel.2022.09.012
   Fierabracci A, 2015, CELL TRANSPLANT, V24, P133, DOI 10.3727/096368913X675728
   Fu WY, 2019, NAT COMMUN, V10, DOI 10.1038/s41467-019-12321-3
   Fuhrmann G, 2015, NANO TODAY, V10, P397, DOI 10.1016/j.nantod.2015.04.004
   Gangadaran P, 2020, PHARMACEUTICS, V12, DOI 10.3390/pharmaceutics12050442
   Garcia NA, 2015, PLOS ONE, V10, DOI 10.1371/journal.pone.0138849
   Gauvreau ME, 2009, TRAFFIC, V10, P1518, DOI 10.1111/j.1600-0854.2009.00948.x
   Gondaliya P, 2022, MOL PHARMACEUT, V19, P1294, DOI 10.1021/acs.molpharmaceut.1c00669
   Gong CA, 2019, J NANOBIOTECHNOL, V17, DOI 10.1186/s12951-019-0526-7
   Graziano F, 2021, APPL SCI-BASEL, V11, DOI 10.3390/app11062867
   Guo P, 2021, ADV FUNCT MATER, V31, DOI 10.1002/adfm.202008326
   Gurung S, 2021, CELL COMMUN SIGNAL, V19, DOI 10.1186/s12964-021-00730-1
   Han HJ, 2022, EUR J PHARM BIOPHARM, V172, P1, DOI 10.1016/j.ejpb.2022.01.004
   Han ZW, 2020, ACS APPL BIO MATER, V3, P2666, DOI 10.1021/acsabm.0c00181
   Haraszti RA, 2018, MOL THER, V26, P2838, DOI 10.1016/j.ymthe.2018.09.015
   Harrell CR, 2019, CELLS-BASEL, V8, DOI 10.3390/cells8121605
   Hazrati A, 2022, BIOMARK RES, V10, DOI 10.1186/s40364-022-00374-4
   He LQ, 2019, INT J MOL MED, V43, P83, DOI 10.3892/ijmm.2018.3944
   He ZH, 2020, MAT SCI ENG C-MATER, V106, DOI 10.1016/j.msec.2019.110298
   Heidari G., 2022, Mater Chem Horiz, V1, P35
   Holay M, 2022, BIOCONJUGATE CHEM, V33, P586, DOI 10.1021/acs.bioconjchem.1c00599
   Horibe S, 2018, BMC CANCER, V18, DOI 10.1186/s12885-017-3958-1
   Hu HZ, 2021, ADV SCI, V8, DOI 10.1002/advs.202002020
   Hu SQ, 2021, NANO TODAY, V39, DOI 10.1016/j.nantod.2021.101210
   Hurwitz SN, 2018, J VIROL, V92, DOI 10.1128/JVI.01969-17
   Islamipour Z, 2022, J NANOSTRUCTURE CHEM, V12, P991, DOI 10.1007/s40097-022-00491-4
   Jang SC, 2013, ACS NANO, V7, P7698, DOI 10.1021/nn402232g
   Jeppesen DK, 2019, CELL, V177, P428, DOI 10.1016/j.cell.2019.02.029
   Jhan YY, 2020, INT J PHARMACEUT, V573, DOI 10.1016/j.ijpharm.2019.118802
   Jia LF, 2021, ALZHEIMERS DEMENT, V17, P49, DOI 10.1002/alz.12166
   Jia XM, 2021, ACS BIOMATER SCI ENG, V7, P4430, DOI 10.1021/acsbiomaterials.1c00868
   Jiménez-Jiménez C, 2020, BIOLOGY-BASEL, V9, DOI 10.3390/biology9110406
   Jo W, 2014, LAB CHIP, V14, P1261, DOI 10.1039/c3lc50993a
   Kamerkar S, 2017, NATURE, V546, P498, DOI 10.1038/nature22341
   Ke WN, 2021, ADV DRUG DELIVER REV, V176, DOI 10.1016/j.addr.2021.113835
   Khongkow M, 2019, SCI REP-UK, V9, DOI 10.1038/s41598-019-44569-6
   Kim HY, 2020, BIOMATERIALS, V243, DOI 10.1016/j.biomaterials.2020.119942
   Kim H, 2021, INT J MOL SCI, V22, DOI 10.3390/ijms22010014
   Kim SM, 2017, J CONTROL RELEASE, V266, P8, DOI 10.1016/j.jconrel.2017.09.013
   Kim YS, 2017, EXP MOL MED, V49, DOI 10.1038/emm.2016.127
   Kooijmans SAA, 2021, ADV DRUG DELIVER REV, V173, P252, DOI 10.1016/j.addr.2021.03.017
   Lai CP, 2014, ACS NANO, V8, P483, DOI 10.1021/nn404945r
   Larios J, 2020, J CELL BIOL, V219, DOI 10.1083/jcb.201904113
   Larssen P, 2019, J IMMUNOL, V203, P825, DOI 10.4049/jimmunol.1801628
   Lauwers E, 2018, MOL CELL, V71, P689, DOI 10.1016/j.molcel.2018.07.016
   Lázaro-Ibáñez E, 2021, ACS NANO, V15, P3212, DOI 10.1021/acsnano.0c09873
   Lee BC, 2021, J CLIN MED, V10, DOI 10.3390/jcm10040711
   Lee JY, 2021, TISSUE ENG REGEN MED, V18, P479, DOI 10.1007/s13770-021-00365-w
   Lee M, 2018, BRAIN RES, V1691, P87, DOI 10.1016/j.brainres.2018.03.034
   Li J, 2021, ADV FUNCT MATER, V31, DOI 10.1002/adfm.202100969
   Li KX, 2015, INT J PHARMACEUT, V491, P105, DOI 10.1016/j.ijpharm.2015.05.068
   Li LX, 2022, J NANOBIOTECHNOL, V20, DOI 10.1186/s12951-022-01264-5
   Li QY, 2021, THERANOSTICS, V11, P3916, DOI 10.7150/thno.52496
   Li S, 2020, NANOSCALE, V12, P10854, DOI 10.1039/d0nr00523a
   Li SP, 2018, ACTA PHARMACOL SIN, V39, P542, DOI 10.1038/aps.2017.178
   Li WY, 2018, ACS APPL MATER INTER, V10, P5240, DOI 10.1021/acsami.7b17620
   Li XY, 2020, J NANOBIOTECHNOL, V18, DOI 10.1186/s12951-020-00670-x
   Li XT, 2022, STEM CELLS INT, V2022, DOI 10.1155/2022/9133658
   Li YJ, 2021, J NANOBIOTECHNOL, V19, DOI 10.1186/s12951-021-00986-2
   Li YJ, 2021, ADV HEALTHC MATER, V10, DOI 10.1002/adhm.202100794
   Li YJ, 2020, ACTA BIOMATER, V101, P519, DOI 10.1016/j.actbio.2019.10.022
   Li ZT, 2021, ADV FUNCT MATER, V31, DOI 10.1002/adfm.202100088
   Liang YJ, 2021, THERANOSTICS, V11, P3183, DOI 10.7150/thno.52570
   Liu C, 2019, NANO LETT, V19, P7836, DOI 10.1021/acs.nanolett.9b02841
   Liu H, 2022, CHINESE CHEM LETT, V33, P1673, DOI 10.1016/j.cclet.2021.10.057
   Liu LY, 2020, SCI ADV, V6, DOI 10.1126/sciadv.aba3967
   Liu Q, 2020, NANOSCALE, V12, P19939, DOI 10.1039/d0nr05953f
   Lopes J, 2022, SMALL METHODS, V6, DOI 10.1002/smtd.202200289
   Lötvall J, 2014, J EXTRACELL VESICLES, V3, DOI 10.3402/jev.v3.26913
   Lou GH, 2015, J HEMATOL ONCOL, V8, DOI 10.1186/s13045-015-0220-7
   Lu J, 2018, IMMUNOL RES, V66, P313, DOI 10.1007/s12026-018-9000-0
   Lu M, 2020, BIOMATERIALS, V242, DOI 10.1016/j.biomaterials.2020.119925
   Lu M, 2019, ACTA BIOMATER, V96, P517, DOI 10.1016/j.actbio.2019.07.006
   Lu M, 2018, INT J PHARMACEUT, V550, P100, DOI 10.1016/j.ijpharm.2018.08.040
   Luk BT, 2014, NANOSCALE, V6, P2730, DOI 10.1039/c3nr06371b
   Ma JH, 2022, J MATER CHEM B, V10, P9565, DOI 10.1039/d2tb01987f
   Martins TS, 2021, J NEUROCHEM, V156, P162, DOI 10.1111/jnc.15112
   Matsuzaka Y, 2022, VACCINES-BASEL, V10, DOI 10.3390/vaccines10101691
   Meade RM, 2019, MOL NEURODEGENER, V14, DOI 10.1186/s13024-019-0329-1
   Menck K, 2017, J EXTRACELL VESICLES, V6, DOI 10.1080/20013078.2017.1378056
   Mitra A, 2021, SCI REP-UK, V11, DOI 10.1038/s41598-021-88163-1
   Miyoshi E, 2021, LAB INVEST, V101, P1605, DOI 10.1038/s41374-021-00644-z
   Molinaro R, 2020, BIOMATER SCI-UK, V8, P333, DOI 10.1039/c9bm01766f
   Movagharnezhad N., 2022, MAT CHEM HORIZONS, V1, P89, DOI [10.22128/mch.2022.545.1004, DOI 10.22128/MCH.2022.545.1004]
   Naryzhny S, 2020, BIOMEDICINES, V8, DOI 10.3390/biomedicines8070216
   Ni J, 2022, BIOENGINEERING-BASEL, V9, DOI 10.3390/bioengineering9080363
   Osorio-Querejeta I, 2020, PHARMACEUTICS, V12, DOI 10.3390/pharmaceutics12020186
   Ostrowski M, 2010, NAT CELL BIOL, V12, P19, DOI 10.1038/ncb2000
   Panthi G, 2020, ADV COMPOS HYBRID MA, V3, P8, DOI 10.1007/s42114-020-00141-9
   Parodi A, 2017, BIOMATERIALS, V147, P155, DOI 10.1016/j.biomaterials.2017.09.020
   Paskeh MDA, 2022, J HEMATOL ONCOL, V15, DOI 10.1186/s13045-022-01305-4
   Pereira-Silva M, 2020, EXPERT OPIN DRUG DEL, V17, P1515, DOI 10.1080/17425247.2020.1813109
   Phuyal S, 2014, FEBS J, V281, P2214, DOI 10.1111/febs.12775
   Pritchard A, 2020, CELLS-BASEL, V9, DOI 10.3390/cells9051303
   Qi Y, 2020, DRUG DELIV, V27, P745, DOI 10.1080/10717544.2020.1762262
   Qian C, 2022, INT J ONCOL, V61, DOI 10.3892/ijo.2022.5405
   Qiao L, 2020, THERANOSTICS, V10, P3474, DOI 10.7150/thno.39434
   Qin W, 2022, MOL CARCINOGEN, V61, P764, DOI 10.1002/mc.23416
   Qu MK, 2018, J CONTROL RELEASE, V287, P156, DOI 10.1016/j.jconrel.2018.08.035
   Rabiee N, 2022, J NANOSTRUCTURE CHEM, V12, P919, DOI 10.1007/s40097-021-00446-1
   Rabiee N, 2020, BIOMATERIALS, V232, DOI 10.1016/j.biomaterials.2019.119707
   Ran FL, 2022, ADV COMPOS HYBRID MA, V5, P1841, DOI 10.1007/s42114-022-00460-z
   Rana S, 2012, INT J BIOCHEM CELL B, V44, P1574, DOI 10.1016/j.biocel.2012.06.018
   Rani S, 2016, ADV MATER, V28, P5542, DOI 10.1002/adma.201504009
   Ravasco JMJM, 2023, NAT REV BIOENG, V1, P156, DOI 10.1038/s44222-022-00008-2
   Rayamajhi S, 2019, ACTA BIOMATER, V94, P482, DOI 10.1016/j.actbio.2019.05.054
   Record M, 2014, BBA-MOL CELL BIOL L, V1841, P108, DOI 10.1016/j.bbalip.2013.10.004
   Ruivo CF, 2022, GUT, V71, P2043, DOI 10.1136/gutjnl-2021-324994
   Sadeghian-Nodoushan F, 2022, IRAN J BASIC MED SCI, V25, P1123, DOI 10.22038/IJBMS.2022.64682.14237
   Sakai-Kato K, 2020, LANGMUIR, V36, P12735, DOI 10.1021/acs.langmuir.0c02491
   Saleh AF, 2019, NANOSCALE, V11, P6990, DOI 10.1039/c8nr08720b
   Sancho-Albero M, 2019, NANOSCALE, V11, P18825, DOI 10.1039/c9nr06183e
   Sato YT, 2016, SCI REP-UK, V6, DOI 10.1038/srep21933
   Schorey JS, 2015, EMBO REP, V16, P24, DOI 10.15252/embr.201439363
   Shafiei M, 2021, POLYMERS-BASEL, V13, DOI 10.3390/polym13152529
   Shao MM, 2023, MATTER-US, V6, P761, DOI 10.1016/j.matt.2023.01.012
   Shi YF, 2018, NAT REV NEPHROL, V14, P493, DOI 10.1038/s41581-018-0023-5
   Shimizu A, 2021, MOL CANCER RES, V19, P1583, DOI 10.1158/1541-7786.MCR-20-0956
   Skotland T, 2019, J LIPID RES, V60, P9, DOI 10.1194/jlr.R084343
   Smyth T, 2015, J CONTROL RELEASE, V199, P145, DOI 10.1016/j.jconrel.2014.12.013
   Smyth TJ, 2014, BBA-BIOMEMBRANES, V1838, P2954, DOI 10.1016/j.bbamem.2014.07.026
   Sood A, 2023, J NANOSTRUCTURE CHEM, V13, P463, DOI 10.1007/s40097-022-00505-1
   Srivastava A, 2022, SEMIN CANCER BIOL, V86, P80, DOI 10.1016/j.semcancer.2022.02.020
   Stuffers S, 2009, TRAFFIC, V10, P925, DOI 10.1111/j.1600-0854.2009.00920.x
   Subra C, 2007, BIOCHIMIE, V89, P205, DOI 10.1016/j.biochi.2006.10.014
   Sun LN, 2021, BIOMATERIALS, V271, DOI 10.1016/j.biomaterials.2021.120761
   Svensson KJ, 2013, J BIOL CHEM, V288, P17713, DOI 10.1074/jbc.M112.445403
   Szatanek R, 2015, INT J MOL MED, V36, P11, DOI 10.3892/ijmm.2015.2194
   Takahashi Y, 2013, J BIOTECHNOL, V165, P77, DOI 10.1016/j.jbiotec.2013.03.013
   Tan SW, 2015, THERANOSTICS, V5, P863, DOI 10.7150/thno.11852
   Teng XM, 2015, CELL PHYSIOL BIOCHEM, V37, P2415, DOI 10.1159/000438594
   Thakur A, 2022, BIOACT MATER, V10, P281, DOI 10.1016/j.bioactmat.2021.08.029
   Théry C, 2018, J EXTRACELL VESICLES, V7, DOI 10.1080/20013078.2018.1535750
   Tian R, 2020, FRONT BIOENG BIOTECH, V8, DOI 10.3389/fbioe.2020.01010
   Tian YH, 2014, BIOMATERIALS, V35, P2383, DOI 10.1016/j.biomaterials.2013.11.083
   Trajkovic K, 2008, SCIENCE, V319, P1244, DOI 10.1126/science.1153124
   Vakhshiteh F, 2021, LIFE SCI, V266, DOI 10.1016/j.lfs.2020.118871
   Valadi H, 2007, NAT CELL BIOL, V9, P654, DOI 10.1038/ncb1596
   van der Koog L, 2022, ADV HEALTHC MATER, V11, DOI 10.1002/adhm.202100639
   van Niel G, 2011, DEV CELL, V21, P708, DOI 10.1016/j.devcel.2011.08.019
   Verdera HC, 2017, J CONTROL RELEASE, V266, P100, DOI 10.1016/j.jconrel.2017.09.019
   Verweij FJ, 2018, J CELL BIOL, V217, P1129, DOI 10.1083/jcb.201703206
   Vonk LA, 2018, THERANOSTICS, V8, P906, DOI 10.7150/thno.20746
   Wang GS, 2019, CANCERS, V11, DOI 10.3390/cancers11101560
   Wang HB, 2022, OXID MED CELL LONGEV, V2022, DOI 10.1155/2022/3082969
   Wang H, 2019, NANOSCALE, V11, P7481, DOI 10.1039/c9nr01255a
   Wang JK, 2022, DRUG DELIV, V29, P3291, DOI 10.1080/10717544.2022.2141921
   Wang KY, 2020, BIOMATERIALS, V257, DOI 10.1016/j.biomaterials.2020.120224
   Wang XD, 2022, FRONT BIOENG BIOTECH, V10, DOI 10.3389/fbioe.2022.865682
   Wang ZF, 2022, ADV COMPOS HYBRID MA, V5, P2921, DOI 10.1007/s42114-022-00493-4
   Wiklander OPB, 2015, J EXTRACELL VESICLES, V4, DOI 10.3402/jev.v4.26316
   Lee GW, 2020, J CELL BIOCHEM, V121, P3642, DOI 10.1002/jcb.29657
   Wu JY, 2018, SCI REP-UK, V8, DOI 10.1038/s41598-018-20505-y
   Wu JY, 2021, J CONTROL RELEASE, V336, P510, DOI 10.1016/j.jconrel.2021.07.004
   Xia Q, 2019, ACTA PHARM SIN B, V9, P675, DOI 10.1016/j.apsb.2019.01.011
   Xie XC, 2022, STEM CELL RES THER, V13, DOI 10.1186/s13287-022-03075-9
   Xing XH, 2020, AGING-US, V12, P3880, DOI 10.18632/aging.102857
   Xiong F, 2019, NANO LETT, V19, P3256, DOI 10.1021/acs.nanolett.9b00824
   Xu N, 2022, ASIAN J PHARM SCI, V17, P385, DOI 10.1016/j.ajps.2021.08.003
   Yang BW, 2019, ADV MATER, V31, DOI 10.1002/adma.201802896
   Yang J, 2018, AM J TRANSL RES, V10, P4350
   Yang ZG, 2020, NAT BIOMED ENG, V4, P69, DOI 10.1038/s41551-019-0485-1
   Yang ZG, 2016, J CONTROL RELEASE, V243, P160, DOI 10.1016/j.jconrel.2016.10.008
   Yao JL, 2021, ACS NANO, V15, P11099, DOI 10.1021/acsnano.1c00628
   Yoon EJ, 2022, INT J MOL SCI, V23, DOI 10.3390/ijms23179532
   Yoon J, 2015, BIOMATERIALS, V59, P12, DOI 10.1016/j.biomaterials.2015.04.028
   Yousefiasl S, 2023, J NANOSTRUCTURE CHEM, V13, P389, DOI 10.1007/s40097-022-00507-z
   Yuan DF, 2017, BIOMATERIALS, V142, P1, DOI 10.1016/j.biomaterials.2017.07.011
   Zaazaa AM, 2022, HELIYON, V8, DOI 10.1016/j.heliyon.2021.e08622
   Zeng CY, 2021, FRONT CARDIOVASC MED, V8, DOI 10.3389/fcvm.2021.717536
   Zhai YH, 2017, THERANOSTICS, V7, P2575, DOI 10.7150/thno.20118
   Zhang B, 2018, CYTOTHERAPY, V20, P687, DOI 10.1016/j.jcyt.2018.02.372
   Zhang C, 2021, BIOENG TRANSL MED, V6, DOI 10.1002/btm2.10203
   Zhang HF, 2011, CELL MOL IMMUNOL, V8, P23, DOI 10.1038/cmi.2010.59
   Zhang KL, 2019, CHEM SCI, V10, P1555, DOI 10.1039/c8sc03224f
   Zhang QM, 2020, INT J NANOMED, V15, P2323, DOI 10.2147/IJN.S231214
   Zhang XM, 2022, PLOS ONE, V17, DOI 10.1371/journal.pone.0270634
   Zhang X, 2021, ADV MATER, V33, DOI 10.1002/adma.202005709
   Zhang YQ, 2022, INT J MOL MED, V49, DOI 10.3892/ijmm.2021.5068
   Zhang Y, 2019, CELL BIOSCI, V9, DOI 10.1186/s13578-019-0282-2
   Zhao CW, 2022, BIOMATER SCI-UK, V10, P6731, DOI 10.1039/d2bm01274j
   Zhao YM, 2021, PHARMACEUTICS, V13, DOI 10.3390/pharmaceutics13091493
   Zheng YA, 2022, BIOMATER SCI-UK, V10, P1607, DOI 10.1039/d2bm00062h
   Zheng Y, 2013, EXP CELL RES, V319, P1706, DOI 10.1016/j.yexcr.2012.10.006
   Zhou SY, 2022, CELL TRANSPLANT, V31, DOI 10.1177/09636897221106998
   Zhu J, 2022, FRONT BIOENG BIOTECH, V10, DOI 10.3389/fbioe.2022.866505
   Zhu XH, 2017, J EXTRACELL VESICLES, V6, DOI 10.1080/20013078.2017.1324730
   Zlotogorski-Hurvitz A, 2015, J HISTOCHEM CYTOCHEM, V63, P181, DOI 10.1369/0022155414564219
NR 228
TC 70
Z9 80
U1 11
U2 98
PU BMC
PI LONDON
PA CAMPUS, 4 CRINAN ST, LONDON N1 9XW, ENGLAND
SN 2095-7467
EI 2054-9369
J9 MILITARY MED RES
JI MILITARY MED. RES.
PD APR 27
PY 2023
VL 10
IS 1
AR 19
DI 10.1186/s40779-023-00453-z
PG 26
WC Medicine, General & Internal
WE Science Citation Index Expanded (SCI-EXPANDED)
SC General & Internal Medicine
GA E5CG7
UT WOS:000975712000001
PM 37101293
OA Green Submitted, gold
DA 2026-02-11
ER

PT J
AU Zhang, JX
   Shi, MN
   Wang, J
   Li, F
   Du, CX
   Su, G
   Xie, XD
   Li, SW
AF Zhang, Jiaxin
   Shi, Maoning
   Wang, Jing
   Li, Fei
   Du, Chenxu
   Su, Gang
   Xie, Xiaodong
   Li, Shiweng
TI Novel Strategies for Angiogenesis in Tissue Injury: Therapeutic Effects
   of iPSCs-Derived Exosomes
SO ANGIOLOGY
LA English
DT Review
DE induced pluripotent stem cells (iPSCs); exosomes (exos); wound healing;
   angiogenesis; regenerative medicine
ID PLURIPOTENT STEM-CELLS; STIMULATES ANGIOGENESIS; EXTRACELLULAR VESICLES;
   WOUND ANGIOGENESIS; DOWN-REGULATION; RECEPTOR; REPAIR; VEGF;
   MICRORNA-200B; MIR-199B-5P
AB Regeneration after tissue injury is a dynamic and complex process, and angiogenesis is necessary for normal physiological activities and tissue repair. Induced pluripotent stem cells are a new approach in regenerative medicine, which provides good model for the study of difficult-to-obtain human tissues, patient-specific therapy, and tissue repair. As an innovative cell-free therapeutic strategy, the main advantages of the treatment of induced pluripotent stem cells (iPSCs)-derived exosomes are low in tumorigenicity and immunogenicity, which become an important pathway for tissue injury. This review focuses on the mechanism of the angiogenic effect of iPSCs-derived exosomes on wound repair in tissue injury and their potential therapeutic targets, with a view to providing a theoretical basis for the use of iPSCs-derived exosomes in clinical therapy.
C1 [Zhang, Jiaxin; Li, Shiweng] Lanzhou Jiaotong Univ, Sch Biol & Pharmaceut Engn, Lanzhou, Peoples R China.
   [Shi, Maoning; Li, Fei; Du, Chenxu; Su, Gang; Xie, Xiaodong] Lanzhou Univ, Sch Basic Med Sci, Lanzhou, Peoples R China.
   [Wang, Jing] Gansu Prov Matern & Child Care Hosp, Gansu Prov Med Genet Ctr, Gansu Prov Clin Res Ctr Birth Defects & Rare Dis, Lanzhou, Peoples R China.
   [Li, Shiweng] Lanzhou Jiaotong Univ, Sch Environm & Municipal Engn, 88 West Anning Rd, Lanzhou 730070, Peoples R China.
   [Su, Gang; Xie, Xiaodong] Lanzhou Univ, Sch Basic Med Sci, 199 West Donggang Rd, Lanzhou 730030, Peoples R China.
C3 Lanzhou Jiaotong University; Lanzhou University; Lanzhou Jiaotong
   University; Lanzhou University
RP Li, SW (corresponding author), Lanzhou Jiaotong Univ, Sch Environm & Municipal Engn, 88 West Anning Rd, Lanzhou 730070, Peoples R China.; Su, G; Xie, XD (corresponding author), Lanzhou Univ, Sch Basic Med Sci, 199 West Donggang Rd, Lanzhou 730030, Peoples R China.
EM lishweng@mail.lzjtu.cn; xdxie@lzu.edu.cn; sugang@lzu.edu.cn
RI Li, Shi-Weng/J-6005-2019
FU Natural Science Foundation of Science and Technology Department of Gansu
   Province [22JR5RA509, 20JR10RA734, 21JR11RE025]; NHC key Laboratory of
   Diagnosis and Therapy of Gastrointestinal Tumor Open Project
   [NLDTG2020005]
FX The author(s) disclosed receipt of the following financial support for
   the research, authorship, and/or publication of this article: This work
   was supported by grants from supported by the "Natural Science
   Foundation of Science and Technology Department of Gansu Province
   (22JR5RA509, 20JR10RA734, 21JR11RE025)" NHC key Laboratory of Diagnosis
   and Therapy of Gastrointestinal Tumor Open Project (NLDTG2020005).
CR Adamiak M, 2018, CIRC RES, V122, P296, DOI 10.1161/CIRCRESAHA.117.311769
   Adams RH, 2007, NAT REV MOL CELL BIO, V8, P464, DOI 10.1038/nrm2183
   Alqurashi H, 2021, TISSUE ENG PART B-RE, V27, P530, DOI [10.1089/ten.teb.2020.0222, 10.1089/ten.TEB.2020.0222]
   Asadi MR, 2017, DIABETES RES CLIN PR, V127, P147, DOI 10.1016/j.diabres.2017.03.012
   Baron JM, 2020, DERMATOLOGY, V236, P593, DOI 10.1159/000505291
   Bilousova G, 2011, J INVEST DERMATOL, V131, P857, DOI 10.1038/jid.2010.364
   Bloor AJC, 2020, NAT MED, V26, P1720, DOI 10.1038/s41591-020-1050-x
   Bo YY, 2022, J NANOBIOTECHNOL, V20, DOI 10.1186/s12951-022-01504-8
   Bonauer A, 2009, CELL CYCLE, V8, P3866, DOI 10.4161/cc.8.23.9994
   Bonauer A, 2009, SCIENCE, V324, P1710, DOI 10.1126/science.1174381
   Chan YC, 2012, J BIOL CHEM, V287, P41032, DOI 10.1074/jbc.M112.413294
   Chan YC, 2012, ARTERIOSCL THROM VAS, V32, P1372, DOI 10.1161/ATVBAHA.112.248583
   Cui LL, 2020, TISSUE ENG PART B-RE, V26, P203, DOI [10.1089/ten.teb.2019.0337, 10.1089/ten.TEB.2019.0337]
   Das CK, 2019, MOL PHARMACEUT, V16, P24, DOI 10.1021/acs.molpharmaceut.8b00901
   Dash Biraja C, 2022, Methods Mol Biol, V2549, P259, DOI 10.1007/7651_2021_378
   Deng FY, 2019, J HISTOTECHNOL, V42, P226, DOI 10.1080/01478885.2019.1646984
   Ding QQ, 2018, EXP THER MED, V15, P4791, DOI 10.3892/etm.2018.6059
   Dougherty JA, 2018, FRONT PHYSIOL, V9, DOI 10.3389/fphys.2018.01794
   Du PZ, 2016, ENVIRON TOXICOL PHAR, V47, P142, DOI 10.1016/j.etap.2016.09.007
   Eming SA, 2007, PROG HISTOCHEM CYTO, V42, P115, DOI 10.1016/j.proghi.2007.06.001
   Eming SA, 2014, SCI TRANSL MED, V6, DOI 10.1126/scitranslmed.3009337
   Fasanaro P, 2008, J BIOL CHEM, V283, P15878, DOI 10.1074/jbc.M800731200
   Fish JE, 2008, DEV CELL, V15, P272, DOI 10.1016/j.devcel.2008.07.008
   Fulop T, 2012, PATHOL BIOL, V60, P28, DOI 10.1016/j.patbio.2011.10.006
   Gao XX, 2021, CELLS-BASEL, V10, DOI 10.3390/cells10040792
   Gorecka J, 2019, STEM CELL RES THER, V10, DOI 10.1186/s13287-019-1185-1
   Graupera M, 2008, NATURE, V453, P662, DOI 10.1038/nature06892
   Heusschen R, 2010, BBA-REV CANCER, V1805, P87, DOI 10.1016/j.bbcan.2009.09.005
   Hu GW, 2015, STEM CELL RES THER, V6, DOI 10.1186/scrt546
   Hu Y, 2020, BIOMED RES INT, V2020, DOI 10.1155/2020/7176169
   Hu-Lowe DD, 2011, CANCER RES, V71, P1362, DOI 10.1158/0008-5472.CAN-10-1451
   Hua Z, 2006, PLOS ONE, V1, DOI 10.1371/journal.pone.0000116
   Huang JH, 2021, NANOSCALE, V13, P8740, DOI 10.1039/d1nr01314a
   Ja KPMM, 2016, J CELL MOL MED, V20, P323, DOI 10.1111/jcmm.12725
   Johnson J, 2023, J EXTRACELL VESICLES, V12, DOI 10.1002/jev2.12332
   Johnson TK, 2019, AM J PHYSIOL-HEART C, V317, pH765, DOI 10.1152/ajpheart.00247.2019
   Karar J, 2011, FRONT MOL NEUROSCI, V4, DOI 10.3389/fnmol.2011.00051
   Kim KL, 2013, TISSUE ENG PT A, V19, P2478, DOI [10.1089/ten.TEA.2012.0768, 10.1089/ten.tea.2012.0768]
   Kim S, 2018, INT J MOL SCI, V19, DOI 10.3390/ijms19103119
   Kim YG, 2020, BIOTECHNOL J, V15, DOI 10.1002/biot.202000082
   Kim YM, 2007, BIOL PHARM BULL, V30, P1674, DOI 10.1248/bpb.30.1674
   Kobayashi H, 2018, NAGOYA J MED SCI, V80, P141, DOI 10.18999/nagjms.80.2.141
   Lai YL, 2018, EXP THER MED, V16, P436, DOI 10.3892/etm.2018.6151
   Lee H, 2020, INT J MOL SCI, V21, DOI 10.3390/ijms21010343
   Lee SJ, 2006, AM J PHYSIOL-HEART C, V291, pH2836, DOI 10.1152/ajpheart.00113.2006
   Liang XT, 2021, STEM CELL RES THER, V12, DOI 10.1186/s13287-021-02366-x
   Lin X, 2020, FRONT GENET, V10, DOI 10.3389/fgene.2019.01397
   Liu XL, 2017, INT J BIOL SCI, V13, P232, DOI 10.7150/ijbs.16951
   López-Otín C, 2013, CELL, V153, P1194, DOI 10.1016/j.cell.2013.05.039
   Lu M, 2019, EBIOMEDICINE, V42, P443, DOI 10.1016/j.ebiom.2019.03.011
   Lucas T, 2017, NAT COMMUN, V8, DOI 10.1038/ncomms15162
   Marofi F, 2021, STEM CELL RES THER, V12, DOI 10.1186/s13287-021-02662-6
   Oh M, 2018, INT J MOL SCI, V19, DOI 10.3390/ijms19061715
   Olsson AK, 2006, NAT REV MOL CELL BIO, V7, P359, DOI 10.1038/nrm1911
   Park HS, 2023, STEM CELL RES THER, V14, DOI 10.1186/s13287-023-03397-2
   Plummer PN, 2013, CANCER RES, V73, P341, DOI 10.1158/0008-5472.CAN-12-0271
   Qi X, 2016, INT J BIOL SCI, V12, P836, DOI 10.7150/ijbs.14809
   Qin H, 2020, PROTEIN CELL, V11, P707, DOI 10.1007/s13238-020-00738-2
   REIBER GE, 1995, PATIENT EDUC COUNS, V26, P337, DOI 10.1016/0738-3991(95)00741-H
   Roelen BAJ, 1997, DEV DYNAM, V209, P418, DOI 10.1002/(SICI)1097-0177(199708)209:4<418::AID-AJA9>3.0.CO;2-L
   Shaw TJ, 2009, J CELL SCI, V122, P3209, DOI 10.1242/jcs.031187
   Simons M, 2016, NAT REV MOL CELL BIO, V17, P611, DOI 10.1038/nrm.2016.87
   Sinha M, 2015, ANTIOXID REDOX SIGN, V22, P1257, DOI 10.1089/ars.2014.6065
   Sorg H, 2017, EUR SURG RES, V58, P81, DOI 10.1159/000454919
   Steinbrech DS, 1999, J SURG RES, V84, P127, DOI 10.1006/jsre.1999.5627
   Takahashi K, 2007, CELL, V131, P861, DOI 10.1016/j.cell.2007.11.019
   Takahashi K, 2006, CELL, V126, P663, DOI 10.1016/j.cell.2006.07.024
   Tréguer K, 2012, J VASC RES, V49, P447, DOI 10.1159/000339429
   van Deursen JM, 2014, NATURE, V509, P439, DOI 10.1038/nature13193
   Veith AP, 2019, ADV DRUG DELIVER REV, V146, P97, DOI 10.1016/j.addr.2018.09.010
   Virador GM, 2019, METHODS MOL BIOL, V1879, P221, DOI 10.1007/7651_2018_161
   Vogel A, 2018, EBIOMEDICINE, V38, P273, DOI 10.1016/j.ebiom.2018.11.026
   Wang AYL, 2021, INT J MOL SCI, V22, DOI 10.3390/ijms22041769
   Wang J, 2021, J NANOBIOTECHNOL, V19, DOI 10.1186/s12951-021-00942-0
   Wang RZ, 2013, HEPATOLOGY, V58, P642, DOI 10.1002/hep.26373
   Wang SY, 2022, CELLS-BASEL, V11, DOI 10.3390/cells11060988
   Wang T, 2012, AM J PATHOL, V181, P1911, DOI 10.1016/j.ajpath.2012.08.022
   Werner S, 2007, J INVEST DERMATOL, V127, P998, DOI 10.1038/sj.jid.5700786
   Wu AH, 2018, ONCOL LETT, V16, P4889, DOI 10.3892/ol.2018.9255
   Xia YG, 2020, STEM CELL RES THER, V11, DOI 10.1186/s13287-020-01834-0
   Yan Y, 2019, EXP CELL RES, V385, DOI 10.1016/j.yexcr.2019.111627
   Ye M, 2019, INT J BIOL SCI, V15, P158, DOI 10.7150/ijbs.28392
   Yoon YJ, 2014, BMB REP, V47, P531, DOI 10.5483/BMBRep.2014.47.10.164
   Zhang JY, 2015, J TRANSL MED, V13, DOI 10.1186/s12967-015-0417-0
NR 84
TC 1
Z9 1
U1 2
U2 10
PU SAGE PUBLICATIONS INC
PI THOUSAND OAKS
PA 2455 TELLER RD, THOUSAND OAKS, CA 91320 USA
SN 0003-3197
EI 1940-1574
J9 ANGIOLOGY
JI Angiology
PD JAN
PY 2025
VL 76
IS 1
BP 5
EP 16
DI 10.1177/00033197231213192
EA NOV 2023
PG 12
WC Peripheral Vascular Disease
WE Science Citation Index Expanded (SCI-EXPANDED)
SC Cardiovascular System & Cardiology
GA L6Q1Y
UT WOS:001098516500001
PM 37933764
DA 2026-02-11
ER

PT J
AU Alvarez-Viejo, M
AF Alvarez-Viejo, Maria
TI Mesenchymal stem cells from different sources and their derived
   exosomes: A pre-clinical perspective
SO WORLD JOURNAL OF STEM CELLS
LA English
DT Review
DE Mesenchymal stem cells; Exosomes; Cellular therapy
ID EXTRACELLULAR VESICLES; PARACRINE ACTION; MICROVESICLES
AB Since the introduction of cell therapy as a strategy for the treatment of many diseases, mesenchymal stem cells have emerged as ideal candidates, yet the underlying mechanisms of their beneficial effects are only partially understood. At the start of the 21st century, a paracrine effect was proposed as a mechanism of tissue repair by these cells. In addition, a role was suggested for a heterogeneous population of extracellular vesicles in cell-to-cell communication. Some of these vesicles including exosomes have been isolated from most fluids and cells, as well as from supernatants of in vitro cell cultures. Recent research in the field of regenerative medicine suggests that exosomes derived from mesenchymal stem cells could be a powerful new therapeutic tool. This review examines the therapeutic potential of these exosomes obtained from the sources most used in cell therapy: bone marrow, adipose tissue, and umbilical cord.
C1 [Alvarez-Viejo, Maria] Hosp Univ Cent Asturias, Unidad Terapia Celular & Med Regenerat, Serv Hematol & Hemoterapia, Oviedo 33011, Spain.
   [Alvarez-Viejo, Maria] Inst Invest Sanitaria Principado Asturias, Plataforma Terapias Avanzadas, Oviedo 33011, Spain.
C3 Central University Hospital Asturias; Instituto de Investigacion
   Sanitaria del Principado de Asturias (ISPA)
RP Alvarez-Viejo, M (corresponding author), Hosp Univ Cent Asturias, Unidad Terapia Celular & Med Regenerat, Serv Hematol & Hemoterapia, Oviedo 33011, Spain.
EM maria.alvarezv@sespa.es
RI Alvarez-Viejo, Maria/H-9289-2017
OI Alvarez-Viejo, Maria/0000-0003-4248-0164
CR Altanerova U, 2017, NEOPLASMA, V64, P809, DOI 10.4149/neo_2017_601
   Bai LL, 2017, SCI REP-UK, V7, DOI 10.1038/s41598-017-04559-y
   Beer L, 2017, ANN TRANSL MED, V5, DOI 10.21037/atm.2017.03.50
   Camussi G, 2013, BIOCHEM SOC T, V41, P283, DOI 10.1042/BST20120192
   Cho BS, 2018, STEM CELL RES THER, V9, DOI 10.1186/s13287-018-0939-5
   Colombo M, 2014, ANNU REV CELL DEV BI, V30, P255, DOI 10.1146/annurev-cellbio-101512-122326
   Damania A, 2018, STEM CELL RES THER, V9, DOI 10.1186/s13287-017-0752-6
   Dominici M, 2006, CYTOTHERAPY, V8, P315, DOI 10.1080/14653240600855905
   Elahi FM, 2020, STEM CELLS, V38, P15, DOI 10.1002/stem.3061
   Feng NH, 2019, J NEUROIMMUNOL, V334, DOI 10.1016/j.jneuroim.2019.576996
   FRIEDENSTEIN AJ, 1970, CELL TISSUE KINET, V3, P393, DOI 10.1111/j.1365-2184.1970.tb00347.x
   Fu X, 2019, CELLS, V8
   Fujii S, 2018, STEM CELLS, V36, P434, DOI 10.1002/stem.2759
   Gnecchi M, 2005, NAT MED, V11, P367, DOI 10.1038/nm0405-367
   Han CS, 2019, BIOMATER SCI-UK, V7, P2920, DOI 10.1039/c9bm00101h
   Jiang LR, 2019, BIOCHEM BIOPH RES CO, V508, P735, DOI 10.1016/j.bbrc.2018.11.189
   Jie Z, 2019, INT J STEM CELLS, V12, P440, DOI 10.15283/ijsc18139
   Kordelas L, 2014, LEUKEMIA, V28, P970, DOI 10.1038/leu.2014.41
   Le Blanc K, 2004, LANCET, V363, P1439, DOI 10.1016/S0140-6736(04)16104-7
   Liao ZW, 2019, THERANOSTICS, V9, P4084, DOI 10.7150/thno.33638
   Liu K, 2019, BRIT J DERMATOL, V181, P854, DOI 10.1111/bjd.17984
   Liu Z, 2019, CELL DEATH DISCOV, V5, DOI 10.1038/s41420-019-0159-5
   Lou GH, 2017, EXP MOL MED, V49, DOI 10.1038/emm.2017.63
   Mao F, 2017, BIOMED RES INT, V2017
   Phan J, 2018, J EXTRACELL VESICLES, V7, DOI 10.1080/20013078.2018.1522236
   Phinney DG, 2017, STEM CELLS, V35, P851, DOI 10.1002/stem.2575
   Pinheiro A, 2018, J CONTROL RELEASE, V289, P56, DOI 10.1016/j.jconrel.2018.09.019
   Pols MS, 2009, EXP CELL RES, V315, P1584, DOI 10.1016/j.yexcr.2008.09.020
   Rani S, 2015, MOL THER, V23, P812, DOI 10.1038/mt.2015.44
   Ratajczak J, 2006, LEUKEMIA, V20, P847, DOI 10.1038/sj.leu.2404132
   Reza AMMT, 2016, SCI REP-UK, V6, DOI 10.1038/srep38498
   Rong XL, 2019, STEM CELL RES THER, V10, DOI 10.1186/s13287-019-1204-2
   Samuelson I, 2018, ESSAYS BIOCHEM, V62, P165, DOI 10.1042/EBC20170087
   Shen T, 2018, CHINESE MED J-PEKING, V131, P704, DOI 10.4103/0366-6999.226889
   Théry C, 2018, J EXTRACELL VESICLES, V7, DOI 10.1080/20013078.2018.1535750
   Valadi H, 2007, NAT CELL BIOL, V9, P654, DOI 10.1038/ncb1596
   Wang B, 2019, CELL ONCOL, V42, P783, DOI 10.1007/s13402-019-00461-z
   Williams AR, 2011, CIRC RES, V109, P923, DOI 10.1161/CIRCRESAHA.111.243147
   Wu DM, 2019, MOL THER NUCL ACIDS, V16, P229, DOI 10.1016/j.omtn.2019.02.022
   Xia C, 2019, FREE RADICAL BIO MED, V143, P1, DOI 10.1016/j.freeradbiomed.2019.07.026
   Yamashita T, 2018, BIOL PHARM BULL, V41, P835, DOI 10.1248/bpb.b18-00133
   Yáñez-Mó M, 2015, J EXTRACELL VESICLES, V4, DOI 10.3402/jev.v4.27066
   Zhang B, 2018, CYTOTHERAPY, V20, P687, DOI 10.1016/j.jcyt.2018.02.372
   Zhang B, 2015, STEM CELL TRANSL MED, V4, P513, DOI 10.5966/sctm.2014-0267
   Zhang W, 2018, EXP CELL RES, V370, P333, DOI 10.1016/j.yexcr.2018.06.035
   Zhang XM, 2018, GRAEF ARCH CLIN EXP, V256, P2041, DOI 10.1007/s00417-018-4097-3
   Zhang YF, 2019, MATER RES EXPRESS, V6, DOI 10.1088/2053-1591/ab5390
   Zhou J, 2019, EUR REV MED PHARMACO, V23, P4954, DOI 10.26355/eurrev_201906_18086
   Zhu Y, 2019, STEM CELL TRANSL MED, V8, P593, DOI 10.1002/sctm.18-0199
   Zhu Y, 2017, STEM CELL RES THER, V8, DOI 10.1186/s13287-017-0510-9
NR 50
TC 62
Z9 74
U1 0
U2 31
PU BAISHIDENG PUBLISHING GROUP INC
PI PLEASANTON
PA 7041 Koll Center Parkway, Suite 160, PLEASANTON, CA, UNITED STATES
SN 1948-0210
J9 WORLD J STEM CELLS
JI World J. Stem Cells
PD FEB 26
PY 2020
VL 12
IS 2
BP 100
EP 109
DI 10.4252/wjsc.v12.i2.100
PG 10
WC Cell & Tissue Engineering; Cell Biology
WE Science Citation Index Expanded (SCI-EXPANDED)
SC Cell Biology
GA LS2DQ
UT WOS:000536200500001
PM 32184935
OA Green Submitted, hybrid
DA 2026-02-11
ER

PT J
AU Joo, HS
   Suh, JH
   Lee, HJ
   Bang, ES
   Lee, JM
AF Joo, Hyeon Su
   Suh, Ju Hun
   Lee, Hyeon Ji
   Bang, Eun Song
   Lee, Jung Min
TI Current Knowledge and Future Perspectives on Mesenchymal Stem
   Cell-Derived Exosomes as a New Therapeutic Agent
SO INTERNATIONAL JOURNAL OF MOLECULAR SCIENCES
LA English
DT Review
DE mesenchymal stem cell; exosome; pre-conditioning; translational medicine
ID ISCHEMIA-REPERFUSION INJURY; EXTRACELLULAR VESICLES; REGENERATIVE
   MEDICINE; STROMAL CELLS; PROMOTE ANGIOGENESIS; FUNCTIONAL RECOVERY;
   RELEASE; DIFFERENTIATION; ACCUMULATION; CONTRIBUTES
AB Mesenchymal stem cells (MSCs) are on the cusp of regenerative medicine due to their differentiation capacity, favorable culture conditions, ability to be manipulated in vitro, and strong immunomodulatory activity. Recent studies indicate that the pleiotropic effects of MSCs, especially their immunomodulatory potential, can be largely attributed to paracrine factors. Exosomes, vesicles that are 30-150 nanometers in diameter that function in cell-cell communication, are one of the key paracrine effectors. MSC-derived exosomes are enriched with therapeutic miRNAs, mRNAs, cytokines, lipids, and growth factors. Emerging evidences support the compelling possibility of using MSC-derived exosomes as a new form of therapy for treating several different kinds of disease such as heart, kidney, immune diseases, neural injuries, and neurodegenerative disease. This review provides a summary of current knowledge and discusses engineering of MSC-derived exosomes for their use in translational medicine.
C1 [Joo, Hyeon Su; Suh, Ju Hun; Lee, Hyeon Ji; Bang, Eun Song; Lee, Jung Min] Handong Global Univ, Sch Life Sci, Pohang 37554, South Korea.
C3 Handong Global University
RP Lee, JM (corresponding author), Handong Global Univ, Sch Life Sci, Pohang 37554, South Korea.
EM mecanum0342@gmail.com; koreanjuu@naver.com; peng9709@gmail.com;
   21500310@handong.edu; jm.lee@handong.edu
FU Korea Bio Grand Challenge program through the National Research
   Foundation of Korea [NRF-2018M3A9H3020844]; BioYouCell
FX This work was supported by the Korea Bio Grand Challenge program through
   the National Research Foundation of Korea funded by the Ministry
   (NRF-2018M3A9H3020844), and BioYouCell.
CR Abels ER, 2016, CELL MOL NEUROBIOL, V36, P301, DOI 10.1007/s10571-016-0366-z
   Aggarwal S, 2005, BLOOD, V105, P1815, DOI 10.1182/blood-2004-04-1559
   Almeria C, 2019, FRONT BIOENG BIOTECH, V7, DOI 10.3389/fbioe.2019.00292
   Alzahrani FA, 2019, AM J TRANSL RES, V11, P2887
   Andreu Z, 2014, FRONT IMMUNOL, V5, DOI 10.3389/fimmu.2014.00442
   [Anonymous], 2018, SCI REP-UK, DOI DOI 10.1038/s41598-018-27435-9
   Aubertin K, 2016, SCI REP-UK, V6, DOI 10.1038/srep35376
   Augello A, 2005, EUR J IMMUNOL, V35, P1482, DOI 10.1002/eji.200425405
   Bai Y, 2018, BIOCHEM BIOPH RES CO, V500, P310, DOI 10.1016/j.bbrc.2018.04.065
   Baietti MF, 2012, NAT CELL BIOL, V14, P677, DOI 10.1038/ncb2502
   Besse B, 2016, ONCOIMMUNOLOGY, V5, DOI 10.1080/2162402X.2015.1071008
   Börger V, 2017, INT J MOL SCI, V18, DOI 10.3390/ijms18071450
   Böing AN, 2014, J EXTRACELL VESICLES, V3, DOI 10.3402/jev.v3.23430
   Cao W, 2011, IMMUNITY, V35, P273, DOI 10.1016/j.immuni.2011.06.011
   Casado S, 2017, SCI REP-UK, V7, DOI 10.1038/s41598-017-07265-x
   Chabannes D, 2007, BLOOD, V110, P3691, DOI 10.1182/blood-2007-02-075481
   Che YY, 2019, MOL THER-NUCL ACIDS, V18, P232, DOI 10.1016/j.omtn.2019.08.010
   Chen CC, 2016, CELL MOL BIOENG, V9, P509, DOI 10.1007/s12195-016-0458-3
   Chen L, 2018, MOL IMMUNOL, V93, P38, DOI 10.1016/j.molimm.2017.11.008
   Chen S, 2019, CELL PROLIFERAT, V52, DOI 10.1111/cpr.12669
   Chen YQ, 2017, STEM CELL RES THER, V8, DOI 10.1186/s13287-017-0722-z
   Cheng Q, 2018, ACTA PHARMACOL SIN, V39, P561, DOI 10.1038/aps.2017.118
   Cho BS, 2018, STEM CELL RES THER, V9, DOI 10.1186/s13287-018-0939-5
   Choi JY, 2017, INT NEUROUROL J, V21, P83, DOI 10.5213/inj.1734961.458
   Conde-Vancells J, 2008, J PROTEOME RES, V7, P5157, DOI 10.1021/pr8004887
   Cui GH, 2018, FASEB J, V32, P654, DOI 10.1096/fj.201700600R
   Datta A, 2018, SCI REP-UK, V8, DOI 10.1038/s41598-018-26411-7
   de Gassart A, 2003, BLOOD, V102, P4336, DOI 10.1182/blood-2003-03-0871
   Del Piccolo N, 2012, ANAL CHEM, V84, P8650, DOI [10.1021/ac301776j, 10.1021/ac301776J]
   Ding JN, 2019, BIOMED RES INT, V2019, DOI 10.1155/2019/9742765
   Domenis R, 2018, SCI REP-UK, V8, DOI 10.1038/s41598-018-31707-9
   Doyle LM, 2019, CELLS-BASEL, V8, DOI 10.3390/cells8070727
   Du W, 2017, BIOMATERIALS, V133, P70, DOI 10.1016/j.biomaterials.2017.04.030
   Escola JM, 1998, J BIOL CHEM, V273, P20121, DOI 10.1074/jbc.273.32.20121
   Fang S, 2016, STEM CELL TRANSL MED, V5, P1425, DOI 10.5966/sctm.2015-0367
   Feng YL, 2014, PLOS ONE, V9, DOI 10.1371/journal.pone.0088685
   Gomzikova MO, 2020, CELLS-BASEL, V9, DOI 10.3390/cells9010095
   Gomzikova MO, 2017, BIONANOSCIENCE, V7, P240, DOI 10.1007/s12668-016-0348-0
   Gong XH, 2019, J CELL PHYSIOL, V234, P13878, DOI 10.1002/jcp.28070
   Gonzalez-King H, 2017, STEM CELLS, V35, P1747, DOI 10.1002/stem.2618
   Groh ME, 2005, EXP HEMATOL, V33, P928, DOI 10.1016/j.exphem.2005.05.002
   Gurunathan S, 2019, CELLS-BASEL, V8, DOI 10.3390/cells8040307
   Han YD, 2018, BIOCHEM BIOPH RES CO, V497, P305, DOI 10.1016/j.bbrc.2018.02.076
   Han YD, 2019, INT J BIOCHEM CELL B, V109, P59, DOI 10.1016/j.biocel.2019.01.017
   Harting MT, 2018, STEM CELLS, V36, P79, DOI 10.1002/stem.2730
   He J.G, 2018, CELL TRANSPLANT
   Hessvik NP, 2016, CELL MOL LIFE SCI, V73, P4717, DOI 10.1007/s00018-016-2309-8
   Hsu WT, 2013, J IMMUNOL, V190, P2372, DOI 10.4049/jimmunol.1202996
   Huang JH, 2017, J NEUROTRAUM, V34, P3388, DOI 10.1089/neu.2017.5063
   Iraci N, 2016, INT J MOL SCI, V17, DOI 10.3390/ijms17020171
   Jalnapurkar S, 2019, STEM CELLS, V37, P128, DOI 10.1002/stem.2912
   Kahroba H, 2019, CELL MOL LIFE SCI, V76, P1747, DOI 10.1007/s00018-019-03035-2
   Kalani A, 2014, MOL NEUROBIOL, V49, P590, DOI 10.1007/s12035-013-8544-1
   Kanemoto S, 2016, BIOCHEM BIOPH RES CO, V480, P166, DOI 10.1016/j.bbrc.2016.10.019
   Kang K, 2015, STEM CELLS INT, V2015, DOI 10.1155/2015/659890
   Keerthikumar S, 2016, J MOL BIOL, V428, P688, DOI 10.1016/j.jmb.2015.09.019
   Kfoury Y, 2015, CELL STEM CELL, V16, P239, DOI 10.1016/j.stem.2015.02.019
   Kim DK, 2015, SEMIN CELL DEV BIOL, V40, P4, DOI 10.1016/j.semcdb.2015.02.005
   Kim S, 2019, WORLD J STEM CELLS, V11, P270, DOI 10.4252/wjsc.v11.i5.270
   Kim YE, 2019, INT J MOL SCI, V20, DOI 10.3390/ijms20102477
   King HW, 2012, BMC CANCER, V12, DOI 10.1186/1471-2407-12-421
   Kink JA, 2019, BIOL BLOOD MARROW TR, V25, P2124, DOI 10.1016/j.bbmt.2019.07.026
   Lang FM, 2018, NEURO-ONCOLOGY, V20, P380, DOI 10.1093/neuonc/nox152
   Lankford KL, 2018, PLOS ONE, V13, DOI 10.1371/journal.pone.0190358
   Laulagnier K, 2004, FEBS LETT, V572, P11, DOI 10.1016/j.febslet.2004.06.082
   Le M, 2017, PLOS ONE, V12, DOI 10.1371/journal.pone.0173685
   Lee Hsin-Yi, 2018, Oncotarget, V9, P13193, DOI [10.18632/oncotarget.24149, 10.18632/oncotarget.24149]
   Lee SC, 2016, STEM CELL TRANSL MED, V5, P816, DOI 10.5966/sctm.2015-0191
   Lee SC, 2015, STEM CELL RES THER, V6, DOI 10.1186/s13287-015-0072-7
   Lee TH, 2016, ONCOTARGET, V7, P51991, DOI 10.18632/oncotarget.10627
   Lee TH, 2014, BIOCHEM BIOPH RES CO, V451, P295, DOI 10.1016/j.bbrc.2014.07.109
   Lehmann BD, 2008, CANCER RES, V68, P7864, DOI 10.1158/0008-5472.CAN-07-6538
   Li HD, 2018, J NANOBIOTECHNOL, V16, DOI 10.1186/s12951-018-0429-z
   Li HX, 2010, AM J PHYSIOL-HEART C, V299, pH1772, DOI 10.1152/ajpheart.00557.2010
   Li LX, 2015, INT J CLIN EXP MED, V8, P3825
   Li M, 2015, MOL CELL, V57, P467, DOI 10.1016/j.molcel.2014.12.012
   Li P, 2017, THERANOSTICS, V7, P789, DOI 10.7150/thno.18133
   Li XM, 2017, J DRUG TARGET, V25, P17, DOI 10.1080/1061186X.2016.1184272
   Liang YC, 2019, J CELL PHYSIOL, V234, P23243, DOI 10.1002/jcp.28891
   Lin SS, 2019, HUM CELL, V32, P64, DOI 10.1007/s13577-018-0224-z
   Ling WF, 2014, CANCER RES, V74, P1576, DOI 10.1158/0008-5472.CAN-13-1656
   Liu JW, 2018, MOL THER-NUCL ACIDS, V11, P103, DOI 10.1016/j.omtn.2018.01.010
   Livshts MA, 2015, SCI REP-UK, V5, DOI 10.1038/srep17319
   Lou GH, 2015, J HEMATOL ONCOL, V8, DOI 10.1186/s13045-015-0220-7
   Lu ZF, 2017, TISSUE ENG PT A, V23, P1212, DOI 10.1089/ten.tea.2016.0548
   Luo QC, 2017, CELL PHYSIOL BIOCHEM, V44, P2105, DOI 10.1159/000485949
   Ma J, 2017, STEM CELL TRANSL MED, V6, P51, DOI 10.5966/sctm.2016-0038
   Maas SLN, 2017, TRENDS CELL BIOL, V27, P172, DOI 10.1016/j.tcb.2016.11.003
   Madeo M, 2018, NAT COMMUN, V9, DOI 10.1038/s41467-018-06640-0
   Mao GP, 2018, STEM CELL RES THER, V9, DOI 10.1186/s13287-018-1004-0
   Maumus M, 2013, BIOCHIMIE, V95, P2229, DOI 10.1016/j.biochi.2013.04.017
   McAndrews KM, 2019, MOL CANCER, V18, DOI 10.1186/s12943-019-0963-9
   Mendes D, 2019, STEM CELL REV REP, V15, P463, DOI 10.1007/s12015-019-09897-0
   Mendt M, 2018, JCI INSIGHT, V3, DOI 10.1172/jci.insight.99263
   Montermini L, 2015, J BIOL CHEM, V290, P24534, DOI 10.1074/jbc.M115.679217
   Noronha NCND, 2019, STEM CELL RES THER, V10, DOI 10.1186/s13287-019-1224-y
   Nakamura Y, 2015, FEBS LETT, V589, P1257, DOI 10.1016/j.febslet.2015.03.031
   Ni HQ, 2019, FRONT NEUROSCI-SWITZ, V13, DOI 10.3389/fnins.2019.00014
   Pan JJ, 2019, J CELL BIOCHEM, V120, P4433, DOI 10.1002/jcb.27731
   Park H, 2018, YONSEI MED J, V59, P736, DOI 10.3349/ymj.2018.59.6.736
   Park JS, 2015, METHODS, V84, P3, DOI 10.1016/j.ymeth.2015.03.002
   Parolini I, 2009, J BIOL CHEM, V284, P34211, DOI 10.1074/jbc.M109.041152
   Phan J, 2018, J EXTRACELL VESICLES, V7, DOI 10.1080/20013078.2018.1522236
   Pick H, 2005, J AM CHEM SOC, V127, P2908, DOI 10.1021/ja044605x
   Piper RC, 2007, CURR OPIN CELL BIOL, V19, P459, DOI 10.1016/j.ceb.2007.07.002
   Qu Y, 2017, J CELL MOL MED, V21, P2491, DOI 10.1111/jcmm.13170
   Rabinowits G, 2009, CLIN LUNG CANCER, V10, P42, DOI 10.3816/CLC.2009.n.006
   Ren WH, 2019, J EXP CLIN CANC RES, V38, DOI 10.1186/s13046-019-1027-0
   Reza-Zaldivar EE, 2019, NEURAL REGEN RES, V14, P1626, DOI 10.4103/1673-5374.255978
   Riazifar M, 2019, ACS NANO, V13, P6670, DOI 10.1021/acsnano.9b01004
   Roy S, 2018, J EXTRACELL VESICLES, V7, DOI 10.1080/20013078.2018.1438720
   Ruan XF, 2018, ACTA PHARMACOL SIN, V39, P579, DOI 10.1038/aps.2018.18
   Ruppert KA, 2018, SCI REP-UK, V8, DOI 10.1038/s41598-017-18867-w
   Saeedi S, 2019, TRANSL PSYCHIAT, V9, DOI 10.1038/s41398-019-0459-9
   Salomon C, 2013, PLOS ONE, V8, DOI 10.1371/journal.pone.0068451
   Savina A, 2003, J BIOL CHEM, V278, P20083, DOI 10.1074/jbc.M301642200
   Shen HT, 2018, J MOL NEUROSCI, V64, P421, DOI 10.1007/s12031-018-1041-2
   Showalter MR, 2019, BIOCHEM BIOPH RES CO, V512, P729, DOI 10.1016/j.bbrc.2019.03.119
   Sioud M, 2010, SCAND J IMMUNOL, V71, P267, DOI 10.1111/j.1365-3083.2010.02378.x
   Song YX, 2017, STEM CELLS, V35, P1208, DOI 10.1002/stem.2564
   Street JM, 2017, METHODS MOL BIOL, V1641, P413, DOI 10.1007/978-1-4939-7172-5_23
   Stremersch S, 2016, J CONTROL RELEASE, V244, P167, DOI 10.1016/j.jconrel.2016.07.054
   Strimbu K, 2010, CURR OPIN HIV AIDS, V5, P463, DOI 10.1097/COH.0b013e32833ed177
   Su J, 2014, CELL DEATH DIFFER, V21, P388, DOI 10.1038/cdd.2013.149
   Subra C, 2010, J LIPID RES, V51, P2105, DOI 10.1194/jlr.M003657
   Sun DM, 2013, ADV DRUG DELIVER REV, V65, P342, DOI 10.1016/j.addr.2012.07.002
   Tao SC, 2017, THERANOSTICS, V7, P180, DOI 10.7150/thno.17133
   Teng XM, 2015, CELL PHYSIOL BIOCHEM, V37, P2415, DOI 10.1159/000438594
   Théry C, 1999, J CELL BIOL, V147, P599, DOI 10.1083/jcb.147.3.599
   Ti DD, 2015, J TRANSL MED, V13, DOI 10.1186/s12967-015-0642-6
   Varkouhi AK, 2019, ANESTHESIOLOGY, V130, P778, DOI 10.1097/ALN.0000000000002655
   Vlassov AV, 2012, BBA-GEN SUBJECTS, V1820, P940, DOI 10.1016/j.bbagen.2012.03.017
   Vulpis E, 2017, ONCOIMMUNOLOGY, V6, DOI 10.1080/2162402X.2017.1279372
   Wang DQ, 2019, J CELL MOL MED, V23, P1528, DOI 10.1111/jcmm.14060
   Wang L, 2018, CELL PHYSIOL BIOCHEM, V50, P1535, DOI 10.1159/000494652
   Wang Y, 2018, FRONT ENDOCRINOL, V9, DOI 10.3389/fendo.2018.00524
   Willis GR, 2018, AM J RESP CRIT CARE, V197, P104, DOI 10.1164/rccm.201705-0925OC
   WOLF P, 1967, BRIT J HAEMATOL, V13, P269, DOI 10.1111/j.1365-2141.1967.tb08741.x
   Wu HW, 2012, INTEGR BIOL-UK, V4, P685, DOI 10.1039/c2ib20022h
   Xiang XY, 2009, INT J CANCER, V124, P2621, DOI 10.1002/ijc.24249
   Xie C, 2019, MOL CELL BIOCHEM, V458, P11, DOI 10.1007/s11010-019-03526-7
   Xin HQ, 2017, CELL TRANSPLANT, V26, P243, DOI 10.3727/096368916X693031
   Xin HQ, 2013, STEM CELLS, V31, P2737, DOI 10.1002/stem.1409
   Xiong Y, 2017, NEURAL REGEN RES, V12, P19, DOI 10.4103/1673-5374.198966
   Xu RQ, 2019, J CELL MOL MED, V23, P7617, DOI 10.1111/jcmm.14635
   Xu XP, 2018, STEM CELL TRANSL MED, V7, P721, DOI 10.1002/sctm.17-0279
   Xu Y, 2019, J CELL PHYSIOL, V234, P21380, DOI 10.1002/jcp.28747
   Xue CL, 2018, STEM CELLS DEV, V27, P456, DOI 10.1089/scd.2017.0296
   Yamashita T, 2016, EUR J PHARM BIOPHARM, V98, P1, DOI 10.1016/j.ejpb.2015.10.017
   YI C, 2015, SCI WORLD J, V2015
   Yu B, 2015, INT J CARDIOL, V182, P349, DOI 10.1016/j.ijcard.2014.12.043
   Yu L, 2019, AGING-US, V11, P5300, DOI 10.18632/aging.102092
   Yu LL, 2018, BIOMED RES INT, V2018, DOI 10.1155/2018/3634563
   Yuan ZQ, 2017, J EXTRACELL VESICLES, V6, DOI 10.1080/20013078.2017.1265291
   Zakharova L, 2007, J CELL PHYSIOL, V212, P174, DOI 10.1002/jcp.21013
   Zhang B, 2015, STEM CELLS, V33, P2158, DOI 10.1002/stem.1771
   Zhang B, 2014, STEM CELLS DEV, V23, P1233, DOI 10.1089/scd.2013.0479
   Zhang C, 2018, ONCOL REP, V39, P376, DOI 10.3892/or.2017.6085
   Zhang HC, 2012, STEM CELLS DEV, V21, P3289, DOI 10.1089/scd.2012.0095
   Zhang L, 2020, J CELL PHYSIOL, V235, P3698, DOI 10.1002/jcp.29264
   Zhang QY, 2018, J CELL PHYSIOL, V233, P6832, DOI 10.1002/jcp.26436
   Zhang YL, 2015, J NEUROSURG, V122, P856, DOI 10.3171/2014.11.JNS14770
   Zhang ZG, 2016, J CLIN INVEST, V126, P1190, DOI 10.1172/JCI81133
   Zhao LL, 2019, J THORAC CARDIOV SUR, V157, P508, DOI 10.1016/j.jtcvs.2018.07.095
   Zhou Y, 2019, J CLIN MED, V8, P1205
   Zhou Y, 2013, STEM CELL RES THER, V4, DOI 10.1186/scrt194
   Zhu LP, 2018, THERANOSTICS, V8, P6163, DOI 10.7150/thno.28021
NR 167
TC 227
Z9 254
U1 9
U2 152
PU MDPI
PI BASEL
PA MDPI AG, Grosspeteranlage 5, CH-4052 BASEL, SWITZERLAND
SN 1661-6596
EI 1422-0067
J9 INT J MOL SCI
JI Int. J. Mol. Sci.
PD FEB
PY 2020
VL 21
IS 3
AR 727
DI 10.3390/ijms21030727
PG 22
WC Biochemistry & Molecular Biology; Chemistry, Multidisciplinary
WE Science Citation Index Expanded (SCI-EXPANDED)
SC Biochemistry & Molecular Biology; Chemistry
GA KY4PQ
UT WOS:000522551600041
PM 31979113
OA Green Submitted, gold
DA 2026-02-11
ER

PT J
AU Kose, O
   Botsali, A
   Caliskan, E
AF Kose, Osman
   Botsali, Aysenur
   Caliskan, Ercan
TI Role of exosomes in skin diseases
SO JOURNAL OF COSMETIC DERMATOLOGY
LA English
DT Review
DE cancer; exosome; extracellular vesicle; inflammatory skin diseases; stem
   cell
ID CELL-DERIVED EXOSOMES; MELANOMA EXOSOMES; EXTRACELLULAR VESICLES; HUMAN
   KERATINOCYTES; T-CELLS; PROLIFERATION; COMMUNICATION; MICROVESICLES;
   MACROPHAGE
AB Background Exosomes, as a family member of extracellular vesicles, are cell-secreted nanoscale structures that play pivotal roles in regulating physiological and pathophysiological processes of the skin. Exosomes induce communication between cells and are responsible for transporting cellular components such as microRNAs, mRNAs, DNA, lipids, metabolites, and cell-surface proteins. Numerous preclinical and clinical trials searched the contribution of exosomes to skin functions and disorders. Thus, exosomes are gaining increasing attention within investigational dermatology. In advance, stem-cell-derived exosomes were integrated into the functional cosmetics industry nominated as cell-free regenerative medicine. Objective This review aims to demonstrate the roles of exosomes in inflammatory skin disorders, stem cell, and tumor biology through a comprehensive evaluation of the diagnostic, prognostic, and therapeutic perspectives. Methods A comprehensive literature search was performed using electronic online databases "PubMed" and "Google Scholar" using key words ''exosomes'', ''skin'', ''wound healing''. Conclusion Exosomes are regarded as promising diagnostic and prognostic biomarkers for various skin diseases. Future prospects are repurposing exosomes to treat skin disorders, either as drug carriers or drugs themselves.
C1 [Botsali, Aysenur; Caliskan, Ercan] Univ Hlth Sci, Gulhane Training & Res Hosp, Dept Dermatol, Ankara, Turkey.
C3 University of Health Sciences Turkey; Gulhane Training & Research
   Hospital
RP Botsali, A (corresponding author), Univ Hlth Sci, Gulhane Training & Res Hosp, Dept Dermatol, SBU Gulhane EAH Dermatol AD Etlik, Ankara, Turkey.
EM abotsali@hotmail.com
RI Caliskan, Ercan/HCI-8081-2022; Çalışkan, Ercan/HCI-8081-2022; Botsali,
   Ayşenur/A-1672-2018
OI Caliskan, Ercan/0000-0002-9087-0258; Çalışkan,
   Ercan/0000-0001-7311-2087; 
CR Ahmadi M, 2020, J TRANSL MED, V18, DOI 10.1186/s12967-020-02426-5
   Alegre E, 2016, CLIN CHIM ACTA, V454, P28, DOI 10.1016/j.cca.2015.12.031
   Bardi GT, 2018, CYTOKINE, V105, P63, DOI 10.1016/j.cyto.2018.02.002
   Cai XW, 2017, MOL MED REP, V16, P7032, DOI 10.3892/mmr.2017.7492
   Carlino MS, 2021, LANCET, V398, P1002, DOI 10.1016/S0140-6736(21)01206-X
   Chavez-Munoz C, 2008, J CELL BIOCHEM, V104, P2165, DOI 10.1002/jcb.21774
   Chen KG, 2006, P NATL ACAD SCI USA, V103, P9903, DOI 10.1073/pnas.0600213103
   Cheung KL, 2016, J EXP MED, V213, P2399, DOI 10.1084/jem.20160258
   Colletti M, 2019, INT J MOL SCI, V20, DOI 10.3390/ijms20184337
   Duan MN, 2020, STEM CELL RES THER, V11, DOI 10.1186/s13287-020-01971-6
   Escudier B, 2005, J TRANSL MED, V3, DOI 10.1186/1479-5876-3-10
   Ferreira Andrea da Fonseca, 2018, Bioengineering-Basel, V6, P4, DOI 10.3390/bioengineering6010004
   Geiger A, 2015, BIOCHEM BIOPH RES CO, V467, P303, DOI 10.1016/j.bbrc.2015.09.166
   Gowda R, 2020, CANCER TREAT REV, V85, DOI 10.1016/j.ctrv.2020.101975
   Hartwig S, 2019, BBA-PROTEINS PROTEOM, V1867, DOI 10.1016/j.bbapap.2018.11.009
   Huang P, 2015, J INVEST DERMATOL, V135, P3051, DOI 10.1038/jid.2015.320
   Jacquin-Porretaz C, 2019, ACTA DERM-VENEREOL, V99, P1143, DOI 10.2340/00015555-3300
   Jella KK, 2014, RADIAT RES, V181, P138, DOI 10.1667/RR13337.1
   Jiang M, 2019, FASEB J, V33, P13241, DOI 10.1096/fj.201900642R
   Kalluri R, 2020, SCIENCE, V367, P640, DOI 10.1126/science.aau6977
   Khan AQ, 2020, INT J MOL SCI, V21, DOI 10.3390/ijms21239264
   Knox MC, 2020, FRONT IMMUNOL, V11, DOI 10.3389/fimmu.2020.01612
   Kotzerke K, 2013, EXP DERMATOL, V22, P650, DOI 10.1111/exd.12230
   Kwack MH, 2019, EXP DERMATOL, V28, P854, DOI 10.1111/exd.13927
   Languino LR, 2016, AM J TRANSL RES, V8, P2432
   Li Q, 2019, INT J BIOCHEM CELL B, V114, DOI 10.1016/j.biocel.2019.105570
   Liu Y, 2019, J DERMATOL SCI, V93, P159, DOI 10.1016/j.jdermsci.2019.02.001
   Lo Cicero A, 2015, NAT COMMUN, V6, DOI 10.1038/ncomms8506
   Marton A, 2012, IMMUNOL LETT, V148, P34, DOI 10.1016/j.imlet.2012.07.006
   McGough IJ, 2016, DEVELOPMENT, V143, P2482, DOI 10.1242/dev.126516
   Mendt M, 2019, BONE MARROW TRANSPL, V54, P789, DOI 10.1038/s41409-019-0616-z
   Mistry DS, 2012, CELL STEM CELL, V11, P127, DOI 10.1016/j.stem.2012.04.022
   Mutschelknaus L, 2016, PLOS ONE, V11, DOI 10.1371/journal.pone.0152213
   Nakamura K, 2016, J DERMATOL SCI, V84, pe97, DOI [10.1016/j.jdermsci.2016.08.295, 10.1016/j.jdermsci.2016.08.295, DOI 10.1016/J.JDERMSCI.2016.08.295]
   Pasquali L, 2020, J EUR ACAD DERMATOL, V34, P1248, DOI 10.1111/jdv.16203
   Phinney DG, 2017, STEM CELLS, V35, P851, DOI 10.1002/stem.2575
   Raposo G, 2013, J CELL BIOL, V200, P373, DOI 10.1083/jcb.201211138
   Shao S, 2019, FASEB J, V33, P6813, DOI 10.1096/fj.201802090RR
   Sjoqvist S, 2019, BIOCHEM BIOPH RES CO, V514, P706, DOI 10.1016/j.bbrc.2019.04.202
   Steinbichler TB, 2017, SEMIN CANCER BIOL, V44, P170, DOI 10.1016/j.semcancer.2017.02.006
   Takano K, 2020, J DERMATOL, V47, P265, DOI 10.1111/1346-8138.15202
   Terlecki-Zaniewicz L, 2019, J INVEST DERMATOL, V139, P2425, DOI 10.1016/j.jid.2019.05.015
   Théry C, 2002, NAT REV IMMUNOL, V2, P569, DOI 10.1038/nri855
   Wong PM, 2020, AUTOIMMUN REV, V19, DOI 10.1016/j.autrev.2020.102664
   Wu CX, 2018, J INVEST DERMATOL, V138, P89, DOI 10.1016/j.jid.2017.05.040
   Wu YT, 2017, PIGM CELL MELANOMA R, V30, P203, DOI 10.1111/pcmr.12564
   Xiao DY, 2020, EXP CELL RES, V386, DOI 10.1016/j.yexcr.2019.111690
   Xiong M., 2020, FRONT CELL DEV BIOL, V8, P931
   Yan HL, 2019, INT J BIOL SCI, V15, P1368, DOI 10.7150/ijbs.33233
   Zhang L, 2019, BBA-REV CANCER, V1871, P455, DOI 10.1016/j.bbcan.2019.04.004
   Zhao CS, 2020, J CELL MOL MED, V24, P12164, DOI 10.1111/jcmm.15864
   Zhou XJ, 2020, ACS NANO, V14, P12732, DOI 10.1021/acsnano.0c03064
NR 52
TC 15
Z9 15
U1 3
U2 42
PU WILEY
PI HOBOKEN
PA 111 RIVER ST, HOBOKEN 07030-5774, NJ USA
SN 1473-2130
EI 1473-2165
J9 J COSMET DERMATOL-US
JI J. Cosmet. Dermatol.
PD AUG
PY 2022
VL 21
IS 8
BP 3219
EP 3225
DI 10.1111/jocd.15152
EA JUN 2022
PG 7
WC Dermatology
WE Science Citation Index Expanded (SCI-EXPANDED)
SC Dermatology
GA 3O3AQ
UT WOS:000815738400001
PM 35686395
DA 2026-02-11
ER

PT J
AU Zhang, QK
   Liu, JL
   Wang, W
   Lin, WT
   Ahmed, W
   Duan, WJ
   Huang, SZ
   Zhu, ZH
   Chen, LK
AF Zhang, Qiankun
   Liu, Jiale
   Wang, Wei
   Lin, Wentong
   Ahmed, Waqas
   Duan, Wenjie
   Huang, Songze
   Zhu, Zhihan
   Chen, Lukui
TI The role of exosomes derived from stem cells in nerve regeneration: A
   contribution to neurological repair
SO EXPERIMENTAL NEUROLOGY
LA English
DT Article
DE Exosome therapeutics; Nerve regeneration; Stem cells; Personalized
   medicine; Noncoding RNAs
ID TRAUMATIC BRAIN-INJURY; CIRCULAR RNAS; EXTRACELLULAR VESICLES;
   BIOGENESIS; DELIVERY; PROMOTE; INFLAMMATION; EXPRESSION; BIOMARKER;
   RESPONSES
AB Stem cell-derived exosomes have gained attention in regenerative medicine for their role in encouraging nerve regeneration and potential use in treating neurological diseases. These nanosized extracellular vesicles act as carriers of bioactive molecules, facilitating intercellular communication and enhancing the regenerative process in neural tissues. This comprehensive study explores the methods by which exosomes produced from various stem cells contribute to nerve healing, with a particular emphasis on their role in angiogenesis, inflammation, and cellular signaling pathways. By examining cutting-edge developments and exploring the potential of exosomes in delivering disease-specific miRNAs and proteins, we highlight their versatility in tailoring personalized therapeutic strategies. The findings presented here highlight the potential of stem cell-produced exosomes for use in neurological diseases therapy, establishing the door for future research into exosome-based neurotherapies.
C1 [Zhang, Qiankun; Liu, Jiale; Wang, Wei; Duan, Wenjie; Huang, Songze; Zhu, Zhihan; Chen, Lukui] Southern Med Univ Hosp Integrated Tradit Chinese &, Southern Med Univ, Dept Neurosurg, Guangzhou, Guangdong, Peoples R China.
   [Lin, Wentong] Chaozhou Hosp Tradit Chinese Med, Dept Orthopaed, Chaozhou, Peoples R China.
   [Ahmed, Waqas] Southeast Univ, Sch Med, Nanjing, Jiangsu, Peoples R China.
C3 Southern Medical University - China; Southeast University - China
RP Chen, LK (corresponding author), Southern Med Univ Hosp Integrated Tradit Chinese &, Southern Med Univ, Dept Neurosurg, Guangzhou, Guangdong, Peoples R China.
EM neuro_clk@hotmail.com
OI Zhang, Qiankun/0000-0003-3847-2495
FU National Key Research and Development Program of China [2022YFA1104900,
   2022YFA1104904]; Innovation Team Project of General Universities in
   Guangdong Province [2023KCXTD007]; Special Project in Key Fields of
   General Universities in Guangdong Province [2021ZDZX2011]; President
   Foundation of the Southern Medical University Hospital of Integrated
   Traditional Chinese and Western Medicine [1202101003]
FX This work was partially sponsored by the National Key Research and
   Development Program of China [2022YFA1104900 and 2022YFA1104904], the
   Innovation Team Project of General Universities in Guangdong Province
   [2023KCXTD007], the Special Project in Key Fields of General
   Universities in Guangdong Province [2021ZDZX2011], and the President
   Foundation of the Southern Medical University Hospital of Integrated
   Traditional Chinese and Western Medicine [1202101003] .
CR An Y, 2019, SCI REP-UK, V9, DOI 10.1038/s41598-019-49339-y
   Basu J, 2016, EXPERT OPIN BIOL TH, V16, P489, DOI 10.1517/14712598.2016.1131976
   Bucan V, 2019, MOL NEUROBIOL, V56, P1812, DOI 10.1007/s12035-018-1172-z
   Buck KM, 2022, ANAL CHEM, V94, P7164, DOI 10.1021/acs.analchem.2c01252
   Chen LL, 2016, NAT REV MOL CELL BIO, V17, P205, DOI 10.1038/nrm.2015.32
   Chen PW, 2015, ACTA NEUROPATHOL, V130, P605, DOI 10.1007/s00401-015-1482-4
   Chen WH, 2020, MOL THER-NUCL ACIDS, V22, P673, DOI 10.1016/j.omtn.2020.09.032
   Chen W, 2016, TRENDS NEUROSCI, V39, P597, DOI 10.1016/j.tins.2016.06.006
   Cosín-Tomás M, 2017, MOL NEUROBIOL, V54, P5550, DOI 10.1007/s12035-016-0088-8
   Couch Y, 2017, STROKE, V48, P2292, DOI 10.1161/STROKEAHA.117.017236
   Court FA, 2011, GLIA, V59, P1529, DOI 10.1002/glia.21196
   Cui GH, 2018, FASEB J, V32, P654, DOI 10.1096/fj.201700600R
   Jacquet AD, 2021, ELIFE, V10, DOI [10.7554/eLife.73062, 10.7554/eLife.73062.sa1, 10.7554/eLife.73062.sa2]
   Deng CL, 2021, CELL DEATH DIFFER, V28, P1041, DOI 10.1038/s41418-020-00636-4
   El Bassit G, 2017, ENDOCRINOLOGY, V158, P183, DOI 10.1210/en.2016-1819
   Eren E, 2022, CELLS-BASEL, V11, DOI 10.3390/cells11030436
   Fan L, 2022, ADV SCI, V9, DOI 10.1002/advs.202105586
   Fayazi N, 2021, MOL NEUROBIOL, V58, P3494, DOI 10.1007/s12035-021-02324-x
   Fiandaca MS, 2015, ALZHEIMERS DEMENT, V11, P600, DOI 10.1016/j.jalz.2014.06.008
   Floris G, 2017, MOL NEUROBIOL, V54, P5156, DOI 10.1007/s12035-016-0055-4
   Fu Y, 2024, J NANOBIOTECHNOL, V22, DOI 10.1186/s12951-024-02338-2
   Ghasempour E, 2022, STEM CELL RES THER, V13, DOI 10.1186/s13287-022-03212-4
   Goldie BJ, 2014, NUCLEIC ACIDS RES, V42, P9195, DOI 10.1093/nar/gku594
   Gorabi AM, 2019, MOL NEUROBIOL, V56, P8157, DOI 10.1007/s12035-019-01663-0
   Gotoh S, 2024, NEURAL REGEN RES, V19, P1249, DOI 10.4103/1673-5374.385875
   Guduric-Fuchs J, 2012, BMC GENOMICS, V13, DOI 10.1186/1471-2164-13-357
   Guo SW, 2019, ACS NANO, V13, P10015, DOI 10.1021/acsnano.9b01892
   Hade MD, 2022, MED RES REV, V42, P2102, DOI 10.1002/med.21918
   Hade MD, 2021, CELLS-BASEL, V10, DOI 10.3390/cells10081959
   Haraszti RA, 2016, J EXTRACELL VESICLES, V5, DOI 10.3402/jev.v5.32570
   Harrell CR, 2021, INT J MOL SCI, V22, DOI 10.3390/ijms22031433
   Harrison EB, 2016, FEBS OPEN BIO, V6, P835, DOI 10.1002/2211-5463.12092
   Harshyne LA, 2016, NEURO-ONCOLOGY, V18, P206, DOI 10.1093/neuonc/nov107
   He SL, 2021, TRANSL NEURODEGENER, V10, DOI 10.1186/s40035-021-00249-y
   Huang LH, 2021, J CELL MOL MED, V25, P7436, DOI 10.1111/jcmm.16775
   Huo LY, 2021, FRONT NEUROSCI-SWITZ, V15, DOI 10.3389/fnins.2021.738442
   Hwang J, 2023, INT J MOL SCI, V24, DOI 10.3390/ijms241813849
   Jafari D, 2020, BIODRUGS, V34, P567, DOI 10.1007/s40259-020-00434-x
   Jeppesen DK, 2019, CELL, V177, P428, DOI 10.1016/j.cell.2019.02.029
   Jiang LQ, 2019, MED SCI MONITOR, V25, P3329, DOI 10.12659/MSM.914027
   Jiang M, 2018, CELL PHYSIOL BIOCHEM, V47, P864, DOI [10.1159/000490078and, 10.1159/000490078]
   Kalluri R, 2020, SCIENCE, V367, P640, DOI 10.1126/science.aau6977
   Karve IP, 2016, BRIT J PHARMACOL, V173, P692, DOI 10.1111/bph.13125
   Kim HY, 2018, NANO LETT, V18, P4965, DOI 10.1021/acs.nanolett.8b01816
   Lathwal S, 2021, P NATL ACAD SCI USA, V118, DOI 10.1073/pnas.2020241118
   Li C, 2021, SIGNAL TRANSDUCT TAR, V6, DOI 10.1038/s41392-021-00779-x
   Li D, 2018, FRONT NEUROSCI-SWITZ, V12, DOI 10.3389/fnins.2018.00845
   Li JY, 2021, NEUROCHEM INT, V151, DOI 10.1016/j.neuint.2021.105194
   Li J, 2019, CELL DEATH DIS, V10, DOI 10.1038/s41419-019-1558-5
   Li J, 2022, INT J NANOMED, V17, P5991, DOI 10.2147/IJN.S377502
   Li R, 2020, ARTHRITIS RES THER, V22, DOI 10.1186/s13075-020-2146-x
   Li Y, 2006, GENE DEV, V20, P2793, DOI 10.1101/gad.1466306
   Liang Y, 2022, J NEUROTRAUM, V39, P701, DOI 10.1089/neu.2021.0290
   Liang YJ, 2021, THERANOSTICS, V11, P3183, DOI 10.7150/thno.52570
   Liang ZY, 2022, FRONT MOL NEUROSCI, V15, DOI 10.3389/fnmol.2022.926928
   Liu CM, 2010, CELL STEM CELL, V6, P433, DOI 10.1016/j.stem.2010.02.017
   Liu JS, 2019, J CHIN MED ASSOC, V82, P895, DOI 10.1097/JCMA.0000000000000189
   Liu J, 2022, OXID MED CELL LONGEV, V2022, DOI 10.1155/2022/3593294
   Liu WY, 2019, FRONT MOL NEUROSCI, V12, DOI 10.3389/fnmol.2019.00240
   Liu XL, 2021, EXP NEUROL, V341, DOI 10.1016/j.expneurol.2021.113700
   Liu YF, 2022, CIRC RES, V130, P907, DOI 10.1161/CIRCRESAHA.121.319412
   Liu YY, 2023, NEURAL REGEN RES, V18, P1657, DOI 10.4103/1673-5374.363819
   Lloret-Llinares M, 2018, NUCLEIC ACIDS RES, V46, P11502, DOI 10.1093/nar/gky817
   Long J, 2023, FRONT CELL DEV BIOL, V11, DOI 10.3389/fcell.2023.1096329
   Lopez-Leal R, 2016, CELL MOL NEUROBIOL, V36, P429, DOI 10.1007/s10571-015-0314-3
   Lopez-Verrilli MA, 2016, NEUROSCIENCE, V320, P129, DOI 10.1016/j.neuroscience.2016.01.061
   Lotfy A, 2023, STEM CELL RES THER, V14, DOI 10.1186/s13287-023-03287-7
   Ma L, 2022, STEM CELL TRANSL MED, V11, P539, DOI 10.1093/stcltm/szac009
   Mahmoudi E, 2017, MOL PSYCHIATR, V22, P44, DOI 10.1038/mp.2016.150
   Malekian F, 2023, J PHYSIOL-LONDON, V601, P4853, DOI 10.1113/JP282799
   Mehta SL, 2020, PROG NEUROBIOL, V186, DOI 10.1016/j.pneurobio.2020.101746
   Mu JF, 2021, ASIAN J PHARM SCI, V16, P806, DOI 10.1016/j.ajps.2021.10.002
   Nisar S, 2021, FRONT CELL DEV BIOL, V9, DOI 10.3389/fcell.2021.617281
   Ooi YY, 2010, INT IMMUNOPHARMACOL, V10, P1532, DOI 10.1016/j.intimp.2010.09.001
   Pant S, 2012, BIOCHEM PHARMACOL, V83, P1484, DOI 10.1016/j.bcp.2011.12.037
   Park MK, 2021, CELL METAB, V33, P2380, DOI 10.1016/j.cmet.2021.11.011
   Pegtel DM, 2019, ANNU REV BIOCHEM, V88, P487, DOI [10.1146/annurev-biochem-013118, 10.1146/annurev-biochem-013118-111902]
   Qin XC, 2023, FRONT IMMUNOL, V14, DOI 10.3389/fimmu.2023.1256687
   Quinn JJ, 2016, NAT REV GENET, V17, P47, DOI 10.1038/nrg.2015.10
   Rahbaran M, 2022, CELL MOL BIOL LETT, V27, DOI 10.1186/s11658-022-00359-z
   Rao F, 2019, STEM CELLS INT, V2019, DOI 10.1155/2019/2546367
   Riazifar M, 2019, ACS NANO, V13, P6670, DOI 10.1021/acsnano.9b01004
   Rybak-Wolf A, 2015, MOL CELL, V58, P870, DOI 10.1016/j.molcel.2015.03.027
   Saadh MJ, 2023, PATHOL RES PRACT, V247, DOI 10.1016/j.prp.2023.154522
   Salunkhe S, 2020, J CONTROL RELEASE, V326, P599, DOI 10.1016/j.jconrel.2020.07.042
   Salzman J, 2016, TRENDS GENET, V32, P309, DOI 10.1016/j.tig.2016.03.002
   Schnatz A, 2021, FASEB BIOADV, V3, P577, DOI 10.1096/fba.2021-00035
   Seyedaghamiri F, 2022, CELL COMMUN SIGNAL, V20, DOI 10.1186/s12964-022-00919-y
   Shao AW, 2019, STEM CELL RES THER, V10, DOI 10.1186/s13287-019-1357-z
   Shao CL, 2022, STEM CELL REV REP, V18, P1127, DOI 10.1007/s12015-022-10327-x
   Shao MH, 2020, INFLAMMATION, V43, P1536, DOI 10.1007/s10753-020-01230-z
   Sharma HS, 2022, J NEURORESTORATOLOGY, V10, DOI 10.1016/j.jnrt.2022.100008
   Simpson RJ, 2012, J EXTRACELL VESICLES, V1, DOI 10.3402/jev.v1i0.18374
   Song S, 2020, BIOCONJUGATE CHEM, V31, P1562, DOI 10.1021/acs.bioconjchem.0c00216
   Sun BC, 2018, REV NEUROSCIENCE, V29, P531, DOI 10.1515/revneuro-2017-0059
   Takahashi J, 2018, CURR OPIN BIOTECH, V52, P102, DOI 10.1016/j.copbio.2018.03.006
   Tang X, 2020, EXP NEUROL, V332, DOI 10.1016/j.expneurol.2020.113394
   Tian JQ, 2023, INT J NANOMED, V18, P7923, DOI 10.2147/IJN.S444582
   Tian T, 2021, THERANOSTICS, V11, P6507, DOI 10.7150/thno.56367
   Tian XH, 2022, J CELL MOL MED, V26, P693, DOI 10.1111/jcmm.17086
   Wang AYL, 2021, INT J MOL SCI, V22, DOI 10.3390/ijms22041769
   Wang M, 2019, CELL MOL LIFE SCI, V76, P2059, DOI 10.1007/s00018-019-03018-3
   Wang S, 2022, INT J NANOMED, V17, P1757, DOI 10.2147/IJN.S355366
   Wang XH, 2021, CELL BIOL INT, V45, P775, DOI 10.1002/cbin.11522
   Wang YX, 2019, MOL CANCER, V18, DOI 10.1186/s12943-019-1041-z
   Wang Y, 2021, EXPERT OPIN DRUG MET, V17, P291, DOI 10.1080/17425255.2021.1887139
   Xian PP, 2019, THERANOSTICS, V9, P5956, DOI 10.7150/thno.33872
   Xie XW, 2023, MOL MED, V29, DOI 10.1186/s10020-022-00595-1
   Xin HQ, 2017, STROKE, V48, P747, DOI 10.1161/STROKEAHA.116.015204
   Xu Z, 2022, MOL THER, V30, P3133, DOI 10.1016/j.ymthe.2022.01.046
   Yang JL, 2017, MOL THER-NUCL ACIDS, V7, P278, DOI 10.1016/j.omtn.2017.04.010
   Yang JQ, 2022, DIS MARKERS, V2022, DOI 10.1155/2022/7071877
   Yang JY, 2020, INT J NANOMED, V15, P5911, DOI 10.2147/IJN.S249129
   Yang RC, 2023, J NEUROINFLAMM, V20, DOI 10.1186/s12974-023-02856-0
   Yang YX, 2019, NEUROCHEM RES, V44, P811, DOI 10.1007/s11064-018-02714-z
   Yang YX, 2017, FRONT CELL NEUROSCI, V11, DOI 10.3389/fncel.2017.00055
   Yang ZL, 2022, FRONT CELL NEUROSCI, V16, DOI 10.3389/fncel.2022.882306
   Yang ZG, 2022, MOL THER, V30, P1275, DOI 10.1016/j.ymthe.2021.11.004
   You DG, 2021, SCI ADV, V7, DOI 10.1126/sciadv.abe0083
   Yuan YG, 2023, INT J NANOMED, V18, P3177, DOI 10.2147/IJN.S407029
   Zakrzewski W, 2019, STEM CELL RES THER, V10, DOI 10.1186/s13287-019-1165-5
   Zavatti M, 2022, INT J MOL SCI, V23, DOI 10.3390/ijms23094967
   Zeng XY, 2023, FRONT MOL NEUROSCI, V16, DOI 10.3389/fnmol.2023.1146329
   Zhai KF, 2021, ACTA PHARM SIN B, V11, P3493, DOI 10.1016/j.apsb.2021.03.032
   Zhang DQ, 2021, AGING-US, V13, P4079, DOI 10.18632/aging.202373
   Zhang XY, 2024, CURR STEM CELL RES T, V19, P1153, DOI 10.2174/011574888X265623230921045240
   Zhang Y, 2020, NEURAL REGEN RES, V15, P1903, DOI 10.4103/1673-5374.280330
   Zhang YT, 2021, ACS APPL MATER INTER, V13, P18472, DOI 10.1021/acsami.0c22671
   Zhao RT, 2018, J NEUROTRAUM, V35, P2056, DOI 10.1089/neu.2017.5502
   Zhao T, 2019, CURR STEM CELL RES T, V14, P482, DOI 10.2174/1574888X14666190228103230
   Zhao YM, 2020, LIFE SCI, V260, DOI 10.1016/j.lfs.2020.118403
   Zhong D, 2020, EXP BIOL MED, V245, P54, DOI 10.1177/1535370219895491
   Zhong L, 2023, STEM CELL RES THER, V14, DOI 10.1186/s13287-023-03409-1
   Zhou YJ, 2021, INT J MOL SCI, V22, DOI 10.3390/ijms222212204
   Zhu ZH, 2023, NEURAL REGEN RES, V18, P404, DOI 10.4103/1673-5374.346466
   Zou JX, 2023, J NANOBIOTECHNOL, V21, DOI 10.1186/s12951-023-01778-6
NR 136
TC 10
Z9 11
U1 2
U2 22
PU ACADEMIC PRESS INC ELSEVIER SCIENCE
PI SAN DIEGO
PA 525 B ST, STE 1900, SAN DIEGO, CA 92101-4495 USA
SN 0014-4886
EI 1090-2430
J9 EXP NEUROL
JI Exp. Neurol.
PD OCT
PY 2024
VL 380
AR 114882
DI 10.1016/j.expneurol.2024.114882
EA JUL 2024
PG 13
WC Neurosciences
WE Science Citation Index Expanded (SCI-EXPANDED)
SC Neurosciences & Neurology
GA ZX7C9
UT WOS:001278640600001
PM 39002923
DA 2026-02-11
ER

PT J
AU Huang, JH
   Xiong, JY
   Yang, L
   Zhang, J
   Sun, SQ
   Liang, YJ
AF Huang, Jianghong
   Xiong, Jianyi
   Yang, Lei
   Zhang, Jun
   Sun, Shuqing
   Liang, Yujie
TI Cell-free exosome-laden scaffolds for tissue repair
SO NANOSCALE
LA English
DT Review
ID MESENCHYMAL STEM-CELLS; ENHANCE BONE REGENERATION; EXTRACELLULAR
   VESICLES; MEDIATED DELIVERY; SUSTAINED-RELEASE; WOUND DRESSINGS;
   HYDROGEL; ESCRT; INFLAMMATION; SECRETION
AB With the development of regenerative medicine, tissue repair at the molecular, cellular, tissue, and organ level has seen continuous improvements over traditional techniques. As the core of tissue repair, seed cells are widely used in various fields of regenerative medicine. However, their use is still associated with problems such as decreased cell survival and regeneration capacity after transplantation, immune rejection, and ethical concerns. Therefore, it is difficult to universally and safely apply stem cell banks for regenerative medicine. The paracrine effects of cells, especially secretion of exosomes, play vital roles in cell communication, immune response, angiogenesis, scar formation, tissue repair, and other biological functions. Exosomes are a type of nanoscale extracellular vesicle that contain biologically active molecules such as RNA and proteins; therefore, exosomes can replicate the functions of their parental cells. Meanwhile, exosomes can be used as nanocarriers to deliver active factors or small molecules to promote tissue repair. Preclinical studies of exosomes in tissue engineering and regenerative medicine have been carried in the fields of bone/cartilage repair, nerve regeneration, liver and kidney regeneration, skin repair, vascular tissue regeneration, etc. This review introduces exosomes from the aspects of biogenesis, composition, identification, and isolation, and focuses on the development status of scaffold materials for exosome delivery. In addition, we highlight examples of exosome-laden scaffolds for preclinical applications in tissue repair. We look forward to the broad application prospects of exosome-laden scaffolds.
C1 [Huang, Jianghong; Xiong, Jianyi; Yang, Lei] Shenzhen Univ, Dept Orthoped, Shenzhen Second Peoples Hosp, Affiliated Hosp 1,Hlth Sci Ctr, Shenzhen 518035, Peoples R China.
   [Huang, Jianghong; Zhang, Jun] Tsinghua Univ, Shenzhen Int Grad Sch, Class 9 2020, Shenzhen 518055, Peoples R China.
   [Sun, Shuqing] Tsinghua Univ, Shenzhen Int Grad Sch, Inst Biomed & Hlth Engn, Shenzhen 518055, Peoples R China.
   [Liang, Yujie] Shenzhen Kangning Hosp, Dept Child & Adolescent Psychiat, Shenzhen Mental Hlth Ctr, Shenzhen 518020, Peoples R China.
   [Liang, Yujie] Shenzhen Key Lab Psychol Healthcare & Shenzhen In, Shenzhen 518020, Peoples R China.
C3 Shenzhen University; Second People's Hospital of Shenzhen; Tsinghua
   University; Chinese Academy of Sciences; Shenzhen Institute of Advanced
   Technology, CAS; Tsinghua University; Shenzhen Institute of Mental
   Health & Shenzhen Kangning Hospital
RP Liang, YJ (corresponding author), Shenzhen Kangning Hosp, Dept Child & Adolescent Psychiat, Shenzhen Mental Hlth Ctr, Shenzhen 518020, Peoples R China.; Liang, YJ (corresponding author), Shenzhen Key Lab Psychol Healthcare & Shenzhen In, Shenzhen 518020, Peoples R China.
EM liangyjie@126.com
RI Liang, Yujie/GLQ-6360-2022; sun, shuqing/G-1574-2011; Zhang,
   Jun/PAU-9234-2025
OI Liang, Yujie/0000-0002-0860-4859; 
FU Shenzhen Science and Technology Projects [GJHZ20190820115203714,
   JSGG20191129094218565, JCYJ20200109150700942, JCYJ20180306170922163];
   Key Realm R&D Program of Guangdong Province [2019B030335001]; Summing
   Project of Medicine in Shenzhen [SZSM201612079]; Shenzhen Fund for
   Guangdong Provincial High level Clinical Key Specialties [SZGSP013,
   SZGSP007]; Shenzhen Key Medical Discipline Construction Fund [SZXK042,
   SZXK049]; Guangdong Basic and Applied Basic Research Foundation
   [2020A1515011581, 2021A1515010985]
FX This work was supported by Shenzhen Science and Technology Projects
   (GJHZ20190820115203714, JSGG20191129094218565, JCYJ20200109150700942,
   JCYJ20180306170922163). Key Realm R&D Program of Guangdong Province
   (2019B030335001), Summing Project of Medicine in Shenzhen
   (SZSM201612079). Shenzhen Fund for Guangdong Provincial High level
   Clinical Key Specialties (No. SZGSP013, SZGSP007). Shenzhen Key Medical
   Discipline Construction Fund (SZXK042 and SZXK049). Guangdong Basic and
   Applied Basic Research Foundation (No. 2020A1515011581,
   2021A1515010985). We thanked Dr Danielle for checking spelling and
   grammatical errors of this manuscript.
CR Arslan F, 2013, STEM CELL RES, V10, P301, DOI 10.1016/j.scr.2013.01.002
   Askenase PW, 2020, J EXTRACELL VESICLES, V10, DOI 10.1002/jev2.12004
   Bobrie A, 2011, TRAFFIC, V12, P1659, DOI 10.1111/j.1600-0854.2011.01225.x
   Bruno S, 2009, J AM SOC NEPHROL, V20, P1053, DOI 10.1681/ASN.2008070798
   Buschow SI, 2010, IMMUNOL CELL BIOL, V88, P851, DOI 10.1038/icb.2010.64
   Carson CT, 2006, NAT MED, V12, P1237, DOI 10.1038/nm1106-1237
   Carvalho IC, 2017, MAT SCI ENG C-MATER, V78, P690, DOI 10.1016/j.msec.2017.04.126
   Chen CW, 2018, CARDIOVASC RES, V114, P1029, DOI 10.1093/cvr/cvy067
   Chen PF, 2019, THERANOSTICS, V9, P2439, DOI 10.7150/thno.31017
   Chen S, 2019, CELL PROLIFERAT, V52, DOI 10.1111/cpr.12669
   Chin JS, 2019, ACTA BIOMATER, V90, P60, DOI 10.1016/j.actbio.2019.04.020
   Cocco RE, 2001, MOL BIOL CELL, V12, P919, DOI 10.1091/mbc.12.4.919
   Colao IL, 2018, TRENDS MOL MED, V24, P242, DOI 10.1016/j.molmed.2018.01.006
   Colombo M, 2013, J CELL SCI, V126, P5553, DOI 10.1242/jcs.128868
   de Gassart A, 2003, BLOOD, V102, P4336, DOI 10.1182/blood-2003-03-0871
   Duan L, 2021, NANOSCALE, V13, DOI 10.1039/d0nr07622h
   Duan L, 2021, CURR MED CHEM, V28, P6458, DOI 10.2174/0929867327666201118161232
   Fang SB, 2020, J EXTRACELL VESICLES, V9, DOI 10.1080/20013078.2020.1723260
   Gibbings DJ, 2009, NAT CELL BIOL, V11, P1143, DOI 10.1038/ncb1929
   GRANT GT, 1973, FEBS LETT, V32, P195, DOI 10.1016/0014-5793(73)80770-7
   György B, 2015, ANNU REV PHARMACOL, V55, P439, DOI 10.1146/annurev-pharmtox-010814-124630
   Han CS, 2019, BIOMATER SCI-UK, V7, P2920, DOI 10.1039/c9bm00101h
   Hessvik NP, 2018, CELL MOL LIFE SCI, V75, P193, DOI 10.1007/s00018-017-2595-9
   Horibe S, 2018, BMC CANCER, V18, DOI 10.1186/s12885-017-3958-1
   Hsu JM, 2020, J PAIN RES, V13, P3257, DOI 10.2147/JPR.S286771
   Hu GW, 2015, STEM CELL RES THER, V6, DOI 10.1186/scrt546
   Hu JL, 2012, ACTA BIOMATER, V8, P1730, DOI 10.1016/j.actbio.2012.01.029
   Huang J., 2021, BIOMATER SCI-UK, V9, P2602
   Hurley JH, 2010, NAT REV MOL CELL BIO, V11, P556, DOI 10.1038/nrm2937
   Imai T, 2015, J EXTRACELL VESICLES, V4, DOI 10.3402/jev.v4.26238
   Kim DK, 2021, CHEM ENG J, V406, DOI 10.1016/j.cej.2020.127080
   Kooijmans SAA, 2012, INT J NANOMED, V7, P1525, DOI 10.2147/IJN.S29661
   Kosaka N, 2013, J BIOL CHEM, V288, P10849, DOI 10.1074/jbc.M112.446831
   Kowal J, 2016, P NATL ACAD SCI USA, V113, pE968, DOI 10.1073/pnas.1521230113
   Lai RC, 2010, STEM CELL RES, V4, P214, DOI 10.1016/j.scr.2009.12.003
   Li M, 2016, J MATER CHEM B, V4, P6830, DOI 10.1039/c6tb01560c
   Li WY, 2018, ACS APPL MATER INTER, V10, P5240, DOI 10.1021/acsami.7b17620
   Liang B, 2019, STEM CELL RES THER, V10, DOI 10.1186/s13287-019-1410-y
   Liang YJ, 2021, THERANOSTICS, V11, P3183, DOI 10.7150/thno.52570
   Liang YJ, 2021, J DRUG TARGET, V29, P609, DOI 10.1080/1061186X.2020.1870231
   Liang YJ, 2020, ACS APPL MATER INTER, V12, P36938, DOI 10.1021/acsami.0c10458
   Liu BH, 2018, NAT BIOMED ENG, V2, P293, DOI 10.1038/s41551-018-0229-7
   Liu M, 2017, BONE RES, V5, DOI 10.1038/boneres.2017.14
   Liu XL, 2017, NANOSCALE, V9, P4430, DOI 10.1039/c7nr00352h
   Marote A, 2016, FRONT PHARMACOL, V7, DOI 10.3389/fphar.2016.00231
   Mathieu M, 2019, NAT CELL BIOL, V21, P9, DOI 10.1038/s41556-018-0250-9
   Nagpal N, 2014, FRONT GENET, V5, DOI 10.3389/fgene.2014.00099
   Nakamura Y, 2015, FEBS LETT, V589, P1257, DOI 10.1016/j.febslet.2015.03.031
   Pritchard CD, 2011, BIOMATERIALS, V32, P587, DOI 10.1016/j.biomaterials.2010.08.106
   Roefs MT, 2020, TRENDS CELL BIOL, V30, P990, DOI 10.1016/j.tcb.2020.09.009
   Roxrud I, 2010, BIOL CELL, V102, P293, DOI 10.1042/BC20090161
   Saunderson SC, 2014, BLOOD, V123, P208, DOI 10.1182/blood-2013-03-489732
   Schiffelers RM, 2000, BBA-BIOMEMBRANES, V1468, P253, DOI 10.1016/S0005-2736(00)00265-0
   Shafei S, 2020, J BIOMED MATER RES A, V108, P545, DOI 10.1002/jbm.a.36835
   Shi Q, 2017, FRONT PHYSIOL, V8, DOI 10.3389/fphys.2017.00904
   Takahashi Y, 2013, J BIOTECHNOL, V165, P77, DOI 10.1016/j.jbiotec.2013.03.013
   Tan CY, 2014, STEM CELL RES THER, V5, DOI 10.1186/scrt465
   Tao SC, 2017, STEM CELL TRANSL MED, V6, P736, DOI 10.5966/sctm.2016-0275
   Théry C, 2018, J EXTRACELL VESICLES, V7, DOI 10.1080/20013078.2018.1535750
   Trajkovic K, 2008, SCIENCE, V319, P1244, DOI 10.1126/science.1153124
   Urbich C, 2008, CARDIOVASC RES, V79, P581, DOI 10.1093/cvr/cvn156
   Van den Steen PE, 2002, CRIT REV BIOCHEM MOL, V37, P375, DOI 10.1080/10409230290771546
   van Niel G, 2018, NAT REV MOL CELL BIO, V19, P213, DOI 10.1038/nrm.2017.125
   Wang CY, 2020, BIOMATER SCI-UK, V8, P313, DOI 10.1039/c9bm01207a
   Wei F, 2019, ACTA BIOMATER, V86, P480, DOI 10.1016/j.actbio.2019.01.006
   Wollert T, 2009, NATURE, V458, P172, DOI 10.1038/nature07836
   Wu XX, 2019, METHODS MOL BIOL, V2054, P81, DOI 10.1007/978-1-4939-9769-5_4
   Xin LB, 2020, ACTA BIOMATER, V113, P252, DOI 10.1016/j.actbio.2020.06.029
   Xu JB, 2019, BIOMATERIALS, V210, P51, DOI 10.1016/j.biomaterials.2019.04.031
   Xu N, 2018, INT J BIOL MACROMOL, V117, P102, DOI 10.1016/j.ijbiomac.2018.05.066
   Xu X, 2021, BIOMATERIALS, V269, DOI 10.1016/j.biomaterials.2020.120539
   Xu X, 2020, OXID MED CELL LONGEV, V2020, DOI 10.1155/2020/8865499
   Yang C, 2019, MOL HUM REPROD, V25, P755, DOI 10.1093/molehr/gaz054
   Yang S, 2020, ACS BIOMATER SCI ENG, V6, P1590, DOI 10.1021/acsbiomaterials.9b01363
   Yoo JK, 2012, STEM CELLS DEV, V21, P2049, DOI 10.1089/scd.2011.0500
   Zha Y, 2021, THERANOSTICS, V11, P397, DOI 10.7150/thno.50741
   Zhang BK, 2021, MAT SCI ENG C-MATER, V123, DOI 10.1016/j.msec.2020.111782
   Zhang FX, 2013, MOL MED REP, V8, P1084, DOI 10.3892/mmr.2013.1615
   Zhang JY, 2016, STEM CELL RES THER, V7, DOI 10.1186/s13287-016-0391-3
   Zhang JY, 2015, J TRANSL MED, V13, DOI 10.1186/s12967-015-0417-0
   Zhang KY, 2018, ACS APPL MATER INTER, V10, P30081, DOI 10.1021/acsami.8b08449
   Zhang S, 2016, OSTEOARTHR CARTILAGE, V24, P2135, DOI 10.1016/j.joca.2016.06.022
   Zhang SP, 2019, BIOMATERIALS, V200, P35, DOI 10.1016/j.biomaterials.2019.02.006
   Zhang Y, 2017, MOL NEUROBIOL, V54, P2659, DOI 10.1007/s12035-016-9851-0
   Zhang YY, 2021, MAT SCI ENG C-MATER, V120, DOI 10.1016/j.msec.2020.111671
   Zhao JX, 2019, CARDIOVASC RES, V115, P1205, DOI 10.1093/cvr/cvz040
NR 86
TC 127
Z9 139
U1 10
U2 257
PU ROYAL SOC CHEMISTRY
PI CAMBRIDGE
PA THOMAS GRAHAM HOUSE, SCIENCE PARK, MILTON RD, CAMBRIDGE CB4 0WF, CAMBS,
   ENGLAND
SN 2040-3364
EI 2040-3372
J9 NANOSCALE
JI Nanoscale
PD MAY 21
PY 2021
VL 13
IS 19
BP 8740
EP 8750
DI 10.1039/d1nr01314a
EA MAY 2021
PG 11
WC Chemistry, Multidisciplinary; Nanoscience & Nanotechnology; Materials
   Science, Multidisciplinary; Physics, Applied
WE Science Citation Index Expanded (SCI-EXPANDED)
SC Chemistry; Science & Technology - Other Topics; Materials Science;
   Physics
GA SE8YI
UT WOS:000648534800001
PM 33969373
OA hybrid
DA 2026-02-11
ER

PT J
AU Rhim, WK
   Kim, JY
   Lee, SY
   Cha, SG
   Park, JM
   Park, HJ
   Park, CG
   Han, DK
AF Rhim, Won-Kyu
   Kim, Jun Yong
   Lee, Seung Yeon
   Cha, Seung-Gyu
   Park, Jeong Min
   Park, Hyeon Jeong
   Park, Chun Gwon
   Han, Dong Keun
TI Recent advances in extracellular vesicle engineering and its
   applications to regenerative medicine
SO BIOMATERIALS RESEARCH
LA English
DT Review
DE Extracellular vesicles (EVs); Gene editing; Endogenous engineering;
   Exogenous engineering; Hybridization; Regenerative medicine
ID TARGETED DELIVERY; EXOSOMES; THERAPY; NANOVESICLES; EFFICACY; SYSTEM;
   RNA
AB Extracellular vesicles (EVs) are nanosized particles that are released from cells and reflect the characteristics of the mother cell. Recently, the EVs have been used in several types of studies across many different fields. In the field of EV research, multiple cell culture and EV isolation techniques have been highlighted in importance. Various strategies, including exclusive component culture media, three-dimensional (3D) cultures, and hypoxic conditions, have been proposed for the cell culture to control function of the EVs. Ultracentrifugation, ultrafiltration, precipitation, and tangential flow filtration (TFF) have been utilized for EV isolation. Although isolated EVs have their own functionalities, several researchers are trying to functionalize EVs by applying various engineering approaches. Gene editing, exogenous, endogenous, and hybridization methods are the four well-known types of EV functionalization strategies. EV engineered through these processes has been applied in the field of regenerative medicine, including kidney diseases, osteoarthritis, rheumatoid arthritis, nervous system-related diseases, and others. In this review, it was focused on engineering approaches for EV functionalization and their applications in regenerative medicine.
C1 [Kim, Jun Yong; Lee, Seung Yeon; Cha, Seung-Gyu; Park, Jeong Min; Park, Hyeon Jeong; Han, Dong Keun] CHA Univ, Dept Biomed Sci, 335 Pangyo Ro, Seongnam Si 13488, Gyeonggi Do, South Korea.
   [Kim, Jun Yong; Park, Chun Gwon] Dept Biomed Engn, 2066 Seobu Ro, Suwon 16419, Gyeonggi Do, South Korea.
   [Kim, Jun Yong; Park, Chun Gwon] Sungkyunkwan Univ SKKU, SKKU Inst Convergence, Intelligent Precis Healthcare Convergence, 2066 Seobu Ro, Suwon 16419, Gyeonggi Do, South Korea.
C3 Pochon Cha University; Sungkyunkwan University (SKKU)
RP Han, DK (corresponding author), CHA Univ, Dept Biomed Sci, 335 Pangyo Ro, Seongnam Si 13488, Gyeonggi Do, South Korea.
EM dkhan@cha.ac.kr
RI KIM, JUN YONG/MBG-4766-2025
OI KIM, JUN YONG/0000-0001-8659-6623
FU National Research Foundation of Korea (NRF) - Korea government (MSIT )
   [2023R1A2C3003807]; National Research Foundation of Korea (NRF) -
   Ministry of Education [2022R1I1A1A01068486]; Korean Fund for
   Regenerative Medicine (KFRM) - Korea government( Ministry of Science and
   ICT); Korean Fund for Regenerative Medicine (KFRM) - Korea government(
   Ministry of Health and Welfare) [23A0206L1]
FX This work was supported by the National Research Foundation of Korea
   (NRF) grant funded by the Korea government (MSIT ) (No.
   2023R1A2C3003807) and Basic Science Research Program through the
   National Research Foundation of Korea (NRF) funded by the Ministry of
   Education (2022R1I1A1A01068486). This research was supported by Korean
   Fund for Regenerative Medicine (KFRM) grant funded by Korea government
   (the Ministry of Science and ICT, the Ministry of Health and Welfare
   (23A0206L1)
CR Ahmed F, 2022, MOL PHARMACEUT, V19, P763, DOI 10.1021/acs.molpharmaceut.1c00182
   Ambattu LA, 2020, COMMUN BIOL, V3, DOI 10.1038/s42003-020-01277-6
   Asadirad A, 2023, INT IMMUNOPHARMACOL, V120, DOI 10.1016/j.intimp.2023.110405
   Barone A, 2023, DRUG DELIV TRANSL RE, V13, P3154, DOI 10.1007/s13346-023-01378-9
   Bhat S, 2021, SCI REP-UK, V11, DOI 10.1038/s41598-021-83088-1
   Born LJ, 2022, J BIOMED MATER RES A, V110, P1190, DOI 10.1002/jbm.a.37362
   Carrillo-Vico A, 2013, INT J MOL SCI, V14, P8638, DOI 10.3390/ijms14048638
   Cha KY, 2023, J CONTROL RELEASE, V354, P45, DOI 10.1016/j.jconrel.2022.12.053
   Chen YC, 2021, NAT METHODS, V18, P212, DOI 10.1038/s41592-020-01034-x
   Chen Z., 2023, Adv Healthc Mater, V12, P1
   Cheng LL, 2023, BIOMATERIALS, V301, DOI 10.1016/j.biomaterials.2023.122259
   Cheng LL, 2021, BIOMATERIALS, V275, DOI 10.1016/j.biomaterials.2021.120964
   Cheng XS, 2023, HELIYON, V9, DOI 10.1016/j.heliyon.2023.e20124
   Choi H, 2021, TISSUE ENG REGEN MED, V18, P499, DOI 10.1007/s13770-021-00361-0
   Choi H, 2020, SCI ADV, V6, DOI 10.1126/sciadv.aaz6980
   Choi SW, 2023, TISSUE ENG REGEN MED, V20, P951, DOI 10.1007/s13770-023-00555-8
   Cui Y, 2023, ADV SCI, V10, DOI 10.1002/advs.202302029
   Deng ZJ, 2017, MOL DIAGN THER, V21, P285, DOI 10.1007/s40291-016-0253-9
   Di Trapani M, 2016, SCI REP-UK, V6, DOI 10.1038/srep24120
   Du JB, 2021, THERANOSTICS, V11, P8185, DOI 10.7150/thno.59121
   Dumont M, 2011, J ALZHEIMERS DIS, V27, P211, DOI 10.3233/JAD-2011-110209
   Elkhoury K, 2022, BIOFABRICATION, V14, DOI 10.1088/1758-5090/ac8621
   Evers MJW, 2022, ADV HEALTHC MATER, V11, DOI 10.1002/adhm.202101202
   Fan Y, 2020, NEUROSCI LETT, V736, DOI 10.1016/j.neulet.2020.135262
   Fukuta T, 2020, BIOCHEM BIOPHYS REP, V21, DOI 10.1016/j.bbrep.2019.100713
   Gao ZS, 2021, ACTA BIOMATER, V126, P211, DOI 10.1016/j.actbio.2021.03.018
   Hanai H, 2023, J Extracell Vesicles, P12
   Hao Y, 2022, Biomater Adv, P136
   Haraszti RA, 2018, MOL THER, V26, P2838, DOI 10.1016/j.ymthe.2018.09.015
   Harting MT, 2018, STEM CELLS, V36, P79, DOI 10.1002/stem.2730
   Heo JS, 2022, INT J MOL SCI, V23, DOI 10.3390/ijms231911543
   Heo R, 2017, BIOMATERIALS, V131, P15, DOI 10.1016/j.biomaterials.2017.03.044
   Hu SQ, 2021, NANO TODAY, V39, DOI 10.1016/j.nantod.2021.101210
   Hu Y, 2021, BIOACT MATER, V6, P2905, DOI 10.1016/j.bioactmat.2021.02.014
   Huang HQ, 2022, BIOENG TRANSL MED, V7, DOI 10.1002/btm2.10284
   Huang ZX, 2021, MAT SCI ENG C-MATER, V126, DOI 10.1016/j.msec.2021.112123
   Huo QH, 2021, MAT SCI ENG C-MATER, V129, DOI 10.1016/j.msec.2021.112365
   Ji KQ, 2022, BIOMATER SCI-UK, V10, P702, DOI 10.1039/d1bm01663f
   Kang K, 2023, ADV HEALTHC MATER, V12, DOI 10.1002/adhm.202202825
   Katsuda T, 2013, SCI REP-UK, V3, DOI 10.1038/srep01197
   Kim JY, 2022, NANO CONVERG, V9, DOI 10.1186/s40580-022-00349-z
   Kim JY, 2021, TISSUE ENG REGEN MED, V18, P355, DOI 10.1007/s13770-021-00352-1
   Kim JY, 2022, Int J Mol Sci., P23
   Kim JY, 2021, J Tissue Eng, P12
   Kim M, 2018, TISSUE ENG REGEN MED, V15, P427, DOI 10.1007/s13770-018-0139-5
   Kim S, 2021, KIDNEY INT, V100, P570, DOI 10.1016/j.kint.2021.04.039
   Ko KW, 2021, ACS NANO, V15, P7575, DOI 10.1021/acsnano.1c01098
   Koken GY, 2022, J PHARM SCI-US, V111, P3232, DOI 10.1016/j.xphs.2022.08.016
   Kornilov R, 2018, J EXTRACELL VESICLES, V7, DOI 10.1080/20013078.2017.1422674
   Kumar P, 2007, NATURE, V448, P39, DOI 10.1038/nature05901
   Kumar S, 2021, NAT CATAL, V4, P763, DOI 10.1038/s41929-021-00669-z
   Kwee BJ, 2021, P NATL ACAD SCI USA, V118, DOI 10.1073/pnas.2105972118
   Kwon SH, 2021, COLLOID SURFACE B, V205, DOI 10.1016/j.colsurfb.2021.111915
   Lee DH, 2023, TISSUE ENG REGEN MED, V20, P621, DOI 10.1007/s13770-023-00551-y
   Lee JY, 2022, SCI REP-UK, V12, DOI 10.1038/s41598-022-12467-z
   Lee YY, 2021, BIOMATERIALS, V267, DOI 10.1016/j.biomaterials.2020.120389
   Lentz BR, 1999, MOL MEMBR BIOL, V16, P279, DOI 10.1080/096876899294508
   Li CJ, 2015, J CLIN INVEST, V125, P1509, DOI 10.1172/JCI77716
   Li C, 2022, EXP NEUROL, V356, DOI 10.1016/j.expneurol.2022.114139
   Li F, 2020, MOL PHARMACEUT, V17, P3192, DOI 10.1021/acs.molpharmaceut.0c00245
   Li H, 2023, INT J NANOMED, V18, P489, DOI [10.2147/IJN.S395246DovePress, 10.2147/IJN.S395246]
   Li LMW, 2021, FRONT PSYCHOL, V12, DOI 10.3389/fpsyg.2021.638320
   Li LX, 2022, J NANOBIOTECHNOL, V20, DOI 10.1186/s12951-022-01264-5
   Li Q, 2023, Sports Vision, P8
   Li S, 2023, J CONTROL RELEASE, V358, P13, DOI 10.1016/j.jconrel.2023.04.014
   Li YJ, 2020, ACTA BIOMATER, V101, P519, DOI 10.1016/j.actbio.2019.10.022
   Liang B, 2019, STEM CELL RES THER, V10, DOI 10.1186/s13287-019-1410-y
   Liang YJ, 2022, THERANOSTICS, V12, P4866, DOI 10.7150/thno.69368
   Lin Y, 2018, ADV SCI, V5, DOI 10.1002/advs.201700611
   Liu C, 2023, ACS NANO, V17, P11626, DOI 10.1021/acsnano.3c02075
   Liu J, 2023, INT IMMUNOPHARMACOL, V117, DOI 10.1016/j.intimp.2023.109931
   López-García L, 2021, INT J MOL SCI, V22, DOI 10.3390/ijms22179531
   Lou LL, 2022, ANDROLOGIA, V54, DOI 10.1111/and.14503
   Lv QJ, 2020, ADV SCI, V7, DOI 10.1002/advs.202000515
   Ma JY, 2021, BIOMATER RES, V25, DOI 10.1186/s40824-021-00242-6
   Martinez-greene JA, 2021, J Extracell Vesicles, P10
   Martins TS, 2023, ANAL BIOANAL CHEM, V415, P1239, DOI 10.1007/s00216-022-04174-5
   McNamara RP, 2022, J EXTRACELL VESICLES, V11, DOI 10.1002/jev2.12191
   Mu JF, 2022, BIOMATER SCI-UK, V10, P1803, DOI 10.1039/d1bm01722e
   Noronha NCND, 2019, STEM CELL RES THER, V10, DOI 10.1186/s13287-019-1224-y
   Ning SP, 2023, CELL REP PHYS SCI, V4, DOI 10.1016/j.xcrp.2023.101505
   Nooshabadi VT, 2020, BIOCHEM BIOPHYS REP, V23, DOI 10.1016/j.bbrep.2020.100792
   Pan SJ, 2021, BIOMATERIALS, V275, DOI 10.1016/j.biomaterials.2021.120946
   Pan SJ, 2020, BIOMATERIALS, V230, DOI 10.1016/j.biomaterials.2019.119606
   Park DJ, 2022, J NANOBIOTECHNOL, V20, DOI 10.1186/s12951-022-01656-7
   Park HS, 2023, STEM CELL RES THER, V14, DOI 10.1186/s13287-023-03397-2
   Park HH., 2020, Adv Sci, V7, P1
   Patel DB, 2019, ACTA BIOMATER, V95, P236, DOI 10.1016/j.actbio.2018.11.024
   Pérez-González R, 2019, SCI REP-UK, V9, DOI 10.1038/s41598-019-47524-7
   Piffoux M, 2018, ACS NANO, V12, P6830, DOI 10.1021/acsnano.8b02053
   Qi Y, 2020, DRUG DELIV, V27, P745, DOI 10.1080/10717544.2020.1762262
   Ramezani R, 2023, BMC COMPLEMENT MED, V23, DOI 10.1186/s12906-023-04045-1
   Rao Q, 2023, BRIT J PHARMACOL, V180, P330, DOI 10.1111/bph.15958
   Rayamajhi S, 2020, BIOMATER SCI-UK, V8, P2887, DOI 10.1039/d0bm00128g
   Rayamajhi S, 2019, ACTA BIOMATER, V94, P482, DOI 10.1016/j.actbio.2019.05.054
   Reddy SK, 2023, THERANOSTICS, V13, P2241, DOI 10.7150/thno.78426
   Rhim WK, 2015, NANO CONVERG, V2
   Rocha S, 2019, ADV SCI, V6, DOI 10.1002/advs.201800948
   Roh EJ, 2023, BIOMATERIALS, V299, DOI 10.1016/j.biomaterials.2023.122160
   Rufino-Ramos D, 2023, MOL THER, V31, P1275, DOI 10.1016/j.ymthe.2023.04.001
   Saha M, 2023, ACS APPL BIO MATER, DOI 10.1021/acsabm.2c00925
   Sellaturay P, 2021, J ALLER CL IMM-PRACT, V9, P670, DOI 10.1016/j.jaip.2020.09.029
   Shaikh S, 2023, LIFE SCI, V330, DOI 10.1016/j.lfs.2023.121977
   Shelke GV, 2014, J EXTRACELL VESICLES, V3, DOI 10.3402/jev.v3.24783
   Sheykhhasan M, 2022, BIOMED PHARMACOTHER, V152, DOI 10.1016/j.biopha.2022.113224
   Shin H, 2023, J IND ENG CHEM, V122, P127, DOI 10.1016/j.jiec.2023.02.015
   Shin S, 2017, SCI REP-UK, V7, DOI 10.1038/s41598-017-08826-w
   Song YF, 2022, CELL ONCOL, V45, P861, DOI 10.1007/s13402-022-00687-4
   Sun LN, 2021, BIOMATERIALS, V271, DOI 10.1016/j.biomaterials.2021.120761
   Sun MK, 2021, BRAZ J MED BIOL RES, V54, DOI [10.1590/1414-431X20209206, 10.1590/1414-431x20209206]
   Sun Y, 2022, NPJ. Regen Med., P7
   Takeda N, 2023, INFLAMM REGEN, V43, DOI 10.1186/s41232-023-00299-x
   Tang XL, 2020, SCI REP-UK, V10, DOI 10.1038/s41598-020-70950-x
   Théry C, 2018, J EXTRACELL VESICLES, V7, DOI 10.1080/20013078.2018.1535750
   Thippabhotla S, 2019, SCI REP-UK, V9, DOI 10.1038/s41598-019-49671-3
   Tu GW, 2017, J TRANSL MED, V15, DOI 10.1186/s12967-017-1284-7
   Veerman RE, 2021, J Extracell Vesicles, P10
   Vergauwen G, 2017, SCI REP-UK, V7, DOI 10.1038/s41598-017-02599-y
   Villarroya-Beltri C, 2013, NAT COMMUN, V4, DOI 10.1038/ncomms3980
   Wang L., 2023, Small, V2301019, P1
   Wang Y, 2015, STEM CELL RES THER, V6, DOI 10.1186/s13287-015-0095-0
   Wang Z, 2023, J DERMATOL TREAT, V34, DOI 10.1080/09546634.2023.2220445
   Watanabe Y, 2022, SCI REP-UK, V12, DOI 10.1038/s41598-022-17692-0
   Williams Soraya, Comparison of extracellular vesicle isolation processes for therapeutic applications
   Woo HK, 2017, ACS NANO, V11, P1360, DOI 10.1021/acsnano.6b06131
   Wu JY, 2021, J CONTROL RELEASE, V336, P510, DOI 10.1016/j.jconrel.2021.07.004
   Wu PP, 2022, J NANOBIOTECHNOL, V20, DOI 10.1186/s12951-022-01574-8
   Wu SS, 2023, ACS NANO, V17, P11838, DOI 10.1021/acsnano.3c03050
   Wu YJ, 2022, J LEUKOCYTE BIOL, V111, P837, DOI 10.1002/JLB.3A0321-175R
   Xu AL, 2021, BIOENGINEERED, V12, P4736, DOI 10.1080/21655979.2021.1950441
   Xu C, 2022, J NANOBIOTECHNOL, V20, DOI 10.1186/s12951-022-01339-3
   Yang GH, 2021, BIOMATER RES, V25
   Yang HC, 2021, J Extracell Vesicles, P10
   Yang Z, 2023, THERANOSTICS, V13, P3467, DOI 10.7150/thno.82873
   Yea JH, 2021, J Tissue Eng, P12
   Yerneni SS, 2022, ACTA BIOMATER, V149, P198, DOI 10.1016/j.actbio.2022.06.046
   Yim N, 2016, NAT COMMUN, V7, DOI 10.1038/ncomms12277
   Yin H, 2022, BIOMATER RES, V26, DOI 10.1186/s40824-022-00300-7
   Yoon HY, 2017, BIOMATERIALS, V132, P28, DOI 10.1016/j.biomaterials.2017.04.003
   You DG, 2021, SCI ADV, V7, DOI 10.1126/sciadv.abe0083
   You JY, 2021, BIOACT MATER, V6, P4321, DOI 10.1016/j.bioactmat.2021.04.023
   Yu ZY, 2022, BIOMATERIALS, V284, DOI 10.1016/j.biomaterials.2022.121484
   Yuan J., 2023, Adv Healthc Mater, V12, P1
   Zhai YX, 2022, BIOMATER SCI-UK, V10, P5707, DOI 10.1039/d2bm00518b
   Zhang C, 2020, J CELL MOL MED, V24, P9605, DOI 10.1111/jcmm.15395
   Zhang JH, 2022, SCI ADV, V8, DOI 10.1126/sciadv.abj8207
   Zhang J, 2022, STEM CELL RES THER, V13, DOI 10.1186/s13287-022-02984-z
   Zhang L., 2021, Acad Explor, V10, P1
   Zhang N, 2020, BIOMATERIALS, V255, DOI 10.1016/j.biomaterials.2020.120168
   Zhang Q, 2020, RSC ADV, V10, P28314, DOI 10.1039/d0ra05630h
   Zhao CC, 2023, BIOMATER SCI-UK, V11, P1422, DOI 10.1039/d2bm01586b
   Zheng X, 2023, J CONTROL RELEASE, V353, P675, DOI 10.1016/j.jconrel.2022.12.026
   Zhou X, 2022, J EXTRACELL VESICLES, V11, DOI 10.1002/jev2.12198
   Zhou YN, 2019, ANAL CHEM, V91, P4577, DOI 10.1021/acs.analchem.8b05749
   Zhu SQ, 2022, BIOACT MATER, V15, P469, DOI 10.1016/j.bioactmat.2022.02.019
   Zhu WW, 2023, BIOMATER RES, V27, DOI 10.1186/s40824-023-00410-w
   Zhu WW, 2021, J NANOBIOTECHNOL, V19, DOI 10.1186/s12951-021-00808-5
NR 157
TC 37
Z9 38
U1 7
U2 47
PU AMER ASSOC ADVANCEMENT SCIENCE
PI WASHINGTON
PA 1200 NEW YORK AVE, NW, WASHINGTON, DC 20005 USA
SN 1226-4601
EI 2055-7124
J9 BIOMATER RES
JI Biomater. Res.
PD DEC 11
PY 2023
VL 27
IS 1
AR 130
DI 10.1186/s40824-023-00468-6
PG 31
WC Engineering, Biomedical; Materials Science, Biomaterials
WE Science Citation Index Expanded (SCI-EXPANDED)
SC Engineering; Materials Science
GA AX7L3
UT WOS:001121811700001
PM 38082304
OA Green Submitted, gold
DA 2026-02-11
ER

PT J
AU McDonald, J
   Mohak, S
   Fabian, Z
AF McDonald, Jennifer
   Mohak, Sidhesh
   Fabian, Zsolt
TI Stem Cell-Derived Extracellular Vesicles in the Treatment of
   Cardiovascular Diseases
SO PHARMACEUTICS
LA English
DT Review
DE stem cell-derived extracellular vesicles; exosomes; microvesicles;
   cardiovascular diseases; regenerative medicine
ID SMOOTH-MUSCLE-CELLS; MYOCARDIAL-INFARCTION; PLATELET MICROPARTICLES;
   STROMAL CELLS; MULTIVESICULAR ENDOSOMES; MEMBRANE ASSOCIATION; CARDIAC
   FIBROBLASTS; PRESSURE-OVERLOAD; OXIDATIVE STRESS; PLASMA-MEMBRANE
AB Cardiovascular disease constitutes a noteworthy public health challenge characterized by a pronounced incidence, frequency, and mortality rate, particularly impacting specific demographic groups, and imposing a substantial burden on the healthcare infrastructure. Certain risk factors, such as age, gender, and smoking, contribute to the prevalence of fatal cardiovascular disease, highlighting the need for targeted interventions. Current challenges in clinical practice involve medication complexities, the lack of a systematic decision-making approach, and prevalent drug therapy problems. Stem cell-derived extracellular vesicles stand as versatile entities with a unique molecular fingerprint, holding significant therapeutic potential across a spectrum of applications, particularly in the realm of cardio-protection. Their lipid, protein, and nucleic acid compositions, coupled with their multifaceted functions, underscore their role as promising mediators in regenerative medicine and pave the way for further exploration of their intricate contributions to cellular physiology and pathology. Here, we overview our current understanding of the possible role of stem cell-derived extracellular vesicles in the clinical management of human cardiovascular pathologies.
C1 [McDonald, Jennifer; Fabian, Zsolt] Univ Cent Lancashire, Fac Clin & Biomed Sci, Sch Med & Dent, Fylde Rd, Preston PR1 2HE, England.
   [Mohak, Sidhesh] Dept Internal Med, South Texas Hlth Syst, Mcallen, TX 78503 USA.
C3 University of Lancashire
RP Fabian, Z (corresponding author), Univ Cent Lancashire, Fac Clin & Biomed Sci, Sch Med & Dent, Fylde Rd, Preston PR1 2HE, England.
EM jennifermcdonald@students.aucmed.edu; smohak@mail.sjsm.org;
   zfabian@uclan.ac.uk
RI Fabian, Zsolt/A-9180-2009
OI Fabian, Zsolt/0000-0002-4973-9872; Mohak, Sidhesh/0009-0006-5917-4680
CR Abels ER, 2016, CELL MOL NEUROBIOL, V36, P301, DOI 10.1007/s10571-016-0366-z
   Adamiak M, 2018, CIRC RES, V122, P296, DOI 10.1161/CIRCRESAHA.117.311769
   Ahn So Yoon, 2018, Exp Mol Med, V50, P1, DOI 10.1038/s12276-018-0055-8
   Akers JC, 2013, J NEURO-ONCOL, V113, P1, DOI 10.1007/s11060-013-1084-8
   Alam SL, 2004, EMBO J, V23, P1411, DOI 10.1038/sj.emboj.7600114
   Alasmari WA, 2022, TRANSPL IMMUNOL, V72, DOI 10.1016/j.trim.2022.101586
   Angulski ABB, 2017, STEM CELL REV REP, V13, P244, DOI 10.1007/s12015-016-9715-z
   [Anonymous], 2021, Cardiovascular diseases (CVDs)
   Arslan F, 2013, STEM CELL RES, V10, P301, DOI 10.1016/j.scr.2013.01.002
   Ashour AA, 2022, DRUG DELIV, V29, P3270, DOI 10.1080/10717544.2022.2142700
   Babst M, 1998, EMBO J, V17, P2982, DOI 10.1093/emboj/17.11.2982
   Bai SW, 2020, BIOMED PHARMACOTHER, V131, DOI 10.1016/j.biopha.2020.110756
   Balaj L, 2011, NAT COMMUN, V2, DOI 10.1038/ncomms1180
   Bang C, 2014, J CLIN INVEST, V124, P2136, DOI 10.1172/JCI70577
   Bellio MA, 2022, J CARDIOVASC AGING, V2, P1, DOI 10.20517/jca.2021.21
   Bian SY, 2014, J MOL MED, V92, P387, DOI 10.1007/s00109-013-1110-5
   Bicalho B, 2013, BBA-BIOMEMBRANES, V1828, P317, DOI 10.1016/j.bbamem.2012.10.026
   Boulanger CM, 2017, NAT REV CARDIOL, V14, P259, DOI 10.1038/nrcardio.2017.7
   BRILLA CG, 1994, J MOL CELL CARDIOL, V26, P809, DOI 10.1006/jmcc.1994.1098
   Brodsky SV, 2004, AM J PHYSIOL-HEART C, V286, pH1910, DOI 10.1152/ajpheart.01172.2003
   Brown RD, 2007, BIOCHEM BIOPH RES CO, V362, P200, DOI 10.1016/j.bbrc.2007.08.003
   Bucki R, 1998, BIOCHEMISTRY-US, V37, P15383, DOI 10.1021/bi9805238
   CARVER W, 1993, ANAT RECORD, V236, P511, DOI 10.1002/ar.1092360311
   Cha JM, 2018, SCI REP-UK, V8, DOI 10.1038/s41598-018-19211-6
   CHARGAFF E, 1945, J BIOL CHEM, V160, P351
   CHARGAFF E, 1946, J BIOL CHEM, V166, P189
   Chen LJ, 2013, BIOCHEM BIOPH RES CO, V431, P566, DOI 10.1016/j.bbrc.2013.01.015
   Cheng L, 2014, KIDNEY INT, V86, P433, DOI 10.1038/ki.2013.502
   Chintalgattu V, 2003, J MOL CELL CARDIOL, V35, P277, DOI 10.1016/S0022-2828(03)00006-3
   Cipolle RJ., 2012, Manag Serv, V1, P20
   Clancy JW, 2021, FASEB BIOADV, V3, P399, DOI 10.1096/fba.2020-00127
   Colombo M, 2014, ANNU REV CELL DEV BI, V30, P255, DOI 10.1146/annurev-cellbio-101512-122326
   Constantin A, 2022, FRONT PHARMACOL, V13, DOI 10.3389/fphar.2022.1003684
   Couch Y, 2021, J EXTRACELL VESICLES, V10, DOI 10.1002/jev2.12144
   CRAWFORD N, 1971, BRIT J HAEMATOL, V21, P53, DOI 10.1111/j.1365-2141.1971.tb03416.x
   Crescitelli R, 2013, J EXTRACELL VESICLES, V2, DOI 10.3402/jev.v2i0.20677
   Cui GH, 2018, FASEB J, V32, P654, DOI 10.1096/fj.201700600R
   de Godoy MA, 2018, J BIOL CHEM, V293, P1957, DOI 10.1074/jbc.M117.807180
   Dominici M, 2001, J BIOL REG HOMEOS AG, V15, P28
   Doyle LM, 2019, CELLS-BASEL, V8, DOI 10.3390/cells8070727
   Ebrahim N, 2022, BIOMED PHARMACOTHER, V154, DOI 10.1016/j.biopha.2022.113554
   El-Kadiry AE, 2021, FRONT MED-LAUSANNE, V8, DOI 10.3389/fmed.2021.756029
   Eridani S, 2004, CYTOTECHNOLOGY, V44, P125, DOI 10.1007/s10616-004-2067-6
   Escola JM, 1998, J BIOL CHEM, V273, P20121, DOI 10.1074/jbc.273.32.20121
   Escudier B, 2005, J TRANSL MED, V3, DOI 10.1186/1479-5876-3-10
   Fábián Z, 2014, STEM CELL RES, V12, P646, DOI 10.1016/j.scr.2014.02.007
   Fitzner D, 2011, J CELL SCI, V124, P447, DOI 10.1242/jcs.074088
   Freeman DW, 2018, DIABETES, V67, P2377, DOI 10.2337/db17-1308
   Fujita J, 2007, STEM CELLS, V25, P2750, DOI 10.1634/stemcells.2007-0275
   GAWRISCH K, 1986, BIOCHIM BIOPHYS ACTA, V856, P443, DOI 10.1016/0005-2736(86)90135-5
   Ghossoub R, 2014, NAT COMMUN, V5, DOI 10.1038/ncomms4477
   Ginini L, 2022, CELLS-BASEL, V11, DOI 10.3390/cells11091375
   Goldsmith EC, 2004, DEV DYNAM, V230, P787, DOI 10.1002/dvdy.20095
   Grimm D, 2001, J MOL CELL CARDIOL, V33, P487, DOI 10.1006/jmcc.2000.1321
   Guescini M, 2010, J NEURAL TRANSM, V117, P1, DOI 10.1007/s00702-009-0288-8
   Hanson PI, 2012, ANNU REV CELL DEV BI, V28, P337, DOI 10.1146/annurev-cellbio-092910-154152
   Haraszti RA, 2016, J EXTRACELL VESICLES, V5, DOI 10.3402/jev.v5.32570
   HARDING C, 1983, J CELL BIOL, V97, P329, DOI 10.1083/jcb.97.2.329
   HARTZ AJ, 1992, AM J CARDIOL, V70, P179, DOI 10.1016/0002-9149(92)91272-6
   Heijnen HFG, 1999, BLOOD, V94, P3791, DOI 10.1182/blood.V94.11.3791.423a22_3791_3799
   Henning RJ, 2011, FUTUR CARDIOL, V7, P99, DOI [10.2217/fca.10.109, 10.2217/FCA.10.109]
   Hergenreider E, 2012, NAT CELL BIOL, V14, P249, DOI 10.1038/ncb2441
   Hong ST, 2023, AM J PHYSIOL-HEART C, V325, pH163, DOI 10.1152/ajpheart.00676.2022
   Hoogduijn MJ, 2020, TRANSPL INT, V33, P833, DOI 10.1111/tri.13608
   Huang XY, 2013, BMC GENOMICS, V14, DOI 10.1186/1471-2164-14-319
   Hurwitz SN, 2016, ONCOTARGET, V7, P86999, DOI 10.18632/oncotarget.13569
   Ismail N, 2013, BLOOD, V121, P984, DOI 10.1182/blood-2011-08-374793
   Ito T, 2010, BIOCHEM BIOPH RES CO, V398, P735, DOI 10.1016/j.bbrc.2010.07.012
   Jiang ZZ, 2016, STEM CELL RES THER, V7, DOI 10.1186/s13287-016-0287-2
   JOHNSTONE RM, 1987, J BIOL CHEM, V262, P9412
   JOHNSTONE RM, 1991, J CELL PHYSIOL, V147, P27, DOI 10.1002/jcp.1041470105
   Jung JH, 2021, BASIC RES CARDIOL, V116, DOI 10.1007/s00395-021-00858-8
   Kanada M, 2015, P NATL ACAD SCI USA, V112, pE1433, DOI 10.1073/pnas.1418401112
   Kanhai DA, 2013, INT J CARDIOL, V168, P2358, DOI 10.1016/j.ijcard.2013.01.231
   Karbasiafshar C, 2021, AM J PHYSIOL-HEART C, V320, pH1999, DOI 10.1152/ajpheart.00951.2020
   Kim DK, 2016, P NATL ACAD SCI USA, V113, P170, DOI 10.1073/pnas.1522297113
   Kim HS, 2012, J PROTEOME RES, V11, P839, DOI 10.1021/pr200682z
   Klemke RL, 1997, J CELL BIOL, V137, P481, DOI 10.1083/jcb.137.2.481
   Kurtzwald-Josefson E, 2020, INT J MOL SCI, V21, DOI 10.3390/ijms21197215
   Lai RC, 2010, STEM CELL RES, V4, P214, DOI 10.1016/j.scr.2009.12.003
   Laulagnier K, 2004, FEBS LETT, V572, P11, DOI 10.1016/j.febslet.2004.06.082
   Lazar E, 2018, WORLD J STEM CELLS, V10, P106, DOI 10.4252/wjsc.v10.i8.106
   LEE YJ, 1993, THROMB RES, V72, P295, DOI 10.1016/0049-3848(93)90138-E
   Li CH, 2021, CELL BIOSCI, V11, DOI 10.1186/s13578-021-00698-y
   Li CCY, 2013, RNA BIOL, V10, P1333, DOI 10.4161/rna.25281
   Li J, 2022, BIOCHEM BIOPH RES CO, V618, P133, DOI 10.1016/j.bbrc.2022.05.094
   Li JT, 2022, STEM CELL RES THER, V13, DOI 10.1186/s13287-022-02905-0
   Li ZG, 2021, CELLS-BASEL, V10, DOI 10.3390/cells10010122
   Liu BH, 2018, NAT BIOMED ENG, V2, P293, DOI 10.1038/s41551-018-0229-7
   Liu CP, 2021, FRONT CARDIOVASC MED, V8, DOI 10.3389/fcvm.2021.758050
   Liu YJ, 2021, AGING-US, V13, P16749, DOI 10.18632/aging.203195
   Llorente A, 2013, BBA-MOL CELL BIOL L, V1831, P1302, DOI 10.1016/j.bbalip.2013.04.011
   Lottridge JM, 2006, P NATL ACAD SCI USA, V103, P6202, DOI 10.1073/pnas.0601712103
   Lyu LM, 2015, J MOL CELL CARDIOL, V89, P268, DOI 10.1016/j.yjmcc.2015.10.022
   Mahla Ranjeet Singh, 2016, Int J Cell Biol, V2016, P6940283, DOI [10.1155/2016/6940283, 10.1155/2016/6940283]
   Mahul-Mellier AL, 2006, J NEUROSCI, V26, P542, DOI 10.1523/JNEUROSCI.3069-05.2006
   Mariachiara Di Cesare H.B., 2023, World Heart Report 2023: Confronting the World's Number One Killer
   McBride JD, 2021, STEM CELL RES THER, V12, DOI 10.1186/s13287-021-02405-7
   McKee C, 2017, COLLOID SURFACE B, V159, P62, DOI 10.1016/j.colsurfb.2017.07.051
   Mensah GA, 2023, J AM COLL CARDIOL, V82, P2350, DOI 10.1016/j.jacc.2023.11.007
   Mentkowski KI, 2020, AM J PHYSIOL-HEART C, V318, pH1447, DOI 10.1152/ajpheart.00155.2020
   Merino-González C, 2016, FRONT PHYSIOL, V7, DOI 10.3389/fphys.2016.00024
   Messina E, 2004, CIRC RES, V95, P911, DOI 10.1161/01.RES.0000147315.71699.51
   Miettinen JA, 2010, HEART, V96, P362, DOI 10.1136/hrt.2009.171694
   Minciacchi VR, 2015, SEMIN CELL DEV BIOL, V40, P41, DOI 10.1016/j.semcdb.2015.02.010
   Montecalvo A, 2012, BLOOD, V119, P756, DOI 10.1182/blood-2011-02-338004
   Moradi S, 2019, STEM CELL RES THER, V10, DOI 10.1186/s13287-019-1455-y
   Mu N, 2016, SCI REP-UK, V6, DOI 10.1038/srep20059
   Muralidharan-Chari V, 2009, CURR BIOL, V19, P1875, DOI 10.1016/j.cub.2009.09.059
   Mushahary D, 2018, CYTOM PART A, V93A, P19, DOI 10.1002/cyto.a.23242
   Nabhan JF, 2012, P NATL ACAD SCI USA, V109, P4146, DOI 10.1073/pnas.1200448109
   Nguyen TH, 2022, FRONT IMMUNOL, V13, DOI 10.3389/fimmu.2022.1041592
   Ning Y, 2023, BMC MED, V21, DOI 10.1186/s12916-023-02778-x
   Nolte-'t Hoen ENM, 2012, NUCLEIC ACIDS RES, V40, P9272, DOI 10.1093/nar/gks658
   Nomura S, 2000, CYTOMETRY, V40, P173, DOI 10.1002/1097-0320(20000701)40:3<173::AID-CYTO1>3.0.CO;2-L
   O'Luanaigh N, 2002, MOL BIOL CELL, V13, P3730, DOI 10.1091/mbc.E02-04-0213
   Ogawa Y, 2013, BIOL PHARM BULL, V36, P66, DOI 10.1248/bpb.b12-00607
   Orford KW, 2008, NAT REV GENET, V9, P115, DOI 10.1038/nrg2269
   Pasquet JM, 1996, EUR J BIOCHEM, V239, P647, DOI 10.1111/j.1432-1033.1996.0647u.x
   Pegtel DM, 2010, P NATL ACAD SCI USA, V107, P6328, DOI 10.1073/pnas.0914843107
   Pittenger MF, 1999, SCIENCE, V284, P143, DOI 10.1126/science.284.5411.143
   Powell JJ, 1996, GUT, V39, P340, DOI 10.1136/gut.39.2.340
   Progida C, 2007, J CELL SCI, V120, P3729, DOI 10.1242/jcs.017301
   Quick A.J., 1966, Hemorrhagic Diseases and Thrombosis
   Raiborg C, 2002, CELL STRUCT FUNCT, V27, P403, DOI 10.1247/csf.27.403
   Ramos TL, 2016, CELL COMMUN SIGNAL, V14, DOI 10.1186/s12964-015-0124-8
   Raposo G, 1996, J EXP MED, V183, P1161, DOI 10.1084/jem.183.3.1161
   Ratajczak J, 2006, LEUKEMIA, V20, P1487, DOI 10.1038/sj.leu.2404296
   Ren H, 2022, AGING DIS, V13, P852, DOI 10.14336/AD.2021.1110
   Schecter AD, 2000, CIRC RES, V87, P126, DOI 10.1161/01.RES.87.2.126
   Schu S, 2012, J CELL MOL MED, V16, P2094, DOI 10.1111/j.1582-4934.2011.01509.x
   Singh N, 1995, CAN J CARDIOL, V11, P1015
   Skotland T, 2020, ADV DRUG DELIVER REV, V159, P308, DOI 10.1016/j.addr.2020.03.002
   Ståhl AL, 2019, PEDIATR NEPHROL, V34, P11, DOI 10.1007/s00467-017-3816-z
   Stuffers S, 2009, TRAFFIC, V10, P925, DOI 10.1111/j.1600-0854.2009.00920.x
   Subra C, 2007, BIOCHIMIE, V89, P205, DOI 10.1016/j.biochi.2006.10.014
   Sun X, 2018, BIOCHEM BIOPH RES CO, V503, P2611, DOI 10.1016/j.bbrc.2018.08.012
   Tang XD, 2017, STEM CELLS, V35, P1849, DOI 10.1002/stem.2619
   Theos AC, 2006, DEV CELL, V10, P343, DOI 10.1016/j.devcel.2006.01.012
   Théry C, 2002, NAT REV IMMUNOL, V2, P569, DOI 10.1038/nri855
   Théry C, 2018, J EXTRACELL VESICLES, V7, DOI 10.1080/20013078.2018.1535750
   Thery Clotilde, 2006, Curr Protoc Cell Biol, VChapter 3, DOI 10.1002/0471143030.cb0322s30
   Thomson JA, 1998, SCIENCE, V282, P1145, DOI 10.1126/science.282.5391.1145
   Togliatto G, 2016, INT J OBESITY, V40, P102, DOI 10.1038/ijo.2015.123
   Trajkovic K, 2008, SCIENCE, V319, P1244, DOI 10.1126/science.1153124
   Tsao CW, 2023, CIRCULATION, V147, pE93, DOI 10.1161/CIR.0000000000001123
   Vahidy PS, 2019, STEM CELLS, V37, P1481, DOI 10.1002/stem.3080
   Vaka R, 2021, STEM CELLS, V39, P1579, DOI 10.1002/stem.3446
   van Meer G, 2008, NAT REV MOL CELL BIO, V9, P112, DOI 10.1038/nrm2330
   VIDAL M, 1989, J CELL PHYSIOL, V140, P455, DOI 10.1002/jcp.1041400308
   VIDAL MJ, 1993, EUR J CELL BIOL, V60, P261
   VLIEGEN HW, 1991, EUR HEART J, V12, P488, DOI 10.1093/oxfordjournals.eurheartj.a059928
   Waldenström A, 2012, PLOS ONE, V7, DOI 10.1371/journal.pone.0034653
   Walravens AS, 2021, SCI REP-UK, V11, DOI 10.1038/s41598-021-87939-9
   Wang BX, 2022, CELLS-BASEL, V11, DOI 10.3390/cells11071171
   Wang CX, 2017, MOL THER, V25, P192, DOI 10.1016/j.ymthe.2016.09.001
   Wang J, 2011, EXPERT OPIN BIOL TH, V11, P893, DOI 10.1517/14712598.2011.574119
   Wang Shihua, 2011, Front Med, V5, P372, DOI 10.1007/s11684-011-0164-4
   Wang T, 2014, P NATL ACAD SCI USA, V111, pE3234, DOI 10.1073/pnas.1410041111
   Wang TL, 2006, BIOCHEM BIOPH RES CO, V350, P413, DOI 10.1016/j.bbrc.2006.09.064
   Wang X, 2014, BIOTECHNOL LETT, V36, P2163, DOI 10.1007/s10529-014-1589-z
   Wang XY, 2021, ACS APPL MATER INTER, V13, P55767, DOI 10.1021/acsami.1c08044
   Wei DH, 2021, CELL RES, V31, P157, DOI 10.1038/s41422-020-00409-1
   Wendie TF, 2020, DRUG HEALTHC PATIENT, V12, P281, DOI 10.2147/DHPS.S268923
   WOLF P, 1967, BRIT J HAEMATOL, V13, P269, DOI 10.1111/j.1365-2141.1967.tb08741.x
   Wollert T, 2009, NATURE, V458, P172, DOI 10.1038/nature07836
   Woo DH, 2012, GASTROENTEROLOGY, V142, P602, DOI 10.1053/j.gastro.2011.11.030
   Wu Q, 2020, CELL DEATH DIS, V11, DOI 10.1038/s41419-020-2508-y
   Wu SRF, 2020, J TRANSL MED, V18, DOI 10.1186/s12967-020-02398-6
   Wubbolts R, 2003, J BIOL CHEM, V278, P10963, DOI 10.1074/jbc.M207550200
   Xiao DY, 2012, PLOS ONE, V7, DOI 10.1371/journal.pone.0046874
   Xiao HXZ, 2017, INT J MOL SCI, V18, DOI 10.3390/ijms18112265
   Xiao X, 2021, SIGNAL TRANSDUCT TAR, V6, DOI 10.1038/s41392-021-00765-3
   Xie KL, 2023, FRONT ENDOCRINOL, V14, DOI 10.3389/fendo.2023.1035029
   Xu CM, 2023, PHYSIOL REP, V11, DOI 10.14814/phy2.15568
   Xu Jiaquan, 2022, NCHS Data Brief, P1
   Xu X, 2023, PROTEOMICS, V23, DOI 10.1002/pmic.202200204
   Yang LB, 2022, BMC CARDIOVASC DISOR, V22, DOI 10.1186/s12872-022-02508-w
   Yang ZJ, 2010, CARDIOVASC THER, V28, P380, DOI 10.1111/j.1755-5922.2009.00116.x
   Yin L, 2020, CELLS-BASEL, V9, DOI 10.3390/cells9030707
   Yu H, 2023, CARDIOVASC DIABETOL, V22, DOI 10.1186/s12933-023-01833-4
   Zaborowski MP, 2015, BIOSCIENCE, V65, P783, DOI 10.1093/biosci/biv084
   Zakrzewski W, 2019, STEM CELL RES THER, V10, DOI 10.1186/s13287-019-1165-5
   Zangi L, 2009, STEM CELLS, V27, P2865, DOI 10.1002/stem.217
   Zhang B, 2016, INT J MOL SCI, V17, DOI 10.3390/ijms17020174
   Zhang MY, 2015, STEM CELL TRANSL MED, V4, P494, DOI 10.5966/sctm.2014-0206
   Zhang XJ, 2022, FRONT CELL DEV BIOL, V10, DOI 10.3389/fcell.2022.875376
   Zhang ZQ, 2022, BIOCHEM BIOPH RES CO, V632, P195, DOI 10.1016/j.bbrc.2022.10.001
   Zitvogel L, 1998, NAT MED, V4, P594, DOI 10.1038/nm0598-594
NR 189
TC 2
Z9 2
U1 1
U2 6
PU MDPI
PI BASEL
PA MDPI AG, Grosspeteranlage 5, CH-4052 BASEL, SWITZERLAND
EI 1999-4923
J9 PHARMACEUTICS
JI Pharmaceutics
PD MAR
PY 2024
VL 16
IS 3
AR 381
DI 10.3390/pharmaceutics16030381
PG 24
WC Pharmacology & Pharmacy
WE Science Citation Index Expanded (SCI-EXPANDED)
SC Pharmacology & Pharmacy
GA MI3J3
UT WOS:001192951400001
PM 38543275
OA Green Submitted, gold
DA 2026-02-11
ER

PT J
AU Phan, TH
   Kim, SY
   Rudge, C
   Chrzanowski, W
AF Thanh Huyen Phan
   Kim, Sally Yunsun
   Rudge, Christopher
   Chrzanowski, Wojciech
TI Made by cells for cells - extracellular vesicles as next-generation
   mainstream medicines
SO JOURNAL OF CELL SCIENCE
LA English
DT Review
DE Extracellular vesicles; Next-generation medicine; Precise diagnostic
   biomarkers; Regenerative medicine
ID CONDITIONED MEDIA; LIQUID BIOPSY; EXOSOMES; CANCER; ANGIOGENESIS;
   PROLIFERATION; MIGRATION; REPAIR; SERUM; INFORMATION
AB Current medicine has only taken us so far in reducing disease and tissue damage. Extracellular vesicles (EVs), which are membranous nanostructures produced naturally by cells, have been hailed as a next-generation medicine. EVs deliver various biomolecules, including proteins, lipids and nucleic acids, which can influence the behaviour of specific target cells. Since EVs not only mirror composition of their parent cells but also modify the recipient cells, they can be used in three key areas of medicine: regenerative medicine, disease detection and drug delivery. In this Review, we discuss the transformational and translational progress witnessed in EV-based medicine to date, focusing on two key elements: the mechanisms by which EVs aid tissue repair (for example, skin and bone tissue regeneration) and the potential of EVs to detect diseases at an early stage with high sensitivity and specificity (for example, detection of glioblastoma). Furthermore, we describe the progress and results of clinical trials of EVs and demonstrate the benefits of EVs when compared with traditional medicine, including cell therapy in regenerative medicine and solid biopsy in disease detection. Finally, we present the challenges, opportunities and regulatory framework confronting the clinical application of EV-based products.
C1 [Thanh Huyen Phan; Chrzanowski, Wojciech] Univ Sydney, Fac Med & Hlth, Sydney Sch Pharm, Sydney Nano Inst, Pharm & Bank Bldg A15, Camperdown, NSW 2006, Australia.
   [Kim, Sally Yunsun] Imperial Coll London, Natl Heart & Lung Inst, London SW7 2AZ, England.
   [Rudge, Christopher] Univ Sydney, Sydney Hlth Law, New Law Bldg F10, Camperdown, NSW 2006, Australia.
C3 University of Sydney; Imperial College London; University of Sydney
RP Chrzanowski, W (corresponding author), Univ Sydney, Fac Med & Hlth, Sydney Sch Pharm, Sydney Nano Inst, Pharm & Bank Bldg A15, Camperdown, NSW 2006, Australia.
EM wojciech.chrzanowski@sydney.edu.au
RI Phan, Thanh Huyen/JNS-0937-2023; Kim, Sally Yunsun/P-8365-2018;
   Chrzanowski, Wojciech/AAG-4366-2021; Rudge, Christopher/MBH-9247-2025
OI Phan, Thanh Huyen/0000-0002-6698-751X; Kim, Sally
   Yunsun/0000-0002-2134-8810; Chrzanowski, Wojciech/0000-0001-8050-8821;
   Rudge, Christopher/0000-0001-6629-8485
FU Medical Advances Without Animals Trust (MAWA); The University of Sydney
   International Scholarship (UsydIS); Wellcome Trust ISSF Springboard
   Fellowship
FX Our work in this area is supported by Medical Advances Without Animals
   Trust (MAWA; to T.H.P. and W.C.), The University of Sydney International
   Scholarship (UsydIS; to T.H.P.) and a Wellcome Trust ISSF Springboard
   Fellowship (to S.Y.K.).
CR Aqil F, 2016, EXP MOL PATHOL, V101, P12, DOI 10.1016/j.yexmp.2016.05.013
   Ban JJ, 2015, BIOCHEM BIOPH RES CO, V461, P76, DOI 10.1016/j.bbrc.2015.03.172
   Bazzan E, 2021, INT J MOL SCI, V22, DOI 10.3390/ijms22126417
   Bongiovanni L, 2021, VET PATHOL, V58, P453, DOI 10.1177/0300985821999328
   Boukouris S, 2015, PROTEOM CLIN APPL, V9, P358, DOI 10.1002/prca.201400114
   Caby MP, 2005, INT IMMUNOL, V17, P879, DOI 10.1093/intimm/dxh267
   Cai X, 2015, TRENDS GENET, V31, P564, DOI 10.1016/j.tig.2015.06.001
   Cardoso RMS, 2021, STEM CELL TRANSL MED, V10, P910, DOI 10.1002/sctm.20-0376
   Caruso S, 2018, FRONT IMMUNOL, V9, DOI 10.3389/fimmu.2018.01486
   Chen CC, 2016, CELL MOL BIOENG, V9, P509, DOI 10.1007/s12195-016-0458-3
   Cheng L, 2020, J EXTRACELL VESICLES, V9, DOI 10.1080/20013078.2020.1766822
   Cooper DR, 2018, ADV WOUND CARE, V7, P299, DOI 10.1089/wound.2017.0775
   Dang XTT, 2020, CELLS-BASEL, V9, DOI 10.3390/cells9102191
   Fuzeta MD, 2020, FRONT CELL DEV BIOL, V8, DOI 10.3389/fcell.2020.553444
   de Jong B, 2020, PHARMACEUTICS, V12, DOI 10.3390/pharmaceutics12111006
   Desrochers LM, 2016, DEV CELL, V37, P301, DOI 10.1016/j.devcel.2016.04.019
   Dickhout A, 2018, FRONT CARDIOVASC MED, V5, DOI 10.3389/fcvm.2018.00113
   Enderle D, 2015, PLOS ONE, V10, DOI 10.1371/journal.pone.0136133
   Escrevente C, 2011, BMC CANCER, V11, DOI 10.1186/1471-2407-11-108
   Ferreira Andrea da Fonseca, 2018, Bioengineering-Basel, V6, P4, DOI 10.3390/bioengineering6010004
   Ferreira AD, 2017, STEM CELLS INT, V2017, DOI 10.1155/2017/9841035
   Foers AD, 2021, INT J MOL SCI, V22, DOI 10.3390/ijms22094910
   Furuta T, 2016, STEM CELL TRANSL MED, V5, P1620, DOI 10.5966/sctm.2015-0285
   Galazka G, 2018, MULT SCLER J, V24, P449, DOI 10.1177/1352458517696597
   Gao MH, 2018, BONE RES, V6, DOI 10.1038/s41413-018-0039-2
   Gerber HP, 1998, J BIOL CHEM, V273, P30336, DOI 10.1074/jbc.273.46.30336
   Gowen A, 2020, FRONT CELL DEV BIOL, V8, DOI 10.3389/fcell.2020.00149
   Gurunathan S, 2021, INT J NANOMED, V16, P3357, DOI 10.2147/IJN.S310357
   Hallal S, 2020, INT J MOL SCI, V21, DOI [10.1101/2020.03.05.979716, 10.3390/ijms21134754]
   Han Y, 2019, CELLS-BASEL, V8, DOI 10.3390/cells8080886
   HARDING C, 1983, J CELL BIOL, V97, P329, DOI 10.1083/jcb.97.2.329
   He XN, 2019, STEM CELLS INT, V2019, DOI 10.1155/2019/7132708
   Heidarzadeh M, 2021, CELL BIOSCI, V11, DOI 10.1186/s13578-021-00650-0
   Heo JS, 2021, TISSUE ENG REGEN MED, V18, P537, DOI 10.1007/s13770-020-00316-x
   Hodgkinson CP, 2016, CIRC RES, V118, P95, DOI 10.1161/CIRCRESAHA.115.305373
   Hoshino A, 2015, NATURE, V527, P329, DOI 10.1038/nature15756
   Hu Y, 2018, THERANOSTICS, V8, P169, DOI 10.7150/thno.21234
   Jahn JL, 2015, INT J CANCER, V137, P2795, DOI 10.1002/ijc.29408
   Jiang TC, 2020, STEM CELL RES THER, V11, DOI 10.1186/s13287-020-01723-6
   Joshi BS, 2020, ACS NANO, V14, P4444, DOI 10.1021/acsnano.9b10033
   Kang M, 2021, J EXTRACELL VESICLES, V10, DOI 10.1002/jev2.12085
   Kang T, 2016, STEM CELL TRANSL MED, V5, P440, DOI 10.5966/sctm.2015-0177
   Kasembeli M, 2014, PLOS BIOL, V12, DOI 10.1371/journal.pbio.1001844
   Keshtkar S, 2018, STEM CELL RES THER, V9, DOI 10.1186/s13287-018-0791-7
   Khanal D, 2020, NANOSCALE ADV, V2, P4798, DOI 10.1039/d0na00231c
   Kim SY, 2018, NANOSCALE HORIZ, V3, P430, DOI 10.1039/c8nh00048d
   Kosaka N, 2019, EXP MOL MED, V51
   Lane RE, 2018, CLIN TRANSL MED, V7, DOI 10.1186/s40169-018-0192-7
   Lener T, 2015, J EXTRACELL VESICLES, V4, DOI 10.3402/jev.v4.30087
   Li B, 2012, ONCOGENE, V31, P4740, DOI 10.1038/onc.2011.636
   Li TR, 2019, MECH AGEING DEV, V184, DOI 10.1016/j.mad.2019.111175
   Li X, 2019, APL BIOENG, V3, DOI 10.1063/1.5087122
   Li X, 2016, EBIOMEDICINE, V8, P72, DOI 10.1016/j.ebiom.2016.04.030
   Li YH, 2020, ARTHRITIS RES THER, V22, DOI 10.1186/s13075-020-02316-7
   Liang XL, 2016, J CELL SCI, V129, P2182, DOI 10.1242/jcs.170373
   Lim SK, 2020, STEM CELLS DEV, V29, P877, DOI 10.1089/scd.2020.0089
   Liu SY, 2015, CELL METAB, V22, P606, DOI 10.1016/j.cmet.2015.08.018
   Liu W, 2021, STEM CELL RES THER, V12, DOI 10.1186/s13287-021-02303-y
   Macías M, 2018, ADV CLIN CHEM, V83, P73, DOI 10.1016/bs.acc.2017.10.003
   Manterola L, 2014, NEURO-ONCOLOGY, V16, P520, DOI 10.1093/neuonc/not218
   Marostica G, 2021, FRONT CELL DEV BIOL, V8, DOI 10.3389/fcell.2020.623039
   Monopoli MP, 2012, NAT NANOTECHNOL, V7, P779, DOI [10.1038/NNANO.2012.207, 10.1038/nnano.2012.207]
   Montaner-Tarbes S, 2018, SCI REP-UK, V8, DOI 10.1038/s41598-018-36141-5
   Morad G, 2019, ACS NANO, V13, P13853, DOI 10.1021/acsnano.9b04397
   Murphy DE, 2019, EXP MOL MED, V51
   Musial-Wysocka A, 2019, CELL TRANSPLANT, V28, P801, DOI 10.1177/0963689719837897
   Nagelkerke A, 2021, ADV DRUG DELIVER REV, V175, DOI 10.1016/j.addr.2021.04.013
   Ng KS, 2019, BIOTECHNOL BIOENG, V116, P307, DOI 10.1002/bit.26809
   Noiseux N, 2006, MOL THER, V14, P840, DOI 10.1016/j.ymthe.2006.05.016
   Nordin JZ, 2015, NANOMED-NANOTECHNOL, V11, P879, DOI 10.1016/j.nano.2015.01.003
   Oliveira MC, 2016, J NUTR BIOCHEM, V30, P74, DOI 10.1016/j.jnutbio.2015.11.017
   Palviainen M, 2020, PLOS ONE, V15, DOI 10.1371/journal.pone.0236439
   Pang BR, 2020, THERANOSTICS, V10, P2309, DOI 10.7150/thno.39486
   Pansani TN, 2021, NANOMATERIALS-BASEL, V11, DOI 10.3390/nano11061445
   Phan TH, 2021, FRONT BIOENG BIOTECH, V9, DOI 10.3389/fbioe.2021.669537
   Pieters BCH, 2015, PLOS ONE, V10, DOI 10.1371/journal.pone.0121123
   Qian L, 2021, LAB INVEST, V101, P1254, DOI 10.1038/s41374-021-00611-8
   Quiroz-Baez R, 2020, FRONT NEUROL, V11, DOI 10.3389/fneur.2020.580030
   Racchetti G, 2021, BIOMEDICINES, V9, DOI 10.3390/biomedicines9060667
   Ramirez MI, 2018, NANOSCALE, V10, P881, DOI 10.1039/c7nr08360b
   Roberts JR, 2007, CRIT CARE MED, V35, P2164, DOI 10.1097/01.CCM.0000281451.73202.F6
   Roh SH, 2015, INT J MOL SCI, V16, P26706, DOI 10.3390/ijms161125975
   Roy S, 2018, J EXTRACELL VESICLES, V7, DOI 10.1080/20013078.2018.1438720
   Saenz-Cuesta M, 2015, FRONT IMMUNOL, V6, DOI 10.3389/fimmu.2015.00050
   Samuel M, 2021, NAT COMMUN, V12, DOI 10.1038/s41467-021-24273-8
   Sengupta V, 2020, STEM CELLS DEV, V29, P747, DOI 10.1089/scd.2020.0080
   Shabbir A, 2015, STEM CELLS DEV, V24, P1635, DOI 10.1089/scd.2014.0316
   Shao LB, 2017, BIOMED RES INT, V2017, DOI 10.1155/2017/4150705
   Shin KO, 2020, CELLS-BASEL, V9, DOI 10.3390/cells9030680
   Shukuya T, 2020, J THORAC ONCOL, V15, P1773, DOI 10.1016/j.jtho.2020.05.022
   Siciliano C, 2015, CELL TRANSPLANT, V24, P2307, DOI [10.3727/096368914x5771, 10.3727/096368914X685771]
   Soekmadji C, 2020, J EXTRACELL VESICLES, V9, DOI 10.1080/20013078.2020.1809766
   Tai YL, 2018, CANCER SCI, V109, P2364, DOI 10.1111/cas.13697
   Tang TT, 2020, THERANOSTICS, V10, P8111, DOI 10.7150/thno.47865
   Teng GG, 2013, PLOS ONE, V8, DOI 10.1371/journal.pone.0056709
   Thery C., 2018, J. Extracell. Vesicles
   Ti DD, 2015, J TRANSL MED, V13, DOI 10.1186/s12967-015-0642-6
   Togliatto G, 2016, INT J OBESITY, V40, P102, DOI 10.1038/ijo.2015.123
   Tóth EA, 2021, J EXTRACELL VESICLES, V10, DOI 10.1002/jev2.12140
   Trinidad AG, 2013, MOL CELL, V50, P805, DOI 10.1016/j.molcel.2013.05.002
   Tsiapalis D, 2020, CELLS-BASEL, V9, DOI 10.3390/cells9040991
   Vallin J, 2019, CELL STRESS CHAPERON, V24, P17, DOI 10.1007/s12192-018-0949-3
   van der Vos KE, 2016, NEURO-ONCOLOGY, V18, P58, DOI 10.1093/neuonc/nov244
   Walkey CD, 2014, ACS NANO, V8, P2439, DOI 10.1021/nn406018q
   Wang HY, 2019, THERANOSTICS, V9, P5347, DOI 10.7150/thno.33114
   Webber J, 2013, J EXTRACELL VESICLES, V2, DOI 10.3402/jev.v2i0.19861
   Wen SW, 2016, CANCER RES, V76, P6816, DOI 10.1158/0008-5472.CAN-16-0868
   Xu KY, 2020, J TRANSL MED, V18, DOI 10.1186/s12967-020-02609-0
   Yang C, 2020, ARCH BIOCHEM BIOPHYS, V681, DOI 10.1016/j.abb.2020.108259
   Yu W, 2021, ANN ONCOL, V32, P466, DOI 10.1016/j.annonc.2021.01.074
   Yuan FM, 2021, DRUG DELIV, V28, P1501, DOI 10.1080/10717544.2021.1951896
   Zhang B, 2015, STEM CELLS, V33, P2158, DOI 10.1002/stem.1771
   Zhang HY, 2018, NAT CELL BIOL, V20, P332, DOI 10.1038/s41556-018-0040-4
   Zhang PJ, 2018, ANAL CHEM, V90, P11273, DOI 10.1021/acs.analchem.8b01506
   Zhang SP, 2018, BIOMATERIALS, V156, P16, DOI 10.1016/j.biomaterials.2017.11.028
   Zhang XL, 2021, FRONT CELL DEV BIOL, V8, DOI 10.3389/fcell.2020.581545
   Zhao JX, 2019, CARDIOVASC RES, V115, P1205, DOI 10.1093/cvr/cvz040
   Zhao P, 2018, EUR REV MED PHARMACO, V22, P3962, DOI 10.26355/eurrev_201806_15280
   Zhou BT, 2020, SIGNAL TRANSDUCT TAR, V5, DOI 10.1038/s41392-020-00258-9
   Zhou E, 2021, EBIOMEDICINE, V67, DOI 10.1016/j.ebiom.2021.103365
   Zhu XH, 2017, J EXTRACELL VESICLES, V6, DOI 10.1080/20013078.2017.1324730
NR 121
TC 14
Z9 16
U1 0
U2 7
PU COMPANY BIOLOGISTS LTD
PI CAMBRIDGE
PA BIDDER BUILDING, STATION RD, HISTON, CAMBRIDGE CB24 9LF, ENGLAND
SN 0021-9533
EI 1477-9137
J9 J CELL SCI
JI J. Cell Sci.
PD JAN
PY 2022
VL 135
IS 1
AR jcs259166
DI 10.1242/jcs.259166
PG 13
WC Cell Biology
WE Science Citation Index Expanded (SCI-EXPANDED)
SC Cell Biology
GA ZJ9ZJ
UT WOS:000762657200011
PM 35019142
OA Green Published, Bronze
DA 2026-02-11
ER

PT J
AU Lee, HY
   Lee, JW
AF Lee, Hwa-Yong
   Lee, Jin Woo
TI Spheroid-Exosome-Based Bioprinting Technology in Regenerative Medicine
SO JOURNAL OF FUNCTIONAL BIOMATERIALS
LA English
DT Review
DE bioprinting; exosome; spheroid; regenerative medicine; tissue
   engineering
ID MAGNETIC CELLULAR SPHEROIDS; HOLLOW-FIBER BIOREACTOR; EXTRACELLULAR
   VESICLES; TRANSFERRIN RECEPTOR; IN-VITRO; TISSUE; MANIPULATION; MATRIX;
   CANCER; CELLS
AB Since the discovery that exosomes can exchange genes, their potential use as tools for tissue regeneration, disease diagnosis, and therapeutic applications has drawn significant attention. Emerging three-dimensional (3D) printing technologies, such as bioprinting, which allows the printing of cells, proteins, DNA, and other biological materials, have demonstrated the potential to create complex body tissues or personalized 3D models. The use of 3D spheroids in bioprinting facilitates volumetric tissue reconstruction and accelerates tissue regeneration via exosome secretion. In this review, we discussed a convergence approach between two promising technologies for bioprinting and exosomes in regenerative medicine. Among the various 3D cell culture methods used for exosome production, we focused on spheroids, which are suitable for mass production by bioprinting. We then summarized the research results on cases of bioprinting applications using the spheroids and exosomes produced. If a large number of spheroids can be supplied through bioprinting, the spheroid-exosome-based bioprinting technology will provide new possibilities for application in tissue regeneration, disease diagnosis, and treatment.
C1 [Lee, Hwa-Yong] Kangwon Natl Univ, Div Sci Educ, Chunchon 24341, South Korea.
   [Lee, Jin Woo] Gachon Univ, Coll Med, Dept Mol Med, Incheon 21999, South Korea.
C3 Kangwon National University; Gachon University
RP Lee, JW (corresponding author), Gachon Univ, Coll Med, Dept Mol Med, Incheon 21999, South Korea.
EM leehy@kangwon.ac.kr; jwlee@gachon.ac.kr
RI Lee, hwa yong/AAR-7608-2021
OI Lee, hwa yong/0000-0003-1958-8548; Lee, Jin Woo/0000-0003-4245-9381
FU Korean Fund for Regenerative Medicine; Korean Fund for Regenerative
   Medicine - Ministry of Science and ICT [21C0722L1]; Ministry of Health
   and Welfare [2021M3A9G1015618]; National Research Foundation of
   Korea(NRF) [GCU-202008430009]; Gachon University
FX This research was supported by the Korean Fund for Regenerative
   Medicine, funded by the Ministry of Science and ICT, the Ministry of
   Health and Welfare (21C0722L1, Republic of Korea), National Research
   Foundation of Korea(NRF) grant funded by the Ministry of Science and
   ICT. (No. 2021M3A9G1015618) and the Gachon University research fund of
   2023(GCU-202008430009).
CR Akiyama H, 2010, J BIOMED MATER RES A, V92A, P1123, DOI 10.1002/jbm.a.32313
   Alqurashi H, 2021, TISSUE ENG PART B-RE, V27, P530, DOI [10.1089/ten.teb.2020.0222, 10.1089/ten.TEB.2020.0222]
   Bahr MM, 2020, INT J VET SCI MED, V8, P1, DOI 10.1080/23144599.2019.1704992
   Bai Ge, 2024, Skin Health Dis, V4, pe348, DOI [10.1002/ski2.348, 10.1002/ski2.348]
   Bari E, 2021, PHARMACEUTICS, V13, DOI 10.3390/pharmaceutics13040515
   Bialkowska K, 2020, INT J MOL SCI, V21, DOI 10.3390/ijms21176225
   Böing AN, 2014, J EXTRACELL VESICLES, V3, DOI 10.3402/jev.v3.23430
   Born LJ, 2022, J BIOMED MATER RES A, V110, P1190, DOI 10.1002/jbm.a.37362
   Bosch S, 2016, SCI REP-UK, V6, DOI 10.1038/srep36162
   Bratt-Leal AM, 2011, INTEGR BIOL-UK, V3, P1224, DOI 10.1039/c1ib00064k
   Cao JY, 2020, STEM CELL RES THER, V11, DOI 10.1186/s13287-020-01719-2
   Chaicharoenaudomrung N, 2019, WORLD J STEM CELLS, V11, P1065, DOI 10.4252/wjsc.v11.i12.1065
   Charoenviriyakul C, 2018, INT J PHARMACEUT, V553, P1, DOI 10.1016/j.ijpharm.2018.10.032
   Chen PF, 2019, THERANOSTICS, V9, P2439, DOI 10.7150/thno.31017
   Ciferri MC, 2021, BIOLOGY-BASEL, V10, DOI 10.3390/biology10050359
   D'Anca M, 2019, FRONT AGING NEUROSCI, V11, DOI 10.3389/fnagi.2019.00232
   Dai S, 2008, MOL THER, V16, P782, DOI 10.1038/mt.2008.1
   Dardet JP, 2022, FRONT DRUG DELIV, V2, DOI [10.3389/fddev.2022.855017, 10.3389/fddev.2022.855017]
   de Abreu RC, 2020, NAT REV CARDIOL, V17, P685, DOI 10.1038/s41569-020-0389-5
   de Groot TE, 2016, LAB CHIP, V16, P334, DOI 10.1039/c5lc01353d
   de Jong OG, 2019, ACCOUNTS CHEM RES, V52, P1761, DOI 10.1021/acs.accounts.9b00109
   Decarli MC, 2023, ADV HEALTHC MATER, V12, DOI 10.1002/adhm.202203021
   Decarli MC, 2022, BIOCHEM ENG J, V182, DOI 10.1016/j.bej.2022.108414
   do Amaral JB, 2011, TISSUE ENG PART C-ME, V17, P1097, DOI 10.1089/ten.tec.2011.0260
   Ebrahimkhani S, 2017, SCI REP-UK, V7, DOI 10.1038/s41598-017-14301-3
   Fan JB, 2020, ACS NANO, V14, P11973, DOI 10.1021/acsnano.0c05122
   Faruqu FN, 2021, FASEB J, V35, DOI 10.1096/fj.202001768RR
   Faruqu FN, 2020, FASEB BIOADV, V2, P419, DOI 10.1096/fba.2020-00025
   Feng ZY, 2022, SCI CHINA LIFE SCI, V65, P1325, DOI 10.1007/s11427-021-1997-2
   Foglietta F, 2020, LIFE SCI, V254, DOI 10.1016/j.lfs.2020.117784
   Fu SH, 2020, CELL DEATH DISCOV, V6, DOI 10.1038/s41420-020-00305-y
   Fuloria S, 2021, BIOLOGY-BASEL, V10, DOI 10.3390/biology10030172
   Gao B, 2016, TRENDS BIOTECHNOL, V34, P746, DOI 10.1016/j.tibtech.2016.03.004
   Gao SY, 2023, MATER TODAY ADV, V17, DOI 10.1016/j.mtadv.2022.100325
   Garcia-Contreras M, 2017, SCI REP-UK, V7, DOI 10.1038/s41598-017-05787-y
   Genova T, 2020, INT J MOL SCI, V21, DOI 10.3390/ijms21197012
   Gidrol X, 2009, CURR OPIN PHARMACOL, V9, P664, DOI 10.1016/j.coph.2009.05.002
   Gill S, 2019, FEMS MICROBIOL REV, V43, P273, DOI 10.1093/femsre/fuy042
   Giusti I, 2022, INT J MOL SCI, V23, DOI 10.3390/ijms231911782
   Gloeckner H, 2001, J IMMUNOL METHODS, V252, P131, DOI 10.1016/S0022-1759(01)00347-7
   Gu ZM, 2020, ASIAN J PHARM SCI, V15, P529, DOI 10.1016/j.ajps.2019.11.003
   Gurung S, 2021, CELL COMMUN SIGNAL, V19, DOI 10.1186/s12964-021-00730-1
   Hade MD, 2021, CELLS-BASEL, V10, DOI 10.3390/cells10081959
   Hahm J, 2021, TISSUE ENG REGEN MED, V18, P513, DOI 10.1007/s13770-021-00364-x
   Han J, 2022, BIOFABRICATION, V14, DOI 10.1088/1758-5090/ac6127
   Haraszti RA, 2018, MOL THER, V26, P2838, DOI 10.1016/j.ymthe.2018.09.015
   HARDING C, 1983, J CELL BIOL, V97, P329, DOI 10.1083/jcb.97.2.329
   Heinrich MA, 2019, SMALL, V15, DOI 10.1002/smll.201805510
   Herrmann IK, 2021, NAT NANOTECHNOL, V16, P748, DOI 10.1038/s41565-021-00931-2
   Heywood HK, 2004, TISSUE ENG, V10, P1467, DOI 10.1089/1076327042500337
   Ho VHB, 2013, ADV HEALTHC MATER, V2, P1430, DOI 10.1002/adhm.201200408
   Ho VHB, 2010, BIOMATERIALS, V31, P3095, DOI 10.1016/j.biomaterials.2009.12.047
   Hoang DM, 2022, SIGNAL TRANSDUCT TAR, V7, DOI 10.1038/s41392-022-01134-4
   Huang SW, 2020, INT J MOL SCI, V21, DOI 10.3390/ijms21124298
   Huang XY, 2013, BMC GENOMICS, V14, DOI 10.1186/1471-2164-14-319
   Jakab K, 2004, P NATL ACAD SCI USA, V101, P2864, DOI 10.1073/pnas.0400164101
   Jeon S, 2020, ADV FUNCT MATER, V30, DOI 10.1002/adfm.202005324
   Jeyaram A, 2018, AAPS J, V20, DOI 10.1208/s12248-017-0160-y
   Jongpaiboonkit L, 2008, BIOMATERIALS, V29, P3346, DOI 10.1016/j.biomaterials.2008.04.040
   Joo HS, 2020, INT J MOL SCI, V21, DOI 10.3390/ijms21030727
   Kalluri R, 2020, SCIENCE, V367, P640, DOI 10.1126/science.aau6977
   Kalra H, 2016, INT J MOL SCI, V17, DOI 10.3390/ijms17020170
   Kang B, 2022, ADV MATER TECHNOL-US, V7, DOI 10.1002/admt.202100947
   Kim BS, 2017, BIOFABRICATION, V9, DOI 10.1088/1758-5090/aa71c8
   Kim M, 2018, TISSUE ENG REGEN MED, V15, P427, DOI 10.1007/s13770-018-0139-5
   Kim MK, 2023, FRONT BIOENG BIOTECH, V11, DOI 10.3389/fbioe.2023.1305023
   Kim MH, 2024, bioRxiv, DOI [10.1101/2024.06.30.601432, 10.1101/2024.06.30.601432, DOI 10.1101/2024.06.30.601432]
   Kim MS, 2018, NANOMED-NANOTECHNOL, V14, P195, DOI 10.1016/j.nano.2017.09.011
   Knight E, 2015, J ANAT, V227, P746, DOI 10.1111/joa.12257
   Kusuma GD, 2018, FRONT PHARMACOL, V9, DOI 10.3389/fphar.2018.01199
   Lai CP, 2014, ACS NANO, V8, P483, DOI 10.1021/nn404945r
   Lai JJ, 2022, ADV SCI, V9, DOI 10.1002/advs.202103222
   Lee AS, 2013, NAT MED, V19, P998, DOI 10.1038/nm.3267
   Lee DH, 2023, TISSUE ENG REGEN MED, V20, P621, DOI 10.1007/s13770-023-00551-y
   Lee HY, 2023, J FUNCT BIOMATER, V14, DOI 10.3390/jfb14040196
   Lewis NS, 2017, J TISSUE ENG, V8, DOI 10.1177/2041731417704428
   Li I, 2019, MOL CANCER, V18, DOI 10.1186/s12943-019-0975-5
   Li P, 2017, THERANOSTICS, V7, P789, DOI 10.7150/thno.18133
   Li X, 2019, APL BIOENG, V3, DOI 10.1063/1.5087122
   Li YJ, 2020, ACTA BIOMATER, V101, P519, DOI 10.1016/j.actbio.2019.10.022
   Liang QS, 2022, INT J BIOPRINTING, V8, P15, DOI 10.18063/ijb.v8i3.511
   Liang YJ, 2021, THERANOSTICS, V11, P3183, DOI 10.7150/thno.52570
   Limongi T, 2021, MEMBRANES-BASEL, V11, DOI 10.3390/membranes11110886
   Liu XY, 2022, FRONT BIOENG BIOTECH, V10, DOI 10.3389/fbioe.2022.1025138
   Liu ZX, 2022, FRONT BIOENG BIOTECH, V10, DOI 10.3389/fbioe.2022.922570
   Livshts MA, 2015, SCI REP-UK, V5, DOI 10.1038/srep17319
   Lorincz AM, 2014, J EXTRACELL VESICLES, V3, DOI 10.3402/jev.v3.25465
   Luo RH, 2021, INT J BIOL SCI, V17, P2476, DOI 10.7150/ijbs.59296
   Ma YB, 2017, INT J CLIN EXP PATHO, V10, P10032
   Maiullari F, 2021, BIOFABRICATION, V13, DOI 10.1088/1758-5090/abdacf
   Manzoor AA, 2021, CAN J CHEM ENG, V99, P61, DOI 10.1002/cjce.23875
   Martins-Marques T, 2016, J EXTRACELL VESICLES, V5, DOI 10.3402/jev.v5.32538
   Matai I, 2020, BIOMATERIALS, V226, DOI 10.1016/j.biomaterials.2019.119536
   Mattix B, 2014, ACTA BIOMATER, V10, P623, DOI 10.1016/j.actbio.2013.10.021
   Mattix BM, 2014, BIOMATERIALS, V35, P949, DOI 10.1016/j.biomaterials.2013.10.036
   MATTOT V, 1995, J CELL SCI, V108, P529
   Mironov V, 2009, BIOMATERIALS, V30, P2164, DOI 10.1016/j.biomaterials.2008.12.084
   Ghasroldasht MM, 2022, INT J MOL SCI, V23, DOI 10.3390/ijms23052850
   Muthu Sathish, 2021, Stem Cell Investig, V8, P7, DOI [10.21037/sci-2020-037, 10.21037/sci-2020-037]
   Nagappan PG, 2020, MILITARY MED RES, V7, DOI 10.1186/s40779-020-00259-3
   Norotte C, 2009, BIOMATERIALS, V30, P5910, DOI 10.1016/j.biomaterials.2009.06.034
   Olsen TR, 2015, ACTA BIOMATER, V13, P188, DOI 10.1016/j.actbio.2014.11.024
   Osaki M, 2019, YONAGO ACTA MED, V62, P182, DOI 10.33160/yam.2019.06.002
   PAN BT, 1983, BIOCHEM J, V210, P37, DOI 10.1042/bj2100037
   PAN BT, 1983, CELL, V33, P967, DOI 10.1016/0092-8674(83)90040-5
   Park Y, 2021, BIOFABRICATION, V13, DOI 10.1088/1758-5090/ac212e
   Phelan MA, 2019, TISSUE ENG PART C-ME, V25, P479, DOI [10.1089/ten.tec.2019.0088, 10.1089/ten.TEC.2019.0088]
   Phuyal S, 2014, FEBS J, V281, P2214, DOI 10.1111/febs.12775
   Piffoux M, 2018, ACS NANO, V12, P6830, DOI 10.1021/acsnano.8b02053
   Qu MK, 2018, J CONTROL RELEASE, V287, P156, DOI 10.1016/j.jconrel.2018.08.035
   Rashed MH, 2017, INT J MOL SCI, V18, DOI 10.3390/ijms18030538
   Santos JM, 2015, STEM CELL RES THER, V6, DOI 10.1186/s13287-015-0082-5
   Selvam S, 2023, INT J BIOPRINTING, V9, P453, DOI 10.18063/ijb.690
   Shimoda M, 2017, BBA-MOL CELL RES, V1864, P1989, DOI 10.1016/j.bbamcr.2017.05.027
   Soliman HM, 2021, INT J MOL SCI, V22, DOI 10.3390/ijms221910794
   Sreeraj H, 2024, Nano TransMed, V3, P100048, DOI [10.1016/j.ntm.2024.100048, DOI 10.1016/J.NTM.2024.100048, 10.1016/j.ntm.2024.100048]
   Sumrin A, 2018, BRAZ ARCH BIOL TECHN, V61, DOI 10.1590/1678-4324-2018160730
   Sun YX, 2021, FRONT ENDOCRINOL, V12, DOI 10.3389/fendo.2021.756581
   Sun YH, 2021, NPG ASIA MATER, V13, DOI 10.1038/s41427-021-00340-w
   Syromiatnikova V, 2022, INT J MOL SCI, V23, DOI 10.3390/ijms231810522
   Tai YL, 2018, CANCER SCI, V109, P2364, DOI 10.1111/cas.13697
   Tavafoghi M, 2021, BIOFABRICATION, V13, DOI 10.1088/1758-5090/ac0b9a
   Thakur A, 2023, COSMETICS-BASEL, V10, DOI 10.3390/cosmetics10020065
   Theodoraki MN, 2019, ONCOIMMUNOLOGY, V8, DOI 10.1080/2162402X.2019.1593805
   Thery Clotilde, 2006, Curr Protoc Cell Biol, VChapter 3, DOI 10.1002/0471143030.cb0322s30
   Tibbitt MW, 2009, BIOTECHNOL BIOENG, V103, P655, DOI 10.1002/bit.22361
   Topman G, 2013, MICRON, V51, P9, DOI 10.1016/j.micron.2013.06.002
   Valadi H, 2007, NAT CELL BIOL, V9, P654, DOI 10.1038/ncb1596
   Wang Q, 2023, INT J BIOPRINTING, V9, P110, DOI 10.36922/ijb.0114
   Whiteside TL, 2016, ADV CLIN CHEM, V74, P103, DOI 10.1016/bs.acc.2015.12.005
   Wu YT, 2015, ANALYST, V140, P6631, DOI 10.1039/c5an00688k
   Wu ZG, 2020, BIOCHEM BIOPH RES CO, V531, P559, DOI 10.1016/j.bbrc.2020.07.094
   Xie SM, 2022, MEMBRANES-BASEL, V12, DOI 10.3390/membranes12050498
   Yan LT, 2020, CELL BIOL TOXICOL, V36, P165, DOI 10.1007/s10565-019-09504-5
   Yang XX, 2019, J CONTROL RELEASE, V308, P119, DOI 10.1016/j.jconrel.2019.07.021
   Yerneni SS, 2021, J EXTRACELL VESICLES, V10, DOI 10.1002/jev2.12155
   Yerneni Saigopalakrishna S., 2019, Bioprinting, V13, pe00041, DOI 10.1016/j.bprint.2019.e00041
   Yerneni SS, 2019, ACS NANO, V13, P10555, DOI 10.1021/acsnano.9b04651
   Yin K, 2019, BIOMARK RES, V7, DOI 10.1186/s40364-019-0159-x
   Yu WT, 2022, BIOMATER ADV, V133, DOI 10.1016/j.msec.2022.112646
   Zarovni N, 2015, METHODS, V87, P46, DOI 10.1016/j.ymeth.2015.05.028
   Zha Y, 2021, THERANOSTICS, V11, P397, DOI 10.7150/thno.50741
   Zhang Q, 2021, NAT CELL BIOL, V23, P1240, DOI 10.1038/s41556-021-00805-8
   Zhang XG, 2020, J EXTRACELL VESICLES, V9, DOI 10.1080/20013078.2020.1791450
   Zhang Y, 2022, J BIOL ENG, V16, DOI 10.1186/s13036-022-00301-z
   Zhang Y, 2020, INT J NANOMED, V15, P6917, DOI 10.2147/IJN.S264498
   Zhang Y, 2019, CELL BIOSCI, V9, DOI 10.1186/s13578-019-0282-2
NR 147
TC 3
Z9 3
U1 3
U2 14
PU MDPI
PI BASEL
PA ST ALBAN-ANLAGE 66, CH-4052 BASEL, SWITZERLAND
EI 2079-4983
J9 J FUNCT BIOMATER
JI J. Func. Biomater.
PD NOV
PY 2024
VL 15
IS 11
AR 345
DI 10.3390/jfb15110345
PG 20
WC Engineering, Biomedical; Materials Science, Biomaterials
WE Science Citation Index Expanded (SCI-EXPANDED)
SC Engineering; Materials Science
GA N6J2M
UT WOS:001365372400001
PM 39590549
OA Green Submitted, gold
DA 2026-02-11
ER

PT J
AU Alqurashi, H
   Asencio, IO
   Lambert, DW
AF Alqurashi, Hatim
   Asencio, Ilida Ortega
   Lambert, Daniel W.
TI The Emerging Potential of Extracellular Vesicles in Cell-Free Tissue
   Engineering and Regenerative Medicine
SO TISSUE ENGINEERING PART B-REVIEWS
LA English
DT Article
DE extracellular vesicles; exosomes; tissue engineering; regenerative
   medicine
ID MESENCHYMAL STROMAL CELLS; EXOSOME-MEDIATED TRANSFER; SUSTAINED-RELEASE;
   SCHWANN-CELL; HYDROGEL; BIODISTRIBUTION; MICROVESICLES; ANGIOGENESIS;
   MECHANISM; DELIVERY
AB Extracellular vesicles (Evs) are membrane-enclosed vesicles secreted by all cell types that mediate cell-cell communication via their protein, lipid, carbohydrate, and nucleic acid (RNA, DNA) cargo. EVs are involved in a multitude of physiological processes, including development, cell differentiation, and angiogenesis, and have been implicated in tissue repair. Thus, they have been suggested to offer opportunities for the development of novel cell-free tissue engineering (TE) approaches. In this review, we provide an overview of current understanding and emerging applications of EVs in TE and address opportunities and challenges for clinical translation. In addition, we discuss systemic and local routes of delivery of EVs and the advantages and disadvantages of different biomaterials in providing a substrate for the sustained release of EVs in vivo.
   Impact statement
   Extracellular vesicles (EVs) are nanoscale, membrane-bound vesicles released by most, if not all, cells in the body. They are implicated in a wide range of physiological processes and diseases ranging from cancer to neurodegeneration, and hold huge potential as mediators of tissue regeneration. This has led to an explosion of interest in using EVs in a variety of tissue engineering applications. In this review, we provide an overview of current progress in the field and highlight the opportunities and challenges of harnessing the potential of EVs in regenerative medicine.
C1 [Alqurashi, Hatim; Asencio, Ilida Ortega; Lambert, Daniel W.] Univ Sheffield, Sch Clin Dent, Sheffield S10 2TA, S Yorkshire, England.
   [Alqurashi, Hatim] King Faisal Univ, Coll Dent, Alhassa, Saudi Arabia.
C3 University of Sheffield; King Faisal University
RP Lambert, DW (corresponding author), Univ Sheffield, Sch Clin Dent, Sheffield S10 2TA, S Yorkshire, England.
EM d.w.lambert@sheffield.ac.uk
RI Alqurashi, Hatim/HHZ-4475-2022; Ortega Asencio, Ilida/ABG-5612-2020
OI Alqurashi, Hatim/0000-0002-8726-1443; Ortega Asencio,
   Ilida/0000-0002-2674-664X
FU Saudi Arabian Cultural Bureau, London; King Faisal University, Saudi
   Arabia
FX The authors would like to thank the Saudi Arabian Cultural Bureau,
   London and King Faisal University, Saudi Arabia for funding this
   project.
CR Abels ER, 2016, CELL MOL NEUROBIOL, V36, P301, DOI 10.1007/s10571-016-0366-z
   Abreu SC, 2016, STEM CELL RES THER, V7, DOI 10.1186/s13287-016-0317-0
   Lopez-Verrilli MA, 2013, GLIA, V61, P1795, DOI 10.1002/glia.22558
   Aliotta JM, 2007, STEM CELLS, V25, P2245, DOI 10.1634/stemcells.2007-0128
   ANDERSON HC, 1969, J CELL BIOL, V41, P59, DOI 10.1083/jcb.41.1.59
   Appel EA, 2015, NAT COMMUN, V6, DOI 10.1038/ncomms7295
   Bauer TW, 2007, SKELETAL RADIOL, V36, P1105, DOI 10.1007/s00256-007-0377-4
   Berthiaume F, 2011, ANNU REV CHEM BIOMOL, V2, P403, DOI 10.1146/annurev-chembioeng-061010-114257
   Bian SY, 2014, J MOL MED, V92, P387, DOI 10.1007/s00109-013-1110-5
   Chen CW, 2018, CARDIOVASC RES, V114, P1029, DOI 10.1093/cvr/cvy067
   Chen PF, 2019, THERANOSTICS, V9, P2439, DOI 10.7150/thno.31017
   Chen YX, 2020, THERANOSTICS, V10, P1454, DOI 10.7150/thno.39566
   Chew JRJ, 2019, ACTA BIOMATER, V89, P252, DOI 10.1016/j.actbio.2019.03.021
   Colombo M, 2014, ANNU REV CELL DEV BI, V30, P255, DOI 10.1146/annurev-cellbio-101512-122326
   Court FA, 2008, J NEUROSCI, V28, P11024, DOI 10.1523/JNEUROSCI.2429-08.2008
   Da Fonseca Ferreira A., 2017, STEM CELLS INT, V2017, P1
   Diomede F, 2018, INT J NANOMED, V13, P3805, DOI 10.2147/IJN.S162836
   Elsharkasy OM, 2020, ADV DRUG DELIVER REV, V159, P332, DOI 10.1016/j.addr.2020.04.004
   Fauré J, 2006, MOL CELL NEUROSCI, V31, P642, DOI 10.1016/j.mcn.2005.12.003
   Feng YL, 2014, PLOS ONE, V9, DOI 10.1371/journal.pone.0088685
   Ferreira AD, 2019, PERSPECT DIALOGO, V6, P1
   Fujita Y, 2015, TRENDS MOL MED, V21, P533, DOI 10.1016/j.molmed.2015.07.004
   Glowacki J, 2008, BIOPOLYMERS, V89, P338, DOI 10.1002/bip.20871
   Huang CC, 2016, BIOMATERIALS, V111, P103, DOI 10.1016/j.biomaterials.2016.09.029
   Jang SC, 2013, ACS NANO, V7, P7698, DOI 10.1021/nn402232g
   Kesimer M, 2009, FASEB J, V23, P1858, DOI 10.1096/fj.08-119131
   Kim MS, 2016, NANOMED-NANOTECHNOL, V12, P655, DOI 10.1016/j.nano.2015.10.012
   Kim SH, 2006, MOL THER, V13, P289, DOI 10.1016/j.ymthe.2005.09.015
   Komaki M, 2017, STEM CELL RES THER, V8, DOI 10.1186/s13287-017-0660-9
   Kopecek J, 2007, BIOMATERIALS, V28, P5185, DOI 10.1016/j.biomaterials.2007.07.044
   Lai CP, 2014, ACS NANO, V8, P483, DOI 10.1021/nn404945r
   LANGER R, 1993, SCIENCE, V260, P920, DOI 10.1126/science.8493529
   Lee C, 2012, CIRCULATION, V126, P2601, DOI 10.1161/CIRCULATIONAHA.112.114173
   Liu XL, 2017, NANOSCALE, V9, P4430, DOI 10.1039/c7nr00352h
   Lötvall J, 2014, J EXTRACELL VESICLES, V3, DOI 10.3402/jev.v3.26913
   Lu YH, 2019, FRONT NEUROSCI-SWITZ, V13, DOI 10.3389/fnins.2019.00209
   Mao GN, 2018, FRONT MICROBIOL, V9, DOI 10.3389/fmicb.2018.00879
   Marzesco AM, 2005, J CELL SCI, V118, P2849, DOI 10.1242/jcs.02439
   Miller MJ, 2003, CLIN PLAST SURG, V30, P91, DOI 10.1016/S0094-1298(02)00071-8
   Mohammadi M, 2007, J PERIODONTOL, V78, P1897, DOI 10.1902/jop.2007.070083
   Moharamzadeh K, 2007, J DENT RES, V86, P115, DOI 10.1177/154405910708600203
   Morse MA, 2005, J TRANSL MED, V3, DOI 10.1186/1479-5876-3-9
   Pelizzo G, 2018, REGEN MED, V13, P385, DOI 10.2217/rme-2018-0001
   Pinheiro A, 2018, J CONTROL RELEASE, V289, P56, DOI 10.1016/j.jconrel.2018.09.019
   Pusic AD, 2014, J NEUROIMMUNOL, V266, P12, DOI 10.1016/j.jneuroim.2013.10.014
   Raposo G, 1996, J EXP MED, V183, P1161, DOI 10.1084/jem.183.3.1161
   Raposo G, 2013, J CELL BIOL, V200, P373, DOI 10.1083/jcb.201211138
   Rezaie J, 2018, MOL NEUROBIOL, V55, P3372, DOI 10.1007/s12035-017-0582-7
   Salomon C, 2013, PLOS ONE, V8, DOI 10.1371/journal.pone.0068451
   Shandilya S, 2017, J AGR FOOD CHEM, V65, P9506, DOI 10.1021/acs.jafc.7b03123
   Shi Q, 2017, FRONT PHARMACOL, V8, DOI 10.3389/fphar.2017.00058
   Smyth T, 2015, J CONTROL RELEASE, V199, P145, DOI 10.1016/j.jconrel.2014.12.013
   Tang K, 2012, NAT COMMUN, V3, DOI 10.1038/ncomms2282
   Tao SC, 2017, STEM CELL TRANSL MED, V6, P736, DOI 10.5966/sctm.2016-0275
   Théry C, 2018, J EXTRACELL VESICLES, V7, DOI 10.1080/20013078.2018.1535750
   Todorova D, 2017, CIRC RES, V120, P1658, DOI 10.1161/CIRCRESAHA.117.309681
   Tsiapalis D, 2020, CELLS-BASEL, V9, DOI 10.3390/cells9040991
   Vader P, 2016, ADV DRUG DELIVER REV, V106, P148, DOI 10.1016/j.addr.2016.02.006
   Valadi H, 2007, NAT CELL BIOL, V9, P654, DOI 10.1038/ncb1596
   van Balkom BWM, 2013, BLOOD, V121, P3997, DOI 10.1182/blood-2013-02-478925
   van der Pol E, 2012, PHARMACOL REV, V64, P676, DOI 10.1124/pr.112.005983
   Vonk LA, 2018, THERANOSTICS, V8, P906, DOI 10.7150/thno.20746
   Wang CG, 2019, THERANOSTICS, V9, P65, DOI 10.7150/thno.29766
   WOLF P, 1967, BRIT J HAEMATOL, V13, P269, DOI 10.1111/j.1365-2141.1967.tb08741.x
   Xie H, 2017, SCI REP-UK, V7, DOI 10.1038/srep45622
   Xin HQ, 2013, J CEREBR BLOOD F MET, V33, P1711, DOI 10.1038/jcbfm.2013.152
   Xin HQ, 2012, STEM CELLS, V30, P1556, DOI 10.1002/stem.1129
   Zhang JJ, 2016, FORESTS, V7, DOI 10.3390/f7010006
   Zhang KY, 2018, ACS APPL MATER INTER, V10, P30081, DOI 10.1021/acsami.8b08449
   Zhang S, 2016, OSTEOARTHR CARTILAGE, V24, P2135, DOI 10.1016/j.joca.2016.06.022
   Zhou YJ, 2019, J CONTROL RELEASE, V316, P93, DOI 10.1016/j.jconrel.2019.11.003
   Zhuang XY, 2011, MOL THER, V19, P1769, DOI 10.1038/mt.2011.164
   Zimta AA, 2019, INT J MOL SCI, V20, DOI 10.3390/ijms20020406
NR 73
TC 31
Z9 32
U1 1
U2 34
PU MARY ANN LIEBERT, INC
PI NEW ROCHELLE
PA 140 HUGUENOT STREET, 3RD FL, NEW ROCHELLE, NY 10801 USA
SN 1937-3368
EI 1937-3376
J9 TISSUE ENG PART B-RE
JI Tissue Eng. Part B-Rev.
PD OCT 1
PY 2021
VL 27
IS 5
BP 530
EP 538
DI 10.1089/ten.teb.2020.0222
EA DEC 2020
PG 9
WC Cell & Tissue Engineering; Biotechnology & Applied Microbiology; Cell
   Biology; Engineering, Biomedical; Materials Science, Biomaterials
WE Science Citation Index Expanded (SCI-EXPANDED)
SC Cell Biology; Biotechnology & Applied Microbiology; Engineering;
   Materials Science
GA WL2JV
UT WOS:000595883500001
PM 33126845
DA 2026-02-11
ER

PT J
AU Niu, SH
   Li, B
   Gu, HC
   Huang, Q
   Cheng, YQ
   Wang, C
   Cao, G
   Yang, QL
   Zhang, DP
   Cao, JC
AF Niu, Shao-hui
   Li, Bei
   Gu, Han-cheng
   Huang, Qiang
   Cheng, Ya-qing
   Wang, Chang
   Cao, Gang
   Yang, Qiaoli
   Zhang, Dong-ping
   Cao, Jian-chun
TI Knowledge mapping of extracellular vesicles in wound healing: A
   bibliometric analysis (2002-2022)
SO INTERNATIONAL WOUND JOURNAL
LA English
DT Article
DE bibliometrics; CiteSpace; extracellular vesicles; VOSviewers; wound
   healing
ID MESENCHYMAL STEM-CELL; EXOSOMES; ANGIOGENESIS; NEUTROPHILS; MICRORNAS;
   PATTERNS; TRENDS
AB Extracellular vesicles in wound healing have become an active research field with substantial value and potential. Nevertheless, there are few bibliometric studies in this field. We aimed to visualise the research hot spots and trends of extracellular vesicles in wound healing using a bibliometric analysis to help understand the future development of basic and clinical research. The articles and reviews regarding extracellular vesicles in the wound healing were selected from the Web of Science Core Collection. VOSviewers, CiteSpace and R package "bibliometric" were used to conduct this bibliometric analysis. A total of 1225 articles from 56 countries led by China and the United States were included. The number of publications related to extracellular vesicles increased year by year. Shanghai Jiaotong University, Huazhong University of Science and Technology, Sun Yat-sen University and Central South University are the main research institutions. International Journal of Molecular Sciences is the most popular journal in this field, while Stem Cell Research & Therapy is the most frequently cited journal. These papers come from 7546 authors, among which Zhang Wei has published the most papers and Zhang Bin has the most cocited papers. The research on the treatment strategy of extracellular vesicles in the process of wound healing is the main topic in this field. "exosomes", "miRNA", "angiogenesis", "regenerative medicine", "inflammation" and "diabetic wound" are the main key words of emerging research hotspots. This is the first bibliometric study, which comprehensively summarises the research trend and development of extracellular vesicles and exocrine bodies in wound healing. These informations determine the latest research frontiers and hot directions, and provide reference for the study of extracellular vesicles and exosomes.
C1 [Niu, Shao-hui; Gu, Han-cheng; Huang, Qiang; Cheng, Ya-qing; Wang, Chang; Cao, Gang; Yang, Qiaoli; Cao, Jian-chun] Beijing Univ Chinese Med, Dongfang Hosp, Beijing, Peoples R China.
   [Li, Bei] Shanxi Univ Chinese Med, Taiyuan, Peoples R China.
   [Zhang, Dong-ping] Beijing Univ Chinese Med, Dongzhimen Hosp, Beijing, Peoples R China.
C3 Beijing University of Chinese Medicine; Shanxi University of Chinese
   Medicine; Beijing University of Chinese Medicine
RP Cao, JC (corresponding author), Beijing Univ Chinese Med, Dongfang Hosp, Beijing, Peoples R China.
EM caojianchun01@163.com
RI Yang, Qiaoli/GVR-9963-2022
FU National Natural Science Foundation of China [81874473] Funding Source:
   Medline
CR Al-Masawa ME, 2022, THERANOSTICS, V12, P6455, DOI 10.7150/thno.73436
   Alexander M, 2015, NAT COMMUN, V6, DOI 10.1038/ncomms8321
   Aria M, 2017, J INFORMETR, V11, P959, DOI 10.1016/j.joi.2017.08.007
   Arsalan S., 2015, STEM CELLS DEV, V24
   Chaomei C., 2017, J DATA INFO SCI, V2
   Chen B, 2017, STEM CELL TRANSL MED, V6, P1753, DOI 10.1002/sctm.16-0477
   Chen CM, 2006, J AM SOC INF SCI TEC, V57, P359, DOI 10.1002/asi.20317
   Choi EW, 2018, EXP DERMATOL, V27, P1170, DOI 10.1111/exd.13451
   Colombo M, 2014, ANNU REV CELL DEV BI, V30, P255, DOI 10.1146/annurev-cellbio-101512-122326
   Dan M., 2021, FRONT CARDIOVASC MED, V8
   Ehsan, 2022, DIABET METAB SYND OB, V16
   Fang S, 2016, STEM CELL TRANSL MED, V5, P1425, DOI 10.5966/sctm.2015-0367
   Ghafouri-Fard S, 2021, FRONT CELL DEV BIOL, V9, DOI 10.3389/fcell.2021.653296
   Gomes TRH., 2021, CURR ONCOL, V28
   Gong M, 2017, ONCOTARGET, V8, P45200, DOI 10.18632/oncotarget.16778
   Haiyang W., 2022, J ORTHOP SURG RES, V17
   Holzer-Geissler JCJ, 2022, BIOMEDICINES, V10, DOI 10.3390/biomedicines10040856
   Hoshino A, 2015, NATURE, V527, P329, DOI 10.1038/nature15756
   Hu L, 2016, SCI REP-UK, V6, DOI 10.1038/srep32993
   Hu LH, 2016, SCI REP-UK, V6, DOI 10.1038/srep28924
   Hu YQ, 2021, J NANOBIOTECHNOL, V19, DOI 10.1186/s12951-021-00894-5
   Huang XQ, 2019, J TRANSL MED, V17, DOI 10.1186/s12967-019-1810-x
   Huldani H, 2022, INT IMMUNOPHARMACOL, V106, DOI 10.1016/j.intimp.2022.108634
   Jiang T, 2022, MATER TODAY BIO, V16, DOI 10.1016/j.mtbio.2022.100365
   Jieyuan Z., 2016, INT J BIOL SCI, V12
   Jiuheng S., 2022, FRONT IMMUNOL, V13
   Jun PD., 2022, J NANOBIOTECHNOL, V20
   Kalluri R, 2020, SCIENCE, V367, P640, DOI 10.1126/science.aau6977
   Kavalukas SL, 2011, PLAST RECONSTR SURG, V127, p38S, DOI 10.1097/PRS.0b013e318201256c
   Ke LX, 2020, FRONT PHARMACOL, V11, DOI 10.3389/fphar.2020.00842
   Kim GB, 2021, BIOLOGY-BASEL, V10, DOI 10.3390/biology10040285
   Kim YJ, 2017, BIOCHEM BIOPH RES CO, V493, P1102, DOI 10.1016/j.bbrc.2017.09.056
   Leifeng L., 2022, FRONT MOL BIOSCI, V9
   Leoni G, 2015, J CLIN INVEST, V125, P1215, DOI 10.1172/JCI76693
   Li B, 2020, MOL THER-NUCL ACIDS, V19, P814, DOI 10.1016/j.omtn.2019.11.034
   Li C, 2020, INT J INFECT DIS, V96, P696, DOI 10.1016/j.ijid.2020.05.014
   Li N, 2020, REGEN MED, V15, P2311, DOI 10.2217/rme-2020-0086
   Li QC, 2019, AM J PHYSIOL-LUNG C, V316, pL1107, DOI 10.1152/ajplung.00391.2018
   Li X, 2016, EBIOMEDICINE, V8, P72, DOI 10.1016/j.ebiom.2016.04.030
   Li X, 2018, EXP MOL MED, V50, DOI 10.1038/s12276-018-0058-5
   Li Y, 2021, STEM CELL RES THER, V12, DOI 10.1186/s13287-021-02290-0
   Liang XL, 2016, J CELL SCI, V129, P2182, DOI 10.1242/jcs.170373
   Liu XL, 2017, NANOSCALE, V9, P4430, DOI 10.1039/c7nr00352h
   Lixin K., 2020, FRONT PHARMACOL, V11
   Lu CC, 2020, FRONT PHARMACOL, V11, DOI 10.3389/fphar.2020.00294
   Ma T, 2019, J CELL BIOCHEM, V120, P10847, DOI 10.1002/jcb.28376
   Mahmoudi M, 2019, HUM IMMUNOL, V80, P990, DOI 10.1016/j.humimm.2019.10.006
   Maria Y.-M., 2015, J. Extracell. Vesicles, V4
   Martinengo L, 2019, ANN EPIDEMIOL, V29, P8, DOI 10.1016/j.annepidem.2018.10.005
   Miao Y, 2018, PEERJ, V6, DOI 10.7717/peerj.5477
   Nallakumarasamy A, 2022, LIFE-BASEL, V12, DOI 10.3390/life12111733
   Nussbaum SR, 2018, VALUE HEALTH, V21, P27, DOI 10.1016/j.jval.2017.07.007
   Pan XL, 2018, J INFORMETR, V12, P481, DOI 10.1016/j.joi.2018.03.005
   Qiu H, 2020, J COSMET DERMATOL-US, V19, P574, DOI 10.1111/jocd.13215
   Rajendran SB, 2021, J FUNCT BIOMATER, V12, DOI 10.3390/jfb12020040
   Rani S, 2015, MOL THER, V23, P812, DOI 10.1038/mt.2015.44
   Raposo G, 2013, J CELL BIOL, V200, P373, DOI 10.1083/jcb.201211138
   Ren S, 2022, CELLS-BASEL, V11, DOI 10.3390/cells11203229
   Ren S, 2019, STEM CELL RES THER, V10, DOI 10.1186/s13287-019-1152-x
   Sahana TG, 2018, MOL BIOL REP, V45, P2857, DOI 10.1007/s11033-018-4296-3
   Shi H, 2017, THERANOSTICS, V7, P1674, DOI 10.7150/thno.18082
   Shi RF, 2020, AM J PHYSIOL-CELL PH, V318, pC848, DOI 10.1152/ajpcell.00041.2020
   Shuzhen S., 2021, CLIN EXP MED, V21
   Shwe O., 2020, J CARDIOVASC SURG, V35
   Sm B., 2005, AMIA ANN S PROC AMIA, V2005
   Taghavi-Farahabadi M, 2020, HUM IMMUNOL, V81, P614, DOI 10.1016/j.humimm.2020.05.009
   Théry C, 2018, J EXTRACELL VESICLES, V7, DOI 10.1080/20013078.2018.1535750
   Thery Clotilde, 2006, Curr Protoc Cell Biol, VChapter 3, DOI 10.1002/0471143030.cb0322s30
   Tkach M, 2016, CELL, V164, P1226, DOI 10.1016/j.cell.2016.01.043
   Toh WS, 2018, CYTOTHERAPY, V20, P1419, DOI 10.1016/j.jcyt.2018.09.008
   Valadi H, 2007, NAT CELL BIOL, V9, P654, DOI 10.1038/ncb1596
   van Eck NJ, 2010, SCIENTOMETRICS, V84, P523, DOI 10.1007/s11192-009-0146-3
   Veith AP, 2019, ADV DRUG DELIVER REV, V146, P97, DOI 10.1016/j.addr.2018.09.010
   Wang B, 2019, BIOMED RES INT, V2019, DOI 10.1155/2019/1495130
   Wang L, 2021, SCI REP-UK, V11, DOI 10.1038/s41598-021-82225-0
   Wang L, 2017, SCI REP-UK, V7, DOI 10.1038/s41598-017-12919-x
   Wang YY, 2022, CURR ISSUES MOL BIOL, V44, P4960, DOI 10.3390/cimb44100337
   Waters R, 2019, MOL PHARMACEUT, V16, P4302, DOI 10.1021/acs.molpharmaceut.9b00639
   Wu HY, 2021, FRONT MED-LAUSANNE, V8, DOI 10.3389/fmed.2021.787228
   Wu PP, 2018, CYTOTHERAPY, V20, P291, DOI 10.1016/j.jcyt.2017.11.002
   Xiong Y, 2020, AGING-US, V12, P8968, DOI 10.18632/aging.103143
   Xiong Y, 2020, SMALL, V16, DOI 10.1002/smll.201904044
   Xu J, 2020, DIABET METAB SYND OB, V13, P1259, DOI 10.2147/DMSO.S243549
   Xu N, 2018, INT J BIOL MACROMOL, V117, P102, DOI 10.1016/j.ijbiomac.2018.05.066
   Yan CC, 2022, FRONT BIOENG BIOTECH, V10, DOI 10.3389/fbioe.2022.829868
   Yang C, 2020, ARCH BIOCHEM BIOPHYS, V681, DOI 10.1016/j.abb.2020.108259
   Yang JY, 2020, INT J NANOMED, V15, P5911, DOI 10.2147/IJN.S249129
   Yeo RWY, 2013, ADV DRUG DELIVER REV, V65, P336, DOI 10.1016/j.addr.2012.07.001
   Yeung AWK, 2020, FRONT PHARMACOL, V11, DOI 10.3389/fphar.2020.00037
   Yeung AWK, 2020, Int J Environ Res Public Health, V17
   Zaccaron RP, 2022, J BIOMATER APPL, V37, P668, DOI 10.1177/08853282221109344
   Zhang B, 2015, STEM CELLS, V33, P2158, DOI 10.1002/stem.1771
   Zhang B, 2015, STEM CELL TRANSL MED, V4, P513, DOI 10.5966/sctm.2014-0267
   Zhang JY, 2015, J TRANSL MED, V13, DOI 10.1186/s12967-015-0417-0
   Zhang W, 2018, EXP CELL RES, V370, P333, DOI 10.1016/j.yexcr.2018.06.035
   Zhang XY, 2020, FOODS, V9, DOI 10.3390/foods9020232
   Zhao B, 2018, STEM CELLS INT, V2018, DOI 10.1155/2018/5420463
   Zhao B, 2017, J MOL HISTOL, V48, P121, DOI 10.1007/s10735-017-9711-x
   Zhao M, 2021, INT J NANOMED, V16, P2647, DOI 10.2147/IJN.S300326
   Zhao W, 2022, INT J NANOMED, V17, P4023, DOI 10.2147/IJN.S377317
   Zhou XJ, 2017, AM J PHYSIOL-RENAL, V312, pF963, DOI 10.1152/ajprenal.00078.2017
NR 101
TC 6
Z9 7
U1 3
U2 48
PU WILEY
PI HOBOKEN
PA 111 RIVER ST, HOBOKEN 07030-5774, NJ USA
SN 1742-4801
EI 1742-481X
J9 INT WOUND J
JI Int. Wound J.
PD OCT
PY 2023
VL 20
IS 8
BP 3221
EP 3240
DI 10.1111/iwj.14202
EA MAY 2023
PG 20
WC Dermatology; Surgery
WE Science Citation Index Expanded (SCI-EXPANDED)
SC Dermatology; Surgery
GA S0FS0
UT WOS:000985893600001
PM 37183322
OA Green Submitted, gold
DA 2026-02-11
ER

PT J
AU Rahmati, S
   Khazaei, M
   Abpeikar, Z
   Soleimanizadeh, A
   Rezakhani, L
AF Rahmati, Shima
   Khazaei, Mozafar
   Abpeikar, Zahra
   Soleimanizadeh, Arghavan
   Rezakhani, Leila
TI Exosome-loaded decellularized tissue: Opening a new window for
   regenerative medicine
SO JOURNAL OF TISSUE VIABILITY
LA English
DT Article
DE Exosome; Decellularized tissue; Regenerative medicine; Tissue
   engineering
ID MESENCHYMAL STEM-CELLS; LOW-BACK-PAIN; EXTRACELLULAR-MATRIX SCAFFOLDS;
   INTERVERTEBRAL DISC; MYOCARDIAL-INFARCTION; ORTHOTOPIC TRANSPLANTATION;
   ENHANCE ANGIOGENESIS; FUNCTIONAL RECOVERY; NERVE GRAFTS; VESICLES
AB Mesenchymal stem cell-derived exosomes (MSCs-EXO) have received a lot of interest recently as a potential therapeutic tool in regenerative medicine. Extracellular vesicles (EVs) known as exosomes (EXOs) are crucial for cell-cell communication throughout a variety of activities including stress response, aging, angiogenesis, and cell differentiation. Exploration of the potential use of EXOs as essential therapeutic effectors of MSCs to encourage tissue regeneration was motivated by success in the field of regenerative medicine. EXOs have been administered to target tissues using a variety of methods, including direct, intravenous, intraperitoneal injection, oral delivery, and hydrogel-based encapsulation, in various disease models. Despite the significant advances in EXO therapy, various methods are still being researched to optimize the therapeutic applications of these nanoparticles, and it is not completely clear which approach to EXO administration will have the greatest effects. Here, we will review emerging developments in the applications of EXOs loaded into decellularized tissues as therapeutic agents for use in regenerative medicine in various tissues.
C1 [Rahmati, Shima] Shahrekord Univ Med Sci, Canc Res Ctr, Shahrekord 8813833435, Iran.
   [Khazaei, Mozafar; Rezakhani, Leila] Kermanshah Univ Med Sci, Hlth Technol Inst, Fertil & Infertil Res Ctr, Kermanshah, Iran.
   [Khazaei, Mozafar; Rezakhani, Leila] Kermanshah Univ Med Sci, Sch Med, Dept Tissue Engn, Kermanshah, Iran.
   [Abpeikar, Zahra] Fasa Univ Med Sci, Sch Med, Dept Tissue Engn, Fasa, Iran.
   [Soleimanizadeh, Arghavan] Univ Ulm, Fac Med, Grad Sch Mol Med, D-89081 Ulm, Germany.
C3 Shahrekord University Medical Sciences; Kermanshah University of Medical
   Sciences; Kermanshah University of Medical Sciences; Ulm University
RP Rezakhani, L (corresponding author), Sch Med, Shahid Shiroudi Blvd St, Kermanshah 6714869914, Iran.
EM Leila.rezakhani@kums.ac.ir
RI rezakhani, leila/AAG-9722-2021; Abpeikar, zahra/IYJ-2674-2023; Rahmati,
   shima/AAD-6880-2019
OI rezakhani, leila/0000-0003-1501-6489; 
FX The authors would like to thank the Fertility and Infertility Research
   Center. This study was carried out under the approval code IR.KUMS.
   REC.1401.436 at Kermanshah University of Medical Sciences, Kerman- shah,
   Iran.
CR Aeberhard PA, 2020, ARTIF ORGANS, V44, pE161, DOI 10.1111/aor.13581
   Ahmed E, 2019, J BIOSCI BIOENG, V128, P218, DOI 10.1016/j.jbiosc.2019.02.007
   Zahmati AHA, 2017, Internal Medicine And Medical Investigation Journal, V2, P76, DOI [10.24200/imminv.v2i3.63, 10.24200/imminv.v2i3.63]
   Alavi-Farzaneh Babak, 2021, Anti-Inflammatory & Anti-Allergy Agents in Medicinal Chemistry, V20, P344, DOI [10.2174/1871523020666210514002722, 10.2174/1871523020666210514002722]
   Alizadeh A, 2020, TISSUE CELL, V63, DOI 10.1016/j.tice.2019.101324
   Amar Y, 2021, MICROBIOME, V9, DOI 10.1186/s40168-021-01067-0
   Amini S, 2021, POLYM ADVAN TECHNOL, V32, P2267, DOI 10.1002/pat.5263
   Ariyanti AD, 2019, STEM CELL TRANSL MED, V8, P404, DOI 10.1002/sctm.18-0143
   Azhim A, 2011, IEEE ENG MED BIO, P2468, DOI 10.1109/IEMBS.2011.6090685
   Azoidis I, 2018, J TISSUE ENG, V9, DOI 10.1177/2041731418810130
   Badylak SF, 2009, ACTA BIOMATER, V5, P1, DOI 10.1016/j.actbio.2008.09.013
   Baghaee R, 2023, CELL TISSUE BANK, V24, P495, DOI 10.1007/s10561-022-10049-x
   Baiguera S, 2020, BIOMED RES INT, V2020, DOI 10.1155/2020/2689701
   Bang C, 2014, J CLIN INVEST, V124, P2136, DOI 10.1172/JCI70577
   Bao J, 2011, CELL TRANSPLANT, V20, P753, DOI 10.3727/096368910X536572
   Barile L, 2018, CARDIOVASC RES, V114, P992, DOI 10.1093/cvr/cvy055
   Beg Faheemullah, 2017, BMC Res Notes, V10, P751, DOI [10.1186/s13104-017-3090-y, 10.1186/s13104-017-3090-y]
   Beltrami C, 2017, MOL THER, V25, P679, DOI 10.1016/j.ymthe.2016.12.022
   Binch ALA, 2021, NAT REV RHEUMATOL, V17, P158, DOI 10.1038/s41584-020-00568-w
   Bobrie A, 2011, TRAFFIC, V12, P1659, DOI 10.1111/j.1600-0854.2011.01225.x
   Bowers S, 2020, AM FAM PHYSICIAN, V101, P159
   Bracey DN, 2019, CELLS TISSUES ORGANS, V207, P97, DOI 10.1159/000503280
   Broussard KC, 2013, AM J CLIN DERMATOL, V14, P449, DOI 10.1007/s40257-013-0046-4
   BUCKWALTER JA, 1995, SPINE, V20, P1307, DOI 10.1097/00007632-199506000-00022
   Cabral J, 2018, ADV DRUG DELIVER REV, V129, P394, DOI 10.1016/j.addr.2018.01.018
   Chamberlain CS, 2019, STEM CELLS, V37, P652, DOI 10.1002/stem.2988
   Chan LKY, 2013, ACTA BIOMATER, V9, P5262, DOI 10.1016/j.actbio.2012.09.005
   Chao-yang G, 2021, OSTEOARTHR CARTILAGE, V29, P793, DOI 10.1016/j.joca.2021.02.204
   Cheung DY, 2015, EXPERT OPIN BIOL TH, V15, P1155, DOI 10.1517/14712598.2015.1051527
   Choi JS, 2019, J EXTRACELL VESICLES, V8, DOI 10.1080/20013078.2019.1565885
   Choi YC, 2012, TISSUE ENG PART C-ME, V18, P866, DOI [10.1089/ten.tec.2012.0009, 10.1089/ten.TEC.2012.0009]
   Cornelison RC, 2018, ACTA BIOMATER, V77, P116, DOI 10.1016/j.actbio.2018.07.009
   Crapo PM, 2011, BIOMATERIALS, V32, P3233, DOI 10.1016/j.biomaterials.2011.01.057
   Cui LG, 2020, BIOMATERIALS, V230, DOI 10.1016/j.biomaterials.2019.119617
   Dabrowska S, 2019, J NEUROINFLAMM, V16, DOI 10.1186/s12974-019-1571-8
   Dagenais S, 2008, SPINE J, V8, P8, DOI 10.1016/j.spinee.2007.10.005
   Dai W, 2022, NPG ASIA MATER, V14, DOI 10.1038/s41427-022-00419-y
   Dal Sasso E, 2020, ACS BIOMATER SCI ENG, V6, P5493, DOI 10.1021/acsbiomaterials.0c00540
   Damodaran RG, 2018, BIOTECHNOL PROGR, V34, P1494, DOI 10.1002/btpr.2699
   DEAN DD, 1994, CALCIFIED TISSUE INT, V54, P399, DOI 10.1007/BF00305527
   Della Barbera M, 2015, CARDIOVASC PATHOL, V24, P102, DOI 10.1016/j.carpath.2014.10.001
   Diomede F, 2022, BIOMEDICINES, V10, DOI 10.3390/biomedicines10020403
   Dussoyer M, 2020, APPL SCI-BASEL, V10, DOI 10.3390/app10103435
   Ehterami A, 2021, MOL BIOTECHNOL, V63, P818, DOI 10.1007/s12033-021-00346-3
   Ehtermi A, 2022, J BIOACT COMPAT POL, V37, P85, DOI 10.1177/08839115221085736
   Emami A, 2020, J TRANSL MED, V18, DOI 10.1186/s12967-020-02525-3
   Farag A, 2018, ARCH ORAL BIOL, V88, P67, DOI 10.1016/j.archoralbio.2018.01.014
   Farooqi AA, 2018, BIOTECHNOL ADV, V36, P328, DOI 10.1016/j.biotechadv.2017.12.010
   Fiordalisi M, 2020, TRENDS BIOTECHNOL, V38, P947, DOI 10.1016/j.tibtech.2020.05.002
   Forouzesh F, 2019, J MED SIGNALS SENS, V9, P227, DOI 10.4103/jmss.JMSS_64_18
   Fu YH, 2016, J CELL MOL MED, V20, P740, DOI 10.1111/jcmm.12776
   Gharibshahian M, 2024, CELL J, V26, P70, DOI [10.22074/CELLJ.2023.2009047.1391, 10.22074/cellj.2023.2009047.1391]
   Gharibshahian M, 2023, FRONT BIOENG BIOTECH, V11, DOI 10.3389/fbioe.2023.1168504
   Ghim JH, 2015, BIOMED ENG LETT, V5, P58, DOI 10.1007/s13534-015-0176-0
   Gilbert TW, 2012, J CELL BIOCHEM, V113, P2217, DOI 10.1002/jcb.24130
   Gilbert TW, 2006, BIOMATERIALS, V27, P3675, DOI 10.1016/j.biomaterials.2006.02.014
   Gilpin A, 2017, BIOMED RES INT, V2017, DOI 10.1155/2017/9831534
   Gurung S, 2021, CELL COMMUN SIGNAL, V19, DOI 10.1186/s12964-021-00730-1
   Guyette JP, 2014, NAT PROTOC, V9, P1451, DOI 10.1038/nprot.2014.097
   Hade MD, 2021, CELLS-BASEL, V10, DOI 10.3390/cells10081959
   Hadidi M, 2023, FRONT ENDOCRINOL, V14, DOI 10.3389/fendo.2023.1269266
   Harrell CR, 2019, CELLS-BASEL, V8, DOI 10.3390/cells8050467
   Hinderer S, 2016, ADV DRUG DELIVER REV, V97, P260, DOI 10.1016/j.addr.2015.11.019
   Hofer HR, 2016, STEM CELL RES THER, V7, DOI 10.1186/s13287-016-0394-0
   Hoy D, 2014, ANN RHEUM DIS, V73, P968, DOI 10.1136/annrheumdis-2013-204428
   Hu L, 2016, SCI REP-UK, V6, DOI 10.1038/srep32993
   Hu ZL, 2020, WORLD J STEM CELLS, V12, P803, DOI 10.4252/wjsc.v12.i8.803
   Jha V, 2013, LANCET, V382, P260, DOI 10.1016/S0140-6736(13)60687-X
   Jorge LF, 2018, J TISSUE ENG REGEN M, V12, pE1525, DOI 10.1002/term.2576
   Jun JH, 2020, STEM CELLS INT, V2020, DOI 10.1155/2020/5485738
   Kajbafzadeh AM, 2019, MAT SCI ENG C-MATER, V98, P392, DOI 10.1016/j.msec.2019.01.018
   Kao CY, 2020, POLYMERS-BASEL, V12, DOI 10.3390/polym12123007
   Katz JN, 2006, J BONE JOINT SURG AM, V88A, P21, DOI 10.2106/JBJS.E.01273
   Kawecki M, 2018, J BIOMED MATER RES B, V106, P909, DOI 10.1002/jbm.b.33865
   Keane TJ, 2015, METHODS, V84, P25, DOI 10.1016/j.ymeth.2015.03.005
   Khazaei F, 2023, TISSUE CELL, V80, DOI 10.1016/j.tice.2022.102007
   Khazaei M, 2024, BIOTECHNOL APPL BIOC, V71, P387, DOI 10.1002/bab.2547
   Khazaei S, 2022, CELL TISSUE BANK, V23, P1, DOI 10.1007/s10561-021-09905-z
   Kim JK, 2016, J PLAST RECONSTR AES, V69, P1690, DOI 10.1016/j.bjps.2016.08.016
   Kishore R, 2017, EUR HEART J, V38, P212, DOI 10.1093/eurheartj/ehw324
   Ko KW, 2021, ACS NANO, V15, P7575, DOI 10.1021/acsnano.1c01098
   Konofaos P, 2013, J RECONSTR MICROSURG, V29, P149, DOI 10.1055/s-0032-1333316
   Kowal J, 2014, CURR OPIN CELL BIOL, V29, P116, DOI 10.1016/j.ceb.2014.05.004
   Kugeratski FG, 2021, ENDOCRINOLOGY, V162, DOI 10.1210/endocr/bqaa250
   Le Maitre CL, 2007, BIOCHEM SOC T, V35, P652, DOI 10.1042/BST0350652
   Le Maitre CL, 2006, BIOTECH HISTOCHEM, V81, P125, DOI 10.1080/10520290601005298
   Le Maitre CL, 2004, J PATHOL, V204, P47, DOI 10.1002/path.1608
   Lee RH, 2009, CELL STEM CELL, V5, P54, DOI 10.1016/j.stem.2009.05.003
   Leitolis A, 2019, INT J MOL SCI, V20, DOI 10.3390/ijms20061279
   Li J, 2020, J BIOMAT SCI-POLYM E, V31, P999, DOI 10.1080/09205063.2020.1736741
   Li M, 2019, MAT SCI ENG C-MATER, V105, DOI 10.1016/j.msec.2019.110039
   Li Q, 2021, ACTA BIOMATER, V125, P253, DOI 10.1016/j.actbio.2021.02.039
   Li X, 2018, EXP MOL MED, V50, DOI 10.1038/s12276-018-0058-5
   Lin CH, 2021, POLYMERS-BASEL, V13, DOI 10.3390/polym13111699
   Lin CH, 2018, J MECH BEHAV BIOMED, V86, P199, DOI 10.1016/j.jmbbm.2018.06.029
   Liu C, 2017, ACS NANO, V11, P6968, DOI 10.1021/acsnano.7b02277
   Liu J, 2013, J NEUROL SCI, V325, P127, DOI 10.1016/j.jns.2012.11.022
   Lou P, 2021, ACTA BIOMATER, V119, P42, DOI 10.1016/j.actbio.2020.11.001
   Lu K, 2017, STEM CELL RES THER, V8, DOI 10.1186/s13287-017-0563-9
   Magarotto F, 2021, BIOMATERIALS, V269, DOI 10.1016/j.biomaterials.2021.120653
   Mahdian M, 2023, FRONT NEUROSCI-SWITZ, V17, DOI 10.3389/fnins.2023.1295563
   Maqsood M, 2020, LIFE SCI, V256, DOI 10.1016/j.lfs.2020.118002
   Maranda EL, 2017, CURR STEM CELL RES T, V12, P61, DOI 10.2174/1574888X11666160714115926
   Masoudi A, 2021, BRAIN RES BULL, V177, P324, DOI 10.1016/j.brainresbull.2021.10.014
   May F, 2016, DIS MODEL MECH, V9, P1507, DOI 10.1242/dmm.026518
   Mazzucchelli L, 2023, TISSUE ENG PT A, V29, P481, DOI [10.1089/ten.tea.2023.0057, 10.1089/ten.TEA.2023.0057]
   Meirelles LD, 2009, CYTOKINE GROWTH F R, V20, P419, DOI 10.1016/j.cytogfr.2009.10.002
   Mercuri JJ, 2013, TISSUE ENG PT A, V19, P952, DOI [10.1089/ten.TEA.2012.0088, 10.1089/ten.tea.2012.0088]
   Mittelbrunn M, 2012, NAT REV MOL CELL BIO, V13, P328, DOI 10.1038/nrm3335
   Mohsen Hasheminia Seyyed, 2022, Dent Res J (Isfahan), V19, P76
   Monguió-Tortajada M, 2022, THERANOSTICS, V12, P4656, DOI 10.7150/thno.72289
   Montoya CV, 2009, TISSUE ENG PART C-ME, V15, P191, DOI 10.1089/ten.tec.2008.0372
   Nguyen MTN, 2018, CELLS TISSUES ORGANS, V206, P296, DOI 10.1159/000501807
   Nakayama KH, 2019, ADV HEALTHC MATER, V8, DOI 10.1002/adhm.201801168
   Namiri M, 2017, J TISSUE ENG REGEN M, V11, P1675, DOI 10.1002/term.2127
   Nguyen DT, 2018, SCI REP-UK, V8, DOI 10.1038/s41598-018-25883-x
   Nie Jiaying, 2020, Zhongguo Xiu Fu Chong Jian Wai Ke Za Zhi, V34, P226, DOI 10.7507/1002-1892.201903064
   Orlando G, 2012, ANN SURG, V256, P363, DOI 10.1097/SLA.0b013e31825a02ab
   Pan JF, 2022, BIOACT MATER, V15, P272, DOI 10.1016/j.bioactmat.2021.12.004
   Parmaksiz M, 2016, BIOMED MATER, V11, DOI 10.1088/1748-6041/11/2/022003
   Patel S, 2019, BIOMED PHARMACOTHER, V112, DOI 10.1016/j.biopha.2019.108615
   Pegtel DM, 2019, ANNU REV BIOCHEM, V88, P487, DOI [10.1146/annurev-biochem-013118, 10.1146/annurev-biochem-013118-111902]
   Petho A, 2018, CURR OSTEOPOROS REP, V16, P58, DOI 10.1007/s11914-018-0419-y
   Pop MA, 2017, EXP DERMATOL, V26, P760, DOI 10.1111/exd.13290
   Pouliot RA, 2020, TISSUE ENG PART C-ME, V26, P332, DOI [10.1089/ten.TEC.2020.0042, 10.1089/ten.tec.2020.0042]
   Rabbani M, 2021, J MED SIGNALS SENS, V11, P1, DOI 10.4103/jmss.JMSS_2_20
   Rahmani A, 2020, AGEING RES REV, V62, DOI 10.1016/j.arr.2020.101106
   Rahmati S, 2023, TISSUE CELL, V82, DOI 10.1016/j.tice.2023.102102
   Rahmati S, 2022, CELL J, V24, P506, DOI 10.22074/cellj.2022.8005
   Rani S, 2015, MOL THER, V23, P812, DOI 10.1038/mt.2015.44
   Ranjbarnejad F, 2022, J TISSUE ENG REGEN M, DOI 10.1002/term.3363
   Ren S, 2019, STEM CELL RES THER, V10, DOI 10.1186/s13287-019-1152-x
   Rezakhani L, 2022, MED ONCOL, V40, DOI 10.1007/s12032-022-01887-6
   Rezakhani L, 2022, CHEM PHYS LIPIDS, V243, DOI 10.1016/j.chemphyslip.2022.105179
   Rezakhani L, 2021, CELL J, V23, P658, DOI 10.22074/cellj.2021.7595
   Roth SP, 2018, METHODS MOL BIOL, V1577, P227, DOI 10.1007/7651_2017_49
   Salimi L, 2023, CELL COMMUN SIGNAL, V21, DOI 10.1186/s12964-023-01142-z
   Seow D, 2018, AM J SPORT MED, V46, P1758, DOI 10.1177/0363546517717494
   Shabbir A, 2015, STEM CELLS DEV, V24, P1635, DOI 10.1089/scd.2014.0316
   Shafiei M, 2021, POLYMERS-BASEL, V13, DOI 10.3390/polym13152529
   Shao LB, 2017, BIOMED RES INT, V2017, DOI 10.1155/2017/4150705
   Sharifi M, 2022, ACS BIOMATER SCI ENG, V8, P3199, DOI 10.1021/acsbiomaterials.2c00194
   Shi YH, 2019, CYTOTHERAPY, V21, P497, DOI 10.1016/j.jcyt.2018.11.012
   Shi YF, 2018, NAT REV NEPHROL, V14, P493, DOI 10.1038/s41581-018-0023-5
   Sierad LN, 2015, TISSUE ENG PART C-ME, V21, P1284, DOI [10.1089/ten.tec.2015.0170, 10.1089/ten.TEC.2015.0170]
   Song JJ, 2013, NAT MED, V19, P646, DOI 10.1038/nm.3154
   Struecker B, 2017, J TISSUE ENG REGEN M, V11, P531, DOI 10.1002/term.1948
   Syed O, 2014, ACTA BIOMATER, V10, P5043, DOI 10.1016/j.actbio.2014.08.024
   Takizawa T, 2018, ADV MATER, V30, DOI 10.1002/adma.201703608
   Tan CY, 2014, STEM CELL RES THER, V5, DOI 10.1186/scrt465
   Théry C, 2002, NAT REV IMMUNOL, V2, P569, DOI 10.1038/nri855
   Tuan-Mu HY, 2020, SCI REP-UK, V10, DOI 10.1038/s41598-020-67417-4
   Uygun BE, 2010, NAT MED, V16, P814, DOI 10.1038/nm.2170
   Vandergriff A, 2018, THERANOSTICS, V8, P1869, DOI 10.7150/thno.20524
   Walter MNM, 2010, EXP CELL RES, V316, P1271, DOI 10.1016/j.yexcr.2010.02.026
   Wang LY, 2021, ADV MATER, V33, DOI 10.1002/adma.202100150
   Wang YYF, 2022, J NANOBIOTECHNOL, V20, DOI 10.1186/s12951-022-01646-9
   Wang ZY, 2016, J BIOMED MATER RES A, V104, P2567, DOI 10.1002/jbm.a.35794
   Wilcox MB, 2020, ACTA NEUROPATHOL COM, V8, DOI 10.1186/s40478-020-00921-w
   Willemse J, 2020, MAT SCI ENG C-MATER, V108, DOI 10.1016/j.msec.2019.110200
   Wu RJ, 2022, J ORTHOP TRANSL, V36, P8, DOI 10.1016/j.jot.2022.05.009
   Xiang HF, 2020, OXID MED CELL LONGEV, V2020, DOI 10.1155/2020/6697577
   Xiao SN, 2021, STEM CELL RES THER, V12, DOI 10.1186/s13287-021-02333-6
   Xing HY, 2021, J NANOBIOTECHNOL, V19, DOI 10.1186/s12951-021-00991-5
   Xing Q, 2014, ADV FUNCT MATER, V24, P3027, DOI 10.1002/adfm.201303460
   Xue CL, 2018, STEM CELLS DEV, V27, P456, DOI 10.1089/scd.2017.0296
   Yan YM, 2017, MOL THER, V25, P465, DOI 10.1016/j.ymthe.2016.11.019
   Yu YL, 2016, ONCOTARGET, V7, P58671, DOI 10.18632/oncotarget.10945
   Yusof F, 2019, INT J NANOMED, V14, P5491, DOI 10.2147/IJN.S207270
   Zhai MM, 2020, ADV SCI, V7, DOI 10.1002/advs.202001334
   Zhang HY, 2015, INT J CLIN EXP MED, V8, P598
   Zhang JY, 2015, J TRANSL MED, V13, DOI 10.1186/s12967-015-0417-0
   Zhang XC, 2021, AM J SPORT MED, V49, P899, DOI 10.1177/0363546521992469
   Zhang XW, 2022, BIOACT MATER, V10, P15, DOI 10.1016/j.bioactmat.2021.09.014
   Zhang YL, 2017, NEUROCHEM INT, V111, P69, DOI 10.1016/j.neuint.2016.08.003
   Zhang YL, 2015, J NEUROSURG, V122, P856, DOI 10.3171/2014.11.JNS14770
   Zhang Y, 2020, INT J NANOMED, V15, P6917, DOI 10.2147/IJN.S264498
   Zhang ZG, 2019, NAT REV NEUROL, V15, P193, DOI 10.1038/s41582-018-0126-4
   Zhou T, 2021, J HEMATOL ONCOL, V14, DOI 10.1186/s13045-021-01037-x
   Zhu MF, 2019, NAT COMMUN, V10, DOI 10.1038/s41467-019-12545-3
NR 180
TC 5
Z9 5
U1 1
U2 13
PU ELSEVIER SCI LTD
PI London
PA 125 London Wall, London, ENGLAND
SN 0965-206X
EI 1876-4746
J9 J TISSUE VIABILITY
JI J. Viab.
PD MAY
PY 2024
VL 33
IS 2
BP 332
EP 344
DI 10.1016/j.jtv.2024.04.005
EA MAY 2024
PG 13
WC Dermatology; Nursing
WE Science Citation Index Expanded (SCI-EXPANDED); Social Science Citation Index (SSCI)
SC Dermatology; Nursing
GA TL9P4
UT WOS:001241538200001
PM 38594147
DA 2026-02-11
ER

PT J
AU Zhao, T
   Sun, F
   Liu, JW
   Ding, TY
   She, J
   Mao, F
   Xu, WR
   Qian, H
   Yan, YM
AF Zhao, Ting
   Sun, Feng
   Liu, Jinwen
   Ding, Tianyan
   She, Jie
   Mao, Fei
   Xu, Wenrong
   Qian, Hui
   Yan, Yongmin
TI Emerging Role of Mesenchymal Stem Cell-derived Exosomes in Regenerative
   Medicine
SO CURRENT STEM CELL RESEARCH & THERAPY
LA English
DT Review
DE Mesenchymal stem cells; exosomes; tissue; injury; regeneration; repair;
   liver injury
ID EXTRACELLULAR VESICLES; FUNCTIONAL RECOVERY; STROMAL CELLS;
   NEUROVASCULAR PLASTICITY; MICROVESICLES PROTECT; PROMOTE ANGIOGENESIS;
   REPERFUSION INJURY; IN-VITRO; KIDNEY; MEDIATE
AB Background: Recent studies have shown the great value of cell therapy over the past few decades. Mesenchymal stem cells (MSCs) have been reported to treat various degenerative diseases not through their differentiation potential but through their paracrine factors of the extracellular vesicle (EV) including exosomes. Exosomes are nanosized (70 similar to 150 nm) membrane-bound extracellular vesicles, not only involved in cell-to-cell communication but also in the development of tissue injury repair.
   Objective: As more researchers proved the enormous potential of exosomes in the field of repairing damaged tissue currently, it is urgent to explore the concrete mechanism and make exosomes to be a practical treatment tool in clinical medicine. In our study, we analyzed and summarized the work on tissue repair via exosomes in order to give some suggestions about the application of exosomes in clinical reality in the future.
   Results: MSC-derived exosomes (MSC-Ex) contain a wide variety of functional proteins, mRNAs, miRNAs and signaling lipids. Compared with their parent cells, MSC-Ex are more stable and can reduce the inherent safety risks in administering viable cells such as the risk of occlusion in microvasculature. MSC-Ex can be used to develop a cell-free exosome-based therapy for regenerative medicine, and may provide an alternative to MSC-based therapy.
   Conclusion: This review summarizes the most recent knowledge of therapeutic potential of MSC-Ex in the liver, heart, kidney, bone, brain diseases and cancer, as well as their associated challenges and opportunities.
C1 [Zhao, Ting; Liu, Jinwen; Ding, Tianyan; She, Jie; Mao, Fei; Xu, Wenrong; Qian, Hui; Yan, Yongmin] Jiangsu Univ, Sch Med, Zhenjiang Key Lab High Technol Res Exosomes Fdn &, Zhenjiang, Jiangsu, Peoples R China.
   [Mao, Fei; Xu, Wenrong; Qian, Hui; Yan, Yongmin] Jiangsu Univ, Sch Med, Lab Med Jiangsu Prov, Key Lab, Zhenjiang, Jiangsu, Peoples R China.
   [Sun, Feng] Nantong Tumor Hosp, Dept Lab Med, Nantong, Peoples R China.
C3 Jiangsu University; Jiangsu University
RP Yan, YM (corresponding author), Jiangsu Univ, Sch Med, POB 212013, Zhenjiang, Jiangsu, Peoples R China.
EM yym@ujs.edu.cn
RI ; Yan, Yongmin/IVV-7917-2023; Mao, Fei/HDN-1058-2022
OI Sun, Feng/0000-0003-3387-2713; Qian, Hui/0000-0002-0098-3196; Yan,
   Yongmin/0000-0002-1990-1170; 
FU National Natural Science Foundation of China [81670549, 81200312];
   Natural Science Foundation of Jiangsu Province [BE2016717]; Priority
   Academic Program Development of Jiangsu Higher Education Institutions
   (PAPD); Young Backbone Teacher Training Project of Jiangsu University,
   China
FX This work was funded by the National Natural Science Foundation of China
   (81670549 and 81200312), the Natural Science Foundation of Jiangsu
   Province (BE2016717), Priority Academic Program Development of Jiangsu
   Higher Education Institutions (PAPD), and the Young Backbone Teacher
   Training Project of Jiangsu University, China.
CR Akyurekli C, 2015, STEM CELL REV REP, V11, P150, DOI 10.1007/s12015-014-9545-9
   Aliotta JM, 2016, CARDIOVASC RES, V110, P319, DOI 10.1093/cvr/cvw054
   An SY, 2017, GASTROENTEROLOGY, V152, P1174, DOI 10.1053/j.gastro.2016.12.003
   Baran J, 2010, CANCER IMMUNOL IMMUN, V59, P841, DOI 10.1007/s00262-009-0808-2
   Bernstein HS, 2012, REGEN MED, V7, P697, DOI [10.2217/RME.12.46, 10.2217/rme.12.46]
   Bian SY, 2014, J MOL MED, V92, P387, DOI 10.1007/s00109-013-1110-5
   Bruno S, 2012, PLOS ONE, V7, DOI 10.1371/journal.pone.0033115
   Bruno S, 2009, J AM SOC NEPHROL, V20, P1053, DOI 10.1681/ASN.2008070798
   Chang F, 2017, EUR REV MED PHARMACO, V21, P3916
   Chen KH, 2016, ONCOTARGET, V7, P74537, DOI 10.18632/oncotarget.12902
   Choi M, 2014, MOL CELLS, V37, P133, DOI 10.14348/molcells.2014.2317
   Collino F, 2015, J AM SOC NEPHROL, V26, P2349, DOI 10.1681/ASN.2014070710
   Couch Y, 2017, SCI REP-UK, V7, DOI 10.1038/s41598-017-09710-3
   Doeppner TR, 2015, STEM CELL TRANSL MED, V4, P1131, DOI 10.5966/sctm.2015-0078
   Emanueli C, 2015, VASC PHARMACOL, V71, P24, DOI 10.1016/j.vph.2015.02.008
   Farinazzo A, 2015, CYTOTHERAPY, V17, P571, DOI 10.1016/j.jcyt.2015.01.005
   Fu Y, 2017, TISSUE ENG PART B-RE, V23, P515, DOI [10.1089/ten.teb.2016.0365, 10.1089/ten.TEB.2016.0365]
   Furlani D, 2009, MICROVASC RES, V77, P370, DOI 10.1016/j.mvr.2009.02.001
   Gatti S, 2011, NEPHROL DIAL TRANSPL, V26, P1474, DOI 10.1093/ndt/gfr015
   Gordillo M, 2015, DEVELOPMENT, V142, P2094, DOI 10.1242/dev.114215
   Haga H, 2017, STEM CELL TRANSL MED, V6, P1262, DOI 10.1002/sctm.16-0226
   He J, 2012, NEPHROLOGY, V17, P493, DOI 10.1111/j.1440-1797.2012.01589.x
   Hu BL, 2016, CELL PHYSIOL BIOCHEM, V40, P155, DOI 10.1159/000452533
   Huang JH, 2017, J NEUROTRAUM, V34, P3388, DOI 10.1089/neu.2017.5063
   Kang K, 2015, STEM CELLS INT, V2015, DOI 10.1155/2015/659890
   Katsuda T, 2013, SCI REP-UK, V3, DOI 10.1038/srep01197
   Ko SF, 2015, STEM CELLS INT, V2015, DOI 10.1155/2015/853506
   Lai RC, 2013, REGEN MED, V8, P197, DOI [10.2217/rme.13.4, 10.2217/RME.13.4]
   Lai RC, 2010, STEM CELL RES, V4, P214, DOI 10.1016/j.scr.2009.12.003
   Lee C, 2012, CIRCULATION, V126, P2601, DOI 10.1161/CIRCULATIONAHA.112.114173
   Lener T, 2015, J EXTRACELL VESICLES, V4, DOI 10.3402/jev.v4.30087
   Li TF, 2013, STEM CELLS DEV, V22, P845, DOI 10.1089/scd.2012.0395
   Lin J, 2015, THESCIENTIFICWORLDJO, V2015, DOI [10.1155/2015/657086, 10.1155/2015/657086, DOI 10.1155/2015/657086]
   Lin KC, 2016, INT J CARDIOL, V216, P173, DOI 10.1016/j.ijcard.2016.04.061
   Lindoso RS, 2014, STEM CELLS DEV, V23, P1809, DOI 10.1089/scd.2013.0618
   Liu L, 2017, CELL PHYSIOL BIOCHEM, V43, P52, DOI 10.1159/000480317
   Lou GH, 2015, J HEMATOL ONCOL, V8, DOI 10.1186/s13045-015-0220-7
   Ma T, 2018, STEM CELLS INT, V2018, DOI 10.1155/2018/3290372
   Morigi M, 2014, NEPHRON EXP NEPHROL, V126, P59, DOI 10.1159/000360667
   Morigi M, 2013, NEPHROL DIAL TRANSPL, V28, P788, DOI 10.1093/ndt/gfs556
   Nakamura Y, 2015, FEBS LETT, V589, P1257, DOI 10.1016/j.febslet.2015.03.031
   Ophelders DRMG, 2016, STEM CELL TRANSL MED, V5, P754, DOI 10.5966/sctm.2015-0197
   Otero-Ortega L, 2018, J CEREBR BLOOD F MET, V38, P767, DOI 10.1177/0271678X17708917
   Reis LA, 2012, PLOS ONE, V7, DOI 10.1371/journal.pone.0044092
   Shao LB, 2017, BIOMED RES INT, V2017, DOI 10.1155/2017/4150705
   Suzuki E, 2017, ADV EXP MED BIOL, V998, P179, DOI 10.1007/978-981-10-4397-0_12
   Tan CY, 2014, STEM CELL RES THER, V5, DOI 10.1186/scrt465
   Tassew NG, 2017, CELL REP, V20, P99, DOI 10.1016/j.celrep.2017.06.009
   Teng XM, 2015, CELL PHYSIOL BIOCHEM, V37, P2415, DOI 10.1159/000438594
   Théry C, 2018, J EXTRACELL VESICLES, V7, DOI 10.1080/20013078.2018.1535750
   Tomasoni S, 2013, STEM CELLS DEV, V22, DOI 10.1089/scd.2012.0266
   Wang BY, 2017, STEM CELL RES THER, V8, DOI 10.1186/s13287-016-0463-4
   Wang L, 2018, CELL PHYSIOL BIOCHEM, V50, P1535, DOI 10.1159/000494652
   Wang M, 2017, NANOTECHNOLOGY, V28, P1, DOI [10.1088/1361-6528/aa6bb5, 10.1038/ncomms15972]
   Wang XJ, 2015, SCI REP-UK, V5, DOI 10.1038/srep08814
   Xin HQ, 2017, STROKE, V48, P747, DOI 10.1161/STROKEAHA.116.015204
   Xin HQ, 2017, CELL TRANSPLANT, V26, P243, DOI 10.3727/096368916X693031
   Xin HQ, 2013, STEM CELLS, V31, P2737, DOI 10.1002/stem.1409
   Xin HQ, 2013, J CEREBR BLOOD F MET, V33, P1711, DOI 10.1038/jcbfm.2013.152
   Yan YM, 2017, MOL THER, V25, P465, DOI 10.1016/j.ymthe.2016.11.019
   Yang Chenjie, 2011, Clin Dev Immunol, V2011, P842849, DOI 10.1155/2011/842849
   Yang JL, 2017, MOL THER-NUCL ACIDS, V7, P278, DOI 10.1016/j.omtn.2017.04.010
   Yang YX, 2017, FRONT CELL NEUROSCI, V11, DOI 10.3389/fncel.2017.00055
   Yu B, 2015, INT J CARDIOL, V182, P349, DOI 10.1016/j.ijcard.2014.12.043
   Yu B, 2014, INT J MOL SCI, V15, P4142, DOI 10.3390/ijms15034142
   Yuan XD, 2017, CELL DEATH DIS, V8, DOI 10.1038/s41419-017-0041-4
   Zhang B, 2015, STEM CELLS, V33, P2158, DOI 10.1002/stem.1771
   Zhang B, 2014, STEM CELLS DEV, V23, P1233, DOI 10.1089/scd.2013.0479
   Zhang HC, 2012, STEM CELLS DEV, V21, P3289, DOI 10.1089/scd.2012.0095
   Zhang JY, 2015, J TRANSL MED, V13, DOI 10.1186/s12967-015-0417-0
   Zhang LT, 2015, MOL MED REP, V12, P7227, DOI 10.3892/mmr.2015.4362
   Zhang S, 2016, OSTEOARTHR CARTILAGE, V24, P2135, DOI 10.1016/j.joca.2016.06.022
   Zhang SP, 2018, BIOMATERIALS, V156, P16, DOI 10.1016/j.biomaterials.2017.11.028
   Zhang YL, 2017, NEUROCHEM INT, V111, P69, DOI 10.1016/j.neuint.2016.08.003
   Zhang YL, 2015, J NEUROSURG, V122, P856, DOI 10.3171/2014.11.JNS14770
   Zhao YY, 2015, STEM CELLS INT, V2015, DOI 10.1155/2015/761643
   Zou XY, 2016, AM J TRANSL RES, V8, P4289
   Zou XY, 2014, STEM CELL RES THER, V5, DOI 10.1186/scrt428
   Zuckerman SL, 2015, WORLD NEUROSURG, V83, P1098, DOI 10.1016/j.wneu.2014.12.030
NR 79
TC 120
Z9 134
U1 1
U2 59
PU BENTHAM SCIENCE PUBL LTD
PI SHARJAH
PA EXECUTIVE STE Y-2, PO BOX 7917, SAIF ZONE, 1200 BR SHARJAH, U ARAB
   EMIRATES
SN 1574-888X
EI 2212-3946
J9 CURR STEM CELL RES T
JI Curr. Stem Cell Res. Ther.
PY 2019
VL 14
IS 6
BP 482
EP 494
DI 10.2174/1574888X14666190228103230
PG 13
WC Cell & Tissue Engineering; Cell Biology
WE Science Citation Index Expanded (SCI-EXPANDED)
SC Cell Biology
GA IM6HZ
UT WOS:000478095300005
PM 30819086
DA 2026-02-11
ER

PT J
AU Pourhadi, M
   Zali, H
   Ghasemi, R
   Vafaei-Nezhad, S
AF Pourhadi, Masoumeh
   Zali, Hakimeh
   Ghasemi, Rasoul
   Vafaei-Nezhad, Saeed
TI Promising Role of Oral Cavity Mesenchymal Stem Cell-Derived
   Extracellular Vesicles in Neurodegenerative Diseases
SO MOLECULAR NEUROBIOLOGY
LA English
DT Article
DE Oral cavity; Stem cell therapy; Extracellular vesicles; Exosomes;
   Neurodegenerative disease; Regenerative medicine
ID SPINAL-CORD-INJURY; CENTRAL-NERVOUS-SYSTEM; DENTAL-PULP CELLS;
   PARKINSONS-DISEASE; ALZHEIMERS-DISEASE; CONDITIONED MEDIUM; DECIDUOUS
   TEETH; IN-VITRO; MEMBRANE-VESICLES; MOUSE MODEL
AB Mesenchymal stem cells (MSCs) and mesenchymal stem cell-derived extracellular vesicles (MSC-EVs) have been regarded as the beneficial and available tools to treat various hereditary, multifactorial, acute, and chronic diseases. Mesenchymal stem cells can be extracted from numerous sources for clinical purposes while oral cavity-derived mesenchymal stem cells seem to be more effective in neuroregeneration than other sources due to their similar embryonic origins to neuronal tissues. In various studies and different neurodegenerative diseases (NDs), oral cavity mesenchymal stem cells have been applied to prove their promising capacities in disease improvement. Moreover, oral cavity mesenchymal stem cells' secretion is regarded as a novel and practical approach to neuroregeneration; hence, extracellular vesicles (EVs), especially exosomes, may provide promising results to improve CNS defects. This review article focuses on how oral cavity-derived stem cells and their extracellular vesicles can improve neurodegenerative conditions and tries to show which molecules are involved in the recovery process.
C1 [Pourhadi, Masoumeh; Zali, Hakimeh] Shahid Beheshti Univ Med Sci, Sch Adv Technol Med, Dept Tissue Engn & Appl Cell Sci, Tehran, Iran.
   [Ghasemi, Rasoul] Shahid Beheshti Univ Med Sci, Sch Med, Dept Physiol, Tehran, Iran.
   [Vafaei-Nezhad, Saeed] Birjand Univ Med Sci, Cellular & Mol Res Ctr, Birjand, Iran.
   [Vafaei-Nezhad, Saeed] Birjand Univ Med Sci, Fac Med, Dept Anat Sci, Birjand, Iran.
C3 Shahid Beheshti University Medical Sciences; Shahid Beheshti University
   Medical Sciences; Birjand University of Medical Sciences; Birjand
   University of Medical Sciences
RP Zali, H (corresponding author), Shahid Beheshti Univ Med Sci, Sch Adv Technol Med, Dept Tissue Engn & Appl Cell Sci, Tehran, Iran.
EM m.pourhadi68@gmail.com; h.zali@sbmu.ac.ir; rghasemi60@sbmu.ac.ir;
   vafayisaeed@gmail.com
RI Pourhadi, Masoumeh/HSF-0585-2023; Ghasemi, Rasoul/N-4745-2017;
   vafaei-nezhad, Saeed/I-5236-2017
OI Pourhadi, Masoumeh/0000-0001-9804-2046; zali,
   hakimeh/0000-0003-2770-5759; 
FU Shahid Beheshti University of Medical Sciences [29269]
FX This review article was supported by Vice Chancellor of Research
   Affairs, Shahid Beheshti University of Medical Sciences [Grant NO.
   29269].
CR Ahmed NEB, 2016, STEM CELLS INT, V2016, DOI 10.1155/2016/8102478
   Akintoye SO, 2006, BONE, V38, P758, DOI 10.1016/j.bone.2005.10.027
   Al Mamun A, 2021, J ADV RES, V28, P97, DOI 10.1016/j.jare.2020.08.004
   Apel C, 2009, J NEURAL TRANSM, V116, P71, DOI 10.1007/s00702-008-0135-3
   BECKER AJ, 1963, NATURE, V197, P452, DOI 10.1038/197452a0
   Berk C, 2014, EXPERT OPIN INV DRUG, V23, P837, DOI 10.1517/13543784.2014.905542
   Borges FT, 2013, BRAZ J MED BIOL RES, V46, P824, DOI 10.1590/1414-431X20132964
   Braak H, 2004, CELL TISSUE RES, V318, P121, DOI 10.1007/s00441-004-0956-9
   Braak H, 2003, NEUROBIOL AGING, V24, P197, DOI 10.1016/S0197-4580(02)00065-9
   Bunggulawa EJ, 2018, J NANOBIOTECHNOL, V16, DOI 10.1186/s12951-018-0403-9
   Burger D, 2013, CLIN SCI, V124, P423, DOI 10.1042/CS20120309
   Camussi G, 2010, KIDNEY INT, V78, P838, DOI 10.1038/ki.2010.278
   Caruso S, 2019, APOPTOSIS, V24, P862, DOI 10.1007/s10495-019-01565-5
   Chen TT, 2011, J CHIN ECON BUS STUD, V9, P1, DOI 10.1080/14765284.2011.542882
   Cho SH, 2011, J BIOL CHEM, V286, P32713, DOI 10.1074/jbc.M111.254268
   Colombo M, 2014, ANNU REV CELL DEV BI, V30, P255, DOI 10.1146/annurev-cellbio-101512-122326
   Cova L, 2012, APOPTOSIS, V17, P289, DOI 10.1007/s10495-011-0679-9
   Dickhout A, 2018, FRONT CARDIOVASC MED, V5, DOI 10.3389/fcvm.2018.00113
   Dorayappan KDP, 2016, GYNECOL ONCOL, V142, P199, DOI 10.1016/j.ygyno.2016.03.036
   Doyle LM, 2019, CELLS-BASEL, V8, DOI 10.3390/cells8070727
   Egusa H, 2012, J PROSTHODONT RES, V56, P151, DOI 10.1016/j.jpor.2012.06.001
   Escudero CA, 2016, FRONT PHYSIOL, V7, DOI 10.3389/fphys.2016.00098
   Fletcher JM, 2010, CLIN EXP IMMUNOL, V162, P1, DOI 10.1111/j.1365-2249.2010.04143.x
   Fujii H, 2015, BRAIN RES, V1613, P59, DOI 10.1016/j.brainres.2015.04.001
   Gangoda L, 2015, PROTEOMICS, V15, P260, DOI 10.1002/pmic.201400234
   Gaugler J, 2019, ALZHEIMERS DEMENT, V15, P321, DOI 10.1016/j.jalz.2019.01.010
   Giebel Bernd, 2017, Stem Cell Investig, V4, P84, DOI [10.21037/sci.2017.09.06, 10.21037/sci.2017.09.06]
   Gnanasegaran N, 2017, IUBMB LIFE, V69, P689, DOI 10.1002/iub.1655
   Goldman S, 2005, NAT BIOTECHNOL, V23, P862, DOI 10.1038/nbt1119
   Goldshmit Y, 2008, J NEUROTRAUM, V25, P449, DOI 10.1089/neu.2007.0392
   Goverman J, 2009, NAT REV IMMUNOL, V9, P393, DOI 10.1038/nri2550
   Gowen A, 2020, FRONT CELL DEV BIOL, V8, DOI 10.3389/fcell.2020.00149
   Greening DW, 2015, SEMIN CELL DEV BIOL, V40, P72, DOI 10.1016/j.semcdb.2015.02.009
   Gronthos S, 2000, P NATL ACAD SCI USA, V97, P13625, DOI 10.1073/pnas.240309797
   Haney MJ, 2015, J CONTROL RELEASE, V207, P18, DOI 10.1016/j.jconrel.2015.03.033
   Huang GTJ, 2009, J DENT RES, V88, P792, DOI 10.1177/0022034509340867
   Hurley JH, 2012, NAT CELL BIOL, V14, P654, DOI 10.1038/ncb2530
   Inoue T, 2013, TISSUE ENG PT A, V19, P24, DOI [10.1089/ten.tea.2011.0385, 10.1089/ten.TEA.2011.0385]
   Jaber VR, 2019, MOL NEUROBIOL, V56, P8101, DOI 10.1007/s12035-019-1632-0
   Jadidi-Niaragh F, 2011, SCAND J IMMUNOL, V74, P1, DOI 10.1111/j.1365-3083.2011.02536.x
   Jafarinia M, 2020, IMMUNOL INVEST, V49, P758, DOI 10.1080/08820139.2020.1712416
   Jankovic J, 2007, CNS DRUGS, V21, P677, DOI 10.2165/00023210-200721080-00005
   Jellinger KA, 2011, THESCIENTIFICWORLDJO, V11, P1893, DOI 10.1100/2011/371893
   Jiang JX, 2009, J HEPATOL, V51, P139, DOI 10.1016/j.jhep.2009.03.024
   Jimenez JJ, 2003, THROMB RES, V109, P175, DOI 10.1016/S0049-3848(03)00064-1
   JOHNSTONE RM, 1987, J BIOL CHEM, V262, P9412
   Juedes AE, 2000, J IMMUNOL, V164, P419, DOI 10.4049/jimmunol.164.1.419
   Jurj A, 2020, CANCERS, V12, DOI 10.3390/cancers12020298
   Keller S, 2006, IMMUNOL LETT, V107, P102, DOI 10.1016/j.imlet.2006.09.005
   Kerkis I, 2006, CELLS TISSUES ORGANS, V184, P105, DOI 10.1159/000099617
   Konala VBR, 2016, CYTOTHERAPY, V18, P13, DOI 10.1016/j.jcyt.2015.10.008
   Lai RC, 2016, J EXTRACELL VESICLES, V5, DOI 10.3402/jev.v5.29828
   Lamichhane TN, 2015, TISSUE ENG PART B-RE, V21, P45, DOI [10.1089/ten.TEB.2014.0300, 10.1089/ten.teb.2014.0300]
   Latta CH, 2015, NEUROSCIENCE, V302, P103, DOI 10.1016/j.neuroscience.2014.09.061
   Leggio L, 2020, BIOMOLECULES, V10, DOI 10.3390/biom10091327
   Li B, 2015, CELL BIOL INT, V39, P192, DOI 10.1002/cbin.10359
   Liu DW, 2018, CELL RES, V28, P918, DOI 10.1038/s41422-018-0070-2
   Liu J, 2020, STEM CELL RES THER, V11, DOI 10.1186/s13287-020-02014-w
   Long Q, 2017, P NATL ACAD SCI USA, V114, pE3536, DOI 10.1073/pnas.1703920114
   Loos J, 2020, J NEUROINFLAMM, V17, DOI 10.1186/s12974-020-02021-x
   Mammana S, 2019, J TISSUE ENG REGEN M, V13, P1109, DOI 10.1002/term.2857
   Mangialasche F, 2010, LANCET NEUROL, V9, P702, DOI 10.1016/S1474-4422(10)70119-8
   Maqsood M, 2020, LIFE SCI, V256, DOI 10.1016/j.lfs.2020.118002
   Marynka-Kalmani K, 2010, STEM CELLS, V28, P984, DOI 10.1002/stem.425
   Mayo V, 2014, J DENT, V42, P1043, DOI 10.1016/j.jdent.2014.04.007
   McDonald C, 2018, AGE AGEING, V47, P209, DOI 10.1093/ageing/afx196
   Mei FJ, 2006, J NEUROL SCI, V246, P71, DOI 10.1016/j.jns.2006.02.008
   Merino-González C, 2016, FRONT PHYSIOL, V7, DOI 10.3389/fphys.2016.00024
   Mhatre SD, 2015, TRENDS NEUROSCI, V38, P621, DOI 10.1016/j.tins.2015.08.006
   Migliore L, 2009, MUTAT RES-FUND MOL M, V667, P82, DOI 10.1016/j.mrfmmm.2008.10.011
   Mita T, 2015, BEHAV BRAIN RES, V293, P189, DOI 10.1016/j.bbr.2015.07.043
   Miura M, 2003, P NATL ACAD SCI USA, V100, P5807, DOI 10.1073/pnas.0937635100
   Montine TJ, 2012, ACTA NEUROPATHOL, V123, P1, DOI [10.1007/s00401-011-0910-3, 10.1016/j.jalz.2011.10.007]
   Morsczeck C, 2005, MATRIX BIOL, V24, P155, DOI 10.1016/j.matbio.2004.12.004
   Narbute K, 2019, STEM CELL TRANSL MED, V8, P490, DOI 10.1002/sctm.18-0162
   Nicola FC, 2016, BRAZ J MED BIOL RES, V49, DOI 10.1590/1414-431X20165319
   Nicola F, 2019, MOL NEUROBIOL, V56, P748, DOI 10.1007/s12035-018-1127-4
   Nito C, 2018, BIOMED PHARMACOTHER, V108, P1005, DOI 10.1016/j.biopha.2018.09.084
   Nooshabadi VT, 2018, J CELL BIOCHEM, V119, P8048, DOI 10.1002/jcb.26726
   Nosrat IV, 2004, EUR J NEUROSCI, V19, P2388, DOI 10.1111/j.0953-816X.2004.03314.x
   Pang BR, 2020, THERANOSTICS, V10, P2309, DOI 10.7150/thno.39486
   Payne NL, 2013, BRAIN BEHAV IMMUN, V30, P103, DOI 10.1016/j.bbi.2013.01.079
   Pen AE, 2017, ACTA NEUROL SCAND, V135, P57, DOI 10.1111/ane.12545
   Pinheiro A, 2018, J CONTROL RELEASE, V289, P56, DOI 10.1016/j.jconrel.2018.09.019
   Plassman BL, 2007, NEUROEPIDEMIOLOGY, V29, P125, DOI 10.1159/000109998
   Prado C, 2019, RES VET SCI, V123, P247, DOI 10.1016/j.rvsc.2019.01.011
   Pringsheim T, 2014, MOVEMENT DISORD, V29, P1583, DOI 10.1002/mds.25945
   Rajan TS, 2017, INT J IMMUNOPATH PH, V30, P383, DOI 10.1177/0394632017740976
   Rajan TS, 2016, SCI REP-UK, V6, DOI 10.1038/srep38743
   Rani S, 2015, MOL THER, V23, P812, DOI 10.1038/mt.2015.44
   Religa P, 2013, SCI REP-UK, V3, DOI 10.1038/srep02053
   RENNO T, 1995, J IMMUNOL, V154, P944
   Rodriguez M, 2007, BRAIN PATHOL, V17, P219, DOI 10.1111/j.1750-3639.2007.00065.x
   Rosa V, 2016, STEM CELLS INT, V2016, DOI 10.1155/2016/5957806
   Rossato C, 2017, BIOLOGICALS, V49, P62, DOI 10.1016/j.biologicals.2017.06.007
   Rostami A, 2013, J NEUROL SCI, V333, P76, DOI 10.1016/j.jns.2013.03.002
   Sakai K, 2012, J CLIN INVEST, V122, P80, DOI 10.1172/JCI59251
   Sato A, 2007, CLONING STEM CELLS, V9, P191, DOI 10.1089/clo.2006.0054
   Schober A, 2004, CELL TISSUE RES, V318, P215, DOI 10.1007/s00441-004-0938-y
   Selkoe DJ, 2016, EMBO MOL MED, V8, P595, DOI 10.15252/emmm.201606210
   Simon C, 2019, INT J MOL SCI, V20, DOI 10.3390/ijms20030568
   Simpson RJ, 2009, EXPERT REV PROTEOMIC, V6, P267, DOI 10.1586/EPR.09.17
   Song M, 2017, CELL TRANSPLANT, V26, P1001, DOI 10.3727/096368916X694391
   Sonoyama W, 2008, J ENDODONT, V34, P166, DOI 10.1016/j.joen.2007.11.021
   Spagnuolo Gianrico, 2018, Dent J (Basel), V6, DOI [10.3390/dj6040072, 10.3390/dj6040072]
   Spaull R, 2019, INT J DEV NEUROSCI, V73, P59, DOI 10.1016/j.ijdevneu.2019.01.004
   Ståhl AL, 2019, PEDIATR NEPHROL, V34, P11, DOI 10.1007/s00467-017-3816-z
   Sugaya K, 2018, ADV EXP MED BIOL, V1056, P61, DOI 10.1007/978-3-319-74470-4_5
   Sveinbjornsdottir S, 2016, J NEUROCHEM, V139, P318, DOI 10.1111/jnc.13691
   Feitosa MLT, 2017, ACTA CIR BRAS, V32, P540, DOI 10.1590/s0102-865020170070000005
   Théry C, 2018, J EXTRACELL VESICLES, V7, DOI 10.1080/20013078.2018.1535750
   Théry C, 2009, NAT REV IMMUNOL, V9, P581, DOI 10.1038/nri2567
   Turturici G, 2014, AM J PHYSIOL-CELL PH, V306, pC621, DOI 10.1152/ajpcell.00228.2013
   Ullah I, 2015, BIOSCIENCE REP, V35, DOI 10.1042/BSR20150025
   Upadhya R, 2021, AGING DIS, V12, P1438, DOI 10.14336/AD.2021.0516
   van Niel G, 2018, NAT REV MOL CELL BIO, V19, P213, DOI 10.1038/nrm.2017.125
   Veerman RE, 2019, TRENDS MOL MED, V25, P382, DOI 10.1016/j.molmed.2019.02.003
   Vespa P, 2005, J CEREBR BLOOD F MET, V25, P763, DOI 10.1038/sj.jcbfm.9600073
   Wang JL, 2020, CELLS-BASEL, V9, DOI 10.3390/cells9030660
   Wang J, 2017, NAT REV NEUROL, V13, P612, DOI 10.1038/nrneurol.2017.111
   Williams A, 2002, BMJ-BRIT MED J, V324, P1465, DOI 10.1136/bmj.324.7352.1465
   Willms E, 2016, SCI REP-UK, V6, DOI 10.1038/srep22519
   Wubbolts R, 2003, J BIOL CHEM, V278, P10963, DOI 10.1074/jbc.M207550200
   Xu KY, 2020, J TRANSL MED, V18, DOI 10.1186/s12967-020-02609-0
   Zernecke A, 2009, SCI SIGNAL, V2, DOI 10.1126/scisignal.2000610
   Zhang JH, 2016, CELL TISSUE RES, V366, P129, DOI 10.1007/s00441-016-2402-1
   Zhang N, 2018, CYTOTHERAPY, V20, P670, DOI 10.1016/j.jcyt.2018.02.371
   Zhang QZ, 2012, J DENT RES, V91, P1011, DOI 10.1177/0022034512461016
   Zhang QZ, 2009, J IMMUNOL, V183, P7787, DOI 10.4049/jimmunol.0902318
   Zhang XM, 2021, NEURAL REGEN RES, V16, P893, DOI 10.4103/1673-5374.297088
   Zolezzi J.M., 2019, RECENT ADV NEURODEGE, V2019, DOI [10.5772/intechopen.81270, DOI 10.5772/INTECHOPEN.81270]
NR 131
TC 7
Z9 8
U1 1
U2 21
PU SPRINGER
PI NEW YORK
PA ONE NEW YORK PLAZA, SUITE 4600, NEW YORK, NY, UNITED STATES
SN 0893-7648
EI 1559-1182
J9 MOL NEUROBIOL
JI Mol. Neurobiol.
PD OCT
PY 2022
VL 59
IS 10
BP 6125
EP 6140
DI 10.1007/s12035-022-02951-y
EA JUL 2022
PG 16
WC Neurosciences
WE Science Citation Index Expanded (SCI-EXPANDED)
SC Neurosciences & Neurology
GA 4M0CQ
UT WOS:000828952600002
PM 35867205
DA 2026-02-11
ER

PT J
AU Lotfy, A
   AboQuella, NM
   Wang, HJ
AF Lotfy, Ahmed
   AboQuella, Noha M.
   Wang, Hongjun
TI Mesenchymal stromal/stem cell (MSC)-derived exosomes in clinical trials
SO STEM CELL RESEARCH & THERAPY
LA English
DT Review
DE Mesenchymal stromal; stem cell; MSC; Extracellular vesicles; Exosomes;
   Clinical trials
ID MSC-DERIVED EXOSOMES; STEM-CELLS; BONE-MARROW; EXTRACELLULAR VESICLES;
   ADIPOSE-TISSUE; STROKE; TRANSPLANTATION; MICROPARTICLES; EPIDEMIOLOGY;
   CHALLENGES
AB Mesenchymal stromal/stem cells (MSCs) are widely utilized in cell therapy because of their robust immunomodulatory and regenerative properties. Their paracrine activity is one of the most important features that contribute to their efficacy. Recently, it has been demonstrated that the production of various factors via extracellular vesicles, especially exosomes, governs the principal efficacy of MSCs after infusion in experimental models. Compared to MSCs themselves, MSC-derived exosomes (MSC-Exos) have provided significant advantages by efficiently decreasing unfavorable adverse effects, such as infusion-related toxicities. MSC-Exos is becoming a promising cell-free therapeutic tool and an increasing number of clinical studies started to assess the therapeutic effect of MSC-Exos in different diseases. In this review, we summarized the ongoing and completed clinical studies using MSC-Exos for immunomodulation, regenerative medicine, gene delivery, and beyond. Additionally, we summarized MSC-Exos production methods utilized in these studies with an emphasis on MSCs source, MSC-Exos isolation methods, characterization, dosage, and route of administration. Lastly, we discussed the current challenges and future directions of exosome utilization in different clinical studies as a novel therapeutic strategy.
C1 [Lotfy, Ahmed; Wang, Hongjun] Med Univ South Carolina, Dept Surg, Charleston, SC 29425 USA.
   [AboQuella, Noha M.] Charite Univ Med Berlin, Int Grad Program Med Neurosci, Berlin, Germany.
   [Wang, Hongjun] Ralph H Johnson Vet Affairs Med Ctr, Charleston, SC USA.
C3 Medical University of South Carolina; Free University of Berlin;
   Humboldt University of Berlin; Charite Universitatsmedizin Berlin; US
   Department of Veterans Affairs; Veterans Health Administration (VHA);
   Ralph H Johnson VA Medical Center
RP Lotfy, A (corresponding author), Med Univ South Carolina, Dept Surg, Charleston, SC 29425 USA.
EM lotfy@musc.edu
OI Wang, Hongjun/0000-0001-7421-1917; Lotfy, Ahmed/0000-0001-9928-0724; M
   AboQuella, Noha/0009-0008-6302-7311
FU NIDDK NIH HHS [R01 DK118529, R01 DK120394, R01 DK105183, R01 DK126454]
   Funding Source: Medline; BLRD VA [I01 BX004536] Funding Source: Medline;
   National Institute of Diabetes and Digestive and Kidney Diseases
   [R01DK118529, R01DK120394] Funding Source: NIH RePORTER
CR Abdelgawad M, 2021, STEM CELL RES THER, V12, DOI 10.1186/s13287-021-02542-z
   [Anonymous], ?About us"
   Arboix A, 2006, HEADACHE, V46, P1172, DOI 10.1111/j.1526-4610.2006.00507.x
   Baglio SR, 2015, STEM CELL RES THER, V6, DOI 10.1186/s13287-015-0116-z
   Bagno L, 2018, MOL THER, V26, P1610, DOI 10.1016/j.ymthe.2018.05.009
   Bai LL, 2017, SCI REP-UK, V7, DOI 10.1038/s41598-017-04559-y
   Baumrin E, 2022, J AM ACAD DERMATOL
   Bemis LT, 2008, CANCER RES, V68, P1362, DOI 10.1158/0008-5472.CAN-07-2912
   Birks J, 2006, COCHRANE DB SYST REV, DOI 10.1002/14651858.CD005593
   Birtwistle L, 2021, INT J MOL SCI, V22, DOI 10.3390/ijms22126596
   Börger V, 2017, INT J MOL SCI, V18, DOI 10.3390/ijms18071450
   Bradley JA, 2002, NAT REV IMMUNOL, V2, P859, DOI 10.1038/nri934
   Busatto S, 2018, CELLS-BASEL, V7, DOI 10.3390/cells7120273
   Chen TS, 2010, NUCLEIC ACIDS RES, V38, P215, DOI 10.1093/nar/gkp857
   Cho BS, 2020, COSMETICS-BASEL, V7, DOI 10.3390/cosmetics7040090
   Cosenza S, 2018, THERANOSTICS, V8, P1399, DOI 10.7150/thno.21072
   Dannewitz B, 2021, BUNDESGESUNDHEITSBLA, V64, P931, DOI 10.1007/s00103-021-03373-2
   De-Paula Vanessa J, 2012, Subcell Biochem, V65, P329, DOI 10.1007/978-94-007-5416-4_14
   Deng KL, 2015, AM J PHYSIOL-RENAL, V308, pF92, DOI 10.1152/ajprenal.00510.2014
   DeTure MA, 2019, MOL NEURODEGENER, V14, DOI 10.1186/s13024-019-0333-5
   Doeppner TR, 2015, STEM CELL TRANSL MED, V4, P1131, DOI 10.5966/sctm.2015-0078
   Dordevic M., 2020, IRB APPROVED PILOT S, V1, P11
   Driscoll J, 2022, PHARMACEUTICS, V14, DOI 10.3390/pharmaceutics14040849
   Dynoodt P, 2013, J INVEST DERMATOL, V133, P201, DOI 10.1038/jid.2012.266
   EISENBARTH GS, 1986, NEW ENGL J MED, V314, P1360
   Fan E, 2018, JAMA-J AM MED ASSOC, V319, P698, DOI 10.1001/jama.2017.21907
   Fennema EM, 2018, J TISSUE ENG REGEN M, V12, pE150, DOI 10.1002/term.2453
   Galipeau J, 2018, CELL STEM CELL, V22, P824, DOI 10.1016/j.stem.2018.05.004
   GEPTS W, 1965, DIABETES, V14, P619, DOI 10.2337/diab.14.10.619
   Gimona M, 2017, INT J MOL SCI, V18, DOI 10.3390/ijms18061190
   Grootjans H, 2022, TRANSPLANT REV-ORLAN, V36, DOI 10.1016/j.trre.2022.100727
   Guo G, 2022, STEM CELL RES THER, V13, DOI 10.1186/s13287-022-02811-5
   Harrell CR, 2019, CELLS-BASEL, V8, DOI 10.3390/cells8121605
   Harris J.R., 2012, Protein Aggregation and Fibrillogenesis in Cerebral and Systemic Amyloid Disease, DOI DOI 10.1007/978-94-007-5416-4_8
   Hassanzadeh A, 2021, STEM CELL RES THER, V12, DOI 10.1186/s13287-021-02378-7
   Heinemann V, 2008, BMC CANCER, V8, DOI 10.1186/1471-2407-8-82
   Heldring N, 2015, HUM GENE THER, V26, P506, DOI 10.1089/hum.2015.072
   Hezel AF, 2006, GENE DEV, V20, P1218, DOI 10.1101/gad.1415606
   Ho AC, 1998, SURV OPHTHALMOL, V42, P393, DOI 10.1016/S0039-6257(97)00132-X
   Jemal A, 2009, CA-CANCER J CLIN, V59, P225, DOI 10.3322/caac.20006
   Jeong JO, 2011, CIRC RES, V108, P1340, DOI 10.1161/CIRCRESAHA.110.239848
   Jiang YF, 2014, INT J MOL SCI, V15, P9372, DOI 10.3390/ijms15069372
   Jung JW, 2013, YONSEI MED J, V54, P1293, DOI 10.3349/ymj.2013.54.5.1293
   Kang IS, 2020, BMB REP, V53, P118, DOI 10.5483/BMBRep.2020.53.2.235
   Keshtkar S, 2018, STEM CELL RES THER, V9, DOI 10.1186/s13287-018-0791-7
   Khayambashi P, 2021, INT J MOL SCI, V22, DOI 10.3390/ijms22020684
   Kordelas L, 2014, LEUKEMIA, V28, P970, DOI 10.1038/leu.2014.41
   Kusuma GD, 2015, PLOS ONE, V10, DOI 10.1371/journal.pone.0141246
   Kwon HH, 2020, ACTA DERM-VENEREOL, V100, DOI 10.2340/00015555-3666
   Kwon HH, 2017, ACTA DERM-VENEREOL, V97, P947, DOI 10.2340/00015555-2701
   la Cour M, 2002, ACTA OPHTHALMOL SCAN, V80, P579, DOI 10.1034/j.1600-0420.2002.800605.x
   Lai Ruenn Chai, 2012, Int J Proteomics, V2012, P971907, DOI 10.1155/2012/971907
   Liew LC, 2017, INT IMMUNOL, V29, P11, DOI 10.1093/intimm/dxx002
   Liu YH, 2006, KIDNEY INT, V69, P213, DOI 10.1038/sj.ki.5000054
   Long Q, 2017, P NATL ACAD SCI USA, V114, pE3536, DOI 10.1073/pnas.1703920114
   Lotfy A, 2020, REV NEUROSCIENCE, V31, P161, DOI 10.1515/revneuro-2019-0040
   Lotfy Ahmed, 2014, International Journal of Stem Cells, V7, P135, DOI 10.15283/ijsc.2014.7.2.135
   Lou GH, 2017, EXP MOL MED, V49, DOI 10.1038/emm.2017.63
   Maria ATJ, 2016, ARTHRITIS RHEUMATOL, V68, P1013, DOI 10.1002/art.39477
   Maumus M, 2020, FRONT BIOENG BIOTECH, V8, DOI 10.3389/fbioe.2020.00997
   Mendt M, 2019, BONE MARROW TRANSPL, V54, P789, DOI 10.1038/s41409-019-0616-z
   Mendt M, 2018, JCI INSIGHT, V3, DOI 10.1172/jci.insight.99263
   Nakamura Y, 2015, FEBS LETT, V589, P1257, DOI 10.1016/j.febslet.2015.03.031
   Nassar Wael, 2016, Biomater Res, V20, P21, DOI 10.1186/s40824-016-0068-0
   Nautiyal A, 2021, PIGM CELL MELANOMA R, DOI 10.1111/pcmr.12986
   Nojehdehi S, 2018, J CELL BIOCHEM, V119, P9433, DOI 10.1002/jcb.27260
   Norkin M, 2019, BIOL BLOOD MARROW TR, V25, P362, DOI 10.1016/j.bbmt.2018.09.031
   Olsson C, 2013, SCAND CARDIOVASC J, V47, P352, DOI 10.3109/14017431.2013.845307
   Rambow F, 2014, J INVEST DERMATOL, V134, P2846, DOI 10.1038/jid.2014.231
   Rao DY, 2022, FRONT BIOENG BIOTECH, V9, DOI 10.3389/fbioe.2021.797359
   Riau AK, 2019, FRONT PHARMACOL, V10, DOI 10.3389/fphar.2019.01368
   Rongjie Guo JJ, 2022, INVEST OPHTH VIS SCI, V63, P1978
   Sengupta V, 2020, STEM CELLS DEV, V29, P747, DOI 10.1089/scd.2020.0080
   Shen DF, 2021, ANN TRANSL MED, V9, DOI 10.21037/atm-21-3557
   Shi MM, 2021, J EXTRACELL VESICLES, V10, DOI 10.1002/jev2.12134
   Shinkuma S, 2015, CLIN COSMET INVESTI, V8, P275, DOI 10.2147/CCID.S54681
   Squillaro T, 2016, CELL TRANSPLANT, V25, P829, DOI 10.3727/096368915X689622
   Sun SJ, 2021, STEM CELL REP, V16, P1662, DOI 10.1016/j.stemcr.2021.05.003
   Tang YY, 2021, STEM CELL RES THER, V12, DOI 10.1186/s13287-021-02138-7
   Théry C, 2018, J EXTRACELL VESICLES, V7, DOI 10.1080/20013078.2018.1535750
   Trento C, 2018, BIOL BLOOD MARROW TR, V24, P2365, DOI 10.1016/j.bbmt.2018.07.015
   Tsui NBY, 2002, CLIN CHEM, V48, P1647
   Vizoso FJ, 2017, INT J MOL SCI, V18, DOI 10.3390/ijms18091852
   Wang JJ, 2017, DIABETES, V66, P970, DOI 10.2337/db16-1036
   Wang JY, 2002, CANCER LETT, V180, P153, DOI 10.1016/S0304-3835(01)00818-7
   Wang S, 2015, STEM CELLS, V33, P3315, DOI 10.1002/stem.2087
   Wang WZ, 2017, CIRCULATION, V135, P759, DOI 10.1161/CIRCULATIONAHA.116.025250
   Wang Z, 2015, STEM CELLS, V33, P456, DOI 10.1002/stem.1878
   Wat H, 2017, LASER SURG MED, V49, P45, DOI 10.1002/lsm.22579
   Wiklander OPB, 2015, J EXTRACELL VESICLES, V4, DOI 10.3402/jev.v4.26316
   Wu PP, 2018, CYTOTHERAPY, V20, P291, DOI 10.1016/j.jcyt.2017.11.002
   Wu SM, 2019, LANCET NEUROL, V18, P394, DOI 10.1016/S1474-4422(18)30500-3
   Xue CL, 2021, AGING DIS, V12, P1211, DOI 10.14336/AD.2020.1221
   Xun CF, 2020, BIOMED PHARMACOTHER, V131, DOI 10.1016/j.biopha.2020.110584
   Yaghoubi Y, 2019, LIFE SCI, V233, DOI 10.1016/j.lfs.2019.116733
   Yang Y, 2018, J EXTRACELL VESICLES, V7, DOI 10.1080/20013078.2018.1440131
   Yao Y, 2015, PLOS ONE, V10, DOI 10.1371/journal.pone.0129164
   Yu B, 2020, WORLD J STEM CELLS, V12, P178, DOI 10.4252/wjsc.v12.i3.178
   Yu H., 2022, Int. J. Mol. Sci., V23
   Zarovni N, 2015, METHODS, V87, P46, DOI 10.1016/j.ymeth.2015.05.028
NR 100
TC 330
Z9 362
U1 29
U2 202
PU BMC
PI LONDON
PA CAMPUS, 4 CRINAN ST, LONDON N1 9XW, ENGLAND
EI 1757-6512
J9 STEM CELL RES THER
JI Stem Cell Res. Ther.
PD APR 7
PY 2023
VL 14
IS 1
AR 66
DI 10.1186/s13287-023-03287-7
PG 18
WC Cell & Tissue Engineering; Cell Biology; Medicine, Research &
   Experimental
WE Science Citation Index Expanded (SCI-EXPANDED)
SC Cell Biology; Research & Experimental Medicine
GA C7CO3
UT WOS:000963455700005
PM 37024925
OA Green Submitted, gold
DA 2026-02-11
ER

PT J
AU Sharma, A
   Yadav, A
   Nandy, A
   Ghatak, S
AF Sharma, Anu
   Yadav, Anita
   Nandy, Aparajita
   Ghatak, Subhadip
TI Insight into the Functional Dynamics and Challenges of Exosomes in
   Pharmaceutical Innovation and Precision Medicine
SO PHARMACEUTICS
LA English
DT Review
DE exosome therapy; regenerative medicine; EV-based therapeutics regulatory
   affairs; cell-cell crosstalk; FDA; precision medicine
ID SMALL EXTRACELLULAR VESICLES; ENGINEERED EXOSOMES; CIRCULATING
   MICROPARTICLES; IMMUNE MICROENVIRONMENT; CELL COMMUNICATION; DELIVERY
   VEHICLES; CURRENT KNOWLEDGE; PEPTIDE; MICROSCOPY; SIZE
AB Of all the numerous nanosized extracellular vesicles released by a cell, the endosomal-originated exosomes are increasingly recognized as potential therapeutics, owing to their inherent stability, low immunogenicity, and targeted delivery capabilities. This review critically evaluates the transformative potential of exosome-based modalities across pharmaceutical and precision medicine landscapes. Because of their precise targeted biomolecular cargo delivery, exosomes are posited as ideal candidates in drug delivery, enhancing regenerative medicine strategies, and advancing diagnostic technologies. Despite the significant market growth projections of exosome therapy, its utilization is encumbered by substantial scientific and regulatory challenges. These include the lack of universally accepted protocols for exosome isolation and the complexities associated with navigating the regulatory environment, particularly the guidelines set forth by the U.S. Food and Drug Administration (FDA). This review presents a comprehensive overview of current research trajectories aimed at addressing these impediments and discusses prospective advancements that could substantiate the clinical translation of exosomal therapies. By providing a comprehensive analysis of both the capabilities and hurdles inherent to exosome therapeutic applications, this article aims to inform and direct future research paradigms, thereby fostering the integration of exosomal systems into mainstream clinical practice.
C1 [Sharma, Anu; Yadav, Anita; Nandy, Aparajita; Ghatak, Subhadip] Univ Pittsburgh, McGowan Inst Regenerat Med, Dept Surg, Pittsburgh, PA 15219 USA.
C3 Pennsylvania Commonwealth System of Higher Education (PCSHE); University
   of Pittsburgh
RP Ghatak, S (corresponding author), Univ Pittsburgh, McGowan Inst Regenerat Med, Dept Surg, Pittsburgh, PA 15219 USA.
EM ans831@pitt.edu; any102@pitt.edu; apn44@pitt.edu; ghataks@pitt.edu
RI Ghatak, Subhadip/I-1453-2017; Sharma, Anu/HJP-0339-2023
OI Ghatak, Subhadip/0000-0001-5641-3902; 
FU NIH [DK129592]
FX This study was primarily supported by the NIH R01 Grant DK129592 to S.G
CR Agrawal L, 2018, SEMIN CANCER BIOL, V52, P26, DOI 10.1016/j.semcancer.2017.12.008
   Aguilera-Rojas M, 2022, BMC VET RES, V18, DOI 10.1186/s12917-022-03445-8
   Ahn SH, 2022, MOL CELLS, V45, P284, DOI 10.14348/molcells.2022.2033
   Allelein S, 2021, SCI REP-UK, V11, DOI 10.1038/s41598-021-91129-y
   [Anonymous], 2020, Consumer Alert on Regenerative Medicine Products Including Stem Cells and Exosomes
   Areny-Balagueró A, 2023, INTENS CARE MED EXP, V11, DOI 10.1186/s40635-023-00491-w
   Arraud N, 2014, J THROMB HAEMOST, V12, P614, DOI 10.1111/jth.12554
   Asadpour A, 2023, STEM CELL RES THER, V14, DOI 10.1186/s13287-023-03335-2
   Babatunde KA, 2020, FRONT IMMUNOL, V11, DOI 10.3389/fimmu.2020.00022
   Bahr MM, 2020, INT J VET SCI MED, V8, P1, DOI 10.1080/23144599.2019.1704992
   Bao CX, 2023, INT J NANOMED, V18, P4567, DOI 10.2147/IJN.S416131
   Beetler DJ, 2023, MOL ASPECTS MED, V91, DOI 10.1016/j.mam.2022.101155
   Bertrand N, 2017, NAT COMMUN, V8, DOI 10.1038/s41467-017-00600-w
   Bond C, 2022, MOL CELL, V82, P315, DOI 10.1016/j.molcel.2021.12.022
   Botha J, 2022, J EXTRACELL VESICLES, V11, DOI 10.1002/jev2.12200
   Bruno BJ, 2013, THER DELIV, V4, P1443, DOI [10.4155/tde.13.104, 10.4155/TDE.13.104]
   Buntsma NC, 2022, PLATELETS, V33, P764, DOI 10.1080/09537104.2021.1991569
   Busatto S, 2020, ADV DRUG DELIVER REV, V159, P377, DOI 10.1016/j.addr.2020.08.003
   Butreddy A, 2021, NANOMATERIALS-BASEL, V11, DOI 10.3390/nano11061481
   Buzás EI, 2018, SEMIN IMMUNOPATHOL, V40, P453, DOI 10.1007/s00281-018-0682-0
   Cao JL, 2024, CLIN TRANSL MED, V14, DOI 10.1002/ctm2.1645
   Capolla S, 2023, J NANOBIOTECHNOL, V21, DOI 10.1186/s12951-023-02134-4
   Caponnetto F, 2017, NANOMED-NANOTECHNOL, V13, P1011, DOI 10.1016/j.nano.2016.12.009
   Carrillo-Conde BR, 2012, ACTA BIOMATER, V8, P3618, DOI 10.1016/j.actbio.2012.06.001
   Chaput N, 2011, SEMIN IMMUNOPATHOL, V33, P419, DOI 10.1007/s00281-010-0233-9
   Chen HR, 2023, FRONT BIOENG BIOTECH, V11, DOI 10.3389/fbioe.2023.1254356
   Chen HZ, 2021, FRONT CELL DEV BIOL, V9, DOI 10.3389/fcell.2021.751079
   Chen JC, 2022, FRONT BIOENG BIOTECH, V9, DOI 10.3389/fbioe.2021.811971
   Chen YS, 2020, TZU CHI MED J, V32, P113, DOI 10.4103/tcmj.tcmj_182_19
   Chen Z, 2024, J NANOBIOTECHNOL, V22, DOI 10.1186/s12951-023-02259-6
   Cheng K, 2023, Extracellular Vesicle, V2, P100029, DOI [10.1016/j.vesic.2023.100029, DOI 10.1016/J.VESIC.2023.100029, 10.1016/j.vesic.2023.100029]
   Chiaradia E, 2021, CELLS-BASEL, V10, DOI 10.3390/cells10071763
   Chitti SV, 2024, NUCLEIC ACIDS RES, V52, pD1694, DOI 10.1093/nar/gkad1007
   Choi H, 2021, TISSUE ENG REGEN MED, V18, P499, DOI 10.1007/s13770-021-00361-0
   Chutipongtanate S, 2022, FRONT MED-LAUSANNE, V9, DOI 10.3389/fmed.2022.1049697
   Clayton A, 2019, J EXTRACELL VESICLES, V8, DOI 10.1080/20013078.2019.1647027
   Colao IL, 2018, TRENDS MOL MED, V24, P242, DOI 10.1016/j.molmed.2018.01.006
   Corona Maribel Lara, 2023, Methods Mol Biol, V2668, P33, DOI 10.1007/978-1-0716-3203-1_4
   Cottle C, 2022, CURR STEM CELL REP, V8, P72, DOI 10.1007/s40778-022-00212-1
   Coughlan Christina, 2020, Curr Protoc Cell Biol, V88, pe110, DOI [10.1002/cpcb.110, 10.1002/cpcb.110]
   Coumans FAW, 2017, CIRC RES, V120, P1632, DOI 10.1161/CIRCRESAHA.117.309417
   D'Argenio Valeria, 2018, High Throughput, V7, DOI [10.3390/ht7010008, 10.3390/ht7010008]
   Dai J, 2020, SIGNAL TRANSDUCT TAR, V5, DOI 10.1038/s41392-020-00261-0
   Del Bene M, 2022, NEURO-ONCOLOGY, V24, P184, DOI 10.1093/neuonc/noab229
   Desdín-Micó G, 2017, CELL ADHES MIGR, V11, P127, DOI 10.1080/19336918.2016.1251000
   Di Bella MA, 2022, BIOLOGY-BASEL, V11, DOI 10.3390/biology11060804
   Dietz L, 2023, J EXTRACELL VESICLES, V12, DOI 10.1002/jev2.12399
   Donoso-Quezada J, 2021, TRAFFIC, V22, P204, DOI 10.1111/tra.12803
   Endesfelder U, 2015, METHODS MOL BIOL, V1251, P262, DOI 10.1007/978-1-4939-2080-8_14
   Essola JM, 2024, BIOACT MATER, V32, P124, DOI 10.1016/j.bioactmat.2023.09.018
   FDA, 2019, Public Safety Notification on Exosome Products
   FDA, 2019, Public safety alert due to marketing of unapproved stem cell and exosome products
   Flynn AD, 2016, J CELL PHYSIOL, V231, P2327, DOI 10.1002/jcp.25354
   Gao JH, 2023, FRONT BIOENG BIOTECH, V10, DOI 10.3389/fbioe.2022.1100892
   Gardiner C, 2014, J EXTRACELL VESICLES, V3, DOI 10.3402/jev.v3.25361
   Gartz M, 2018, J AM HEART ASSOC, V7, DOI 10.1161/JAHA.117.007954
   Gelibter S, 2022, J EXTRACELL VESICLES, V11, DOI 10.1002/jev2.12162
   Ghadami S, 2023, FRONT MOL BIOSCI, V10, DOI 10.3389/fmolb.2023.1198044
   Ghebosu RE, 2023, NANO LETT, V24, P1, DOI 10.1021/acs.nanolett.3c03579
   Gholizadeh S, 2017, BIOSENS BIOELECTRON, V91, P588, DOI 10.1016/j.bios.2016.12.062
   Gong J, 2019, BIO-PROTOCOL, V9, DOI 10.21769/BioProtoc.3169
   Görgens A, 2022, J EXTRACELL VESICLES, V11, DOI 10.1002/jev2.12238
   Greening DW, 2015, SEMIN CELL DEV BIOL, V40, P72, DOI 10.1016/j.semcdb.2015.02.009
   Guda PR, 2023, NANO TODAY, V52, DOI 10.1016/j.nantod.2023.101954
   Gurunathan S, 2019, CELLS-BASEL, V8, DOI 10.3390/cells8040307
   Gurung S, 2021, CELL COMMUN SIGNAL, V19, DOI 10.1186/s12964-021-00730-1
   Ha D, 2016, ACTA PHARM SIN B, V6, P287, DOI 10.1016/j.apsb.2016.02.001
   Han C, 2016, STEM CELLS INT, V2016, DOI 10.1155/2016/7653489
   Hartjes TA, 2019, BIOENGINEERING-BASEL, V6, DOI 10.3390/bioengineering6010007
   He AJ, 2023, INT J MOL SCI, V24, DOI 10.3390/ijms241311054
   Heidarzadeh M, 2023, CELL COMMUN SIGNAL, V21, DOI 10.1186/s12964-023-01089-1
   Helwa I, 2017, PLOS ONE, V12, DOI 10.1371/journal.pone.0170628
   Herrmann IK, 2021, NAT NANOTECHNOL, V16, P748, DOI 10.1038/s41565-021-00931-2
   Hickey SM, 2022, CELLS-BASEL, V11, DOI 10.3390/cells11010035
   Hiltbrunner S, 2016, ONCOTARGET, V7, P38707, DOI 10.18632/oncotarget.9585
   Hilton SH, 2021, SENSOR ACTUATOR REP, V3, DOI 10.1016/j.snr.2021.100052
   Holcar M, 2021, FRONT PHARMACOL, V12, DOI 10.3389/fphar.2021.773844
   Hong PY, 2019, STEM CELL RES THER, V10, DOI 10.1186/s13287-019-1358-y
   Huang G, 2020, LAB CHIP, V20, P2423, DOI 10.1039/d0lc00431f
   Huber MJ, 2023, ANAL BIOANAL CHEM, V415, P3007, DOI 10.1007/s00216-023-04689-5
   Huda MN, 2021, ACS BIOMATER SCI ENG, V7, P2106, DOI 10.1021/acsbiomaterials.1c00217
   Hussen BM, 2022, CANCER CELL INT, V22, DOI 10.1186/s12935-022-02743-3
   Iannotta D, 2024, NAT NANOTECHNOL, V19, P13, DOI 10.1038/s41565-023-01522-z
   Jabbari N, 2020, J CELL PHYSIOL, V235, P6345, DOI 10.1002/jcp.29668
   Jeyaram A, 2018, AAPS J, V20, DOI 10.1208/s12248-017-0160-y
   Jiang C, 2022, NANO-MICRO LETT, V14, DOI 10.1007/s40820-021-00753-w
   Kalluri R, 2016, J CLIN INVEST, V126, P1208, DOI 10.1172/JCI81135
   Kalra H, 2012, PLOS BIOL, V10, DOI 10.1371/journal.pbio.1001450
   Karimi N, 2018, CELL MOL LIFE SCI, V75, P2873, DOI 10.1007/s00018-018-2773-4
   Karmacharya M, 2023, J FUNCT BIOMATER, V14, DOI 10.3390/jfb14020117
   Kase Y, 2021, SCI REP-UK, V11, DOI 10.1038/s41598-021-85242-1
   Khan AQ, 2020, INT J MOL SCI, V21, DOI 10.3390/ijms21239264
   Kim HI, 2024, EXP MOL MED, V56, P836, DOI 10.1038/s12276-024-01201-6
   Kim MS, 2016, NANOMED-NANOTECHNOL, V12, P655, DOI 10.1016/j.nano.2015.10.012
   Klyachko NL, 2020, PHARMACEUTICS, V12, DOI 10.3390/pharmaceutics12121171
   Kobayashi M, 2020, BIOCHEM BIOPH RES CO, V527, P153, DOI 10.1016/j.bbrc.2020.04.076
   Koh HB, 2023, PHARMACEUTICS, V15, DOI 10.3390/pharmaceutics15082042
   Kolesnikoff N, 2022, CLIN SCI, V136, P361, DOI 10.1042/CS20210679
   Konoshenko MY, 2018, BIOMED RES INT, V2018, DOI 10.1155/2018/8545347
   Kooijmans SAA, 2021, ADV DRUG DELIVER REV, V173, P252, DOI 10.1016/j.addr.2021.03.017
   Kormelink TG, 2016, CYTOM PART A, V89A, P135, DOI 10.1002/cyto.a.22644
   Krylova SV, 2023, INT J MOL SCI, V24, DOI 10.3390/ijms24021337
   Kucuk N, 2021, INT J MOL SCI, V22, DOI 10.3390/ijms22179543
   Kudalkar Emily M, 2016, Cold Spring Harb Protoc, V2016, DOI [10.1101/pdb.top077800, 10.1101/pdb.top077800]
   Kurian TK, 2021, MOL BIOTECHNOL, V63, P249, DOI 10.1007/s12033-021-00300-3
   Kusuma GD, 2018, FRONT PHARMACOL, V9, DOI 10.3389/fphar.2018.01199
   Kwon Y, 2022, MICRO NANO SYST LETT, V10, DOI 10.1186/s40486-022-00156-5
   Lacroix R, 2013, J THROMB HAEMOST, V11, P1190, DOI 10.1111/jth.12207
   Lacroix R, 2012, J THROMB HAEMOST, V10, P437, DOI 10.1111/j.1538-7836.2011.04610.x
   Lai JJ, 2022, ADV SCI, V9, DOI 10.1002/advs.202103222
   Lehmann M, 2015, ANGEW CHEM INT EDIT, V54, P13230, DOI 10.1002/anie.201505138
   Li M, 2022, THERANOSTICS, V12, P4879, DOI 10.7150/thno.72812
   Li QK, 2023, SIGNAL TRANSDUCT TAR, V8, DOI 10.1038/s41392-022-01263-w
   Li TW, 2023, PHARMACEUTICS, V15, DOI 10.3390/pharmaceutics15010021
   Li X, 2019, APL BIOENG, V3, DOI 10.1063/1.5087122
   Li XH, 2020, ZOOL RES, V41, P365, DOI 10.24272/j.issn.2095-8137.2020.043
   Liang YJ, 2020, ACS APPL MATER INTER, V12, P36938, DOI 10.1021/acsami.0c10458
   Liangsupree T, 2021, J CHROMATOGR A, V1636, DOI 10.1016/j.chroma.2020.461773
   Liu SL, 2019, TRANSL CANCER RES, V8, P298, DOI 10.21037/tcr.2019.01.03
   Logozzi M, 2018, CANCERS, V10, DOI 10.3390/cancers10100370
   Lone SN, 2022, MOL CANCER, V21, DOI 10.1186/s12943-022-01543-7
   Lozano-Andrés E, 2023, J EXTRACELL VESICLES, V12, DOI 10.1002/jev2.12376
   Mahmood A, 2023, BIOPHYS J, V122, P1301, DOI 10.1016/j.bpj.2023.02.025
   Malonga H, 2006, DNA CELL BIOL, V25, P393, DOI 10.1089/dna.2006.25.393
   Martins TS, 2018, PLOS ONE, V13, DOI 10.1371/journal.pone.0198820
   Mathieu M, 2019, NAT CELL BIOL, V21, P9, DOI 10.1038/s41556-018-0250-9
   McNamara RP, 2022, J EXTRACELL VESICLES, V11, DOI 10.1002/jev2.12191
   Meggiolaro A, 2023, BIOSENSORS-BASEL, V13, DOI 10.3390/bios13010050
   Mo ZC, 2016, ADV DRUG DELIVER REV, V106, P132, DOI 10.1016/j.addr.2016.04.030
   Mora EM, 2016, INT J MOL SCI, V17, DOI 10.3390/ijms17010013
   Morishita M, 2017, J PHARM SCI-US, V106, P2265, DOI 10.1016/j.xphs.2017.02.030
   Morton LA, 2014, BBA-BIOMEMBRANES, V1838, P3137, DOI 10.1016/j.bbamem.2014.08.027
   Morton LA, 2013, ACS CHEM BIOL, V8, P218, DOI 10.1021/cb300429e
   Mosquera-Heredia MI, 2021, BIOMEDICINES, V9, DOI 10.3390/biomedicines9081061
   Mulcahy LA, 2014, J EXTRACELL VESICLES, V3, DOI 10.3402/jev.v3.24641
   Muthu Sathish, 2021, Stem Cell Investig, V8, P7, DOI [10.21037/sci-2020-037, 10.21037/sci-2020-037]
   N'Diaye ER, 2022, PHARMACEUTICS, V14, DOI 10.3390/pharmaceutics14030653
   Nakase I, 2021, FEBS OPEN BIO, V11, P753, DOI 10.1002/2211-5463.13107
   Ngambenjawong C, 2016, BIOCONJUGATE CHEM, V27, P2854, DOI 10.1021/acs.bioconjchem.6b00502
   Nguyen PHD, 2022, J EXTRACELL BIOL, V1, DOI [10.1002/jex2.49, 10.1002/jex2.49]
   Nieuwland R, 2022, EUR J CELL BIOL, V101, DOI 10.1016/j.ejcb.2022.151226
   Nizamudeen Z, 2018, BBA-MOL CELL RES, V1865, P1891, DOI 10.1016/j.bbamcr.2018.09.008
   O'Brien K, 2022, CELL REP, V39, DOI 10.1016/j.celrep.2022.110651
   Ohno S, 2013, MOL THER, V21, P185, DOI 10.1038/mt.2012.180
   Omrani M, 2024, MOL CELL BIOCHEM, V479, P679, DOI 10.1007/s11010-023-04756-6
   Palomar-Alonso N, 2024, BIOCHEM BIOPHYS REP, V37, DOI 10.1016/j.bbrep.2023.101599
   Park HJ, 2018, BIOMATERIALS, V161, P69, DOI 10.1016/j.biomaterials.2018.01.027
   Patel G, 2023, CELL ONCOL, V46, P1159, DOI 10.1007/s13402-023-00810-z
   Perocheau D, 2021, BRIT J PHARMACOL, V178, P2375, DOI 10.1111/bph.15432
   Pham TC, 2021, J EXTRACELL VESICLES, V10, DOI 10.1002/jev2.12057
   Qazi REM, 2023, INT J MOL SCI, V24, DOI 10.3390/ijms241310477
   Qu Q, 2023, CURR NEUROPHARMACOL, V21, P1964, DOI 10.2174/1570159X21666230216095938
   Quadri Z, 2022, PHARMACOL RES, V175, DOI 10.1016/j.phrs.2021.105980
   Raguraman R, 2023, CANCER LETT, V558, DOI 10.1016/j.canlet.2023.216093
   Rajput A, 2022, MOLECULES, V27, DOI 10.3390/molecules27217289
   Rana S, 2012, INT J BIOCHEM CELL B, V44, P1574, DOI 10.1016/j.biocel.2012.06.018
   Raposo G, 2013, J CELL BIOL, V200, P373, DOI 10.1083/jcb.201211138
   Rastogi S, 2021, INT J MOL SCI, V22, DOI 10.3390/ijms22010440
   Regev-Rudzki N, 2013, CELL, V153, P1120, DOI 10.1016/j.cell.2013.04.029
   Rezaie J, 2022, CELL COMMUN SIGNAL, V20, DOI 10.1186/s12964-022-00959-4
   Ridolfi A, 2023, J EXTRACELL VESICLES, V12, DOI 10.1002/jev2.12349
   RUDT S, 1993, EUR J PHARM SCI, V1, P31, DOI 10.1016/0928-0987(93)90015-3
   Sadeghi S, 2023, INFLAMMOPHARMACOLOGY, V31, P145, DOI 10.1007/s10787-022-01115-7
   Salatin S, 2015, CELL BIOL INT, V39, P881, DOI 10.1002/cbin.10459
   Salunkhe S, 2020, J CONTROL RELEASE, V326, P599, DOI 10.1016/j.jconrel.2020.07.042
   Samanta S, 2018, ACTA PHARMACOL SIN, V39, P501, DOI 10.1038/aps.2017.162
   Santelices J, 2022, BIO-PROTOCOL, V12, DOI 10.21769/BioProtoc.4447
   Shang L, 2007, LANGMUIR, V23, P2714, DOI 10.1021/la062064e
   Shang MY, 2017, METHODS MOL BIOL, V1660, P1, DOI 10.1007/978-1-4939-7253-1_1
   Shao HL, 2018, CHEM REV, V118, P1917, DOI 10.1021/acs.chemrev.7b00534
   Sharma S, 2018, NANOTECHNOLOGY, V29, DOI 10.1088/1361-6528/aaab06
   Sharma V, 2024, Extracellular Vesicle, V3, P100032, DOI [10.1016/j.vesic.2023.100032, 10.1016/j.vesic.2023.100032, DOI 10.1016/J.VESIC.2023.100032]
   Shenoda BB, 2016, CLIN MED INSIGHTS-PA, V9, P1, DOI 10.4137/CPath.S39925
   Shi L, 2024, GIANT-AMSTERDAM, V18, DOI 10.1016/j.giant.2024.100251
   Sidhom K, 2020, INT J MOL SCI, V21, DOI 10.3390/ijms21186466
   Sivanantham A, 2022, LIFE-BASEL, V12, DOI 10.3390/life12050697
   Skotland T, 2019, J LIPID RES, V60, P9, DOI 10.1194/jlr.R084343
   Song Y, 2021, AM J REPROD IMMUNOL, V85, DOI 10.1111/aji.13329
   Sousa P, 2023, BIOMEDICINES, V11, DOI 10.3390/biomedicines11082099
   Susa F, 2019, CANCERS, V11, DOI 10.3390/cancers11121979
   Syromiatnikova V, 2022, INT J MOL SCI, V23, DOI 10.3390/ijms231810522
   Szymanowski W, 2023, CANCERS, V15, DOI 10.3390/cancers15215300
   Tan F, 2024, SIGNAL TRANSDUCT TAR, V9, DOI 10.1038/s41392-023-01704-0
   Tanasi I, 2020, COMPUT STRUCT BIOTEC, V18, P2670, DOI 10.1016/j.csbj.2020.09.027
   Tenzer S, 2011, ACS NANO, V5, P7155, DOI 10.1021/nn201950e
   Ter-Ovanesyan D, 2017, METHODS MOL BIOL, V1660, P233, DOI 10.1007/978-1-4939-7253-1_19
   Théry C, 2001, CURR OPIN IMMUNOL, V13, P45, DOI 10.1016/S0952-7915(00)00180-1
   Théry C, 2009, NAT REV IMMUNOL, V9, P581, DOI 10.1038/nri2567
   Thomas SC, 2022, FRONT BIOENG BIOTECH, V9, DOI 10.3389/fbioe.2021.808614
   Tian T, 2018, BIOMATERIALS, V150, P137, DOI 10.1016/j.biomaterials.2017.10.012
   Tóth EA, 2021, J EXTRACELL VESICLES, V10, DOI 10.1002/jev2.12140
   Tzng Eileen, 2023, Extracell Vesicle, V2, P100023, DOI [10.1016/j.vesic.2023.100023, 10.1016/j.vesic.2023.100023]
   Unterreitmeier S, 2007, J MOL BIOL, V374, P705, DOI 10.1016/j.jmb.2007.09.056
   van der Pol E, 2014, J THROMB HAEMOST, V12, P1182, DOI 10.1111/jth.12602
   Nguyen VH, 2017, INT J NANOMED, V12, P3137, DOI 10.2147/IJN.S129300
   Venturella M, 2019, CURR PATHOBIOL REP, V7, P1, DOI 10.1007/s40139-019-00189-3
   Vila-Liante V, 2016, CLIN CHEM LAB MED, V54, P1759, DOI 10.1515/cclm-2016-0036
   Vyas KS, 2023, REGEN MED, V18, P181, DOI 10.2217/rme-2022-0134
   Wang JW, 2023, GENES DIS, V10, P1494, DOI 10.1016/j.gendis.2022.10.020
   Wang X, 2023, CANCER GENE THER, V30, P1051, DOI 10.1038/s41417-023-00617-y
   Wang Y, 2024, INT J MOL SCI, V25, DOI 10.3390/ijms25010255
   Wang Z, 2023, PHARMACEUTICS, V15, DOI 10.3390/pharmaceutics15112623
   Wang ZK, 2022, FRONT BIOENG BIOTECH, V10, DOI 10.3389/fbioe.2022.953916
   Wei H, 2021, INT J BIOL SCI, V17, P163, DOI 10.7150/ijbs.53671
   Welsh JA, 2024, J EXTRACELL VESICLES, V13, DOI [10.1002/jev2.12404, 10.1002/jev2.12451]
   Whiteside TL, 2016, ADV CLIN CHEM, V74, P103, DOI 10.1016/bs.acc.2015.12.005
   Willms E, 2018, FRONT IMMUNOL, V9, DOI 10.3389/fimmu.2018.00738
   Witwer KW, 2013, J EXTRACELL VESICLES, V2, DOI 10.3402/jev.v2i0.20360
   Wolfram J, 2019, NANO TODAY, V25, P85, DOI 10.1016/j.nantod.2019.02.005
   Wolfram J, 2014, COLLOID SURFACE B, V124, P17, DOI 10.1016/j.colsurfb.2014.02.035
   Wu B, 2023, NAT CELL BIOL, V25, P415, DOI 10.1038/s41556-023-01092-1
   Wu JY, 2021, DRUG DELIV, V28, P162, DOI 10.1080/10717544.2020.1869866
   Wu MX, 2019, LAB CHIP, V19, P1174, DOI 10.1039/c8lc01134f
   Xu K, 2022, FRONT CHEM, V10, DOI 10.3389/fchem.2022.844124
   Xu M, 2021, THERANOSTICS, V11, P8926, DOI 10.7150/thno.62330
   Xu MQ, 2020, FRONT BIOENG BIOTECH, V8, DOI 10.3389/fbioe.2020.586130
   Xu ZQ, 2017, ACS APPL MATER INTER, V9, P39657, DOI 10.1021/acsami.7b10818
   Yakubovich EI, 2022, BIOCHEM MOSC SUPPL A, V16, P115, DOI 10.1134/S1990747822030096
   Yan L, 2015, J PEPT SCI, V21, P577, DOI 10.1002/psc.2772
   Yang BW, 2023, BURNS TRAUMA, V11, DOI 10.1093/burnst/tkad039
   Yang DB, 2020, THERANOSTICS, V10, P3684, DOI 10.7150/thno.41580
   Yang G, 2023, INT J BIOL SCI, V19, P1430, DOI 10.7150/ijbs.80430
   Yang J, 2022, EXP MOL MED, V54, P466, DOI 10.1038/s12276-022-00748-6
   Yang LX, 2022, ADV DRUG DELIVER REV, V187, DOI 10.1016/j.addr.2022.114394
   Yue Beatrice, 2014, J Glaucoma, V23, pS20, DOI 10.1097/IJG.0000000000000108
   Zeng HF, 2023, CELLS-BASEL, V12, DOI 10.3390/cells12101416
   Zhang Y, 2020, INT J NANOMED, V15, P6917, DOI 10.2147/IJN.S264498
   Zhang Y, 2022, J NANOBIOTECHNOL, V20, DOI 10.1186/s12951-022-01472-z
   Zhang ZW, 2010, BIOORGAN MED CHEM, V18, P5528, DOI 10.1016/j.bmc.2010.06.045
   Zhou XJ, 2020, ACS NANO, V14, P12732, DOI 10.1021/acsnano.0c03064
   Zhu JQ, 2023, INT J NANOMED, V18, P5365, DOI 10.2147/IJN.S421342
   Zhu QW, 2019, ADV SCI, V6, DOI 10.1002/advs.201801899
   Zhu SB, 2014, ACS NANO, V8, P10998, DOI 10.1021/nn505162u
   Zou ZJ, 2023, INT J NANOMED, V18, P4751, DOI 10.2147/IJN.S417422
NR 234
TC 45
Z9 48
U1 15
U2 32
PU MDPI
PI BASEL
PA MDPI AG, Grosspeteranlage 5, CH-4052 BASEL, SWITZERLAND
EI 1999-4923
J9 PHARMACEUTICS
JI Pharmaceutics
PD JUN
PY 2024
VL 16
IS 6
AR 709
DI 10.3390/pharmaceutics16060709
PG 42
WC Pharmacology & Pharmacy
WE Science Citation Index Expanded (SCI-EXPANDED)
SC Pharmacology & Pharmacy
GA WP3K5
UT WOS:001256036900001
PM 38931833
OA Green Submitted, gold
DA 2026-02-11
ER

PT J
AU Abreu, H
   Canciani, E
   Raineri, D
   Cappellano, G
   Rimondini, L
   Chiocchetti, A
AF Abreu, Hugo
   Canciani, Elena
   Raineri, Davide
   Cappellano, Giuseppe
   Rimondini, Lia
   Chiocchetti, Annalisa
TI Extracellular Vesicles in Musculoskeletal Regeneration: Modulating the
   Therapy of the Future
SO CELLS
LA English
DT Article
DE regenerative medicine; mesenchymal stem; stromal cells; extracellular
   vesicles; biomaterials
ID MESENCHYMAL STEM-CELLS; NECROSIS-FACTOR-ALPHA; EXOSOMES MEDIATE;
   DENDRITIC CELLS; BONE-FORMATION; STROMAL CELLS; FRACTURE; MICROVESICLES;
   PROLIFERATION; ANGIOGENESIS
AB Tissue regeneration is a hot topic in health sciences, particularly because effective therapies promoting the healing of several cell types are lacking, specifically those of the musculoskeletal system. Mesenchymal Stem/Stromal Cells (MSCs) have been identified as crucial players in bone homeostasis, and are considered a promising therapy for diseases such as osteoarthritis (OA) and Rheumatoid Arthritis (RA). However, some known drawbacks limit their use, particularly ethical issues and immunological rejections. Thus, MSCs byproducts, namely Extracellular Vesicles (EVs), are emerging as potential solutions to overcome some of the issues of the original cells. EVs can be modulated by either cellular preconditioning or vesicle engineering, and thus represent a plastic tool to be implemented in regenerative medicine. Further, the use of biomaterials is important to improve EV delivery and indirectly to modulate their content and secretion. This review aims to connect the dots among MSCs, EVs, and biomaterials, in the context of musculoskeletal diseases.
C1 [Abreu, Hugo; Canciani, Elena; Raineri, Davide; Cappellano, Giuseppe; Rimondini, Lia; Chiocchetti, Annalisa] Univ Piemonte Orientale, Interdisciplinary Res Ctr Autoimmune Diseases, Dept Hlth Sci, IRCAD, I-28100 Novara, Italy.
   [Abreu, Hugo; Canciani, Elena; Raineri, Davide; Cappellano, Giuseppe; Rimondini, Lia; Chiocchetti, Annalisa] Univ Piemonte Orientale, Ctr Translat Res Autoimmune & Allerg Diseases, CAAD, I-28100 Novara, Italy.
C3 University of Eastern Piedmont Amedeo Avogadro; University of Eastern
   Piedmont Amedeo Avogadro
RP Canciani, E (corresponding author), Univ Piemonte Orientale, Interdisciplinary Res Ctr Autoimmune Diseases, Dept Hlth Sci, IRCAD, I-28100 Novara, Italy.; Canciani, E (corresponding author), Univ Piemonte Orientale, Ctr Translat Res Autoimmune & Allerg Diseases, CAAD, I-28100 Novara, Italy.
EM hugo.abreu@uniupo.it; elena.canciani@uniupo.it;
   davide.raineri@uniupo.it; giuseppe.cappellano@med.uniupo.it;
   lia.rimondini@med.uniupo.it; annalisa.chiocchetti@med.uniupo.it
RI Cappellano, Giuseppe/ABE-4980-2020; RIMONDINI, LIA/K-5961-2016;
   Canciani, Elena/ABE-8876-2020; Raineri, Davide/AAC-3758-2022
OI Cappellano, Giuseppe/0000-0001-5193-4688; RIMONDINI,
   LIA/0000-0002-7785-2282; Chiocchetti, Annalisa/0000-0002-4349-1087;
   Canciani, Elena/0000-0002-6987-6794; Raineri,
   Davide/0000-0003-3327-6305; de Sousa Abreu, Hugo
   Miguel/0000-0003-4720-6519
FU European Union [860462, 952033, 953121] Funding Source: Medline;
   Fondazione Cariplo [2019-3277] Funding Source: Medline; Fondazione
   Italiana Sclerosi Multipla [2020/PR-Single/021] Funding Source: Medline;
   Ministry of Education, Universities and Research [Departments of
   Excellence 2018-2022] Funding Source: Medline
CR Abels ER, 2016, CELL MOL NEUROBIOL, V36, P301, DOI 10.1007/s10571-016-0366-z
   Abramoff B, 2020, MED CLIN N AM, V104, P293, DOI 10.1016/j.mcna.2019.10.007
   Abumaree MH, 2013, STEM CELL REV REP, V9, P620, DOI 10.1007/s12015-013-9455-2
   Almutairi K, 2021, RHEUMATOL INT, V41, P863, DOI 10.1007/s00296-020-04731-0
   Amariglio N, 2009, PLOS MED, V6, P221, DOI 10.1371/journal.pmed.1000029
   Antes TJ, 2018, J NANOBIOTECHNOL, V16, DOI 10.1186/s12951-018-0388-4
   Antimisiaris SG, 2018, PHARMACEUTICS, V10, DOI 10.3390/pharmaceutics10040218
   Bang OY, 2019, FRONT NEUROL, V10, DOI 10.3389/fneur.2019.00211
   Barry FP, 2004, INT J BIOCHEM CELL B, V36, P568, DOI 10.1016/j.biocel.2003.11.001
   Bian SY, 2014, J MOL MED, V92, P387, DOI 10.1007/s00109-013-1110-5
   Bruno S, 2013, STEM CELLS DEV, V22, DOI 10.1089/scd.2012.0304
   Bruno S, 2009, J AM SOC NEPHROL, V20, P1053, DOI 10.1681/ASN.2008070798
   Bullock J, 2018, MED PRIN PRACT, V27, P501, DOI 10.1159/000493390
   Buzás EI, 2018, SEMIN IMMUNOPATHOL, V40, P453, DOI 10.1007/s00281-018-0682-0
   Cappariello A, 2018, J BONE MINER RES, V33, P517, DOI 10.1002/jbmr.3332
   Centeno CJ, 2011, CURR STEM CELL RES T, V6, P368
   Chen LW, 2008, PLOS ONE, V3, DOI 10.1371/journal.pone.0001886
   Chen PF, 2019, THERANOSTICS, V9, P2439, DOI 10.7150/thno.31017
   Chen SH, 2021, INT J MOL SCI, V22, DOI 10.3390/ijms222212373
   Chen YH, 2018, STEM CELL RES THER, V9, DOI 10.1186/s13287-018-1047-2
   Chen Z, 2018, STEM CELLS INT, V2018, DOI 10.1155/2018/7045245
   Chew JRJ, 2019, ACTA BIOMATER, V89, P252, DOI 10.1016/j.actbio.2019.03.021
   Cho J, 2018, AM J STEM CELLS, V7, P82
   Christianson HC, 2013, P NATL ACAD SCI USA, V110, P17380, DOI 10.1073/pnas.1304266110
   Chung BH, 2019, KIDNEY RES CLIN PRAC, V38, P131
   Cieza A, 2020, LANCET, V396, P2006, DOI 10.1016/S0140-6736(20)32340-0
   Cloutier N, 2013, EMBO MOL MED, V5, P235, DOI 10.1002/emmm.201201846
   Colombo M, 2014, ANNU REV CELL DEV BI, V30, P255, DOI 10.1146/annurev-cellbio-101512-122326
   Connolly JF, 1998, CLIN ORTHOP RELAT R, pS257, DOI 10.1097/00003086-199810001-00026
   Creed F, 2020, PAIN, V161, P1169, DOI 10.1097/j.pain.0000000000001819
   Cui YZ, 2016, FEBS LETT, V590, P185, DOI 10.1002/1873-3468.12024
   Messina OD, 2019, AGING CLIN EXP RES, V31, P807, DOI 10.1007/s40520-019-01191-w
   De la Peña H, 2009, J IMMUNOL METHODS, V344, P121, DOI 10.1016/j.jim.2009.03.011
   del Conde I, 2005, BLOOD, V106, P1604, DOI 10.1182/blood-2004-03-1095
   Diomede F, 2018, STEM CELL RES THER, V9, DOI 10.1186/s13287-018-0850-0
   Du T, 2014, PLOS ONE, V9, DOI 10.1371/journal.pone.0096836
   Ducy P, 1997, CELL, V89, P747, DOI 10.1016/S0092-8674(00)80257-3
   Dulamea A, 2015, J Med Life, V8, P24
   Englund M, 2012, NAT REV RHEUMATOL, V8, P412, DOI 10.1038/nrrheum.2012.69
   Fakhry Maya, 2013, World J Stem Cells, V5, P136, DOI 10.4252/wjsc.v5.i4.136
   Fang SB, 2020, CELL DEATH DIS, V11, DOI 10.1038/s41419-020-2606-x
   Fayaz HC, 2011, INT ORTHOP, V35, P1587, DOI 10.1007/s00264-011-1338-z
   Feng YL, 2014, PLOS ONE, V9, DOI 10.1371/journal.pone.0088685
   Ferreira JR, 2018, FRONT IMMUNOL, V9, DOI 10.3389/fimmu.2018.02837
   Freitag J, 2016, BMC MUSCULOSKEL DIS, V17, DOI 10.1186/s12891-016-1085-9
   Freitas J, 2019, INT J MOL SCI, V20, DOI 10.3390/ijms20143430
   Gao S, 2014, EXP BIOL MED, V239, P366, DOI 10.1177/1535370213518169
   García-Manrique P, 2018, J EXTRACELL VESICLES, V7, DOI 10.1080/20013078.2017.1422676
   Gimbel M, 2007, J CRANIOFAC SURG, V18, P895, DOI 10.1097/scs.0b013e3180a771af
   Godoy JAP, 2019, FRONT CELL DEV BIOL, V7, DOI 10.3389/fcell.2019.00255
   Gowen A, 2020, FRONT CELL DEV BIOL, V8, DOI 10.3389/fcell.2020.00149
   Granero-Moltó F, 2009, STEM CELLS, V27, P1887, DOI 10.1002/stem.103
   Green JJ, 2021, J BIOMED MATER RES A, V109, P397, DOI 10.1002/jbm.a.37041
   Gugliandolo A, 2021, INT J MOL SCI, V22, DOI 10.3390/ijms22105236
   Guo QY, 2018, BAMBOO SILK, V1, P1, DOI [10.1163/24689246-00101001, 10.1038/s41413-018-0016-9]
   Hao SG, 2007, IMMUNOLOGY, V120, P90, DOI 10.1111/j.1365-2567.2006.02483.x
   Hernigou P, 2002, CLIN ORTHOP RELAT R, P14, DOI 10.1097/01.blo.0000038472.05771.79
   Hessvik NP, 2018, CELL MOL LIFE SCI, V75, P193, DOI 10.1007/s00018-017-2595-9
   Hiew VV, 2018, STEM CELL REV REP, V14, P43, DOI 10.1007/s12015-017-9764-y
   Hipp Jason, 2004, J Exp Clin Assist Reprod, V1, P3, DOI 10.1186/1743-1050-1-3
   Horwitz EM, 2005, CYTOTHERAPY, V7, P393, DOI 10.1080/14653240500319234
   Hu Y, 2020, THERANOSTICS, V10, P2293, DOI 10.7150/thno.39238
   Huang S, 2015, CELL TRANSPLANT, V24, P2643, DOI 10.3727/096368915X687219
   Hunter DJ, 2019, LANCET, V393, P1745, DOI 10.1016/S0140-6736(19)30417-9
   Ilahibaks NF, 2019, CELLS-BASEL, V8, DOI 10.3390/cells8121509
   Janowska-Wieczorek A, 2001, BLOOD, V98, P3143, DOI 10.1182/blood.V98.10.3143
   Janowski M, 2013, J CEREBR BLOOD F MET, V33, P921, DOI 10.1038/jcbfm.2013.32
   Jeong J, 2019, BIOMATER RES, V23
   Jo W, 2016, ADV HEALTHC MATER, V5, P3148, DOI 10.1002/adhm.201600810
   Kaigler D, 2013, CELL TRANSPLANT, V22, P767, DOI 10.3727/096368912X652968
   Kanemoto S, 2016, BIOCHEM BIOPH RES CO, V480, P166, DOI 10.1016/j.bbrc.2016.10.019
   Kang MJ, 2021, BIOENGINEERING-BASEL, V8, DOI 10.3390/bioengineering8100137
   King HW, 2012, BMC CANCER, V12, DOI 10.1186/1471-2407-12-421
   Klimak M, 2021, ACTA BIOMATER, V133, P74, DOI 10.1016/j.actbio.2021.03.062
   Knight MN, 2013, ADV WOUND CARE, V2, P306, DOI 10.1089/wound.2012.0420
   Kong YY, 1999, NATURE, V397, P315, DOI 10.1038/16852
   Kovach TK, 2015, J IMMUNOL RES, V2015, DOI 10.1155/2015/752510
   Kranendonk MEG, 2014, OBESITY, V22, P1296, DOI 10.1002/oby.20679
   Lai RC, 2010, STEM CELL RES, V4, P214, DOI 10.1016/j.scr.2009.12.003
   Lee C, 2012, CIRCULATION, V126, P2601, DOI 10.1161/CIRCULATIONAHA.112.114173
   Lehmann BD, 2008, CANCER RES, V68, P7864, DOI 10.1158/0008-5472.CAN-07-6538
   Li DF, 2016, NAT COMMUN, V7, DOI 10.1038/ncomms10872
   Li JH, 2015, J EXTRACELL VESICLES, V4, DOI 10.3402/jev.v4.26883
   Li TF, 2013, STEM CELLS DEV, V22, P845, DOI 10.1089/scd.2012.0395
   Li WY, 2018, ACS APPL MATER INTER, V10, P5240, DOI 10.1021/acsami.7b17620
   Liang B, 2019, STEM CELL RES THER, V10, DOI 10.1186/s13287-019-1410-y
   Liao XD, 2011, J CLIN INVEST, V121, P2736, DOI 10.1172/JCI45444
   Liebergall M, 2013, MOL THER, V21, P1631, DOI 10.1038/mt.2013.109
   Lien CY, 2009, J BONE MINER RES, V24, P837, DOI [10.1359/JBMR.081257, 10.1359/jbmr.081257]
   Liu M, 2018, J DENT RES, V97, P859, DOI 10.1177/0022034518764411
   Liu XL, 2017, NANOSCALE, V9, P4430, DOI 10.1039/c7nr00352h
   Loi F, 2016, BONE, V86, P119, DOI 10.1016/j.bone.2016.02.020
   Lopez-Santalla M, 2020, CELLS-BASEL, V9, DOI 10.3390/cells9081852
   Lu M, 2018, INT J PHARMACEUT, V550, P100, DOI 10.1016/j.ijpharm.2018.08.040
   Lu ZF, 2017, TISSUE ENG PT A, V23, P1212, DOI 10.1089/ten.tea.2016.0548
   Ludwig AK, 2012, INT J BIOCHEM CELL B, V44, P11, DOI 10.1016/j.biocel.2011.10.005
   Ma K, 2020, J NANOBIOTECHNOL, V18, DOI 10.1186/s12951-020-00708-0
   Maione F, 2020, J LEUKOCYTE BIOL, V108, P601, DOI 10.1002/JLB.3MR0120-232R
   Man K, 2020, NANOMATERIALS-BASEL, V10, DOI 10.3390/nano10091838
   Mardpour S, 2019, ACS APPL MATER INTER, V11, P37421, DOI 10.1021/acsami.9b10126
   MARKS SC, 1988, AM J ANAT, V183, P1, DOI 10.1002/aja.1001830102
   Meng F, 2016, OSTEOARTHR CARTILAGE, V24, P932, DOI 10.1016/j.joca.2015.12.012
   Meng FP, 2020, SIGNAL TRANSDUCT TAR, V5, DOI 10.1038/s41392-020-00286-5
   Mianehsaz E, 2019, STEM CELL RES THER, V10, DOI 10.1186/s13287-019-1445-0
   Minetto MA, 2020, J CLIN MED, V9, DOI 10.3390/jcm9041216
   Morelli AE, 2004, BLOOD, V104, P3257, DOI 10.1182/blood-2004-03-0824
   Mulcahy LA, 2014, J EXTRACELL VESICLES, V3, DOI 10.3402/jev.v3.24641
   Nakamura Y, 2015, FEBS LETT, V589, P1257, DOI 10.1016/j.febslet.2015.03.031
   Nanes MS, 2003, GENE, V321, P1, DOI 10.1016/S0378-1119(03)00841-2
   Näslund TI, 2014, AIDS, V28, P171, DOI 10.1097/QAD.0000000000000159
   Nawaz M, 2016, STEM CELLS INT, V2016, DOI 10.1155/2016/1073140
   Ni ZH, 2019, CELL DEATH DIS, V10, DOI 10.1038/s41419-019-1739-2
   Ono M, 2014, SCI SIGNAL, V7, DOI 10.1126/scisignal.2005231
   Onódi Z, 2018, FRONT PHYSIOL, V9, DOI 10.3389/fphys.2018.01479
   Oryan A, 2017, CELLS TISSUES ORGANS, V204, P59, DOI 10.1159/000469704
   Pan Y, 2019, J CLIN INVEST, V129, P834, DOI 10.1172/JCI123069
   Park EH, 2018, STEM CELL TRANSL MED, V7, P636, DOI 10.1002/sctm.18-0031
   Park KS, 2019, STEM CELL RES THER, V10, DOI 10.1186/s13287-019-1352-4
   Pina S, 2019, MATERIALS, V12, DOI 10.3390/ma12111824
   Qian ZR, 2015, BIOMED RES INT, V2015, DOI 10.1155/2015/649161
   Qin YH, 2016, SCI REP-UK, V6, DOI 10.1038/srep21961
   Ramasubramanian L, 2020, BIOMOLECULES, V10, DOI 10.3390/biom10010048
   Rana S, 2012, INT J BIOCHEM CELL B, V44, P1574, DOI 10.1016/j.biocel.2012.06.018
   Raposo G, 1996, J EXP MED, V183, P1161, DOI 10.1084/jem.183.3.1161
   Rapp AE, 2015, EUR CELLS MATER, V29, P22, DOI 10.22203/eCM.v029a02
   Ribas RG, 2019, CERAM INT, V45, P21051, DOI 10.1016/j.ceramint.2019.07.096
   Rickert D, 2011, CLIN ORAL IMPLAN RES, V22, P251, DOI 10.1111/j.1600-0501.2010.01981.x
   Roccaro AM, 2013, J CLIN INVEST, V123, P1542, DOI 10.1172/JCI66517
   Roefs MT, 2020, TRENDS CELL BIOL, V30, P990, DOI 10.1016/j.tcb.2020.09.009
   Rucci N, 2008, CLIN CASES MINER BON, V5, P49
   Shabbir A, 2015, STEM CELLS DEV, V24, P1635, DOI 10.1089/scd.2014.0316
   Shao LB, 2017, BIOMED RES INT, V2017, DOI 10.1155/2017/4150705
   Shelke GV, 2014, J EXTRACELL VESICLES, V3, DOI 10.3402/jev.v3.24783
   Su PH, 2018, INT J MOL SCI, V19, DOI 10.3390/ijms19082343
   Tadjerbashi K, 2019, J ORTHOP SURG-HONG K, V27, DOI 10.1177/2309499019825572
   Teixeira FG, 2015, STEM CELL REV REP, V11, P288, DOI 10.1007/s12015-014-9576-2
   Teng XM, 2015, CELL PHYSIOL BIOCHEM, V37, P2415, DOI 10.1159/000438594
   Tian T, 2014, J BIOL CHEM, V289, P22258, DOI 10.1074/jbc.M114.588046
   Tsuchiya A, 2019, INFLAMM REGEN, V39, DOI 10.1186/s41232-019-0107-z
   Tzouvelekis A, 2018, FRONT MED-LAUSANNE, V5, DOI 10.3389/fmed.2018.00142
   Ullah I, 2015, BIOSCIENCE REP, V35, DOI 10.1042/BSR20150025
   Vader P, 2016, ADV DRUG DELIVER REV, V106, P148, DOI 10.1016/j.addr.2016.02.006
   Vajgel A, 2014, CLIN ORAL IMPLAN RES, V25, P879, DOI 10.1111/clr.12194
   van Niel G, 2018, NAT REV MOL CELL BIO, V19, P213, DOI 10.1038/nrm.2017.125
   Viganò M, 2016, J ORTHOP SURG RES, V11, DOI 10.1186/s13018-016-0496-5
   Wagner A, 2011, J DRUG DELIV, V2011, DOI 10.1155/2011/591325
   Wang JH, 2014, BLOOD, V124, P555, DOI 10.1182/blood-2014-03-562439
   Wang LM, 2013, STEM CELLS DEV, V22, P3192, DOI 10.1089/scd.2013.0023
   Warren DS, 2017, J CHEM EDUC, V94, P1772, DOI 10.1021/acs.jchemed.6b00389
   Waterman RS, 2010, PLOS ONE, V5, DOI 10.1371/journal.pone.0010088
   Wei JF, 2014, STEM CELLS DEV, V23, P1452, DOI 10.1089/scd.2013.0600
   Xiao X, 2014, PLOS ONE, V9, DOI 10.1371/journal.pone.0089534
   Yan HC, 2020, FRONT BIOENG BIOTECH, V8, DOI 10.3389/fbioe.2020.01015
   Yáñez-Mó M, 2015, J EXTRACELL VESICLES, V4, DOI 10.3402/jev.v4.27066
   Zeng N, 2020, AGING DIS, V11, P1317, DOI 10.14336/AD.2019.1116
   Zhang JY, 2016, STEM CELL RES THER, V7, DOI 10.1186/s13287-016-0391-3
   Zhang JY, 2015, J TRANSL MED, V13, DOI 10.1186/s12967-015-0417-0
   Zhang SP, 2018, BIOMATERIALS, V156, P16, DOI 10.1016/j.biomaterials.2017.11.028
   Zhang XY, 2017, STEM CELLS INT, V2017, DOI 10.1155/2017/1758139
   Zhang YQ, 2016, J MOL CELL BIOL, V8, P505, DOI 10.1093/jmcb/mjw040
   Zhang Y, 2011, P NATL ACAD SCI USA, V108, P9863, DOI 10.1073/pnas.1018493108
   Zhao AG, 2020, STEM CELLS INT, V2020, DOI 10.1155/2020/8825771
   Zhao XG, 2020, FRONT BIOENG BIOTECH, V8, DOI 10.3389/fbioe.2020.575057
   Zhong YC, 2020, STEM CELLS INT, V2020, DOI 10.1155/2020/2560174
   Zhou TB, 2020, STEM CELLS INT, V2020, DOI 10.1155/2020/6518508
NR 165
TC 16
Z9 17
U1 1
U2 13
PU MDPI
PI BASEL
PA ST ALBAN-ANLAGE 66, CH-4052 BASEL, SWITZERLAND
EI 2073-4409
J9 CELLS-BASEL
JI Cells
PD JAN
PY 2022
VL 11
IS 1
AR 43
DI 10.3390/cells11010043
PG 19
WC Cell Biology
WE Science Citation Index Expanded (SCI-EXPANDED)
SC Cell Biology
GA YO8MI
UT WOS:000748187900001
PM 35011605
OA Green Submitted, gold
DA 2026-02-11
ER

PT J
AU Codispoti, B
   Marrelli, M
   Paduano, F
   Tatullo, M
AF Codispoti, Bruna
   Marrelli, Massimo
   Paduano, Francesco
   Tatullo, Marco
TI NANOmetric BIO-Banked MSC-Derived Exosome (NANOBIOME) as a Novel
   Approach to Regenerative Medicine
SO JOURNAL OF CLINICAL MEDICINE
LA English
DT Review
DE MSCs; EVs; exosomes; tissue regeneration; immunomodulation; biobanking
ID MESENCHYMAL STEM-CELLS; EXTRACELLULAR VESICLES; PROMOTE ANGIOGENESIS;
   TRANSFERRIN RECEPTOR; PLASMA-MEMBRANE; B-LYMPHOCYTES; T-CELLS;
   MICROVESICLES; CYST; VESICULATION
AB Mesenchymal stem cells (MSCs) are well known for their great potential in clinical applications. In fact, MSCs can differentiate into several cell lineages and show paracrine behavior by releasing endogenous factors that stimulate tissue repair and modulate local immune response. Each MSC type is affected by specific biobanking issuestechnical issues as well as regulatory and ethical concernsthus making it quite tricky to safely and commonly use MSC banking for swift regenerative applications. Extracellular vesicles (EVs) include a group of 150-1000 nm vesicles that are released by budding from the plasma membrane into biological fluids and/or in the culture medium from varied and heterogenic cell types. EVs consist of various vesicle types that are defined with different nomenclature such as exosomes, shedding vesicles, nanoparticles, microvesicles and apoptotic bodies. Ectosomes, micro- and nanoparticles generally refer to the direct release of single vesicles from the plasma membrane. While many studies describe exosomes as deriving from multivesicular bodies, solid evidence about the origin of EVs is often lacking. Extracellular vesicles represent an important portion of the cell secretome. Their numerous properties can be used for diagnostic, prognostic, and therapeutic uses, so EVs are considered to be innovative and smart theranostic tools. The aim of this review is to investigate the usefulness of exosomes as carriers of the whole information panel characterizing the use of MSCs in regenerative medicine. Our purpose is to make a step forward in the development of the NANOmetric BIO-banked MSC-derived Exosome (NANOBIOME).
C1 [Codispoti, Bruna; Paduano, Francesco; Tatullo, Marco] Tecnol Res Inst, I-88900 Crotone, Italy.
   [Marrelli, Massimo] Marrelli Hlth, I-88900 Crotone, Italy.
RP Tatullo, M (corresponding author), Tecnol Res Inst, I-88900 Crotone, Italy.
EM bruna.codispoti@tecnologicasrl.com; prof.marrelli@libero.it;
   francesco.paduano@tecnologicasrl.com; marco.tatullo@tecnologicasrl.com
RI Tatullo, Marco/AAI-4864-2020; Paduano, Francesco/A-2548-2015
OI Tatullo, Marco/0000-0001-7340-0708; Codispoti,
   Bruna/0000-0001-8802-3546; Paduano, Francesco/0000-0003-0916-8101
FU project-"ZEUSI-customiZEd prodUcts applied to innovative proceSses in
   regenerative and reconstructIve surgery of maxillofacial region (nuovi
   prodotti custom-made applicati a processi innovativi utilizzati nella
   chirurgia rigenerativa e ricostruttiva della [MISE F/050160/00/X32]
FX This research was funded by the following project-"ZEUSI-customiZEd
   prodUcts applied to innovative proceSses in regenerative and
   reconstructIve surgery of maxillofacial region (nuovi prodotti
   custom-made applicati a processi innovativi utilizzati nella chirurgia
   rigenerativa e ricostruttiva della regione maxillo-facciale)"; grant
   number: MISE F/050160/00/X32.
CR Abrami L, 2013, CELL REP, V5, P986, DOI 10.1016/j.celrep.2013.10.019
   Artene SA, 2013, SCI WORLD J, DOI 10.1155/2013/343275
   Baietti MF, 2012, NAT CELL BIOL, V14, P677, DOI 10.1038/ncb2502
   Baj-Krzyworzeka M, 2002, EXP HEMATOL, V30, P450, DOI 10.1016/S0301-472X(02)00791-9
   Bian SY, 2014, J MOL MED, V92, P387, DOI 10.1007/s00109-013-1110-5
   Bruno S, 2009, J AM SOC NEPHROL, V20, P1053, DOI 10.1681/ASN.2008070798
   Bucan V, 2019, MOL NEUROBIOL, V56, P1812, DOI 10.1007/s12035-018-1172-z
   Budoni M, 2013, CELL TRANSPLANT, V22, P369, DOI 10.3727/096368911X582769
   Buschow SI, 2009, TRAFFIC, V10, P1528, DOI 10.1111/j.1600-0854.2009.00963.x
   Cai ZY, 2018, NEURAL REGEN RES, V13, P930, DOI 10.4103/1673-5374.232490
   Caruso S, 2018, FRONT IMMUNOL, V9, DOI 10.3389/fimmu.2018.01486
   Chen TS, 2010, NUCLEIC ACIDS RES, V38, P215, DOI 10.1093/nar/gkp857
   Chen TX, 2014, FRONT IMMUNOL, V5, P1, DOI 10.3389/fimmu.2014.00275
   Christianson HC, 2013, P NATL ACAD SCI USA, V110, P17380, DOI 10.1073/pnas.1304266110
   Cocucci E, 2015, TRENDS CELL BIOL, V25, P364, DOI 10.1016/j.tcb.2015.01.004
   Codispoti B, 2017, ONCOTARGET, V8, P43782, DOI 10.18632/oncotarget.15156
   Collino F, 2015, J AM SOC NEPHROL, V26, P2349, DOI 10.1681/ASN.2014070710
   Colombo M, 2014, ANNU REV CELL DEV BI, V30, P255, DOI 10.1146/annurev-cellbio-101512-122326
   DACHARYPRIGENT J, 1993, BLOOD, V81, P2554
   Damania A, 2018, STEM CELL RES THER, V9, DOI 10.1186/s13287-017-0752-6
   de Jong OG, 2012, J EXTRACELL VESICLES, V1, DOI 10.3402/jev.v1i0.18396
   de Miguel-Beriain I, 2015, ADV DRUG DELIVER REV, V82-83, P176, DOI 10.1016/j.addr.2014.11.011
   Di Vizio D, 2012, AM J PATHOL, V181, P1573, DOI 10.1016/j.ajpath.2012.07.030
   Dragovic RA, 2011, NANOMED-NANOTECHNOL, V7, P780, DOI 10.1016/j.nano.2011.04.003
   Dricu A, 2018, EXPERT OPIN BIOL TH, V18, P355, DOI 10.1080/14712598.2018.1445715
   Du YM, 2018, EXP CELL RES, V363, P114, DOI 10.1016/j.yexcr.2017.12.021
   Ehrhardt MJ, 2016, BONE MARROW TRANSPL, V51, P83, DOI 10.1038/bmt.2015.203
   Eirin A, 2017, KIDNEY INT, V92, P114, DOI 10.1016/j.kint.2016.12.023
   Frühbeis C, 2013, PLOS BIOL, V11, DOI 10.1371/journal.pbio.1001604
   Ghossoub R, 2014, NAT COMMUN, V5, DOI 10.1038/ncomms4477
   Gould GW, 2009, NAT REV MOL CELL BIO, V10, P287, DOI 10.1038/nrm2652
   Gould SJ, 2013, J EXTRACELL VESICLES, V2, DOI 10.3402/jev.v2i0.20389
   Hanson PI, 2012, ANNU REV CELL DEV BI, V28, P337, DOI 10.1146/annurev-cellbio-092910-154152
   HARDING C, 1983, J CELL BIOL, V97, P329, DOI 10.1083/jcb.97.2.329
   Harris DT, 2016, ADV EXP MED BIOL, V951, P147, DOI 10.1007/978-3-319-45457-3_12
   Hervera A, 2018, NAT CELL BIOL, V20, P307, DOI 10.1038/s41556-018-0039-x
   Hu GW, 2015, STEM CELL RES THER, V6, DOI 10.1186/scrt546
   Hunter MP, 2008, PLOS ONE, V3, DOI 10.1371/journal.pone.0003694
   Inamoto Y, 2015, BONE MARROW TRANSPL, V50, P1013, DOI 10.1038/bmt.2015.63
   Jeyaram A, 2018, AAPS J, V20, DOI 10.1208/s12248-017-0160-y
   JOHNSTONE RM, 1987, J BIOL CHEM, V262, P9412
   Kalra H, 2013, PROTEOMICS, V13, P3354, DOI 10.1002/pmic.201300282
   Kalra H, 2012, PLOS BIOL, V10, DOI 10.1371/journal.pbio.1001450
   Kilpinen L, 2013, J EXTRACELL VESICLES, V2, DOI 10.3402/jev.v2i0.21927
   Kim DK, 2013, J EXTRACELL VESICLES, V2, DOI 10.3402/jev.v2i0.20384
   Lacroix R, 2013, J THROMB HAEMOST, V11, P1190, DOI 10.1111/jth.12207
   Lai RC, 2016, METHODS MOL BIOL, V1416, P477, DOI 10.1007/978-1-4939-3584-0_29
   Lai Ruenn Chai, 2012, Int J Proteomics, V2012, P971907, DOI 10.1155/2012/971907
   Lai RC, 2013, BIOTECHNOL ADV, V31, P543, DOI 10.1016/j.biotechadv.2012.08.008
   Lai RC, 2010, STEM CELL RES, V4, P214, DOI 10.1016/j.scr.2009.12.003
   Lamparski HG, 2002, J IMMUNOL METHODS, V270, P211, DOI 10.1016/S0022-1759(02)00330-7
   Le Blanc K, 2003, SCAND J IMMUNOL, V57, P11, DOI 10.1046/j.1365-3083.2003.01176.x
   Li TF, 2013, STEM CELLS DEV, V22, P845, DOI 10.1089/scd.2012.0395
   Liang XT, 2014, CELL TRANSPLANT, V23, P1045, DOI 10.3727/096368913X667709
   Liu W, 2019, J NEUROTRAUM, V36, P469, DOI 10.1089/neu.2018.5835
   Liu XL, 2017, INT J BIOL SCI, V13, P232, DOI 10.7150/ijbs.16951
   Llorente A, 2013, BBA-MOL CELL BIOL L, V1831, P1302, DOI 10.1016/j.bbalip.2013.04.011
   Lo Sicco C, 2017, STEM CELL TRANSL MED, V6, P1018, DOI 10.1002/sctm.16-0363
   Lorincz AM, 2014, J EXTRACELL VESICLES, V3, DOI 10.3402/jev.v3.25465
   Ma J, 2017, STEM CELL TRANSL MED, V6, P51, DOI 10.5966/sctm.2016-0038
   Marcus ME, 2013, PHARMACEUTICALS-BASE, V6, P659, DOI 10.3390/ph6050659
   Marrelli M, 2015, J DENT RES, V94, P843, DOI 10.1177/0022034515570316
   Mesri C, 1998, J IMMUNOL, V161, P4382
   Mokarizadeh A, 2012, IMMUNOL LETT, V147, P47, DOI 10.1016/j.imlet.2012.06.001
   Morelli AE, 2004, BLOOD, V104, P3257, DOI 10.1182/blood-2004-03-0824
   Muhsin-Sharafaldine MR, 2016, ONCOTARGET, V7, P56279, DOI 10.18632/oncotarget.10783
   Nagata S, 2010, CELL, V140, P619, DOI 10.1016/j.cell.2010.02.014
   Nakamura Y, 2015, FEBS LETT, V589, P1257, DOI 10.1016/j.febslet.2015.03.031
   Natasha G, 2014, CLIN THER, V36, P820, DOI 10.1016/j.clinthera.2014.04.019
   Nolte-'t Hoen ENM, 2012, NUCLEIC ACIDS RES, V40, P9272, DOI 10.1093/nar/gks658
   PAN BT, 1983, CELL, V33, P967, DOI 10.1016/0092-8674(83)90040-5
   Parolini I, 2009, J BIOL CHEM, V284, P34211, DOI 10.1074/jbc.M109.041152
   Pasquet JM, 1996, EUR J BIOCHEM, V239, P647, DOI 10.1111/j.1432-1033.1996.0647u.x
   Peinado H, 2012, NAT MED, V18, P883, DOI 10.1038/nm.2753
   POUTSIAKA DD, 1985, J IMMUNOL, V134, P138
   Properzi F, 2013, BIOMARK MED, V7, P769, DOI 10.2217/bmm.13.63
   Ramos TL, 2016, CELL COMMUN SIGNAL, V14, DOI 10.1186/s12964-015-0124-8
   Ranghino A, 2017, STEM CELL RES THER, V8, DOI 10.1186/s13287-017-0478-5
   Ranjit S, 2018, EXPERT OPIN THER TAR, V22, P703, DOI 10.1080/14728222.2018.1501473
   Raposo G, 1996, J EXP MED, V183, P1161, DOI 10.1084/jem.183.3.1161
   Raposo G, 2013, J CELL BIOL, V200, P373, DOI 10.1083/jcb.201211138
   Ryan Jennifer M, 2005, J Inflamm (Lond), V2, P8, DOI 10.1186/1476-9255-2-8
   SATTA N, 1994, J IMMUNOL, V153, P3245
   Shaw DM, 2014, CLIN GENET, V85, P223, DOI 10.1111/cge.12268
   Sheldon H, 2010, BLOOD, V116, P2385, DOI 10.1182/blood-2009-08-239228
   Shen B, 2016, STEM CELLS INT, V2016, DOI 10.1155/2016/1240301
   SIMS PJ, 1989, J BIOL CHEM, V264, P17049
   Skog J, 2008, NAT CELL BIOL, V10, P1470, DOI 10.1038/ncb1800
   Sokolova V, 2011, COLLOID SURFACE B, V87, P146, DOI 10.1016/j.colsurfb.2011.05.013
   Stenmark H, 2009, NAT REV MOL CELL BIO, V10, P513, DOI 10.1038/nrm2728
   Stuffers S, 2009, TRAFFIC, V10, P925, DOI 10.1111/j.1600-0854.2009.00920.x
   Sun GD, 2018, MAT SCI ENG C-MATER, V89, P194, DOI 10.1016/j.msec.2018.04.006
   Sze SK, 2007, MOL CELL PROTEOMICS, V6, P1680, DOI 10.1074/mcp.M600393-MCP200
   Tatullo M, 2015, J BIOL REG HOMEOS AG, V29, P713
   Tatullo M, 2017, FRONT CELL DEV BIOL, V5, DOI 10.3389/fcell.2017.00103
   Tatullo M, 2015, INT J MED SCI, V12, P72, DOI 10.7150/ijms.10706
   TAYLOR DD, 1983, AM J REPROD IMMUNOL, V3, P7, DOI 10.1111/j.1600-0897.1983.tb00204.x
   Taylor-Weiner H, 2015, NEW ENGL J MED, V373, P985, DOI 10.1056/NEJMp1504560
   Théry C, 2001, J IMMUNOL, V166, P7309, DOI 10.4049/jimmunol.166.12.7309
   Thery Clotilde, 2006, Curr Protoc Cell Biol, VChapter 3, DOI 10.1002/0471143030.cb0322s30
   Thirumala S, 2013, EXPERT OPIN BIOL TH, V13, P673, DOI 10.1517/14712598.2013.763925
   Toh WS, 2018, BIOCHEM SOC T, V46, P843, DOI 10.1042/BST20180079
   Trajkovic K, 2008, SCIENCE, V319, P1244, DOI 10.1126/science.1153124
   TRAMS EG, 1981, BIOCHIM BIOPHYS ACTA, V645, P63, DOI 10.1016/0005-2736(81)90512-5
   Vader P, 2014, TRENDS MOL MED, V20, P385, DOI 10.1016/j.molmed.2014.03.002
   Valadi H, 2007, NAT CELL BIOL, V9, P654, DOI 10.1038/ncb1596
   van Niel G, 2011, DEV CELL, V21, P708, DOI 10.1016/j.devcel.2011.08.019
   Wang YF, 2017, STEM CELL RES THER, V8, DOI 10.1186/s13287-017-0632-0
   Winau F, 2006, IMMUNITY, V24, P105, DOI 10.1016/j.immuni.2005.12.001
   Witwer KW, 2013, J EXTRACELL VESICLES, V2, DOI 10.3402/jev.v2i0.20360
   Wolfers J, 2001, NAT MED, V7, P297, DOI 10.1038/85438
   Yu B, 2015, INT J CARDIOL, V182, P349, DOI 10.1016/j.ijcard.2014.12.043
   Yu B, 2014, INT J MOL SCI, V15, P4142, DOI 10.3390/ijms15034142
   Zhang B, 2014, STEM CELLS DEV, V23, P1233, DOI 10.1089/scd.2013.0479
   Zhang HG, 2011, CLIN CANCER RES, V17, P959, DOI 10.1158/1078-0432.CCR-10-1489
   Zhang JY, 2015, J TRANSL MED, V13, DOI 10.1186/s12967-015-0417-0
   Zhang S, 2016, OSTEOARTHR CARTILAGE, V24, P2135, DOI 10.1016/j.joca.2016.06.022
   Zhou Y, 2013, STEM CELL RES THER, V4, DOI 10.1186/scrt194
   Zirngibl M, 2015, CLIN EXP IMMUNOL, V179, P39, DOI 10.1111/cei.12342
   Zylbersztejn K, 2011, FEBS J, V278, P4497, DOI 10.1111/j.1742-4658.2011.08168.x
NR 120
TC 65
Z9 67
U1 0
U2 15
PU MDPI
PI BASEL
PA ST ALBAN-ANLAGE 66, CH-4052 BASEL, SWITZERLAND
EI 2077-0383
J9 J CLIN MED
JI J. Clin. Med.
PD OCT
PY 2018
VL 7
IS 10
AR 357
DI 10.3390/jcm7100357
PG 19
WC Medicine, General & Internal
WE Science Citation Index Expanded (SCI-EXPANDED)
SC General & Internal Medicine
GA GY7TW
UT WOS:000448819000065
PM 30326618
OA Green Submitted, Green Published, gold
DA 2026-02-11
ER

PT J
AU Jing, H
   He, XM
   Zheng, JH
AF Jing, Hui
   He, Xiaomin
   Zheng, Jinghao
TI Exosomes and regenerative medicine: state of the art and perspectives
SO TRANSLATIONAL RESEARCH
LA English
DT Review
ID CELL-DERIVED EXOSOMES; MESENCHYMAL STEM-CELLS; STROMAL CELLS;
   EXTRACELLULAR VESICLES; CARDIAC REGENERATION; CIRCULATING EXOSOMES;
   TRANSFERRIN RECEPTOR; PROMOTE; CANCER; ANGIOGENESIS
AB Exosomes have attracted the attention of the scientific community in recent years due to their widespread distribution, their possible functions as biomarkers of disease, and their great potential to be applied as therapeutic agents. Exosomes carry proteins and nucleic acids that can facilitate their uptake by distant target cells through endocytosis, such that exosomes could be targeted to a specific cell or cells to enhance or interfere with specific biological processes. This review will mainly focus on their roles in tissue repair and regenerative processes. Exosomal engineering and their potential applications in tissue regeneration are also reviewed here as an outlook for future research.
C1 [Jing, Hui; He, Xiaomin; Zheng, Jinghao] Shanghai Jiao Tong Univ, Sch Med, Shanghai Childrens Med Ctr, Dept Cardiothorac Surg, 1678 Dongfang Rd, Shanghai 200127, Peoples R China.
C3 Shanghai Jiao Tong University
RP He, XM; Zheng, JH (corresponding author), Shanghai Jiao Tong Univ, Sch Med, Shanghai Childrens Med Ctr, Dept Cardiothorac Surg, 1678 Dongfang Rd, Shanghai 200127, Peoples R China.
EM mrxmhe@163.com; zhengjh210@163.com
RI He, Xiaomin/AAH-5620-2020; JING, Hui/GXM-4109-2022
OI He, Xiaomin/0000-0002-6079-1014; JING, Hui/0000-0001-8306-4955
FU National Natural Science Fund of China [31370982, 81501604]
FX This study was supported by the National Natural Science Fund of China
   (grant number 31370982 and 81501604). The authors have no other relevant
   affiliations or financial involvement with any organization or entity
   with a financial interest in or financial conflict with the subject
   matter or materials discussed in the manuscript apart from those
   disclosed.
CR Agarwal U, 2017, CIRC RES, V120, P701, DOI 10.1161/CIRCRESAHA.116.309935
   Aharon A, 2008, THROMB HAEMOSTASIS, V100, P878, DOI 10.1160/TH07-11-0691
   Lopez-Verrilli MA, 2013, GLIA, V61, P1795, DOI 10.1002/glia.22558
   Alvarez-Erviti L, 2011, NAT BIOTECHNOL, V29, P341, DOI 10.1038/nbt.1807
   An MR, 2017, J PROTEOME RES, V16, P1763, DOI 10.1021/acs.jproteome.7b00024
   Beltrami C, 2017, MOL THER, V25, P679, DOI 10.1016/j.ymthe.2016.12.022
   Blondiaux E, 2017, J TISSUE ENG REGEN M, V11, P3417, DOI 10.1002/term.2255
   Borges FT, 2013, J AM SOC NEPHROL, V24, P385, DOI 10.1681/ASN.2012101031
   Burger D, 2015, AM J PATHOL, V185, P2309, DOI 10.1016/j.ajpath.2015.04.010
   Burns C, 2015, FRONT IMMUNOL, V6, DOI 10.3389/fimmu.2015.00318
   Cao XY, 2017, NEUROSCI LETT, V644, P94, DOI 10.1016/j.neulet.2017.02.045
   Cho KI, 2017, DIS MODEL MECH, V10, P559, DOI 10.1242/dmm.027730
   Cho YE, 2017, BIOMOL THER, V25, P367, DOI 10.4062/biomolther.2016.174
   Choi JS, 2016, J CONTROL RELEASE, V222, P107, DOI 10.1016/j.jconrel.2015.12.018
   Civitarese RA, 2017, BASIC RES CARDIOL, V112, DOI 10.1007/s00395-016-0598-6
   Collino F, 2017, STEM CELL REV REP, V13, P226, DOI 10.1007/s12015-016-9713-1
   Dewi IS, 2017, CARDIOVASC RES, V113, P440, DOI 10.1093/cvr/cvw244
   Domenyuk V, 2017, SCI REP-UK, V7, DOI 10.1038/srep42741
   El Bassit G, 2017, ENDOCRINOLOGY, V158, P183, DOI 10.1210/en.2016-1819
   Ellis C, 2017, NAT REV GASTRO HEPAT, V14, P612, DOI 10.1038/nrgastro.2017.93
   Ellwanger JH, 2016, MED HYPOTHESES, V95, P67, DOI 10.1016/j.mehy.2016.09.005
   Fröhlich D, 2014, PHILOS T R SOC B, V369, DOI 10.1098/rstb.2013.0510
   Furuta T, 2016, STEM CELL TRANSL MED, V5, P1620, DOI 10.5966/sctm.2015-0285
   Garcia NA, 2015, PLOS ONE, V10, DOI 10.1371/journal.pone.0138849
   Géminard C, 2001, J BIOL CHEM, V276, P9910, DOI 10.1074/jbc.M009641200
   Goloviznina NA, 2016, J BIOL CHEM, V291, P24607, DOI 10.1074/jbc.M116.745653
   Goncalves MB, 2015, J NEUROSCI, V35, P15731, DOI 10.1523/JNEUROSCI.1339-15.2015
   Gopal SK, 2017, BIOCHEM J, V474, P21, DOI 10.1042/BCJ20160006
   Guo SC, 2017, THERANOSTICS, V7, P81, DOI 10.7150/thno.16803
   Guo SX, 2015, PLOS ONE, V10, DOI 10.1371/journal.pone.0124897
   Han KY, 2017, SCI REP-UK, V7, DOI 10.1038/srep40548
   Hock A, 2017, J PEDIATR SURG, V52, P755, DOI 10.1016/j.jpedsurg.2017.01.032
   Hu Y, 2017, CANCER LETT, V393, P60, DOI 10.1016/j.canlet.2017.02.009
   Huang CC, 2016, BIOMATERIALS, V111, P103, DOI 10.1016/j.biomaterials.2016.09.029
   Huang Z, 2017, ONCOL RES, V25, P651, DOI 10.3727/096504016X14752792816791
   Ibrahim AGE, 2014, STEM CELL REP, V2, P606, DOI 10.1016/j.stemcr.2014.04.006
   Iwai S, 2014, TRANSPL P, V46, P1578, DOI 10.1016/j.transproceed.2013.12.068
   Ji QH, 2016, PLOS ONE, V11, DOI 10.1371/journal.pone.0163645
   Jiang JL, 2017, J CONTROL RELEASE, V247, P1, DOI 10.1016/j.jconrel.2016.12.021
   Jiang ZZ, 2016, STEM CELL RES THER, V7, DOI 10.1186/s13287-016-0287-2
   Johnstone RM, 1996, J CELL PHYSIOL, V168, P333, DOI 10.1002/(SICI)1097-4652(199608)168:2<333::AID-JCP12>3.0.CO;2-4
   JOHNSTONE RM, 1987, J BIOL CHEM, V262, P9412
   Kastelowitz N, 2014, CHEMBIOCHEM, V15, P923, DOI 10.1002/cbic.201400043
   Katsiougiannis S, 2017, FASEB J, V31, P998, DOI 10.1096/fj.201600984R
   Khan M, 2015, CIRC RES, V117, P52, DOI 10.1161/CIRCRESAHA.117.305990
   Khoontawad J, 2017, MOL CELL PROTEOMICS, V16, P911, DOI 10.1074/mcp.M116.064576
   Kowal J, 2016, P NATL ACAD SCI USA, V113, pE968, DOI 10.1073/pnas.1521230113
   Lai XY, 2017, CANCER LETT, V393, P86, DOI 10.1016/j.canlet.2017.02.019
   Lee M, 2016, BIOCHEM BIOPH RES CO, V479, P434, DOI 10.1016/j.bbrc.2016.09.069
   Lee Min-Jae, 2016, Ann Pediatr Endocrinol Metab, V21, P119
   Li F, 2016, J IMMUNOL RES, V2016, DOI 10.1155/2016/3623898
   Li J, 2017, J CELL MOL MED, V21, P838, DOI 10.1111/jcmm.12941
   Li X, 2016, EBIOMEDICINE, V8, P72, DOI 10.1016/j.ebiom.2016.04.030
   Liang XL, 2016, J CELL SCI, V129, P2182, DOI 10.1242/jcs.170373
   Lim JH, 2017, TOXICOL IN VITRO, V41, P92, DOI 10.1016/j.tiv.2017.02.020
   Liu HB, 2016, J MOL CELL CARDIOL, V91, P123, DOI 10.1016/j.yjmcc.2015.12.028
   Liu SY, 2015, CELL METAB, V22, P606, DOI 10.1016/j.cmet.2015.08.018
   Liu SX, 2016, INT J MOL SCI, V17, DOI 10.3390/ijms17101770
   Mead B, 2017, STEM CELL TRANSL MED, V6, P1273, DOI 10.1002/sctm.16-0428
   Merino A, 2017, CELL TRANSPLANT, V26, P1017, DOI 10.3727/096368917X695010
   Mikamori M, 2017, SCI REP-UK, V7, DOI 10.1038/srep42339
   Min H, 2018, PATHOL ONCOL RES, V24, P11, DOI 10.1007/s12253-016-0185-z
   Mitchell P, 2010, ADV EXP MED BIOL, V702, P1
   Momen-Heravi F, 2015, J TRANSL MED, V13, DOI 10.1186/s12967-015-0623-9
   Momen-Heravi F, 2015, SCI REP-UK, V5, DOI 10.1038/srep09991
   Montecalvo A, 2014, METHODS MOL BIOL, V1186, P87, DOI 10.1007/978-1-4939-1158-5_7
   Müller E, 2016, SCI REP-UK, V6, DOI 10.1038/srep31951
   Nakamura Y, 2015, FEBS LETT, V589, P1257, DOI 10.1016/j.febslet.2015.03.031
   Nojima H, 2016, J HEPATOL, V64, P60, DOI 10.1016/j.jhep.2015.07.030
   Nong KT, 2016, CYTOTHERAPY, V18, P1548, DOI 10.1016/j.jcyt.2016.08.002
   Oh K, 2015, ACS NANO, V9, P11718, DOI 10.1021/acsnano.5b02997
   Ohno S, 2013, MOL THER, V21, P185, DOI 10.1038/mt.2012.180
   Oliveira-Rodríguez M, 2016, J EXTRACELL VESICLES, V5, DOI [10.4172/2254-609x.100022, 10.3402/jev.v5.31803]
   Panich T, 2017, BMC NEPHROL, V18, DOI 10.1186/s12882-016-0415-3
   Parascandolo A, 2017, SCI REP-UK, V7, DOI 10.1038/srep41416
   Park S, 2016, INT J MOL MED, V37, P1209, DOI 10.3892/ijmm.2016.2536
   Plotnikov EY, 2017, HEART LUNG CIRC, V26, P648, DOI 10.1016/j.hlc.2016.12.002
   Povero D, 2014, PLOS ONE, V9, DOI 10.1371/journal.pone.0113651
   Prathipati P, 2017, STEM CELL REV REP, V13, P79, DOI 10.1007/s12015-016-9696-y
   Pu CM, 2017, J INVEST DERMATOL, V137, P1353, DOI 10.1016/j.jid.2016.12.030
   Qi X, 2016, INT J BIOL SCI, V12, P836, DOI 10.7150/ijbs.14809
   Ramakrishnaiah V, 2013, P NATL ACAD SCI USA, V110, P13109, DOI 10.1073/pnas.1221899110
   Rayner S, 2017, SCI REP-UK, V7, DOI 10.1038/srep39742
   Róg T, 2016, BBA-BIOMEMBRANES, V1858, P281, DOI 10.1016/j.bbamem.2015.12.003
   Rong L, 2016, ONCOL LETT, V11, P500, DOI 10.3892/ol.2015.3841
   Salem KZ, 2016, METHODS MOL BIOL, V1464, P25, DOI 10.1007/978-1-4939-3999-2_3
   Santana SM, 2014, BIOMED MICRODEVICES, V16, P869, DOI 10.1007/s10544-014-9891-z
   Sarvar DP, 2016, ADV PHARM BULL, V6, P293, DOI 10.15171/apb.2016.041
   Simbari F, 2016, J EXTRACELL VESICLES, V5, DOI 10.3402/jev.v5.30741
   Stahl PhilipD., 2002, Sci. Signal, V2002, P32, DOI [DOI 10.1126/STKE.2002.141.PE32, DOI 10.1126/stke.2002.141.pe32]
   Sun DM, 2010, MOL THER, V18, P1606, DOI 10.1038/mt.2010.105
   Sun HX, 2017, J CLIN LAB ANAL, V31, DOI 10.1002/jcla.22129
   Takeda YS, 2015, PLOS ONE, V10, DOI 10.1371/journal.pone.0135111
   Tan CY, 2014, STEM CELL RES THER, V5, DOI 10.1186/scrt465
   Tan SS, 2013, J EXTRACELL VESICLES, V2, DOI 10.3402/jev.v2i0.22614
   Teng XM, 2015, CELL PHYSIOL BIOCHEM, V37, P2415, DOI 10.1159/000438594
   Teng Y, 2017, NAT COMMUN, V8, DOI 10.1038/ncomms14448
   Thulin P, 2016, BIOMARKERS, P1
   Ti DD, 2015, J TRANSL MED, V13, DOI 10.1186/s12967-015-0642-6
   Toh WS, 2017, SEMIN CELL DEV BIOL, V67, P56, DOI 10.1016/j.semcdb.2016.11.008
   Tomasoni S, 2013, STEM CELLS DEV, V22, DOI 10.1089/scd.2012.0266
   Vaccari JPD, 2016, J NEUROCHEM, V136, P39, DOI 10.1111/jnc.13036
   Vicencio JM, 2015, J AM COLL CARDIOL, V65, P1525, DOI 10.1016/j.jacc.2015.02.026
   Viñas JL, 2016, KIDNEY INT, V90, P1238, DOI 10.1016/j.kint.2016.07.015
   Wang B, 2016, MOL THER, V24, P1290, DOI 10.1038/mt.2016.90
   Wang DQ, 2014, PROTEOMICS, V14, P1922, DOI 10.1002/pmic.201300371
   Wang J, 2017, MAT SCI ENG C-MATER, V70, P637, DOI 10.1016/j.msec.2016.09.044
   Wang Z, 2016, J TRANSL MED, V14, DOI 10.1186/s12967-016-1056-9
   Xiao GY, 2016, SCI REP-UK, V6, DOI 10.1038/srep23120
   Xin HQ, 2012, STEM CELLS, V30, P1556, DOI 10.1002/stem.1129
   Yan YM, 2017, MOL THER, V25, P465, DOI 10.1016/j.ymthe.2016.11.019
   Yuan H, 2017, CELL BIOL INT, V41, P933, DOI 10.1002/cbin.10615
   Zhang B, 2015, STEM CELL TRANSL MED, V4, P513, DOI 10.5966/sctm.2014-0267
   Zhang JY, 2016, INT J BIOL SCI, V12, P1472, DOI 10.7150/ijbs.15514
   Zhang JY, 2016, STEM CELL RES THER, V7, DOI 10.1186/s13287-016-0391-3
   Zhang S, 2016, OSTEOARTHR CARTILAGE, V24, P2135, DOI 10.1016/j.joca.2016.06.022
   Zhang Y, 2017, J CELL SCI, V130, P1158, DOI 10.1242/jcs.197764
   Zhang YL, 2017, NEUROCHEM INT, V111, P69, DOI 10.1016/j.neuint.2016.08.003
   Zhang Y, 2017, MOL NEUROBIOL, V54, P2659, DOI 10.1007/s12035-016-9851-0
   Zhang ZW, 2016, J AM HEART ASSOC, V5, DOI 10.1161/JAHA.115.002856
   Zhao B, 2017, Zhonghua Shao Shang Za Zhi, V33, P18, DOI 10.3760/cma.j.issn.1009-2587.2017.01.005
   Zhao B, 2017, J MOL HISTOL, V48, P121, DOI 10.1007/s10735-017-9711-x
   Zhao YY, 2015, STEM CELLS INT, V2015, DOI 10.1155/2015/761643
   Zhou Q, 2016, METHODS, V97, P88, DOI 10.1016/j.ymeth.2015.10.012
   Zhou Y, 2013, STEM CELL RES THER, V4, DOI 10.1186/scrt194
   Zhu Y, 2017, STEM CELL RES THER, V8, DOI 10.1186/s13287-017-0510-9
   Zhuang XY, 2011, MOL THER, V19, P1769, DOI 10.1038/mt.2011.164
NR 127
TC 124
Z9 144
U1 0
U2 63
PU ELSEVIER SCIENCE INC
PI NEW YORK
PA STE 800, 230 PARK AVE, NEW YORK, NY 10169 USA
SN 1931-5244
EI 1878-1810
J9 TRANSL RES
JI Transl. Res.
PD JUN
PY 2018
VL 196
BP 1
EP 16
DI 10.1016/j.trsl.2018.01.005
PG 16
WC Medical Laboratory Technology; Medicine, General & Internal; Medicine,
   Research & Experimental
WE Science Citation Index Expanded (SCI-EXPANDED)
SC Medical Laboratory Technology; General & Internal Medicine; Research &
   Experimental Medicine
GA GG1CC
UT WOS:000432415900001
PM 29432720
DA 2026-02-11
ER

PT J
AU Torsello, M
   Animini, M
   Gualandi, C
   Perut, F
   Pollicino, A
   Boi, C
   Focarete, ML
AF Torsello, Monica
   Animini, Margherita
   Gualandi, Chiara
   Perut, Francesca
   Pollicino, Antonino
   Boi, Cristiana
   Focarete, Maria Letizia
TI Nanostructured Affinity Membrane to Isolate Extracellular Vesicles from
   Body Fluids for Diagnostics and Regenerative Medicine
SO MEMBRANES
LA English
DT Article
DE electrospinning; regenerated cellulose nonwovens; affinity membranes;
   extracellular vesicles; regenerative medicine
ID CELLULOSE-ACETATE; ELECTROSPUN; EXOSOMES; ADSORPTION
AB Electrospun regenerated cellulose (RC) nanofiber membranes were prepared starting from cellulose acetate (CA) with different degrees of substitution. The process was optimized to obtain continuous and uniformly sized CA fibers. After electrospinning, the CA membranes were heat-treated to increase their tensile strength before deacetylation to obtain regenerated cellulose (RC). Affinity membranes were obtained by functionalization, exploiting the hydroxyl groups on the cellulose backbone. 1,4-Butanediol-diglycidyl ether was used to introduce epoxy groups onto the membrane, which was further bioconjugated with the anti-CD63 antibody targeting the tetraspanin CD63 on the extracellular vesicle membrane surface. The highest ligand density was obtained with an anti-CD63 antibody concentration of 6.4 mu g/mL when bioconjugation was performed in carbonate buffer. The resulting affinity membrane was tested for the adsorption of extracellular vesicles (EVs) from human platelet lysate, yielding a very promising binding capacity above 10 mg/mL and demonstrating the suitability of this approach.
C1 [Torsello, Monica; Animini, Margherita; Gualandi, Chiara; Focarete, Maria Letizia] Univ Bologna, Dept Chem G Ciamician, Via Selmi 2, I-40126 Bologna, Italy.
   [Torsello, Monica; Animini, Margherita; Gualandi, Chiara; Focarete, Maria Letizia] Univ Bologna, INSTM Nat Interuniv Consortium Mat Sci & Technol, UdR Bologna, Via Selmi 2, I-40126 Bologna, Italy.
   [Gualandi, Chiara] Univ Bologna, Interdept Ctr Ind Res Adv Applicat Mech Engn & Mat, Viale Risorgimento 2, I-40136 Bologna, Italy.
   [Perut, Francesca] IRCCS, Ist Ortoped Rizzoli, Biomed Sci & Technol & Nanobiotechnol Lab, I-40136 Bologna, Italy.
   [Pollicino, Antonino] Univ Catania, Dept Civil Engn & Architecture, Vle A Doria 6, I-95125 Catania, Italy.
   [Boi, Cristiana] Univ Bologna, Dept Civil Chem Environm & Mat Engn, Via Terracini 28, I-40131 Bologna, Italy.
   [Boi, Cristiana; Focarete, Maria Letizia] Univ Bologna, Interdept Ctr Ind Res Hlth Sci & Technol HST CIRI, Via Tolara Sopra 41-E, I-40064 Ozzano Dell Emilia, Italy.
   [Torsello, Monica] IRCCS, Ist Ortoped Rizzoli, Bone & Soft Tissue Sarcomas & Innovat Therapies Un, Osteoncol, I-40136 Bologna, Italy.
C3 University of Bologna; University of Bologna; University of Bologna;
   IRCCS Istituto Ortopedico Rizzoli; University of Catania; University of
   Bologna; University of Bologna; IRCCS Istituto Ortopedico Rizzoli
RP Boi, C (corresponding author), Univ Bologna, Dept Civil Chem Environm & Mat Engn, Via Terracini 28, I-40131 Bologna, Italy.; Boi, C (corresponding author), Univ Bologna, Interdept Ctr Ind Res Hlth Sci & Technol HST CIRI, Via Tolara Sopra 41-E, I-40064 Ozzano Dell Emilia, Italy.
EM monica.torsello@ior.it; margherita.animini2@studio.unibo.it;
   c.gualandi@unibo.it; francesca.perut@ior.it; apollicino@unict.it;
   cristiana.boi@unibo.it; marialetizia.focarete@unibo.it
RI ; Focarete, Maria Letizia/JAC-8889-2023; Perut, Francesca/J-4771-2016;
   gualandi, chiara/A-5935-2015; Boi, Cristiana/I-5454-2012; Pollicino,
   Antonino/AAF-1515-2019
OI TORSELLO, MONICA/0009-0002-9241-5635; Focarete, Maria
   Letizia/0000-0002-0458-7836; gualandi, chiara/0000-0002-2020-1892; Boi,
   Cristiana/0000-0002-7264-9496; Pollicino, Antonino/0000-0001-6814-9977
CR Ailuno G, 2020, CELLS-BASEL, V9, DOI 10.3390/cells9122569
   Akbarinejad A, 2020, ACS APPL MATER INTER, V12, P39005, DOI 10.1021/acsami.0c11908
   Alqurashi H, 2023, J PHYSIOL-LONDON, V601, P4895, DOI 10.1113/JP282047
   Altintas O, 2023, ANAL CHEM, V95, P16029, DOI 10.1021/acs.analchem.3c02224
   Andjus P, 2020, INT J MOL SCI, V21, DOI 10.3390/ijms21186859
   Barati F, 2020, BIOPROC BIOSYST ENG, V43, P1961, DOI 10.1007/s00449-020-02385-7
   Boi C, 2006, J MEMBRANE SCI, V273, P12, DOI 10.1016/j.memsci.2005.12.011
   Boi C, 2019, CURRENT TRENDS AND FUTURE DEVELOPMENTS ON (BIO-) MEMBRANES: MEMBRANE PROCESSES IN THE PHARMACEUTICAL AND BIOTECHNOLOGICAL FIELD, P151, DOI 10.1016/B978-0-12-813606-5.00006-3
   Boi C, 2008, BIOTECHNOL PROGR, V24, P1304, DOI 10.1002/btpr.42
   Chen J, 2023, ANAL BIOANAL CHEM, V415, P45, DOI 10.1007/s00216-022-04325-8
   Chen JH, 2016, CARBOHYD POLYM, V137, P685, DOI 10.1016/j.carbpol.2015.11.034
   CLARK DT, 1977, J POLYM SCI POL CHEM, V15, P2843, DOI 10.1002/pol.1977.170151204
   Das AM, 2014, CARBOHYD POLYM, V112, P342, DOI 10.1016/j.carbpol.2014.06.006
   Eguchi Takanori, 2023, Methods Mol Biol, V2582, P59, DOI 10.1007/978-1-0716-2744-0_6
   Fernandez-Rebollo E, 2017, SCI REP-UK, V7, DOI 10.1038/s41598-017-05207-1
   Fu QX, 2018, COMPOS COMMUN, V8, P92, DOI 10.1016/j.coco.2017.11.007
   Gardiner C, 2016, J EXTRACELL VESICLES, V5, DOI 10.3402/jev.v5.32945
   Han SO, 2005, MATER LETT, V59, P2998, DOI 10.1016/j.matlet.2005.05.003
   Hendrix A, 2023, NAT REV METHOD PRIME, V3, DOI 10.1038/s43586-023-00240-z
   Hong CS, 2014, PLOS ONE, V9, DOI 10.1371/journal.pone.0103310
   Kalluri R, 2020, SCIENCE, V367, P640, DOI 10.1126/science.aau6977
   Klein E., 1991, Affinity membranes: their chemistry and performance in adsorptive separation processes
   Konoshenko MY, 2018, BIOMED RES INT, V2018, DOI 10.1155/2018/8545347
   Kramar A, 2022, POLYMERS-BASEL, V14, DOI 10.3390/polym14020286
   Lavoie J, 2024, BIOTECHNOL BIOENG, V121, P2300, DOI 10.1002/bit.28457
   Ma ZW, 2005, J MEMBRANE SCI, V265, P115, DOI 10.1016/j.memsci.2005.04.044
   Martins TS, 2023, ANAL BIOANAL CHEM, V415, P1239, DOI 10.1007/s00216-022-04174-5
   Mathieu M, 2019, NAT CELL BIOL, V21, P9, DOI 10.1038/s41556-018-0250-9
   Mathivanan S, 2010, J PROTEOMICS, V73, P1907, DOI 10.1016/j.jprot.2010.06.006
   Moghadasi S, 2021, J TRANSL MED, V19, DOI 10.1186/s12967-021-02980-6
   Neumair J, 2023, INT J MOL SCI, V24, DOI 10.3390/ijms24076131
   Pontecorvi G, 2020, CYTOKINE GROWTH F R, V51, P75, DOI 10.1016/j.cytogfr.2019.12.010
   Poupardin R, 2024, ADV HEALTHC MATER, V13, DOI 10.1002/adhm.202303941
   Raj R, 2024, BIOMED MATER, V19, DOI 10.1088/1748-605X/ad3cab
   Raposo G, 2013, J CELL BIOL, V200, P373, DOI 10.1083/jcb.201211138
   Rodriguez EL, 2020, J CHROMATOGR B, V1157, DOI 10.1016/j.jchromb.2020.122332
   Rodríguez K, 2014, CARBOHYD POLYM, V100, P143, DOI 10.1016/j.carbpol.2012.12.037
   Royo F, 2020, CELLS-BASEL, V9, DOI 10.3390/cells9091955
   Serrano-Pertierra E, 2019, BIOENGINEERING-BASEL, V6, DOI 10.3390/bioengineering6010008
   Shehzad A, 2021, PHARMACOL THERAPEUT, V223, DOI 10.1016/j.pharmthera.2021.107806
   SUNDBERG L, 1974, J CHROMATOGR, V90, P87, DOI 10.1016/S0021-9673(01)94777-6
   Theel EK, 2022, INT J MOL SCI, V23, DOI 10.3390/ijms23169004
   Théry C, 2018, J EXTRACELL VESICLES, V7, DOI 10.1080/20013078.2018.1535750
   Torrecillas-Baena B, 2023, J CLIN MED, V12, DOI 10.3390/jcm12134385
   Torreggiani E, 2014, EUR CELLS MATER, V28, P137, DOI 10.22203/eCM.v028a11
   Ucci A, 2022, CANCER DRUG RESIST, V5, P541, DOI 10.20517/cdr.2022.17
   Welsh JA, 2024, J EXTRACELL VESICLES, V13, DOI [10.1002/jev2.12404, 10.1002/jev2.12451]
   Wilson JE, 2024, REGEN MED, V19, P19, DOI 10.2217/rme-2023-0110
   Wongkaew N, 2019, ANAL BIOANAL CHEM, V411, P4251, DOI 10.1007/s00216-019-01589-5
   Zarovni N, 2015, METHODS, V87, P46, DOI 10.1016/j.ymeth.2015.05.028
   Zhang HY, 2022, MEMBRANES-BASEL, V12, DOI 10.3390/membranes12010055
   Zhang Y, 2020, INT J NANOMED, V15, P6917, DOI 10.2147/IJN.S264498
NR 52
TC 2
Z9 2
U1 1
U2 3
PU MDPI
PI BASEL
PA MDPI AG, Grosspeteranlage 5, CH-4052 BASEL, SWITZERLAND
EI 2077-0375
J9 MEMBRANES-BASEL
JI Membranes
PD OCT
PY 2024
VL 14
IS 10
AR 206
DI 10.3390/membranes14100206
PG 19
WC Biochemistry & Molecular Biology; Chemistry, Physical; Engineering,
   Chemical; Materials Science, Multidisciplinary; Polymer Science
WE Science Citation Index Expanded (SCI-EXPANDED)
SC Biochemistry & Molecular Biology; Chemistry; Engineering; Materials
   Science; Polymer Science
GA K1W0H
UT WOS:001341840700001
PM 39452818
OA Green Submitted, gold
DA 2026-02-11
ER

PT J
AU Jang, HJ
   Shim, KS
   Lee, JA
   Park, JH
   Kang, SJ
   Shin, YM
   Lee, JB
   Baek, W
   Yoon, JK
AF Jang, Hye-Jeong
   Shim, Kyu-Sik
   Lee, Jinah
   Park, Joo Hyeon
   Kang, Seong-Jun
   Shin, Young Min
   Lee, Jung Bok
   Baek, Wooyeol
   Yoon, Jeong-Kee
TI Engineering of Cell Derived-Nanovesicle as an Alternative to Exosome
   Therapy
SO TISSUE ENGINEERING AND REGENERATIVE MEDICINE
LA English
DT Review
DE Cell-derived nanovesicles; Drug delivery; Exosomes; Regenerative
   medicine
ID MESENCHYMAL STEM-CELLS; EXTRACELLULAR VESICLES; MIMETIC NANOVESICLES;
   MEMBRANE-VESICLES; ENDOGENOUS RNA; DELIVERY; MICROVESICLES; LIPOSOMES;
   SKIN; CLASSIFICATION
AB BackgroundExosomes, nano-sized vesicles ranging between 30 and 150 nm secreted by human cells, play a pivotal role in long-range intercellular communication and have attracted significant attention in the field of regenerative medicine. Nevertheless, their limited productivity and cost-effectiveness pose challenges for clinical applications. These issues have recently been addressed by cell-derived nanovesicles (CDNs), which are physically synthesized exosome-mimetic nanovesicles from parent cells, as a promising alternative to exosomes. CDNs exhibit structural, physical, and biological properties similar to exosomes, containing intracellular protein and genetic components encapsulated by the cell plasma membrane. These characteristics allow CDNs to be used as regenerative medicine and therapeutics on their own, or as a drug delivery system.MethodsThe paper reviews diverse methods for CDN synthesis, current analysis techniques, and presents engineering strategies to improve lesion targeting efficiency and/or therapeutic efficacy.ResultsCDNs, with their properties similar to those of exosomes, offer a cost-effective and highly productive alternative due to their non-living biomaterial nature, nano-size, and readiness for use, allowing them to overcome several limitations of conventional cell therapy methods.ConclusionOngoing research and enhancement of CDNs engineering, along with comprehensive safety assessments and stability analysis, exhibit vast potential to advance regenerative medicine by enabling the development of efficient therapeutic interventions.
C1 [Jang, Hye-Jeong; Kang, Seong-Jun; Yoon, Jeong-Kee] Chung Ang Univ, Dept Syst Biotechnol, Anseong 17546, Gyeonggi Do, South Korea.
   [Shim, Kyu-Sik; Baek, Wooyeol] Yonsei Univ, Severance Hosp, Inst Human Tissue Restorat, Dept Plast & Reconstruct Surg,Coll Med, Seoul 03722, South Korea.
   [Lee, Jinah; Park, Joo Hyeon; Shin, Young Min; Lee, Jung Bok] Sookmyung Womens Univ, Res Inst Womens Hlth, Dept Biol Sci, Brain Korea Project 21, Seoul 04310, South Korea.
C3 Chung Ang University; Yonsei University; Yonsei University Health
   System; Sookmyung Women's University
RP Yoon, JK (corresponding author), Chung Ang Univ, Dept Syst Biotechnol, Anseong 17546, Gyeonggi Do, South Korea.; Baek, W (corresponding author), Yonsei Univ, Severance Hosp, Inst Human Tissue Restorat, Dept Plast & Reconstruct Surg,Coll Med, Seoul 03722, South Korea.; Lee, JB (corresponding author), Sookmyung Womens Univ, Res Inst Womens Hlth, Dept Biol Sci, Brain Korea Project 21, Seoul 04310, South Korea.
EM jungboklee@sookmyung.ac.kr; parande@yuhs.ac; jyoon342@cau.ac.kr
RI Lee, Jung Bok/HHZ-3200-2022
FU National Research Foundation of Korea (NRF); National Research
   Foundation of Korea (NRF) - Korean government (MSIT) [2021R1C1C1011015,
   2021K1A3A1A74099704, RS-2023-00213691]; Brain Korea 21 PLUS Project for
   the Department of Biological Science of Sookmyung Women's University;
   Sookmyung Women's University Research Grants [1-2103-2002, 1-2203-2025]
FX This study received funding from (i) the National Research Foundation of
   Korea (NRF), funded by the Korean government (MSIT) (2021R1C1C1011015,
   2021K1A3A1A74099704, and RS-2023-00213691); (ii) the Brain Korea 21 PLUS
   Project for the Department of Biological Science of Sookmyung Women's
   University; (iii) Sookmyung Women's University Research Grants
   (1-2103-2002 and 1-2203-2025); and National Research Foundation of Korea
   (NRF) (2021R1C1C1011015, 2021K1A3A1A74099704, RS-2023-00213691).
CR Ankrum JA, 2014, NAT BIOTECHNOL, V32, P252, DOI 10.1038/nbt.2816
   Antimisiaris SG, 2018, PHARMACEUTICS, V10, DOI 10.3390/pharmaceutics10040218
   Boriachek K, 2018, SMALL, V14, DOI 10.1002/smll.201702153
   Bryniarski K, 2013, J ALLERGY CLIN IMMUN, V132, P170, DOI 10.1016/j.jaci.2013.04.048
   Casadei L, 2022, J EXTRACELL VESICLES, V11, DOI 10.1002/jev2.12251
   Cavallaro S, 2021, SMALL, V17, DOI 10.1002/smll.202008155
   Cha M, 2023, ANAL CHEM, V95, P5843, DOI 10.1021/acs.analchem.2c05166
   Cheng L, 2017, STEM CELLS INT, V2017, DOI 10.1155/2017/6305295
   Cho S, 2016, SENSOR ACTUAT B-CHEM, V233, P289, DOI 10.1016/j.snb.2016.04.091
   Choi H, 2021, TISSUE ENG REGEN MED, V18, P499, DOI 10.1007/s13770-021-00361-0
   Choo YW, 2018, ACS NANO, V12, P8977, DOI 10.1021/acsnano.8b02446
   Contreras-Naranjo JC, 2017, LAB CHIP, V17, P3558, DOI 10.1039/c7lc00592j
   Cui CH, 2016, FRONT CELL DEV BIOL, V4, DOI 10.3389/fcell.2016.00089
   Davies RT, 2012, LAB CHIP, V12, P5202, DOI 10.1039/c2lc41006k
   de Voogt WS, 2021, ADV DRUG DELIVER REV, V174, P250, DOI 10.1016/j.addr.2021.04.017
   Donoso-Quezada J, 2021, TRAFFIC, V22, P204, DOI 10.1111/tra.12803
   Dragovic RA, 2011, NANOMED-NANOTECHNOL, V7, P780, DOI 10.1016/j.nano.2011.04.003
   Enderle D, 2015, PLOS ONE, V10, DOI 10.1371/journal.pone.0136133
   Franken LE, 2017, ADV SCI, V4, DOI 10.1002/advs.201600476
   Gao J, 2017, BIOMATERIALS, V135, P62, DOI 10.1016/j.biomaterials.2017.05.003
   Go G, 2019, ADV HEALTHC MATER, V8, DOI 10.1002/adhm.201801082
   Goh WJ, 2017, SCI REP-UK, V7, DOI 10.1038/s41598-017-14725-x
   Gong M, 2017, ONCOTARGET, V8, P45200, DOI 10.18632/oncotarget.16778
   Greening DW, 2015, METHODS MOL BIOL, V1295, P179, DOI 10.1007/978-1-4939-2550-6_15
   Griffin JI, 2017, ACS NANO, V11, P11584, DOI 10.1021/acsnano.7b06524
   Guillermo BF, 2021, NAT PROTOC, V16, P3163, DOI 10.1038/s41596-021-00551-z
   Guo RM, 2012, EUR RADIOL, V22, P2328, DOI 10.1007/s00330-012-2509-z
   Gurunathan S, 2019, CELLS-BASEL, V8, DOI 10.3390/cells8040307
   Guyon J, 2022, J AM SOC MASS SPECTR, DOI 10.1021/jasms.2c00204
   Hartjes TA, 2019, BIOENGINEERING-BASEL, V6, DOI 10.3390/bioengineering6010007
   Hartner WC, 2009, WIRES NANOMED NANOBI, V1, P530, DOI 10.1002/wnan.46
   Hassellöv M, 2008, ECOTOXICOLOGY, V17, P344, DOI 10.1007/s10646-008-0225-x
   Heo JS, 2021, TISSUE ENG REGEN MED, V18, P537, DOI 10.1007/s13770-020-00316-x
   Hong JHY, 2023, EXP MOL MED, V55, P541, DOI 10.1038/s12276-023-00951-z
   Hong J, 2021, ADV MATER, V33, DOI 10.1002/adma.202101110
   Hood JL, 2016, NANOMEDICINE-UK, V11, P1745, DOI 10.2217/nnm-2016-0102
   Ishida T, 2006, J CONTROL RELEASE, V112, P15, DOI 10.1016/j.jconrel.2006.01.005
   Jakobsen KR, 2015, J EXTRACELL VESICLES, V4, DOI 10.3402/jev.v4.26659
   Jang SC, 2015, SMALL, V11, P456, DOI 10.1002/smll.201401803
   Jang SC, 2013, ACS NANO, V7, P7698, DOI 10.1021/nn402232g
   Jhan YY, 2020, INT J PHARMACEUT, V573, DOI 10.1016/j.ijpharm.2019.118802
   Jin Y, 2016, ADV FUNCT MATER, V26, P5804, DOI 10.1002/adfm.201601430
   Jo W, 2014, NANOSCALE, V6, P12056, DOI 10.1039/c4nr02391a
   Jo W, 2014, LAB CHIP, V14, P1261, DOI 10.1039/c3lc50993a
   Jung M, 2022, ADV MATER, V34, DOI 10.1002/adma.202106516
   Kahlert C, 2014, J BIOL CHEM, V289, P3869, DOI 10.1074/jbc.C113.532267
   Kalluri R, 2020, SCIENCE, V367, P640, DOI 10.1126/science.aau6977
   Kang S, 2015, ACS NANO, V9, P9678, DOI 10.1021/acsnano.5b02207
   Katsuda T, 2013, SCI REP-UK, V3, DOI 10.1038/srep01197
   Khatun Z, 2016, NANOMEDICINE-UK, V11, P2359, DOI 10.2217/nnm-2016-0192
   Kim HY, 2020, BIOMATERIALS, V243, DOI 10.1016/j.biomaterials.2020.119942
   Kim HY, 2018, NANO LETT, V18, P4965, DOI 10.1021/acs.nanolett.8b01816
   Kim JY, 2021, TISSUE ENG REGEN MED, V18, P355, DOI 10.1007/s13770-021-00352-1
   Kogure T, 2011, HEPATOLOGY, V54, P1237, DOI 10.1002/hep.24504
   Konoshenko MY, 2018, BIOMED RES INT, V2018, DOI 10.1155/2018/8545347
   Kuen D, 2023, ADV MATER, V35, DOI 10.1002/adma.202303080
   Lee CS, 2023, NANO LETT, V23, P1202, DOI 10.1021/acs.nanolett.2c04159
   Lee H, 2020, INT J MOL SCI, V21, DOI 10.3390/ijms21010343
   Lee JR, 2023, ADV FUNCT MATER, V33, DOI 10.1002/adfm.202210864
   Lee JR, 2020, INT J MOL SCI, V21, DOI 10.3390/ijms21114185
   Lee JR, 2020, SCI ADV, V6, DOI 10.1126/sciadv.aaz0952
   Lee Y, 2023, BIOENG TRANSL MED, V8, DOI 10.1002/btm2.10426
   Li AC, 2017, J HEMATOL ONCOL, V10, DOI 10.1186/s13045-017-0542-8
   Li B, 2023, ACTA BIOMATER, V161, P184, DOI 10.1016/j.actbio.2023.03.002
   Li MY, 2021, MOL CANCER, V20, DOI 10.1186/s12943-021-01312-y
   Li P, 2017, THERANOSTICS, V7, P789, DOI 10.7150/thno.18133
   Li QY, 2021, THERANOSTICS, V11, P3916, DOI 10.7150/thno.52496
   Li XY, 2020, J NANOBIOTECHNOL, V18, DOI 10.1186/s12951-020-00670-x
   Liu AQ, 2022, FRONT BIOENG BIOTECH, V10, DOI 10.3389/fbioe.2022.939441
   Livshts MA, 2015, SCI REP-UK, V5, DOI 10.1038/srep17319
   Lobasso S, 2021, FRONT PHYSIOL, V12, DOI 10.3389/fphys.2021.748895
   Lu X, 2023, BIOMATER RES, V27, DOI 10.1186/s40824-023-00339-0
   Lv QJ, 2020, ADV SCI, V7, DOI 10.1002/advs.202000515
   Mahgoub EO, 2020, MOL BIOL REP, V47, P7229, DOI 10.1007/s11033-020-05715-w
   Malm T, 2016, NEUROCHEM INT, V97, P193, DOI 10.1016/j.neuint.2016.04.011
   Minciacchi VR, 2015, SEMIN CELL DEV BIOL, V40, P41, DOI 10.1016/j.semcdb.2015.02.010
   Neupane KR, 2021, ACS OMEGA, V6, P3847, DOI 10.1021/acsomega.0c05632
   Ong SGM, 2016, PHARMACEUTICS, V8, DOI 10.3390/pharmaceutics8040036
   Park CO, 2022, YONSEI MED J, V63, P881, DOI 10.3349/ymj.2022.0092
   Park Hyun-Ji, 2022, Extracell Vesicle, V1, DOI [10.1016/j.vesic.2022.100013, 10.1016/j.vesic.2022.100013]
   Patel VR, 2021, NAT COMMUN, V12, DOI 10.1038/s41467-021-26816-5
   Peterson MF, 2015, METHODS, V87, P31, DOI 10.1016/j.ymeth.2015.04.015
   Piffoux M, 2018, ACS NANO, V12, P6830, DOI 10.1021/acsnano.8b02053
   Raimondo F, 2011, PROTEOMICS, V11, P709, DOI 10.1002/pmic.201000422
   Ramasubramanian L, 2022, ACS APPL MATER INTER, V14, P54458, DOI 10.1021/acsami.2c13868
   Raposo G, 2013, J CELL BIOL, V200, P373, DOI 10.1083/jcb.201211138
   Ratajczak J, 2006, LEUKEMIA, V20, P847, DOI 10.1038/sj.leu.2404132
   Rayamajhi S, 2019, ACTA BIOMATER, V94, P482, DOI 10.1016/j.actbio.2019.05.054
   Ridolfi A, 2020, ANAL CHEM, V92, P10274, DOI 10.1021/acs.analchem.9b05716
   Sancho-Albero M, 2022, INT J MOL SCI, V23, DOI 10.3390/ijms23031150
   Sancho-Albero M, 2020, J NANOBIOTECHNOL, V18, DOI 10.1186/s12951-020-00701-7
   Sato K, 2016, J HEPATOL, V65, P213, DOI 10.1016/j.jhep.2016.03.004
   Sato YT, 2016, SCI REP-UK, V6, DOI 10.1038/srep21933
   Shi LL, 2019, LAB CHIP, V19, P3726, DOI 10.1039/c9lc00902g
   Shin H, 2023, J IND ENG CHEM, V122, P127, DOI 10.1016/j.jiec.2023.02.015
   Sidhom K, 2020, INT J MOL SCI, V21, DOI 10.3390/ijms21186466
   Song ZG, 2020, MOLECULES, V25, DOI 10.3390/molecules25235585
   Sun LN, 2021, BIOMATERIALS, V271, DOI 10.1016/j.biomaterials.2021.120761
   Sun YL, 2022, YONSEI MED J, V63, P229, DOI 10.3349/ymj.2022.63.3.229
   Tang JP, 2023, P NATL ACAD SCI USA, V120, DOI 10.1073/pnas.2303822120
   Tang JN, 2018, NAT BIOMED ENG, V2, P17, DOI 10.1038/s41551-017-0182-x
   Tao SC, 2018, DRUG DELIV, V25, P241, DOI 10.1080/10717544.2018.1425774
   Théry C, 2009, NAT REV IMMUNOL, V9, P581, DOI 10.1038/nri2567
   Thery Clotilde, 2006, Curr Protoc Cell Biol, VChapter 3, DOI 10.1002/0471143030.cb0322s30
   Tivony R, 2021, ACS SYNTH BIOL, V10, P3105, DOI 10.1021/acssynbio.1c00371
   Todorova D, 2017, CIRC RES, V120, P1658, DOI 10.1161/CIRCRESAHA.117.309681
   Valadi H, 2007, NAT CELL BIOL, V9, P654, DOI 10.1038/ncb1596
   van der Pol E, 2012, PHARMACOL REV, V64, P676, DOI 10.1124/pr.112.005983
   van Niel G, 2006, J BIOCHEM, V140, P13, DOI 10.1093/jb/mvj128
   Varderidou-Minasian S, 2020, THERANOSTICS, V10, P5979, DOI 10.7150/thno.40122
   Wang J, 2021, J CONTROL RELEASE, V329, P894, DOI 10.1016/j.jconrel.2020.10.020
   Wang LX, 2019, ACS OMEGA, V4, P22638, DOI 10.1021/acsomega.9b03561
   Wang W, 2020, CELL COMMUN SIGNAL, V18, DOI 10.1186/s12964-020-00581-2
   Wu MX, 2017, P NATL ACAD SCI USA, V114, P10584, DOI 10.1073/pnas.1709210114
   Wu MX, 2017, ADV FUNCT MATER, V27, DOI 10.1002/adfm.201606039
   Xiao Y, 2022, CELL TRANSPLANT, V31, DOI 10.1177/09636897221102898
   Xu HY, 2018, ANAL CHEM, V90, P13451, DOI 10.1021/acs.analchem.8b03272
   Yeo R.W. Y., 2013, EXOSOMES MICROVESICL, V1, P7, DOI [DOI 10.5772/57460, 10.5772/57460]
   Yi KZ, 2021, ACS SENSORS, V6, P1418, DOI 10.1021/acssensors.0c02237
   Yoon J, 2015, BIOMATERIALS, V59, P12, DOI 10.1016/j.biomaterials.2015.04.028
   Yoon JK, 2020, SMALL, V16, DOI 10.1002/smll.202000012
   Yu YL, 2023, ADV HEALTHC MATER, V12, DOI 10.1002/adhm.202202209
   Zabeo D, 2017, J EXTRACELL VESICLES, V6, DOI 10.1080/20013078.2017.1329476
   Zhang MH, 2020, J PROTEOME RES, V19, P3211, DOI 10.1021/acs.jproteome.0c00176
   Zhang Y, 2020, INT J NANOMED, V15, P6917, DOI 10.2147/IJN.S264498
   Zhang Y, 2017, DNA CELL BIOL, V36, P202, DOI 10.1089/dna.2016.3496
   Zhao X, 2018, MEDICINE, V97, DOI 10.1097/MD.0000000000012632
   Zhong YB, 2021, FRONT ONCOL, V11, DOI 10.3389/fonc.2021.743556
   Zhu QF, 2022, J NANOBIOTECHNOL, V20, DOI 10.1186/s12951-022-01540-4
NR 129
TC 14
Z9 14
U1 0
U2 34
PU KOREAN TISSUE ENGINEERING REGENERATIVE MEDICINE SOC
PI SEOCHO-GU
PA 1414 SEOCHO WORLD OFFICETEL 19, SEOUN-RO, SEOCHO-GU, SEOUL 06732, SOUTH
   KOREA
SN 1738-2696
EI 2212-5469
J9 TISSUE ENG REGEN MED
JI Tissue Eng. Regen. Med.
PD JAN
PY 2024
VL 21
IS 1
BP 1
EP 19
DI 10.1007/s13770-023-00610-4
EA DEC 2023
PG 19
WC Cell & Tissue Engineering; Engineering, Biomedical
WE Science Citation Index Expanded (SCI-EXPANDED)
SC Cell Biology; Engineering
GA DX0A3
UT WOS:001116617700001
PM 38066355
OA Green Submitted
DA 2026-02-11
ER

PT J
AU Maumus, M
   Rozier, P
   Boulestreau, J
   Jorgensen, C
   Noël, D
AF Maumus, Marie
   Rozier, Pauline
   Boulestreau, Jeremy
   Jorgensen, Christian
   Noel, Daniele
TI Mesenchymal Stem Cell-Derived Extracellular Vesicles: Opportunities and
   Challenges for Clinical Translation
SO FRONTIERS IN BIOENGINEERING AND BIOTECHNOLOGY
LA English
DT Review
DE mesenchymal stem cells; extracellular vesicles; regenerative medicine;
   therapy; clinical translation
ID ACUTE LUNG INJURY; STROMAL CELLS; NEUROVASCULAR PLASTICITY; THERAPEUTIC
   APPLICATIONS; FUNCTIONAL RECOVERY; EXOSOMES; DELIVERY; MICROVESICLES;
   INFLAMMATION; BRAIN
AB Extracellular vesicles (EVs), including exosomes and microvesicles, derived from mesenchymal stem/stromal cells (MSCs) exert similar effects as their parental cells, and are of interest for various therapeutic applications. EVs can act through uptake by the target cells followed by release of their cargo inside the cytoplasm, or through interaction of membrane-bound ligands with receptors expressed on target cells to stimulate downstream intracellular pathways. EV-based therapeutics may be directly used as substitutes of intact cells or after modification for targeted drug delivery. However, for the development of EV-based therapeutics, several production, isolation, and characterization requirements have to be met and the quality of the final product has to be tested before its clinical implementation. In this review, we discuss the challenges associated with the development of EV-based therapeutics and the regulatory specifications for their successful clinical translation.
C1 [Maumus, Marie; Rozier, Pauline; Boulestreau, Jeremy; Jorgensen, Christian; Noel, Daniele] Univ Montpellier, CHU Montpellier, INSERM, IRMB, Montpellier, France.
   [Maumus, Marie] IRMB, Bauerfeind France, Montpellier, France.
   [Jorgensen, Christian; Noel, Daniele] Lapeyronie Univ Hosp, Dept Rheumatol, Clin Immunol & Osteoarticular Dis Therapeut Unit, Montpellier, France.
C3 Universite de Montpellier; Institut National de la Sante et de la
   Recherche Medicale (Inserm); CHU de Montpellier; Institut National de la
   Sante et de la Recherche Medicale (Inserm); Universite de Montpellier;
   Universite de Montpellier; CHU de Montpellier
RP Noël, D (corresponding author), Univ Montpellier, CHU Montpellier, INSERM, IRMB, Montpellier, France.; Noël, D (corresponding author), Lapeyronie Univ Hosp, Dept Rheumatol, Clin Immunol & Osteoarticular Dis Therapeut Unit, Montpellier, France.
EM daniele.noel@inserm.fr
RI Jorgensen, Christian/C-5090-2018; Noel, Daniele/E-5719-2016; Maumus,
   Marie/AAD-1725-2019
OI Boulestreau, Jeremy/0000-0002-7231-2084
FU Inserm Institute [ANR-11-INSB-005]; University of Montpellier
   [ANR-11-INSB-005]; Agence Nationale de la Recherche [ANR-11-INSB-005];
   FOREUM Foundation for Research in Rheumatology
FX We acknowledge funding support from the Inserm Institute, the University
   of Montpellier, the Agence Nationale de la Recherche for support of the
   national infrastructure: "ECELLFRANCE: Development of a national adult
   mesenchymal stem cell based therapy platform" (ANR-11-INSB-005). JB was
   supported by a grant from FOREUMFoundation for Research in Rheumatology.
CR Abbasi-Malati Z, 2018, STEM CELL REV REP, V14, P484, DOI 10.1007/s12015-018-9817-x
   Agrahari V, 2019, TRENDS BIOTECHNOL, V37, P707, DOI 10.1016/j.tibtech.2018.11.012
   Baglio SR, 2015, STEM CELL RES THER, V6, DOI 10.1186/s13287-015-0116-z
   Bai LL, 2017, SCI REP-UK, V7, DOI 10.1038/s41598-017-04559-y
   Bari E, 2019, CELLS-BASEL, V8, DOI 10.3390/cells8090965
   Bari E, 2019, J CONTROL RELEASE, V309, P11, DOI 10.1016/j.jconrel.2019.07.022
   Bari E, 2019, NANOMEDICINE-UK, V14, P753, DOI 10.2217/nnm-2018-0240
   Bari E, 2018, CELLS-BASEL, V7, DOI 10.3390/cells7110190
   Bian SY, 2014, J MOL MED, V92, P387, DOI 10.1007/s00109-013-1110-5
   Bosch S, 2016, SCI REP-UK, V6, DOI 10.1038/srep36162
   Boulestreau J, 2020, FRONT CELL DEV BIOL, V8, DOI 10.3389/fcell.2020.00107
   Bruno S, 2009, J AM SOC NEPHROL, V20, P1053, DOI 10.1681/ASN.2008070798
   Burrello J, 2016, FRONT CELL DEV BIOL, V4, DOI 10.3389/fcell.2016.00083
   Busatto S, 2020, BIOMATER SCI-UK, V8, P39, DOI 10.1039/c9bm01007f
   Chance TC, 2020, J TRAUMA ACUTE CARE, V89, pS100, DOI 10.1097/TA.0000000000002661
   Chang CL, 2018, AM J TRANSL RES, V10, P1053
   Charoenviriyakul C, 2018, INT J PHARMACEUT, V553, P1, DOI 10.1016/j.ijpharm.2018.10.032
   Chen L, 2017, STEM CELL RES THER, V8, DOI 10.1186/s13287-016-0453-6
   Chen TS, 2011, J TRANSL MED, V9, DOI 10.1186/1479-5876-9-47
   Clark EA, 2014, STEM CELLS, V32, P1074, DOI 10.1002/stem.1623
   Cosenza S, 2018, THERANOSTICS, V8, P1399, DOI 10.7150/thno.21072
   Cosenza S, 2017, SCI REP-UK, V7, DOI 10.1038/s41598-017-15376-8
   Crivelli B, 2017, J CONTROL RELEASE, V262, P104, DOI 10.1016/j.jconrel.2017.07.023
   Cui GH, 2018, FASEB J, V32, P654, DOI 10.1096/fj.201700600R
   D'Arrigo D, 2019, J CLIN MED, V8, DOI 10.3390/jcm8111867
   Dal Collo G, 2020, STEM CELLS, V38, P698, DOI 10.1002/stem.3160
   Di Rocco G, 2016, STEM CELLS INT, V2016, DOI 10.1155/2016/5029619
   Martin-Rufino JD, 2019, FRONT BIOENG BIOTECH, V7, DOI 10.3389/fbioe.2019.00308
   Doeppner TR, 2015, STEM CELL TRANSL MED, V4, P1131, DOI 10.5966/sctm.2015-0078
   Dong LY, 2018, CELL DEATH DIS, V9, DOI 10.1038/s41419-018-0323-5
   Doorn J, 2012, TISSUE ENG PART B-RE, V18, P101, DOI [10.1089/ten.teb.2011.0488, 10.1089/ten.TEB.2011.0488]
   Drommelschmidt K, 2017, BRAIN BEHAV IMMUN, V60, P220, DOI 10.1016/j.bbi.2016.11.011
   Zurita ME, 2019, FRONT CELL INFECT MI, V9, DOI 10.3389/fcimb.2019.00125
   Fafián-Labora J, 2017, SCI REP-UK, V7, DOI 10.1038/srep43923
   Fafián-Labora J, 2020, STEM CELL RES THER, V11, DOI 10.1186/s13287-019-1534-0
   Fiedler T, 2018, INT J BIOCHEM CELL B, V100, P49, DOI 10.1016/j.biocel.2018.05.008
   Gimona M, 2017, INT J MOL SCI, V18, DOI 10.3390/ijms18061190
   Glenn Justin D, 2014, World J Stem Cells, V6, P526, DOI 10.4252/wjsc.v6.i5.526
   Gomari H, 2019, INT J NANOMED, V14, P5679, DOI 10.2147/IJN.S210731
   Gregorini M, 2017, J CELL MOL MED, V21, P3381, DOI 10.1111/jcmm.13249
   He CJ, 2018, THERANOSTICS, V8, P237, DOI 10.7150/thno.21945
   He L, 2020, GENE, V751, DOI 10.1016/j.gene.2020.144764
   Huang RQ, 2019, AGING-US, V11, P7996, DOI 10.18632/aging.102314
   Jeyaram A, 2018, AAPS J, V20, DOI 10.1208/s12248-017-0160-y
   Kang IS, 2020, BMB REP, V53, P118, DOI 10.5483/BMBRep.2020.53.2.235
   Keshtkar S, 2018, STEM CELL RES THER, V9, DOI 10.1186/s13287-018-0791-7
   Kordelas L, 2014, LEUKEMIA, V28, P970, DOI 10.1038/leu.2014.41
   Kulkarni R, 2018, STEM CELLS, V36, P420, DOI 10.1002/stem.2756
   Kusuma GD, 2018, FRONT PHARMACOL, V9, DOI 10.3389/fphar.2018.01199
   Laggner M, 2020, STEM CELL RES THER, V11, DOI 10.1186/s13287-019-1524-2
   Lai RC, 2010, STEM CELL RES, V4, P214, DOI 10.1016/j.scr.2009.12.003
   Lässer C, 2015, EXPERT OPIN BIOL TH, V15, P103, DOI 10.1517/14712598.2015.977250
   Le Saux S, 2020, BIOMATERIALS, V231, DOI 10.1016/j.biomaterials.2019.119675
   Lee MS, 2017, INT J MOL SCI, V18, DOI 10.3390/ijms18081779
   Lener T, 2015, J EXTRACELL VESICLES, V4, DOI 10.3402/jev.v4.30087
   Li TF, 2013, STEM CELLS DEV, V22, P845, DOI 10.1089/scd.2012.0395
   Lohan P, 2017, FRONT IMMUNOL, V8, DOI 10.3389/fimmu.2017.01626
   Long Q, 2017, P NATL ACAD SCI USA, V114, pE3536, DOI 10.1073/pnas.1703920114
   Lorincz AM, 2014, J EXTRACELL VESICLES, V3, DOI 10.3402/jev.v3.25465
   Mao GP, 2018, STEM CELL RES THER, V9, DOI 10.1186/s13287-018-1004-0
   Mao Q, 2019, STEM CELL RES THER, V10, DOI 10.1186/s13287-019-1522-4
   Maria ATJ, 2016, ARTHRITIS RHEUMATOL, V68, P1013, DOI 10.1002/art.39477
   Markov O, 2019, FRONT PHARMACOL, V10, DOI 10.3389/fphar.2019.01152
   Maumus M, 2013, BIOCHIMIE, V95, P2229, DOI 10.1016/j.biochi.2013.04.017
   Mendt M, 2018, JCI INSIGHT, V3, DOI 10.1172/jci.insight.99263
   Mennan C, 2019, STEM CELL RES THER, V10, DOI 10.1186/s13287-019-1202-4
   Mochizuki M, 2018, STEM CELL RES THER, V9, DOI 10.1186/s13287-017-0761-5
   Monsel A, 2016, EXPERT OPIN BIOL TH, V16, P859, DOI 10.1517/14712598.2016.1170804
   Monsel A, 2015, AM J RESP CRIT CARE, V192, P324, DOI 10.1164/rccm.201410-1765OC
   Nassar Wael, 2016, Biomater Res, V20, P21, DOI 10.1186/s40824-016-0068-0
   Ophelders DRMG, 2016, STEM CELL TRANSL MED, V5, P754, DOI 10.5966/sctm.2015-0197
   Otero-Ortega L, 2020, STEM CELL RES THER, V11, DOI 10.1186/s13287-020-01601-1
   Ou HS, 2020, AGING-US, V12, P12669, DOI 10.18632/aging.102792
   Pachler K, 2017, CYTOTHERAPY, V19, P458, DOI 10.1016/j.jcyt.2017.01.001
   Paganini C, 2019, BIOTECHNOL J, V14, DOI 10.1002/biot.201800528
   Palamà MEF, 2020, FRONT BIOENG BIOTECH, V8, DOI 10.3389/fbioe.2020.00090
   Park KS, 2019, STEM CELL RES THER, V10, DOI 10.1186/s13287-019-1352-4
   Patel DB, 2017, BIOENG TRANSL MED, V2, P170, DOI 10.1002/btm2.10065
   Perteghella S, 2017, INT J PHARMACEUT, V520, P86, DOI 10.1016/j.ijpharm.2017.02.005
   Piffoux M, 2019, ADV DRUG DELIVER REV, V138, P247, DOI 10.1016/j.addr.2018.12.009
   Qiu GG, 2019, STEM CELL RES THER, V10, DOI 10.1186/s13287-019-1484-6
   Riau AK, 2019, FRONT PHARMACOL, V10, DOI 10.3389/fphar.2019.01368
   Riazifar M, 2017, ANNU REV PHARMACOL, V57, P125, DOI 10.1146/annurev-pharmtox-061616-030146
   Richards AB, 2002, FOOD CHEM TOXICOL, V40, P871, DOI 10.1016/S0278-6915(02)00011-X
   Rohde E, 2019, CYTOTHERAPY, V21, P581, DOI 10.1016/j.jcyt.2018.12.006
   Romanov YA, 2019, B EXP BIOL MED+, V167, P131, DOI 10.1007/s10517-019-04476-2
   Salomon C, 2013, PLOS ONE, V8, DOI 10.1371/journal.pone.0068451
   Sato S, 1999, J NUTR, V129, P158, DOI 10.1093/jn/129.1.158
   Saxena A, 2009, ADV COLLOID INTERFAC, V145, P1, DOI 10.1016/j.cis.2008.07.004
   Schneider DJ, 2017, J BIOL CHEM, V292, P20897, DOI 10.1074/jbc.M117.792416
   Schuh CMAP, 2019, TRANSL RES, V210, P80, DOI 10.1016/j.trsl.2019.03.008
   Sisa C, 2019, FRONT PHYSIOL, V10, DOI 10.3389/fphys.2019.00282
   Tabak S, 2018, J CELL MOL MED, V22, P1992, DOI 10.1111/jcmm.13505
   Tan CY, 2014, STEM CELL RES THER, V5, DOI 10.1186/scrt465
   Tan LF, 2016, ANN MED, V48, P235, DOI 10.3109/07853890.2016.1157725
   Tan SS, 2013, J EXTRACELL VESICLES, V2, DOI 10.3402/jev.v2i0.22614
   Théry C, 2018, J EXTRACELL VESICLES, V7, DOI 10.1080/20013078.2018.1535750
   Ti DD, 2015, J TRANSL MED, V13, DOI 10.1186/s12967-015-0642-6
   Tian T, 2018, BIOMATERIALS, V150, P137, DOI 10.1016/j.biomaterials.2017.10.012
   Toh WS, 2018, BIOCHEM SOC T, V46, P843, DOI 10.1042/BST20180079
   Tsui NBY, 2002, CLIN CHEM, V48, P1647
   Uder C, 2018, CYTOM PART A, V93A, P32, DOI 10.1002/cyto.a.23239
   van den Hoogen P, 2019, PLOS ONE, V14, DOI 10.1371/journal.pone.0227283
   van Niel G, 2018, NAT REV MOL CELL BIO, V19, P213, DOI 10.1038/nrm.2017.125
   Villatoro AJ, 2019, VET IMMUNOL IMMUNOP, V208, P6, DOI 10.1016/j.vetimm.2018.12.003
   Vymetalova L, 2020, NEUROCHEM RES, V45, P204, DOI 10.1007/s11064-019-02925-y
   Wang LX, 2019, ACS OMEGA, V4, P22638, DOI 10.1021/acsomega.9b03561
   Watson DC, 2016, BIOMATERIALS, V105, P195, DOI 10.1016/j.biomaterials.2016.07.003
   Wei HX, 2019, INT J NANOMED, V14, P8603, DOI 10.2147/IJN.S218988
   Wiklander OPB, 2015, J EXTRACELL VESICLES, V4, DOI 10.3402/jev.v4.26316
   Xin HQ, 2013, J CEREBR BLOOD F MET, V33, P1711, DOI 10.1038/jcbfm.2013.152
   Xue CL, 2018, STEM CELLS DEV, V27, P456, DOI 10.1089/scd.2017.0296
   Yaghoubi Y, 2019, LIFE SCI, V233, DOI 10.1016/j.lfs.2019.116733
   Zeuner MT, 2016, J TRANSL MED, V14, DOI 10.1186/s12967-016-0794-z
   Zhang YL, 2015, J NEUROSURG, V122, P856, DOI 10.3171/2014.11.JNS14770
   Zhu LP, 2018, THERANOSTICS, V8, P6163, DOI 10.7150/thno.28021
   Zhu YG, 2014, STEM CELLS, V32, P116, DOI 10.1002/stem.1504
NR 117
TC 142
Z9 153
U1 2
U2 15
PU FRONTIERS MEDIA SA
PI LAUSANNE
PA AVENUE DU TRIBUNAL FEDERAL 34, LAUSANNE, CH-1015, SWITZERLAND
SN 2296-4185
J9 FRONT BIOENG BIOTECH
JI Front. Bioeng. Biotechnol.
PD SEP 10
PY 2020
VL 8
AR 997
DI 10.3389/fbioe.2020.00997
PG 12
WC Biotechnology & Applied Microbiology; Engineering, Biomedical
WE Science Citation Index Expanded (SCI-EXPANDED)
SC Biotechnology & Applied Microbiology; Engineering
GA NV9HE
UT WOS:000574622200001
PM 33015001
OA Green Submitted, gold
DA 2026-02-11
ER

PT J
AU Shi, Q
   Huo, N
   Wang, X
   Yang, S
   Wang, JC
   Zhang, T
AF Shi, Quan
   Huo, Na
   Wang, Xing
   Yang, Shuo
   Wang, Juncheng
   Zhang, Tong
TI Exosomes from oral tissue stem cells: biological effects and
   applications
SO CELL AND BIOSCIENCE
LA English
DT Review
DE Exosomes; Oral tissue stem cells; Biology function; Regenerative
   medicine
ID HUMAN DENTAL-PULP; EXFOLIATED DECIDUOUS TEETH; EXTRACELLULAR VESICLES;
   DRUG-DELIVERY; ENHANCE ANGIOGENESIS; BONE; BIODISTRIBUTION;
   DIFFERENTIATION; REGENERATION; RECOVERY
AB As natural nanoparticles, exosomes are a type of extracellular vesicles that are enclosed by a lipid bilayer and contain various cargos, including miRNA, mRNA, DNA and proteins. Exosomes have rapidly gained attention as a highly promising cell-free therapy. Because the cargo of exosomes changes with the changes in parent cells and status, exosomes from different types of cells may exhibit different biological effects. Considering the particularity of oral tissue stem cells, their exosomes were isolated and used to examine their related biological functions and the possibility of replacing stem cells. A variety of exosomes of oral tissue stem cells were studied, and the results revealed many special biological characteristics of these exosomes and their parent cells, especially immunomodulation, osteogenesis, odontogenesis, neuroprotection, nerve regeneration, wound healing, skin regeneration and vascularization. The oral tissue stem cell exosomes may be loaded with drugs or genes and act as tools for tumor treatment. The relevant results showed that exosomes from oral tissue stem cells were potent therapeutic tools. The present review focuses on the biological function and application of oral tissue stem cell-derived exosomes.
C1 [Shi, Quan; Huo, Na; Yang, Shuo; Wang, Juncheng; Zhang, Tong] Chinese Peoples Liberat Army Gen Hosp, Med Ctr 1, Inst Stomatol, Beijing 100853, Peoples R China.
   [Wang, Xing] Shanxi Med Univ, Sch & Hosp Stomatol, Taiyuan 030001, Peoples R China.
   [Wang, Xing] Shanxi Prov Key Lab Oral Dis Prevent & New Mat, Taiyuan 030001, Peoples R China.
C3 Chinese People's Liberation Army General Hospital; Shanxi Medical
   University
RP Wang, JC; Zhang, T (corresponding author), Chinese Peoples Liberat Army Gen Hosp, Med Ctr 1, Inst Stomatol, Beijing 100853, Peoples R China.
EM wbhwjc527@126.com; love_bama@163.com
RI Shi, Quan/KZT-9478-2024; Zhang, tong/IAP-2587-2023
OI Shi, Quan/0000-0002-9489-9162; 
FU National Natural Science Foundation of China [81901034, 81801004]
FX This work is supported by the grant (81901034& 81801004) from the
   National Natural Science Foundation of China.
CR Altanerova U, 2016, NEOPLASMA, V63, P925, DOI 10.4149/neo_2016_611
   Altanerova U, 2019, INT J CANCER, V144, P897, DOI 10.1002/ijc.31792
   Alvarez-Viejo M, 2020, WORLD J STEM CELLS, V12, P100, DOI 10.4252/wjsc.v12.i2.100
   Andrukhov O, 2019, WORLD J STEM CELLS, V11, P604, DOI 10.4252/wjsc.v11.i9.604
   Aydin S, 2019, ADV EXP MED BIOL, V1144, P123, DOI 10.1007/5584_2018_333
   Bei YH, 2017, THERANOSTICS, V7, P4168, DOI 10.7150/thno.21274
   Botelho J, 2017, ANN MED, V49, P644, DOI 10.1080/07853890.2017.1347705
   Brini AT, 2016, EXPERT OPIN DRUG DEL, V13, P789, DOI 10.1517/17425247.2016.1167037
   Chalisserry EP, 2017, J TISSUE ENG, V8, DOI 10.1177/2041731417702531
   Chen GP, 2018, ADV EXP MED BIOL, V1058, P171, DOI 10.1007/978-3-319-76711-6_8
   Coccè V, 2019, PHARMACEUTICS, V11, DOI 10.3390/pharmaceutics11020061
   Dave Jay R., 2018, Critical Reviews in Biomedical Engineering, V46, P429, DOI [10.1615/critrevbiomedeng.2018027342, 10.1615/CritRevBiomedEng.2018027342]
   Diomede F, 2018, STEM CELL RES THER, V9, DOI 10.1186/s13287-018-0850-0
   El Moshy S, 2020, STEM CELLS INT, V2020, DOI 10.1155/2020/7593402
   El-Sayed KMF, 2016, STEM CELLS INT, V2016, DOI 10.1155/2016/7154327
   Farges JC, 2015, MEDIAT INFLAMM, V2015, DOI 10.1155/2015/230251
   Gonzalez-King H, 2017, STEM CELLS, V35, P1747, DOI 10.1002/stem.2618
   Herberts CA, 2011, J TRANSL MED, V9, DOI 10.1186/1479-5876-9-29
   Hu XL, 2019, STEM CELL RES THER, V10, DOI 10.1186/s13287-019-1278-x
   Huang CC, 2016, BIOMATERIALS, V111, P103, DOI 10.1016/j.biomaterials.2016.09.029
   Huang GTJ, 2009, J DENT RES, V88, P792, DOI 10.1177/0022034509340867
   Iaquinta MR, 2019, FRONT CELL DEV BIOL, V7, DOI 10.3389/fcell.2019.00268
   Ji LJ, 2019, IMMUNOL RES, V67, P432, DOI 10.1007/s12026-019-09088-6
   Jiang N, 2017, ACS NANO, V11, P7736, DOI 10.1021/acsnano.7b01087
   Jimenez-Jimenez S, 2019, PLANT SIGNAL BEHAV, V14, DOI 10.1080/15592324.2019.1581559
   Jin QQ, 2019, ARTIF CELL NANOMED B, V47, P1577, DOI 10.1080/21691401.2019.1594861
   Korting HC, 2011, J EUR ACAD DERMATOL, V25, P130, DOI 10.1111/j.1468-3083.2010.03775.x
   Kou XX, 2018, SCI TRANSL MED, V10, DOI 10.1126/scitranslmed.aai8524
   Kourembanas S, 2015, ANNU REV PHYSIOL, V77, P13, DOI 10.1146/annurev-physiol-021014-071641
   Lai CP, 2014, ACS NANO, V8, P483, DOI 10.1021/nn404945r
   Lai RC, 2013, BIOTECHNOL ADV, V31, P543, DOI 10.1016/j.biotechadv.2012.08.008
   Lakhal S, 2011, BIOESSAYS, V33, P737, DOI 10.1002/bies.201100076
   Li G, 2014, CURR STEM CELL RES T, V9, P187, DOI 10.2174/1574888X09666140213151717
   Li JB, 2021, CONNECT TISSUE RES, V62, P277, DOI 10.1080/03008207.2019.1694010
   Li Y, 2017, STEM CELL RES THER, V8, DOI 10.1186/s13287-017-0648-5
   Liao W, 2019, ACTA BIOMATER, V86, P1, DOI 10.1016/j.actbio.2018.12.045
   Luo P, 2019, STEM CELL RES THER, V10, DOI 10.1186/s13287-019-1341-7
   Lv LW, 2020, J ORAL REHABIL, V47, P29, DOI 10.1111/joor.12885
   Mao Q, 2019, TISSUE ENG PT A, V25, P887, DOI [10.1089/ten.tea.2018.0176, 10.1089/ten.TEA.2018.0176]
   Meldolesi J, 2018, CURR BIOL, V28, pR435, DOI 10.1016/j.cub.2018.01.059
   Narbute K, 2019, STEM CELL TRANSL MED, V8, P490, DOI 10.1002/sctm.18-0162
   Phinney DG, 2017, STEM CELLS, V35, P851, DOI 10.1002/stem.2575
   Pivoraite U, 2015, INFLAMMATION, V38, P1933, DOI 10.1007/s10753-015-0173-6
   Pizzicannella J, 2019, INT J MOL SCI, V20, DOI 10.3390/ijms20133256
   Qin J, 2014, ACTA POL PHARM, V71, P537
   Rani S, 2016, ADV MATER, V28, P5542, DOI 10.1002/adma.201504009
   Rani S, 2015, MOL THER, V23, P812, DOI 10.1038/mt.2015.44
   Rao F, 2019, STEM CELLS INT, V2019, DOI 10.1155/2019/2546367
   Ren K, 2019, ODONTOLOGY, V107, P271, DOI 10.1007/s10266-018-0395-9
   Shi Q, 2017, FRONT PHYSIOL, V8, DOI 10.3389/fphys.2017.00904
   Smyth T, 2015, J CONTROL RELEASE, V199, P145, DOI 10.1016/j.jconrel.2014.12.013
   Stanko P, 2018, STEM CELLS INT, V2018, DOI 10.1155/2018/8973613
   Sui Y, 2020, STEM CELL RES THER, V11, DOI 10.1186/s13287-020-01628-4
   Sun Q, 2019, J CELL MOL MED, V23, P7592, DOI 10.1111/jcmm.14632
   Tkach M, 2016, CELL, V164, P1226, DOI 10.1016/j.cell.2016.01.043
   Tögel F, 2007, AM J PHYSIOL-RENAL, V292, pF1626, DOI 10.1152/ajprenal.00339.2006
   Tomar GB, 2010, BIOCHEM BIOPH RES CO, V393, P377, DOI 10.1016/j.bbrc.2010.01.126
   Tschuschke M, 2020, J CLIN MED, V9, DOI 10.3390/jcm9020436
   Venugopal C, 2018, CURR GENE THER, V18, P307, DOI 10.2174/1566523218666180913152615
   Vizoso FJ, 2019, INT J MOL SCI, V20, DOI 10.3390/ijms20153738
   Wang AC, 2020, STEM CELLS DEV, V29, P511, DOI 10.1089/scd.2019.0277
   Wang HS, 2019, J DENT RES, V98, P1271, DOI 10.1177/0022034519869580
   Wang MH, 2020, DIFFERENTIATION, V111, P1, DOI 10.1016/j.diff.2019.10.003
   Wang N, 2017, BBA-MOL BASIS DIS, V1863, P2085, DOI 10.1016/j.bbadis.2017.02.023
   Wang X, 2016, REJUV RES, V19, P351, DOI 10.1089/rej.2015.1766
   Wei JZ, 2020, J MOL HISTOL, V51, P455, DOI 10.1007/s10735-020-09896-3
   Zhang B, 2015, STEM CELL TRANSL MED, V4, P513, DOI 10.5966/sctm.2014-0267
   Zhang Y, 2019, J DENT RES, V98, P225, DOI 10.1177/0022034518804531
   Zheng GP, 2018, CELL TISSUE RES, V374, P1, DOI 10.1007/s00441-018-2871-5
   Zhuang XY, 2020, STEM CELLS INT, V2020, DOI 10.1155/2020/5816723
   Zou XY, 2016, AM J TRANSL RES, V8, P4289
NR 71
TC 23
Z9 25
U1 1
U2 44
PU BMC
PI LONDON
PA CAMPUS, 4 CRINAN ST, LONDON N1 9XW, ENGLAND
EI 2045-3701
J9 CELL BIOSCI
JI Cell Biosci.
PD SEP 14
PY 2020
VL 10
IS 1
AR 108
DI 10.1186/s13578-020-00471-7
PG 11
WC Biochemistry & Molecular Biology
WE Science Citation Index Expanded (SCI-EXPANDED)
SC Biochemistry & Molecular Biology
GA NQ4FU
UT WOS:000570820000001
PM 32944222
OA Green Submitted, gold
DA 2026-02-11
ER

PT J
AU Li, JJ
   Hosseini-Beheshti, E
   Grau, GE
   Zreiqat, H
   Little, CB
AF Li, Jiao Jiao
   Hosseini-Beheshti, Elham
   Grau, Georges E.
   Zreiqat, Hala
   Little, Christopher B.
TI Stem Cell-Derived Extracellular Vesicles for Treating Joint Injury and
   Osteoarthritis
SO NANOMATERIALS
LA English
DT Review
DE extracellular vesicles; exosomes; microvesicles; stem cells; mesenchymal
   stem cells; joint injury; osteoarthritis; joint degeneration; joint
   inflammation; regenerative medicine
ID MESENCHYMAL STROMAL CELLS; CARTILAGE REPAIR; PROMOTE ANGIOGENESIS;
   EXOSOMES MEDIATE; IN-VITRO; KNEE; MICROPARTICLES; MICROVESICLES;
   REGENERATION; BIOGENESIS
AB Extracellular vesicles (EVs) are nanoscale particles secreted by almost all cell types to facilitate intercellular communication. Stem cell-derived EVs theoretically have the same biological functions as stem cells, but offer the advantages of small size, low immunogenicity, and removal of issues such as low cell survival and unpredictable long-term behaviour associated with direct cell transplantation. They have been an area of intense interest in regenerative medicine, due to the potential to harness their anti-inflammatory and pro-regenerative effects to induce healing in a wide variety of tissues. However, the potential of using stem cell-derived EVs for treating joint injury and osteoarthritis has not yet been extensively explored. The pathogenesis of osteoarthritis, with or without prior joint injury, is not well understood, and there is a longstanding unmet clinical need to develop new treatments that provide a therapeutic effect in preventing or stopping joint degeneration, rather than merely relieving the symptoms of the disease. This review summarises the current evidence relating to stem cell-derived EVs in joint injury and osteoarthritis, providing a concise discussion of their characteristics, advantages, therapeutic effects, limitations and outlook in this exciting new area.
C1 [Li, Jiao Jiao; Little, Christopher B.] Univ Sydney, Northern Sydney Local Hlth Dist, Raymond Purves Bone & Joint Res Labs, Inst Bone & Joint Res,Kolling Inst,Fac Med & Hlth, St Leonards, NSW 2065, Australia.
   [Li, Jiao Jiao; Zreiqat, Hala] Univ Sydney, Biomat & Tissue Engn Res Unit, Sch Aerosp Mech & Mechatron Engn, Sydney, NSW 2006, Australia.
   [Li, Jiao Jiao; Zreiqat, Hala] Australian Res Council, Training Ctr Innovat BioEngn, Sydney, NSW 2006, Australia.
   [Hosseini-Beheshti, Elham; Grau, Georges E.] Univ Sydney, Fac Med & Hlth, Vasc Immunol Unit, Discipline Pathol, Sydney, NSW 2006, Australia.
C3 Northern Sydney Local Health District; University of Sydney; Kolling
   Institute of Medical Research; University of Sydney; University of
   Sydney
RP Li, JJ (corresponding author), Univ Sydney, Northern Sydney Local Hlth Dist, Raymond Purves Bone & Joint Res Labs, Inst Bone & Joint Res,Kolling Inst,Fac Med & Hlth, St Leonards, NSW 2065, Australia.; Li, JJ (corresponding author), Univ Sydney, Biomat & Tissue Engn Res Unit, Sch Aerosp Mech & Mechatron Engn, Sydney, NSW 2006, Australia.; Li, JJ (corresponding author), Australian Res Council, Training Ctr Innovat BioEngn, Sydney, NSW 2006, Australia.
EM jiaojiao.li@sydney.edu.au; elham.beheshti@sydney.edu.au;
   georges.grau@sydney.edu.au; hala.zreiqat@sydney.edu.au;
   christopher.little@sydney.edu.au
RI ; Grau, Georges/AGR-7139-2022; Little, Christopher B/A-9280-2015; Li,
   Jiao Jiao/W-3268-2019
OI Hosseini Beheshti, Elham/0000-0002-1342-4844; Grau,
   Georges/0000-0002-0442-0462; Zreiqat, Hala/0000-0003-0521-7711; Little,
   Christopher B/0000-0002-0353-7634; Li, Jiao Jiao/0000-0002-3584-6765
FU Australian National Health and Medical Research Council [APP1120249,
   APP1099920, APP1107470]; Australian Research Council [IC170100022,
   DP180102741]; Arthritis Australia; University of Sydney; Australian
   Research Council [IC170100022] Funding Source: Australian Research
   Council
FX This research was funded by the Australian National Health and Medical
   Research Council (APP1120249, APP1099920, and APP1107470), the
   Australian Research Council (IC170100022 and DP180102741), Arthritis
   Australia, and the University of Sydney.
CR Ahmed TAE, 2010, TISSUE ENG PART B-RE, V16, P305, DOI 10.1089/ten.TEB.2009.0590
   Bian SY, 2014, J MOL MED, V92, P387, DOI 10.1007/s00109-013-1110-5
   Bjorge IM, 2017, BIOMATER SCI-UK, V6, P60, DOI 10.1039/c7bm00479f
   Chahla J, 2016, J BONE JOINT SURG AM, V98, P1511, DOI 10.2106/JBJS.15.01495
   Chamberlain G, 2007, STEM CELLS, V25, P2739, DOI 10.1634/stemcells.2007-0197
   Colombo M, 2014, ANNU REV CELL DEV BI, V30, P255, DOI 10.1146/annurev-cellbio-101512-122326
   Cosenza S, 2018, THERANOSTICS, V8, P1399, DOI 10.7150/thno.21072
   Cosenza S, 2017, SCI REP-UK, V7, DOI 10.1038/s41598-017-15376-8
   Cutolo M, 2015, SEMIN ARTHRITIS RHEU, V44, P611, DOI 10.1016/j.semarthrit.2014.12.003
   De Jong OG, 2014, FRONT IMMUNOL, V5, P1, DOI 10.3389/fimmu.2014.00608
   de Jong OG, 2012, J EXTRACELL VESICLES, V1, DOI 10.3402/jev.v1i0.18396
   Dickhut A, 2009, J CELL PHYSIOL, V219, P219, DOI 10.1002/jcp.21673
   Fu Y, 2017, TISSUE ENG PART B-RE, V23, P515, DOI [10.1089/ten.teb.2016.0365, 10.1089/ten.TEB.2016.0365]
   Gore Mugdha, 2011, J Med Econ, V14, P497, DOI 10.3111/13696998.2011.594347
   György B, 2015, ANNU REV PHARMACOL, V55, P439, DOI 10.1146/annurev-pharmtox-010814-124630
   Harris JD, 2011, OSTEOARTHR CARTILAGE, V19, P779, DOI 10.1016/j.joca.2011.02.010
   Headland SE, 2015, SCI TRANSL MED, V7, DOI 10.1126/scitranslmed.aac5608
   Heldring N, 2015, HUM GENE THER, V26, P506, DOI 10.1089/hum.2015.072
   Hosseini-Beheshti E, 2019, MICROCIRCULATION, V26, DOI 10.1111/micc.12485
   Jaiswal R, 2014, FUTURE ONCOL, V10, P655, DOI [10.2217/fon.13.230, 10.2217/FON.13.230]
   Jakob RP, 2002, CLIN ORTHOP RELAT R, P170
   Kanazawa H, 2011, PLOS ONE, V6, DOI 10.1371/journal.pone.0019195
   Kato T, 2014, ARTHRITIS RES THER, V16, DOI 10.1186/ar4679
   Koizumi K, 2016, OSTEOARTHR CARTILAGE, V24, P1413, DOI 10.1016/j.joca.2016.03.006
   Kolhe R, 2017, SCI REP-UK, V7, DOI 10.1038/s41598-017-01905-y
   Lai RC, 2013, BIOTECHNOL ADV, V31, P543, DOI 10.1016/j.biotechadv.2012.08.008
   Lai RC, 2010, STEM CELL RES, V4, P214, DOI 10.1016/j.scr.2009.12.003
   Lamichhane TN, 2015, TISSUE ENG PART B-RE, V21, P45, DOI [10.1089/ten.TEB.2014.0300, 10.1089/ten.teb.2014.0300]
   Lee C, 2012, CIRCULATION, V126, P2601, DOI 10.1161/CIRCULATIONAHA.112.114173
   Lee MJ, 2010, J PROTEOME RES, V9, P1754, DOI 10.1021/pr900898n
   Lee WYW, 2017, J ORTHOP TRANSL, V9, P76, DOI 10.1016/j.jot.2017.03.005
   Lener T, 2015, J EXTRACELL VESICLES, V4, DOI 10.3402/jev.v4.30087
   Liu XL, 2017, NANOSCALE, V9, P4430, DOI 10.1039/c7nr00352h
   Lo Sicco C, 2017, STEM CELL TRANSL MED, V6, P1018, DOI 10.1002/sctm.16-0363
   Loeser RF, 2016, NAT REV RHEUMATOL, V12, P412, DOI 10.1038/nrrheum.2016.65
   Loeser RF, 2012, ARTHRITIS RHEUM-US, V64, P1697, DOI 10.1002/art.34453
   Ma YB, 2017, PLOS ONE, V12, DOI 10.1371/journal.pone.0175449
   Malda J, 2016, NAT REV RHEUMATOL, V12, P243, DOI 10.1038/nrrheum.2015.170
   Manferdini C, 2013, ARTHRITIS RHEUM-US, V65, P1271, DOI 10.1002/art.37908
   Mao GP, 2018, STEM CELL RES THER, V9, DOI 10.1186/s13287-018-1004-0
   McIntyre JA, 2018, AM J SPORT MED, V46, P3550, DOI 10.1177/0363546517735844
   Mendicino M, 2014, CELL STEM CELL, V14, P141, DOI 10.1016/j.stem.2014.01.013
   Mithoefer K, 2009, AM J SPORT MED, V37, P2053, DOI 10.1177/0363546508328414
   Mokarizadeh A, 2012, IMMUNOL LETT, V147, P47, DOI 10.1016/j.imlet.2012.06.001
   Murphy C, 2018, MOL ASPECTS MED, V60, P123, DOI 10.1016/j.mam.2017.09.006
   Murphy LB, 2010, OSTEOARTHR CARTILAGE, V18, P1372, DOI 10.1016/j.joca.2010.08.005
   Murphy L, 2008, ARTHRIT RHEUM-ARTHR, V59, P1207, DOI 10.1002/art.24021
   Murphy MB, 2013, EXP MOL MED, V45, DOI 10.1038/emm.2013.94
   Phinney DG, 2017, STEM CELLS, V35, P851, DOI 10.1002/stem.2575
   Rani S, 2015, MOL THER, V23, P812, DOI 10.1038/mt.2015.44
   Raposo G, 2013, J CELL BIOL, V200, P373, DOI 10.1083/jcb.201211138
   Riazifar M, 2017, ANNU REV PHARMACOL, V57, P125, DOI 10.1146/annurev-pharmtox-061616-030146
   Richards MM, 2016, PHYSICIAN SPORTSMED, V44, P101, DOI 10.1080/00913847.2016.1168272
   Ruiz M, 2016, EXPERT OPIN BIOL TH, V16, P33, DOI 10.1517/14712598.2016.1093108
   Salomon C, 2013, PLOS ONE, V8, DOI 10.1371/journal.pone.0068451
   Siddappa R, 2007, J ORTHOP RES, V25, P1029, DOI 10.1002/jor.20402
   Tao SC, 2017, THERANOSTICS, V7, P180, DOI 10.7150/thno.17133
   Théry C, 2002, NAT REV IMMUNOL, V2, P569, DOI 10.1038/nri855
   Tofiño-Vian M, 2018, BIOCHEM PHARMACOL, V153, P134, DOI 10.1016/j.bcp.2018.02.004
   van Buul GM, 2012, OSTEOARTHR CARTILAGE, V20, P1186, DOI 10.1016/j.joca.2012.06.003
   van der Pol E, 2010, J THROMB HAEMOST, V8, P2596, DOI 10.1111/j.1538-7836.2010.04074.x
   Vishnubhatla I., 2014, Journal of Circulating Biomarkers, V3, P1, DOI 10.5772/58597
   Vlassov AV, 2012, BBA-GEN SUBJECTS, V1820, P940, DOI 10.1016/j.bbagen.2012.03.017
   Vonk LA, 2018, THERANOSTICS, V8, P906, DOI 10.7150/thno.20746
   Wang YF, 2017, STEM CELL RES THER, V8, DOI 10.1186/s13287-017-0632-0
   Withrow J, 2016, ARTHRITIS RES THER, V18, DOI 10.1186/s13075-016-1178-8
   Witwer KW, 2013, J EXTRACELL VESICLES, V2, DOI 10.3402/jev.v2i0.20360
   WOLF P, 1967, BRIT J HAEMATOL, V13, P269, DOI 10.1111/j.1365-2141.1967.tb08741.x
   Wyles CC, 2015, STEM CELLS CLONING, V8, P117, DOI 10.2147/SCCAA.S68073
   Yáñez-Mó M, 2015, J EXTRACELL VESICLES, V4, DOI 10.3402/jev.v4.27066
   Zhang B, 2014, STEM CELLS DEV, V23, P1233, DOI 10.1089/scd.2013.0479
   Zhang HC, 2012, STEM CELLS DEV, V21, P3289, DOI 10.1089/scd.2012.0095
   Zhang S, 2016, OSTEOARTHR CARTILAGE, V24, P2135, DOI 10.1016/j.joca.2016.06.022
   Zhang SP, 2018, BIOMATERIALS, V156, P16, DOI 10.1016/j.biomaterials.2017.11.028
   Zhou Y, 2013, STEM CELL RES THER, V4, DOI 10.1186/scrt194
   Zhu Y, 2017, STEM CELL RES THER, V8, DOI 10.1186/s13287-017-0510-9
NR 76
TC 65
Z9 78
U1 3
U2 36
PU MDPI
PI BASEL
PA ST ALBAN-ANLAGE 66, CH-4052 BASEL, SWITZERLAND
EI 2079-4991
J9 NANOMATERIALS-BASEL
JI Nanomaterials
PD FEB
PY 2019
VL 9
IS 2
AR 261
DI 10.3390/nano9020261
PG 21
WC Chemistry, Multidisciplinary; Nanoscience & Nanotechnology; Materials
   Science, Multidisciplinary; Physics, Applied
WE Science Citation Index Expanded (SCI-EXPANDED)
SC Chemistry; Science & Technology - Other Topics; Materials Science;
   Physics
GA HO3FY
UT WOS:000460806700130
PM 30769853
OA Green Submitted, gold
DA 2026-02-11
ER

PT J
AU Abbaszadeh, H
   Ghorbani, F
   Derakhshani, M
   Movassaghpour, A
   Yousefi, M
AF Abbaszadeh, Hossein
   Ghorbani, Farzaneh
   Derakhshani, Mehdi
   Movassaghpour, Aliakbar
   Yousefi, Mehdi
TI Human umbilical cord mesenchymal stem cell-derived extracellular
   vesicles: A novel therapeutic paradigm
SO JOURNAL OF CELLULAR PHYSIOLOGY
LA English
DT Review
DE exosomes; extracellular vesicles; hucMSCs; microvesicles; regenerative
   medicine
ID MYOFIBROBLAST DIFFERENTIATION; EXOSOMES; ANGIOGENESIS; INJURY;
   MICROVESICLES; EXPRESSION; RESPONSES; RECOVERY; PATHWAY; DISEASE
AB Mesenchymal stem cells (MSCs) have been revealed to hold great potential for the development of new treatment approaches for various diseases. However, the clinical use of these cells is limited due to their tumorigenic effects. The therapeutic benefits of MSCs are largely dependent on paracrine factors including extracellular vesicles (EVs). EVs are nano-sized bilayer membrane structures containing lipids, microRNAs and proteins which play key roles in cell-to-cell communications. Because of their lower immunogenicity, tumorigenicity, and easier management, EVs have emerged as a new promising alternative to whole-cell therapy. Therefore, this paper reviews current preclinical studies on the use of EVs derived from human umbilical cord MSCs (hucMSCs) as a therapeutic approach in treatment of several diseases including neurological, cardiovascular, liver, kidney, and bone diseases as well as the cutaneous wound, inflammatory bowel disease, cancers, infertility, and other disorders.
C1 [Abbaszadeh, Hossein; Ghorbani, Farzaneh] Tabriz Univ Med Sci, Student Res Comm, Tabriz, Iran.
   [Abbaszadeh, Hossein; Ghorbani, Farzaneh; Derakhshani, Mehdi; Yousefi, Mehdi] Tabriz Univ Med Sci, Stem Cell Res Ctr, Tabriz, Iran.
   [Movassaghpour, Aliakbar] Tabriz Univ Med Sci, Hematol & Oncol Res Ctr, Tabriz, Iran.
   [Yousefi, Mehdi] Tabriz Univ Med Sci, Sch Med, Dept Immunol, Tabriz, Iran.
C3 Tabriz University of Medical Science; Tabriz University of Medical
   Science; Tabriz University of Medical Science; Tabriz University of
   Medical Science
RP Yousefi, M (corresponding author), Tabriz Univ Med Sci, Fac Med, Dept Immunol, Immunol, Tabriz, Iran.
EM yousefime@tbzmed.ac.ir
RI Movassaghpour, Ali/M-5826-2017; Abbaszadeh, Hossein/AAE-4877-2022;
   Yousefi, Mehdi/HHZ-3147-2022
OI Farzaneh, Ghorbani/0009-0008-0209-3876; Abbaszadeh,
   Hossein/0000-0001-6284-0855; Yousefi, Mehdi/0000-0003-0099-6728
FU stem cell research center at Tabriz University of Medical Sciences, Iran
   [60928]
FX stem cell research center at Tabriz University of Medical Sciences,
   Iran, Grant/Award Number: 60928
CR Baghaei K, 2019, J CELL PHYSIOL, V234, P9910, DOI 10.1002/jcp.27934
   Baldrich P, 2019, PLANT CELL, V31, P315, DOI 10.1105/tpc.18.00872
   Beach A, 2014, J OVARIAN RES, V7, DOI 10.1186/1757-2215-7-14
   Bi S, 2018, CURR STEM CELL RES T, V13, P658, DOI 10.2174/1574888X13666180810154048
   Blaser MC, 2018, FRONT CARDIOVASC MED, V5, DOI 10.3389/fcvm.2018.00187
   Burrello J, 2016, FRONT CELL DEV BIOL, V4, DOI 10.3389/fcell.2016.00083
   Caby MP, 2005, INT IMMUNOL, V17, P879, DOI 10.1093/intimm/dxh267
   Clayton A, 2005, J CELL SCI, V118, P3631, DOI 10.1242/jcs.02494
   Cocucci E, 2009, TRENDS CELL BIOL, V19, P43, DOI 10.1016/j.tcb.2008.11.003
   Crenshaw Brennetta J, 2018, Open Virol J, V12, P134, DOI [10.2174/1874357901812010134, 10.2174/1874357901812010134]
   Cui GH, 2018, FASEB J, V32, P654, DOI 10.1096/fj.201700600R
   Day AGE, 2018, STEM CELLS INT, V2018, DOI 10.1155/2018/4258613
   Ding DC, 2015, CELL TRANSPLANT, V24, P339, DOI 10.3727/096368915X686841
   Ding M, 2018, NEUROCHEM RES, V43, P2165, DOI 10.1007/s11064-018-2641-5
   Dong LY, 2018, CELL DEATH DIS, V9, DOI 10.1038/s41419-018-0323-5
   Dong Y, 2017, BIOMED RES INT, V2017, DOI 10.1155/2017/8970156
   Drela K, 2019, STEM CELLS INT, V2019, DOI 10.1155/2019/7012692
   Ebrahim N, 2018, STEM CELL RES THER, V9, DOI 10.1186/s13287-018-0924-z
   Fang S, 2016, STEM CELL TRANSL MED, V5, P1425, DOI 10.5966/sctm.2015-0367
   Fujita Y, 2018, J CLIN MED, V7, DOI 10.3390/jcm7100355
   Gaggi G, 2019, INT J MOL SCI, V20, DOI 10.3390/ijms20071573
   Gao D, 2018, AM J CANCER RES, V8, P2165
   Goradel NH, 2018, Current Regenerative Medicine, V7, P46, DOI [10.2174/2468424408666180315101232, 10.2174/2468424408666180315101232, DOI 10.2174/2468424408666180315101232, 10.2174/2468424, DOI 10.2174/2468424]
   Greening DW, 2015, SEMIN CELL DEV BIOL, V40, P72, DOI 10.1016/j.semcdb.2015.02.009
   Guo G, 2019, STEM CELL RES THER, V10, DOI 10.1186/s13287-019-1184-2
   Han YD, 2019, INT J BIOCHEM CELL B, V109, P59, DOI 10.1016/j.biocel.2019.01.017
   Heijnen Harry F. G., 1999, Blood, V94, P3791
   Jiang LR, 2019, BIOCHEM BIOPH RES CO, V508, P735, DOI 10.1016/j.bbrc.2018.11.189
   Jiang WQ, 2018, STEM CELLS INT, V2018, DOI 10.1155/2018/6079642
   Jing H, 2018, TRANSL RES, V196, P1, DOI 10.1016/j.trsl.2018.01.005
   Ju GQ, 2015, PLOS ONE, V10, DOI 10.1371/journal.pone.0121534
   Keshtkar S, 2018, STEM CELL RES THER, V9, DOI 10.1186/s13287-018-0791-7
   Kim YJ, 2017, BIOCHEM BIOPH RES CO, V493, P1102, DOI 10.1016/j.bbrc.2017.09.056
   Laberge A, 2018, J CELL PHYSIOL, V233, P5550, DOI 10.1002/jcp.26426
   Lee M, 2014, BIOCHEM BIOPH RES CO, V446, P983, DOI 10.1016/j.bbrc.2014.03.051
   Li R, 2019, EUR REV MED PHARMACO, V23, P2935, DOI 10.26355/eurrev_201904_17573
   Li TF, 2013, STEM CELLS DEV, V22, P845, DOI 10.1089/scd.2012.0395
   Li X, 2015, CURR PHARM DESIGN, V21, P1426, DOI 10.2174/1381612821666141126100636
   Li X, 2016, EBIOMEDICINE, V8, P72, DOI 10.1016/j.ebiom.2016.04.030
   Li X, 2019, STEM CELLS INT, V2019, DOI 10.1155/2019/8108576
   Li XF, 2019, MICROSC RES TECHNIQ, V82, P898, DOI 10.1002/jemt.23236
   Liu HH, 2019, J MACROMOL SCI A, V56, P676, DOI 10.1080/10601325.2019.1596746
   Ma J, 2017, STEM CELL TRANSL MED, V6, P51, DOI 10.5966/sctm.2016-0038
   Ma YB, 2019, J CELL MOL MED, V23, P2822, DOI 10.1111/jcmm.14190
   Osteikoetxea X, 2016, J PHYSIOL-LONDON, V594, P2881, DOI 10.1113/JP271336
   Porzionato A, 2019, AM J PHYSIOL-LUNG C, V316, pL6, DOI 10.1152/ajplung.00109.2018
   Raposo G, 2013, J CELL BIOL, V200, P373, DOI 10.1083/jcb.201211138
   Ren HJ, 2016, STEM CELLS INT, V2016, DOI 10.1155/2016/3516574
   Ribeiro A, 2013, STEM CELL RES THER, V4, DOI 10.1186/scrt336
   Riordan NH, 2018, J TRANSL MED, V16, DOI 10.1186/s12967-018-1433-7
   Robbins PD, 2014, NAT REV IMMUNOL, V14, P195, DOI 10.1038/nri3622
   Shi Y, 2019, STEM CELLS DEV, V28, P799, DOI 10.1089/scd.2018.0242
   Shiue SJ, 2019, PAIN, V160, P210, DOI 10.1097/j.pain.0000000000001395
   Sun GD, 2018, MAT SCI ENG C-MATER, V89, P194, DOI 10.1016/j.msec.2018.04.006
   SUN LP, 2017, SCI REP UK, V7
   Taheri B, 2019, J CELL PHYSIOL, V234, P8455, DOI 10.1002/jcp.27775
   Tanaka E, 2018, FRONT NEUROL, V9, DOI 10.3389/fneur.2018.00133
   Théry C, 2002, NAT REV IMMUNOL, V2, P569, DOI 10.1038/nri855
   Thery Clotilde, 2006, Curr Protoc Cell Biol, VChapter 3, DOI 10.1002/0471143030.cb0322s30
   Vakhshiteh F, 2019, INT J NANOMED, V14, P2847, DOI 10.2147/IJN.S200036
   Valandani HM, 2018, IRAN RED CRESCENT ME, V20, DOI 10.5812/ircmj.64991
   van Niel G, 2006, J BIOCHEM, V140, P13, DOI 10.1093/jb/mvj128
   Wang BY, 2017, STEM CELL RES THER, V8, DOI 10.1186/s13287-016-0463-4
   Wang B, 2018, INT J NANOMED, V13, P5257, DOI 10.2147/IJN.S167880
   Wang XL, 2018, INT J MOL MED, V41, P3063, DOI 10.3892/ijmm.2018.3496
   Wu KC, 2019, TZU CHI MED J, V31, P11, DOI 10.4103/tcmj.tcmj_87_18
   Wu YB, 2018, AM J TRANSL RES, V10, P2026
   Xiong ZH, 2018, BIOMED PHARMACOTHER, V105, P1240, DOI 10.1016/j.biopha.2018.06.032
   Yan YM, 2017, MOL THER, V25, P465, DOI 10.1016/j.ymthe.2016.11.019
   Yáñez-Mó M, 2015, J EXTRACELL VESICLES, V4, DOI 10.3402/jev.v4.27066
   Yao J, 2019, FASEB J, V33, P1695, DOI 10.1096/fj.201800131RR
   Yin K, 2019, BIOMARK RES, V7, DOI 10.1186/s40364-019-0159-x
   Yin SQ, 2019, AM J TRANSL RES, V11, P1230
   Zhang B, 2016, STEM CELLS, V34, P2485, DOI 10.1002/stem.2432
   Zhang B, 2015, STEM CELLS, V33, P2158, DOI 10.1002/stem.1771
   Zhang B, 2015, STEM CELL TRANSL MED, V4, P513, DOI 10.5966/sctm.2014-0267
   Zhang XY, 2017, STEM CELLS INT, V2017, DOI 10.1155/2017/1758139
   Zhang YT, 2019, CELL PROLIFERAT, V52, DOI 10.1111/cpr.12570
   Zhao XY, 2018, CANCER LETT, V428, P34, DOI 10.1016/j.canlet.2018.04.026
   Zhao YY, 2015, STEM CELLS INT, V2015, DOI 10.1155/2015/761643
   Zhou XH, 2019, INT J ONCOL, V54, P1843, DOI 10.3892/ijo.2019.4747
   ZHOU Y, 2013, STEM CELL RES THER, V4
   Zhu JY, 2017, J AM COLL CARDIOL, V70, pC40, DOI 10.1016/j.jacc.2017.07.136
   Zhu LP, 2018, THERANOSTICS, V8, P6163, DOI 10.7150/thno.28021
   Zhu ZY, 2019, HUM REPROD, V34, P248, DOI 10.1093/humrep/dey344
NR 85
TC 147
Z9 165
U1 5
U2 59
PU WILEY
PI HOBOKEN
PA 111 RIVER ST, HOBOKEN 07030-5774, NJ USA
SN 0021-9541
EI 1097-4652
J9 J CELL PHYSIOL
JI J. Cell. Physiol.
PD FEB
PY 2020
VL 235
IS 2
BP 706
EP 717
DI 10.1002/jcp.29004
EA JUN 2019
PG 12
WC Cell Biology; Physiology
WE Science Citation Index Expanded (SCI-EXPANDED)
SC Cell Biology; Physiology
GA JQ2GV
UT WOS:000476129000001
PM 31254289
DA 2026-02-11
ER

PT J
AU Guo, SW
   Redenski, I
   Levenberg, S
AF Guo, Shaowei
   Redenski, Idan
   Levenberg, Shulamit
TI Spinal Cord Repair: From Cells and Tissue Engineering to Extracellular
   Vesicles
SO CELLS
LA English
DT Review
DE spinal cord injury; extracellular vesicles; exosomes; tissue
   engineering; scaffolds; cells; functional recovery
ID NEURAL STEM-CELLS; MESENCHYMAL STROMAL CELLS; PROMOTE FUNCTIONAL
   RECOVERY; LONG-DISTANCE GROWTH; DENTAL-PULP; STEM/PROGENITOR CELLS;
   INJURY; EXOSOMES; SCAFFOLDS; TRANSPLANTATION
AB Spinal cord injury (SCI) is a debilitating condition, often leading to severe motor, sensory, or autonomic nervous dysfunction. As the holy grail of regenerative medicine, promoting spinal cord tissue regeneration and functional recovery are the fundamental goals. Yet, effective regeneration of injured spinal cord tissues and promotion of functional recovery remain unmet clinical challenges, largely due to the complex pathophysiology of the condition. The transplantation of various cells, either alone or in combination with three-dimensional matrices, has been intensively investigated in preclinical SCI models and clinical trials, holding translational promise. More recently, a new paradigm shift has emerged from cell therapy towards extracellular vesicles as an exciting "cell-free" therapeutic modality. The current review recapitulates recent advances, challenges, and future perspectives of cell-based spinal cord tissue engineering and regeneration strategies.
C1 [Guo, Shaowei] Shantou Univ Med, Med Coll, Affiliated Hosp 1, Shantou 515041, Peoples R China.
   [Redenski, Idan; Levenberg, Shulamit] Technion Israel Inst Technol, Dept Biomed Engn, IL-32000 Haifa, Israel.
C3 Technion Israel Institute of Technology
RP Guo, SW (corresponding author), Shantou Univ Med, Med Coll, Affiliated Hosp 1, Shantou 515041, Peoples R China.; Levenberg, S (corresponding author), Technion Israel Inst Technol, Dept Biomed Engn, IL-32000 Haifa, Israel.
EM 07swguo1@stu.edu.cn; idan.redenski@gmail.com; shulamit@bm.technion.ac.il
RI Guo, Shaowei/IWE-3390-2023
OI Guo, Shaowei/0000-0002-3662-0290; Levenberg,
   Shulamit/0000-0001-5471-7339
FU 2020 Li Ka Shing Foundation Cross-Disciplinary Research Grant
   [2020LKSFG02C]; Israel Foundation for Spinal Cord Injury
FX This research was supported by the 2020 Li Ka Shing Foundation
   Cross-Disciplinary Research Grant (2020LKSFG02C) and the Israel
   Foundation for Spinal Cord Injury.
CR Ahuja CS, 2017, NAT REV DIS PRIMERS, V3, DOI 10.1038/nrdp.2017.18
   Åkesson E, 2009, STEM CELL RES, V2, P56, DOI 10.1016/j.scr.2008.06.002
   Alizadeh A, 2019, FRONT NEUROL, V10, DOI 10.3389/fneur.2019.00282
   Anderson MA, 2016, NATURE, V532, P195, DOI 10.1038/nature17623
   Arthur A, 2008, STEM CELLS, V26, P1787, DOI 10.1634/stemcells.2007-0979
   Arthur A, 2009, STEM CELLS, V27, P2229, DOI 10.1002/stem.138
   Assinck P, 2017, NAT NEUROSCI, V20, P637, DOI 10.1038/nn.4541
   Betzer O, 2017, ACS NANO, V11, P10883, DOI 10.1021/acsnano.7b04495
   Boido M, 2019, SCI REP-UK, V9, DOI 10.1038/s41598-019-42848-w
   Cantinieaux D, 2013, PLOS ONE, V8, DOI 10.1371/journal.pone.0069515
   Chedly J, 2017, BIOMATERIALS, V138, P91, DOI 10.1016/j.biomaterials.2017.05.024
   Chen G, 2018, NATURE, V560, P382, DOI 10.1038/s41586-018-0392-8
   Cho YS, 2014, J BIOMED SCI, V21, DOI 10.1186/1423-0127-21-43
   Cofano F, 2019, INT J MOL SCI, V20, DOI 10.3390/ijms20112698
   Courtine G, 2019, NAT MED, V25, P898, DOI 10.1038/s41591-019-0475-6
   d'Aquino R, 2009, EUR CELLS MATER, V18, P75, DOI 10.22203/eCM.v018a07
   d'Aquino R, 2009, J EXP ZOOL PART B, V312B, P408, DOI 10.1002/jez.b.21263
   David G, 2019, NAT REV NEUROL, V15, P718, DOI 10.1038/s41582-019-0270-5
   Davies LC, 2010, STEM CELLS DEV, V19, P819, DOI 10.1089/scd.2009.0089
   Didiot MC, 2016, MOL THER, V24, P1836, DOI 10.1038/mt.2016.126
   Dominici M, 2006, CYTOTHERAPY, V8, P315, DOI 10.1080/14653240600855905
   Dulin JN, 2014, NEURAL REGEN RES, V9, P229, DOI 10.4103/1673-5374.128212
   Emgård M, 2014, EXP NEUROL, V253, P138, DOI 10.1016/j.expneurol.2013.12.022
   Faulkner JR, 2004, J NEUROSCI, V24, P2143, DOI 10.1523/JNEUROSCI.3547-03.2004
   Féron F, 2005, BRAIN, V128, P2951, DOI 10.1093/brain/awh657
   Fischer I, 2020, NAT REV NEUROSCI, V21, P366, DOI 10.1038/s41583-020-0314-2
   Galieva LR, 2019, FRONT NEUROSCI-SWITZ, V13, DOI 10.3389/fnins.2019.00163
   Gandia C, 2008, STEM CELLS, V26, P638, DOI 10.1634/stemcells.2007-0484
   Ganz J, 2017, FRONT NEUROSCI-SWITZ, V11, DOI 10.3389/fnins.2017.00589
   Ganz J, 2014, PLOS ONE, V9, DOI 10.1371/journal.pone.0100445
   Ganz J, 2014, STEM CELL TRANSL MED, V3, P375, DOI 10.5966/sctm.2013-0074
   Gaudet AD, 2018, NEUROTHERAPEUTICS, V15, P554, DOI 10.1007/s13311-018-0630-7
   Gensel JC, 2009, J NEUROSCI, V29, P3956, DOI 10.1523/JNEUROSCI.3992-08.2009
   Guo SW, 2021, NANO LETT, V21, P2497, DOI 10.1021/acs.nanolett.0c04834
   Guo SW, 2020, BIO-PROTOCOL, V10, DOI 10.21769/BioProtoc.3635
   Guo SW, 2020, ADV HEALTHC MATER, V9, DOI 10.1002/adhm.202000974
   Guo SW, 2019, ACS NANO, V13, P10015, DOI 10.1021/acsnano.9b01892
   Haney MJ, 2015, J CONTROL RELEASE, V207, P18, DOI 10.1016/j.jconrel.2015.03.033
   Heary RF, 2014, J NEUROSURG-SPINE, V21, P617, DOI 10.3171/2014.2.SPINE131172
   Huang AHC, 2008, STEM CELLS, V26, P2654, DOI 10.1634/stemcells.2008-0285
   Huang JH, 2020, NEUROCHEM RES, V45, P760, DOI 10.1007/s11064-019-02950-x
   Huang JH, 2020, NEUROSCIENCE, V424, P133, DOI 10.1016/j.neuroscience.2019.10.043
   Huang JH, 2017, J NEUROTRAUM, V34, P3388, DOI 10.1089/neu.2017.5063
   Hurtado A, 2006, BIOMATERIALS, V27, P430, DOI 10.1016/j.biomaterials.2005.07.014
   Hurtado A, 2011, BIOMATERIALS, V32, P6068, DOI 10.1016/j.biomaterials.2011.05.006
   Hutson TH, 2019, NAT REV NEUROL, V15, P732, DOI 10.1038/s41582-019-0280-3
   Ijaz S, 2020, J MOL NEUROSCI, V70, P458, DOI 10.1007/s12031-019-01437-2
   Iohara K, 2009, REGEN MED, V4, P377, DOI 10.2217/RME.09.5
   Kadoya K, 2016, NAT MED, V22, P479, DOI 10.1038/nm.4066
   Kamerkar S, 2017, NATURE, V546, P498, DOI 10.1038/nature22341
   Kaplan B, 2020, BIOMATERIALS, V251, DOI 10.1016/j.biomaterials.2020.120062
   Kim DK, 2016, P NATL ACAD SCI USA, V113, P170, DOI 10.1073/pnas.1522297113
   Kim YJ, 2017, BIOCHEM BIOPH RES CO, V493, P1102, DOI 10.1016/j.bbrc.2017.09.056
   Koffler J, 2019, NAT MED, V25, P263, DOI 10.1038/s41591-018-0296-z
   Kong DS, 2021, STEM CELL RES THER, V12, DOI 10.1186/s13287-021-02217-9
   Lacour SP, 2016, NAT REV MATER, V1, DOI 10.1038/natrevmats.2016.63
   Lan XY, 2019, FRONT NEUROL, V10, DOI 10.3389/fneur.2019.00824
   Lee BB, 2014, SPINAL CORD, V52, P110, DOI 10.1038/sc.2012.158
   Li C, 2019, CELL TRANSPLANT, V28, P1373, DOI 10.1177/0963689719870999
   Li D, 2018, FRONT NEUROSCI-SWITZ, V12, DOI 10.3389/fnins.2018.00845
   Li XR, 2016, SMALL, V12, P5009, DOI 10.1002/smll.201601285
   Li X, 2019, BIOMATERIALS, V197, P20, DOI 10.1016/j.biomaterials.2019.01.012
   Li X, 2018, BIOMATER SCI-UK, V6, P265, DOI 10.1039/c7bm00974g
   Li X, 2017, BIOMATERIALS, V137, P73, DOI 10.1016/j.biomaterials.2017.05.027
   Lima C, 2006, J SPINAL CORD MED, V29, P191, DOI 10.1080/10790268.2006.11753874
   Lima C, 2010, NEUROREHAB NEURAL RE, V24, P10, DOI 10.1177/1545968309347685
   Lindsay SL, 2020, NAT REV NEUROL, V16, P229, DOI 10.1038/s41582-020-0311-0
   Liu S, 2019, NEURAL REGEN RES, V14, P1352, DOI 10.4103/1673-5374.253512
   Liu W, 2020, J NEUROINFLAMM, V17, DOI 10.1186/s12974-020-1726-7
   Liu W, 2019, J NEUROTRAUM, V36, P469, DOI 10.1089/neu.2018.5835
   London AJ, 2010, SCIENCE, V328, P829, DOI 10.1126/science.1189369
   Long Q, 2017, P NATL ACAD SCI USA, V114, pE3536, DOI 10.1073/pnas.1703920114
   Lu P, 2012, CELL, V150, P1264, DOI 10.1016/j.cell.2012.08.020
   Lu YH, 2019, FRONT NEUROSCI-SWITZ, V13, DOI 10.3389/fnins.2019.00209
   Luan X, 2017, ACTA PHARMACOL SIN, V38, P754, DOI 10.1038/aps.2017.12
   Ma K, 2019, AGING-US, V11, P12278, DOI 10.18632/aging.102568
   Marynka-Kalmani K, 2010, STEM CELLS, V28, P984, DOI 10.1002/stem.425
   Mead B, 2014, PLOS ONE, V9, DOI 10.1371/journal.pone.0109305
   Mitsui T, 2005, J NEUROSCI, V25, P9624, DOI 10.1523/JNEUROSCI.2175-05.2005
   Mohammed I, 2020, METAB BRAIN DIS, V35, P809, DOI 10.1007/s11011-020-00563-w
   Mohtaram NK, 2015, J BIOMED MATER RES A, V103, P2591, DOI 10.1002/jbm.a.35392
   Murphy MB, 2013, EXP MOL MED, V45, DOI 10.1038/emm.2013.94
   Nagpal A, 2016, INT J STROKE, V11, P575, DOI 10.1177/1747493016641111
   Nakashima M, 2009, CYTOKINE GROWTH F R, V20, P435, DOI 10.1016/j.cytogfr.2009.10.012
   Nishimura S, 2013, MOL BRAIN, V6, DOI 10.1186/1756-6606-6-3
   Nuti N, 2016, STEM CELL REV REP, V12, P511, DOI 10.1007/s12015-016-9661-9
   Ozaki M, 2017, STEM CELL RES, V19, P128, DOI 10.1016/j.scr.2017.01.007
   Paino F, 2017, CLIN SCI, V131, P699, DOI 10.1042/CS20170047
   Patist CM, 2004, BIOMATERIALS, V25, P1569, DOI 10.1016/S0142-9612(03)00503-9
   Pawelec KM, 2018, BIOMED MATER, V13, DOI 10.1088/1748-605X/aaad85
   Pelagalli A, 2018, J CELL PHYSIOL, V233, P6241, DOI 10.1002/jcp.26493
   Pereira IM, 2019, PHARMACEUTICALS-BASE, V12, DOI 10.3390/ph12020065
   Perets N, 2019, NANO LETT, V19, P3422, DOI 10.1021/acs.nanolett.8b04148
   Perets N, 2018, MOL AUTISM, V9, DOI 10.1186/s13229-018-0240-6
   Phinney DG, 2017, STEM CELLS, V35, P851, DOI 10.1002/stem.2575
   Rao JS, 2018, P NATL ACAD SCI USA, V115, pE5595, DOI 10.1073/pnas.1804735115
   Redenski I, 2021, ADV FUNCT MATER, V31, DOI 10.1002/adfm.202008687
   Rong YL, 2019, AGING-US, V11, P7723, DOI 10.18632/aging.102283
   Rong YL, 2019, CELL DEATH DIS, V10, DOI 10.1038/s41419-019-1571-8
   Ropper AE, 2017, P NATL ACAD SCI USA, V114, pE820, DOI 10.1073/pnas.1616340114
   Rosenzweig ES, 2018, NAT MED, V24, P484, DOI 10.1038/nm.4502
   Ruppert KA, 2018, SCI REP-UK, V8, DOI 10.1038/s41598-017-18867-w
   Sakai K, 2012, J CLIN INVEST, V122, P80, DOI 10.1172/JCI59251
   Sensharma P, 2017, MAT SCI ENG C-MATER, V77, P1302, DOI 10.1016/j.msec.2017.03.264
   Shahriari D, 2017, TISSUE ENG PT A, V23, P415, DOI [10.1089/ten.tea.2016.0378, 10.1089/ten.TEA.2016.0378]
   Shandalov Y, 2014, P NATL ACAD SCI USA, V111, P6010, DOI 10.1073/pnas.1402679111
   Sharp KG, 2014, EXP NEUROL, V257, P186, DOI 10.1016/j.expneurol.2014.04.008
   Shrestha B, 2014, STEM CELL RES THER, V5, DOI 10.1186/scrt480
   Siebert JR, 2011, J NEUROCHEM, V119, P176, DOI 10.1111/j.1471-4159.2011.07370.x
   Steward O, 2014, NEURON, V84, P572, DOI 10.1016/j.neuron.2014.10.042
   Steward O, 2014, CELL, V156, P385, DOI 10.1016/j.cell.2014.01.017
   Steward O, 2012, EXP NEUROL, V233, P597, DOI 10.1016/j.expneurol.2011.06.017
   Subramanian A, 2009, J BIOMED SCI, V16, DOI 10.1186/1423-0127-16-108
   Sun GD, 2018, MAT SCI ENG C-MATER, V89, P194, DOI 10.1016/j.msec.2018.04.006
   Tabakow P, 2014, CELL TRANSPLANT, V23, P1631, DOI 10.3727/096368914X685131
   Teng YD, 2002, P NATL ACAD SCI USA, V99, P3024, DOI 10.1073/pnas.052678899
   Théry C, 2018, J EXTRACELL VESICLES, V7, DOI 10.1080/20013078.2018.1535750
   Thietje R., 2017, Neurological Aspects of Spinal Cord Injury, V3, P3
   Tsutsui TW, 2020, STEM CELLS CLONING, V13, P33, DOI 10.2147/SCCAA.S166759
   Tuszynski MH, 2012, NEURON, V74, P777, DOI 10.1016/j.neuron.2012.05.006
   Ullah M, 2019, ISCIENCE, V15, P421, DOI 10.1016/j.isci.2019.05.004
   Venkatesh K, 2019, CELL TISSUE RES, V377, P125, DOI 10.1007/s00441-019-03039-1
   Villa C, 2010, INT J MOL SCI, V11, P1070, DOI 10.3390/ijms11031070
   Wang L, 2018, CELL PHYSIOL BIOCHEM, V50, P1535, DOI 10.1159/000494652
   Wang XM, 2012, INTERFACE FOCUS, V2, P278, DOI 10.1098/rsfs.2012.0016
   Warner FM, 2017, Neurological aspects of spinal cord injury, P741
   Wiklander OPB, 2019, SCI TRANSL MED, V11, DOI 10.1126/scitranslmed.aav8521
   WOLF P, 1967, BRIT J HAEMATOL, V13, P269, DOI 10.1111/j.1365-2141.1967.tb08741.x
   Xin HQ, 2013, J CEREBR BLOOD F MET, V33, P1711, DOI 10.1038/jcbfm.2013.152
   Yang T, 2020, FRONT CELL NEUROSCI, V14, DOI 10.3389/fncel.2020.00078
   Yang ZY, 2015, P NATL ACAD SCI USA, V112, P13354, DOI 10.1073/pnas.1510194112
   Yao R, 2018, CELL TRANSPLANT, V27, P879, DOI 10.1177/0963689718779353
   Yu T, 2019, BRAZ J MED BIOL RES, V52, DOI [10.1590/1414-431X20198735, 10.1590/1414-431x20198735]
   Yuan XC, 2019, FRONT NEUROSCI-SWITZ, V13, DOI 10.3389/fnins.2019.00319
   Zachar L, 2016, J INFLAMM RES, V9, P231, DOI 10.2147/JIR.S121994
   Zhang QZ, 2019, ACTA BIOMATER, V88, P57, DOI 10.1016/j.actbio.2019.01.056
   Zhao CL, 2019, DRUG DES DEV THER, V13, P3693, DOI 10.2147/DDDT.S209636
   Zhao TB, 2015, CELL STEM CELL, V17, P353, DOI 10.1016/j.stem.2015.07.021
   Zhao TB, 2011, NATURE, V474, P212, DOI 10.1038/nature10135
   Zhong D, 2020, EXP BIOL MED, V245, P54, DOI 10.1177/1535370219895491
   Zhou X, 2019, BIOMED PHARMACOTHER, V115, DOI 10.1016/j.biopha.2019.108818
   Zou YL, 2020, ACS BIOMATER SCI ENG, V6, P1671, DOI 10.1021/acsbiomaterials.9b01790
NR 142
TC 54
Z9 61
U1 2
U2 74
PU MDPI
PI BASEL
PA ST ALBAN-ANLAGE 66, CH-4052 BASEL, SWITZERLAND
EI 2073-4409
J9 CELLS-BASEL
JI Cells
PD AUG
PY 2021
VL 10
IS 8
AR 1872
DI 10.3390/cells10081872
PG 19
WC Cell Biology
WE Science Citation Index Expanded (SCI-EXPANDED)
SC Cell Biology
GA UG0ZR
UT WOS:000688992100001
PM 34440641
OA Green Submitted, gold
DA 2026-02-11
ER

PT J
AU Ibrahim, A
   Ibrahim, A
   Parimon, T
AF Ibrahim, Abdulrahman
   Ibrahim, Ahmed
   Parimon, Tanyalak
TI Diagnostic and Therapeutic Applications of Extracellular Vesicles in
   Interstitial Lung Diseases
SO DIAGNOSTICS
LA English
DT Review
DE extracellular vesicles; exosomes; pathogenesis; biomarkers; therapeutic
   capability; interstitial lung diseases; lung fibrosis
ID IDIOPATHIC PULMONARY-FIBROSIS; MOLECULAR BIOMARKERS; CELLULAR
   SENESCENCE; CLINICAL-TRIALS; EMERGING ROLE; EXOSOMES; MICROVESICLES;
   MICRORNAS; PROGNOSIS; DIFFERENTIATION
AB Interstitial lung diseases (ILDs) are chronic irreversible pulmonary conditions with significant morbidity and mortality. Diagnostic approaches to ILDs are complex and multifactorial. Effective therapeutic interventions are continuously investigated and explored with substantial progress, thanks to advances in basic understanding and translational efforts. Extracellular vesicles (EVs) offer a new paradigm in diagnosis and treatment. This leads to two significant implications: new disease biomarker discovery that enables reliable diagnosis and disease assessment and the development of regenerative medicine therapeutics that target fibroproliferative processes in diseased lung tissue. In this review, we discuss the current understanding of the role of diseased tissue-derived EVs in the development of interstitial lung diseases, the utility of these EVs as diagnostic and prognostic tools, and the existing therapeutic utility of EVs. Furthermore, we review the potential therapeutic application of EVs derived from various cellular sources.
C1 [Ibrahim, Abdulrahman] Univ Queensland, Fac Med, Ochsner Clin Sch, New Orleans, LA 70121 USA.
   [Ibrahim, Ahmed] Cedars Sinai Med Ctr, Smidt Heart Inst, Los Angeles, CA 90048 USA.
   [Parimon, Tanyalak] Cedars Sinai Med Ctr, Pulm & Crit Care Div, Womens Guild Lung Inst, Dept Med, Los Angeles, CA 90048 USA.
C3 Ochsner Health System; University of Queensland; Cedars Sinai Medical
   Center; Cedars Sinai Medical Center
RP Parimon, T (corresponding author), Cedars Sinai Med Ctr, Pulm & Crit Care Div, Womens Guild Lung Inst, Dept Med, Los Angeles, CA 90048 USA.
EM v-abdibrahim@ochsner.org; ahmed.ibrahim@cshs.org;
   tanyalak.parimon@cshs.org
RI Parimon, Tanyalak/AAH-6864-2021; Ibrahim, Ahmed/GLT-9751-2022
OI Parimon, Tanyalak/0000-0002-4790-0730; Ibrahim,
   Ahmed/0000-0002-1657-7432
FU National Institute of Health (NIH-NHLBI) [1K08HL141590-01A1]; National
   Heart Lung and Blood Institute [K08HL141590] Funding Source: NIH
   RePORTER
FX This research was funded by the National Institute of Health
   (NIH-NHLBI), grant number 1K08HL141590-01A1 (TP).
CR Adams TS, 2020, SCI ADV, V6, DOI 10.1126/sciadv.aba1983
   Admyre C, 2003, EUR RESPIR J, V22, P578, DOI 10.1183/09031936.03.00041703
   Alderton GK, 2012, NAT REV CANCER, V12, P447, DOI 10.1038/nrc3304
   Alqalyoobi S, 2020, AM J RESP CRIT CARE, V201, P250, DOI 10.1164/rccm.201907-1343LE
   Antes TJ, 2018, J NANOBIOTECHNOL, V16, DOI 10.1186/s12951-018-0388-4
   Anticoli S, 2018, BIOTECHNOL J, V13, DOI 10.1002/biot.201700443
   Antin-Ozerkis D, 2019, CLIN CHEST MED, V40, P617, DOI 10.1016/j.ccm.2019.05.008
   Antoniou K, 2020, CURR OPIN PULM MED, V26, P457, DOI 10.1097/MCP.0000000000000703
   Bagnato G, 2015, EUR RESPIR REV, V24, P102, DOI 10.1183/09059180.00003214
   Barnes PJ, 2019, AM J RESP CRIT CARE, V200, P556, DOI 10.1164/rccm.201810-1975TR
   Bartel S, 2020, FRONT MED-LAUSANNE, V7, DOI 10.3389/fmed.2020.00326
   Chami HA, 2021, ANN AM THORAC SOC, V18, P148, DOI 10.1513/AnnalsATS.202005-421OC
   Chanda D, 2019, AM J RESP CELL MOL, V60, P279, DOI 10.1165/rcmb.2018-0062OC
   Chen TS, 2011, J TRANSL MED, V9, DOI 10.1186/1479-5876-9-47
   Cruz L, 2018, FRONT CELL DEV BIOL, V6, DOI 10.3389/fcell.2018.00094
   De Lauretis A, 2014, MOL DIAGN THER, V18, P505, DOI 10.1007/s40291-014-0109-0
   De Sadeleer LJ, 2020, CURR OPIN PULM MED, V26, P518, DOI 10.1097/MCP.0000000000000690
   Dhooria S, 2018, PLOS ONE, V13, DOI 10.1371/journal.pone.0191938
   Di Vizio D, 2012, AM J PATHOL, V181, P1573, DOI 10.1016/j.ajpath.2012.07.030
   Dinh PUC, 2020, NAT COMMUN, V11, DOI 10.1038/s41467-020-14344-7
   Distler O, 2019, NEW ENGL J MED, V380, P2518, DOI 10.1056/NEJMoa1903076
   Elhai M, 2020, SEMIN ARTHRITIS RHEU, V50, P480, DOI 10.1016/j.semarthrit.2020.01.006
   Eltom S, 2014, PLOS ONE, V9, DOI 10.1371/journal.pone.0101087
   Feller D, 2018, FRONT IMMUNOL, V9, DOI 10.3389/fimmu.2018.01724
   Fernandez I.E., 2020, PRECISION PULMONARY, P155, DOI [10.1007/978-3-030-31507-8_11, DOI 10.1007/978-3-030-31507-8_11]
   Flaherty KR, 2019, NEW ENGL J MED, V381, P1718, DOI 10.1056/NEJMoa1908681
   Frank AL, 2019, RESP MED, V152, P25, DOI 10.1016/j.rmed.2019.04.009
   Fujita Y, 2015, J EXTRACELL VESICLES, V4, DOI 10.3402/jev.v4.28388
   Gandham S, 2020, TRENDS BIOTECHNOL, V38, P1066, DOI 10.1016/j.tibtech.2020.05.012
   Gao YH, 2020, MED SCI MONITOR, V26, DOI 10.12659/MSM.922782
   Go H, 2020, AM J PHYSIOL-LUNG C, V318, pL845, DOI 10.1152/ajplung.00166.2019
   Gowen A, 2020, FRONT CELL DEV BIOL, V8, DOI 10.3389/fcell.2020.00149
   Gradl D, 1999, MOL CELL BIOL, V19, P5576
   Groot M, 2020, CELLS-BASEL, V9, DOI 10.3390/cells9041044
   Guiot J, 2020, THORAX, V75, P870, DOI 10.1136/thoraxjnl-2019-214077
   Guiot J, 2017, LUNG, V195, P273, DOI 10.1007/s00408-017-9993-5
   Guler SA, 2018, ANN AM THORAC SOC, V15, P854, DOI 10.1513/AnnalsATS.201801-067OC
   Gupta D, 2020, J EXTRACELL VESICLES, V9, DOI 10.1080/20013078.2020.1800222
   HARDING C, 1983, BIOCHEM BIOPH RES CO, V113, P650, DOI 10.1016/0006-291X(83)91776-X
   Holtzman J, 2020, EXP MOL MED, V52, P887, DOI 10.1038/s12276-020-0450-9
   Hou PP, 2020, MOL CELL, V78, P1192, DOI 10.1016/j.molcel.2020.05.004
   Ibrahim A, 2016, ANNU REV PHYSIOL, V78, P67, DOI 10.1146/annurev-physiol-021115-104929
   Ibrahim AGE, 2019, NAT BIOMED ENG, V3, P695, DOI 10.1038/s41551-019-0448-6
   Ibrahim AGE, 2014, STEM CELL REP, V2, P606, DOI 10.1016/j.stemcr.2014.04.006
   Jafari D, 2020, BIODRUGS, V34, P567, DOI 10.1007/s40259-020-00434-x
   Jansen F, 2017, CIRC RES, V120, P1649, DOI 10.1161/CIRCRESAHA.117.310752
   Jeppesen DK, 2019, CELL, V177, P428, DOI 10.1016/j.cell.2019.02.029
   Jimenez JJ, 2003, THROMB RES, V109, P175, DOI 10.1016/S0049-3848(03)00064-1
   Kadota T, 2020, AM J RESP CELL MOL, V63, P623, DOI 10.1165/rcmb.2020-0002OC
   Kadota T, 2018, MOL ASPECTS MED, V60, P92, DOI 10.1016/j.mam.2017.11.005
   Kalluri R, 2020, SCIENCE, V367, P640, DOI 10.1126/science.aau6977
   Kang JH, 2020, FASEB J, V34, P2213, DOI 10.1096/fj.201902354R
   Kanuma T, 2017, J IMMUNOL, V198, P4707, DOI 10.4049/jimmunol.1600731
   Khandagale A, 2020, ARTERIOSCL THROM VAS, V40, P2293, DOI 10.1161/ATVBAHA.120.314152
   Khor YH, 2020, EUR RESPIR REV, V29, DOI 10.1183/16000617.0158-2019
   Lacy SH, 2019, AM J RESP CELL MOL, V60, P269, DOI 10.1165/rcmb.2017-0248OC
   Lederer DJ, 2018, NEW ENGL J MED, V378, P1811, DOI 10.1056/NEJMra1705751
   Lee H, 2018, FRONT IMMUNOL, V9, DOI 10.3389/fimmu.2018.00924
   Lei XD, 2021, ANTIOXID REDOX SIGN, V35, P849, DOI 10.1089/ars.2019.7965
   Lener T, 2015, J EXTRACELL VESICLES, V4, DOI 10.3402/jev.v4.30087
   Ley B, 2014, AM J PHYSIOL-LUNG C, V307, pL681, DOI 10.1152/ajplung.00014.2014
   Li YJ, 2020, J CONTROL RELEASE, V328, P141, DOI 10.1016/j.jconrel.2020.08.056
   Li ZL, 2020, J EXTRACELL VESICLES, V9, DOI 10.1080/20013078.2020.1816710
   Luan X, 2017, ACTA PHARMACOL SIN, V38, P754, DOI 10.1038/aps.2017.12
   Majid QA, 2020, FRONT CARDIOVASC MED, V7, DOI 10.3389/fcvm.2020.554597
   Makiguchi T, 2016, RESP RES, V17, DOI 10.1186/s12931-016-0427-3
   Mansouri N, 2019, JCI INSIGHT, V4, DOI 10.1172/jci.insight.128060
   Marbán E, 2018, J AM COLL CARDIOL, V71, P193, DOI 10.1016/j.jacc.2017.11.013
   Martin-Medina A, 2018, AM J RESP CRIT CARE, V198, P1527, DOI 10.1164/rccm.201708-1580OC
   Martinez-Bravo MJ, 2017, J ALLERGY CLIN IMMUN, V139, P1186, DOI 10.1016/j.jaci.2016.05.051
   McVey MJ, 2019, AM J PHYSIOL-LUNG C, V316, pL977, DOI 10.1152/ajplung.00546.2018
   Minciacchi VR, 2015, SEMIN CELL DEV BIOL, V40, P41, DOI 10.1016/j.semcdb.2015.02.010
   Minnis P, 2015, EUR RESPIR J, V46, DOI 10.1183/13993003.congress-2015.PA3845
   Mohan A, 2020, RESP RES, V21, DOI 10.1186/s12931-020-01423-y
   Murphy DE, 2019, EXP MOL MED, V51
   Nana-Sinkam SP, 2017, AM J RESP CRIT CARE, V196, P1510, DOI 10.1164/rccm.201612-2457PP
   Nathan SD, 2017, LANCET RESP MED, V5, P33, DOI 10.1016/S2213-2600(16)30326-5
   Neri T, 2019, ANN CLIN LAB SCI, V49, P608
   Njock MS, 2019, THORAX, V74, P309, DOI 10.1136/thoraxjnl-2018-211897
   Novelli F, 2014, PLOS ONE, V9, DOI 10.1371/journal.pone.0095013
   Olson AL, 2020, ADV THER, V37, P3292, DOI 10.1007/s12325-020-01380-4
   PAN BT, 1983, CELL, V33, P967, DOI 10.1016/0092-8674(83)90040-5
   Parimon T, 2019, JCI INSIGHT, V4, DOI 10.1172/jci.insight.129359
   Peinado H, 2012, NAT MED, V18, P883, DOI 10.1038/nm.2753
   Popowski K, 2020, J EXTRACELL VESICLES, V9, DOI 10.1080/20013078.2020.1785161
   Qazi KR, 2010, THORAX, V65, P1016, DOI 10.1136/thx.2009.132027
   Raghu G, 2018, AM J RESP CRIT CARE, V198, pE44, DOI 10.1164/rccm.201807-1255ST
   Raj J.U., 2020, EXTRACELLULAR VESICL, P71
   Reyfman PA, 2019, AM J RESP CRIT CARE, V199, P1517, DOI 10.1164/rccm.201712-2410OC
   Richardson JJ, 2019, CHEM MATER, V31, P2191, DOI 10.1021/acs.chemmater.9b00050
   Rivera-Ortega P, 2019, ANN GLOB HEALTH, V85, DOI 10.5334/aogh.2414
   Romano M., 2020, Nanomaterials for Theranostics and Tissue Engineering, P29, DOI [DOI 10.1016/B978-0-12-817838-6.00002-4, 10.1016/B978-0-12-817838-6.00002-4]
   Royce SG, 2019, BRIT J PHARMACOL, V176, P2195, DOI 10.1111/bph.14666
   Ryerson CJ, 2017, AM J RESP CRIT CARE, V196, P1249, DOI 10.1164/rccm.201702-0400PP
   Ryerson CJ, 2013, EUR RESPIR J, V42, P750, DOI 10.1183/09031936.00131912
   Sakamoto S, 2021, EUR RESPIR J, V57, DOI 10.1183/13993003.00348-2020
   Schafer MJ, 2017, NAT COMMUN, V8, DOI 10.1038/ncomms14532
   Sdrimas K, 2014, ANTIOXID REDOX SIGN, V21, P1905, DOI 10.1089/ars.2013.5784
   Shah R, 2018, NEW ENGL J MED, V379, P958, DOI 10.1056/NEJMra1704286
   Shentu TP, 2016, FASEB J, V30
   Skeoch S, 2018, J CLIN MED, V7, DOI 10.3390/jcm7100356
   Soni S, 2016, THORAX, V71, P1020, DOI 10.1136/thoraxjnl-2015-208032
   Stahl PD, 2019, PHYSIOLOGY, V34, P169, DOI 10.1152/physiol.00045.2018
   Stolzenburg LR, 2018, CELL TISSUE RES, V371, P325, DOI 10.1007/s00441-017-2697-6
   Szabo G, 2017, NAT REV GASTRO HEPAT, V14, P455, DOI 10.1038/nrgastro.2017.71
   Tan JL, 2018, STEM CELL TRANSL MED, V7, P180, DOI 10.1002/sctm.17-0185
   Travis WD, 2013, AM J RESP CRIT CARE, V188, P733, DOI 10.1164/rccm.201308-1483ST
   Tsintou M, 2021, NEURAL REGEN RES, V16, P605, DOI 10.4103/1673-5374.295269
   Valadi H, 2007, NAT CELL BIOL, V9, P654, DOI 10.1038/ncb1596
   Verweij FJ, 2019, DEV CELL, V48, P573, DOI 10.1016/j.devcel.2019.01.004
   Wahlund CJE, 2020, SCI REP-UK, V10, DOI 10.1038/s41598-020-72067-7
   Wan X, 2020, J CELL PHYSIOL, V235, P8613, DOI 10.1002/jcp.29706
   Wang J, 2012, J CELL MOL MED, V16, P2150, DOI 10.1111/j.1582-4934.2012.01523.x
   Wells AU, 2020, LANCET RESP MED, V8, P453, DOI 10.1016/S2213-2600(20)30036-9
   Wiklander OPB, 2019, SCI TRANSL MED, V11, DOI 10.1126/scitranslmed.aav8521
   Wilkinson T, 2016, THORAX, V71, P1078, DOI 10.1136/thoraxjnl-2016-208993
   Worthington EN, 2020, INT J MOL SCI, V21, DOI 10.3390/ijms21072318
   Yáñez-Mó M, 2015, J EXTRACELL VESICLES, V4, DOI 10.3402/jev.v4.27066
   Yang DB, 2020, THERANOSTICS, V10, P3684, DOI 10.7150/thno.41580
   Yang GH, 2015, GENE, V562, P138, DOI 10.1016/j.gene.2015.02.065
   Ye C, 2020, AGING-US, V12, P6120, DOI 10.18632/aging.103010
   Yokoi A, 2019, SCI ADV, V5, DOI 10.1126/sciadv.aax8849
   Yu B, 2015, INT J CARDIOL, V182, P349, DOI 10.1016/j.ijcard.2014.12.043
   Zaizen Y, 2019, DIAGN PATHOL, V14, DOI 10.1186/s13000-019-0908-z
NR 124
TC 8
Z9 9
U1 0
U2 14
PU MDPI
PI BASEL
PA MDPI AG, Grosspeteranlage 5, CH-4052 BASEL, SWITZERLAND
EI 2075-4418
J9 DIAGNOSTICS
JI Diagnostics
PD JAN
PY 2021
VL 11
IS 1
AR 87
DI 10.3390/diagnostics11010087
PG 15
WC Medicine, General & Internal
WE Science Citation Index Expanded (SCI-EXPANDED)
SC General & Internal Medicine
GA PV6PX
UT WOS:000610109100001
PM 33430301
OA Green Submitted, gold
DA 2026-02-11
ER

PT J
AU Saadh, MJ
   Mohamed, AH
   Almoyad, MAA
   Allela, OQB
   Amin, AH
   Malquisto, AA
   Jin, WT
   Sarbu, I
   Alshamsi, F
   Elsaid, FG
   Akhavan-Sigari, R
AF Saadh, Mohamed J.
   Mohamed, Asma'a H.
   Almoyad, Muhammad Ali Abdullah
   Allela, Omer Qutaiba B.
   Amin, Ali H.
   Malquisto, April Ann
   Jin, Wong Tze
   Sarbu, Ioan
   Alshamsi, Faisal
   Elsaid, Fahmy Gad
   Akhavan-Sigari, Reza
TI Dual role of mesenchymal stem/stromal cells and their cell-free
   extracellular vesicles in colorectal cancer
SO CELL BIOCHEMISTRY AND FUNCTION
LA English
DT Review
DE cell-free therapy; colorectal cancer; exosomes; extracellular vesicles;
   mesenchymal stromal cells
ID COLITIS-ASSOCIATED TUMORIGENESIS; MULTIPLE LUNG-TUMORS; STEM-CELLS;
   TARGETED DELIVERY; PROSTATE-CANCER; COLON-CANCER; EXOSOMES;
   PROLIFERATION; STAT3; PROGRESSION
AB Colorectal cancer (CRC) is one of the main causes of cancer-related deaths. However, the surgical control of the CRC progression is difficult, and in most cases, the metastasis leads to cancer-related mortality. Mesenchymal stem/stromal cells (MSCs) with potential translational applications in regenerative medicine have been widely researched for several years. MSCs could affect tumor development through secreting exosomes. The beneficial properties of stem cells are attributed to their cell-cell interactions as well as the secretion of paracrine factors in the tissue microenvironment. For several years, exosomes have been used as a cell-free therapy to regulate the fate of tumor cells in a tumor microenvironment. This review discusses the recent advances and current understanding of assessing MSC-derived exosomes for possible cell-free therapy in CRC.
   The current analysis explores the potential contribution of mesenchymal stem/stromal cells in colorectal cancer through the release of extracellular vesicles. These vesicles' contents play a significant role in fostering tumor microenvironments, stimulating cancer cell proliferation, prompting stromal cell differentiation, encouraging angiogenesis, fostering premetastatic niche establishment, and facilitating invasion. Additionally, extracellular vesicles play a crucial role in modulating immune system responses and influencing resistance to anticancer treatments, such as chemotherapy and targeted agents. Beyond their role in promoting cancer advancement, these vesicles also contribute to cell invasion and metastasis, making them potential biomarkers for monitoring cancer progression. Consequently, both mesenchymal stem/stromal cells and their extracellular vesicles hold promise as prospective cell-free therapies in the context of colorectal cancer.
C1 [Saadh, Mohamed J.] Middle East Univ, Fac Pharm, Amman, Jordan.
   [Saadh, Mohamed J.] Appl Sci Private Univ, Appl Sci Res Ctr, Amman, Jordan.
   [Mohamed, Asma'a H.] Al Mustaqbal Univ, Coll Engn & Technol, Biomed Engn Dept, Babil, Hilla, Iraq.
   [Almoyad, Muhammad Ali Abdullah] King Khalid Univ, Coll Appl Med Sci, Dept Basic Med Sci, Abha, Mushait, Saudi Arabia.
   [Allela, Omer Qutaiba B.] Al Noor Univ Coll, Dept Pharm, Nineveh, Iraq.
   [Amin, Ali H.] Mansoura Univ, Fac Sci, Zool Dept, Mansoura, Egypt.
   [Malquisto, April Ann] Abuyog Community Coll, Abuyog Leyte, Philippines.
   [Malquisto, April Ann] ESL Sci Teacher, Tacloban, Tacloban, Philippines.
   [Malquisto, April Ann] Dept Art Sci & Educ, Tacloban City, Philippines.
   [Jin, Wong Tze] Univ Putra Malaysia, Fac Humanities Management & Sci, Dept Sci & Technol, Bintulu Campus, Bintulu 97008, Sarawak, Malaysia.
   [Jin, Wong Tze] Univ Putra Malaysia, Inst Math Res, Serdang, Selangor, Malaysia.
   [Sarbu, Ioan] Grigore T Popa Univ Med & Pharm, Dept Surg Pediat Surg & Orthoped 2, Iasi, Romania.
   [Alshamsi, Faisal] Dubai Hlth Author, Primary Hlth Care Dept, Dubai, U Arab Emirates.
   [Elsaid, Fahmy Gad] King Khalid Univ, Coll Sci, Biol Dept, Abha, Al Faraa, Saudi Arabia.
   [Akhavan-Sigari, Reza] Univ Med Ctr Tuebingen, Dept Neurosurg, Tubingen, Germany.
   [Akhavan-Sigari, Reza] Coll Humanum Warsaw Management Univ, Dept Hlth Care Management & Clin Res, Warsaw, Poland.
   [Sarbu, Ioan] Grigore T Popa Univ Med & Pharm, Dept Surg Pediat Surg & Orthoped 2, Iasi 700115, Romania.
C3 Middle East University; Applied Science University - Jordan;
   Al-Mustaqbal University College; King Khalid University; Alnoor
   University; Egyptian Knowledge Bank (EKB); Mansoura University;
   Universiti Putra Malaysia; Universiti Putra Malaysia; Grigore T Popa
   University of Medicine & Pharmacy; King Khalid University; Eberhard
   Karls University of Tubingen; Eberhard Karls University Hospital;
   Grigore T Popa University of Medicine & Pharmacy
RP Sarbu, I (corresponding author), Grigore T Popa Univ Med & Pharm, Dept Surg Pediat Surg & Orthoped 2, Iasi 700115, Romania.
EM sarbu.ioan@umfiasi.ro
RI Amin, Ali/C-9879-2018; Elsaid, Fahmy/HGC-7527-2022; Al-lela,
   Omer/U-6055-2019; Saadh, Mohamed/AAR-3534-2020; ALMOYAD,
   MUHAMMAD/HJA-5277-2022; Sârbu, Ioan/N-3980-2018
OI Amin, Ali/0000-0002-9752-602X; AlShai, Faisal/0000-0002-6145-2276;
   ALMOYAD, MUHAMMAD/0000-0001-9004-1006; Sârbu, Ioan/0000-0002-8813-4112;
   H Mohamed, Asma'a/0009-0007-4170-6420
FU Deanship of Scientific Research at King Khalid University; 
   [R.G.P.2/61/45]
FX The authors extend their appreciation to the Deanship of Scientific
   Research at King Khalid University for funding this work through large
   group Research Project under grant number R.G.P.2/61/45.
CR Agarwal V, 2022, UROLOGIA J, V89, P210, DOI 10.1177/03915603211018677
   Adell MAY, 2016, FEBS J, V283, P3288, DOI 10.1111/febs.13688
   Alzhrani GN, 2021, CELL BIOL INT, V45, P1807, DOI 10.1002/cbin.11620
   Azmi AS, 2013, CANCER METAST REV, V32, P623, DOI 10.1007/s10555-013-9441-9
   Bagheri E, 2020, LIFE SCI, V261, DOI 10.1016/j.lfs.2020.118369
   Bagheri-Mohammadi S, 2020, BIOLOGICALS, V68, P9, DOI 10.1016/j.biologicals.2020.09.004
   Barbash IM, 2003, CIRCULATION, V108, P863, DOI 10.1161/01.CIR.0000084828.50310.6A
   Bhandari A, 2019, J CELL MOL MED, V23, P5235, DOI 10.1111/jcmm.14398
   Bigoni-Ordóñez GD, 2019, CURR STEM CELL RES T, V14, P428, DOI 10.2174/1574888X13666181002151330
   Boland PM, 2017, CANCERS, V9, DOI 10.3390/cancers9050050
   Boldrup L, 2015, BRIT J CANCER, V112, P1760, DOI 10.1038/bjc.2015.150
   Bollrath J, 2009, CANCER CELL, V15, P91, DOI 10.1016/j.ccr.2009.01.002
   Bonuccelli G, 2014, ONCOTARGET, V5, P7575, DOI 10.18632/oncotarget.2243
   Bracci L, 2020, CYTOKINE GROWTH F R, V51, P84, DOI 10.1016/j.cytogfr.2019.12.004
   Bray F, 2018, CA-CANCER J CLIN, V68, P394, DOI [10.3322/caac.21492, 10.3322/caac.21609]
   Brooks DLP, 2016, MOL CANCER, V15, DOI 10.1186/s12943-016-0510-x
   Brown KGM, 2019, BMJ-BRIT MED J, V366, DOI 10.1136/bmj.l4561
   Byun JS, 2013, AM J PATHOL, V182, P1055, DOI 10.1016/j.ajpath.2013.01.009
   Chan BD, 2019, PROTEOMICS, V19, DOI 10.1002/pmic.201800149
   Chang Y., 2017, J Pract Med, V33, P2267
   Chen HL, 2020, BIOSCI BIOTECH BIOCH, V84, P338, DOI 10.1080/09168451.2019.1677452
   Chen J, 2016, INT J CLIN EXP PATHO, V9, P5437
   Chen JR, 2023, APOPTOSIS, V28, P549, DOI 10.1007/s10495-022-01798-x
   Chen ZX, 2014, BIOCHEM BIOPH RES CO, V450, P1402, DOI 10.1016/j.bbrc.2014.07.002
   Cheshomi H, 2019, J CELL BIOCHEM, V120, P2671, DOI 10.1002/jcb.27582
   Chinnappan M, 2020, CANCER LETT, V486, P18, DOI 10.1016/j.canlet.2020.05.004
   Chu DT, 2020, INT J MOL SCI, V21, DOI 10.3390/ijms21030708
   Chuang YC, 2018, BIOL PROCED ONLINE, V10, DOI 10.1186/s12575-018-0073-x
   Chung IM, 2020, CLIN CHIM ACTA, V500, P226, DOI 10.1016/j.cca.2019.10.022
   Cui LL, 2015, STEM CELL RES THER, V6, DOI 10.1186/scrt544
   De Wever O, 2008, INT J CANCER, V123, P2229, DOI 10.1002/ijc.23925
   Deb A, 2021, LIFE SCI, V264, DOI 10.1016/j.lfs.2020.118623
   Du Q, 2021, J GASTROINTEST ONCOL, V12, P52, DOI 10.21037/jgo-20-513
   Du WL, 2017, P NATL ACAD SCI USA, V114, pE6157, DOI 10.1073/pnas.1700363114
   Du WJ, 2016, STEM CELL RES THER, V7, DOI 10.1186/s13287-016-0418-9
   Fan L, 2022, ADV SCI, V9, DOI 10.1002/advs.202105586
   Fath MK, 2023, PROG BIOPHYS MOL BIO, V178, P1, DOI 10.1016/j.pbiomolbio.2023.02.001
   Fath MK, 2022, PATHOL RES PRACT, V237, DOI 10.1016/j.prp.2022.154024
   Fath MK, 2022, PATHOL RES PRACT, V237, DOI 10.1016/j.prp.2022.154010
   Feng B, 2009, CANCER BIOTHER RADIO, V24, P717, DOI 10.1089/cbr.2009.0652
   Ferlay J, 2010, BREAST CANCER EPIDEMIOLOGY, P1, DOI 10.1007/978-1-4419-0685-4_1
   François S, 2019, STEM CELL TRANSL MED, V8, P285, DOI 10.1002/sctm.18-0117
   Fregni G, 2018, EBIOMEDICINE, V29, P128, DOI 10.1016/j.ebiom.2018.02.017
   Ghosh S, 2023, ACS APPL BIO MATER, V6, P2576, DOI 10.1021/acsabm.3c00199
   Grivennikov S, 2009, CANCER CELL, V15, P103, DOI 10.1016/j.ccr.2009.01.001
   Gudbergsson JM, 2019, J CELL COMMUN SIGNAL, V13, P443, DOI 10.1007/s12079-019-00524-8
   Guo LC, 2019, CANCER SCI, V110, P805, DOI 10.1111/cas.13910
   Hade MD, 2021, CELLS-BASEL, V10, DOI 10.3390/cells10081959
   Huang TY, 2020, FRONT ENDOCRINOL, V11, DOI 10.3389/fendo.2020.00382
   Huang W, 2021, STEM CELL RES THER, V12, DOI 10.1186/s13287-021-02401-x
   Jafari D, 2020, BIODRUGS, V34, P567, DOI 10.1007/s40259-020-00434-x
   Jahangiri B, 2022, INT J PHARMACEUT, V627, DOI 10.1016/j.ijpharm.2022.122214
   Jang Y, 2015, IN VITRO CELL DEV-AN, V51, P142, DOI 10.1007/s11626-014-9814-6
   Jeppesen DK, 2019, CELL, V177, P428, DOI 10.1016/j.cell.2019.02.029
   Jepsen RK, 2016, EXP MOL PATHOL, V100, P125, DOI 10.1016/j.yexmp.2015.12.004
   Jiang LQ, 2019, MED SCI MONITOR, V25, P3329, DOI 10.12659/MSM.914027
   Jin SS, 2023, ADV MATER, V35, DOI 10.1002/adma.202211602
   Kalluri R, 2020, SCIENCE, V367, P640, DOI 10.1126/science.aau6977
   Kalluri R, 2016, NAT REV CANCER, V16, P582, DOI 10.1038/nrc.2016.73
   Kanehira M, 2007, CANCER GENE THER, V14, P894, DOI 10.1038/sj.cgt.7701079
   Kang JJ, 2018, BIOMED RES INT, V2018, DOI 10.1155/2018/9652817
   Katz OB, 2015, DRUG RESIST UPDATE, V19, P33, DOI 10.1016/j.drup.2014.12.002
   Kenarkoohi A, 2020, INT J MOL CELL MED, V9, P146, DOI 10.22088/IJMCM.BUMS.9.2.146
   Keum N, 2019, NAT REV GASTRO HEPAT, V16, P713, DOI 10.1038/s41575-019-0189-8
   Kim N, 2015, STEM CELLS DEV, V24, P2808, DOI 10.1089/scd.2015.0103
   Koliaraki V, 2017, GASTROENTEROLOGY, V152, P964, DOI 10.1053/j.gastro.2016.11.049
   Lee JK, 2013, PLOS ONE, V8, DOI [10.1371/journal.pone.0066555, 10.1371/journal.pone.0084256]
   Li Q, 2023, INTERD MED, V1, DOI 10.1002/INMD.20220015
   Li T, 2021, DIGEST DIS SCI, V66, P1916, DOI 10.1007/s10620-020-06458-1
   Li YJ, 2020, ACTA BIOMATER, V101, P519, DOI 10.1016/j.actbio.2019.10.022
   Liang GF, 2020, J NANOBIOTECHNOL, V18, DOI 10.1186/s12951-019-0563-2
   Lim W, 2019, TISSUE ENG REGEN MED, V16, P213, DOI 10.1007/s13770-019-00190-2
   Ling XY, 2010, CANCER MICROENVIRON, V3, P83, DOI 10.1007/s12307-010-0041-8
   Linhares MM, 2015, PLOS ONE, V10, DOI 10.1371/journal.pone.0144333
   Liu C, 2022, J NANOBIOTECHNOL, V20, DOI 10.1186/s12951-022-01421-w
   Luetzkendorf J, 2010, J CELL MOL MED, V14, P2292, DOI 10.1111/j.1582-4934.2009.00794.x
   Mannavola F, 2019, FRONT ONCOL, V9, DOI 10.3389/fonc.2019.00521
   Mansourabadi AH, 2022, BMC MOL CELL BIOL, V23, DOI 10.1186/s12860-022-00439-0
   Masuda S, 2009, EXP HEMATOL, V37, P1250, DOI 10.1016/j.exphem.2009.07.008
   Maxwell PJ, 2014, ONCOTARGET, V5, P4895, DOI 10.18632/oncotarget.2052
   Mc Namee N, 2018, BBA-REV CANCER, V1870, P123, DOI 10.1016/j.bbcan.2018.07.003
   Mi YY, 2016, ARCH MED RES, V47, P411, DOI 10.1016/j.arcmed.2016.09.005
   Mueller LP, 2011, CANCER GENE THER, V18, P229, DOI 10.1038/cgt.2010.68
   Naderi EH, 2015, MOL CANCER, V14, DOI 10.1186/s12943-014-0278-9
   Nakamura K, 2004, GENE THER, V11, P1155, DOI 10.1038/sj.gt.3302276
   Naseri M, 2021, J CELL MOL MED, V25, P3312, DOI 10.1111/jcmm.16401
   Nasuno M, 2014, STEM CELLS, V32, P913, DOI 10.1002/stem.1594
   Ning SF, 2023, STEM CELL REV REP, DOI 10.1007/s12015-023-10606-1
   Nishikawa G, 2019, CELL DEATH DIS, V10, DOI 10.1038/s41419-019-1508-2
   Nones K, 2014, INT J CANCER, V135, P1110, DOI 10.1002/ijc.28765
   Petrenko Y, 2019, STEM CELLS INT, V2019, DOI 10.1155/2019/5909524
   Poggi A, 2018, FRONT IMMUNOL, V9, DOI 10.3389/fimmu.2018.00262
   Pu XL, 2018, BIOMED PHARMACOTHER, V103, P373, DOI 10.1016/j.biopha.2018.04.006
   Qi LL, 2022, STEM CELL REV REP, V18, P2444, DOI 10.1007/s12015-022-10353-9
   Qu MW, 2022, MUTAGENESIS, V37, P164, DOI 10.1093/mutage/geac007
   Rager TM, 2016, J PEDIATR SURG, V51, P942, DOI 10.1016/j.jpedsurg.2016.02.061
   Ran N, 2023, BIOACT MATER, V25, P766, DOI 10.1016/j.bioactmat.2022.07.002
   Rashid K, 2023, BIOCHIMIE, V212, P1, DOI 10.1016/j.biochi.2023.03.014
   Rawla P, 2019, GASTROENTEROL REV, V14, P89, DOI 10.5114/pg.2018.81072
   Ren CC, 2008, STEM CELLS, V26, P2332, DOI 10.1634/stemcells.2008-0084
   Reza AMMT CY-J., 2016, Sci Rep, V6, P1
   Ridge SM, 2017, MOL CANCER, V16, DOI 10.1186/s12943-017-0597-8
   Rivera-Cruz CM, 2017, STEM CELLS INT, V2017, DOI 10.1155/2017/4015039
   Romano E, 2020, PHARMACEUTICALS-BASE, V13, DOI 10.3390/ph13100319
   Ruiz-López L, 2018, J GASTROEN HEPATOL, V33, P792, DOI 10.1111/jgh.14049
   Sánchez-Gundín J, 2018, INT J MED SCI, V15, P659, DOI 10.7150/ijms.24453
   Sarvaiya PJ, 2013, ONCOTARGET, V4, P2171, DOI 10.18632/oncotarget.1426
   Sasportas LS, 2009, P NATL ACAD SCI USA, V106, P4822, DOI 10.1073/pnas.0806647106
   Shukla L, 2020, FRONT PHARMACOL, V11, DOI 10.3389/fphar.2020.00158
   Siddiquee KAZ, 2008, CELL RES, V18, P254, DOI 10.1038/cr.2008.18
   Sinha N, 2020, NEPHROLOGY, V25, P881, DOI 10.1111/nep.13720
   Song H, 2021, J CELL MOL MED, V25, P4883, DOI 10.1111/jcmm.16290
   Soontararak S, 2018, STEM CELL TRANSL MED, V7, P456, DOI 10.1002/sctm.17-0305
   Sun HX, 2017, J CLIN LAB ANAL, V31, DOI 10.1002/jcla.22129
   Takahashi K, 2006, CELL, V126, P663, DOI 10.1016/j.cell.2006.07.024
   Takeda YS, 2015, PLOS ONE, V10, DOI 10.1371/journal.pone.0135111
   Takigawa H, 2017, NEOPLASIA, V19, P429, DOI 10.1016/j.neo.2017.02.010
   Tan HX, 2019, ONCOTARGETS THER, V12, P5323, DOI 10.2147/OTT.S178618
   Théry C, 2018, J EXTRACELL VESICLES, V7, DOI 10.1080/20013078.2018.1535750
   Timaner M, 2020, SEMIN CANCER BIOL, V60, P225, DOI 10.1016/j.semcancer.2019.06.003
   Trajkovic K, 2008, SCIENCE, V319, P1244, DOI 10.1126/science.1153124
   Van Cutsem E, 2014, ANN ONCOL, V25, P1, DOI 10.1093/annonc/mdu260
   van Eekelen M, 2010, ONCOGENE, V29, P3185, DOI 10.1038/onc.2010.75
   van Niel G, 2006, J BIOCHEM, V140, P13, DOI 10.1093/jb/mvj128
   van Niel G, 2018, NAT REV MOL CELL BIO, V19, P213, DOI 10.1038/nrm.2017.125
   VOGELSTEIN B, 1988, NEW ENGL J MED, V319, P525, DOI 10.1056/NEJM198809013190901
   Walczak H, 2000, EXP CELL RES, V256, P58, DOI 10.1006/excr.2000.4840
   Wang XQ, 2018, PLOS ONE, V13, DOI 10.1371/journal.pone.0193059
   Wang Y, 2021, J ONCOL, V2021, DOI 10.1155/2021/3874478
   Wei ZP, 2023, J NANOBIOTECHNOL, V21, DOI 10.1186/s12951-023-01951-x
   Welsh JA, 2024, J EXTRACELL VESICLES, V13, DOI [10.1002/jev2.12404, 10.1002/jev2.12451]
   Wolf AMD, 2018, CA-CANCER J CLIN, V68, P250, DOI 10.3322/caac.21457
   Wu XB, 2016, SCI REP-UK, V6, DOI 10.1038/srep21420
   Xiao YW, 2020, CANCER LETT, V476, P13, DOI 10.1016/j.canlet.2020.01.033
   Xie YH, 2020, SIGNAL TRANSDUCT TAR, V5, DOI 10.1038/s41392-020-0116-z
   Xin H, 2007, STEM CELLS, V25, P1618, DOI 10.1634/stemcells.2006-0461
   Xu Y, 2019, J CELL PHYSIOL, V234, P21380, DOI 10.1002/jcp.28747
   Xue CL, 2022, STEM CELL RES THER, V13, DOI 10.1186/s13287-022-03017-5
   Yang SP, 2021, STEM CELL RES THER, V12, DOI 10.1186/s13287-021-02404-8
   Yang TZ, 2015, PHARM RES-DORDR, V32, P2003, DOI 10.1007/s11095-014-1593-y
   Yang X, 2014, J IMMUNOL RES, V2014, DOI 10.1155/2014/318098
   Yu PF, 2017, ONCOGENE, V36, P482, DOI 10.1038/onc.2016.217
   Zarà M, 2020, DIAGNOSTICS, V10, DOI 10.3390/diagnostics10110943
   Zhang M, 2017, CELL PHYSIOL BIOCHEM, V42, P211, DOI 10.1159/000477314
   Zhang N, 2021, ARCH BIOCHEM BIOPHYS, V709, DOI 10.1016/j.abb.2021.108965
   Zhang Y, 2019, CELL BIOSCI, V9, DOI 10.1186/s13578-019-0282-2
   Zheng XB, 2019, GASTROENTEROL REP, V7, P127, DOI 10.1093/gastro/goy017
NR 147
TC 7
Z9 7
U1 0
U2 3
PU WILEY
PI HOBOKEN
PA 111 RIVER ST, HOBOKEN 07030-5774, NJ USA
SN 0263-6484
EI 1099-0844
J9 CELL BIOCHEM FUNCT
JI Cell Biochem. Funct.
PD MAR 16
PY 2024
VL 42
IS 2
AR e3962
DI 10.1002/cbf.3962
PG 15
WC Biochemistry & Molecular Biology; Cell Biology
WE Science Citation Index Expanded (SCI-EXPANDED)
SC Biochemistry & Molecular Biology; Cell Biology
GA LF9V3
UT WOS:001185493300001
PM 38491792
OA Bronze
DA 2026-02-11
ER

PT J
AU Pinheiro, A
   Silva, AM
   Teixeira, JH
   Gonçalves, RM
   Almeida, MI
   Barbosa, MA
   Santos, SG
AF Pinheiro, Alice
   Silva, Andreia M.
   Teixeira, Jose H.
   Goncalves, Raquel M.
   Almeida, Maria I.
   Barbosa, Mario A.
   Santos, Susana G.
TI Extracellular vesicles: intelligent delivery strategies for therapeutic
   applications
SO JOURNAL OF CONTROLLED RELEASE
LA English
DT Review
DE Exosomes; Biodistribution; Delivery system; Nanoparticles
ID CELL-DERIVED EXOSOMES; MESENCHYMAL STEM-CELL; BLOOD-BRAIN-BARRIER;
   DRUG-DELIVERY; IN-VITRO; CANCER-THERAPY; STROMAL CELLS; MILK EXOSOMES;
   POLYELECTROLYTE COMPLEXES; B16BL6-DERIVED EXOSOMES
AB Extracellular vesicles (EV), in particular exosomes, have been the object of intense research, due to their potential to mediate intercellular communication, modulating the phenotype of target cells. The natural properties and functions of EV are being exploited as biomarkers for disease diagnosis and prognosis, and as nano-biocarriers for the development of new therapeutic strategies. EV have been particularly examined in the field of cancer, but are also increasingly investigated in other areas, like immune-related diseases and regenerative medicine.
   In this review, the therapeutic use of EV as drug delivery systems is described, balancing the advantages and drawbacks of different routes for their in vivo administration. Systemic and local delivery of EV are discussed, tackling the persisting difficulties in the assessment of their pharmacokinetics, pharmacodynamics and biodistribution in vivo. Finally, we discuss the future perspectives for incorporating EV into delivery systems and their use for an improved and controlled release of EV in vivo.
C1 [Pinheiro, Alice; Silva, Andreia M.; Teixeira, Jose H.; Goncalves, Raquel M.; Almeida, Maria I.; Barbosa, Mario A.; Santos, Susana G.] Univ Porto, Inst Invest & Inovacao Saude i3S, Rua Alfredo Allen 208, P-4200135 Porto, Portugal.
   [Pinheiro, Alice; Silva, Andreia M.; Teixeira, Jose H.; Goncalves, Raquel M.; Almeida, Maria I.; Barbosa, Mario A.; Santos, Susana G.] Univ Porto, INEB Inst Engn Biomed, Rua Alfredo Allen 208, P-4200135 Porto, Portugal.
   [Pinheiro, Alice] Univ Porto, FEUP Fac Engn, Rua Dr Roberto Frias S-N, P-4200465 Porto, Portugal.
   [Silva, Andreia M.; Teixeira, Jose H.; Goncalves, Raquel M.; Barbosa, Mario A.] Univ Porto, ICBAS, Rua Jorge de Viterbo Ferreira 228, P-4050313 Porto, Portugal.
C3 Universidade do Porto; i3S - Instituto de Investigacao e Inovacao em
   Saude, Universidade do Porto; Universidade do Porto; Universidade do
   Porto; Universidade do Porto
RP Santos, SG (corresponding author), INEB Inst Engn Biomed, Rua Alfredo Allen 208, P-4200135 Porto, Portugal.
EM susana.santos@ineb.up.pt
RI Silva, Aneia M/AAY-1152-2021; Goncalves, Raquel/KDO-3279-2024; Barbosa,
   Mario/F-5964-2011; Santos, Susana/L-9351-2013; Almeida, Maria
   Ines/AAP-2376-2021
OI Silva, Aneia M/0000-0001-6365-1407; Goncalves,
   Raquel/0000-0003-2841-0485; Teixeira, José Henrique/0000-0002-5205-9069;
   Barbosa, Mario/0000-0003-3568-7482; Santos, Susana/0000-0002-8604-2978;
   Almeida, Maria Ines/0000-0003-2072-8587
FU AO Foundation-Switzerland [S-15-83S]; Norte Portugal Regional
   Operational Programme (NORTE 2020), under the PORTUGAL 2020 Partnership
   Agreement, through the European Regional Development Fund (ERDF)
   [NORTE-01-0145-FEDER-000012]; Programa Operacional Factores de
   Competitividade-COMPETE; FCT-Fundacao para a Ciencia e a Tecnologia
   [SFRH/BPD/91011/2012, SFRH/BD/112832/2015];  [NETDIAMOND_BI_03_2017]; 
   [POCI-01-0145-FEDER-016385]; Fundação para a Ciência e a Tecnologia
   [SFRH/BPD/91011/2012, SFRH/BD/112832/2015] Funding Source: FCT
FX This work was supported by AO Foundation-Switzerland (project S-15-83S);
   and Project (NORTE-01-0145-FEDER-000012) funded by Norte Portugal
   Regional Operational Programme (NORTE 2020), under the PORTUGAL 2020
   Partnership Agreement, through the European Regional Development Fund
   (ERDF), and Programa Operacional Factores de Competitividade-COMPETE.
   MIA, JHT were supported by FCT-Fundacao para a Ciencia e a Tecnologia,
   through fellowships SFRH/BPD/91011/2012, and SFRH/BD/112832/2015. AMS
   was supported by NETDIAMOND_BI_03_2017 (in the scope of the project
   POCI-01-0145-FEDER-016385).
CR Aatonen MT, 2014, J EXTRACELL VESICLES, V3, DOI 10.3402/jev.v3.24692
   Agrawal AK, 2017, NANOMED-NANOTECHNOL, V13, P1627, DOI 10.1016/j.nano.2017.03.001
   Akagi T, 2014, LANGMUIR, V30, P1669, DOI 10.1021/la404162h
   Akers JC, 2016, CANCER BIOMARK, V17, P125, DOI 10.3233/CBM-160609
   Alvarez-Erviti L, 2011, NAT BIOTECHNOL, V29, P341, DOI 10.1038/nbt.1807
   Andreu Z, 2014, FRONT IMMUNOL, V5, DOI 10.3389/fimmu.2014.00442
   Antes TJ, 2018, J NANOBIOTECHNOL, V16, DOI 10.1186/s12951-018-0388-4
   Antunes JC, 2011, BIOMACROMOLECULES, V12, P4183, DOI 10.1021/bm2008235
   Appel EA, 2015, NAT COMMUN, V6, DOI 10.1038/ncomms7295
   Aqil F, 2017, AAPS J, V19, P1691, DOI 10.1208/s12248-017-0154-9
   Armstrong JPK, 2018, ADV DRUG DELIVER REV, V130, P12, DOI 10.1016/j.addr.2018.06.017
   Armstrong JPK, 2017, ACS NANO, V11, P69, DOI 10.1021/acsnano.6b07607
   Arntz OJ, 2015, MOL NUTR FOOD RES, V59, P1701, DOI 10.1002/mnfr.201500222
   Arzhavitina A, 2010, INT J PHARMACEUT, V394, P1, DOI 10.1016/j.ijpharm.2010.04.028
   Bai R., 2017, PHARM DEV TECHNOLOGY, P1, DOI [10.1080/10837450.2017, DOI 10.1080/10837450.2017]
   Besse B, 2016, ONCOIMMUNOLOGY, V5, DOI 10.1080/2162402X.2015.1071008
   Betzer O, 2017, ACS NANO, V11, P10883, DOI 10.1021/acsnano.7b04495
   Bruno S, 2009, J AM SOC NEPHROL, V20, P1053, DOI 10.1681/ASN.2008070798
   Bu HF, 2010, J CELL PHYSIOL, V222, P658, DOI 10.1002/jcp.21985
   Buzás EI, 2017, PLATELETS, V28, P249, DOI 10.1080/09537104.2016.1260704
   Cardoso AP, 2015, ACTA BIOMATER, V23, P157, DOI 10.1016/j.actbio.2015.05.022
   Chen CC, 2016, CELL MOL BIOENG, V9, P509, DOI 10.1007/s12195-016-0458-3
   Chen FZ, 2017, J SEX MED, V14, P1084, DOI 10.1016/j.jsxm.2017.07.005
   Chen JJ, 2017, NEURAL PLAST, V2017, DOI 10.1155/2017/7027380
   Chen MS, 2017, NANOSCALE, V9, P14506, DOI 10.1039/c7nr05322c
   Cheng LF, 2017, MOL THER, V25, P1665, DOI 10.1016/j.ymthe.2017.02.007
   Chia BS, 2017, TRAC-TREND ANAL CHEM, V86, P93, DOI 10.1016/j.trac.2016.10.012
   Crivelli B, 2017, J CONTROL RELEASE, V262, P104, DOI 10.1016/j.jconrel.2017.07.023
   Dai S, 2008, MOL THER, V16, P782, DOI 10.1038/mt.2008.1
   Dhuria SV, 2010, J PHARM SCI-US, V99, P1654, DOI 10.1002/jps.21924
   Dismuke WM, 2015, MESENCHYMAL STEM CELL DERIVED EXOSOMES: THE POTENTIAL FOR TRANSLATIONAL NANOMEDICINE, P63
   Escudier B, 2005, J TRANSL MED, V3, DOI 10.1186/1479-5876-3-10
   García-Manrique P, 2018, J EXTRACELL VESICLES, V7, DOI 10.1080/20013078.2017.1422676
   Gimona M, 2017, INT J MOL SCI, V18, DOI 10.3390/ijms18061190
   Giri PK, 2008, PLOS ONE, V3, DOI 10.1371/journal.pone.0002461
   Gonçalves RM, 2015, J MATER SCI-MATER M, V26, DOI 10.1007/s10856-015-5496-1
   Gross J, 2016, EUR J PHARM BIOPHARM, V104, P30, DOI 10.1016/j.ejpb.2016.04.013
   Gualerzi A, 2017, SCI REP-UK, V7, DOI 10.1038/s41598-017-10448-1
   Han YD, 2018, BIOCHEM BIOPH RES CO, V497, P305, DOI 10.1016/j.bbrc.2018.02.076
   Haney MJ, 2015, J CONTROL RELEASE, V207, P18, DOI 10.1016/j.jconrel.2015.03.033
   Hao SG, 2006, CANCER BIOTHER RADIO, V21, P146, DOI 10.1089/cbr.2006.21.146
   Hernandez Melissa J, 2017, JACC Basic Transl Sci, V2, P212, DOI [10.1016/j.jacbts.2016.11.008, 10.1016/j.jacbts.2016.11.008]
   Hessvik NP, 2018, CELL MOL LIFE SCI, V75, P193, DOI 10.1007/s00018-017-2595-9
   Hill A, 2013, INT J PHARMACEUT, V451, P57, DOI 10.1016/j.ijpharm.2013.04.060
   Hill AF, 2013, J EXTRACELL VESICLES, V2, DOI 10.3402/jev.v2i0.22859
   Hong N, 2018, J BIOMED MATER RES B, V106, P444, DOI 10.1002/jbm.b.33826
   Huang CC, 2016, BIOMATERIALS, V111, P103, DOI 10.1016/j.biomaterials.2016.09.029
   Huleihel L, 2016, SCI ADV, V2, DOI 10.1126/sciadv.1600502
   Ibrahim AGE, 2014, STEM CELL REP, V2, P606, DOI 10.1016/j.stemcr.2014.04.006
   Im H, 2017, METHODS MOL BIOL, V1660, P133, DOI 10.1007/978-1-4939-7253-1_11
   Imai T, 2015, J EXTRACELL VESICLES, V4, DOI 10.3402/jev.v4.26238
   Janas T, 2015, FEBS LETT, V589, P1391, DOI 10.1016/j.febslet.2015.04.036
   Johnsen KB, 2014, BBA-REV CANCER, V1846, P75, DOI 10.1016/j.bbcan.2014.04.005
   JOHNSTONE RM, 1987, J BIOL CHEM, V262, P9412
   Kamerkar S, 2017, NATURE, V546, P498, DOI 10.1038/nature22341
   Keller S, 2006, IMMUNOL LETT, V107, P102, DOI 10.1016/j.imlet.2006.09.005
   Kim SH, 2006, MOL THER, V13, P289, DOI 10.1016/j.ymthe.2005.09.015
   Koh YQ, 2018, FRONT BIOSCI-LANDMRK, V23, P865, DOI 10.2741/4621
   Komaki M, 2017, STEM CELL RES THER, V8, DOI 10.1186/s13287-017-0660-9
   Lai CP, 2014, ACS NANO, V8, P483, DOI 10.1021/nn404945r
   Lai RC, 2015, SEMIN CELL DEV BIOL, V40, P82, DOI 10.1016/j.semcdb.2015.03.001
   Lai RC, 2010, STEM CELL RES, V4, P214, DOI 10.1016/j.scr.2009.12.003
   Lane RE, 2017, METHODS MOL BIOL, V1660, P111, DOI 10.1007/978-1-4939-7253-1_10
   Li L, 2016, PHARMACOL RES, V110, P1, DOI 10.1016/j.phrs.2016.05.006
   Li TF, 2013, STEM CELLS DEV, V22, P845, DOI 10.1089/scd.2012.0395
   Liao YL, 2017, MOL NUTR FOOD RES, V61, DOI 10.1002/mnfr.201700082
   Liu R, 2016, CARDIOVASC DRUG THER, V30, P111, DOI 10.1007/s10557-015-6630-5
   Liu XL, 2017, NANOSCALE, V9, P4430, DOI 10.1039/c7nr00352h
   Long Q, 2017, P NATL ACAD SCI USA, V114, pE3536, DOI 10.1073/pnas.1703920114
   Lötvall J, 2014, J EXTRACELL VESICLES, V3, DOI 10.3402/jev.v3.26913
   Lou GH, 2017, EXP MOL MED, V49, DOI 10.1038/emm.2017.63
   Maas SLN, 2015, J CONTROL RELEASE, V200, P87, DOI 10.1016/j.jconrel.2014.12.041
   Manca S, 2016, FASEB J, V30
   Martins-Marques T, 2016, J EXTRACELL VESICLES, V5, DOI 10.3402/jev.v5.32538
   Masek J, 2017, J CONTROL RELEASE, V249, P183, DOI 10.1016/j.jconrel.2016.07.036
   Mateescu B, 2017, J EXTRACELL VESICLES, V6, DOI 10.1080/20013078.2017.1286095
   Matsumoto J, 2017, CURR PHARM DESIGN, V23, P6206, DOI 10.2174/1381612823666170913164738
   Mickova A, 2012, BIOMACROMOLECULES, V13, P952, DOI 10.1021/bm2018118
   Mollaei H, 2017, META GENE, V11, P70, DOI 10.1016/j.mgene.2016.11.010
   Morishita M, 2015, J PHARM SCI-US, V104, P705, DOI 10.1002/jps.24251
   Moustafa MA, 2017, INT J PHARMACEUT, V534, P14, DOI 10.1016/j.ijpharm.2017.10.007
   Mu JY, 2014, MOL NUTR FOOD RES, V58, P1561, DOI 10.1002/mnfr.201300729
   Nargesi AA, 2017, STEM CELL RES THER, V8, DOI 10.1186/s13287-017-0727-7
   Natasha G, 2014, CLIN THER, V36, P820, DOI 10.1016/j.clinthera.2014.04.019
   Ohno S, 2013, MOL THER, V21, P185, DOI 10.1038/mt.2012.180
   Otero-Ortega L, 2017, SCI REP-UK, V7, DOI 10.1038/srep44433
   Palamà IE, 2017, SCI REP-UK, V7, DOI 10.1038/s41598-017-12824-3
   Parisse P, 2017, EUR BIOPHYS J BIOPHY, V46, P813, DOI 10.1007/s00249-017-1252-4
   Pascucci L, 2014, J CONTROL RELEASE, V192, P262, DOI 10.1016/j.jconrel.2014.07.042
   Pols MS, 2009, EXP CELL RES, V315, P1584, DOI 10.1016/j.yexcr.2008.09.020
   Prado N, 2010, MOL IMMUNOL, V47, P2148, DOI 10.1016/j.molimm.2010.04.014
   Reiner AT, 2017, STEM CELL TRANSL MED, V6, P1730, DOI 10.1002/sctm.17-0055
   Rezaie J, 2018, MOL NEUROBIOL, V55, P3372, DOI 10.1007/s12035-017-0582-7
   Robbins PD, 2014, NAT REV IMMUNOL, V14, P195, DOI 10.1038/nri3622
   Saari H, 2015, J CONTROL RELEASE, V220, P727, DOI 10.1016/j.jconrel.2015.09.031
   Shandilya S, 2017, J AGR FOOD CHEM, V65, P9506, DOI 10.1021/acs.jafc.7b03123
   Shi Q, 2017, FRONT PHYSIOL, V8, DOI 10.3389/fphys.2017.00904
   Silva AM, 2017, SCI REP-UK, V7, DOI 10.1038/s41598-017-01809-x
   Silva AM, 2017, EUR J PHARM SCI, V98, P86, DOI 10.1016/j.ejps.2016.09.017
   Smyth T, 2015, J CONTROL RELEASE, V199, P145, DOI 10.1016/j.jconrel.2014.12.013
   Sun DM, 2013, ADV DRUG DELIVER REV, V65, P342, DOI 10.1016/j.addr.2012.07.002
   Szatanek R, 2017, INT J MOL SCI, V18, DOI 10.3390/ijms18061153
   Takahashi Y, 2013, J BIOTECHNOL, V165, P77, DOI 10.1016/j.jbiotec.2013.03.013
   Tang C, 2015, COLLOID SURFACE B, V133, P81, DOI 10.1016/j.colsurfb.2015.05.038
   Tang K, 2012, NAT COMMUN, V3, DOI 10.1038/ncomms2282
   Tao SC, 2017, STEM CELL TRANSL MED, V6, P736, DOI 10.5966/sctm.2016-0275
   Teixeira JH, 2016, TRANSFUS APHER SCI, V55, P53, DOI 10.1016/j.transci.2016.07.015
   Tian YH, 2014, BIOMATERIALS, V35, P2383, DOI 10.1016/j.biomaterials.2013.11.083
   Tian ZQ, 2016, PHARM RES-DORDR, V33, P1988, DOI 10.1007/s11095-016-1935-z
   Toh WS, 2017, SEMIN CELL DEV BIOL, V67, P56, DOI 10.1016/j.semcdb.2016.11.008
   Tominaga N, 2015, ADV DRUG DELIVER REV, V95, P50, DOI 10.1016/j.addr.2015.10.002
   Tsilioni I, 2014, CLIN THER, V36, P882, DOI 10.1016/j.clinthera.2014.05.005
   Vader P, 2016, ADV DRUG DELIVER REV, V106, P148, DOI 10.1016/j.addr.2016.02.006
   van Niel G, 2018, NAT REV MOL CELL BIO, V19, P213, DOI 10.1038/nrm.2017.125
   Vandergriff AC, 2015, STEM CELLS INT, V2015, DOI 10.1155/2015/960926
   Vashisht M, 2017, APPL BIOCHEM BIOTECH, V183, P993, DOI 10.1007/s12010-017-2478-4
   Villarroya-Beltri C, 2013, NAT COMMUN, V4, DOI 10.1038/ncomms3980
   Wang L, 2016, STEM CELLS DEV, V25, P1874, DOI 10.1089/scd.2016.0107
   Wang LZ, 2017, SCI REP-UK, V7, DOI 10.1038/s41598-017-01357-4
   Wickremasinghe NC, 2014, BIOMACROMOLECULES, V15, P3587, DOI 10.1021/bm500856c
   Wolf T, 2015, J NUTR, V145, P2201, DOI 10.3945/jn.115.218586
   Wood MJA, 2011, THER DELIV, V2, P1095, DOI 10.4155/TDE.11.83
   Xie H, 2017, SCI REP-UK, V7, DOI 10.1038/srep45622
   Xie YF, 2010, CANCER BIOTHER RADIO, V25, P21, DOI 10.1089/cbr.2009.0714
   Yamashita T, 2016, EUR J PHARM BIOPHARM, V98, P1, DOI 10.1016/j.ejpb.2015.10.017
   Yan YM, 2017, MOL THER, V25, P465, DOI 10.1016/j.ymthe.2016.11.019
   Yáñez-Mó M, 2015, J EXTRACELL VESICLES, V4, DOI 10.3402/jev.v4.27066
   Yeo RWY, 2013, ADV DRUG DELIVER REV, V65, P336, DOI 10.1016/j.addr.2012.07.001
   Zhang JY, 2016, STEM CELL RES THER, V7, DOI 10.1186/s13287-016-0391-3
   Zhang KY, 2017, ACTA BIOMATER, V64, P389, DOI 10.1016/j.actbio.2017.09.039
   Zhang S, 2016, OSTEOARTHR CARTILAGE, V24, P2135, DOI 10.1016/j.joca.2016.06.022
   Zhang YL, 2015, J NEUROSURG, V122, P856, DOI 10.3171/2014.11.JNS14770
   Zhao PK, 2014, COLLOID SURFACE B, V123, P657, DOI 10.1016/j.colsurfb.2014.10.013
NR 133
TC 90
Z9 94
U1 3
U2 99
PU ELSEVIER SCIENCE BV
PI AMSTERDAM
PA PO BOX 211, 1000 AE AMSTERDAM, NETHERLANDS
SN 0168-3659
EI 1873-4995
J9 J CONTROL RELEASE
JI J. Control. Release
PD NOV 10
PY 2018
VL 289
BP 56
EP 69
DI 10.1016/j.jconrel.2018.09.019
PG 14
WC Chemistry, Multidisciplinary; Pharmacology & Pharmacy
WE Science Citation Index Expanded (SCI-EXPANDED)
SC Chemistry; Pharmacology & Pharmacy
GA GY2TI
UT WOS:000448396000007
PM 30261205
DA 2026-02-11
ER

PT J
AU Diomaiuto, E
   Principe, V
   De Luca, A
   Laperuta, F
   Alterisio, C
   Di Loria, A
AF Diomaiuto, Emanuela
   Principe, Valeria
   De Luca, Adriana
   Laperuta, Flaviana
   Alterisio, Chiara
   Di Loria, Antonio
TI Exosomes in Dogs and Cats: An Innovative Approach to Neoplastic and
   Non-Neoplastic Diseases
SO PHARMACEUTICALS
LA English
DT Review
DE exosomes; extracellular vesicles; miRNA; veterinary medicine; dog; cat;
   biomarkers
ID VESICLES; MICRORNA; CELLS; RNA; MICROVESICLES; OSTEOSARCOMA; MATURATION;
   BIOMARKERS; KNOWLEDGE; THERAPY
AB Exosomes are extracellular vesicles with a diameter between 40 and 120 nm, which are derived from all types of cells and released into all biological fluids, such as blood plasma, serum, urine, breast milk, colostrum, and more. They contain proteins, nucleic acids (mRNA, miRNA, other non-coding RNA, and DNA), and lipids. Exosomes represent a potentially accurate footprint of the miRNA profile of the parental cell and can therefore be proposed as potential and sensitive biomarkers, both in diagnosing and monitoring a variety of diseases in humans and animals. Liquid biopsy offers itself as a non-invasive or minimally invasive, pain-free, time-saving alternative to conventional tissue biopsy. Exosomes in both human and veterinary medicine find their major application in neoplastic diseases, but applications in the field of veterinary cardiology, nephrology, reproduction, parasitology, and regenerative medicine are currently being explored. Exosomes can therefore be used as diagnostic, prognostic, and, in some cases, therapeutic tools for several conditions. The aim of this review was to assess the current applications of exosomes in veterinary medicine, particularly in dog and cat patients.
C1 [Diomaiuto, Emanuela; Principe, Valeria; De Luca, Adriana; Laperuta, Flaviana; Alterisio, Chiara; Di Loria, Antonio] Univ Federico II Napoli, Dept Vet Med & Anim Prod, Via F Delpino 1, I-80137 Naples, Italy.
C3 University of Naples Federico II
RP Di Loria, A (corresponding author), Univ Federico II Napoli, Dept Vet Med & Anim Prod, Via F Delpino 1, I-80137 Naples, Italy.
EM emanuela.diomaiuto@alice.it; valeria.principe@unina.it;
   adriana.deluca@unina.it; flaviana.laperuta@unina.it;
   chiara.alterisio@unina.it; adiloria@unina.it
OI Alterisio, Maria Chiara/0000-0002-0101-0783; Di Loria,
   Antonio/0000-0001-6947-0287
CR Aliotta JM, 2016, CARDIOVASC RES, V110, P319, DOI 10.1093/cvr/cvw054
   Alvarez-Erviti L, 2011, NAT BIOTECHNOL, V29, P341, DOI 10.1038/nbt.1807
   Andreu Z, 2014, FRONT IMMUNOL, V5, DOI 10.3389/fimmu.2014.00442
   [Anonymous], US National Library of Medicine - Clinical Trials.gov
   Asada H, 2019, PLOS ONE, V14, DOI 10.1371/journal.pone.0208567
   Bazzan E, 2021, INT J MOL SCI, V22, DOI 10.3390/ijms22126417
   Beaumier A, 2020, J VET INTERN MED, V34, P1260, DOI 10.1111/jvim.15762
   Bellingham SA, 2012, NUCLEIC ACIDS RES, V40, P10937, DOI 10.1093/nar/gks832
   Bhome R, 2018, CANCER LETT, V420, P228, DOI 10.1016/j.canlet.2018.02.002
   Brady JV, 2018, TRANSL ONCOL, V11, P1137, DOI 10.1016/j.tranon.2018.07.004
   Chen T, 2016, SCI REP-UK, V6, DOI 10.1038/srep33862
   Cintio M, 2020, ANIMALS-BASEL, V10, DOI 10.3390/ani10071126
   Cocucci E, 2009, TRENDS CELL BIOL, V19, P43, DOI 10.1016/j.tcb.2008.11.003
   Colombo M, 2014, ANNU REV CELL DEV BI, V30, P255, DOI 10.1146/annurev-cellbio-101512-122326
   Davidson SM, 2017, CARDIOVASC DRUG THER, V31, P77, DOI 10.1007/s10557-016-6698-6
   De Toro J, 2015, FRONT IMMUNOL, V6, DOI 10.3389/fimmu.2015.00203
   Dickens AM, 2017, SCI SIGNAL, V10, DOI 10.1126/scisignal.aai7696
   Dilsiz N, 2020, FUTUR SCI OA, V6, DOI 10.2144/fsoa-2019-0116
   Doyle LM, 2019, CELLS-BASEL, V8, DOI 10.3390/cells8070727
   El-Tookhy OS, 2017, INT J STEM CELLS, V10, P144, DOI 10.15283/ijsc17043
   Esteller M, 2011, NAT REV GENET, V12, P861, DOI 10.1038/nrg3074
   Ferraz MDMM, 2019, SCI REP-UK, V9, DOI 10.1038/s41598-019-45857-x
   Fish EJ, 2018, BMC CANCER, V18, DOI 10.1186/s12885-018-4750-6
   Garcia NA, 2015, PLOS ONE, V10, DOI 10.1371/journal.pone.0138849
   Heusermann W, 2016, J CELL BIOL, V213, P173, DOI 10.1083/jcb.201506084
   Howard J, 2020, BBA-REV CANCER, V1874, DOI 10.1016/j.bbcan.2020.188431
   Howitt J, 2016, J BIOL CHEM, V291, P26589, DOI 10.1074/jbc.R116.757955
   Hu YB, 2015, PLOS ONE, V10, DOI 10.1371/journal.pone.0125625
   Ichii O, 2018, FRONT VET SCI, V5, DOI 10.3389/fvets.2018.00289
   Ichii O, 2017, SCI REP-UK, V7, DOI 10.1038/srep40340
   Ichii O, 2014, RES VET SCI, V96, P299, DOI 10.1016/j.rvsc.2014.01.003
   Jeppesen DK, 2019, CELL, V177, P428, DOI 10.1016/j.cell.2019.02.029
   JOHNSTONE RM, 1987, J BIOL CHEM, V262, P9412
   Keerthikumar S, 2016, J MOL BIOL, V428, P688, DOI 10.1016/j.jmb.2015.09.019
   Kucharzewska P, 2013, P NATL ACAD SCI USA, V110, P7312, DOI 10.1073/pnas.1220998110
   Lai RC, 2010, STEM CELL RES, V4, P214, DOI 10.1016/j.scr.2009.12.003
   Lee SH, 2020, ANIMALS-BASEL, V10, DOI 10.3390/ani10111971
   Li W, 2020, NEOPLASMA, V67, P1314, DOI 10.4149/neo_2020_191130N1234
   Liao YL, 2017, MOL NUTR FOOD RES, V61, DOI 10.1002/mnfr.201700082
   Loria AD, 2020, ANIMALS-BASEL, V10, DOI 10.3390/ani10010100
   Maisano D, 2020, PHARMACEUTICALS-BASE, V13, DOI 10.3390/ph13080180
   McGough IJ, 2016, DEVELOPMENT, V143, P2482, DOI 10.1242/dev.126516
   McMahon HT, 2015, J CELL SCI, V128, P1065, DOI 10.1242/jcs.114454
   Möbius W, 2003, TRAFFIC, V4, P222
   Mocchi M, 2020, CELLS-BASEL, V9, DOI 10.3390/cells9061453
   Nolte-'t Hoen ENM, 2012, NUCLEIC ACIDS RES, V40, P9272, DOI 10.1093/nar/gks658
   Ogata-Kawata H, 2014, PLOS ONE, V9, DOI 10.1371/journal.pone.0092921
   Ong SG, 2014, CIRCULATION, V130, pS60, DOI 10.1161/CIRCULATIONAHA.113.007917
   PAN BT, 1983, CELL, V33, P967, DOI 10.1016/0092-8674(83)90040-5
   Qamar AY, 2019, ANIMALS-BASEL, V9, DOI 10.3390/ani9110865
   Rabinowits G, 2009, CLIN LUNG CANCER, V10, P42, DOI 10.3816/CLC.2009.n.006
   Ramos-Zayas Y, 2019, IMMUNOPHARM IMMUNOT, V41, P48, DOI 10.1080/08923973.2018.1533969
   Raposo G, 1996, J EXP MED, V183, P1161, DOI 10.1084/jem.183.3.1161
   Raposo G, 2013, J CELL BIOL, V200, P373, DOI 10.1083/jcb.201211138
   Ratajczak J, 2006, LEUKEMIA, V20, P847, DOI 10.1038/sj.leu.2404132
   Skotland T, 2019, J LIPID RES, V60, P9, DOI 10.1194/jlr.R084343
   Stefanius K, 2019, ELIFE, V8, DOI 10.7554/eLife.40226
   Tamkovich S, 2019, CURR MOL MED, V19, P273, DOI 10.2174/1566524019666190314120532
   Taylor DD, 2008, GYNECOL ONCOL, V110, P13, DOI 10.1016/j.ygyno.2008.04.033
   Théry C, 2018, J EXTRACELL VESICLES, V7, DOI 10.1080/20013078.2018.1535750
   Théry C, 2009, NAT REV IMMUNOL, V9, P581, DOI 10.1038/nri2567
   Trajkovic K, 2008, SCIENCE, V319, P1244, DOI 10.1126/science.1153124
   TRAMS EG, 1981, BIOCHIM BIOPHYS ACTA, V645, P63, DOI 10.1016/0005-2736(81)90512-5
   Troyer RM, 2017, EXP CELL RES, V358, P369, DOI 10.1016/j.yexcr.2017.07.011
   Tschuschke M, 2020, J CLIN MED, V9, DOI 10.3390/jcm9020436
   Valadi H, 2007, NAT CELL BIOL, V9, P654, DOI 10.1038/ncb1596
   van Balkom BWM, 2011, KIDNEY INT, V80, P1138, DOI 10.1038/ki.2011.292
   van Herwijnen MJC, 2018, FRONT NUTR, V5, DOI 10.3389/fnut.2018.00081
   Vandergriff AC, 2015, STEM CELLS INT, V2015, DOI 10.1155/2015/960926
[truncated: 913,450 more chars]
