# Supplementary material for: Global Research Trends in Extracellular Vesicle–Based Therapy for Regenerative Medicine: A Bibliometric Analysis (2014–2024)
Source: Bioengineering (Basel). 2026 Feb 20;13(2):247. doi: 10.3390/bioengineering13020247 (PMC12937803; doi:10.3390/bioengineering13020247)
Supplement: Supplementary file 1 [file bioengineering-13-00247-s001.zip › download_ (2).txt]

FN Clarivate Analytics Web of Science
VR 1.0
PT J
AU Cheng, L
   Zhang, K
   Wu, SY
   Cui, MH
   Xu, TM
AF Cheng, Lin
   Zhang, Kun
   Wu, Shuying
   Cui, Manhua
   Xu, Tianmin
TI Focus on Mesenchymal Stem Cell-Derived Exosomes: Opportunities and
   Challenges in Cell-Free Therapy
SO STEM CELLS INTERNATIONAL
LA English
DT Review
ID HUMAN BONE-MARROW; EXTRACELLULAR VESICLES; DRUG-DELIVERY; STROMAL CELLS;
   CANCER CELLS; TUMOR-GROWTH; IN-VIVO; INHIBIT; SECRETE; INJURY
AB Mesenchymal stem cells have been at the forefront of regenerative medicine for many years. Exosomes, which are nanovesicles involved in intercellular communication and the transportation of genetic material transportation that can be released by mesenchymal stem cells, have been recently reported to play a role in cell-free therapy of many diseases, including myocardial infarction, drug addiction, and status epilepticus. They are also thought to help ameliorate inflammation-induced preterm brain injury, liver injury, and various types of cancer. This review highlights recent advances in the exploration of mesenchymal stem cell-derived exosomes in therapeutic applications. The natural contents, drug delivery potency, modification methods, and drug loading methods of exosomes are also discussed.
C1 [Cheng, Lin; Wu, Shuying; Cui, Manhua; Xu, Tianmin] Jilin Univ, Hosp 2, Gynecol & Oncol Dept, Ziqiang St 218, Changchun 130000, Jilin, Peoples R China.
   [Zhang, Kun] Jilin Univ, Clin Coll 2, Med Res Ctr, Ziqiang St 218, Changchun 130000, Jilin, Peoples R China.
C3 Jilin University; Jilin University
RP Xu, TM (corresponding author), Jilin Univ, Hosp 2, Gynecol & Oncol Dept, Ziqiang St 218, Changchun 130000, Jilin, Peoples R China.
EM xutianmin@126.com
FU National Natural Science Foundation of China [81302242]; Jilin Province
   Science and Technology Funds [20150204007YY, 20140204022YY]; Jilin
   Province Development and Reform Commission funds [2014G073, 2016C046-2]
FX This study was supported by grants from the National Natural Science
   Foundation of China (81302242), Jilin Province Science and Technology
   Funds (20150204007YY and 20140204022YY), and Jilin Province Development
   and Reform Commission funds (2014G073 and 2016C046-2).
CR Alvarez-Erviti L, 2011, NAT BIOTECHNOL, V29, P341, DOI 10.1038/nbt.1807
   [Anonymous], CLIN DEV IMMUNOL
   Arslan F, 2013, STEM CELL RES, V10, P301, DOI 10.1016/j.scr.2013.01.002
   Baglio SR, 2015, STEM CELL RES THER, V6, DOI 10.1186/s13287-015-0116-z
   Bliss SA, 2016, CANCER RES, V76, P5832, DOI 10.1158/0008-5472.CAN-16-1092
   Bruno S, 2013, STEM CELLS DEV, V22, DOI 10.1089/scd.2012.0304
   Burrello J, 2016, FRONT CELL DEV BIOL, V4, DOI 10.3389/fcell.2016.00083
   Caponnetto F, 2017, NANOMED-NANOTECHNOL, V13, P1011, DOI 10.1016/j.nano.2016.12.009
   Chandra S, 2017, LIFE SCI, V185, P8, DOI 10.1016/j.lfs.2017.07.017
   Chen TS, 2011, J TRANSL MED, V9, DOI 10.1186/1479-5876-9-47
   Chevillet JR, 2014, P NATL ACAD SCI USA, V111, P14888, DOI 10.1073/pnas.1408301111
   Cho JA, 2011, GYNECOL ONCOL, V123, P379, DOI 10.1016/j.ygyno.2011.08.005
   Cui GH, 2017, FASEB J
   Di Trapani M, 2016, SCI REP-UK, V6, DOI 10.1038/srep24120
   Drommelschmidt K, 2017, BRAIN BEHAV IMMUN, V60, P220, DOI 10.1016/j.bbi.2016.11.011
   Fonsato V, 2012, STEM CELLS, V30, P1985, DOI 10.1002/stem.1161
   Gholizadeh S, 2017, BIOSENS BIOELECTRON, V91, P588, DOI 10.1016/j.bios.2016.12.062
   Guescini M, 2010, J NEURAL TRANSM, V117, P1, DOI 10.1007/s00702-009-0288-8
   Gutwein P, 2005, CLIN CANCER RES, V11, P2492, DOI 10.1158/1078-0432.CCR-04-1688
   HARDING C, 1983, J CELL BIOL, V97, P329, DOI 10.1083/jcb.97.2.329
   Kahlert C, 2014, J BIOL CHEM, V289, P3869, DOI 10.1074/jbc.C113.532267
   Kanada M, 2015, P NATL ACAD SCI USA, V112, pE1433, DOI 10.1073/pnas.1418401112
   Kang DJ, 2008, J PROTEOME RES, V7, P3475, DOI 10.1021/pr800225z
   Katakowski M, 2013, CANCER LETT, V335, P201, DOI 10.1016/j.canlet.2013.02.019
   Katsha AM, 2011, MOL THER, V19, P196, DOI 10.1038/mt.2010.192
   Keerthikumar S, 2016, J MOL BIOL, V428, P688, DOI 10.1016/j.jmb.2015.09.019
   Lai RC, 2013, BIOTECHNOL ADV, V31, P543, DOI 10.1016/j.biotechadv.2012.08.008
   Lee JK, 2013, PLOS ONE, V8, DOI [10.1371/journal.pone.0066555, 10.1371/journal.pone.0084256]
   Lee RH, 2009, CELL STEM CELL, V5, P54, DOI 10.1016/j.stem.2009.05.003
   Levy S, 1998, ANNU REV IMMUNOL, V16, P89, DOI 10.1146/annurev.immunol.16.1.89
   Liu C, 2017, ACS NANO, V11, P6968, DOI 10.1021/acsnano.7b02277
   Liu YC, 2015, SCI REP-UK, V5, DOI 10.1038/srep17543
   Lo Sicco C, 2017, STEM CELL TRANSL MED, V6, P1018, DOI 10.1002/sctm.16-0363
   Long Q, 2017, P NATL ACAD SCI USA, V114, pE3536, DOI 10.1073/pnas.1703920114
   Ma J, 2017, STEM CELL TRANSL MED, V6, P51, DOI 10.5966/sctm.2016-0038
   Monguió-Tortajada M, 2017, THERANOSTICS, V7, P270, DOI 10.7150/thno.16154
   Mu LM, 2017, ADV DRUG DELIVER REV, V115, P46, DOI 10.1016/j.addr.2017.04.006
   Munagala R, 2016, CANCER LETT, V371, P48, DOI 10.1016/j.canlet.2015.10.020
   Ohno S, 2013, MOL THER, V21, P185, DOI 10.1038/mt.2012.180
   Ono M, 2014, SCI SIGNAL, V7, DOI 10.1126/scisignal.2005231
   Paggetti J, 2015, BLOOD, V126, P1106, DOI 10.1182/blood-2014-12-618025
   Pascucci L, 2014, J CONTROL RELEASE, V192, P262, DOI 10.1016/j.jconrel.2014.07.042
   Peterson MF, 2015, METHODS, V87, P31, DOI 10.1016/j.ymeth.2015.04.015
   Phinney DG, 2017, STEM CELLS, V35, P851, DOI 10.1002/stem.2575
   Qian XJ, 2016, STEM CELL TRANSL MED, V5, P1190, DOI 10.5966/sctm.2015-0348
   Raposo G, 1996, J EXP MED, V183, P1161, DOI 10.1084/jem.183.3.1161
   Sato-Kuwabara Y, 2015, INT J ONCOL, V46, P17, DOI 10.3892/ijo.2014.2712
   Shimbo K, 2014, BIOCHEM BIOPH RES CO, V445, P381, DOI 10.1016/j.bbrc.2014.02.007
   Skotland T, 2017, PROG LIPID RES, V66, P30, DOI 10.1016/j.plipres.2017.03.001
   Spees JL, 2016, STEM CELL RES THER, V7, DOI 10.1186/s13287-016-0363-7
   Sterzenbach U, 2017, MOL THER, V25, P1269, DOI 10.1016/j.ymthe.2017.03.030
   Sun L, 2016, CYTOTHERAPY, V18, P413, DOI 10.1016/j.jcyt.2015.11.018
   Tamura R, 2017, ACTA BIOMATER, V57, P274, DOI 10.1016/j.actbio.2017.05.013
   Thery Clotilde, 2006, Curr Protoc Cell Biol, VChapter 3, DOI 10.1002/0471143030.cb0322s30
   Tian YH, 2014, BIOMATERIALS, V35, P2383, DOI 10.1016/j.biomaterials.2013.11.083
   Tkach M, 2016, CELL, V164, P1226, DOI 10.1016/j.cell.2016.01.043
   Toma C, 2009, CIRC RES, V104, P398, DOI 10.1161/CIRCRESAHA.108.187724
   Vader P, 2014, THER DELIV, V5, DOI [10.4155/tde.13.142, 10.4155/TDE.13.142]
   van der Meel R, 2014, J CONTROL RELEASE, V195, P72, DOI 10.1016/j.jconrel.2014.07.049
   van der Pol E, 2012, PHARMACOL REV, V64, P676, DOI 10.1124/pr.112.005983
   Vrijsen KR, 2016, ADV HEALTHC MATER, V5, P2555, DOI 10.1002/adhm.201600308
   Wahlgren J, 2012, NUCLEIC ACIDS RES, V40, DOI 10.1093/nar/gks463
   Williams C, 2014, CELL RES, V24, P766, DOI 10.1038/cr.2014.44
   Wu S, 2013, PLOS ONE, V8, DOI 10.1371/journal.pone.0061366
   Xia PY, 2015, NAT IMMUNOL, V16, P366, DOI 10.1038/ni.3117
   Xing H, 2016, THERANOSTICS, V6, P1336, DOI 10.7150/thno.15464
   Yeo RWY, 2013, ADV DRUG DELIVER REV, V65, P336, DOI 10.1016/j.addr.2012.07.001
   Yu B, 2014, INT J MOL SCI, V15, P4142, DOI 10.3390/ijms15034142
   Zabeo D, 2017, J EXTRACELL VESICLES, V6, DOI 10.1080/20013078.2017.1329476
   Zhang YL, 2017, NATURE, V548, P52, DOI 10.1038/nature23282
   Zhu W, 2012, CANCER LETT, V315, P28, DOI 10.1016/j.canlet.2011.10.002
   Zhuang XY, 2011, MOL THER, V19, P1769, DOI 10.1038/mt.2011.164
NR 72
TC 129
Z9 144
U1 3
U2 26
PU HINDAWI LTD
PI LONDON
PA ADAM HOUSE, 3RD FLR, 1 FITZROY SQ, LONDON, W1T 5HF, ENGLAND
SN 1687-966X
EI 1687-9678
J9 STEM CELLS INT
JI Stem Cells Int.
PY 2017
VL 2017
AR 6305295
DI 10.1155/2017/6305295
PG 10
WC Cell & Tissue Engineering
WE Science Citation Index Expanded (SCI-EXPANDED)
SC Cell Biology
GA FR4SS
UT WOS:000419056700001
PM 29410682
OA Green Submitted, gold
DA 2026-02-11
ER

PT J
AU Chen, XJN
   Yang, N
   Li, BL
   Gao, XY
   Wang, YY
   Wang, Q
   Liu, XJ
   Zhang, Z
   Zhang, RQ
AF Chen, Xinjiani
   Yang, Ning
   Li, Bailei
   Gao, Xinyu
   Wang, Yayu
   Wang, Qin
   Liu, Xiaojun
   Zhang, Zhen
   Zhang, Rongqing
TI Visualization Analysis of Small Extracellular Vesicles in the
   Application of Bone-Related Diseases
SO CELLS
LA English
DT Review
DE extracellular vesicles; bone-related diseases; MSCs; tissue engineering;
   osteoarthritis; senescence
ID MESENCHYMAL STEM-CELLS; PLATELET-RICH PLASMA; CARTILAGE REPAIR;
   FEMORAL-HEAD; EXOSOMES; PROMOTE; OSTEOARTHRITIS; MICROVESICLES;
   REGENERATION; SECRETION
AB Small extracellular vesicles were shown to have similar functional roles to their parent cells without the defect of potential tumorigenicity, which made them a great candidate for regenerative medicine. The last twenty years have witnessed the rapid development of research on small extracellular vesicles. In this paper, we employed a scientometric synthesis method to conduct a retrospective analysis of small extracellular vesicles in the field of bone-related diseases. The overall background analysis consisted the visualization of the countries, institutions, journals, and authors involved in research. The current status of the research direction and future trends were presented through the analysis of references and keywords, which showed that engineering strategies, mesenchymal stem cell derived exosomes, and cartilage damage were the most concerning topics, and scaffold, osteoarthritis, platelet-rich plasma, and senescence were the future trends. We also discussed the current problems and challenges in practical applications, including the in-sight mechanisms, the building of relevant animal models, and the problems in clinical trials. By using CiteSpace, VOSviewer, and Bibliometrix, the presented data avoided subjective selectivity and tendency well, which made the conclusion more reliable and comprehensive. We hope that the findings can provide new perspectives for researchers to understand the evolution of this field over time and to search for novel research directions.
C1 [Chen, Xinjiani; Yang, Ning; Li, Bailei; Gao, Xinyu; Wang, Yayu; Wang, Qin; Liu, Xiaojun; Zhang, Zhen; Zhang, Rongqing] Tsinghua Univ, Dept Biotechnol & Biomed, Yangtze Delta Reg Inst, Jiaxing 314006, Peoples R China.
   [Chen, Xinjiani; Li, Bailei; Wang, Yayu; Wang, Qin; Zhang, Rongqing] Tsinghua Univ, Minist Educ Key Lab Prot Sci, Sch Life Sci, Key Lab Prot Sci, Beijing 100084, Peoples R China.
   [Liu, Xiaojun; Zhang, Zhen; Zhang, Rongqing] Tsinghua Univ, Zhejiang Prov Key Lab Appl Enzymol, Yangtze Delta Reg Inst, 705 Yatai Rd, Jiaxing 314006, Peoples R China.
   [Liu, Xiaojun; Zhang, Rongqing] Tsinghua Univ, Taizhou Innovat Ctr, Yangtze Delta Reg Inst, Jiaxing 318000, Peoples R China.
C3 Tsinghua University; Tsinghua University; Tsinghua University; Tsinghua
   University
RP Zhang, Z; Zhang, RQ (corresponding author), Tsinghua Univ, Dept Biotechnol & Biomed, Yangtze Delta Reg Inst, Jiaxing 314006, Peoples R China.; Zhang, RQ (corresponding author), Tsinghua Univ, Minist Educ Key Lab Prot Sci, Sch Life Sci, Key Lab Prot Sci, Beijing 100084, Peoples R China.; Zhang, Z; Zhang, RQ (corresponding author), Tsinghua Univ, Zhejiang Prov Key Lab Appl Enzymol, Yangtze Delta Reg Inst, 705 Yatai Rd, Jiaxing 314006, Peoples R China.; Zhang, RQ (corresponding author), Tsinghua Univ, Taizhou Innovat Ctr, Yangtze Delta Reg Inst, Jiaxing 318000, Peoples R China.
EM 1601111432@pku.edu.cn; anany0801@163.com; libl1213@foxmail.com;
   13287797632@163.com; wangyayu521@126.com; lavender_412@163.com;
   txliuxj@vip.163.com; zhangzhen@tsinghua-zj.edu.cn;
   rqzhang@mail.tsinghua.edu.cn
RI ; Li, Bailei/ISU-8502-2023
OI Chen, Xinjiani/0009-0000-3717-9903; Zhang, Zhen/0000-0001-8057-7624; Li,
   Bailei/0000-0002-9033-4367; Liu, Xiaojun/0000-0002-0332-2940
FU National Natural Science Foundation of China
FX No Statement Available
CR Aria M, 2017, J INFORMETR, V11, P959, DOI 10.1016/j.joi.2017.08.007
   Arslan F, 2013, STEM CELL RES, V10, P301, DOI 10.1016/j.scr.2013.01.002
   Baglio SR, 2015, STEM CELL RES THER, V6, DOI 10.1186/s13287-015-0116-z
   Barter MJ, 2015, STEM CELLS, V33, P3266, DOI 10.1002/stem.2093
   Bian SY, 2014, J MOL MED, V92, P387, DOI 10.1007/s00109-013-1110-5
   Buzás EI, 2018, SEMIN IMMUNOPATHOL, V40, P453, DOI 10.1007/s00281-018-0682-0
   Charoenviriyakul C, 2017, EUR J PHARM SCI, V96, P316, DOI 10.1016/j.ejps.2016.10.009
   Chen CM, 2004, P NATL ACAD SCI USA, V101, P5303, DOI 10.1073/pnas.0307513100
   Chen PF, 2019, THERANOSTICS, V9, P2439, DOI 10.7150/thno.31017
   Cieza A, 2020, LANCET, V396, P2006, DOI 10.1016/S0140-6736(20)32340-0
   Collins MN, 2021, ADV FUNCT MATER, V31, DOI 10.1002/adfm.202010609
   Derkus B, 2021, J MATER SCI-MATER M, V32, DOI 10.1007/s10856-020-06474-7
   Devonshire JJ, 2023, J ORTHOP SPORT PHYS, V53, P244, DOI 10.2519/jospt.2023.11447
   DiStefano TJ, 2022, CARTILAGE, V13, DOI 10.1177/19476035221113959
   Doorn J, 2012, TISSUE ENG PART B-RE, V18, P101, DOI [10.1089/ten.teb.2011.0488, 10.1089/ten.TEB.2011.0488]
   Eggenhofer E, 2014, FRONT IMMUNOL, V5, DOI 10.3389/fimmu.2014.00148
   Etulain J, 2018, PLATELETS, V29, P556, DOI 10.1080/09537104.2018.1430357
   Feng X, 2013, BONE RES, V1, DOI 10.4248/BR201301003
   Gencer EB, 2024, STEM CELL RES THER, V15, DOI 10.1186/s13287-024-03683-7
   Gong LZ, 2020, J EXTRACELL VESICLES, V9, DOI 10.1080/20013078.2020.1800971
   Guo SC, 2017, THERANOSTICS, V7, P81, DOI 10.7150/thno.16803
   Ha D, 2016, ACTA PHARM SIN B, V6, P287, DOI 10.1016/j.apsb.2016.02.001
   He L, 2020, STEM CELL RES THER, V11, DOI 10.1186/s13287-020-01781-w
   He L, 2020, GENE, V751, DOI 10.1016/j.gene.2020.144764
   Heirani-Tabasi A, 2021, BIOMED MATER, V16, DOI 10.1088/1748-605X/ac0cbf
   Korner MEH, 2020, METALS-BASEL, V10, DOI 10.3390/met10081061
   Hochberg MC, 2012, ARTHRIT CARE RES, V64, P465, DOI 10.1002/acr.21596
   Hu HX, 2020, J EXTRACELL VESICLES, V9, DOI 10.1080/20013078.2020.1778883
   Hu Y, 2021, BIOACT MATER, V6, P2905, DOI 10.1016/j.bioactmat.2021.02.014
   Huang CC, 2020, ACTA BIOMATER, V109, P182, DOI 10.1016/j.actbio.2020.04.017
   Hunziker EB, 2002, OSTEOARTHR CARTILAGE, V10, P432, DOI 10.1053/joca.2002.0801
   Izumi H, 2015, J DAIRY SCI, V98, P2920, DOI 10.3168/jds.2014-9076
   Jacomy M, 2014, PLOS ONE, V9, DOI 10.1371/journal.pone.0098679
   Jiang YK, 2020, FRONT MED-LAUSANNE, V7, DOI 10.3389/fmed.2020.577578
   Jiang YY, 2022, NANO TODAY, V44, DOI 10.1016/j.nantod.2022.101487
   Jin HJ, 2016, ANTIOXID REDOX SIGN, V24, P471, DOI 10.1089/ars.2015.6359
   JOHNSTONE RM, 1992, BIOCHEM CELL BIOL, V70, P179, DOI 10.1139/o92-028
   JOHNSTONE RM, 1987, J BIOL CHEM, V262, P9412
   Ju YK, 2023, MATER TODAY BIO, V18, DOI 10.1016/j.mtbio.2022.100522
   Kalluri R, 2020, SCIENCE, V367, P640, DOI 10.1126/science.aau6977
   Kim YH, 2014, BIOMATERIALS, V35, P214, DOI 10.1016/j.biomaterials.2013.09.103
   Koons GL, 2020, NAT REV MATER, V5, P584, DOI 10.1038/s41578-020-0204-2
   Kowal J, 2014, CURR OPIN CELL BIOL, V29, P116, DOI 10.1016/j.ceb.2014.05.004
   Kwak G, 2022, SMALL, V18, DOI 10.1002/smll.202200060
   Lee TR, 2013, SCI REP-UK, V3, DOI 10.1038/srep02079
   Lei Q, 2017, THERANOSTICS, V7, P2673, DOI 10.7150/thno.18915
   Li B, 2020, MOL THER-NUCL ACIDS, V19, P814, DOI 10.1016/j.omtn.2019.11.034
   Li HL, 2017, CELL BIOL INT, V41, P1379, DOI 10.1002/cbin.10869
   Li WY, 2018, ACS APPL MATER INTER, V10, P5240, DOI 10.1021/acsami.7b17620
   Li Z, 2020, BIOCHEM BIOPH RES CO, V523, P506, DOI 10.1016/j.bbrc.2019.12.065
   Liu W, 2020, ACTA BIOMATER, V103, P196, DOI 10.1016/j.actbio.2019.12.020
   Liu YB, 2018, BIOCHEM J, V475, P3629, DOI 10.1042/BCJ20180675
   Lukomska B, 2019, STEM CELLS INT, V2019, DOI 10.1155/2019/9628536
   Ma S, 2014, CELL DEATH DIFFER, V21, P216, DOI 10.1038/cdd.2013.158
   Ma YF, 2023, ADV SCI, V10, DOI 10.1002/advs.202302622
   Mao GP, 2018, STEM CELL RES THER, V9, DOI 10.1186/s13287-018-1004-0
   Matjusaitis M, 2016, AGEING RES REV, V29, P1, DOI 10.1016/j.arr.2016.05.003
   Mishra A, 2021, J MATER CHEM B, V9, P6281, DOI 10.1039/d1tb01088c
   O'Hagan-Wong K, 2016, ONCOTARGET, V7, P13285, DOI 10.18632/oncotarget.7690
   Otsuru S, 2018, CYTOTHERAPY, V20, P62, DOI 10.1016/j.jcyt.2017.09.012
   PAN BT, 1985, J CELL BIOL, V101, P942, DOI 10.1083/jcb.101.3.942
   Pegtel DM, 2019, ANNU REV BIOCHEM, V88, P487, DOI [10.1146/annurev-biochem-013118, 10.1146/annurev-biochem-013118-111902]
   Phinney DG, 2017, STEM CELLS, V35, P851, DOI 10.1002/stem.2575
   Pittenger MF, 2019, NPJ REGEN MED, V4, DOI 10.1038/s41536-019-0083-6
   Qi X, 2016, INT J BIOL SCI, V12, P836, DOI 10.7150/ijbs.14809
   Ramírez OJ, 2020, DRUG DELIV, V27, P1308, DOI 10.1080/10717544.2020.1818880
   Raposo G, 1996, J EXP MED, V183, P1161, DOI 10.1084/jem.183.3.1161
   Raposo G, 2013, J CELL BIOL, V200, P373, DOI 10.1083/jcb.201211138
   Read J, 2017, EUR J CANCER, V70, P62, DOI 10.1016/j.ejca.2016.10.017
   Ren ZH, 2020, STEM CELLS DEV, V29, P1467, DOI 10.1089/scd.2020.0133
   Shen K, 2022, ACTA BIOMATER, V143, P173, DOI 10.1016/j.actbio.2022.02.026
   Sohara Y, 2005, CANCER RES, V65, P1129, DOI 10.1158/0008-5472.CAN-04-2853
   Synnestvedt Marie B, 2005, AMIA Annu Symp Proc, P724
   Takahashi Y, 2013, J BIOTECHNOL, V165, P77, DOI 10.1016/j.jbiotec.2013.03.013
   Tao SC, 2017, THERANOSTICS, V7, P733, DOI 10.7150/thno.17450
   Tao SC, 2017, THERANOSTICS, V7, P180, DOI 10.7150/thno.17133
   Théry C, 2018, J EXTRACELL VESICLES, V7, DOI 10.1080/20013078.2018.1535750
   Tofiño-Vian M, 2018, CELL PHYSIOL BIOCHEM, V47, P11, DOI 10.1159/000489739
   Toh WS, 2017, SEMIN CELL DEV BIOL, V67, P56, DOI 10.1016/j.semcdb.2016.11.008
   Torreggiani E, 2014, EUR CELLS MATER, V28, P137, DOI 10.22203/eCM.v028a11
   Tuite MJ, 2008, SEMIN MUSCULOSKEL R, V12, P72, DOI 10.1055/s-2008-1067939
   Valadi H, 2007, NAT CELL BIOL, V9, P654, DOI 10.1038/ncb1596
   van Eck NJ, 2010, SCIENTOMETRICS, V84, P523, DOI 10.1007/s11192-009-0146-3
   van Niel G, 2018, NAT REV MOL CELL BIO, V19, P213, DOI 10.1038/nrm.2017.125
   Varela-Eirín M, 2022, CELL DEATH DIS, V13, DOI 10.1038/s41419-022-05089-w
   Velasco MA, 2015, BIOMED RES INT, V2015, DOI 10.1155/2015/729076
   Volarevic V, 2018, INT J MED SCI, V15, P36, DOI 10.7150/ijms.21666
   Wang XQ, 2021, BASIC CLIN PHARMACOL, V128, P18, DOI 10.1111/bcpt.13478
   Wang YX, 2023, ADV NANOBIOMED RES, V3, DOI 10.1002/anbr.202200128
   Welsh JA, 2024, J EXTRACELL VESICLES, V13, DOI [10.1002/jev2.12404, 10.1002/jev2.12451]
   Wijesinghe SN, 2022, FRONT MOL BIOSCI, V9, DOI 10.3389/fmolb.2022.971621
   Wu JY, 2019, BIOMATERIALS, V206, P87, DOI 10.1016/j.biomaterials.2019.03.022
   Xiao F, 2021, ANN TRANSL MED, V9, DOI 10.21037/atm-21-1838
   Xu R, 2016, J CLIN INVEST, V126, P1152, DOI 10.1172/JCI81129
   Yan FL, 2020, J NANOBIOTECHNOL, V18, DOI 10.1186/s12951-020-00675-6
   Ying CT, 2020, FRONT BIOENG BIOTECH, V8, DOI 10.3389/fbioe.2020.565561
   Yuan T, 2012, CURR PHARM BIOTECHNO, V13, P1173, DOI 10.2174/138920112800624445
   Zhang HG, 2014, AM J PATHOL, V184, P28, DOI 10.1016/j.ajpath.2013.09.027
   Zhang JW, 2020, J CELL MOL MED, V24, P11742, DOI 10.1111/jcmm.15784
   Zhang JY, 2020, AGING-US, V12, P25138, DOI 10.18632/aging.104110
   Zhang S, 2016, OSTEOARTHR CARTILAGE, V24, P2135, DOI 10.1016/j.joca.2016.06.022
   Zhang SP, 2019, BIOMATERIALS, V200, P35, DOI 10.1016/j.biomaterials.2019.02.006
   Zhang SP, 2018, BIOMATERIALS, V156, P16, DOI 10.1016/j.biomaterials.2017.11.028
   Zhang W, 2009, ANN RHEUM DIS, V68, P8, DOI 10.1136/ard.2007.084772
   Zhang Y, 2022, J NANOBIOTECHNOL, V20, DOI [10.1186/s12951-022-01245-8, 10.1186/s12951-022-01672-7]
   Zhao C, 2020, MOL MED REP, V21, P1881, DOI 10.3892/mmr.2020.10982
   Zhou S, 2008, AGING CELL, V7, P335, DOI 10.1111/j.1474-9726.2008.00377.x
NR 107
TC 3
Z9 4
U1 4
U2 17
PU MDPI
PI BASEL
PA MDPI AG, Grosspeteranlage 5, CH-4052 BASEL, SWITZERLAND
EI 2073-4409
J9 CELLS-BASEL
JI Cells
PD JUN
PY 2024
VL 13
IS 11
AR 904
DI 10.3390/cells13110904
PG 24
WC Cell Biology
WE Science Citation Index Expanded (SCI-EXPANDED)
SC Cell Biology
GA UB3P7
UT WOS:001245566500001
PM 38891036
OA Green Submitted, gold
DA 2026-02-11
ER

PT J
AU Paim, TC
   Wink, MR
AF Paim, Thais Casagrande
   Wink, Marcia Rosangela
TI The versatility of mesenchymal stem cells: From regenerative medicine to
   COVID, what is next?
SO BIOCELL
LA English
DT Article
DE Mesenchymal stem cells; Regenerative medicine; Secretome; Biomaterials;
   Extracellular vesicles
ID STROMAL CELLS; EXTRACELLULAR VESICLES; ADIPOSE-TISSUE; IMMUNOMODULATION;
   SECRETOME; MARROW
AB Mesenchymal stem cells (MSCs) play key roles in regenerative medicine by promoting tissue healing. MSCs can be isolated from different adult tissues and they are able to differentiate into several lineages. Due to their antiinflammatory, angiogenic and immune-modulatory properties, MSCs are suitable for tissue engineering applications and, when associated with biomaterials, their benefits can be improved. Moreover, recently, MSCs have been studied for new clinical applications, such as in the treatment of patients with COVID-19. MSCs regenerative potential has been attributed to their secretome, which comprises extracellular matrix, soluble proteins and several elements, including the release of extracellular vesicles. Even though, in order to explore all their therapeutic potential, it is still necessary to advance in the investigation of their basic cell biology characteristics.
C1 [Paim, Thais Casagrande; Wink, Marcia Rosangela] Univ Fed Ciencias Sande Porto Alegre UFCSPA, Lab Biol Celular, BR-90050170 Porto Alegre, RS, Brazil.
RP Wink, MR (corresponding author), Univ Fed Ciencias Sande Porto Alegre UFCSPA, Lab Biol Celular, BR-90050170 Porto Alegre, RS, Brazil.
EM mwink@ufcspa.edu.br
FU Coordenacao de Aperfeicoamento de Pessoal de Nivel Superior -Brasil
   (CAPES) [001]; PhD CAPES (Coordenacao de Aperfeicoamento de Pessoal de
   Nivel Superior); CNPq (Conselho Nacional de Desenvolvimento Cientifico e
   Tecnologico); CNPq, MS-SCTIE-Decit/CNPq [12/2018 (441575/2018-8)];
   MS-SCTIE-DECIT-DGITIS-CGCIS/CNPq [26/2020 (442586/2020-5)]; Fundacao de
   Amparo a Pesquisa do Estado do Rio Grande do Sul-Brasil [06/2018,
   19/2551-0000679-9]
FX This study was financed in part by the CoordenacAo de Aperfeicoamento de
   Pessoal de Nivel Superior -Brasil (CAPES) -Finance Code 001; TCP is
   fellowship from PhD CAPES (CoordenacAo de Aperfeicoamento de Pessoal de
   Nivel Superior) ; MRW is recipient of 1D level research fellowship from
   CNPq (Conselho Nacional de Desenvolvimento Cientifico e Tecnologico) ;
   This study was supported by CNPq, MS-SCTIE-Decit/CNPq no 12/2018
   (441575/2018-8) and MS-SCTIE-DECIT-DGITIS-CGCIS/CNPq no 26/2020
   (442586/2020-5) ; and by FundacAo de Amparo a Pesquisa do Estado do Rio
   Grande do Sul-Brasil (FAPERGS/CAPES 06/2018- Programa de
   InternacionalizacAo da pos-graduacAo no RS (19/2551-0000679-9) .
CR del Barrio JLA, 2021, EXP EYE RES, V202, DOI 10.1016/j.exer.2020.108314
   Assis-Ribas T, 2018, DEV BIOL, V437, P63, DOI 10.1016/j.ydbio.2018.03.002
   Beckenkamp LR, 2020, STEM CELL REV REP, V16, P776, DOI 10.1007/s12015-020-09986-5
   Birtwistle L, 2021, INT J MOL SCI, V22, DOI 10.3390/ijms22126596
   Brown C, 2019, J TISSUE ENG REGEN M, V13, P1738, DOI 10.1002/term.2914
   Bruno S, 2015, IMMUNOL LETT, V168, P154, DOI 10.1016/j.imlet.2015.06.007
   Bruno S, 2009, J AM SOC NEPHROL, V20, P1053, DOI 10.1681/ASN.2008070798
   CAPLAN AI, 1991, J ORTHOP RES, V9, P641, DOI 10.1002/jor.1100090504
   Chang C, 2021, ADV HEALTHC MATER, V10, DOI 10.1002/adhm.202001689
   Chen FM, 2016, PROG POLYM SCI, V53, P86, DOI 10.1016/j.progpolymsci.2015.02.004
   Chiabotto G, 2020, FRONT CELL DEV BIOL, V8, DOI 10.3389/fcell.2020.594794
   Cooper LF, 2020, FRONT PHYSIOL, V10, DOI 10.3389/fphys.2019.01569
   Meirelles LDS, 2006, J CELL SCI, V119, P2204, DOI 10.1242/jcs.02932
   Dabrowska S, 2021, FRONT IMMUNOL, V11, DOI 10.3389/fimmu.2020.591065
   Daneshmandi L, 2020, TRENDS BIOTECHNOL, V38, P1373, DOI 10.1016/j.tibtech.2020.04.013
   Dominici M, 2006, CYTOTHERAPY, V8, P315, DOI 10.1080/14653240600855905
   Eiro N, 2014, ONCOTARGET, V5, P10692, DOI 10.18632/oncotarget.2530
   FRIEDENSTEIN AJ, 1976, EXP HEMATOL, V4, P267
   Galgaro BC, 2021, MED RES REV, V41, P2316, DOI 10.1002/med.21796
   Gholami L, 2021, CELL BIOSCI, V11, DOI 10.1186/s13578-020-00527-8
   Groot M, 2020, CELLS-BASEL, V9, DOI 10.3390/cells9041044
   Hanson S, 2014, TISSUE ENG PT A, V20, P2162, DOI 10.1089/ten.tea.2013.0359
   Harrell CR, 2019, CELLS-BASEL, V8, DOI 10.3390/cells8121605
   Hu ZB, 2020, STEM CELL RES THER, V11, DOI 10.1186/s13287-020-1581-6
   Huang RQ, 2019, AGING-US, V11, P7996, DOI 10.18632/aging.102314
   Iaquinta MR, 2021, THERANOSTICS, V11, P6573, DOI 10.7150/thno.55664
   Iser IC, 2014, J CELL BIOCHEM, V115, P1673, DOI 10.1002/jcb.24830
   Kim GB, 2021, BIOLOGY-BASEL, V10, DOI 10.3390/biology10040285
   Lai RC, 2010, STEM CELL RES, V4, P214, DOI 10.1016/j.scr.2009.12.003
   LAZARUS HM, 1995, BONE MARROW TRANSPL, V16, P557
   Li SL, 2021, J NANOBIOTECHNOL, V19, DOI 10.1186/s12951-021-00940-2
   Marupanthorn K, 2021, SCI REP-UK, V11, DOI 10.1038/s41598-021-87298-5
   Novoseletskaya E, 2020, FRONT CELL DEV BIOL, V8, DOI 10.3389/fcell.2020.555378
   O'Driscoll L, 2020, DRUG DISCOV TODAY, V25, P1124, DOI 10.1016/j.drudis.2020.04.022
   Paim TC, 2020, MAT SCI ENG C-MATER, V115, DOI 10.1016/j.msec.2020.111129
   Rodrigues C, 2019, MAT SCI ENG C-MATER, V103, DOI 10.1016/j.msec.2019.109781
   Rodrigues C, 2014, PLOS ONE, V9, DOI 10.1371/journal.pone.0096241
   Saliminejad K, 2019, J CELL PHYSIOL, V234, P5451, DOI 10.1002/jcp.27486
   Samadi P, 2021, CURR STEM CELL RES T, V16, P323, DOI 10.2174/1574888X15666200914142709
   Schultz IC, 2021, STEM CELL REV REP, V17, P341, DOI 10.1007/s12015-021-10122-0
   Senegaglia AC, 2021, CELL TRANSPLANT, V30, DOI 10.1177/09636897211021008
   Shi Q, 2020, STEM CELL RES THER, V11, DOI 10.1186/s13287-020-02027-5
   Sierra-Sánchez A, 2021, FRONT CELL DEV BIOL, V9, DOI 10.3389/fcell.2021.643125
   Song N, 2020, TRENDS PHARMACOL SCI, V41, P653, DOI 10.1016/j.tips.2020.06.009
   Naasani LIS, 2018, STEM CELL REV REP, V14, P744, DOI 10.1007/s12015-018-9819-8
   Naasani LIS, 2017, J CELL BIOCHEM, V118, P2430, DOI 10.1002/jcb.25909
   Naasani LIS, 2019, BIOCHEM ENG J, V152, DOI 10.1016/j.bej.2019.107366
   Sun BL, 2018, STEM CELL RES THER, V9, DOI 10.1186/s13287-018-1046-3
   TAVASSOLI M, 1968, SCIENCE, V161, P54, DOI 10.1126/science.161.3836.54
   Vedovatto S, 2020, INT J BIOL MACROMOL, V160, P750, DOI 10.1016/j.ijbiomac.2020.05.229
   Vieira NM, 2010, STEM CELL REV REP, V6, P560, DOI 10.1007/s12015-010-9187-5
   Vizoso FJ, 2017, INT J MOL SCI, V18, DOI 10.3390/ijms18091852
   Yang YX, 2017, FRONT CELL NEUROSCI, V11, DOI 10.3389/fncel.2017.00055
   Zuk PA, 2001, TISSUE ENG, V7, P211, DOI 10.1089/107632701300062859
NR 54
TC 6
Z9 6
U1 0
U2 4
PU TECH SCIENCE PRESS
PI HENDERSON
PA 871 CORONADO CENTER DR, SUTE 200, HENDERSON, NV 89052 USA
SN 0327-9545
EI 1667-5746
J9 BIOCELL
JI Biocell
PY 2022
VL 46
IS 4
BP 913
EP 922
DI 10.32604/biocell.2022.018498
PG 10
WC Biology
WE Science Citation Index Expanded (SCI-EXPANDED)
SC Life Sciences & Biomedicine - Other Topics
GA YI9OS
UT WOS:000744171000010
OA gold
DA 2026-02-11
ER

PT J
AU Okamura, A
   Yoshioka, Y
   Saito, Y
   Ochiya, T
AF Okamura, Akihiko
   Yoshioka, Yusuke
   Saito, Yoshihiko
   Ochiya, Takahiro
TI Can Extracellular Vesicles as Drug Delivery Systems Be a Game Changer in
   Cardiac Disease?
SO PHARMACEUTICAL RESEARCH
LA English
DT Review
DE cardiac disease; drug delivery system; exosome; extracellular vesicles;
   nucleic acids
ID MYOCARDIAL-INFARCTION; EXOSOMES CONTRIBUTE; TARGETED DELIVERY; MICRORNA
   TRANSFER; CELLULAR UPTAKE; CELLS; HEART; CURCUMIN; FIBROSIS;
   CARDIOMYOCYTES
AB Cardiac diseases such as myocardial infarction and heart failure have been the leading cause of death worldwide for more than 20 years, and new treatments continue to be investigated. Heart transplantation, a curative treatment for severe cardiac dysfunction, is available to only a small number of patients due to the rarity of donors and high costs. Cardiac regenerative medicine using embryonic stem cells and induced pluripotent stem cells is expected to be a new alternative to heart transplantation, but it has problems such as induction of immune response, tumor formation, and low survival rate of transplanted cells. On the other hand, there has been a focus on cell-free therapy using extracellular vesicles (EVs) due to their high biocompatibility and target specificity. Exosomes, one type of EV, play a role in the molecular transport system in vivo and can be considered a drug delivery system (DDS) innate to all living things. Exosomes contain nucleic acids and proteins, which are transported from secretory cells to recipient cells. Molecules in exosomes are encapsulated in a lipid bilayer, which allows them to exist stably in body fluids without being affected by nuclease degradation enzymes. Therefore, the therapeutic use of exosomes as DDSs has been widely explored and is being used in clinical trials and other clinical settings. This review summarizes the current topics of EVs as DDSs in cardiac disease.
C1 [Okamura, Akihiko; Yoshioka, Yusuke; Ochiya, Takahiro] Tokyo Med Univ, Inst Med Sci, Dept Mol & Cellular Med, Shinjuku Ku, 6-7-1 Nishishinjuku, Tokyo 1600023, Japan.
   [Okamura, Akihiko; Saito, Yoshihiko] Nara Med Univ, Dept Cardiovasc Med, 840 Shijo Cho, Kashihara, Nara 6348522, Japan.
C3 Tokyo Medical University; Nara Medical University
RP Ochiya, T (corresponding author), Tokyo Med Univ, Inst Med Sci, Dept Mol & Cellular Med, Shinjuku Ku, 6-7-1 Nishishinjuku, Tokyo 1600023, Japan.
EM tochiya@tokyo-med.ac.jp
RI Ochiya, Takahiro/AAH-7585-2019
FU Project for Promotion of Cancer Research and Therapeutic Evolution
   (P-PROMOTE) Japan Agency for Medical Research and Development (AMED)
   [JP22ama221405, JP20ek0210145]
FX This work was supported by the Project for Promotion of Cancer Research
   and Therapeutic Evolution (P-PROMOTE) grant number: JP22ama221405 (to
   Y.Y.) from the Japan Agency for Medical Research and Development (AMED)
   and Practical Research for Life-Style related Diseases including
   Cardiovascular Diseases and Diabetes Mellitus grant number:
   JP20ek0210145 (to T.O.) from AMED.
CR Abreu RC, 2021, J EXTRACELL VESICLES, V10, DOI 10.1002/jev2.12111
   Adamiak M, 2018, CIRC RES, V122, P296, DOI 10.1161/CIRCRESAHA.117.311769
   Agrahari V, 2019, TRENDS BIOTECHNOL, V37, P707, DOI 10.1016/j.tibtech.2018.11.012
   Akhmerov Akbarshakh, 2021, Interv Cardiol Clin, V10, P185, DOI [10.1016/j.iccl.2020.12.010, 10.1016/j.iccl.2020.12.010]
   Alvarez-Erviti L, 2011, NAT BIOTECHNOL, V29, P341, DOI 10.1038/nbt.1807
   Andre F, 2002, LANCET, V360, P295, DOI 10.1016/S0140-6736(02)09552-1
   [Anonymous], 2011, The top 10 causes of death
   Antes TJ, 2018, J NANOBIOTECHNOL, V16, DOI 10.1186/s12951-018-0388-4
   Antimisiaris SG, 2018, PHARMACEUTICS, V10, DOI 10.3390/pharmaceutics10040218
   Aqil F, 2019, CANCER LETT, V449, P186, DOI 10.1016/j.canlet.2019.02.011
   Bagno L, 2018, MOL THER, V26, P1610, DOI 10.1016/j.ymthe.2018.05.009
   Bang C, 2014, J CLIN INVEST, V124, P2136, DOI 10.1172/JCI70577
   Biemmi V, 2020, THERANOSTICS, V10, P2773, DOI 10.7150/thno.39072
   Bozkurt B, 2021, EUR J HEART FAIL, V23, P352, DOI 10.1002/ejhf.2115
   Cai LD, 2020, AGING-US, V12, P7380, DOI 10.18632/aging.103084
   Cambier L, 2017, EMBO MOL MED, V9, P337, DOI 10.15252/emmm.201606924
   Charoenviriyakul C, 2017, EUR J PHARM SCI, V96, P316, DOI 10.1016/j.ejps.2016.10.009
   Chen CW, 2018, CARDIOVASC RES, V114, P1029, DOI 10.1093/cvr/cvy067
   Chen CK, 2020, THERANOSTICS, V10, P7872, DOI 10.7150/thno.44634
   Chen F, 2020, IN VITRO CELL DEV-AN, V56, P567, DOI 10.1007/s11626-020-00481-2
   Chen P, 2021, THERANOSTICS, V11, P2263, DOI 10.7150/thno.51571
   Cheng G, 2022, J MOL CELL CARDIOL, V169, P113, DOI 10.1016/j.yjmcc.2022.04.020
   Chiang MH, 2020, J CELL PHYSIOL, V235, P6085, DOI 10.1002/jcp.29537
   Choo YW, 2018, ACS NANO, V12, P8977, DOI 10.1021/acsnano.8b02446
   Christianson HC, 2013, P NATL ACAD SCI USA, V110, P17380, DOI 10.1073/pnas.1304266110
   Chung JJ, 2020, J THORAC CARDIOV SUR, V159, P1825, DOI 10.1016/j.jtcvs.2019.06.017
   Ciullo A, 2019, INT J MOL SCI, V20, DOI 10.3390/ijms20030468
   Correa BL, 2021, CARDIOVASC RES, V117, P292, DOI 10.1093/cvr/cvaa028
   Cui XJ, 2017, J CARDIOVASC PHARM, V70, P225, DOI 10.1097/FJC.0000000000000507
   Davidson SM, 2019, CARDIOVASC RES, V115, P1156, DOI 10.1093/cvr/cvy314
   de Couto G, 2017, CIRCULATION, V136, P200, DOI 10.1161/CIRCULATIONAHA.116.024590
   Deng SQ, 2019, INT J BIOCHEM CELL B, V114, DOI 10.1016/j.biocel.2019.105564
   Didiot MC, 2016, MOL THER, V24, P1836, DOI 10.1038/mt.2016.126
   Ebert B, 2019, METHODS MOL BIOL, V1885, P287, DOI 10.1007/978-1-4939-8889-1_19
   Eckfeldt CE, 2005, NAT REV MOL CELL BIO, V6, P726, DOI 10.1038/nrm1713
   Escrevente C, 2011, BMC CANCER, V11, DOI 10.1186/1471-2407-11-108
   Feng D, 2010, TRAFFIC, V11, P675, DOI 10.1111/j.1600-0854.2010.01041.x
   Fernandes S, 2015, STEM CELL REP, V5, P753, DOI 10.1016/j.stemcr.2015.09.011
   Fitzner D, 2011, J CELL SCI, V124, P447, DOI 10.1242/jcs.074088
   Fuhrmann G, 2015, J CONTROL RELEASE, V205, P35, DOI 10.1016/j.jconrel.2014.11.029
   Gallet R, 2017, EUR HEART J, V38, P201, DOI 10.1093/eurheartj/ehw240
   Gangoda L, 2015, PROTEOMICS, V15, P260, DOI 10.1002/pmic.201400234
   Goumans MJ, 2008, STEM CELL RES, V1, P138, DOI 10.1016/j.scr.2008.02.003
   Gray WD, 2015, CIRC RES, V116, P255, DOI 10.1161/CIRCRESAHA.116.304360
   Greening DW, 2015, SEMIN CELL DEV BIOL, V40, P72, DOI 10.1016/j.semcdb.2015.02.009
   Hagiwara K, 2015, FEBS LETT, V589, P4071, DOI 10.1016/j.febslet.2015.11.036
   Han CS, 2019, BIOMATER SCI-UK, V7, P2920, DOI 10.1039/c9bm00101h
   Haney MJ, 2015, J CONTROL RELEASE, V207, P18, DOI 10.1016/j.jconrel.2015.03.033
   Hazawa M, 2014, BIOCHEM BIOPH RES CO, V446, P1165, DOI 10.1016/j.bbrc.2014.03.067
   He Y, 2015, MOLECULES, V20, P9183, DOI 10.3390/molecules20059183
   Hoshino A, 2015, NATURE, V527, P329, DOI 10.1038/nature15756
   Hu SQ, 2021, NANO TODAY, V39, DOI 10.1016/j.nantod.2021.101210
   Hu XY, 2022, ACS APPL MATER INTER, V14, P36289, DOI 10.1021/acsami.2c04686
   Ibrahim AGE, 2019, NAT BIOMED ENG, V3, P695, DOI 10.1038/s41551-019-0448-6
   Jang SC, 2014, NANOMEDICINE-UK, V9, P177, DOI 10.2217/nnm.13.206
   Jia LF, 2019, ALZHEIMERS DEMENT, V15, P1071, DOI 10.1016/j.jalz.2019.05.002
   Jiang LD, 2019, MOL PHARMACEUT, V16, P3333, DOI 10.1021/acs.molpharmaceut.9b00409
   Johnsen KB, 2016, CYTOTECHNOLOGY, V68, P2125, DOI 10.1007/s10616-016-9952-7
   Joo HS, 2020, INT J MOL SCI, V21, DOI 10.3390/ijms21030727
   Kaczor-Urbanowicz KE, 2019, BBA-REV CANCER, V1872, P49, DOI 10.1016/j.bbcan.2019.05.007
   Kalluri R, 2020, SCIENCE, V367, P640, DOI 10.1126/science.aau6977
   Kamerkar S, 2017, NATURE, V546, P498, DOI 10.1038/nature22341
   Kang JY, 2021, J CONTROL RELEASE, V331, P62, DOI 10.1016/j.jconrel.2021.01.018
   Kanki S, 2011, J MOL CELL CARDIOL, V50, P841, DOI 10.1016/j.yjmcc.2011.02.003
   Kervadec A, 2016, J HEART LUNG TRANSPL, V35, P795, DOI 10.1016/j.healun.2016.01.013
   Kim MS, 2016, NANOMED-NANOTECHNOL, V12, P655, DOI 10.1016/j.nano.2015.10.012
   Kosaka N, 2010, J BIOL CHEM, V285, P17442, DOI 10.1074/jbc.M110.107821
   Kowalski MP, 2015, INT J BIOCHEM CELL B, V66, P20, DOI 10.1016/j.biocel.2015.07.003
   Kurtzwald-Josefson E, 2020, INT J MOL SCI, V21, DOI 10.3390/ijms21197215
   Lai RC, 2013, BIOTECHNOL ADV, V31, P543, DOI 10.1016/j.biotechadv.2012.08.008
   Lamichhane TN, 2016, CELL MOL BIOENG, V9, P315, DOI 10.1007/s12195-016-0457-4
   Lee HD, 2016, SCI REP-UK, V6, DOI 10.1038/srep35250
   Li L, 2018, MATRIX BIOL, V68-69, P490, DOI 10.1016/j.matbio.2018.01.013
   Li SC, 2020, CARDIOLOGY, V145, P324, DOI 10.1159/000505641
   Li Y, 2018, NANOMED-NANOTECHNOL, V14, P1973, DOI 10.1016/j.nano.2018.05.020
   Liao W, 2019, ACTA BIOMATER, V86, P1, DOI 10.1016/j.actbio.2018.12.045
   Lindner D, 2014, BASIC RES CARDIOL, V109, DOI 10.1007/s00395-014-0428-7
   Liu BH, 2018, NAT BIOMED ENG, V2, P293, DOI 10.1038/s41551-018-0229-7
   Liu L, 2017, CELL PHYSIOL BIOCHEM, V43, P52, DOI 10.1159/000480317
   Liu SY, 2020, NAT BIOMED ENG, V4, P1063, DOI 10.1038/s41551-020-00637-1
   Liu XL, 2020, J CELL PHYSIOL, V235, P8010, DOI 10.1002/jcp.29456
   Liu YL, 2019, J CONTROL RELEASE, V302, P90, DOI 10.1016/j.jconrel.2019.03.031
   Luo QC, 2017, CELL PHYSIOL BIOCHEM, V44, P2105, DOI 10.1159/000485949
   Lv KQ, 2019, THERANOSTICS, V9, P7403, DOI 10.7150/thno.32637
   Ma T, 2018, STEM CELLS INT, V2018, DOI 10.1155/2018/3290372
   Marbán E, 2018, NAT BIOMED ENG, V2, P353, DOI 10.1038/s41551-018-0216-z
   Maring JA, 2019, J CARDIOVASC TRANSL, V12, P5, DOI 10.1007/s12265-018-9842-9
   Massagué J, 2016, NATURE, V529, P298, DOI 10.1038/nature17038
   Mathieu M, 2019, NAT CELL BIOL, V21, P9, DOI 10.1038/s41556-018-0250-9
   Meldolesi J, 2018, CURR BIOL, V28, pR435, DOI 10.1016/j.cub.2018.01.059
   Meng WR, 2020, DRUG DELIV, V27, P585, DOI 10.1080/10717544.2020.1748758
   Mentkowski KI, 2019, SCI REP-UK, V9, DOI 10.1038/s41598-019-46407-1
   Monguió-Tortajada M, 2022, THERANOSTICS, V12, P4656, DOI 10.7150/thno.72289
   Monguió-Tortajada M, 2021, BIOACT MATER, V6, P3314, DOI 10.1016/j.bioactmat.2021.02.026
   Montecalvo A, 2012, BLOOD, V119, P756, DOI 10.1182/blood-2011-02-338004
   Morelli AE, 2004, BLOOD, V104, P3257, DOI 10.1182/blood-2004-03-0824
   Nakai W, 2016, SCI REP-UK, V6, DOI 10.1038/srep33935
   Nakase I, 2017, SCI REP-UK, V7, DOI 10.1038/s41598-017-02014-6
   Nanbo A, 2013, J VIROL, V87, P10334, DOI 10.1128/JVI.01310-13
   Navajas R, 2019, METHODS MOL BIOL, V1959, P39, DOI 10.1007/978-1-4939-9164-8_3
   Nazarenko I, 2010, CANCER RES, V70, P1668, DOI 10.1158/0008-5472.CAN-09-2470
   Nie X, 2018, MOL THER-NUCL ACIDS, V12, P254, DOI 10.1016/j.omtn.2018.05.013
   O'Brien K, 2020, NAT REV MOL CELL BIO, V21, P585, DOI 10.1038/s41580-020-0251-y
   O'Loughlin AJ, 2017, MOL THER, V25, P1580, DOI 10.1016/j.ymthe.2017.03.021
   Ohno S, 2013, MOL THER, V21, P185, DOI 10.1038/mt.2012.180
   Passier R, 2008, NATURE, V453, P322, DOI 10.1038/nature07040
   Peng H, 2020, J MATER CHEM B, V8, P7591, DOI 10.1039/d0tb01499k
   Pi FM, 2018, NAT NANOTECHNOL, V13, P82, DOI 10.1038/s41565-017-0012-z
   Podolak I, 2010, PHYTOCHEM REV, V9, P425, DOI 10.1007/s11101-010-9183-z
   Poupardin R, 2021, ADV DRUG DELIVER REV, V176, DOI 10.1016/j.addr.2021.113872
   Qiao L, 2019, J CLIN INVEST, V129, P2237, DOI 10.1172/JCI123135
   Rana S, 2012, INT J BIOCHEM CELL B, V44, P1574, DOI 10.1016/j.biocel.2012.06.018
   Rani S, 2015, MOL THER, V23, P812, DOI 10.1038/mt.2015.44
   Raposo G, 2013, J CELL BIOL, V200, P373, DOI 10.1083/jcb.201211138
   Saludas L, 2017, INT J PHARMACEUT, V523, P454, DOI 10.1016/j.ijpharm.2016.10.061
   Sato YT, 2016, SCI REP-UK, V6, DOI 10.1038/srep21933
   Shen BY, 2011, J BIOL CHEM, V286, P14383, DOI 10.1074/jbc.M110.208660
   Shi Y, 2019, STEM CELLS DEV, V28, P799, DOI 10.1089/scd.2018.0242
   Shurtleff MJ, 2016, ELIFE, V5, DOI 10.7554/eLife.19276
   Smits AM, 2009, CARDIOVASC RES, V83, P527, DOI 10.1093/cvr/cvp146
   Song ZB, 2019, TRANSL LUNG CANCER R, V8, P392, DOI 10.21037/tlcr.2019.08.14
   Stickney Z, 2016, BIOCHEM BIOPH RES CO, V472, P53, DOI 10.1016/j.bbrc.2016.02.058
   Su MJ, 2016, SCI REP-UK, V6, DOI 10.1038/srep30110
   Sun DM, 2010, MOL THER, V18, P1606, DOI 10.1038/mt.2010.105
   Takanashi Y, 2022, CELL STRUCT FUNCT, V47, P1, DOI 10.1247/csf.21078
   Teng F, 2021, ADV SCI, V8, DOI 10.1002/advs.202003505
   Théry C, 2018, J EXTRACELL VESICLES, V7, DOI 10.1080/20013078.2018.1535750
   Tian CH, 2020, J MOL CELL CARDIOL, V143, P120, DOI 10.1016/j.yjmcc.2020.04.032
   Tian CH, 2018, AM J PHYSIOL-HEART C, V314, pH928, DOI 10.1152/ajpheart.00602.2017
   Umezu T, 2021, MOL THER-METH CLIN D, V21, P199, DOI 10.1016/j.omtm.2021.03.006
   Valadi H, 2007, NAT CELL BIOL, V9, P654, DOI 10.1038/ncb1596
   Vandergriff A, 2018, THERANOSTICS, V8, P1869, DOI 10.7150/thno.20524
   Vietri M, 2020, NAT REV MOL CELL BIO, V21, P25, DOI 10.1038/s41580-019-0177-4
   Villarroya-Beltri C, 2013, NAT COMMUN, V4, DOI 10.1038/ncomms3980
   Wahajuddin S.A., 2012, INT J NANOMED, V7, P3445, DOI DOI 10.2147/IJN.S30320
   Wahlgren J, 2012, NUCLEIC ACIDS RES, V40, DOI 10.1093/nar/gks463
   Wan Y, 2018, CANCER RES, V78, P798, DOI 10.1158/0008-5472.CAN-17-2880
   Wang B, 2019, THERANOSTICS, V9, P1864, DOI 10.7150/thno.29579
   Wang B, 2016, MOL THER, V24, P1290, DOI 10.1038/mt.2016.90
   Wang JL, 2020, NANOMED-NANOTECHNOL, V27, DOI 10.1016/j.nano.2020.102201
   Wang N, 2017, BBA-MOL BASIS DIS, V1863, P2085, DOI 10.1016/j.bbadis.2017.02.023
   Wang QZ, 2021, BIOMATERIALS, V276, DOI 10.1016/j.biomaterials.2021.121028
   Wang QJ, 2021, MATER TODAY BIO, V12, DOI 10.1016/j.mtbio.2021.100171
   Wang XL, 2018, INT J MOL MED, V41, P3063, DOI 10.3892/ijmm.2018.3496
   Wang X, 2018, J AM HEART ASSOC, V7, DOI 10.1161/JAHA.118.008737
   Wang YX, 2018, J BIOMED NANOTECHNOL, V14, P968, DOI 10.1166/jbn.2018.2493
   Watson DC, 2016, BIOMATERIALS, V105, P195, DOI 10.1016/j.biomaterials.2016.07.003
   Wei CY, 2013, J CELL PHYSIOL, V228, P1433, DOI 10.1002/jcp.24296
   Wei ZL, 2019, LIFE SCI, V232, DOI 10.1016/j.lfs.2019.116632
   Wenzel EM, 2018, NAT COMMUN, V9, DOI 10.1038/s41467-018-05345-8
   Wollert KC, 2017, EUR HEART J, V38, P2936, DOI 10.1093/eurheartj/ehx188
   Wu Q, 2020, CELL DEATH DIS, V11, DOI 10.1038/s41419-020-2508-y
   Wu SM, 2008, CELL, V132, P537, DOI 10.1016/j.cell.2008.02.002
   Xu LJ, 2022, CARDIOVASC THER, V2022, DOI 10.1155/2022/2687807
   Xu SY, 2021, J TRANSL INTERN MED, V9, P234, DOI 10.2478/jtim-2021-0017
   Xu YF, 2021, PLOS ONE, V16, DOI 10.1371/journal.pone.0259563
   Yan BY, 2021, LAB INVEST, V101, P1427, DOI 10.1038/s41374-021-00635-0
   Yang J, 2019, EUR REV MED PHARMACO, V23, P3993, DOI 10.26355/eurrev_201905_17829
   Yang J, 2018, AM J TRANSL RES, V10, P4350
   Yang J, 2017, AM J TRANSL RES, V9, P5375
   Yao JL, 2021, ACS NANO, V15, P11099, DOI 10.1021/acsnano.1c00628
   Yao YJ, 2021, FRONT CARDIOVASC MED, V8, DOI 10.3389/fcvm.2021.699175
   Yu H, 2021, FRONT IMMUNOL, V11, DOI 10.3389/fimmu.2020.606045
   Yu YH, 2019, AM J CHINESE MED, V47, P1675, DOI 10.1142/S0192415X19500861
   Yuan DF, 2017, BIOMATERIALS, V142, P1, DOI 10.1016/j.biomaterials.2017.07.011
   Zhang J, 2022, STEM CELL RES THER, V13, DOI 10.1186/s13287-022-02984-z
   Zhang N, 2020, BIOMATERIALS, V255, DOI 10.1016/j.biomaterials.2020.120168
   Zhang WJ, 2022, MOL BIOTECHNOL, V64, P1076, DOI 10.1007/s12033-022-00487-z
   Zhang YM, 2021, J NANOBIOTECHNOL, V19, DOI 10.1186/s12951-021-01016-x
   Zhang YJ, 2010, MOL CELL, V39, P133, DOI 10.1016/j.molcel.2010.06.010
   Zhang ZW, 2016, J AM HEART ASSOC, V5, DOI 10.1161/JAHA.115.002856
   Zhao J, 2022, FRONT PHARMACOL, V12, DOI 10.3389/fphar.2021.784041
   Zhao JX, 2019, CARDIOVASC RES, V115, P1205, DOI 10.1093/cvr/cvz040
   Zhu DS, 2021, NAT COMMUN, V12, DOI 10.1038/s41467-021-21682-7
   Zhu JY, 2018, ARTIF CELL NANOMED B, V46, P1659, DOI 10.1080/21691401.2017.1388249
   Zou Y, 2021, ACS APPL MATER INTER, V13, P56892, DOI 10.1021/acsami.1c16481
NR 176
TC 21
Z9 21
U1 0
U2 19
PU SPRINGER/PLENUM PUBLISHERS
PI NEW YORK
PA 233 SPRING ST, NEW YORK, NY 10013 USA
SN 0724-8741
EI 1573-904X
J9 PHARM RES-DORDR
JI Pharm. Res.
PD APR
PY 2023
VL 40
IS 4
BP 889
EP 908
DI 10.1007/s11095-022-03463-z
EA DEC 2022
PG 20
WC Chemistry, Multidisciplinary; Pharmacology & Pharmacy
WE Science Citation Index Expanded (SCI-EXPANDED)
SC Chemistry; Pharmacology & Pharmacy
GA F7ZW2
UT WOS:000905517500001
PM 36577860
OA Green Submitted, hybrid
DA 2026-02-11
ER

PT J
AU Lesage, F
   Thébaud, B
AF Lesage, Flore
   Thebaud, Bernard
TI Nanotherapies for micropreemies: Stem cells and the secretome in
   bronchopulmonary dysplasia
SO SEMINARS IN PERINATOLOGY
LA English
DT Review
DE Lung injury; Stem cells; Exosomes; Extracellular vesicles; Regenerative
   medicine; Preterm birth
ID MESENCHYMAL STROMAL CELLS; INDUCED ACUTE LUNG; EXTRACELLULAR VESICLES;
   BONE-MARROW; EXOSOMES; INJURY; MICROVESICLES; TRANSFERRIN; PREVENTION;
   RECEPTOR
AB Improved survival of extreme preterm infants has made the task of protecting the ever more immature lung from injury more challenging. As a consequence, the incidence of bronchopulmonary dysplasia (BPD), the chronic lung disease of prematurity, has remained unchanged. The multifactorial disease pathogenesis of BPD including amongst others inflammation, oxidative stress and excessive lung stretch adds further complexity to finding effective therapies that would prevent lung injury and promote lung growth. Mesenchymal stromal cells and the discovery of their pleiotropic effects represent an appealing approach for the prevention of BPD. Mesenchymal stromal cells do not engraft but exert their therapeutic benefit through paracrine effects. These paracrine effects seem to be mediated through the release of nanosized extra-cellular vesicles used for cell-cell communication. This review will summarize our current knowledge on these potential nanotherapies for micropreemies. (C) 2018 Elsevier Inc. All rights reserved.
C1 [Lesage, Flore; Thebaud, Bernard] Ottawa Hosp Res Inst, Sinclair Ctr Regenerat Med, 501 Smyth Rd, Ottawa, ON K1H 8L6, Canada.
   [Lesage, Flore; Thebaud, Bernard] Childrens Hosp Eastern Ontario, Res Inst, Ottawa, ON, Canada.
   [Lesage, Flore; Thebaud, Bernard] Univ Ottawa, Dept Cellular & Mol Med, Ottawa, ON, Canada.
   [Thebaud, Bernard] Childrens Hosp Eastern Ontario, Dept Pediat, Div Neonatol, Ottawa, ON, Canada.
C3 University of Ottawa; Ottawa Hospital Research Institute; University of
   Ottawa; Children's Hospital of Eastern Ontario; University of Ottawa;
   University of Ottawa; Children's Hospital of Eastern Ontario
RP Thébaud, B (corresponding author), Ottawa Hosp Res Inst, Sinclair Ctr Regenerat Med, 501 Smyth Rd, Ottawa, ON K1H 8L6, Canada.
EM bthebaud@ohri.ca
FU Canadian Institutes of Health Research; Heart and Stroke Foundation
   Canada; Ontario Institute for Regenerative Medicine; Stem Cell Network
FX This is work is supported in part by the Canadian Institutes of Health
   Research, Heart and Stroke Foundation Canada, Ontario Institute for
   Regenerative Medicine and the Stem Cell Network
CR Abman SH, 2009, AM J RESP CRIT CARE, V180, P1039, DOI 10.1164/rccm.200909-1330ED
   Aliotta JM, 2016, CARDIOVASC RES, V110, P319, DOI 10.1093/cvr/cvw054
   Aslam M, 2009, AM J RESP CRIT CARE, V180, P1122, DOI 10.1164/rccm.200902-0242OC
   Augustine S, 2017, STEM CELL TRANSL MED, V6, P2079, DOI 10.1002/sctm.17-0126
   Baranyai T, 2015, PLOS ONE, V10, DOI 10.1371/journal.pone.0145686
   Bruno S, 2012, PLOS ONE, V7, DOI 10.1371/journal.pone.0033115
   Chang YS, 2014, AM J RESP CELL MOL, V51, P391, DOI 10.1165/rcmb.2013-0385OC
   Chang YS, 2013, PLOS ONE, V8, DOI 10.1371/journal.pone.0052419
   Chaubey S, 2018, STEM CELL RES THER, V9, DOI 10.1186/s13287-018-0903-4
   Chen C, 2010, LAB CHIP, V10, P505, DOI 10.1039/b916199f
   Cruz FF, 2015, STEM CELL TRANSL MED, V4, P1302, DOI 10.5966/sctm.2014-0280
   Davies RT, 2012, LAB CHIP, V12, P5202, DOI 10.1039/c2lc41006k
   Doeppner TR, 2015, STEM CELL TRANSL MED, V4, P1131, DOI 10.5966/sctm.2015-0078
   Dominici M, 2006, CYTOTHERAPY, V8, P315, DOI 10.1080/14653240600855905
   Dragovic RA, 2011, NANOMED-NANOTECHNOL, V7, P780, DOI 10.1016/j.nano.2011.04.003
   FRIEDENSTEIN AJ, 1976, EXP HEMATOL, V4, P267
   Fung ME, 2014, PEDIATR RES, V75, P2, DOI 10.1038/pr.2013.176
   García-Manrique P, 2018, TRENDS BIOTECHNOL, V36, P10, DOI 10.1016/j.tibtech.2017.10.005
   Gould SJ, 2013, J EXTRACELL VESICLES, V2, DOI 10.3402/jev.v2i0.20389
   Griffiths MJD, 2005, LANCET, V366, P249, DOI 10.1016/S0140-6736(05)66916-4
   HARDING C, 1984, EUR J CELL BIOL, V35, P256
   Hokuto I, 2004, J CLIN INVEST, V113, P28, DOI 10.1172/JCI200419491
   Jeppesen DK, 2014, J EXTRACELL VESICLES, V3, DOI 10.3402/jev.v3.25011
   JOHNSTONE RM, 1987, J BIOL CHEM, V262, P9412
   Kotton DN, 2005, AM J RESP CELL MOL, V33, P328, DOI 10.1165/rcmb.2005-0175RC
   Lamparski HG, 2002, J IMMUNOL METHODS, V270, P211, DOI 10.1016/S0022-1759(02)00330-7
   Lee C, 2012, CIRCULATION, V126, P2601, DOI 10.1161/CIRCULATIONAHA.112.114173
   Lee JW, 2011, STEM CELLS, V29, P913, DOI 10.1002/stem.643
   Lee JW, 2009, P NATL ACAD SCI USA, V106, P16357, DOI 10.1073/pnas.0907996106
   Lener T, 2015, J EXTRACELL VESICLES, V4, DOI 10.3402/jev.v4.30087
   Linares R, 2015, J EXTRACELL VESICLES, V4, DOI 10.3402/jev.v4.29509
   Lo Cicero A, 2015, CURR OPIN CELL BIOL, V35, P69, DOI 10.1016/j.ceb.2015.04.013
   Lozano-Ramos I, 2015, J EXTRACELL VESICLES, V4, DOI 10.3402/jev.v4.27369
   Mathivanan S, 2010, J PROTEOMICS, V73, P1907, DOI 10.1016/j.jprot.2010.06.006
   Monsel A, 2015, AM J RESP CRIT CARE, V192, P324, DOI 10.1164/rccm.201410-1765OC
   Owen LS, 2017, LANCET, V389, P1649, DOI 10.1016/S0140-6736(17)30312-4
   PAN BT, 1985, J CELL BIOL, V101, P942, DOI 10.1083/jcb.101.3.942
   Phinney DG, 2015, NAT COMMUN, V6, DOI 10.1038/ncomms9472
   Pierro M, 2013, THORAX, V68, P475, DOI 10.1136/thoraxjnl-2012-202323
   Prockop DJ, 2012, MOL THER, V20, P14, DOI 10.1038/mt.2011.211
   Quinton LJ, 2008, AM J RESP CELL MOL, V38, P699, DOI 10.1165/rcmb.2007-0365OC
   Raposo G, 1996, J EXP MED, V183, P1161, DOI 10.1084/jem.183.3.1161
   Reiner AT, 2017, STEM CELL TRANSL MED, V6, P1730, DOI 10.1002/sctm.17-0055
   Stoll BJ, 2015, JAMA-J AM MED ASSOC, V314, P1039, DOI 10.1001/jama.2015.10244
   Tan JL, 2018, STEM CELL TRANSL MED, V7, P180, DOI 10.1002/sctm.17-0185
   Thery Clotilde, 2006, Curr Protoc Cell Biol, VChapter 3, DOI 10.1002/0471143030.cb0322s30
   Tricarico C., 2017, SMALL GTPASES, V8, P220, DOI 10.1080/21541248.2016.1215283
   van Haaften T, 2009, AM J RESP CRIT CARE, V180, P1131, DOI 10.1164/rccm.200902-0179OC
   Wagner DE, 2016, ANN AM THORAC SOC, V13, pS259, DOI 10.1513/AnnalsATS.201606-466ST
   Waszak P, 2012, STEM CELLS DEV, V21, P2789, DOI 10.1089/scd.2010.0566
   Willis GR, 2018, AM J RESP CRIT CARE, V197, P104, DOI 10.1164/rccm.201705-0925OC
   WOLF P, 1967, BRIT J HAEMATOL, V13, P269, DOI 10.1111/j.1365-2141.1967.tb08741.x
   Yáñez-Mó M, 2015, J EXTRACELL VESICLES, V4, DOI 10.3402/jev.v4.27066
   Zhu YG, 2014, STEM CELLS, V32, P116, DOI 10.1002/stem.1504
NR 54
TC 27
Z9 31
U1 0
U2 4
PU W B SAUNDERS CO-ELSEVIER INC
PI PHILADELPHIA
PA 1600 JOHN F KENNEDY BOULEVARD, STE 1800, PHILADELPHIA, PA 19103-2899 USA
SN 0146-0005
EI 1558-075X
J9 SEMIN PERINATOL
JI Semin. Perinatol.
PD NOV
PY 2018
VL 42
IS 7
BP 453
EP 458
DI 10.1053/j.semperi.2018.09.007
PG 6
WC Obstetrics & Gynecology; Pediatrics
WE Science Citation Index Expanded (SCI-EXPANDED)
SC Obstetrics & Gynecology; Pediatrics
GA HF6WO
UT WOS:000454379200007
PM 30376986
DA 2026-02-11
ER

PT J
AU Li, YX
   Wei, SQ
   Li, S
   Zheng, PS
AF Li, Yuan-Xing
   Wei, Si-Qi
   Li, Shan
   Zheng, Peng-Sheng
TI Strategies and Challenges of Mesenchymal Stem Cells-Derived
   Extracellular Vesicles in Infertility
SO TISSUE ENGINEERING PART B-REVIEWS
LA English
DT Review
DE mesenchymal stem cells; extracellular vesicles; infertility;
   regenerative medicine
ID STROMAL CELLS; BONE-MARROW; REGENERATIVE MEDICINE; EXOSOMES; FERTILITY;
   BLOOD; ENDOMETRIUM; THERAPY; IMPACT; DAMAGE
AB Having genetically related offspring remains an unattainable dream for couples with reproductive failure. Mesenchymal stem cells (MSCs) are multipotent stromal cells derived from various human tissues and organs. As critical paracrine effectors of MSCs, extracellular vesicles (EVs) can carry and deliver bioactive content, thereby participating in intercellular communication and determining cell fate. Mesenchymal stem cell-derived extracellular vesicles (MSC-EVs) have shown promising therapeutic effects, including repairing injured endometria, restoration of ovarian functions, and improving sperm quantity, morphology, and motility, owing to their regenerative potential, abundant sources, high proliferation rates, low immunogenicity, and lack of ethical issues. However, limited knowledge on purification and isolation of MSC-EVs, therapeutic effects, and unpredictable safety have caused challenges in overcoming female and male infertility. To overcome them, future studies should focus on modification/engineering of MSC-EVs with therapeutic biomolecules and combining attractive biomaterials and MSC-EVs. This review highlights the latest studies on MSC-EVs therapies in infertility and the major challenges that must be overcome before clinical translation.
   Impact statement Mesenchymal stem cell-derived extracellular vesicles (MSC-EVs) represent a novel and promising therapeutic approach in infertility, owing to their regenerative potential, abundant sources, high proliferation rates, low immunogenicity, and lack of ethical issues. Promising therapeutic effects include repairing injured endometria, restoring ovarian functions, and improving sperm quantity, morphology, and motility. However, research on MSC-EVs therapies (MSC-EV-Ts) in infertility still needs improvement in many aspects, including establishing standard disease models, optimizing administration routes, and using tissue engineering to enhance retention and efficacy. This review highlights the latest studies on the potential mechanisms and preclinical effects of MSC-EV-Ts, and provides suggestions for future studies.
C1 [Li, Yuan-Xing; Wei, Si-Qi; Li, Shan; Zheng, Peng-Sheng] Xi An Jiao Tong Univ, Affiliated Hosp 1, Dept Reprod Med, Xian, Peoples R China.
   [Zheng, Peng-Sheng] Xi An Jiao Tong Univ, Affiliated Hosp 1, Dept Reprod Med, Xian 710061, Peoples R China.
C3 Xi'an Jiaotong University; Xi'an Jiaotong University
RP Zheng, PS (corresponding author), Xi An Jiao Tong Univ, Affiliated Hosp 1, Dept Reprod Med, Xian 710061, Peoples R China.
EM zpsheng@mail.xjtu.edu.cn
OI Li, Yuanxing/0009-0003-8947-7031; Zheng, Peng-Sheng/0000-0002-6069-3887
CR Abels ER, 2016, CELL MOL NEUROBIOL, V36, P301, DOI 10.1007/s10571-016-0366-z
   Ali W, 2023, BIOMED PHARMACOTHER, V164, DOI 10.1016/j.biopha.2023.114889
   Amiri N, 2023, LIFE SCI, V312, DOI 10.1016/j.lfs.2022.121251
   Badawy AA, 2020, GENE, V737, DOI 10.1016/j.gene.2020.144481
   Bagrov D. V., 2021, Journal of Physics: Conference Series, V1942, DOI [10.1088/1742-6596/1942/1/012013, 10.1088/1742-6596/1942/1/012013]
   Bhartiya D, 2022, STEM CELL REV REP, V18, P1718, DOI 10.1007/s12015-021-10243-6
   Bidet M, 2011, J CLIN ENDOCR METAB, V96, P3864, DOI 10.1210/jc.2011-1038
   Börger V, 2017, INT J MOL SCI, V18, DOI 10.3390/ijms18071450
   Bozkurt M, 2020, J PEDIATR UROL, V16, DOI [10.1016/s1569-9056(19)31114-5, 10.1016/j.jpurol.2019.10.006]
   Brennan MA, 2020, ADV FUNCT MATER, V30, DOI 10.1002/adfm.201909125
   Cai YT, 2019, ANDROLOGIA, V51, DOI 10.1111/and.13285
   Cao MS, 2022, BIOMATERIALS, V288, DOI 10.1016/j.biomaterials.2022.121739
   Cao RC, 2023, ZOOL RES, V44, P620, DOI 10.24272/j.issn.2095-8137.2022.340
   CAPLAN AI, 1991, J ORTHOP RES, V9, P641, DOI 10.1002/jor.1100090504
   Caplan AI, 2017, STEM CELL TRANSL MED, V6, P1445, DOI 10.1002/sctm.17-0051
   Carson SA, 2021, JAMA-J AM MED ASSOC, V326, P65, DOI 10.1001/jama.2021.4788
   Chaubey S, 2018, STEM CELL RES THER, V9, DOI 10.1186/s13287-018-0903-4
   Chen CC, 2016, CELL MOL BIOENG, V9, P509, DOI 10.1007/s12195-016-0458-3
   Dai FF, 2023, STEM CELL RES THER, V14, DOI 10.1186/s13287-023-03333-4
   de Godoy MA, 2018, J BIOL CHEM, V293, P1957, DOI 10.1074/jbc.M117.807180
   Deng TR, 2021, REPROD SCI, V28, P1718, DOI 10.1007/s43032-021-00499-1
   Ding CY, 2020, MOL THER-NUCL ACIDS, V21, P37, DOI 10.1016/j.omtn.2020.05.013
   Ding CY, 2020, STEM CELLS, V38, P1137, DOI 10.1002/stem.3204
   Ding DC, 2011, CELL TRANSPLANT, V20, P5, DOI 10.3727/096368910X
   Dominici M, 2006, CYTOTHERAPY, V8, P315, DOI 10.1080/14653240600855905
   Doyle LM, 2019, CELLS-BASEL, V8, DOI 10.3390/cells8070727
   Ebrahim N, 2018, STEM CELL RES THER, V9, DOI 10.1186/s13287-018-0924-z
   Efremov E. A., 2017, Urologiya (Moscow), P124, DOI [10.18565/urology.2017.5.124-131, 10.18565/urology.2017.5.124-131]
   Feng Q, 2020, ANN TRANSL MED, V8, DOI 10.21037/atm.2020.01.134
   Geng ZX, 2022, OXID MED CELL LONGEV, V2022, DOI 10.1155/2022/3695848
   Gong Y, 2020, REPROD BIOL ENDOCRIN, V18, DOI 10.1186/s12958-020-00677-x
   Gotts JE, 2012, AM J PHYSIOL-LUNG C, V302, pL1147, DOI 10.1152/ajplung.00122.2012
   Gowen A, 2020, FRONT CELL DEV BIOL, V8, DOI 10.3389/fcell.2020.00149
   Granero-Molto F, 2008, EXPERT OPIN BIOL TH, V8, P255, DOI [10.1517/14712598.8.3.255, 10.1517/14712598.8.3.255 ]
   Guo XB, 2021, ASIAN J ANDROL, V23, P386, DOI 10.4103/aja.aja_98_20
   Gupta S, 2008, FERTIL STERIL, V90, P247, DOI 10.1016/j.fertnstert.2008.02.093
   Haraszti RA, 2018, MOL THER, V26, P2838, DOI 10.1016/j.ymthe.2018.09.015
   Harrell CR, 2019, CELLS-BASEL, V8, DOI 10.3390/cells8121605
   Hirakawa T, 2022, SCI REP-UK, V12, DOI 10.1038/s41598-022-11891-5
   Hsiao CH, 2019, STEM CELL RES THER, V10, DOI 10.1186/s13287-019-1351-5
   Hsiao CH, 2015, STEM CELL RES THER, V6, DOI 10.1186/s13287-015-0079-0
   Huang BX, 2018, STEM CELL RES THER, V9, DOI 10.1186/s13287-018-0953-7
   Huang QY, 2022, REPROD BIOL ENDOCRIN, V20, DOI 10.1186/s12958-022-00892-8
   Huo W, 2020, FASEB J, V34, P13345, DOI 10.1096/fj.202000102RR
   Kasak L, 2021, HUM GENET, V140, P135, DOI 10.1007/s00439-020-02112-y
   Keating A, 2012, CELL STEM CELL, V10, P709, DOI 10.1016/j.stem.2012.05.015
   Kern S, 2006, STEM CELLS, V24, P1294, DOI 10.1634/stemcells.2005-0342
   Kharazi U, 2020, REPROD BIOL, V20, P447, DOI 10.1016/j.repbio.2020.07.002
   Kobayashi R, 2014, IMMUNOBIOLOGY, V219, P512, DOI 10.1016/j.imbio.2014.03.011
   Kusuma GD, 2017, STEM CELLS DEV, V26, P617, DOI 10.1089/scd.2016.0349
   Lässer C, 2018, MOL ASPECTS MED, V60, P1, DOI 10.1016/j.mam.2018.02.002
   Lebovitz O, 2014, GYNECOL ENDOCRINOL, V30, P409, DOI 10.3109/09513590.2014.906571
   Lee Eun Hee, 2018, J Menopausal Med, V24, P196, DOI [10.6118/jmm.2018.24.3.196, 10.6118/jmm.2018.24.3.196]
   Li M, 2018, ANDROLOGY-US, V6, P927, DOI 10.1111/andr.12519
   Li N, 2023, EUR J HISTOCHEM, V67, DOI 10.4081/ejh.2023.3506
   Li X, 2023, REPROD BIOMED ONLINE, V46, P234, DOI 10.1016/j.rbmo.2022.05.018
   Li ZK, 2021, FRONT ENDOCRINOL, V12, DOI 10.3389/fendo.2021.711902
   Liang SS, 2022, J OBSTET GYNAECOL, V42, P3409, DOI 10.1080/01443615.2022.2124854
   Liu CH, 2020, CELL TRANSPLANT, V29, DOI 10.1177/0963689720923575
   Liu FR, 2019, REGEN BIOMATER, V6, P141, DOI 10.1093/rb/rbz021
   Liu HC, 2022, OXID MED CELL LONGEV, V2022, DOI 10.1155/2022/8065771
   Liu KE, 2018, HUM REPROD, V33, P1883, DOI 10.1093/humrep/dey281
   Liu YN, 2021, BIOENGINEERED, V12, P10654, DOI 10.1080/21655979.2021.2001185
   Liu YZ, 2019, J CELL MOL MED, V23, P7462, DOI 10.1111/jcmm.14615
   Liu ZJ, 2009, J CELL BIOCHEM, V106, P984, DOI 10.1002/jcb.22091
   Lu YY, 2023, J REPROD IMMUNOL, V158, DOI 10.1016/j.jri.2023.103971
   Lv QY, 2021, MOL REPROD DEV, V88, P379, DOI 10.1002/mrd.23476
   Maas SLN, 2017, TRENDS CELL BIOL, V27, P172, DOI 10.1016/j.tcb.2016.11.003
   Maghen L., 2016, Reproduction
   Mahajan Nalini, 2016, J Hum Reprod Sci, V9, P3, DOI [10.4103/0974-1208.178632, 10.4103/0974-1208.178632]
   Mansouri-Kivaj N, 2023, STEM CELL RES THER, V14, DOI 10.1186/s13287-023-03279-7
   Matsuoka T, 2021, MOL BIOL REP, V48, P4527, DOI 10.1007/s11033-021-06473-z
   Maumus M, 2013, BIOCHIMIE, V95, P2229, DOI 10.1016/j.biochi.2013.04.017
   Melling GE, 2019, EUR J PHARM BIOPHARM, V144, P50, DOI 10.1016/j.ejpb.2019.08.009
   Miwa I, 2009, FERTIL STERIL, V91, P998, DOI 10.1016/j.fertnstert.2008.01.029
   Mokarizadeh A, 2013, REPROD TOXICOL, V42, P78, DOI 10.1016/j.reprotox.2013.07.024
   Monguió-Tortajada M, 2019, CELL MOL LIFE SCI, V76, P2369, DOI 10.1007/s00018-019-03071-y
   Munir J, 2020, CELLS-BASEL, V9, DOI 10.3390/cells9102271
   Olive DL, 2001, NEW ENGL J MED, V345, P266, DOI 10.1056/NEJM200107263450407
   Ouyang X, 2018, STEM CELL RES THER, V9, DOI 10.1186/s13287-018-1003-1
   Park H-S, 2022, RES SQ, V2022
   Park HS, 2023, INT J MOL SCI, V24, DOI 10.3390/ijms241311151
   Park HS, 2021, FERTIL STERIL, V116, pE120
   Penariol ILBC, 2022, INT J MOL SCI, V23, DOI 10.3390/ijms231911515
   Qamar AY, 2023, ANIM BIOSCI, V36, P385, DOI 10.5713/ab.22.0325
   Qamar AY, 2021, CELLS-BASEL, V10, DOI 10.3390/cells10092460
   Qin JZ, 2013, REPROD BIOL ENDOCRIN, V11, DOI 10.1186/1477-7827-11-56
   Qu QX, 2022, STEM CELL RES THER, V13, DOI 10.1186/s13287-022-03056-y
   Quaas AM, 2015, FERTIL STERIL, V103, P612, DOI 10.1016/j.fertnstert.2015.01.006
   Rossetti R, 2017, CLIN GENET, V91, P183, DOI 10.1111/cge.12921
   Rudnicka E, 2021, INT J MOL SCI, V22, DOI 10.3390/ijms22073789
   Saha S, 2021, CELLS-BASEL, V10, DOI 10.3390/cells10071613
   Saribas GS, 2020, ACTA HISTOCHEM, V122, DOI 10.1016/j.acthis.2019.151465
   Shamloul R, 2013, LANCET, V381, P153, DOI 10.1016/S0140-6736(12)60520-0
   Shao XW, 2021, FRONT GENET, V12, DOI 10.3389/fgene.2021.679643
   Shi Q, 2021, ARCH BIOCHEM BIOPHYS, V707, DOI 10.1016/j.abb.2021.108887
   Shin EY, 2021, STEM CELL RES THER, V12, DOI 10.1186/s13287-021-02479-3
   Sun B, 2019, STEM CELL RES THER, V10, DOI 10.1186/s13287-019-1442-3
   Sun FT, 2022, PHARMACEUTICS, V14, DOI 10.3390/pharmaceutics14102208
   Sun LP, 2017, SCI REP-UK, V7, DOI 10.1038/s41598-017-02786-x
   Sung BH, 2020, NAT COMMUN, V11, DOI 10.1038/s41467-020-15747-2
   Tan QQ, 2020, INT J STEM CELLS, V13, P414, DOI 10.15283/ijsc20049
   Teng F, 2021, ADV SCI, V8, DOI 10.1002/advs.202003505
   Théry C, 2018, J EXTRACELL VESICLES, V7, DOI 10.1080/20013078.2018.1535750
   Vander Borght M, 2018, CLIN BIOCHEM, V62, P2, DOI 10.1016/j.clinbiochem.2018.03.012
   Vercellini P, 2014, NAT REV ENDOCRINOL, V10, P261, DOI 10.1038/nrendo.2013.255
   Wang JY, 2020, STEM CELLS INT, V2020, DOI 10.1155/2020/6091269
   Wang SH, 2012, J HEMATOL ONCOL, V5, DOI 10.1186/1756-8722-5-19
   Wang XQ, 2021, FRONT ENDOCRINOL, V12, DOI 10.3389/fendo.2021.666195
   Wang YQ, 2019, NAT COMMUN, V10, DOI 10.1038/s41467-019-10761-5
   Wood GJA, 2021, FRONT REPROD HEALTH, V3, DOI 10.3389/frph.2021.695992
   Xiao B, 2019, BIOL OPEN, V8, DOI 10.1242/bio.039958
   Xiao X, 2021, SIGNAL TRANSDUCT TAR, V6, DOI 10.1038/s41392-021-00765-3
   Xin LB, 2022, BIOACT MATER, V12, P107, DOI 10.1016/j.bioactmat.2021.10.025
   Xin LB, 2020, ACTA BIOMATER, V113, P252, DOI 10.1016/j.actbio.2020.06.029
   Yang JH, 2013, FERTIL STERIL, V99, P2092, DOI 10.1016/j.fertnstert.2013.01.137
   Yang ML, 2020, LAB INVEST, V100, P342, DOI 10.1038/s41374-019-0321-y
   Yang WJ, 2020, MOL THER, V28, P1200, DOI 10.1016/j.ymthe.2020.02.003
   Yang ZL, 2019, STEM CELL RES THER, V10, DOI 10.1186/s13287-019-1327-5
   Yao Y, 2019, STEM CELL RES THER, V10, DOI 10.1186/s13287-019-1332-8
   Zhang F, 2023, CELL SIGNAL, V102, DOI 10.1016/j.cellsig.2022.110532
   Zhang LF, 2023, MOLECULES, V28, DOI 10.3390/molecules28052112
   Zhang SN, 2022, CELL TRANSPLANT, V31, DOI 10.1177/09636897221133345
   Zhang SW, 2021, NANOSCALE, V13, P7334, DOI 10.1039/d0nr08942g
   Zhang SW, 2021, STEM CELL RES THER, V12, DOI 10.1186/s13287-021-02255-3
   Zhankina R, 2021, STEM CELL RES THER, V12, DOI 10.1186/s13287-021-02295-9
   Zhao SD, 2020, REPROD SCI, V27, P1266, DOI 10.1007/s43032-019-00112-6
   Zhao YH, 2019, ARTIF CELL NANOMED B, V47, P3804, DOI 10.1080/21691401.2019.1669619
   Zhao YY, 2022, J REPROD IMMUNOL, V152, DOI 10.1016/j.jri.2022.103638
   Zhao YX, 2019, STEM CELLS INT, V2019, DOI 10.1155/2019/9071720
   Zhong ZL, 2021, FRONT BIOENG BIOTECH, V9, DOI 10.3389/fbioe.2021.703241
   Zhu LL, 2018, ANDROLOGIA, V50, DOI 10.1111/and.12871
   Zhu QQ, 2022, FRONT BIOENG BIOTECH, V10, DOI 10.3389/fbioe.2022.868734
NR 133
TC 2
Z9 2
U1 4
U2 15
PU MARY ANN LIEBERT, INC
PI NEW ROCHELLE
PA 140 HUGUENOT STREET, 3RD FL, NEW ROCHELLE, NY 10801 USA
SN 1937-3368
EI 1937-3376
J9 TISSUE ENG PART B-RE
JI Tissue Eng. Part B-Rev.
PD JUN 1
PY 2024
VL 30
IS 3
BP 385
EP 403
DI 10.1089/ten.teb.2023.0094
EA APR 2024
PG 19
WC Cell & Tissue Engineering; Biotechnology & Applied Microbiology; Cell
   Biology; Engineering, Biomedical; Materials Science, Biomaterials
WE Science Citation Index Expanded (SCI-EXPANDED)
SC Cell Biology; Biotechnology & Applied Microbiology; Engineering;
   Materials Science
GA UK9Q9
UT WOS:001201232500001
PM 38009217
DA 2026-02-11
ER

PT J
AU Huber, J
   Griffin, MF
   Longaker, MT
   Quarto, N
AF Huber, Julika
   Griffin, Michelle F.
   Longaker, Michael T.
   Quarto, Natalina
TI Exosomes: A Tool for Bone Tissue Engineering
SO TISSUE ENGINEERING PART B-REVIEWS
LA English
DT Review
DE exosomes; mesenchymal stromal cells; bone tissue engineering; bone
   defect; regenerative medicine
ID MESENCHYMAL STEM-CELLS; GLUCOCORTICOID-INDUCED OSTEONECROSIS;
   EXTRACELLULAR VESICLES; STROMAL CELLS; FEMORAL-HEAD; INTERCELLULAR
   COMMUNICATION; IN-VIVO; MARROW; REGENERATION; CARTILAGE
AB Impact statement
   Mesenchymal stem cells have been shown to be a promising tool in bone tissue engineering. Recently, it has been suggested that they secrete exosomes containing messenger RNA, proteins, and lipids, thus acting through paracrine signaling mechanisms. Considering that exosomes are nonteratogenic and have low immunogenic potential, they could potentially replace stem-cell based therapy and thus eradicate the risk of neoplastic transformation associated with cell transplantations in bone regeneration.
   Mesenchymal stem cells (MSCs) have been repeatedly shown to be a valuable source for cell-based therapy in regenerative medicine, including bony tissue repair. However, engraftment at the injury site is poor. Recently, it has been suggested that MSCs and other cells act through a paracrine signaling mechanism. Exosomes are nanostructures that have been implicated in this process. They carry DNA, RNA, proteins, and lipids and play an important role in cell-to-cell communication directly modulating their target cell at a transcriptional level. In a bone microenvironment, they have been shown to increase osteogenesis and osteogenic differentiation in vivo and in vitro. In the following review, we will discuss the most advanced and significant knowledge of biological functions of exosomes in bone regeneration and their clinical applications in osseous diseases.
C1 [Huber, Julika; Griffin, Michelle F.; Longaker, Michael T.; Quarto, Natalina] Stanford Univ, Sch Med, Dept Surg, Div Plast & Reconstruct Surg, Stanford, CA 94305 USA.
   [Huber, Julika] Ruhr Univ Bochum, BG Univ Hosp Bergmannsheil, Dept Plast Surg, Bochum, Germany.
   [Longaker, Michael T.] Stanford Univ, Sch Med, Stanford Inst Stem Cell Biol & Regenerat Med, Stanford, CA 94305 USA.
   [Quarto, Natalina] Univ Napoli Federico II, Dipartimento Sci Biomed Avanzate, Naples, Italy.
C3 Stanford University; Ruhr University Bochum; Stanford University;
   University of Naples Federico II
RP Huber, J; Quarto, N (corresponding author), Stanford Univ, Sch Med, Hagey Lab Pediat Regenerat Med, 257 Campus Dr, Stanford, CA 94305 USA.
EM jlhuber@stanford.edu; quarto@unina.it
OI Longaker, Michael/0000-0003-1430-8914
FU German Research Foundation [HU 2817/1-1]; NIH [R01 DE026730, R01
   DE027323]; National Institute of Dental and Craniofacial Research
   [R01DE026730, R01DE027323] Funding Source: NIH RePORTER
FX This work was supported by the German Research Foundation (HU 2817/1-1)
   to J.H. and NIH (R01 DE026730; R01 DE027323) to M.T.L.
CR Amini Ami R., 2012, Critical Reviews in Biomedical Engineering, V40, P363
   Anderson JD, 2016, STEM CELLS, V34, P601, DOI 10.1002/stem.2298
   Baglio SR, 2015, STEM CELL RES THER, V6, DOI 10.1186/s13287-015-0116-z
   Baroli B, 2009, J PHARM SCI-US, V98, P1317, DOI 10.1002/jps.21528
   Bruno S, 2009, J AM SOC NEPHROL, V20, P1053, DOI 10.1681/ASN.2008070798
   Bukong TN, 2014, PLOS PATHOG, V10, DOI 10.1371/journal.ppat.1004424
   Caplan AI, 2006, J CELL BIOCHEM, V98, P1076, DOI 10.1002/jcb.20886
   Casado-Díaz A, 2020, FRONT BIOENG BIOTECH, V8, DOI 10.3389/fbioe.2020.00146
   Chen BY, 2019, CLIN CHIM ACTA, V493, P14, DOI 10.1016/j.cca.2019.02.021
   Chen PF, 2019, THERANOSTICS, V9, P2439, DOI 10.7150/thno.31017
   Chen S, 2019, CELL PROLIFERAT, V52, DOI 10.1111/cpr.12669
   Chen YH, 2018, STEM CELL RES THER, V9, DOI 10.1186/s13287-018-1047-2
   Chivet M, 2012, FRONT PHYSIOL, V3, DOI 10.3389/fphys.2012.00145
   Colombo M, 2014, ANNU REV CELL DEV BI, V30, P255, DOI 10.1146/annurev-cellbio-101512-122326
   Connor DE, 2019, J BONE MINER METAB, V37, P759, DOI 10.1007/s00774-019-01013-z
   Cosenza S, 2017, SCI REP-UK, V7, DOI 10.1038/s41598-017-15376-8
   Costa-Silva B, 2015, NAT CELL BIOL, V17, P816, DOI 10.1038/ncb3169
   Cui HM, 2019, MOL THER-NUCL ACIDS, V14, P114, DOI 10.1016/j.omtn.2018.11.006
   Cui YZ, 2016, FEBS LETT, V590, P185, DOI 10.1002/1873-3468.12024
   Deng LL, 2017, INT J MOL SCI, V18, DOI 10.3390/ijms18051013
   Deng LL, 2015, BONE, V79, P37, DOI 10.1016/j.bone.2015.05.022
   Ekström K, 2013, PLOS ONE, V8, DOI 10.1371/journal.pone.0075227
   Elashiry M, 2020, J EXTRACELL VESICLES, V9, DOI 10.1080/20013078.2020.1795362
   Fang SH, 2019, DRUG DES DEV THER, V13, P45, DOI 10.2147/DDDT.S178698
   Février B, 2005, TRAFFIC, V6, P10, DOI 10.1111/j.1600-0854.2004.00247.x
   Friedman RC, 2009, GENOME RES, V19, P92, DOI 10.1101/gr.082701.108
   Furuta T, 2016, STEM CELL TRANSL MED, V5, P1620, DOI 10.5966/sctm.2015-0285
   Goldie BJ, 2014, NUCLEIC ACIDS RES, V42, P9195, DOI 10.1093/nar/gku594
   Díaz ECG, 2018, TISSUE ENG PT A, V24, P1148, DOI [10.1089/ten.tea.2017.0297, 10.1089/ten.TEA.2017.0297]
   Guo SC, 2016, INT J BIOL SCI, V12, P1262, DOI 10.7150/ijbs.16150
   Gurunathan S, 2019, CELLS-BASEL, V8, DOI 10.3390/cells8040307
   Ha M, 2014, NAT REV MOL CELL BIO, V15, P509, DOI 10.1038/nrm3838
   Ham O, 2012, BIOMATERIALS, V33, P4500, DOI 10.1016/j.biomaterials.2012.03.025
   Hosseini S, 2019, ADV EXP MED BIOL, V1084, P17, DOI 10.1007/5584_2017_131
   Hsu DH, 2003, J IMMUNOTHER, V26, P440, DOI 10.1097/00002371-200309000-00007
   Huang CC, 2020, FRONT PHARMACOL, V11, DOI 10.3389/fphar.2020.00163
   Huynh N, 2016, J DENT RES, V95, P673, DOI 10.1177/0022034516633189
   Im GI, 2005, OSTEOARTHR CARTILAGE, V13, P845, DOI 10.1016/j.joca.2005.05.005
   Jia YC, 2020, CALCIFIED TISSUE INT, V106, P509, DOI 10.1007/s00223-019-00656-4
   Katagiri W, 2017, MAX PLAST RECONSTR S, V39
   Katsha AM, 2011, MOL THER, V19, P196, DOI 10.1038/mt.2010.192
   Katsuda T, 2013, SCI REP-UK, V3, DOI 10.1038/srep01197
   Kawai T, 2015, CYTOTHERAPY, V17, P369, DOI 10.1016/j.jcyt.2014.11.009
   Kourembanas S, 2015, ANNU REV PHYSIOL, V77, P13, DOI 10.1146/annurev-physiol-021014-071641
   Kuang MJ, 2019, INT J BIOL SCI, V15, P1861, DOI 10.7150/ijbs.32262
   Lai RC, 2015, SEMIN CELL DEV BIOL, V40, P82, DOI 10.1016/j.semcdb.2015.03.001
   Lee C, 2012, CIRCULATION, V126, P2601, DOI 10.1161/CIRCULATIONAHA.112.114173
   Lew DP, 2004, LANCET, V364, P369, DOI 10.1016/S0140-6736(04)16727-5
   Li DF, 2016, NAT COMMUN, V7, DOI 10.1038/ncomms10872
   Li H., 2018, MOL MED REP, V12, P1561
   Li HL, 2017, CELL BIOL INT, V41, P1379, DOI 10.1002/cbin.10869
   Li R, 2019, EUR REV MED PHARMACO, V23, P2935, DOI 10.26355/eurrev_201904_17573
   Li WY, 2018, ACS APPL MATER INTER, V10, P5240, DOI 10.1021/acsami.7b17620
   Li XB, 2020, ORAL DIS, V26, P131, DOI 10.1111/odi.13202
   Liang B, 2019, STEM CELL RES THER, V10, DOI 10.1186/s13287-019-1410-y
   Liang OD, 2011, STEM CELLS, V29, P99, DOI 10.1002/stem.548
   Liao W, 2019, CLIN SCI, V133, P1955, DOI 10.1042/CS20181064
   Liga A, 2015, LAB CHIP, V15, P2388, DOI 10.1039/c5lc00240k
   Liu J, 2017, CURR OPIN PHARMACOL, V34, P64, DOI 10.1016/j.coph.2017.08.008
   Liu M, 2018, J DENT RES, V97, P859, DOI 10.1177/0022034518764411
   Liu SY, 2015, CELL METAB, V22, P606, DOI 10.1016/j.cmet.2015.08.018
   Liu TM, 2007, STEM CELLS, V25, P750, DOI 10.1634/stemcells.2006-0394
   Liu W, 2020, ACTA BIOMATER, V103, P196, DOI 10.1016/j.actbio.2019.12.020
   Liu XL, 2017, NANOSCALE, V9, P4430, DOI 10.1039/c7nr00352h
   Liu XL, 2017, INT J BIOL SCI, V13, P232, DOI 10.7150/ijbs.16951
   Liu YB, 2018, BIOCHEM J, V475, P3629, DOI 10.1042/BCJ20180675
   Lu J, 2019, BIOMED RES INT, V2019, DOI 10.1155/2019/1983131
   Lui PPY, 2021, STEM CELL REV REP, V17, P379, DOI 10.1007/s12015-020-10023-8
   Lyu HL, 2020, FRONT CELL DEV BIOL, V8, DOI 10.3389/fcell.2020.00089
   Mackie AR, 2012, CIRC RES, V111, P312, DOI 10.1161/CIRCRESAHA.112.266015
   Mao GP, 2018, STEM CELL RES THER, V9, DOI 10.1186/s13287-018-1004-0
   Martin PJ, 2015, BMC CELL BIOL, V16, DOI 10.1186/s12860-015-0057-5
   Martins M, 2016, STEM CELL REP, V6, P284, DOI 10.1016/j.stemcr.2016.01.001
   Mittelbrunn M, 2012, NAT REV MOL CELL BIO, V13, P328, DOI 10.1038/nrm3335
   Mittelbrunn M, 2011, NAT COMMUN, V2, DOI 10.1038/ncomms1285
   Montecalvo A, 2012, BLOOD, V119, P756, DOI 10.1182/blood-2011-02-338004
   Murray IR, 2014, CELL MOL LIFE SCI, V71, P1353, DOI 10.1007/s00018-013-1462-6
   Narayanan R, 2016, STEM CELLS INT, V2016, DOI 10.1155/2016/3808674
   Ni ZH, 2020, BONE RES, V8, DOI 10.1038/s41413-020-0100-9
   O'Keefe RJ, 2011, TISSUE ENG PART B-RE, V17, P389, DOI [10.1089/ten.teb.2011.0475, 10.1089/ten.TEB.2011.0475]
   Osugi M, 2012, TISSUE ENG PT A, V18, P1479, DOI [10.1089/ten.tea.2011.0325, 10.1089/ten.TEA.2011.0325]
   Pitt JM, 2016, J CLIN INVEST, V126, P1139, DOI 10.1172/JCI87316
   Pourakbari R, 2019, LIFE SCI, V236, DOI 10.1016/j.lfs.2019.116861
   Qi X, 2016, INT J BIOL SCI, V12, P836, DOI 10.7150/ijbs.14809
   Qin YW, 2017, J BIOL CHEM, V292, P11021, DOI 10.1074/jbc.M116.770941
   Qin YH, 2016, INT J MOL SCI, V17, DOI 10.3390/ijms17050712
   Qin YH, 2016, SCI REP-UK, V6, DOI 10.1038/srep21961
   Raposo G, 1996, J EXP MED, V183, P1161, DOI 10.1084/jem.183.3.1161
   Raposo G, 2013, J CELL BIOL, V200, P373, DOI 10.1083/jcb.201211138
   Robbins PD, 2016, J CLIN INVEST, V126, P1173, DOI 10.1172/JCI81131
   Sahoo S, 2011, CIRC RES, V109, P724, DOI 10.1161/CIRCRESAHA.111.253286
   Shen H, 2020, J ORTHOP RES, V38, P117, DOI 10.1002/jor.24406
   Shi YX, 2020, MED SCI MONITOR, V26, DOI 10.12659/MSM.923328
   Sun WJ, 2016, CELL DISCOV, V2, DOI 10.1038/celldisc.2016.15
   Taipaleenmäki H, 2012, EUR J ENDOCRINOL, V166, P359, DOI 10.1530/EJE-11-0646
   Takeuchi R, 2019, PLOS ONE, V14, DOI 10.1371/journal.pone.0225472
   Tan SHS, 2020, MATER TODAY BIO, V7, DOI 10.1016/j.mtbio.2020.100067
   TAN SSH, TISSUE ENG B
   Tao SC, 2017, THERANOSTICS, V7, P180, DOI 10.7150/thno.17133
   Taylor DD, 2003, CLIN CANCER RES, V9, P5113
   Testa JS, 2010, J IMMUNOL, V185, P6608, DOI 10.4049/jimmunol.1001768
   Théry C, 1999, J CELL BIOL, V147, P599, DOI 10.1083/jcb.147.3.599
   Toh WS, 2017, SEMIN CELL DEV BIOL, V67, P56, DOI 10.1016/j.semcdb.2016.11.008
   Vakhshiteh F, 2019, INT J NANOMED, V14, P2847, DOI 10.2147/IJN.S200036
   Wallner C, 2016, STEM CELL TRANSL MED, V5, P836, DOI 10.5966/sctm.2015-0158
   Wang CY, 2020, AM J SPORT MED, V48, P1456, DOI 10.1177/0363546520908847
   Wang M, 2017, NANOTECHNOLOGY, V28, P1, DOI [10.1088/1361-6528/aa6bb5, 10.1038/ncomms15972]
   Wang R, 2018, CELL CYCLE, V17, P2756, DOI 10.1080/15384101.2018.1556063
   Wang XQ, 2018, PLOS ONE, V13, DOI 10.1371/journal.pone.0193059
   Wang YJ, 2019, J CELL MOL MED, V23, P5475, DOI 10.1111/jcmm.14430
   Wolfers J, 2001, NAT MED, V7, P297, DOI 10.1038/85438
   Wong KL, 2020, ARTHROSCOPY, V36, P2215, DOI 10.1016/j.arthro.2020.03.031
   Wu JY, 2019, BIOMATERIALS, V206, P87, DOI 10.1016/j.biomaterials.2019.03.022
   Xie Y, 2017, J CELL MOL MED, V21, P1033, DOI 10.1111/jcmm.13039
   Xu HJ, 2019, FASEB J, V33, P8055, DOI 10.1096/fj.201801618RRR
   Xu JF, 2014, PLOS ONE, V9, DOI 10.1371/journal.pone.0114627
   Xu T, 2020, J NANOBIOTECHNOL, V18, DOI 10.1186/s12951-020-00601-w
   Xu TP, 2019, CYTOTECHNOLOGY, V71, P57, DOI 10.1007/s10616-018-0264-y
   Yang BC, 2020, BIOCHEM BIOPH RES CO, V524, P883, DOI 10.1016/j.bbrc.2020.02.001
   Yang XH, 2018, INT J NANOMED, V13, P8095, DOI 10.2147/IJN.S179380
   Yao ZX, 2020, J INFLAMM RES, V13, P303, DOI 10.2147/JIR.S254879
   Yu B, 2014, INT J MOL SCI, V15, P4142, DOI 10.3390/ijms15034142
   Yu HL, 2020, ACTA BIOMATER, V106, P328, DOI 10.1016/j.actbio.2020.01.051
   Zappulli V, 2016, J CLIN INVEST, V126, P1198, DOI 10.1172/JCI81134
   Zhang B, 2015, STEM CELLS, V33, P2158, DOI 10.1002/stem.1771
   Zhang B, 2015, STEM CELL TRANSL MED, V4, P513, DOI 10.5966/sctm.2014-0267
   Zhang JY, 2016, STEM CELL RES THER, V7, DOI 10.1186/s13287-016-0391-3
   Zhang L, 2020, STEM CELL RES THER, V11, DOI 10.1186/s13287-020-1562-9
   Zhang MZ, 2020, STEM CELL RES THER, V11, DOI 10.1186/s13287-020-01918-x
   Zhang S, 2016, OSTEOARTHR CARTILAGE, V24, P2135, DOI 10.1016/j.joca.2016.06.022
   Zhang SP, 2019, BIOMATERIALS, V200, P35, DOI 10.1016/j.biomaterials.2019.02.006
   Zhang SP, 2018, BIOMATERIALS, V156, P16, DOI 10.1016/j.biomaterials.2017.11.028
   Zhang WB, 2014, BONE, V58, P59, DOI 10.1016/j.bone.2013.09.015
   Zhang Y, 2019, CELL BIOSCI, V9, DOI 10.1186/s13578-019-0282-2
   Zhang YT, 2019, CELL PROLIFERAT, V52, DOI 10.1111/cpr.12570
   Zhao P, 2018, EUR REV MED PHARMACO, V22, P3962, DOI 10.26355/eurrev_201806_15280
   Zhou J, 2019, EUR REV MED PHARMACO, V23, P4954, DOI 10.26355/eurrev_201906_18086
   Zhou Y, 2013, STEM CELL RES THER, V4, DOI 10.1186/scrt194
   Zhu Y, 2017, STEM CELL RES THER, V8, DOI 10.1186/s13287-017-0510-9
   Zomer A, 2015, CELL, V161, P1046, DOI 10.1016/j.cell.2015.04.042
   Zuo R, 2019, STEM CELL RES THER, V10, DOI 10.1186/s13287-018-1121-9
NR 141
TC 32
Z9 38
U1 1
U2 53
PU MARY ANN LIEBERT, INC
PI NEW ROCHELLE
PA 140 HUGUENOT STREET, 3RD FL, NEW ROCHELLE, NY 10801 USA
SN 1937-3368
EI 1937-3376
J9 TISSUE ENG PART B-RE
JI Tissue Eng. Part B-Rev.
PD FEB 1
PY 2022
VL 28
IS 1
BP 101
EP 113
DI 10.1089/ten.teb.2020.0246
EA MAR 2021
PG 13
WC Cell & Tissue Engineering; Biotechnology & Applied Microbiology; Cell
   Biology; Engineering, Biomedical; Materials Science, Biomaterials
WE Science Citation Index Expanded (SCI-EXPANDED)
SC Cell Biology; Biotechnology & Applied Microbiology; Engineering;
   Materials Science
GA ZG3WW
UT WOS:000628691400001
PM 33297857
OA Green Submitted
DA 2026-02-11
ER

PT J
AU Abdulmalek, OAAY
   Husain, KH
   AlKhalifa, HKAA
   Alturani, MMAB
   Butler, AE
   Moin, ASM
AF Abdulmalek, Omar Abdulhakeem Ahmed Yusuf
   Husain, Khaled Hameed
   AlKhalifa, Haya Khaled Ali Abdulla
   Alturani, Mariam Masood Abdulkarim Bahrooz
   Butler, Alexandra E.
   Moin, Abu Saleh Md
TI Therapeutic Applications of Stem Cell-Derived Exosomes
SO INTERNATIONAL JOURNAL OF MOLECULAR SCIENCES
LA English
DT Review
DE stem cells; exosomes; microRNAs; diabetic microvascular complications;
   precision medicine
ID MESENCHYMAL STROMAL CELLS; EXTRACELLULAR VESICLES; MULTIVESICULAR
   BODIES; CANCER DEVELOPMENT; DIABETES-MELLITUS; CARDIAC-FUNCTION;
   PROSTATE-CANCER; DENDRITIC CELLS; LIQUID BIOPSY; MECHANISM
AB Exosomes are extracellular vesicles of endosomal origin, ranging from 30 to 150 nm in diameter, that mediate intercellular transfer of various biomolecules, such as proteins, lipids, nucleic acids, and metabolites. They modulate the functions of recipient cells and participate in diverse physiological and pathological processes, such as immune responses, cell-cell communication, carcinogenesis, and viral infection. Stem cells (SCs) are pluripotent or multipotent cells that can differentiate into various cell types. SCs can also secrete exosomes, which exhibit remarkable therapeutic potential for various diseases, especially in the field of regenerative medicine. For example, exosomes derived from mesenchymal stem cells (MSCs) contain proteins, lipids, and miRNAs that can ameliorate endocrine disorders, such as diabetes and cancer. Exosomes from SCs (sc-exos) may offer similar advantages as SCs, but with reduced risks and challenges. Sc-exos have lower tumorigenicity, immunogenicity, and infectivity. They can also deliver drugs more efficiently and penetrate deeper into tissues. In this review, we provide an overview of the recent advances in sc-exos and their therapeutic applications in various diseases, such as diabetes and cancer. We also elucidate how the biological effects of sc-exos depend on their molecular composition. We also address the current challenges and future directions of using sc-exos.
C1 [Abdulmalek, Omar Abdulhakeem Ahmed Yusuf; Husain, Khaled Hameed; AlKhalifa, Haya Khaled Ali Abdulla; Alturani, Mariam Masood Abdulkarim Bahrooz] Royal Coll Surg Ireland Bahrain, Sch Med, Busaiteen 15503, Adliya, Bahrain.
   [Butler, Alexandra E.; Moin, Abu Saleh Md] Royal Coll Surg Ireland Bahrain, Res Dept, Busaiteen 15503, Adliya, Bahrain.
C3 Royal College of Surgeons in Ireland - RCSI; Royal College of Surgeons
   in Ireland - Medical University of Bahrain; Royal College of Surgeons in
   Ireland - RCSI; Royal College of Surgeons in Ireland - Medical
   University of Bahrain
RP Butler, AE (corresponding author), Royal Coll Surg Ireland Bahrain, Res Dept, Busaiteen 15503, Adliya, Bahrain.
EM 18219136@rcsi.com; 20200259@rcsi.com; 20200304@rcsi.com;
   20200908@rcsi.com; abutler@rcsi.com; amoin@rcsi.com
RI ; Moin, Abu Saleh/AAY-2498-2021
OI Butler, Alexana/0000-0002-5762-3917; Husain, Khaled/0009-0009-1919-8129;
   Moin, Abu Saleh/0000-0002-5342-2501
CR Adamiak M, 2018, CIRC RES, V122, P296, DOI 10.1161/CIRCRESAHA.117.311769
   Almadani YH, 2021, SEMIN PLAST SURG, V35, P141, DOI 10.1055/s-0041-1731791
   An Y, 2021, CELL PROLIFERAT, V54, DOI 10.1111/cpr.12993
   [Anonymous], Allogenic Mesenchymal Stem Cell Derived Exosome in Patients with Acute Ischemic Stroke
   Ashrafizadeh M, 2022, INT J NANOMED, V17, P1229, DOI 10.2147/IJN.S350250
   Azhdari MH, 2022, INT J MOL SCI, V23, DOI 10.3390/ijms23116273
   Barreca MM, 2020, CELLS-BASEL, V9, DOI 10.3390/cells9051163
   Batlle E, 2017, NAT MED, V23, P1124, DOI 10.1038/nm.4409
   Batrakova EV, 2015, J CONTROL RELEASE, V219, P396, DOI 10.1016/j.jconrel.2015.07.030
   Benmerah A, 1999, J CELL SCI, V112, P1303
   Bhat S, 2021, SCI REP-UK, V11, DOI 10.1038/s41598-021-83088-1
   Bu N, 2015, J NEUROIMMUNOL, V285, P71, DOI 10.1016/j.jneuroim.2015.04.009
   Cai SL, 2019, NAT COMMUN, V10, DOI 10.1038/s41467-019-09476-4
   Cao MS, 2022, BIOMATERIALS, V288, DOI 10.1016/j.biomaterials.2022.121739
   Case Medical Research, 2020, Case Medical Research
   Chairoungdua A, 2010, J CELL BIOL, V190, P1079, DOI 10.1083/jcb.201002049
   Chen JC, 2022, FRONT BIOENG BIOTECH, V9, DOI 10.3389/fbioe.2021.811971
   Chen YA, 2021, MEMBRANES-BASEL, V11, DOI 10.3390/membranes11100796
   Cho BS, 2018, STEM CELL RES THER, V9, DOI 10.1186/s13287-018-0939-5
   Clark K, 2019, CELLS-BASEL, V8, DOI 10.3390/cells8121497
   ClinicalTrials.gov, ABOUT US
   Cui SH, 2018, LUNG CANCER, V116, P46, DOI 10.1016/j.lungcan.2017.12.012
   Dai J, 2020, SIGNAL TRANSDUCT TAR, V5, DOI 10.1038/s41392-020-00261-0
   Damdimopoulou P, 2016, BEST PRACT RES CL OB, V31, P2, DOI 10.1016/j.bpobgyn.2015.08.010
   Daneshmandi L, 2020, TRENDS BIOTECHNOL, V38, P1373, DOI 10.1016/j.tibtech.2020.04.013
   De Sousa KP, 2023, WIRES NANOMED NANOBI, V15, DOI 10.1002/wnan.1835
   Delenclos M, 2017, FRONT NEUROSCI-SWITZ, V11, DOI 10.3389/fnins.2017.00172
   Dhar R, 2023, CLIN TRANSL DISCOV, V3, DOI 10.1002/ctd2.208
   Ebrahim N, 2018, CELLS-BASEL, V7, DOI 10.3390/cells7120226
   Eguchi S, 2019, J BIOL CHEM, V294, P11665, DOI 10.1074/jbc.RA119.007537
   Engin A, 2021, ADV EXP MED BIOL, V1275, P101, DOI 10.1007/978-3-030-49844-3_4
   Epah J, 2023, BMC MED, V21, DOI 10.1186/s12916-023-03059-3
   Fan BY, 2021, EXP NEUROL, V341, DOI 10.1016/j.expneurol.2021.113694
   Fan BY, 2020, DIABETOLOGIA, V63, P431, DOI 10.1007/s00125-019-05043-0
   Fang S, 2016, STEM CELL TRANSL MED, V5, P1425, DOI 10.5966/sctm.2015-0367
   Feng D, 2010, TRAFFIC, V11, P675, DOI 10.1111/j.1600-0854.2010.01041.x
   Feng YL, 2014, PLOS ONE, V9, DOI 10.1371/journal.pone.0088685
   Feng YQ, 2024, BIOMED PHARMACOTHER, V170, DOI 10.1016/j.biopha.2023.116008
   Fitzner D, 2011, J CELL SCI, V124, P447, DOI 10.1242/jcs.074088
   Frykberg RG, 2015, ADV WOUND CARE, V4, P560, DOI 10.1089/wound.2015.0635
   Galiakberova AA, 2020, FRONT CELL DEV BIOL, V8, DOI 10.3389/fcell.2020.00815
   Gandham S, 2020, TRENDS BIOTECHNOL, V38, P1066, DOI 10.1016/j.tibtech.2020.05.012
   Gao SY, 2020, STEM CELL RES THER, V11, DOI 10.1186/s13287-020-1570-9
   Ghossoub R, 2014, NAT COMMUN, V5, DOI 10.1038/ncomms4477
   Gong CA, 2019, J NANOBIOTECHNOL, V17, DOI 10.1186/s12951-019-0526-7
   González F, 2011, NAT REV GENET, V12, P231, DOI 10.1038/nrg2937
   Gordon S, 2016, IMMUNITY, V44, P463, DOI 10.1016/j.immuni.2016.02.026
   Gu ZW, 2022, FRONT BIOENG BIOTECH, V10, DOI 10.3389/fbioe.2022.949724
   Gudleviciene Z, 2015, OPEN MED-WARSAW, V10, P44, DOI 10.1515/med-2015-0008
   Guo JH, 2023, J NANOBIOTECHNOL, V21, DOI 10.1186/s12951-023-01954-8
   Gurung S, 2021, CELL COMMUN SIGNAL, V19, DOI 10.1186/s12964-021-00730-1
   Hade MD, 2021, CELLS-BASEL, V10, DOI 10.3390/cells10081959
   Han F, 2023, FRONT ENDOCRINOL, V14, DOI 10.3389/fendo.2023.1149168
   Hao Y, 2021, DIABET METAB SYND OB, V14, P1405, DOI 10.2147/DMSO.S286191
   Harrell CR, 2019, CELLS-BASEL, V8, DOI 10.3390/cells8121605
   Hayer A, 2010, J CELL BIOL, V191, P615, DOI 10.1083/jcb.201003086
   He L, 2020, BIOSCIENCE REP, V40, DOI 10.1042/BSR20192549
   He LQ, 2019, THERANOSTICS, V9, P8206, DOI 10.7150/thno.37455
   He M, 2014, LAB CHIP, V14, P3773, DOI 10.1039/c4lc00662c
   Henne WM, 2011, DEV CELL, V21, P77, DOI 10.1016/j.devcel.2011.05.015
   Heras KL, 2022, STEM CELL RES THER, V13, DOI 10.1186/s13287-022-02824-0
   Hernaez-Estrada B, 2022, BIOMEDICINES, V10, DOI 10.3390/biomedicines10020253
   Hernigou P, 2013, INT ORTHOP, V37, P2279, DOI 10.1007/s00264-013-2017-z
   Hibbs S, 2022, HEMASPHERE, V6, DOI 10.1097/HS9.0000000000000710
   Hiros M, 2010, BOSNIAN J BASIC MED, V10, P68, DOI 10.17305/bjbms.2010.2740
   Hoang DM, 2022, SIGNAL TRANSDUCT TAR, V7, DOI 10.1038/s41392-022-01134-4
   Horn P, 2011, METHODS MOL BIOL, V698, P23, DOI 10.1007/978-1-60761-999-4_3
   Hu J, 2020, EXP MOL PATHOL, V115, DOI 10.1016/j.yexmp.2020.104468
   Hu L, 2016, SCI REP-UK, V6, DOI 10.1038/srep32993
   Huang H, 2020, MOL THER-NUCL ACIDS, V21, P737, DOI 10.1016/j.omtn.2020.07.007
   Hurley JH, 2015, EMBO J, V34, P2398, DOI 10.15252/embj.201592484
   Iranpanah A, 2023, PHARMACEUTICS, V15, DOI 10.3390/pharmaceutics15031006
   Izquierdo-Useros N, 2009, BLOOD, V113, P2732, DOI 10.1182/blood-2008-05-158642
   Jaishankar A, 2009, STEM CELLS DEV, V18, P793, DOI 10.1089/scd.2008.0156
   Janbaziroudsari H, 2016, B CANCER, V103, P730, DOI 10.1016/j.bulcan.2016.05.006
   Jarmalaviciute A, 2015, CYTOTHERAPY, V17, P932, DOI 10.1016/j.jcyt.2014.07.013
   Jiang SJ, 2019, J EXP CLIN CANC RES, V38, DOI 10.1186/s13046-019-1488-1
   Jiao WJ, 2023, CELL BIOL TOXICOL, V39, P2647, DOI 10.1007/s10565-023-09793-x
   Ju F, 2022, STEM CELL RES THER, V13, DOI 10.1186/s13287-022-02904-1
   Kamerkar S, 2017, NATURE, V546, P498, DOI 10.1038/nature22341
   Karn V, 2021, BIOMEDICINES, V9, DOI 10.3390/biomedicines9101373
   Kerr MC, 2009, TRAFFIC, V10, P364, DOI 10.1111/j.1600-0854.2009.00878.x
   Khalyfa A, 2014, J TRANSL MED, V12, DOI 10.1186/1479-5876-12-162
   Khan MI, 2022, INT J MOL SCI, V23, DOI 10.3390/ijms23116222
   Kim DK, 2013, J EXTRACELL VESICLES, V2, DOI 10.3402/jev.v2i0.20384
   Kim S, 2018, INT J MOL SCI, V19, DOI 10.3390/ijms19103119
   Kim YD, 2014, DIABETES, V63, P1870, DOI 10.2337/db13-1368
   Kondo K, 2022, J BIOL CHEM, V298, DOI 10.1016/j.jbc.2022.101950
   Koumangoye RB, 2011, PLOS ONE, V6, DOI 10.1371/journal.pone.0024234
   Lei B, 2021, J AM HEART ASSOC, V10, DOI 10.1161/JAHA.120.020589
   Li P, 2023, INT J MED SCI, V20, P468, DOI 10.7150/ijms.78790
   Li W, 2021, J ENDOCRINOL INVEST, V44, P1193, DOI 10.1007/s40618-020-01405-3
   Li W, 2021, INT IMMUNOPHARMACOL, V90, DOI 10.1016/j.intimp.2020.107010
   Li X, 2019, APL BIOENG, V3, DOI 10.1063/1.5087122
   Li ZJ, 2019, INT IMMUNOPHARMACOL, V67, P268, DOI 10.1016/j.intimp.2018.12.001
   Liang HT, 2023, BIOSENS BIOELECTRON, V235, DOI 10.1016/j.bios.2023.115380
   Lim JP, 2011, IMMUNOL CELL BIOL, V89, P836, DOI 10.1038/icb.2011.20
   Lin ZJ, 2022, MOL CANCER, V21, DOI 10.1186/s12943-022-01650-5
   Liu HS, 2019, JCI INSIGHT, V4, DOI 10.1172/jci.insight.131273
   Liu JY, 2010, TISSUE ENG PT A, V16, P2553, DOI [10.1089/ten.tea.2009.0833, 10.1089/ten.TEA.2009.0833]
   Liu Y, 2018, FRONT MICROBIOL, V9, DOI 10.3389/fmicb.2018.01502
   Liu ZJ, 2015, STEM CELLS INT, V2015, DOI 10.1155/2015/389628
   Logozzi M, 2017, CANCER LETT, V403, P318, DOI 10.1016/j.canlet.2017.06.036
   Lone SN, 2022, MOL CANCER, V21, DOI 10.1186/s12943-022-01543-7
   Long CM, 2022, FRONT SURG, V9, DOI 10.3389/fsurg.2022.1030288
   Lorincz AM, 2014, J EXTRACELL VESICLES, V3, DOI 10.3402/jev.v3.25465
   Lotfy A, 2023, STEM CELL RES THER, V14, DOI 10.1186/s13287-023-03287-7
   Lou GH, 2020, J EXP CLIN CANC RES, V39, DOI 10.1186/s13046-019-1512-5
   Lou GH, 2015, J HEMATOL ONCOL, V8, DOI 10.1186/s13045-015-0220-7
   Luo TJ, 2021, CANCERS, V13, DOI 10.3390/cancers13205212
   Ma J, 2017, STEM CELL TRANSL MED, V6, P51, DOI 10.5966/sctm.2016-0038
   Ma T, 2018, STEM CELLS INT, V2018, DOI 10.1155/2018/3290372
   Mahmoudi A, 2022, J CELL PHYSIOL, V237, P2078, DOI 10.1002/jcp.30699
   Mannelli C, 2019, J BIOETHIC INQ, V16, P551, DOI 10.1007/s11673-019-09944-y
   Margiana R, 2022, STEM CELL RES THER, V13, DOI 10.1186/s13287-022-03054-0
   Martins AM, 2021, CELLS-BASEL, V10, DOI 10.3390/cells10010109
   Mathivanan S, 2012, NUCLEIC ACIDS RES, V40, pD1241, DOI 10.1093/nar/gkr828
   Mattke J, 2021, FRONT ENDOCRINOL, V12, DOI 10.3389/fendo.2021.681600
   Mayor S, 2014, CSH PERSPECT BIOL, V6, DOI 10.1101/cshperspect.a016758
   Mazer BL, 2019, LAB INVEST, V99, P1260, DOI 10.1038/s41374-019-0257-2
   Mazzeo C, 2016, CELL DEATH DIFFER, V23, P99, DOI 10.1038/cdd.2015.72
   McCrie R., 2016, Security Operations Management, V3rd ed., DOI [10.1016/B978-0-12-802396-9.00003-7, DOI 10.1016/B978-0-12-802396-9.00003-7]
   McMahon HT, 2011, NAT REV MOL CELL BIO, V12, P517, DOI 10.1038/nrm3151
   Mettlen M, 2018, ANNU REV BIOCHEM, V87, P871, DOI 10.1146/annurev-biochem-062917-012644
   Milane L, 2015, J CONTROL RELEASE, V219, P278, DOI 10.1016/j.jconrel.2015.06.029
   Minciacchi VR, 2015, SEMIN CELL DEV BIOL, V40, P41, DOI 10.1016/j.semcdb.2015.02.010
   Mohamed-Ahmed S, 2018, STEM CELL RES THER, V9, DOI 10.1186/s13287-018-0914-1
   Mokarizadeh A, 2012, IMMUNOL LETT, V147, P47, DOI 10.1016/j.imlet.2012.06.001
   Montecalvo A, 2012, BLOOD, V119, P756, DOI 10.1182/blood-2011-02-338004
   Mulcahy LA, 2014, J EXTRACELL VESICLES, V3, DOI 10.3402/jev.v3.24641
   Nassar Wael, 2016, Biomater Res, V20, P21, DOI 10.1186/s40824-016-0068-0
   Nautiyal A, 2021, PIGM CELL MELANOMA R, DOI 10.1111/pcmr.12986
   Ocansey DKW, 2020, BIOL REV, V95, P1287, DOI 10.1111/brv.12608
   Parolini I, 2009, J BIOL CHEM, V284, P34211, DOI 10.1074/jbc.M109.041152
   Pascucci L, 2014, J CONTROL RELEASE, V192, P262, DOI 10.1016/j.jconrel.2014.07.042
   Phinney DG, 2017, STEM CELLS, V35, P851, DOI 10.1002/stem.2575
   Pinky, 2021, STEM CELL REV REP, V17, P33, DOI 10.1007/s12015-020-10002-z
   Plava J, 2019, MOL CANCER, V18, DOI 10.1186/s12943-019-0960-z
   Qiu XY, 2020, CELL PROLIFERAT, V53, DOI 10.1111/cpr.12830
   Record M, 2014, PLACENTA, V35, P297, DOI 10.1016/j.placenta.2014.02.009
   Reza-Zaldivar EE, 2019, NEURAL REGEN RES, V14, P1626, DOI 10.4103/1673-5374.255978
   Rezabakhsh A, 2021, STEM CELL RES THER, V12, DOI 10.1186/s13287-021-02596-z
   Rezaie J, 2022, CELL COMMUN SIGNAL, V20, DOI 10.1186/s12964-022-00959-4
   Rezaie J, 2021, CELL BIOSCI, V11, DOI 10.1186/s13578-021-00537-0
   Rink J, 2005, CELL, V122, P735, DOI 10.1016/j.cell.2005.06.043
   Rojas R, 2008, J CELL BIOL, V183, P513, DOI 10.1083/jcb.200804048
   Sahu R, 2011, DEV CELL, V20, P131, DOI 10.1016/j.devcel.2010.12.003
   Salah M, 2020, AFR HEALTH SCI, V20, P1283, DOI 10.4314/ahs.v20i3.33
   Scarfe L, 2018, STEM CELL RES THER, V9, DOI 10.1186/s13287-018-1076-x
   Sekhavati N, 2023, J CELL BIOCHEM, V124, P171, DOI 10.1002/jcb.30363
   Shamili FH, 2018, INT J PHARMACEUT, V549, P218, DOI 10.1016/j.ijpharm.2018.07.067
   Shapira S, 2024, INT J MOL SCI, V25, DOI 10.3390/ijms25010077
   Shapira S, 2022, EMBO MOL MED, V14, DOI 10.15252/emmm.202215997
   Shen ZW, 2021, FRONT IMMUNOL, V12, DOI 10.3389/fimmu.2021.749192
   Shi QQ, 2023, HELIYON, V9, DOI 10.1016/j.heliyon.2023.e20595
   Si XL, 2019, NEUROSCIENCE, V413, P308, DOI 10.1016/j.neuroscience.2019.05.015
   Simons M, 2009, CURR OPIN CELL BIOL, V21, P575, DOI 10.1016/j.ceb.2009.03.007
   Skotland T, 2019, J LIPID RES, V60, P9, DOI 10.1194/jlr.R084343
   Soontararak S, 2018, STEM CELL TRANSL MED, V7, P456, DOI 10.1002/sctm.17-0305
   Stuffers S, 2009, TRAFFIC, V10, P925, DOI 10.1111/j.1600-0854.2009.00920.x
   Su CY, 2021, SIGNAL TRANSDUCT TAR, V6, DOI 10.1038/s41392-021-00499-2
   Sun Y, 2021, STEM CELL RES THER, V12, DOI 10.1186/s13287-021-02629-7
   Sun YX, 2021, FRONT ENDOCRINOL, V12, DOI 10.3389/fendo.2021.756581
   Sun ZX, 2021, STEM CELLS INT, V2021, DOI 10.1155/2021/9962194
   Takeo M, 2015, CSH PERSPECT MED, V5, DOI 10.1101/cshperspect.a023267
   Tan F, 2024, SIGNAL TRANSDUCT TAR, V9, DOI 10.1038/s41392-023-01704-0
   Thakur A, 2022, BIOACT MATER, V10, P281, DOI 10.1016/j.bioactmat.2021.08.029
   Thery Clotilde, 2006, Curr Protoc Cell Biol, VChapter 3, DOI 10.1002/0471143030.cb0322s30
   Trajkovic K, 2008, SCIENCE, V319, P1244, DOI 10.1126/science.1153124
   Verdera HC, 2017, J CONTROL RELEASE, V266, P100, DOI 10.1016/j.jconrel.2017.09.019
   Villarroya-Beltri C, 2014, SEMIN CANCER BIOL, V28, P3, DOI 10.1016/j.semcancer.2014.04.009
   Vizoso FJ, 2017, INT J MOL SCI, V18, DOI 10.3390/ijms18091852
   Vlassov AV, 2012, BBA-GEN SUBJECTS, V1820, P940, DOI 10.1016/j.bbagen.2012.03.017
   Vonderheit A, 2005, PLOS BIOL, V3, P1225, DOI 10.1371/journal.pbio.0030233
   Wan FZ, 2020, J TRANSL MED, V18, DOI 10.1186/s12967-019-02203-z
   Wang AYL, 2021, INT J MOL SCI, V22, DOI 10.3390/ijms22041769
   Wang H, 2023, BIOMED PHARMACOTHER, V164, DOI 10.1016/j.biopha.2023.114961
   Wang HM, 2023, BIOENGINEERING-BASEL, V10, DOI 10.3390/bioengineering10020253
   Wang L, 2020, J CELL MOL MED, V24, P6324, DOI 10.1111/jcmm.15274
   Wang M, 2018, CLIN TRANSL ONCOL, V20, P906, DOI 10.1007/s12094-017-1805-0
   Wang M, 2022, J DERMATOL TREAT, V33, P1401, DOI 10.1080/09546634.2020.1820935
   Wang N, 2017, BBA-MOL BASIS DIS, V1863, P2085, DOI 10.1016/j.bbadis.2017.02.023
   Wang X, 2022, ONCOGENESIS, V11, DOI 10.1038/s41389-022-00431-5
   Wang XY, 2021, STEM CELLS INT, V2021, DOI 10.1155/2021/5579904
   Wang YR, 2014, J CANCER RES THER, V10, pC307, DOI 10.4103/0973-1482.151538
   Wang YF, 2023, STEM CELLS INT, V2023, DOI [10.1155/2023/6403686, 10.1155/2023/2828981]
   Wei DH, 2021, CELL RES, V31, P157, DOI 10.1038/s41422-020-00409-1
   Wei ZL, 2019, LIFE SCI, V232, DOI 10.1016/j.lfs.2019.116632
   Wen D, 2016, J CONTROL RELEASE, V238, P166, DOI 10.1016/j.jconrel.2016.07.044
   Williams C, 2018, J EXTRACELL VESICLES, V7, DOI 10.1080/20013078.2018.1442985
   Woo HK, 2017, ACS NANO, V11, P1360, DOI 10.1021/acsnano.6b06131
   Xie SM, 2022, MEMBRANES-BASEL, V12, DOI 10.3390/membranes12050498
   Xiong WP, 2021, BRAIN RES BULL, V177, P92, DOI 10.1016/j.brainresbull.2021.09.008
   Xu Y, 2023, MOL NEUROBIOL, V60, P4502, DOI 10.1007/s12035-023-03341-8
   Xue CL, 2021, AGING DIS, V12, P1211, DOI 10.14336/AD.2020.1221
   Xue CL, 2018, STEM CELLS DEV, V27, P456, DOI 10.1089/scd.2017.0296
   Yan PF, 2016, INT J SURG, V36, P109, DOI 10.1016/j.ijsu.2016.10.023
   Yan YQ, 2022, EUR J NEUROL, V29, P3590, DOI 10.1111/ene.15537
   Yáñez-Mó M, 2009, TRENDS CELL BIOL, V19, P434, DOI 10.1016/j.tcb.2009.06.004
   Yang DB, 2020, THERANOSTICS, V10, P3684, DOI 10.7150/thno.41580
   Yang MM, 2022, FRONT ENDOCRINOL, V13, DOI 10.3389/fendo.2022.1027686
   Yang YX, 2023, FRONT IMMUNOL, V14, DOI 10.3389/fimmu.2023.1153901
   Yi XM, 2022, FRONT ONCOL, V12, DOI 10.3389/fonc.2022.980404
   Yoon JH, 2020, GASTRIC CANCER, V23, P848, DOI 10.1007/s10120-020-01068-2
   Yu L, 2019, AGING-US, V11, P5300, DOI 10.18632/aging.102092
   Yu MY, 2020, STEM CELL RES THER, V11, DOI 10.1186/s13287-020-01824-2
   Yuan L, 2019, FRONT ONCOL, V9, DOI 10.3389/fonc.2019.01076
   Yuan P, 2021, FRONT CELL DEV BIOL, V09, DOI 10.3389/fcell.2021.601600
   Yuan YF, 2021, CANCER LETT, V500, P98, DOI 10.1016/j.canlet.2020.12.012
   Zakrzewski W, 2019, STEM CELL RES THER, V10, DOI 10.1186/s13287-019-1165-5
   Zamani P, 2019, TRENDS CARDIOVAS MED, V29, P313, DOI 10.1016/j.tcm.2018.10.010
   Zarovni N, 2015, METHODS, V87, P46, DOI 10.1016/j.ymeth.2015.05.028
   Zhai ZY, 2023, J TRANSL MED, V21, DOI 10.1186/s12967-023-04729-9
   Zhang D, 2023, INT J MOL SCI, V24, DOI 10.3390/ijms24054852
   Zhang KR, 2023, NATURE, V617, DOI [10.1038/s44222-023-00064-2, 10.1038/s41586-023-05911-1, 10.1109/NOMS56928.2023.10154321, 10.1080/14786419.2023.2291823]
   Zhang L, 2019, BBA-REV CANCER, V1871, P455, DOI 10.1016/j.bbcan.2019.04.004
   Zhang W, 2018, EXP CELL RES, V370, P333, DOI 10.1016/j.yexcr.2018.06.035
   Zhang Y, 2019, CELL BIOSCI, V9, DOI 10.1186/s13578-019-0282-2
   Zhang Y, 2020, J MOL HISTOL, V51, P375, DOI 10.1007/s10735-020-09887-4
   Zhao GF, 2020, STEM CELL RES THER, V11, DOI 10.1186/s13287-020-01616-8
   Zheng HX, 2021, NEUROSCIENCE, V469, P79, DOI 10.1016/j.neuroscience.2021.06.033
   Zhou CC, 2023, STEM CELL RES THER, V14, DOI 10.1186/s13287-023-03345-0
   Zhu LP, 2018, THERANOSTICS, V8, P6163, DOI 10.7150/thno.28021
NR 223
TC 45
Z9 50
U1 9
U2 23
PU MDPI
PI BASEL
PA ST ALBAN-ANLAGE 66, CH-4052 BASEL, SWITZERLAND
SN 1661-6596
EI 1422-0067
J9 INT J MOL SCI
JI Int. J. Mol. Sci.
PD MAR
PY 2024
VL 25
IS 6
AR 3562
DI 10.3390/ijms25063562
PG 35
WC Biochemistry & Molecular Biology; Chemistry, Multidisciplinary
WE Science Citation Index Expanded (SCI-EXPANDED)
SC Biochemistry & Molecular Biology; Chemistry
GA MH4E7
UT WOS:001192712700001
PM 38542535
OA Green Submitted, gold
DA 2026-02-11
ER

PT J
AU Liu, S
   Wu, X
   Chandra, S
   Lyon, C
   Ning, B
   Jiang, L
   Fan, J
   Hu, TY
AF Liu, Shan
   Wu, Xue
   Chandra, Sutapa
   Lyon, Christopher
   Ning, Bo
   Jiang, Li
   Fan, Jia
   Hu, Tony Y.
TI Extracellular vesicles: Emerging tools as therapeutic agent carriers
SO ACTA PHARMACEUTICA SINICA B
LA English
DT Review
DE Extracellular vesicle; Therapeutic agent; Delivery carrier; Outer
   membrane vesicle; Cancer therapy; Infectious disease vaccine;
   Regenerative medicine; Gene therapy
ID OUTER-MEMBRANE VESICLES; CELL-DERIVED EXOSOMES; DENSITY-GRADIENT
   SEPARATION; MESENCHYMAL STEM-CELLS; DRUG-DELIVERY VEHICLES; DENDRITIC
   CELLS; TUMOR MICROENVIRONMENT; ENGINEERING EXOSOMES; CANCER; ENDOCYTOSIS
AB Extracellular vesicles (EVs) are secreted by both eukaryotes and prokaryotes, and are present in all biological fluids of vertebrates, where they transfer DNA, RNA, proteins, lipids, and metabolites from donor to recipient cells in cell-to-cell communication. Some EV components can also indicate the type and biological status of their parent cells and serve as diagnostic targets for liquid biopsy. EVs can also natively carry or be modified to contain therapeutic agents (e.g., nucleic acids, proteins, polysaccharides, and small molecules) by physical, chemical, or bioengineering strategies. Due to their excellent biocompatibility and stability, EVs are ideal nanocarriers for bioactive ingredients to induce signal transduction, immunoregulation, or other therapeutic effects, which can be targeted to specific cell types. Herein, we review EV classification, intercellular communication, isolation, and characterization strategies as they apply to EV therapeutics. This review focuses on recent advances in EV applications as therapeutic carriers from in vitro research towards in vivo animal models and early clinical applications, using representative examples in the fields of cancer chemotherapeutic drug, cancer vaccine, infectious disease vaccines, regenerative medicine and gene therapy. Finally, we discuss current challenges for EV therapeutics and their future development.
C1 [Liu, Shan; Jiang, Li] Sichuan Acad Med Sci & Sichuan Prov Peoples Hos, Sichuan Prov Key Lab Human Dis Gene Study, Dept Med Genet, Dept Lab Med, Chengdu 610072, Peoples R China.
   [Liu, Shan; Chandra, Sutapa; Lyon, Christopher; Ning, Bo; Fan, Jia; Hu, Tony Y.] Tulane Univ, Ctr Cellular & Mol Diag, Sch Med, Dept Biochem & Mol Biol, New Orleans, LA 70112 USA.
   [Wu, Xue] Chongqing Med Univ, MOE Key Lab Lab Med Diagnost, Coll Lab Med, Chongqing 400016, Peoples R China.
C3 Tulane University; Chongqing Medical University
RP Hu, TY (corresponding author), Tulane Univ, Ctr Cellular & Mol Diag, Sch Med, Dept Biochem & Mol Biol, New Orleans, LA 70112 USA.
EM tonyhu@tulane.edu
RI Hu, Tony/KIK-0023-2024
OI Lyon, Christopher/0009-0007-3003-3275; Ning, Bo/0000-0001-9437-7244;
   Chana, Sutapa/0000-0002-4873-0921
CR Agrawal AK, 2017, NANOMED-NANOTECHNOL, V13, P1627, DOI 10.1016/j.nano.2017.03.001
   Alvarez-Erviti L, 2011, NAT BIOTECHNOL, V29, P341, DOI 10.1038/nbt.1807
   Armstrong JPK, 2017, ACS NANO, V11, P69, DOI 10.1021/acsnano.6b07607
   Avila-Calderón ED, 2021, FRONT MICROBIOL, V12, DOI 10.3389/fmicb.2021.557902
   Baker SM, 2021, NPJ VACCINES, V6, DOI 10.1038/s41541-021-00281-z
   Balhuizen MD, 2021, FRONT MICROBIOL, V12, DOI 10.3389/fmicb.2021.629090
   Bang C, 2014, J CLIN INVEST, V124, P2136, DOI 10.1172/JCI70577
   Batista-Duharte A, 2011, TOXICOL LETT, V203, P97, DOI 10.1016/j.toxlet.2011.03.001
   Beatriz M, 2021, FRONT CELL DEV BIOL, V9, DOI 10.3389/fcell.2021.635104
   Bhatnagar S, 2007, J BIOL CHEM, V282, P25779, DOI 10.1074/jbc.M702277200
   Bissig C, 2014, TRENDS CELL BIOL, V24, P19, DOI 10.1016/j.tcb.2013.10.009
   Böing AN, 2014, J EXTRACELL VESICLES, V3, DOI 10.3402/jev.v3.23430
   Brown L, 2015, NAT REV MICROBIOL, V13, P620, DOI 10.1038/nrmicro3480
   Bukong TN, 2014, PLOS PATHOG, V10, DOI 10.1371/journal.ppat.1004424
   Cataldi M, 2017, INT J MOL SCI, V18, DOI 10.3390/ijms18061249
   Chen G, 2018, NATURE, V560, P382, DOI 10.1038/s41586-018-0392-8
   Chen Q, 2021, FRONT CELL DEV BIOL, V9, DOI 10.3389/fcell.2021.646864
   Chen TC, 2015, PLOS PATHOG, V11, DOI 10.1371/journal.ppat.1005116
   Cheng KM, 2021, NAT COMMUN, V12, DOI 10.1038/s41467-021-22308-8
   Chiang CLL, 2015, VACCINES-BASEL, V3, P344, DOI 10.3390/vaccines3020344
   Choi D, 2019, ACS NANO, V13, P10499, DOI 10.1021/acsnano.9b04480
   Claassen I, 1996, VACCINE, V14, P1001, DOI 10.1016/0264-410X(96)00020-5
   Coughlan Christina, 2020, Curr Protoc Cell Biol, V88, pe110, DOI [10.1002/cpcb.110, 10.1002/cpcb.110]
   Danhier F, 2010, J CONTROL RELEASE, V148, P135, DOI 10.1016/j.jconrel.2010.08.027
   Delenclos M, 2017, FRONT NEUROSCI-SWITZ, V11, DOI 10.3389/fnins.2017.00172
   Deregibus MC, 2016, INT J MOL MED, V38, P1359, DOI 10.3892/ijmm.2016.2759
   Drurey C, 2020, INT J PARASITOL, V50, P623, DOI 10.1016/j.ijpara.2020.04.011
   Duan L, 2021, NANOSCALE, V13, DOI 10.1039/d0nr07622h
   Elliott RO, 2021, PHARMACEUTICS, V13, DOI 10.3390/pharmaceutics13010122
   Escors D, 2010, ARCH IMMUNOL THER EX, V58, P107, DOI 10.1007/s00005-010-0063-4
   Fan JB, 2020, ACS NANO, V14, P11973, DOI 10.1021/acsnano.0c05122
   Fantappiè L, 2014, J EXTRACELL VESICLES, V3, DOI 10.3402/jev.v3.24015
   Frasch CE, 2009, VACCINE, V27, P6468, DOI 10.1016/j.vaccine.2009.06.013
   Gámez-Valero A, 2016, SCI REP-UK, V6, DOI 10.1038/srep33641
   Gan YY, 2021, NANOMED-NANOTECHNOL, V35, DOI 10.1016/j.nano.2021.102398
   Gandham S, 2020, TRENDS BIOTECHNOL, V38, P1066, DOI 10.1016/j.tibtech.2020.05.012
   Gardiner C, 2016, J EXTRACELL VESICLES, V5, DOI 10.3402/jev.v5.32945
   Gerritzen MJH, 2017, BIOTECHNOL ADV, V35, P565, DOI 10.1016/j.biotechadv.2017.05.003
   Gill S, 2019, FEMS MICROBIOL REV, V43, P273, DOI 10.1093/femsre/fuy042
   Giró O, 2021, ATHEROSCLEROSIS, V330, P61, DOI 10.1016/j.atherosclerosis.2021.07.002
   Gordon S, 2016, IMMUNITY, V44, P463, DOI 10.1016/j.immuni.2016.02.026
   Greening DW, 2015, METHODS MOL BIOL, V1295, P179, DOI 10.1007/978-1-4939-2550-6_15
   Guo M, 2020, BRAIN, V143, P1476, DOI 10.1093/brain/awaa090
   Guo Q, 2020, ACTA PHARMACOL SIN B, V10, P979, DOI 10.1016/j.apsb.2020.01.009
   Gurung S, 2021, CELL COMMUN SIGNAL, V19, DOI 10.1186/s12964-021-00730-1
   Hade MD, 2021, CELLS-BASEL, V10, DOI 10.3390/cells10081959
   Haney MJ, 2015, J CONTROL RELEASE, V207, P18, DOI 10.1016/j.jconrel.2015.03.033
   He CJ, 2018, THERANOSTICS, V8, P237, DOI 10.7150/thno.21945
   He LF, 2017, ONCOTARGET, V8, P17573, DOI 10.18632/oncotarget.7466
   Holst J, 2009, VACCINE, V27, pB3, DOI 10.1016/j.vaccine.2009.04.071
   Huang JH, 2021, NANOSCALE, V13, P8740, DOI 10.1039/d1nr01314a
   Huang JH, 2021, BIOACT MATER, V6, P2841, DOI 10.1016/j.bioactmat.2021.02.007
   Huang WW, 2020, ACTA BIOMATER, V108, P300, DOI 10.1016/j.actbio.2020.03.030
   Johnson J, 2021, TRENDS BIOTECHNOL, V39, P598, DOI 10.1016/j.tibtech.2020.10.004
   JOHNSTONE RM, 1987, J BIOL CHEM, V262, P9412
   Jong AY, 2017, J EXTRACELL VESICLES, V6, P1, DOI 10.1080/20013078.2017.1294368
   Khalaj K, 2020, J EXTRACELL VESICLES, V9, DOI 10.1080/20013078.2020.1795365
   Khani AT, 2021, CANCER LETT, V501, P200, DOI 10.1016/j.canlet.2020.11.014
   Kim EJ, 2017, KOREAN J INTERN MED, V32, P42, DOI 10.3904/kjim.2016.198
   Kim G, 2021, J CONTROL RELEASE, V330, P684, DOI 10.1016/j.jconrel.2020.12.053
   Kim SM, 2017, J CONTROL RELEASE, V266, P8, DOI 10.1016/j.jconrel.2017.09.013
   Kiss AL, 2009, J CELL MOL MED, V13, P1228, DOI 10.1111/j.1582-4934.2009.00754.x
   Lamichhane TN, 2015, MOL PHARMACEUT, V12, P3650, DOI 10.1021/acs.molpharmaceut.5b00364
   Li I, 2019, MOL CANCER, V18, DOI 10.1186/s12943-019-0975-5
   Li M, 2020, J CONTROL RELEASE, V323, P253, DOI 10.1016/j.jconrel.2020.04.031
   Li P, 2017, THERANOSTICS, V7, P789, DOI 10.7150/thno.18133
   Li SY, 2021, INT J CANCER, V148, P2640, DOI 10.1002/ijc.33386
   Li ZL, 2021, THERANOSTICS, V11, P2953, DOI 10.7150/thno.49874
   Li ZL, 2019, NANO LETT, V19, P19, DOI 10.1021/acs.nanolett.8b02689
   Liang GF, 2020, J NANOBIOTECHNOL, V18, DOI 10.1186/s12951-019-0563-2
   Lin Y, 2018, ADV SCI, V5, DOI 10.1002/advs.201700611
   Liu J, 2020, INT J NANOMED, V15, P10519, DOI 10.2147/IJN.S277190
   Liu TQ, 2020, MAGN RESON IMAGING, V68, P75, DOI 10.1016/j.mri.2020.02.001
   Lu TX, 2018, J ALLERGY CLIN IMMUN, V141, P1202, DOI 10.1016/j.jaci.2017.08.034
   Lu YF, 2020, FRONT IMMUNOL, V11, DOI 10.3389/fimmu.2020.00943
   Luan X, 2017, ACTA PHARMACOL SIN, V38, P754, DOI 10.1038/aps.2017.12
   Maguire CM, 2018, SCI TECHNOL ADV MAT, V19, P732, DOI 10.1080/14686996.2018.1517587
   Maira-Litrán T, 2005, INFECT IMMUN, V73, P6752, DOI 10.1128/IAI.73.10.6752-6762.2005
   Martins P, 2018, SCI REP-UK, V8, DOI 10.1038/s41598-018-26508-z
   Mathieu M, 2021, NAT COMMUN, V12, DOI 10.1038/s41467-021-24384-2
   Mathivanan S, 2010, J PROTEOMICS, V73, P1907, DOI 10.1016/j.jprot.2010.06.006
   Meckes DG, 2010, P NATL ACAD SCI USA, V107, P20370, DOI 10.1073/pnas.1014194107
   Mehryab F, 2020, ACTA BIOMATER, V113, P42, DOI 10.1016/j.actbio.2020.06.036
   Menon R, 2019, ENDOCRINOLOGY, V160, P249, DOI 10.1210/en.2018-00836
   Micoli F, 2020, SEMIN IMMUNOL, V50, DOI 10.1016/j.smim.2020.101433
   Montecalvo A, 2012, BLOOD, V119, P756, DOI 10.1182/blood-2011-02-338004
   Morishita M, 2016, BIOMATERIALS, V111, P55, DOI 10.1016/j.biomaterials.2016.09.031
   Müller D, 2015, FRONT CHEM, V3, DOI 10.3389/fchem.2015.00045
   Mulcahy LA, 2014, J EXTRACELL VESICLES, V3, DOI 10.3402/jev.v3.24641
   Muller L, 2014, J IMMUNOL METHODS, V411, P55, DOI 10.1016/j.jim.2014.06.007
   Munagala R, 2016, CANCER LETT, V371, P48, DOI 10.1016/j.canlet.2015.10.020
   Nanbo A, 2013, J VIROL, V87, P10334, DOI 10.1128/JVI.01310-13
   Naseri M, 2020, ONCOIMMUNOLOGY, V9, DOI 10.1080/2162402X.2020.1779991
   Neviani P, 2019, CANCER RES, V79, P1151, DOI 10.1158/0008-5472.CAN-18-0779
   Ni Kareemah, 2020, Med Sci (Basel), V8, DOI [10.3390/medsci8040046, 10.3390/medsci8040046]
   Nikfarjam S, 2020, J EXP CLIN CANC RES, V39, DOI 10.1186/s13046-020-01781-x
   Orefice NS, 2020, PHARMACEUTICS, V12, DOI 10.3390/pharmaceutics12080705
   Oskouie MN, 2019, J CELL PHYSIOL, V234, P8182, DOI 10.1002/jcp.27615
   Palucka K, 2013, IMMUNITY, V39, P38, DOI 10.1016/j.immuni.2013.07.004
   PAN BT, 1983, CELL, V33, P967, DOI 10.1016/0092-8674(83)90040-5
   Panagopoulou MS, 2020, J EXTRACELL VESICLES, V9, DOI 10.1080/20013078.2019.1710020
   Park KS, 2021, ADV DRUG DELIVER REV, V169, P137, DOI 10.1016/j.addr.2020.12.008
   Parolini I, 2009, J BIOL CHEM, V284, P34211, DOI 10.1074/jbc.M109.041152
   Pawlak EN, 2015, BBA-GEN SUBJECTS, V1850, P733, DOI 10.1016/j.bbagen.2015.01.003
   Pinky, 2021, STEM CELL REV REP, V17, P33, DOI 10.1007/s12015-020-10002-z
   Pinnell JR, 2021, J NEUROCHEM, V157, P413, DOI 10.1111/jnc.15288
   Pironti G, 2015, CIRCULATION, V131, P2120, DOI 10.1161/CIRCULATIONAHA.115.015687
   Podolak I, 2010, PHYTOCHEM REV, V9, P425, DOI 10.1007/s11101-010-9183-z
   Prior JT, 2021, PHARMACEUTICS, V13, DOI 10.3390/pharmaceutics13020131
   Rabinowitz J, 2019, VIRUSES-BASEL, V11, DOI 10.3390/v11020102
   Raeven RHM, 2015, J PROTEOME RES, V14, P2929, DOI 10.1021/acs.jproteome.5b00258
   Rai A, 2021, J EXTRACELL VESICLES, V10, DOI 10.1002/jev2.12164
   Samsonraj RM, 2017, STEM CELL TRANSL MED, V6, P2173, DOI 10.1002/sctm.17-0129
   Sato YT, 2016, SCI REP-UK, V6, DOI 10.1038/srep21933
   Schreurs MWJ, 2000, CANCER RES, V60, P6995
   Schwechheimer C, 2015, NAT REV MICROBIOL, V13, P605, DOI 10.1038/nrmicro3525
   Sengupta V, 2020, STEM CELLS DEV, V29, P747, DOI 10.1089/scd.2020.0080
   Shehata MM, 2019, VACCINES-BASEL, V7, DOI 10.3390/vaccines7020046
   SHOCKMAN GD, 1983, ANNU REV MICROBIOL, V37, P501, DOI 10.1146/annurev.mi.37.100183.002441
   Skurnik D, 2016, EXPERT REV VACCINES, V15, P1041, DOI 10.1586/14760584.2016.1159135
   Solé C, 2019, CELLS-BASEL, V8, DOI 10.3390/cells8080773
   Song H, 2021, FRONT CELL DEV BIOL, V9, DOI 10.3389/fcell.2021.650426
   Stevenson TC, 2018, P NATL ACAD SCI USA, V115, pE3106, DOI 10.1073/pnas.1718341115
   Su N, 2021, SCI ADV, V7, DOI 10.1126/sciadv.abf7207
   Svensson KJ, 2013, J BIOL CHEM, V288, P17713, DOI 10.1074/jbc.M112.445403
   Tan C, 2021, BIOTECHNOL ADV, V48, DOI 10.1016/j.biotechadv.2021.107727
   Tan SM, 2020, J EXP CLIN CANC RES, V39, DOI 10.1186/s13046-020-01570-6
   Tauro BJ, 2012, METHODS, V56, P293, DOI 10.1016/j.ymeth.2012.01.002
   Taylor DD, 2015, METHODS, V87, P3, DOI 10.1016/j.ymeth.2015.02.019
   Théry C, 2002, NAT IMMUNOL, V3, P1156, DOI 10.1038/ni854
   Théry C, 2002, NAT REV IMMUNOL, V2, P569, DOI 10.1038/nri855
   Théry C, 2018, J EXTRACELL VESICLES, V7, DOI 10.1080/20013078.2018.1535750
   Thillai K, 2018, FUTURE ONCOL, V14, P579, DOI 10.2217/fon-2017-0458
   Tian T, 2018, BIOMATERIALS, V150, P137, DOI 10.1016/j.biomaterials.2017.10.012
   Tsoi KM, 2016, NAT MATER, V15, P1212, DOI [10.1038/NMAT4718, 10.1038/nmat4718]
   van Niel G, 2018, NAT REV MOL CELL BIO, V19, P213, DOI 10.1038/nrm.2017.125
   van Riel D, 2020, NAT MATER, V19, P810, DOI 10.1038/s41563-020-0746-0
   Verdera HC, 2017, J CONTROL RELEASE, V266, P100, DOI 10.1016/j.jconrel.2017.09.019
   Vincent-Schneider H, 2002, INT IMMUNOL, V14, P713, DOI 10.1093/intimm/dxf048
   Wang JQ, 2017, FRONT PHARMACOL, V8, DOI 10.3389/fphar.2017.00300
   Wang M, 2019, ACS NANO, V13, P10279, DOI 10.1021/acsnano.9b03656
   Wang YL, 2021, ADV SCI, V8, DOI 10.1002/advs.202004929
   Wang ZX, 2013, LAB CHIP, V13, P2879, DOI 10.1039/c3lc41343h
   Watkins HC, 2017, MOL THER, V25, P989, DOI 10.1016/j.ymthe.2017.01.010
   Weng YJ, 2016, ANALYST, V141, P4640, DOI 10.1039/c6an00892e
   Willms E, 2018, FRONT IMMUNOL, V9, DOI 10.3389/fimmu.2018.00738
   Wise J, 2021, BMJ-BRIT MED J, V374, DOI 10.1136/bmj.n2152
   Wu JY, 2021, J CONTROL RELEASE, V336, P510, DOI 10.1016/j.jconrel.2021.07.004
   Wu JY, 2021, DRUG DELIV, V28, P162, DOI 10.1080/10717544.2020.1869866
   Wu X, 2020, ANN TRANSL MED, V8, DOI 10.21037/atm-20-5965
   Xu LZ, 2021, BIOMATERIALS, V264, DOI 10.1016/j.biomaterials.2020.120369
   Yan W, 2020, TRENDS CANCER, V6, P506, DOI 10.1016/j.trecan.2020.02.013
   Yang EL, 2020, SIGNAL TRANSDUCT TAR, V5, DOI 10.1038/s41392-020-00359-5
   Yang TZ, 2015, PHARM RES-DORDR, V32, P2003, DOI 10.1007/s11095-014-1593-y
   Yao JL, 2021, ACS NANO, V15, P11099, DOI 10.1021/acsnano.1c00628
   Yao XG, 2021, J EXTRACELL VESICLES, V10, DOI 10.1002/jev2.12076
   Ye YY, 2020, BIOMATER SCI-UK, V8, P2966, DOI 10.1039/d0bm00427h
   Yeo RWY, 2013, ADV DRUG DELIVER REV, V65, P336, DOI 10.1016/j.addr.2012.07.001
   Yim N, 2016, NAT COMMUN, V7, DOI 10.1038/ncomms12277
   Yip BH, 2020, BIOMOLECULES, V10, DOI 10.3390/biom10060839
   Zarovni N, 2015, METHODS, V87, P46, DOI 10.1016/j.ymeth.2015.05.028
   Zhan TZ, 2019, SEMIN CANCER BIOL, V55, P106, DOI 10.1016/j.semcancer.2018.04.001
   Zhang HY, 2018, NAT CELL BIOL, V20, P332, DOI 10.1038/s41556-018-0040-4
   Zhang L, 2019, BBA-REV CANCER, V1871, P455, DOI 10.1016/j.bbcan.2019.04.004
   Zhang LY, 2021, VIRUSES-BASEL, V13, DOI 10.3390/v13020256
   Zhang L, 2020, STEM CELL RES THER, V11, DOI 10.1186/s13287-020-1562-9
   Zhang Y, 2020, INT J NANOMED, V15, P6917, DOI 10.2147/IJN.S264498
   Zhang YX, 2019, CANCERS, V11, DOI 10.3390/cancers11091314
   Zhao AG, 2020, STEM CELLS INT, V2020, DOI 10.1155/2020/8825771
   Zhao T, 2019, CURR STEM CELL RES T, V14, P482, DOI 10.2174/1574888X14666190228103230
   Zheng DD, 2021, FRONT CELL DEV BIOL, V8, DOI 10.3389/fcell.2020.616161
   Zheng YJ, 2019, INT J ONCOL, V54, P1061, DOI 10.3892/ijo.2019.4685
   Zhou F, 2020, LANCET, V395, P1054, DOI 10.1016/S0140-6736(20)30566-3
   Zhou JY, 2018, J CANCER, V9, P3129, DOI 10.7150/jca.25376
   Zhu L, 2017, THERANOSTICS, V7, P2732, DOI 10.7150/thno.18752
NR 175
TC 104
Z9 118
U1 8
U2 48
PU INST MATERIA MEDICA, CHINESE ACAD MEDICAL SCIENCES
PI BEIJING
PA C/O EDITORIAL BOARD OF ACTA PHARMACEUTICA SINICA, 1 XIANNONGTAN ST,
   BEIJING, 100050, PEOPLES R CHINA
SN 2211-3835
EI 2211-3843
J9 ACTA PHARM SIN B
JI Acta Pharm. Sin. B
PD OCT
PY 2022
VL 12
IS 10
BP 3822
EP 3842
DI 10.1016/j.apsb.2022.05.002
EA SEP 2022
PG 21
WC Pharmacology & Pharmacy
WE Science Citation Index Expanded (SCI-EXPANDED)
SC Pharmacology & Pharmacy
GA 5L3YS
UT WOS:000870351800003
PM 36213541
OA Green Submitted, gold
DA 2026-02-11
ER

PT J
AU Asadpour, A
   Yahaya, BH
   Bicknell, K
   Cottrell, GS
   Widera, D
AF Asadpour, Atiyeh
   Yahaya, Badrul Hisham
   Bicknell, Katrina
   Cottrell, Graeme S.
   Widera, Darius
TI Uncovering the gray zone: mapping the global landscape of
   direct-to-consumer businesses offering interventions based on
   secretomes, extracellular vesicles, and exosomes
SO STEM CELL RESEARCH & THERAPY
LA English
DT Article
DE Stem cells; Exosomes; Secretome; Extracellular vesicles;
   Direct-to-consumer-businesses; Community health; Regenerative medicine
ID STEM-CELLS; CONDITIONED MEDIUM; MICROVESICLES; REGENERATION; MIGRATION;
   MARROW
AB BackgroundThe last decade has seen a significant increase in media attention, industrial growth, and patient interest in stem cell-based interventions. This led to a rise in direct-to-consumer businesses offering stem cell "therapies" for multiple indications with little evidence of safety and efficacy. In parallel, the use of stem cell secretomes as a substitute for stem cell transplantation has become an increasing trend in regenerative medicine with multiple clinical trials currently assessing their efficacy and safety profile. As a result, multiple businesses and private clinics have now started to exploit this situation and are offering secretome-based interventions despite the lack of supporting data. This poses significant risks for the patients and could lead to a credibility crisis in the field.MethodsInternet searches were used to locate clinics marketing and selling interventions based on stem cell secretomes, exosomes, or extracellular vesicles. Data were extracted from websites with a particular focus on the global distribution of the businesses, the cellular source of the secretome, the indication spectrum, and the pricing of the provided services. Lastly, the types of evidence used on the websites of the businesses to market their services were extracted.ResultsOverall, 114 companies market secretome-based therapies in 28 countries. The vast majority of the interventions are based on allogenic stem cells from undisclosed cellular sources and skin care is the most marketed indication. The price range is USD99-20,000 depending on the indication.ConclusionsThe direct-to-consumer industry for secretome-based therapies appears to be primed for growth in the absence of appropriate regulatory frameworks and guidelines. We conclude that such business activity requires tight regulations and monitoring by the respective national regulatory bodies to prevent patients from being conned and more importantly from being put at risk.
C1 [Asadpour, Atiyeh; Widera, Darius] Univ Reading, Sch Pharm, Stem Cell Biol & Regenerat Med Grp, POB 226, Reading RG6 6AP, England.
   [Yahaya, Badrul Hisham] Univ Sains Malaysia, Adv Med & Dent Inst IPPT, Dept Biomed Sci, Lung Stem Cell & Gene Therapy Grp, Kepala Batas 13200, Penang, Malaysia.
   [Bicknell, Katrina] Univ Reading, Sch Pharm, POB 226, Reading RG6 6AP, England.
   [Cottrell, Graeme S.] Univ Reading, Sch Pharm, Cellular & Mol Neurosci, POB 226, Reading RG6 6AP, England.
C3 University of Reading; Universiti Sains Malaysia; University of Reading;
   University of Reading
RP Widera, D (corresponding author), Univ Reading, Sch Pharm, Stem Cell Biol & Regenerat Med Grp, POB 226, Reading RG6 6AP, England.
EM d.widera@reading.ac.uk
RI Widera, Darius/J-4237-2012; Bicknell, Katrina/B-8263-2009; Yahaya,
   Badrul/AAG-6801-2021
OI Widera, Darius/0000-0003-1686-130X; 
CR Akkas F, 2022, REGEN MED, V17, P63, DOI 10.2217/rme-2021-0124
   Beetler DJ, 2023, MOL ASPECTS MED, V91, DOI 10.1016/j.mam.2022.101138
   Berger I, 2016, CELL STEM CELL, V19, P158, DOI 10.1016/j.stem.2016.07.015
   Börger V, 2017, INT J MOL SCI, V18, DOI 10.3390/ijms18071450
   Bruno S, 2009, J AM SOC NEPHROL, V20, P1053, DOI 10.1681/ASN.2008070798
   Chen L, 2014, PLOS ONE, V9, DOI 10.1371/journal.pone.0096161
   Cook M, 2021, STEM CELL REP, V16, P2852, DOI 10.1016/j.stemcr.2021.10.007
   D'Ippolito G, 2004, J CELL SCI, V117, P2971, DOI 10.1242/jcs.01103
   Dechêne L, 2023, STEM CELL REV REP, V19, P550, DOI 10.1007/s12015-022-10463-4
   Doeppner TR, 2015, STEM CELL TRANSL MED, V4, P1131, DOI 10.5966/sctm.2015-0078
   .fda.gov, FDA Approves Belzutifan for Cancers Associated With von Hippel-Lindau Disease
   FRIEDENSTEIN AJ, 1968, TRANSPLANTATION, V6, P230, DOI 10.1097/00007890-196803000-00009
   Giebel Bernd, 2017, Stem Cell Investig, V4, P84, DOI [10.21037/sci.2017.09.06, 10.21037/sci.2017.09.06]
   Gimona M, 2021, CYTOTHERAPY, V23, P373, DOI 10.1016/j.jcyt.2021.01.001
   Guleria I, 2022, TRANSFUSION, V62, P518, DOI 10.1111/trf.16814
   Iglesias-López C, 2019, FRONT PHARMACOL, V10, DOI 10.3389/fphar.2019.00921
   isaric, ABOUT US
   Kalluri R, 2020, SCIENCE, V367, P640, DOI 10.1126/science.aau6977
   Katagiri W, 2015, IMPLANT DENT, V24, P657, DOI 10.1097/ID.0000000000000335
   Klyachko NL, 2020, PHARMACEUTICS, V12, DOI 10.3390/pharmaceutics12121171
   Kordelas L, 2014, LEUKEMIA, V28, P970, DOI 10.1038/leu.2014.41
   Lai RC, 2010, STEM CELL RES, V4, P214, DOI 10.1016/j.scr.2009.12.003
   Lalu MM, 2012, PLOS ONE, V7, DOI 10.1371/journal.pone.0047559
   Ludwig AK, 2012, INT J BIOCHEM CELL B, V44, P11, DOI 10.1016/j.biocel.2011.10.005
   Mathieu M, 2019, NAT CELL BIOL, V21, P9, DOI 10.1038/s41556-018-0250-9
   Mellows B, 2017, STEM CELLS DEV, V26, P1316, DOI 10.1089/scd.2017.0089
   Mitchell R, 2019, STEM CELL RES THER, V10, DOI 10.1186/s13287-019-1213-1
   Murphy DE, 2019, EXP MOL MED, V51
   Raposo G, 2013, J CELL BIOL, V200, P373, DOI 10.1083/jcb.201211138
   Ridzuan N, 2021, STEM CELL RES THER, V12, DOI 10.1186/s13287-020-02088-6
   Shen CY, 2015, MOL MED REP, V12, P20, DOI 10.3892/mmr.2015.3409
   Staubach S, 2021, ADV DRUG DELIVER REV, V177, DOI 10.1016/j.addr.2021.113940
   Ströhle G, 2022, ANAL BIOANAL CHEM, DOI 10.1007/s00216-022-04178-1
   Tomchuck SL, 2008, STEM CELLS, V26, P99, DOI 10.1634/stemcells.2007-0563
   Turner L, 2021, CELL STEM CELL, V28, P1891, DOI 10.1016/j.stem.2021.10.008
   Turner L, 2018, REGEN MED, V13, P643, DOI 10.2217/rme-2018-0033
   Turner L, 2016, CELL STEM CELL, V19, P154, DOI 10.1016/j.stem.2016.06.007
   Ullah I, 2015, BIOSCIENCE REP, V35, DOI 10.1042/BSR20150025
   Urzì O, 2022, J EXTRACELL VESICLES, V11, DOI 10.1002/jev2.12271
   Yáñez-Mó M, 2015, J EXTRACELL VESICLES, V4, DOI 10.3402/jev.v4.27066
   Yari H, 2022, STEM CELL RES THER, V13, DOI 10.1186/s13287-022-03122-5
   Zaborowski MP, 2015, BIOSCIENCE, V65, P783, DOI 10.1093/biosci/biv084
   Zanini C, 2011, PLOS ONE, V6, DOI 10.1371/journal.pone.0028175
NR 43
TC 29
Z9 30
U1 1
U2 4
PU BMC
PI LONDON
PA CAMPUS, 4 CRINAN ST, LONDON N1 9XW, ENGLAND
EI 1757-6512
J9 STEM CELL RES THER
JI Stem Cell Res. Ther.
PD MAY 4
PY 2023
VL 14
IS 1
AR 111
DI 10.1186/s13287-023-03335-2
PG 7
WC Cell & Tissue Engineering; Cell Biology; Medicine, Research &
   Experimental
WE Science Citation Index Expanded (SCI-EXPANDED)
SC Cell Biology; Research & Experimental Medicine
GA F1HA8
UT WOS:000979915000001
PM 37138298
OA Green Submitted, gold
DA 2026-02-11
ER

PT J
AU Poupardin, R
   Wolf, M
   Strunk, D
AF Poupardin, Rodolphe
   Wolf, Martin
   Strunk, Dirk
TI Adherence to minimal experimental requirements for defining
   extracellular vesicles and their functions
SO ADVANCED DRUG DELIVERY REVIEWS
LA English
DT Review
DE MISEV; Extracellular vesicles (EVs); Exosomes; Text mining; Data
   science; Regenerative medicine
ID MESENCHYMAL STEM-CELLS; SECRETION; EXOSOMES
AB Rigorous measures are required to cope with the advance of extracellular vesicle (EV) research, from 183 studies published in 2012 to 2,309 studies published in 2020. The International Society for Extracellular Vesicles (ISEV) proposed Minimal Information for Studies of Extracellular Vesicles (MISEV) guidelines in 2014, updated in 2018, for assuring and improving EV research quality. We performed a systematic review using a text mining approach to assess adherence to MISEV criteria. A keyword search was conducted in 5,093 accessible publications over the period 2012-2020 and analyzed the methodology used for EV isolation and characterization. We found a significant improvement over the years particularly regarding EV characterization where recent papers used a higher number of methods and EV markers to check for quantity and purity. Interestingly, we also found that EV papers using more methods and EV markers were cited more frequently. Papers citing MISEV criteria were more prone to use a higher number of characterization methods. We therefore established a concise checklist summarizing MISEV criteria to support EV researchers towards reaching the highest standards in the field. (c) 2021 The Author(s). Published by Elsevier B.V. This is an open access article under the CC BY license (http://creativecommons.org/licenses/by/4.0/).
C1 [Poupardin, Rodolphe; Wolf, Martin; Strunk, Dirk] Paracelsus Med Univ PMU, Spinal Cord Injury & Tissue Regenerat Ctr Salzbur, Cell Therapy Inst, Salzburg, Austria.
C3 Paracelsus Private Medical University
RP Strunk, D (corresponding author), Paracelsus Med Univ PMU, Spinal Cord Injury & Tissue Regenerat Ctr Salzbur, Cell Therapy Inst, Salzburg, Austria.
EM dirk.strunk@pmu.ac.at
RI Wolf, Martin/AGX-0301-2022; Poupardin, Rodolphe/K-3138-2014; Strunk,
   Dirk/V-4598-2017
OI Wolf, Martin/0000-0002-4795-8086; Poupardin,
   Rodolphe/0000-0001-5195-5155; Strunk, Dirk/0000-0003-1810-867X
FU European Union [733006]; Land Salzburg IWB/EFRE [2014-2020 P1812596];
   WISS [20102-F1900731-KZP EV-TT]
FX This work was supported in part by funding from the European Union's
   Horizon 2020 research and innovation program (grant agreement no. 733006
   to DS) , by Land Salzburg IWB/EFRE 2014-2020 P1812596 and WISS 2025
   20102-F1900731-KZP EV-TT (to DS) .
CR Abel F, 2021, ADV DRUG DELIVER REV, V175, DOI 10.1016/j.addr.2021.05.023
   Andrade AC, 2021, INT J MOL SCI, V22, DOI 10.3390/ijms22083890
   Brennan K, 2020, SCI REP-UK, V10, DOI 10.1038/s41598-020-57497-7
   Buschmann D., SEPARATION CHARACTER, pQ
   Caplan AI, 2006, J CELL BIOCHEM, V98, P1076, DOI 10.1002/jcb.20886
   Chamberlain S., 2020, CLIENT VARIOUS CROSS
   Colombo M, 2014, ANNU REV CELL DEV BI, V30, P255, DOI 10.1146/annurev-cellbio-101512-122326
   Doyle LM, 2019, CELLS-BASEL, V8, DOI 10.3390/cells8070727
   EL Andaloussi S, 2013, NAT REV DRUG DISCOV, V12, P348, DOI 10.1038/nrd3978
   Elsharkasy OM, 2020, ADV DRUG DELIVER REV, V159, P332, DOI 10.1016/j.addr.2020.04.004
   Escude Martinez de Castilla P., 2021, ADV DRUG DELIVER REV, V175, DOI [10.1016/j.addr.2021.05.011, DOI 10.1016/j.addr.2021.05.011]
   Freitas D, 2019, J EXTRACELL VESICLES, V8, DOI 10.1080/20013078.2019.1621131
   Gardiner C, 2016, J EXTRACELL VESICLES, V5, DOI 10.3402/jev.v5.32945
   Gimona M, 2021, CYTOTHERAPY, V23, P373, DOI 10.1016/j.jcyt.2021.01.001
   Gomzikova MO, 2019, FRONT IMMUNOL, V10, DOI 10.3389/fimmu.2019.02663
   Jahn N., 2019, ROADOI FIND FREE VER
   Jeon H, 2020, PLOS ONE, V15, DOI [10.1371/journal.pone.0235793, 10.1371/journal.pone.0235793.r001, 10.1371/journal.pone.0235793.r002, 10.1371/journal.pone.0235793.r003, 10.1371/journal.pone.0235793.r004]
   Klyachko NL, 2020, PHARMACEUTICS, V12, DOI 10.3390/pharmaceutics12121171
   Kovalchik S., 2019, RISMED DOWNLOAD CONT
   Lai RC, 2016, J EXTRACELL VESICLES, V5, DOI 10.3402/jev.v5.29828
   Lässer C, 2018, MOL ASPECTS MED, V60, P1, DOI 10.1016/j.mam.2018.02.002
   Lässer C, 2011, J TRANSL MED, V9, DOI 10.1186/1479-5876-9-9
   Latifkar A, 2019, J CELL SCI, V132, DOI 10.1242/jcs.222406
   LeBeau B, 2018, J OPEN SOURCE SOFTW, V3, P668, DOI [10.21105/joss.00668, 10.21105/joss.00668, DOI 10.21105/JOSS.00668]
   Liangsupree T, 2021, J CHROMATOGR A, V1636, DOI 10.1016/j.chroma.2020.461773
   Lötvall J, 2014, J EXTRACELL VESICLES, V3, DOI 10.3402/jev.v3.26913
   Machhi J, 2021, J NEUROIMMUNE PHARM, V16, P270, DOI 10.1007/s11481-020-09981-0
   Marar C, 2021, NAT IMMUNOL, V22, P560, DOI 10.1038/s41590-021-00899-0
   Margolis L, 2019, PLOS BIOL, V17, DOI 10.1371/journal.pbio.3000363
   Mathieu M, 2019, NAT CELL BIOL, V21, P9, DOI 10.1038/s41556-018-0250-9
   Mercadal M, 2020, INT J MOL SCI, V21, DOI 10.3390/ijms21175949
   Murphy DE, 2019, EXP MOL MED, V51
   Nagelkerke A, 2021, ADV DRUG DELIVER REV, V175, DOI 10.1016/j.addr.2021.04.013
   Németh A, 2017, SCI REP-UK, V7, DOI 10.1038/s41598-017-08392-1
   Nguyen VVT, 2020, J EXTRACELL VESICLES, V10, DOI 10.1002/jev2.12033
   O'Driscoll L, 2020, DRUG DISCOV TODAY, V25, P1124, DOI 10.1016/j.drudis.2020.04.022
   Pachler K, 2017, INT J MOL SCI, V18, DOI 10.3390/ijms18071413
   Palviainen M, 2020, PLOS ONE, V15, DOI 10.1371/journal.pone.0236439
   Pettersen EF, 2004, J COMPUT CHEM, V25, P1605, DOI 10.1002/jcc.20084
   Rankin-Turner S, 2021, ADV DRUG DELIVER REV, V173, P479, DOI 10.1016/j.addr.2021.04.012
   Raposo G, 2019, NAT REV MOL CELL BIO, V20, P509, DOI 10.1038/s41580-019-0158-7
   Reiner AT, 2017, STEM CELL TRANSL MED, V6, P1730, DOI 10.1002/sctm.17-0055
   Royo F, 2020, CELLS-BASEL, V9, DOI 10.3390/cells9091955
   Silva V, 2012, SAO PAULO MED J, V130, P398, DOI 10.1590/S1516-31802012000600007
   Simeone P, 2020, INT J MOL SCI, V21, DOI 10.3390/ijms21072514
   Simonsen JB, 2020, ANGEW CHEM INT EDIT, V59, P12584, DOI 10.1002/anie.202004611
   Simonsen JB, 2017, CIRC RES, V121, P920, DOI 10.1161/CIRCRESAHA.117.311767
   Spilak A, 2021, ADV DRUG DELIVER REV, V175, DOI 10.1016/j.addr.2021.05.029
   Teng F, 2021, ADV SCI, V8, DOI 10.1002/advs.202003505
   Théry C, 2018, J EXTRACELL VESICLES, V7, DOI 10.1080/20013078.2018.1535750
   Thery Clotilde, 2006, Curr Protoc Cell Biol, VChapter 3, DOI 10.1002/0471143030.cb0322s30
   Tieu A, 2020, ACS NANO, V14, P9728, DOI 10.1021/acsnano.0c01363
   Tsafnat G, 2014, SYST REV-LONDON, V3, DOI 10.1186/2046-4053-3-74
   Van Deun J, 2017, J EXTRACELL VESICLES, V6, DOI 10.1080/20013078.2017.1379835
   Van Deun J, 2017, NAT METHODS, V14, P228, DOI 10.1038/nmeth.4185
   van Niel G, 2018, NAT REV MOL CELL BIO, V19, P213, DOI 10.1038/nrm.2017.125
   Warnecke A, 2021, J EXTRACELL VESICLES, V10, DOI 10.1002/jev2.12094
   Whittaker TE, 2020, J EXTRACELL VESICLES, V9, DOI 10.1080/20013078.2020.1807674
   Wiklander OPB, 2019, SCI TRANSL MED, V11, DOI 10.1126/scitranslmed.aav8521
   Wimmer R, 2012, DEV CELL, V22, P158, DOI 10.1016/j.devcel.2011.11.012
   Witwer KW, 2019, J EXTRACELL VESICLES, V8, DOI 10.1080/20013078.2019.1648167
   Wolf M., EXTRACELLULAR VESICL
   Zonneveld MI, 2014, J EXTRACELL VESICLES, V3, DOI 10.3402/jev.v3.24215
NR 63
TC 65
Z9 70
U1 0
U2 16
PU ELSEVIER
PI AMSTERDAM
PA RADARWEG 29, 1043 NX AMSTERDAM, NETHERLANDS
SN 0169-409X
EI 1872-8294
J9 ADV DRUG DELIVER REV
JI Adv. Drug Deliv. Rev.
PD SEP
PY 2021
VL 176
AR 113872
DI 10.1016/j.addr.2021.113872
EA JUL 2021
PG 13
WC Pharmacology & Pharmacy
WE Science Citation Index Expanded (SCI-EXPANDED)
SC Pharmacology & Pharmacy
GA US0YX
UT WOS:000697164900002
PM 34284058
OA Green Submitted, hybrid
DA 2026-02-11
ER

PT J
AU Koga, BAA
   Fernandes, LA
   Fratini, P
   Sogayar, MC
   Carreira, ACO
AF Koga, Bruna Andrade Aguiar
   Fernandes, Leticia Alves
   Fratini, Paula
   Sogayar, Mari Cleide
   Carreira, Ana Claudia Oliveira
TI Role of MSC-derived small extracellular vesicles in tissue repair and
   regeneration
SO FRONTIERS IN CELL AND DEVELOPMENTAL BIOLOGY
LA English
DT Review
DE extracellular microvesicles; exosomes; tissue regeneration; regenerative
   medicine; immunomodulation
ID MESENCHYMAL STEM-CELLS; PLATELET-RICH PLASMA; ISCHEMIA/REPERFUSION
   INJURY; STROMAL CELLS; EXOSOMES; PROLIFERATION; PROMOTE; ANGIOGENESIS;
   APOPTOSIS; MEMBRANE
AB Mesenchymal stem cells (MSCs) are crucial for tissue homeostasis and repair, secreting vesicles to the extracellular environment. Isolated exosomes were shown to affect angiogenesis, immunomodulation and tissue regeneration. Numerous efforts have been dedicated to describe the mechanism of action of these extracellular vesicles (EVs) and guarantee their safety, since the final aim is their therapeutic application in the clinic. The major advantage of applying MSC-derived EVs is their low or inexistent immunogenicity, prompting their use as drug delivery or therapeutic agents, as well as wound healing, different cancer types, and inflammatory processes in the neurological and cardiovascular systems. MSC-derived EVs display no vascular obstruction effects or apparent adverse effects. Their nano-size ensures their passage through the blood-brain barrier, demonstrating no cytotoxic or immunogenic effects. Several in vitro tests have been conducted with EVs obtained from different sources to understand their biology, molecular content, signaling pathways, and mechanisms of action. Application of EVs to human therapies has recently become a reality, with clinical trials being conducted to treat Alzheimer's disease, retina degeneration, and COVID-19 patients. Herein, we describe and compare the different extracellular vesicles isolation methods and therapeutic applications regarding the tissue repair and regeneration process, presenting the latest clinical trial reports.
C1 [Koga, Bruna Andrade Aguiar; Sogayar, Mari Cleide; Carreira, Ana Claudia Oliveira] Univ Sao Paulo, Sch Med, Cell & Mol Therapy Grp NUCEL, Sao Paulo, Brazil.
   [Koga, Bruna Andrade Aguiar; Fernandes, Leticia Alves; Fratini, Paula; Carreira, Ana Claudia Oliveira] Univ Sao Paulo, Fac Vet Med & Anim Sci, Dept Surg, Sao Paulo, Brazil.
   [Sogayar, Mari Cleide] Univ Sao Paulo, Chem Inst, Biochem Dept, Sao Paulo, Brazil.
   [Carreira, Ana Claudia Oliveira] Fed Univ ABC, Ctr Nat & Human Sci, Sao Paulo, Brazil.
C3 Universidade de Sao Paulo; Universidade de Sao Paulo; Universidade de
   Sao Paulo; Universidade Federal do ABC (UFABC)
RP Carreira, ACO (corresponding author), Univ Sao Paulo, Sch Med, Cell & Mol Therapy Grp NUCEL, Sao Paulo, Brazil.; Carreira, ACO (corresponding author), Univ Sao Paulo, Fac Vet Med & Anim Sci, Dept Surg, Sao Paulo, Brazil.; Carreira, ACO (corresponding author), Fed Univ ABC, Ctr Nat & Human Sci, Sao Paulo, Brazil.
EM ancoc@iq.usp.br
RI Fernandes, Letícia/HTO-6544-2023; Oliveira Carreira, Ana
   Claudia/B-7655-2012; Fratini, Paula/C-4084-2014; Sogayar,
   Mari/B-3980-2017; Fernandes, Leticia/HTO-6544-2023
OI Fernandes, Letícia/0000-0003-0129-7523; Oliveira Carreira, Ana
   Claudia/0000-0002-9142-1155; Fernandes, Leticia/0009-0002-2241-5242
FU Coordination for Improvement of Higher Education Personnel (CAPES)
   [88882.327814/2019-01, 88882.315613/2019-01, 09.2.1066.1]; Brazilian
   Bank for Social and Economic Development (BNDES) [88881.068070/2014-01];
   Sao Paulo State Research Foundation (FAPESP) [2016/05311-2]; National
   Council for Scientific and Technological Development (CNPq)
   [304068/2019-5, 401430/2013-8, 457601/2013-2, 409960/2013-6,
   426896/2016-5, 465656/2014-5]; Brazilian Federal Agency for Studies and
   Projects (FINEP) [01.08.0622.05, 51634-1AD, 01.08.0484.00]; Brazilian
   Science and Technology Ministry (MCTI); Health Ministry (MS-DECIT)
FX This study was funded by the following Brazilian Federal and State
   research agencies: Coordination for Improvement of Higher Education
   Personnel (CAPES) (Grant no. 88882.327814/2019-01 (Ph.D. fellowship to
   BA)); Brazilian Bank for Social and Economic Development (BNDES) (Grant
   no. 09.2.1066.1); Coordination for Improvement of Higher Education
   Personnel (CAPES) (Grant nos. 88881.068070/2014-01 and
   88882.315613/2019-01 (postdoctoral fellowship to AC)); Sao Paulo State
   Research Foundation (FAPESP)-Grant no. 2016/05311-2 (Thematic Project);
   National Council for Scientific and Technological Development (CNPq)
   (Grant no. 304068/2019-5 (Productivity Award to MS) and 401430/2013-8,
   457601/2013-2, 409960/2013-6, 426896/2016-5, and 465656/2014-5);
   Brazilian Federal Agency for Studies and Projects (FINEP) (Grant nos.
   01.08.0622.05, 51634-1AD, and 01.08.0484.00); Brazilian Science and
   Technology Ministry (MCTI); and the Health Ministry (MS-DECIT).
CR Abreu SC, 2016, STEM CELL RES THER, V7, DOI 10.1186/s13287-016-0317-0
   Akyurekli C, 2015, STEM CELL REV REP, V11, P150, DOI 10.1007/s12015-014-9545-9
   An TX, 2015, J EXTRACELL VESICLES, V4, DOI 10.3402/jev.v4.27522
   Anderson JD, 2016, STEM CELLS, V34, P601, DOI 10.1002/stem.2298
   Ankrum JA, 2014, NAT BIOTECHNOL, V32, P252, DOI 10.1038/nbt.2816
   Baranyai T, 2015, PLOS ONE, V10, DOI 10.1371/journal.pone.0145686
   Böing AN, 2014, J EXTRACELL VESICLES, V3, DOI 10.3402/jev.v3.23430
   Bollini S, 2013, J CLIN MED, V2, P302, DOI 10.3390/jcm2040302
   Brett E, 2017, TISSUE ENG PART B-RE, V23, P336, DOI [10.1089/ten.teb.2016.0455, 10.1089/ten.TEB.2016.0455]
   Cao JY, 2020, STEM CELL RES THER, V11, DOI 10.1186/s13287-020-01719-2
   Cao Y, 2017, J DIABETES RES, V2017, DOI 10.1155/2017/9328347
   Chamberlain CS, 2019, STEM CELLS, V37, P652, DOI 10.1002/stem.2988
   Choi H, 2016, STEM CELL RES THER, V7, DOI 10.1186/s13287-016-0316-1
   Choi JS, 2013, TISSUE ENG PT A, V19, P329, DOI [10.1089/ten.tea.2011.0738, 10.1089/ten.TEA.2011.0738]
   Clark RAF, 2007, J INVEST DERMATOL, V127, P1018, DOI 10.1038/sj.jid.5700715
   Cocozza F, 2020, J EXTRACELL VESICLES, V10, DOI 10.1002/jev2.12050
   Colombo M, 2014, ANNU REV CELL DEV BI, V30, P255, DOI 10.1146/annurev-cellbio-101512-122326
   Corso G, 2017, SCI REP-UK, V7, DOI 10.1038/s41598-017-10646-x
   de Mayo T, 2017, PLOS ONE, V12, DOI 10.1371/journal.pone.0177533
   De Toro J, 2015, FRONT IMMUNOL, V6, DOI 10.3389/fimmu.2015.00203
   Deng FY, 2019, J HISTOTECHNOL, V42, P226, DOI 10.1080/01478885.2019.1646984
   Derkus B, 2017, CELL BIOL INT, V41, P466, DOI 10.1002/cbin.10742
   Di GH, 2017, INVEST OPHTH VIS SCI, V58, P4344, DOI 10.1167/iovs.17-21506
   Di Rocco G, 2016, STEM CELLS INT, V2016, DOI 10.1155/2016/5029619
   Dinh PUC, 2020, NAT COMMUN, V11, DOI 10.1038/s41467-020-14344-7
   Dominici M, 2006, CYTOTHERAPY, V8, P315, DOI 10.1080/14653240600855905
   Du YD, 2017, CELL PHYSIOL BIOCHEM, V43, P611, DOI 10.1159/000480533
   El-Shennawy L, 2022, NAT COMMUN, V13, DOI 10.1038/s41467-021-27893-2
   Elahi FM, 2020, STEM CELLS, V38, P15, DOI 10.1002/stem.3061
   Fang S, 2016, STEM CELL TRANSL MED, V5, P1425, DOI 10.5966/sctm.2015-0367
   Feng D, 2010, TRAFFIC, V11, P675, DOI 10.1111/j.1600-0854.2010.01041.x
   Gámez-Valero A, 2016, SCI REP-UK, V6, DOI 10.1038/srep33641
   Geiger A, 2015, BIOCHEM BIOPH RES CO, V467, P303, DOI 10.1016/j.bbrc.2015.09.166
   Gilligan AM, 2015, WOUND REPAIR REGEN, V23, P353, DOI 10.1111/wrr.12285
   Goetzl EJ, 2017, FASEB J, V31, P3689, DOI 10.1096/fj.201700149
   Gomes JPA, 2017, ANTICANCER RES, V37, P4747, DOI 10.21873/anticanres.11881
   Greening DW, 2017, EXPERT REV PROTEOMIC, V14, P69, DOI 10.1080/14789450.2017.1260450
   Gupta A, 2020, HUM CELL, V33, P907, DOI 10.1007/s13577-020-00407-w
   Gurtner GC, 2008, NATURE, V453, P314, DOI 10.1038/nature07039
   Gutierrez S., 2013, METHODS ISOLATION AN, P3661
   Han G, 2017, ADV THER, V34, P599, DOI 10.1007/s12325-017-0478-y
   Hara T, 2016, J ARTIF ORGANS, V19, P372, DOI 10.1007/s10047-016-0913-x
   Haraszti RA, 2016, J EXTRACELL VESICLES, V5, DOI 10.3402/jev.v5.32570
   He XN, 2019, STEM CELLS INT, V2019, DOI 10.1155/2019/7132708
   Hu L, 2016, SCI REP-UK, V6, DOI 10.1038/srep32993
   Jayaramayya K, 2020, BMB REP, V53, P400, DOI 10.5483/BMBRep.2020.53.8.121
   JOHNSTONE RM, 1987, J BIOL CHEM, V262, P9412
   Katsuda T, 2015, STEM CELL RES THER, V6, DOI 10.1186/s13287-015-0214-y
   Kita S, 2019, J CLIN INVEST, V129, P4041, DOI 10.1172/JCI129193
   Komaki M, 2017, STEM CELL RES THER, V8, DOI 10.1186/s13287-017-0660-9
   Landén NX, 2016, CELL MOL LIFE SCI, V73, P3861, DOI 10.1007/s00018-016-2268-0
   Li HL, 2017, CELL BIOL INT, V41, P1379, DOI 10.1002/cbin.10869
   Li Y, 2017, STEM CELL RES THER, V8, DOI 10.1186/s13287-017-0648-5
   Lin Q, 2011, J IMMUNOL, V186, P3710, DOI 10.4049/jimmunol.1003007
   Lou GH, 2020, J EXP CLIN CANC RES, V39, DOI 10.1186/s13046-019-1512-5
   Lv L, 2015, MESENCHYMAL STEM CELL DERIVED EXOSOMES: THE POTENTIAL FOR TRANSLATIONAL NANOMEDICINE, P161
   Macías M, 2019, CLIN CHEM LAB MED, V57, P1539, DOI 10.1515/cclm-2018-1297
   Marck RE, 2016, WOUND REPAIR REGEN, V24, P712, DOI 10.1111/wrr.12443
   Marote A, 2016, FRONT PHARMACOL, V7, DOI 10.3389/fphar.2016.00231
   Martin C, 2018, INNATE IMMUN-LONDON, V24, P278, DOI 10.1177/1753425918785715
   Mulcahy LA, 2014, J EXTRACELL VESICLES, V3, DOI 10.3402/jev.v3.24641
   Ostvar O, 2015, DIAGN PATHOL, V10, DOI 10.1186/s13000-015-0327-8
   Pankajakshan Divya, 2014, J Biomed Technol Res, V1, DOI 10.19104/jbtr.2014.107
   Pavlovic V, 2016, OPEN MED-WARSAW, V11, P242, DOI 10.1515/med-2016-0048
   Phinney D. G., 2017, STEM CELLS, V26, P591, DOI [10.1634/stemcells.2007-0439, DOI 10.1634/STEMCELLS.2007-0439]
   Pu CM, 2017, J INVEST DERMATOL, V137, P1353, DOI 10.1016/j.jid.2016.12.030
   Purushothaman A, 2016, J BIOL CHEM, V291, P1652, DOI 10.1074/jbc.M115.686295
   Qiu XY, 2020, CELL PROLIFERAT, V53, DOI 10.1111/cpr.12830
   Ramirez MI, 2018, NANOSCALE, V10, P881, DOI 10.1039/c7nr08360b
   Raposo G, 2013, J CELL BIOL, V200, P373, DOI 10.1083/jcb.201211138
   Rezakhani L, 2021, CHEM PHYS LIPIDS, V234, DOI 10.1016/j.chemphyslip.2020.105009
   Robbins PD, 2014, NAT REV IMMUNOL, V14, P195, DOI 10.1038/nri3622
   Samsonraj RM, 2017, STEM CELL TRANSL MED, V6, P2173, DOI 10.1002/sctm.17-0129
   Sarvar DP, 2016, ADV PHARM BULL, V6, P293, DOI 10.15171/apb.2016.041
   Schageman J, 2013, BIOMED RES INT, V2013, DOI 10.1155/2013/253957
   Shelke GV, 2019, J EXTRACELL VESICLES, V8, DOI 10.1080/20013078.2019.1650458
   Silva AM, 2017, EUR J PHARM SCI, V98, P86, DOI 10.1016/j.ejps.2016.09.017
   Song N, 2021, STEM CELLS, V39, P707, DOI 10.1002/stem.3354
   Song YF, 2021, CELL BIOL TOXICOL, V37, P51, DOI 10.1007/s10565-020-09530-8
   Sorg H, 2017, EUR SURG RES, V58, P81, DOI 10.1159/000454919
   Spanò R, 2018, J TISSUE ENG REGEN M, V12, pE82, DOI 10.1002/term.2357
   Stroncek J D., 2008, Overview of Wound Healing in Different Tissue Types
   Tao SC, 2017, INT J BIOL SCI, V13, P828, DOI 10.7150/ijbs.19776
   Tao SC, 2017, THERANOSTICS, V7, P180, DOI 10.7150/thno.17133
   Thangarajah T, 2018, AM J SPORT MED, V46, P98, DOI 10.1177/0363546517727512
   Théry C, 2018, J EXTRACELL VESICLES, V7, DOI 10.1080/20013078.2018.1535750
   Thery Clotilde, 2006, Curr Protoc Cell Biol, VChapter 3, DOI 10.1002/0471143030.cb0322s30
   Toh WS, 2017, SEMIN CELL DEV BIOL, V67, P56, DOI 10.1016/j.semcdb.2016.11.008
   Tooi M, 2016, J CELL BIOCHEM, V117, P1658, DOI 10.1002/jcb.25459
   Tripisciano C, 2017, SCI REP-UK, V7, DOI 10.1038/s41598-017-03262-2
   Vallabhaneni KC, 2015, ONCOTARGET, V6, P4953, DOI 10.18632/oncotarget.3211
   van Niel G, 2018, NAT REV MOL CELL BIO, V19, P213, DOI 10.1038/nrm.2017.125
   Vyas N, 2017, CELL MOL LIFE SCI, V74, P1567, DOI 10.1007/s00018-016-2413-9
   Wang B, 2019, BIOMED RES INT, V2019, DOI 10.1155/2019/1495130
   Wang J, 2020, TISSUE CELL, V64, DOI 10.1016/j.tice.2020.101330
   Wang X, 2019, STEM CELLS INT, V2019, DOI 10.1155/2019/2402916
   Wei H, 2020, CELL DEATH DIS, V11, DOI 10.1038/s41419-020-2490-4
   Wei MY, 2020, ACS NANO, V14, P5099, DOI 10.1021/acsnano.0c01860
   Wu PP, 2018, CYTOTHERAPY, V20, P291, DOI 10.1016/j.jcyt.2017.11.002
   Xie MY, 2019, J AGR FOOD CHEM, V67, P9477, DOI 10.1021/acs.jafc.9b02925
   Xin HQ, 2014, FRONT CELL NEUROSCI, V8, DOI 10.3389/fncel.2014.00377
   Yan WH, 2020, THERANOSTICS, V10, P10712, DOI 10.7150/thno.46143
   Yao S, 2017, DRUG DELIV, V24, P1372, DOI 10.1080/10717544.2017.1375580
   Yasui T, 2017, SCI ADV, V3, DOI 10.1126/sciadv.1701133
   Yu MY, 2020, STEM CELL RES THER, V11, DOI 10.1186/s13287-020-01824-2
   Zhang B, 2016, INT J MOL SCI, V17, DOI 10.3390/ijms17020174
   Zhang B, 2015, STEM CELLS, V33, P2158, DOI 10.1002/stem.1771
   Zhang B, 2014, STEM CELLS DEV, V23, P1233, DOI 10.1089/scd.2013.0479
   Zhang J, 2015, GENOM PROTEOM BIOINF, V13, P17, DOI 10.1016/j.gpb.2015.02.001
   Zhang JY, 2016, INT J BIOL SCI, V12, P1472, DOI 10.7150/ijbs.15514
   Zhang JY, 2015, J TRANSL MED, V13, DOI 10.1186/s12967-015-0417-0
   Zhang Q, 2021, NAT CELL BIOL, V23, P1240, DOI 10.1038/s41556-021-00805-8
   Zhang SP, 2018, BIOMATERIALS, V156, P16, DOI 10.1016/j.biomaterials.2017.11.028
   Zhao YM, 2020, LIFE SCI, V260, DOI 10.1016/j.lfs.2020.118403
   Zhu DH, 2020, STEM CELL RES THER, V11, DOI 10.1186/s13287-020-01669-9
NR 115
TC 47
Z9 50
U1 2
U2 19
PU FRONTIERS MEDIA SA
PI LAUSANNE
PA AVENUE DU TRIBUNAL FEDERAL 34, LAUSANNE, CH-1015, SWITZERLAND
SN 2296-634X
J9 FRONT CELL DEV BIOL
JI Front. Cell. Dev. Biol.
PD MAR 1
PY 2023
VL 10
AR 1047094
DI 10.3389/fcell.2022.1047094
PG 16
WC Cell Biology; Developmental Biology
WE Science Citation Index Expanded (SCI-EXPANDED)
SC Cell Biology; Developmental Biology
GA 9Y4FO
UT WOS:000950415100001
PM 36935901
OA Green Submitted, gold
DA 2026-02-11
ER

PT J
AU Hassanzadeh, A
   Rahman, HS
   Markov, A
   Endjun, JJ
   Zekiy, AO
   Chartrand, MS
   Beheshtkhoo, N
   Kouhbanani, MAJ
   Marofi, F
   Nikoo, M
   Jarahian, M
AF Hassanzadeh, Ali
   Rahman, Heshu Sulaiman
   Markov, Alexander
   Endjun, Judi Januadi
   Zekiy, Angelina Olegovna
   Chartrand, Max Stanley
   Beheshtkhoo, Nasrin
   Kouhbanani, Mohammad Amin Jadidi
   Marofi, Faroogh
   Nikoo, Marzieh
   Jarahian, Mostafa
TI Mesenchymal stem/stromal cell-derived exosomes in regenerative medicine
   and cancer; overview of development, challenges, and opportunities
SO STEM CELL RESEARCH & THERAPY
LA English
DT Review
DE Mesenchymal stem; stromal cells (MSCs); Exosomes; Regenerative medicine;
   Cancer; MicroRNAs (miRNAs)
ID HUMAN BONE-MARROW; PROMOTE TUMOR-GROWTH; STEM-CELLS; EXTRACELLULAR
   VESICLES; STROMAL CELLS; IN-VITRO; MEDIATED TRANSFER; GASTRIC-CANCER;
   EMERGING ROLE; BIOGENESIS
AB Recently, mesenchymal stem/stromal cells (MSCs) and their widespread biomedical applications have attracted great consideration from the scientific community around the world. However, reports have shown that the main populations of the transplanted MSCs are trapped in the liver, spleen, and lung upon administration, highlighting the importance of the development of cell-free therapies. Concerning rising evidence suggesting that the beneficial effects of MSC therapy are closely linked to MSC-released components, predominantly MSC-derived exosomes, the development of an MSC-based cell-free approach is of paramount importance. The exosomes are nano-sized (30-100 nm) lipid bilayer membrane vesicles, which are typically released by MSCs and are found in different body fluids. They include various bioactive molecules, such as messenger RNA (mRNA), microRNAs, proteins, and bioactive lipids, thus showing pronounced therapeutic competence for tissues recovery through the maintenance of their endogenous stem cells, the enhancement of regenerative phenotypic traits, inhibition of apoptosis concomitant with immune modulation, and stimulation of the angiogenesis. Conversely, the specific roles of MSC exosomes in the treatment of various tumors remain challenging. The development and clinical application of novel MSC-based cell-free strategies can be supported by better understanding their mechanisms, classifying the subpopulation of exosomes, enhancing the conditions of cell culture and isolation, and increasing the production of exosomes along with engineering exosomes to deliver drugs and therapeutic molecules to the target sites. In the current review, we deliver a brief overview of MSC-derived exosome biogenesis, composition, and isolation methods and discuss recent investigation regarding the therapeutic potential of MSC exosomes in regenerative medicine accompanied by their double-edged sword role in cancer.
C1 [Hassanzadeh, Ali] Univ Tehran Med Sci, Sch Adv Technol Med, Dept Appl Cell Sci, Tehran, Iran.
   [Rahman, Heshu Sulaiman] Univ Suleimanyah, Coll Med, Dept Physiol, Sulaymaniyah, Iraq.
   [Markov, Alexander] Tyumen State Med Univ, Tyumen, Russia.
   [Endjun, Judi Januadi] UPN Veteran, Med Fac, Jakarta, Indonesia.
   [Endjun, Judi Januadi] Gatot Soebroto Indonesia Army Hosp, Jakarta, Indonesia.
   [Zekiy, Angelina Olegovna] Sechenov First Moscow State Med Univ, Moscow, Russia.
   [Chartrand, Max Stanley] DigiCare Behav Res, Casa Grande, AZ USA.
   [Beheshtkhoo, Nasrin; Kouhbanani, Mohammad Amin Jadidi] Shiraz Univ Med Sci, Sch Adv Med Sci & Technol, Dept Med Nanotechnol, Shiraz, Iran.
   [Marofi, Faroogh] Tabriz Univ Med Sci, Immunol Res Ctr IRC, Tabriz, Iran.
   [Nikoo, Marzieh] Kermanshah Univ Med Sci, Sch Med, Dept Immunol, Kermanshah, Iran.
   [Jarahian, Mostafa] German Canc Res Ctr, Toxicol & Chemotherapy Unit G401, D-69120 Heidelberg, Germany.
C3 Tehran University of Medical Sciences; Tyumen State Medical University;
   Sechenov First Moscow State Medical University; Shiraz University of
   Medical Science; Tabriz University of Medical Science; Kermanshah
   University of Medical Sciences; Helmholtz Association; German Cancer
   Research Center (DKFZ)
RP Jarahian, M (corresponding author), German Canc Res Ctr, Toxicol & Chemotherapy Unit G401, D-69120 Heidelberg, Germany.
EM mostafajarahian@gmail.com
RI Alexan, Markov/AGA-7300-2022; Chartrand, Max/HJH-0906-2022; Rahman,
   Heshu/S-1622-2016
OI Alexan, Markov/0000-0001-7471-4792; Rahman, Heshu/0000-0003-0356-0399
CR Ahn So Yoon, 2018, Exp Mol Med, V50, P1, DOI 10.1038/s12276-018-0055-8
   Alcayaga-Miranda F, 2016, STEM CELLS INT, V2016, DOI 10.1155/2016/3409169
   Alenquer M, 2015, VIRUSES-BASEL, V7, P5066, DOI 10.3390/v7092862
   Almeria C, 2019, FRONT BIOENG BIOTECH, V7, DOI 10.3389/fbioe.2019.00292
   Arslan F, 2013, STEM CELL RES, V10, P301, DOI 10.1016/j.scr.2013.01.002
   Assunçao-Silva RC, 2018, BIOCHIMIE, V155, P83, DOI 10.1016/j.biochi.2018.07.026
   Baba MA, 2020, European Journal of Medical and Educational Technologies, V13, pem2008, DOI [10.30935/ejmets/8257, 10.30935/ejmets/8257, DOI 10.30935/EJMETS/8257]
   Baglio SR, 2015, STEM CELL RES THER, V6, DOI 10.1186/s13287-015-0116-z
   Bartholomew A, 2002, EXP HEMATOL, V30, P42, DOI 10.1016/S0301-472X(01)00769-X
   Beckler MD, 2013, MOL CELL PROTEOMICS, V12, P343, DOI 10.1074/mcp.M112.022806
   Beltrami AP, 2001, NEW ENGL J MED, V344, P1750, DOI 10.1056/NEJM200106073442303
   Ben Nasr M, 2015, ACTA DIABETOL, V52, P917, DOI 10.1007/s00592-015-0735-y
   Bissig C, 2013, CSH PERSPECT BIOL, V5, DOI 10.1101/cshperspect.a016816
   Bjerkvig R, 2005, NAT REV CANCER, V5, P899, DOI 10.1038/nrc1740
   Bliss SA, 2016, CANCER RES, V76, P5832, DOI 10.1158/0008-5472.CAN-16-1092
   Bodart-Santos V, 2019, STEM CELL RES THER, V10, DOI 10.1186/s13287-019-1432-5
   Bogan D, 2017, European Journal of Environment and Public Health, V1, P1, DOI [10.20897/ejeph/75155, 10.20897/ejeph.201701, DOI 10.20897/EJEPH.201701]
   Böing AN, 2014, J EXTRACELL VESICLES, V3, DOI 10.3402/jev.v3.23430
   Boni R, 2018, J BIOMED SCI, V25, DOI 10.1186/s12929-018-0491-8
   Buhmeida A, 2014, TUMOR BIOL, V35, P2817, DOI 10.1007/s13277-013-1374-y
   Camussi G, 2011, AM J CANCER RES, V1, P98
   Camussi G, 2010, CURR OPIN NEPHROL HY, V19, P7, DOI 10.1097/MNH.0b013e328332fb6f
   Chen JY, 2014, ACTA PHARMACOL SIN, V35, P1121, DOI 10.1038/aps.2014.61
   Chen L, 2020, THERANOSTICS, V10, P9425, DOI 10.7150/thno.43315
   Chen L, 2018, MOL IMMUNOL, V93, P38, DOI 10.1016/j.molimm.2017.11.008
   Chen SY, 2019, STEM CELL TRANSL MED, V8, P707, DOI 10.1002/sctm.18-0284
   Cocucci E, 2015, TRENDS CELL BIOL, V25, P364, DOI 10.1016/j.tcb.2015.01.004
   Colombo M, 2013, J CELL SCI, V126, P5553, DOI 10.1242/jcs.128868
   Colter DC, 2000, P NATL ACAD SCI USA, V97, P3213, DOI 10.1073/pnas.070034097
   Corcoran C, 2012, PLOS ONE, V7, DOI 10.1371/journal.pone.0050999
   D'Alimonte I, 2013, STEM CELL REV REP, V9, P642, DOI 10.1007/s12015-013-9436-5
   Del Fattore A, 2015, EXPERT OPIN BIOL TH, V15, P495, DOI 10.1517/14712598.2015.997706
   Hoang DH, 2020, FRONT MOL BIOSCI, V7, DOI 10.3389/fmolb.2020.00119
   Dong L., 2018, CELL DEATH DIS, V9, P1, DOI [10.1038/s41419-017-0012-9, DOI 10.1038/S41419-017-0012-9]
   Doyle LM, 2019, CELLS-BASEL, V8, DOI 10.3390/cells8070727
   Eirin A, 2017, KIDNEY INT, V92, P114, DOI 10.1016/j.kint.2016.12.023
   Eldh M, 2010, PLOS ONE, V5, DOI 10.1371/journal.pone.0015353
   Fatima F, 2015, CHIN J CANCER, V34, DOI 10.1186/s40880-015-0051-5
   Fitts CA, 2019, ADV HEALTHC MATER, V8, DOI 10.1002/adhm.201801268
   Forsberg MH, 2020, FRONT CELL DEV BIOL, V8, DOI 10.3389/fcell.2020.00665
   FRIEDENSTEIN AJ, 1974, TRANSPLANTATION, V17, P331, DOI 10.1097/00007890-197404000-00001
   Frydrychowicz M, 2015, SCAND J IMMUNOL, V81, P2, DOI 10.1111/sji.12247
   Gang EJ, 2004, STEM CELLS, V22, P617, DOI 10.1634/stemcells.22-4-617
   Gardiner C, 2016, J EXTRACELL VESICLES, V5, DOI 10.3402/jev.v5.32945
   Giebel B., 2017, STEM CELL INVESTIGAT, V4
   Gorabi AM, 2019, MOL NEUROBIOL, V56, P8157, DOI 10.1007/s12035-019-01663-0
   Gowen A, 2020, FRONT CELL DEV BIOL, V8, DOI 10.3389/fcell.2020.00149
   Gradilla AC, 2014, NAT COMMUN, V5, DOI 10.1038/ncomms6649
   Gross JC, 2012, NAT CELL BIOL, V14, P1036, DOI 10.1038/ncb2574
   Gu HB, 2016, MOL MED REP, V14, P3452, DOI 10.3892/mmr.2016.5625
   Gurunathan S, 2019, CELLS-BASEL, V8, DOI 10.3390/cells8040307
   Gusachenko ON, 2013, BIOCHEMISTRY-MOSCOW+, V78, P1, DOI 10.1134/S000629791301001X
   György B, 2011, CELL MOL LIFE SCI, V68, P2667, DOI 10.1007/s00018-011-0689-3
   Ha D, 2016, ACTA PHARM SIN B, V6, P287, DOI 10.1016/j.apsb.2016.02.001
   Haga H, 2017, STEM CELL TRANSL MED, V6, P1262, DOI 10.1002/sctm.16-0226
   Hanahan D, 2011, CELL, V144, P646, DOI 10.1016/j.cell.2011.02.013
   Harrell CR, 2020, ANAL CELL PATHOL, V2020, DOI 10.1155/2020/3153891
   Harting MT, 2018, STEM CELLS, V36, P79, DOI 10.1002/stem.2730
   Henne WM, 2011, DEV CELL, V21, P77, DOI 10.1016/j.devcel.2011.05.015
   Ho JH, 2011, CELL TRANSPLANT, V20, P1209, DOI 10.3727/096368910X546562
   Huang RQ, 2019, AGING-US, V11, P7996, DOI 10.18632/aging.102314
   Hyenne V, 2015, J CELL BIOL, V211, P27, DOI 10.1083/jcb.201504136
   Ji RB, 2015, CELL CYCLE, V14, P2473, DOI 10.1080/15384101.2015.1005530
   Jiang ZZ, 2016, STEM CELL RES THER, V7, DOI 10.1186/s13287-016-0287-2
   Ju GQ, 2015, PLOS ONE, V10, DOI 10.1371/journal.pone.0121534
   Ju ZH, 2017, INFLAMMATION, V40, P486, DOI 10.1007/s10753-016-0494-0
   Kahlert C, 2013, J MOL MED, V91, P431, DOI 10.1007/s00109-013-1020-6
   Kahroba H, 2019, CELL MOL LIFE SCI, V76, P1747, DOI 10.1007/s00018-019-03035-2
   Katakowski M, 2013, CANCER LETT, V335, P201, DOI 10.1016/j.canlet.2013.02.019
   Katsuda T, 2013, PROTEOMICS, V13, P1637, DOI 10.1002/pmic.201200373
   Keerthikumar S, 2016, J MOL BIOL, V428, P688, DOI 10.1016/j.jmb.2015.09.019
   Kerbel RS, 2008, NEW ENGL J MED, V358, P2039, DOI 10.1056/NEJMra0706596
   Keshtkar S, 2018, STEM CELL RES THER, V9, DOI 10.1186/s13287-018-0791-7
   Khatri M, 2018, STEM CELL RES THER, V9, DOI 10.1186/s13287-018-0774-8
   Kim JA, 2015, STEM CELL RES, V14, P356, DOI 10.1016/j.scr.2015.02.007
   Klopp AH, 2011, STEM CELLS, V29, P11, DOI 10.1002/stem.559
   Konala VBR, 2016, CYTOTHERAPY, V18, P13, DOI 10.1016/j.jcyt.2015.10.008
   Kowal J, 2014, CURR OPIN CELL BIOL, V29, P116, DOI 10.1016/j.ceb.2014.05.004
   Kunter U, 2007, J AM SOC NEPHROL, V18, P1754, DOI 10.1681/ASN.2007010044
   Lai RC, 2015, SEMIN CELL DEV BIOL, V40, P82, DOI 10.1016/j.semcdb.2015.03.001
   Laso-García F, 2018, PLOS ONE, V13, DOI 10.1371/journal.pone.0202590
   Lässer C, 2011, J TRANSL MED, V9, DOI 10.1186/1479-5876-9-9
   Le Blanc K, 2003, SCAND J IMMUNOL, V57, P11, DOI 10.1046/j.1365-3083.2003.01176.x
   Le Blanc K, 2006, CURR OPIN IMMUNOL, V18, P586, DOI 10.1016/j.coi.2006.07.004
   Lee JK, 2013, PLOS ONE, V8, DOI [10.1371/journal.pone.0066555, 10.1371/journal.pone.0084256]
   Lener T, 2015, J EXTRACELL VESICLES, V4, DOI 10.3402/jev.v4.30087
   Li JW, 2019, EUR J PHARMACOL, V852, P68, DOI 10.1016/j.ejphar.2019.01.022
   Li M, 2015, MOL CELL, V57, P467, DOI 10.1016/j.molcel.2014.12.012
   Liang XL, 2016, J CELL SCI, V129, P2182, DOI 10.1242/jcs.170373
   Lin HD, 2014, STEM CELL REV REP, V10, P573, DOI 10.1007/s12015-014-9514-3
   Lin RZ, 2013, MOL CELL BIOCHEM, V383, P13, DOI 10.1007/s11010-013-1746-z
   Liu W, 2019, J NEUROTRAUM, V36, P469, DOI 10.1089/neu.2018.5835
   Liu Y, 2020, STEM CELL RES THER, V11, DOI 10.1186/s13287-020-01668-w
   Lopatina T, 2014, CELL COMMUN SIGNAL, V12, DOI 10.1186/1478-811X-12-26
   Lou GH, 2015, J HEMATOL ONCOL, V8, DOI 10.1186/s13045-015-0220-7
   Ma J, 2017, STEM CELL TRANSL MED, V6, P51, DOI 10.5966/sctm.2016-0038
   Ma YB, 2019, J CELL MOL MED, V23, P2822, DOI 10.1111/jcmm.14190
   Malliaras K, 2013, EMBO MOL MED, V5, P191, DOI 10.1002/emmm.201201737
   Mao Q, 2019, TISSUE ENG PT A, V25, P887, DOI [10.1089/ten.tea.2018.0176, 10.1089/ten.TEA.2018.0176]
   Mardpour S, 2019, ACS APPL MATER INTER, V11, P37421, DOI 10.1021/acsami.9b10126
   Markov A, 2021, STEM CELL RES THER, V12, DOI 10.1186/s13287-021-02265-1
   Marofi F, 2019, J CELL PHYSIOL, V234, P15108, DOI 10.1002/jcp.28152
   Maumus M, 2013, BIOCHIMIE, V95, P2229, DOI 10.1016/j.biochi.2013.04.017
   McBride JD, 2017, STEM CELLS DEV, V26, P1384, DOI 10.1089/scd.2017.0087
   Melzer C, 2019, CANCERS, V11, DOI 10.3390/cancers11060798
   Monsel A, 2015, AM J RESP CRIT CARE, V192, P324, DOI 10.1164/rccm.201410-1765OC
   Morrison TJ, 2017, AM J RESP CRIT CARE, V196, P1275, DOI 10.1164/rccm.201701-0170OC
   Motavaf M, 2016, CELL MOL BIOL, V62, P74, DOI 10.14715/cmb/2016.62.7.13
   Nargesi AA, 2017, STEM CELL RES THER, V8, DOI 10.1186/s13287-017-0727-7
   Nawaz M., 2014, Journal of Cancer Therapy, V5, P182, DOI DOI 10.4236/JCT.2014.52023
   Nawaz M, 2014, NAT REV UROL, V11, P688, DOI 10.1038/nrurol.2014.301
   Nomoto-Kojima N, 2011, CELL TISSUE RES, V344, P287, DOI 10.1007/s00441-011-1144-3
   O'Brien KP, 2018, ONCOGENE, V37, P2137, DOI 10.1038/s41388-017-0116-9
   O'Connor ML, 2014, CANCER LETT, V344, P180, DOI 10.1016/j.canlet.2013.11.012
   Ono M, 2014, SCI SIGNAL, V7, DOI 10.1126/scisignal.2005231
   Pakravan K, 2017, CELL ONCOL, V40, P457, DOI 10.1007/s13402-017-0335-7
   Pascucci L, 2014, J CONTROL RELEASE, V192, P262, DOI 10.1016/j.jconrel.2014.07.042
   Phinney DG, 2007, STEM CELLS, V25, P2896, DOI 10.1634/stemcells.2007-0637
   Piper RC, 2007, ANNU REV CELL DEV BI, V23, P519, DOI 10.1146/annurev.cellbio.23.090506.123319
   Piper RC, 2007, CURR OPIN CELL BIOL, V19, P459, DOI 10.1016/j.ceb.2007.07.002
   Pires AO, 2016, STEM CELLS DEV, V25, P1073, DOI 10.1089/scd.2016.0048
   Qi J, 2017, CELL PHYSIOL BIOCHEM, V42, P2242, DOI 10.1159/000479998
   Qiao L, 2008, CELL RES, V18, P500, DOI 10.1038/cr.2008.40
   Qiu GG, 2019, STEM CELL RES THER, V10, DOI 10.1186/s13287-019-1484-6
   Qiu GG, 2018, STEM CELL RES THER, V9, DOI 10.1186/s13287-018-1069-9
   Quail DF, 2013, NAT MED, V19, P1423, DOI 10.1038/nm.3394
   Ramos TL, 2016, CELL COMMUN SIGNAL, V14, DOI 10.1186/s12964-015-0124-8
   Ranghino A, 2017, STEM CELL RES THER, V8, DOI 10.1186/s13287-017-0478-5
   Rani S, 2015, MOL THER, V23, P812, DOI 10.1038/mt.2015.44
   Raposo G, 2013, J CELL BIOL, V200, P373, DOI 10.1083/jcb.201211138
   Ratajczak J, 2006, LEUKEMIA, V20, P847, DOI 10.1038/sj.leu.2404132
   Reza AMMT, 2016, SCI REP-UK, V6, DOI 10.1038/srep38498
   Ridzuan N, 2021, STEM CELL RES THER, V12, DOI 10.1186/s13287-020-02088-6
   Robbins PD, 2014, NAT REV IMMUNOL, V14, P195, DOI 10.1038/nri3622
   Roccaro AM, 2013, J CLIN INVEST, V123, P1542, DOI 10.1172/JCI66517
   Roth GA, 2015, CIRCULATION, V132, P1667, DOI 10.1161/CIRCULATIONAHA.114.008720
   Salmenkari H, 2019, CYTOTHERAPY, V21, P175, DOI 10.1016/j.jcyt.2018.11.011
   Schmidt CE, 2003, ANNU REV BIOMED ENG, V5, P293, DOI 10.1146/annurev.bioeng.5.011303.120731
   Schweizer MT, 2019, STEM CELL TRANSL MED, V8, P441, DOI 10.1002/sctm.18-0230
   Sengupta V, 2020, STEM CELLS DEV, V29, P747, DOI 10.1089/scd.2020.0080
   Shariati A, 2020, EUR J CELL BIOL, V99, DOI 10.1016/j.ejcb.2020.151097
   Sharma A, 2018, INT J CANCER, V142, P1086, DOI 10.1002/ijc.31089
   Shen B, 2016, STEM CELLS INT, V2016, DOI 10.1155/2016/1240301
   Shimbo K, 2014, BIOCHEM BIOPH RES CO, V445, P381, DOI 10.1016/j.bbrc.2014.02.007
   Silva J, 2011, EUR RESPIR J, V37, P617, DOI 10.1183/09031936.00029610
   Simpson RJ, 2009, EXPERT REV PROTEOMIC, V6, P267, DOI 10.1586/EPR.09.17
   Song NN, 2018, FRONT PHYSIOL, V9, DOI 10.3389/fphys.2018.00790
   Steeg PS, 2006, NAT MED, V12, P895, DOI 10.1038/nm1469
   Syn NL, 2017, TRENDS BIOTECHNOL, V35, P665, DOI 10.1016/j.tibtech.2017.03.004
   Takahara K, 2016, STEM CELLS DEV, V25, P1290, DOI 10.1089/scd.2016.0093
   Tamura R, 2016, INFLAMM REGEN, V36, DOI 10.1186/s41232-016-0030-5
   Tan CY, 2014, STEM CELL RES THER, V5, DOI 10.1186/scrt465
   Tavakoli S, 2020, J CELL PHYSIOL, V235, P9185, DOI 10.1002/jcp.29803
   Taylor DD, 2008, GYNECOL ONCOL, V110, P13, DOI 10.1016/j.ygyno.2008.04.033
   Teng XM, 2015, CELL PHYSIOL BIOCHEM, V37, P2415, DOI 10.1159/000438594
   Théry C, 2002, NAT REV IMMUNOL, V2, P569, DOI 10.1038/nri855
   Thery Clotilde, 2006, Curr Protoc Cell Biol, VChapter 3, DOI 10.1002/0471143030.cb0322s30
   Tögel F, 2007, AM J PHYSIOL-RENAL, V292, pF1626, DOI 10.1152/ajprenal.00339.2006
   Trajkovic K, 2008, SCIENCE, V319, P1244, DOI 10.1126/science.1153124
   Vakhshiteh F, 2019, INT J NANOMED, V14, P2847, DOI 10.2147/IJN.S200036
   Valadi H, 2007, NAT CELL BIOL, V9, P654, DOI 10.1038/ncb1596
   Valastyan S, 2011, CELL, V147, P275, DOI 10.1016/j.cell.2011.09.024
   Vallabhaneni KC, 2015, ONCOTARGET, V6, P4953, DOI 10.18632/oncotarget.3211
   Vishnubhatla I., 2014, J Circ Biomark, V3, P3, DOI [DOI 10.33393/JCB.2014.2043, 10.5772/58597, DOI 10.5772/58597]
   Vlassov AV, 2012, BBA-GEN SUBJECTS, V1820, P940, DOI 10.1016/j.bbagen.2012.03.017
   Wang H., 2017, STEM CELL RES THER, V8, P1, DOI [10.1186/s13287-016-0461-6, DOI 10.1186/S13287-016-0461-6]
   Wang M, 2014, BRIT J CANCER, V110, P1199, DOI 10.1038/bjc.2014.14
   Wang N, 2017, BBA-MOL BASIS DIS, V1863, P2085, DOI 10.1016/j.bbadis.2017.02.023
   Wang Z-g., 2020, STEM CELL RES THER, V11, P1, DOI [10.1186/s13287-019-1471-y, DOI 10.1186/S13287-019-1471-Y]
   Wei X, 2013, ACTA PHARMACOL SIN, V34, P747, DOI 10.1038/aps.2013.50
   Weis SM, 2011, NAT MED, V17, P1359, DOI 10.1038/nm.2537
   Welton JL, 2010, MOL CELL PROTEOMICS, V9, P1324, DOI 10.1074/mcp.M000063-MCP201
   Wu JY, 2017, ONCOL LETT, V13, P2855, DOI 10.3892/ol.2017.5824
   Wu S, 2013, PLOS ONE, V8, DOI 10.1371/journal.pone.0061366
   Wysoczynski M, 2019, STEM CELL REV REP, V15, P530, DOI 10.1007/s12015-019-09891-6
   Xie CY, 2017, STEM CELL TRANSL MED, V6, P1120, DOI 10.1002/sctm.16-0204
   Xie C, 2019, MOL CELL BIOCHEM, V458, P11, DOI 10.1007/s11010-019-03526-7
   Xin HQ, 2017, CELL TRANSPLANT, V26, P243, DOI 10.3727/096368916X693031
   Xin HQ, 2013, STEM CELLS, V31, P2737, DOI 10.1002/stem.1409
   Zhou XN, 2020, CANCER SCI, V111, P3100, DOI 10.1111/cas.14563
   Yamashita T, 2016, EUR J PHARM BIOPHARM, V98, P1, DOI 10.1016/j.ejpb.2015.10.017
   Yan YM, 2017, MOL THER, V25, P465, DOI 10.1016/j.ymthe.2016.11.019
   Yeo R.W. Y., 2013, EXOSOMES MICROVESICL, V1, P7, DOI [DOI 10.5772/57460, 10.5772/57460]
   Yeo Y., 2013, EFFICIENCY EXOSOME P, DOI [10.4172/2157-7633.1000145, DOI 10.4172/2157-7633.1000145]
   Yin L, 2020, CELLS-BASEL, V9, DOI 10.3390/cells9030707
   Yu B, 2013, PLOS ONE, V8, DOI 10.1371/journal.pone.0073304
   Yu X, 2006, CANCER RES, V66, P4795, DOI 10.1158/0008-5472.CAN-05-4579
   Yuan ZQ, 2017, J EXTRACELL VESICLES, V6, DOI 10.1080/20013078.2017.1265291
   Zhang F, 2020, MOL CELL PROBE, V51, DOI 10.1016/j.mcp.2020.101513
   Zhang MD, 2018, SMALL METHODS, V2, DOI 10.1002/smtd.201800021
   Zhang Y, 2019, CELL BIOSCI, V9, DOI 10.1186/s13578-019-0282-2
   Zhou Y, 2013, STEM CELL RES THER, V4, DOI 10.1186/scrt194
   Zhou YY, 2019, J CLIN MED, V8, DOI 10.3390/jcm8071025
   Zhu LP, 2018, THERANOSTICS, V8, P6163, DOI 10.7150/thno.28021
   Zhu W, 2012, CANCER LETT, V315, P28, DOI 10.1016/j.canlet.2011.10.002
   Zou XY, 2014, STEM CELL RES THER, V5, DOI 10.1186/scrt428
NR 196
TC 147
Z9 163
U1 2
U2 36
PU BMC
PI LONDON
PA CAMPUS, 4 CRINAN ST, LONDON N1 9XW, ENGLAND
EI 1757-6512
J9 STEM CELL RES THER
JI Stem Cell Res. Ther.
PD MAY 21
PY 2021
VL 12
IS 1
AR 297
DI 10.1186/s13287-021-02378-7
PG 22
WC Cell & Tissue Engineering; Cell Biology; Medicine, Research &
   Experimental
WE Science Citation Index Expanded (SCI-EXPANDED)
SC Cell Biology; Research & Experimental Medicine
GA SM7KH
UT WOS:000657779000001
PM 34020704
OA Green Submitted, gold
DA 2026-02-11
ER

PT J
AU Huang, TW
   Sato, Y
   Kuramochi, A
   Ohba, Y
   Sano, M
   Miyagishi, M
   Tateno, H
   Wadhwa, R
   Kawasaki, K
   Uchida, T
   Ekdahl, KN
   Nilsson, B
   Chung, UI
   Teramura, Y
AF Huang, Tianwei
   Sato, Yuya
   Kuramochi, Akiko
   Ohba, Yoshio
   Sano, Masayuki
   Miyagishi, Makoto
   Tateno, Hiroaki
   Wadhwa, Renu
   Kawasaki, Kazunori
   Uchida, Takeyuki
   Ekdahl, Kristina N.
   Nilsson, Bo
   Chung, Ung-il
   Teramura, Yuji
TI Surface modulation of extracellular vesicles with cell-penetrating
   peptide-conjugated lipids for improvement of intracellular delivery to
   endothelial cells
SO REGENERATIVE THERAPY
LA English
DT Article
DE Extracellular vesicles; Exosome; Cell-penetrating peptide (CPP); Tat
   peptide; Poly(ethylene glycol)-conjugated lipid (PEG-Lipid)
ID ARGININE-RICH PEPTIDES; EXOSOMES; INDUCTION
AB Exosomes (diameter 30-200 nm) are a subtype of extracellular vesicles secreted by cells containing DNA, microRNA (miRNA), and proteins. Exosomes are expected to be valuable as a means of delivering drugs or functional miRNAs in treatment of diseases. However, the delivery of exosomes is not sufficiently effective, even though exosomes have intrinsic delivery functions. Cell-penetrating peptides (CPPs) are short peptide families that facilitate cellular intake of molecules and vesicles. We previously reported that the modification of cells, and liposomes with CPP-conjugated-lipids, CPPs conjugated with poly (ethylene glycol)-conjugated phospholipids (PEG-lipid), that induce adhesion by CPPs, can be useful for cell-based assays and harvesting liposomes. In this study, we aimed to modulate the exosome surface using Tat peptide (YGRKKRRQRRR)-PEG-lipids to improve intracellular delivery to endothelial cells. We isolated and characterized exosomes from the medium of HEK 293 T cell cultures. Tat conjugated PEG -lipids with different spacer molecular weights and lipid types were incorporated into exosomes using fluorescein isothiocyanate labeling to optimize the number of Tat-PEG-lipids immobilized on the exo-some surface. The exosomes modified with Tat-PEG-lipids were incubated with human umbilical vein endothelial cells (HUVECs) to study the interaction. Tat conjugated with 5 kDa PEG and C16 lipids incorporated on the exosome surface were highly detected inside HUVECs by flow cytometry. Fluores-cence was negligible in HUVECs for control groups. Thus, Tat-PEG-lipids can be modified on the exosome surface, improving the intracellular delivery of exosomes.(c) 2022, The Japanese Society for Regenerative Medicine. Production and hosting by Elsevier B.V. This is an open access article under the CC BY-NC-ND license (http://creativecommons.org/licenses/by-nc-nd/ 4.0/).
C1 [Huang, Tianwei; Sato, Yuya; Chung, Ung-il] Univ Tokyo, Sch Engn, Dept Bioengn, 7-3-1 Hongo,Bunkyo Ku, Tokyo 1138656, Japan.
   [Kuramochi, Akiko; Ohba, Yoshio; Sano, Masayuki; Tateno, Hiroaki; Teramura, Yuji] Natl Inst Adv Ind Sci & Technol, Cellular & Mol Biotechnol Res Inst CMB, AIST Tsukuba Cent 5,1-1-1 Higashi, Tsukuba, Ibaraki 3058565, Japan.
   [Miyagishi, Makoto] Natl Inst Adv Ind Sci & Technol, Biomed Res Inst, AIST Tsukuba Cent 6,1-1-1 Higashi, Tsukuba, Ibaraki 3058565, Japan.
   [Wadhwa, Renu] Natl Inst Adv Ind Sci & Technol, AIST INDIA DAILAB, Cent 5-41, Tsukuba 3058565, Japan.
   [Wadhwa, Renu] Univ Tsukuba, Sch Integrat & Global Majors SIGMA, Tsukuba Life Sci Innovat, Tsukuba 3058577, Japan.
   [Kawasaki, Kazunori; Uchida, Takeyuki] Natl Inst Adv Ind Sci & Technol, Res Inst Electrochem Energy, Dept Energy & Environm, Mat Sci RG, 1-8-31 Midorigaoka, Ikeda, Osaka 5638577, Japan.
   [Ekdahl, Kristina N.; Nilsson, Bo; Teramura, Yuji] Uppsala Univ, Dept Immunol Genet & Pathol IGP, Dag Hammarskjolds Vag 20, SE-75185 Uppsala, Sweden.
   [Ekdahl, Kristina N.] Linnaeus Univ, Linnaeus Ctr Biomat Chem, SE-39182 Kalmar, Sweden.
   [Teramura, Yuji] Univ Tsukuba, Masters Doctoral Program Life Sci Innovat T LSI, 1-1-1 Tennodai, Tsukuba, Ibaraki 3058577, Japan.
C3 University of Tokyo; National Institute of Advanced Industrial Science &
   Technology (AIST); National Institute of Advanced Industrial Science &
   Technology (AIST); National Institute of Advanced Industrial Science &
   Technology (AIST); University of Tsukuba; National Institute of Advanced
   Industrial Science & Technology (AIST); Uppsala University; Linnaeus
   University; University of Tsukuba
RP Teramura, Y (corresponding author), Natl Inst Adv Ind Sci & Technol, Cellular & Mol Biotechnol Res Inst CMB, AIST Tsukuba Cent 5,1-1-1 Higashi, Tsukuba, Ibaraki 3058565, Japan.
EM y.teramura@aist.go.jp
RI Sato, Yuya/KOD-7457-2024; Wadhwa, Renu/L-8898-2018; Tateno,
   Hiroaki/M-2706-2018
OI Sato, Yuya/0009-0004-6994-7689; 
FU Japan Society for the Promotion of Science (JSPS); STINT; Ministry of
   Education, Culture, Sports, Science, and Technology (MEXT) of Japan
   [18H03528, 22H03966, 18KK0305]; StemTherapy; Swedish Research Council
   [2018-04199]; Grants-in-Aid for Scientific Research [23K25219, 22H03965]
   Funding Source: KAKEN; Swedish Research Council [2018-04199] Funding
   Source: Swedish Research Council
FX This research was supported in part by the Bilateral Joint Research
   Project (Japan-Sweden) of the Japan Society for the Promotion of Science
   (JSPS) and STINT; a Grant-in-Aid for Scientific Research (B) (18H03528,
   22H03966) and a Grant-in-Aid for Scientific Research for Fostering Joint
   International Research (18KK0305) from the Ministry of Education,
   Culture, Sports, Science, and Technology (MEXT) of Japan; StemTherapy;
   and grants 2018-04199 from the Swedish Research Council.
CR Clayton A, 2003, EUR J IMMUNOL, V33, P522, DOI 10.1002/immu.200310028
   Futaki S, 2005, ADV DRUG DELIVER REV, V57, P547, DOI 10.1016/j.addr.2004.10.009
   Futaki S, 2001, J BIOL CHEM, V276, P5836, DOI 10.1074/jbc.M007540200
   Gao K, 2019, FRONT IMMUNOL, V10, DOI 10.3389/fimmu.2019.01560
   Höök F, 2001, ANAL CHEM, V73, P5796, DOI 10.1021/ac0106501
   Hu GW, 2015, STEM CELL RES THER, V6, DOI 10.1186/scrt546
   Inui O, 2010, ACS APPL MATER INTER, V2, P1514, DOI 10.1021/am100134v
   Kapustin AN, 2015, CIRC RES, V116, P1312, DOI 10.1161/CIRCRESAHA.116.305012
   Logozzi M, 2009, PLOS ONE, V4, DOI 10.1371/journal.pone.0005219
   Michael A, 2010, ORAL DIS, V16, P34, DOI 10.1111/j.1601-0825.2009.01604.x
   Nakase I, 2007, BIOCHEMISTRY-US, V46, P492, DOI 10.1021/bi0612824
   Nakase I, 2017, SCI REP-UK, V7, DOI 10.1038/s41598-017-02014-6
   Noiri M, 2021, ACS APPL BIO MATER, V4, P4598, DOI 10.1021/acsabm.1c00335
   Nyalwidhe JO, 2013, PROTEOM CLIN APPL, V7, P677, DOI 10.1002/prca.201200134
   O'Brien K, 2015, ONCOTARGET, V6, P32774, DOI 10.18632/oncotarget.5192
   Ohgaki R, 2017, SCI REP-UK, V7, DOI 10.1038/s41598-017-17459-y
   Ophelders DRMG, 2016, STEM CELL TRANSL MED, V5, P754, DOI 10.5966/sctm.2015-0197
   Ridder K, 2014, PLOS BIOL, V12, DOI 10.1371/journal.pbio.1001874
   Sakurai K, 2011, BIOMATERIALS, V32, P3596, DOI 10.1016/j.biomaterials.2011.01.066
   Song ZG, 2020, MOLECULES, V25, DOI 10.3390/molecules25235585
   Teramura Y, 2017, ACS APPL MATER INTER, V9, P244, DOI 10.1021/acsami.6b14584
   Teramura Y, 2015, BIOMATERIALS, V48, P119, DOI 10.1016/j.biomaterials.2015.01.032
   Teramura Y, 2010, BIOMATERIALS, V31, P2229, DOI 10.1016/j.biomaterials.2009.11.098
   Vlassov AV, 2012, BBA-GEN SUBJECTS, V1820, P940, DOI 10.1016/j.bbagen.2012.03.017
   Wang CC, 2022, J NANOBIOTECHNOL, V20, DOI 10.1186/s12951-022-01462-1
   Zaborowski MP, 2015, BIOSCIENCE, V65, P783, DOI 10.1093/biosci/biv084
NR 26
TC 22
Z9 25
U1 4
U2 37
PU ELSEVIER
PI AMSTERDAM
PA RADARWEG 29, 1043 NX AMSTERDAM, NETHERLANDS
SN 2352-3204
J9 REGEN THER
JI Regen. Ther.
PD MAR
PY 2023
VL 22
BP 90
EP 98
DI 10.1016/j.reth.2022.12.007
EA NOV 2023
PG 9
WC Cell & Tissue Engineering; Engineering, Biomedical
WE Science Citation Index Expanded (SCI-EXPANDED)
SC Cell Biology; Engineering
GA J6SK4
UT WOS:001010895000001
PM 36712957
OA Green Submitted, gold
DA 2026-02-11
ER

PT J
AU Babaei, M
   Rezaie, J
AF Babaei, Majid
   Rezaie, Jafar
TI Application of stem cell-derived exosomes in ischemic diseases:
   opportunity and limitations
SO JOURNAL OF TRANSLATIONAL MEDICINE
LA English
DT Review
DE Exosomes; Ischemic diseases; Angiogenesis; Extracellular vesicles
ID EXTRACELLULAR VESICLES; PROGENITOR CELLS; ENHANCE ANGIOGENESIS; CARDIAC
   REGENERATION; MYOCARDIAL-ISCHEMIA; ADIPOSE-TISSUE; BONE-MARROW; IN-VIVO;
   MECHANISMS; THERAPY
AB Ischemic diseases characterized by an insufficient blood flow that leads to a decrease in oxygen and nutrient uptake by cells have emerged as an important contributor to both disability and death worldwide. Up-regulation of angiogenesis may be a key factor for the improvement of ischemic diseases. This article searched articles in PubMed with the following keywords: stem cells, exosomes, angiogenesis, ischemic diseases either alone or in grouping form. The most relevant selected items were stem cell-derived exosomes and ischemic diseases. A growing body of evidence indicates that stem cells produce exosomes, which is the novel emerging approach to cell-to-cell communication and offers a new standpoint on known therapeutic strategies of ischemic diseases. Exosomes transport biological molecules such as many types of proteins, RNAs, DNA fragments, signaling molecules, and lipids between cells. Different stem cells release exosomes representing beneficial effects on ischemic diseases as they promote angiogenesis both in vitro and in vivo experiments. Application of exosomes for therapeutic angiogenesis opened new opportunities in the regenerative medicine, however, some limitations regarding exosomes isolation and application remain concerned. In addition, most of the experiments were conducted in preclinical and therefore translation of these results from bench to bed requires more effort in this field. Exosomes from stem cells are a promising tool for the treatment of ischemic diseases. In addition, translation of pre-clinic results into clinic needs further studies in this field.
C1 [Babaei, Majid] Urmia Univ Med Sci, Social Determinants Hlth Res Ctr, Clin Res Inst, Orumiyeh, Iran.
   [Rezaie, Jafar] Urmia Univ Med Sci, Cellular & Mol Med Res Inst, Solid Tumor Res Ctr, POB 1138, Orumiyeh 57147, Iran.
C3 Urmia University of Medical Sciences; Urmia University of Medical
   Sciences
RP Rezaie, J (corresponding author), Urmia Univ Med Sci, Cellular & Mol Med Res Inst, Solid Tumor Res Ctr, POB 1138, Orumiyeh 57147, Iran.
EM Rezaie.j@umsu.ac.ir
RI Rezaie, Jafar/U-2932-2019; babaei, Majid/AAY-2681-2021
OI Rezaie, Jafar/0000-0001-8175-3730; babaei, Majid/0000-0001-8066-172X
CR Abdyazdani N, 2017, NEUROSCI LETT, V636, P205, DOI 10.1016/j.neulet.2016.11.025
   Abu Dabrh AM, 2015, J VASC SURG, V62, P1642, DOI 10.1016/j.jvs.2015.07.065
   Adamiak M, 2018, CIRC RES, V122, P296, DOI 10.1161/CIRCRESAHA.117.311769
   Adams RH, 2007, NAT REV MOL CELL BIO, V8, P464, DOI 10.1038/nrm2183
   Ahmadi M, 2020, J TRANSL MED, V18, DOI 10.1186/s12967-020-02426-5
   Akbari A, 2020, STEM CELL RES THER, V11, DOI 10.1186/s13287-020-01866-6
   Akbari A, 2020, LIFE SCI, V249, DOI 10.1016/j.lfs.2020.117447
   Arderiu G, 2011, ARTERIOSCL THROM VAS, V31, P2607, DOI 10.1161/ATVBAHA.111.233536
   Arenaccio C, 2019, CURR DRUG TARGETS, V20, P87, DOI 10.2174/1389450119666180521100409
   Arslan F, 2013, STEM CELL RES, V10, P301, DOI 10.1016/j.scr.2013.01.002
   Augustin M., 2003, DERMATOLOGY PSYCHOSO, V4, P5, DOI [DOI 10.1159/000070529, 10.1159/000070529]
   Basile DP, 2014, J CELL PHYSIOL, V229, P10, DOI 10.1002/jcp.24423
   Bhate K, 2014, CLIN EXP DERMATOL, V39, P273, DOI 10.1111/ced.12270
   Buja LM, 2005, CARDIOVASC PATHOL, V14, P170, DOI 10.1016/j.carpath.2005.03.006
   Burke J, 2016, STEM CELLS INT, V2016, DOI 10.1155/2016/5802529
   Campbell BCV, 2019, NAT REV DIS PRIMERS, V5, DOI 10.1038/s41572-019-0118-8
   Chen B, 2017, STEM CELL TRANSL MED, V6, P1753, DOI 10.1002/sctm.16-0477
   Chen JC, 2015, CLIN OTOLARYNGOL, V40, P437, DOI 10.1111/coa.12393
   Chen LW, 2008, PLOS ONE, V3, DOI 10.1371/journal.pone.0001886
   Choi M, 2013, INT J BIOCHEM CELL B, V45, P560, DOI 10.1016/j.biocel.2012.12.001
   Clinton L, 2015, LABMEDICINE, V46, P277, DOI 10.1309/LMBNSWKUI4JPN7SO
   Contreras-Naranjo JC, 2017, LAB CHIP, V17, P3558, DOI 10.1039/c7lc00592j
   Cramer C, 2010, STEM CELLS DEV, V19, P1875, DOI 10.1089/scd.2010.0009
   Crawford JM, 2017, J VASC SURG-VENOUS L, V5, P596, DOI 10.1016/j.jvsv.2017.03.015
   Doeppner TR, 2015, STEM CELL TRANSL MED, V4, P1131, DOI 10.5966/sctm.2015-0078
   Du W, 2017, BIOMATERIALS, V133, P70, DOI 10.1016/j.biomaterials.2017.04.030
   Eichhorn ME, 2007, LANGENBECK ARCH SURG, V392, P371, DOI 10.1007/s00423-007-0150-0
   El Harane N, 2018, EUR HEART J, V39, P1835, DOI 10.1093/eurheartj/ehy012
   Ertl G, 2005, CARDIOVASC RES, V66, P22, DOI 10.1016/j.cardiores.2005.01.011
   Gallet R, 2017, EUR HEART J, V38, P201, DOI 10.1093/eurheartj/ehw240
   Gangadaran P, 2017, J CONTROL RELEASE, V264, P112, DOI 10.1016/j.jconrel.2017.08.022
   Griffioen AW, 2000, PHARMACOL REV, V52, P237
   Hacke W, 2008, NEW ENGL J MED, V359, P1317, DOI 10.1056/NEJMoa0804656
   Heusch G, 2019, AM J PHYSIOL-HEART C, V316, pH1439, DOI 10.1152/ajpheart.00139.2019
   Hu GW, 2015, STEM CELL RES THER, V6, DOI 10.1186/scrt546
   Hu Y, 2018, THERANOSTICS, V8, P169, DOI 10.7150/thno.21234
   Ibrahim AGE, 2014, STEM CELL REP, V2, P606, DOI 10.1016/j.stemcr.2014.04.006
   Iglesias-García O, 2013, J MOL CELL CARDIOL, V62, P43, DOI 10.1016/j.yjmcc.2013.04.022
   Kahl A, 2018, SCI REP-UK, V8, DOI 10.1038/s41598-018-21063-z
   Kanashiro-Takeuchi RM, 2011, J MOL CELL CARDIOL, V51, P619, DOI 10.1016/j.yjmcc.2011.05.015
   Kang K, 2015, STEM CELLS INT, V2015, DOI 10.1155/2015/659890
   Kanzler I, 2013, BASIC RES CARDIOL, V108, DOI 10.1007/s00395-012-0310-4
   Kawamoto A, 2006, CIRCULATION, V114, P2163, DOI 10.1161/CIRCULATIONAHA.106.644518
   Kervadec A, 2016, J HEART LUNG TRANSPL, V35, P795, DOI 10.1016/j.healun.2016.01.013
   Khaksar M, 2018, CELL BIOCHEM FUNCT, V36, P346, DOI 10.1002/cbf.3354
   Khan M, 2015, CIRC RES, V117, P52, DOI 10.1161/CIRCRESAHA.117.305990
   Kim S, 2018, INT J MOL SCI, V19, DOI 10.3390/ijms19103119
   Kim SM, 2016, INT WOUND J, V13, P33, DOI 10.1111/iwj.12540
   Komaki M, 2017, STEM CELL RES THER, V8, DOI 10.1186/s13287-017-0660-9
   Kreke M, 2012, EXPERT REV CARDIOVAS, V10, P1185, DOI [10.1586/ERC.12.102, 10.1586/erc.12.102]
   Krishnaswamy VR, 2014, CELL TISSUE RES, V358, P833, DOI 10.1007/s00441-014-2000-z
   Kullo IJ, 2016, NEW ENGL J MED, V374, P861, DOI 10.1056/NEJMcp1507631
   Ladomery MR, 2007, CANCER LETT, V249, P133, DOI 10.1016/j.canlet.2006.08.015
   Lang JK, 2016, PLOS ONE, V11, DOI 10.1371/journal.pone.0165926
   Lasagni L, 2010, CURR MED CHEM, V17, P4134, DOI 10.2174/092986710793348590
   Lefrancois T, 2017, FOOT ANKLE SURG, V23, P215, DOI 10.1016/j.fas.2016.04.002
   Li XC, 2016, J DIABETES COMPLICAT, V30, P986, DOI 10.1016/j.jdiacomp.2016.05.009
   Li XC, 2016, CYTOTHERAPY, V18, P253, DOI 10.1016/j.jcyt.2015.11.009
   Liang XL, 2016, J CELL SCI, V129, P2182, DOI 10.1242/jcs.170373
   Liu F, 2012, KIDNEY BLOOD PRESS R, V35, P182, DOI 10.1159/000331054
   Lötvall J, 2014, J EXTRACELL VESICLES, V3, DOI 10.3402/jev.v3.26913
   Lu L, 2015, CELL BIOCHEM BIOPHYS, V72, P865, DOI 10.1007/s12013-015-0553-4
   Lusis AJ, 2000, NATURE, V407, P233, DOI 10.1038/35025203
   Mackie AR, 2012, CIRC RES, V111, P312, DOI 10.1161/CIRCRESAHA.112.266015
   Makridakis M, 2013, BBA-PROTEINS PROTEOM, V1834, P2380, DOI 10.1016/j.bbapap.2013.01.032
   Marbán E, 2014, MAYO CLIN PROC, V89, P850, DOI 10.1016/j.mayocp.2014.02.014
   Mathiyalagan P, 2017, CIRC RES, V120, P1466, DOI 10.1161/CIRCRESAHA.116.310557
   McBride JD, 2017, STEM CELLS DEV, V26, P1384, DOI 10.1089/scd.2017.0087
   Mellière D, 2000, ANN VASC SURG, V14, P343, DOI 10.1007/s100169910068
   Mirotsou M, 2015, P 4 INT M ISEV ISEV, V38, P1372
   Mukherjee D, 2011, WORLD NEUROSURG, V76, pS85, DOI 10.1016/j.wneu.2011.07.023
   Mustoe T, 2004, AM J SURG, V187, p65S, DOI 10.1016/S0002-9610(03)00306-4
   Namazi H, 2018, J CELL BIOCHEM, V119, P4150, DOI 10.1002/jcb.26621
   Navaratna D, 2009, CELL ADHES MIGR, V3, P216, DOI 10.4161/cam.3.2.8396
   Nazari-Shafti TZ, 2020, STEM CELL TRANSL MED, V9, P1558, DOI 10.1002/sctm.19-0432
   Pande RL, 2010, VASC MED, V15, P181, DOI 10.1177/1358863X10361545
   Pazyar N, 2014, SKIN PHARMACOL PHYS, V27, P303, DOI 10.1159/000357477
   Regmi S, 2019, EUR J CELL BIOL, V98, DOI 10.1016/j.ejcb.2019.04.002
   Rezaie J, 2018, CELL TISSUE RES, V374, P555, DOI 10.1007/s00441-018-2895-x
   Rundhaug JE, 2005, J CELL MOL MED, V9, P267, DOI 10.1111/j.1582-4934.2005.tb00355.x
   Shabbir A, 2015, STEM CELLS DEV, V24, P1635, DOI 10.1089/scd.2014.0316
   Sharp FR, 2000, J CEREBR BLOOD F MET, V20, P1011, DOI 10.1097/00004647-200007000-00001
   Shen L, 2013, CELL TRANSPLANT, V22, P1011, DOI 10.3727/096368912X657495
   Simons M, 2003, NAT REV DRUG DISCOV, V2, P863, DOI 10.1038/nrd1226
   Smith RR, 2007, CIRCULATION, V115, P896, DOI 10.1161/CIRCULATIONAHA.106.655209
   Srivastava A, 2016, J BIOMED NANOTECHNOL, V12, P1159, DOI 10.1166/jbn.2016.2205
   Stanko P, 2014, BIOMED PAP, V158, P373, DOI 10.5507/bp.2013.078
   Takahashi Y, 2013, J BIOTECHNOL, V165, P77, DOI 10.1016/j.jbiotec.2013.03.013
   Teng XM, 2015, CELL PHYSIOL BIOCHEM, V37, P2415, DOI 10.1159/000438594
   Théry C, 2002, NAT REV IMMUNOL, V2, P569, DOI 10.1038/nri855
   Théry C, 2018, J EXTRACELL VESICLES, V7, DOI 10.1080/20013078.2018.1535750
   Tian TA, 2010, J CELL BIOCHEM, V111, P488, DOI 10.1002/jcb.22733
   Todorova D, 2017, CIRC RES, V120, P1658, DOI 10.1161/CIRCRESAHA.117.309681
   Tonnesen MG, 2000, J INVEST DERM SYMP P, V5, P40, DOI 10.1046/j.1087-0024.2000.00014.x
   Tschuschke M, 2020, J CLIN MED, V9, DOI 10.3390/jcm9020436
   Tukmechi A, 2014, AQUAC RES, V45, P1737, DOI 10.1111/are.12118
   Uccioli L, 2018, VASC HEALTH RISK MAN, V14, P63, DOI 10.2147/VHRM.S125065
   Urbanelli L, 2013, GENES-BASEL, V4, P152, DOI 10.3390/genes4020152
   Veeravagu A, 2015, J BURN CARE RES, V36, P258, DOI 10.1097/BCR.0000000000000064
   Velander PE, 2004, J AM COLL SURGEONS, V199, pS58
   Vrijsen KR, 2016, ADV HEALTHC MATER, V5, P2555, DOI 10.1002/adhm.201600308
   Wahlgren J, 2012, NUCLEIC ACIDS RES, V40, DOI 10.1093/nar/gks463
   Wang K, 2017, STEM CELL TRANSL MED, V6, P209, DOI 10.5966/sctm.2015-0386
   Wolfe CDA, 2000, BRIT MED BULL, V56, P275, DOI 10.1258/0007142001903120
   Wu RD, 2016, INT J SURG, V35, P88, DOI 10.1016/j.ijsu.2016.09.014
   Xian XH, 2018, J ENDODONT, V44, P751, DOI 10.1016/j.joen.2017.12.024
   Xin HQ, 2013, J CEREBR BLOOD F MET, V33, P1711, DOI 10.1038/jcbfm.2013.152
   Yáñez-Mó M, 2015, J EXTRACELL VESICLES, V4, DOI 10.3402/jev.v4.27066
   Yang YJ, 2018, J MOL NEUROSCI, V65, P74, DOI 10.1007/s12031-018-1071-9
   Yao J, 2019, FASEB J, V33, P1695, DOI 10.1096/fj.201800131RR
   Yoo SY, 2013, MEDIAT INFLAMM, V2013, DOI 10.1155/2013/127170
   Yu B, 2014, INT J MOL SCI, V15, P4142, DOI 10.3390/ijms15034142
   Zhang B, 2015, STEM CELL TRANSL MED, V4, P513, DOI 10.5966/sctm.2014-0267
   Zhang JY, 2016, INT J BIOL SCI, V12, P1472, DOI 10.7150/ijbs.15514
   Zhang JY, 2015, J TRANSL MED, V13, DOI 10.1186/s12967-015-0417-0
   Zhang KY, 2018, ACS APPL MATER INTER, V10, P30081, DOI 10.1021/acsami.8b08449
   Zhao YY, 2015, STEM CELLS INT, V2015, DOI 10.1155/2015/761643
NR 117
TC 78
Z9 83
U1 0
U2 23
PU BMC
PI LONDON
PA CAMPUS, 4 CRINAN ST, LONDON N1 9XW, ENGLAND
EI 1479-5876
J9 J TRANSL MED
JI J. Transl. Med.
PD MAY 8
PY 2021
VL 19
IS 1
AR 196
DI 10.1186/s12967-021-02863-w
PG 11
WC Medicine, Research & Experimental
WE Science Citation Index Expanded (SCI-EXPANDED)
SC Research & Experimental Medicine
GA RZ1UJ
UT WOS:000648383400001
PM 33964940
OA Green Submitted, gold
DA 2026-02-11
ER

PT J
AU Birjandi, AA
   Sharpe, P
AF Birjandi, Anahid A. A.
   Sharpe, Paul
TI Potential of extracellular space for tissue regeneration in dentistry
SO FRONTIERS IN PHYSIOLOGY
LA English
DT Review
DE regenerative dentistry; extracellular space; secretome; extracellular
   vesicles; regeneration
ID PULP STEM-CELLS; CONDITIONED MEDIUM; VESICLES; EXOSOMES; SECRETOME;
   BENEFITS; MATRIX; INJURY
AB With the proven relationship between oral and general health and the growing aging population, it is pivotal to provide accessible therapeutic approaches to regenerate oral tissues and restore clinical function. However, despite sharing many core concepts with medicine, dentistry has fallen behind the progress in precision medicine and regenerative treatments. Stem cell therapies are a promising avenue for tissue regeneration, however, ethical, safety and cost issues may limit their clinical use. With the significance of paracrine signalling in stem cell and tissue regeneration, extracellular space comprising of the cell secretome, and the extracellular matrix can serve as a potent source for tissue regeneration. Extravesicles are secreted and naturally occurring vesicles with biologically active cargo that can be harvested from the extracellular space. These vesicles have shown great potential as disease biomarkers and can be used in regenerative medicine. As a cell free therapy, secretome and extracellular vesicles can be stored and transferred easily and pose less ethical and safety risks in clinical application. Since there are currently many reviews on the secretome and the biogenesis, characterization and function of extracellular vesicles, here we look at the therapeutic potential of extracellular space to drive oral tissue regeneration and the current state of the field in comparison to regenerative medicine.
C1 [Birjandi, Anahid A. A.; Sharpe, Paul] Kings Coll London, Fac Dent Oral & Craniofacial Sci, Ctr Craniofacial & Regenerat Biol, London, England.
C3 University of London; King's College London
RP Sharpe, P (corresponding author), Kings Coll London, Fac Dent Oral & Craniofacial Sci, Ctr Craniofacial & Regenerat Biol, London, England.
EM Paul.sharpe@kcl.ac.uk
OI A Birjandi, Anahid/0000-0002-9010-633X
CR Abdelrasoul M, 2023, ORAL DIS, V29, P3583, DOI 10.1111/odi.14314
   Ahmed NEB, 2016, STEM CELLS INT, V2016, DOI 10.1155/2016/8102478
   Anger F, 2019, STEM CELLS DEV, V28, P1451, DOI 10.1089/scd.2019.0085
   [Anonymous], 2019, World Population Prospects
   Arnold AM, 2019, P NATL ACAD SCI USA, V116, P4855, DOI 10.1073/pnas.1815434116
   Asadi-Golshan R, 2018, ASIAN SPINE J, V12, P785, DOI 10.31616/asj.2018.12.5.785
   Balint R, 2013, TISSUE ENG PART B-RE, V19, P48, DOI [10.1089/ten.teb.2012.0183, 10.1089/ten.TEB.2012.0183]
   Beer L, 2017, ANN TRANSL MED, V5, DOI 10.21037/atm.2017.03.50
   Birjandi AA, 2020, INT J MOL SCI, V21, DOI 10.3390/ijms21176394
   Brizuela C, 2020, J DENT RES, V99, P523, DOI 10.1177/0022034520913242
   Brown KJ, 2012, EXPERT REV PROTEOMIC, V9, P337, DOI [10.1586/epr.12.21, 10.1586/EPR.12.21]
   Capella-Monsonís H, 2020, STEM CELL RES THER, V11, DOI 10.1186/s13287-020-02021-x
   Chen B, 2020, PLAST RECONSTR SURG, V146, p504E, DOI 10.1097/PRS.0000000000007202
   Chen YR, 2020, INT J MOL SCI, V21, DOI 10.3390/ijms21113807
   Chouaib B, 2022, WORLD J STEM CELLS, V14, P287, DOI 10.4252/wjsc.v14.i4.287
   Clark K, 2019, CELLS-BASEL, V8, DOI 10.3390/cells8121497
   Cocucci E, 2015, TRENDS CELL BIOL, V25, P364, DOI 10.1016/j.tcb.2015.01.004
   Cosenza S, 2017, SCI REP-UK, V7, DOI 10.1038/s41598-017-15376-8
   Coyle R, 2016, ACTA BIOMATER, V34, P60, DOI 10.1016/j.actbio.2015.10.030
   Damayanti RH, 2021, CLIN COSMET INV DERM, V14, P1401, DOI 10.2147/CCID.S331044
   Davies OG, 2017, SCI REP-UK, V7, DOI 10.1038/s41598-017-13027-6
   Decuzzi P., 2017, NANOTECHNOLOGY, P643, DOI [10.1007/978-3-662-54357-3_21, DOI 10.1007/978-3-662-54357-3_21]
   Dogan A, 2017, CURR PHARM DESIGN, V23, P903, DOI 10.2174/1381612823666161111141954
   Dutta Ranjna C, 2012, Front Biosci (Elite Ed), V4, P1043, DOI 10.2741/E439
   Eberle KE, 2011, PLOS ONE, V6, DOI 10.1371/journal.pone.0021496
   Eggenhofer E, 2014, FRONT IMMUNOL, V5, DOI 10.3389/fimmu.2014.00148
   El Harane N, 2018, EUR HEART J, V39, P1835, DOI 10.1093/eurheartj/ehy012
   El Moshy S, 2020, STEM CELLS INT, V2020, DOI 10.1155/2020/7593402
   Elsharkawy S, 2018, NAT COMMUN, V9, DOI 10.1038/s41467-018-04319-0
   Escudier B, 2005, J TRANSL MED, V3, DOI 10.1186/1479-5876-3-10
   de Cara SPHM, 2019, HELIYON, V5, DOI 10.1016/j.heliyon.2019.e01560
   Hiraki T, 2020, ORAL DIS, V26, P381, DOI 10.1111/odi.13244
   Hirata M, 2016, STEM CELL TRANSL MED, V5, P1416, DOI 10.5966/sctm.2015-0353
   Hoshiba T, 2018, EXP CELL RES, V370, P571, DOI 10.1016/j.yexcr.2018.07.022
   Hoveizi E, 2019, CURR STEM CELL RES T, V14, P152, DOI 10.2174/1574888X13666181018150107
   Hu BL, 2016, CELL PHYSIOL BIOCHEM, V40, P155, DOI 10.1159/000452533
   Hu CX, 2018, J CELL MOL MED, V22, P1428, DOI 10.1111/jcmm.13492
   Huang CC, 2018, FRONT PHYSIOL, V9, DOI 10.3389/fphys.2018.00495
   Im GI, 2018, BIODRUGS, V32, P183, DOI 10.1007/s40259-018-0276-3
   Izumoto-Akita T, 2015, BMJ OPEN DIAB RES CA, V3, DOI 10.1136/bmjdrc-2015-000128
   Jarmalaviciute A, 2015, CYTOTHERAPY, V17, P932, DOI 10.1016/j.jcyt.2014.07.013
   Jia YC, 2019, STEM CELL RES THER, V10, DOI 10.1186/s13287-018-1115-7
   Jiang T, 2014, ACTA BIOMATER, V10, P1632, DOI 10.1016/j.actbio.2013.07.003
   Kaukonen R, 2017, NAT PROTOC, V12, P2376, DOI 10.1038/nprot.2017.107
   Kim HY, 2022, SMALL, V18, DOI 10.1002/smll.202106569
   Larssen P, 2017, MOL CELL PROTEOMICS, V16, P502, DOI [10.1074/mcp.A116.064725, 10.1074/mcp.M116.064725]
   Laurencin Cato T., 2020, International Journal of Ceramic Engineering & Science, V2, P140, DOI [10.1002/ces2.10045, 10.1002/ces2.10045]
   Laurencin C.T., 2014, Nanotechnology and regenerative engineering: the scaffold
   Lee JY, 2021, TISSUE ENG REGEN MED, V18, P479, DOI 10.1007/s13770-021-00365-w
   Li XB, 2020, ORAL DIS, V26, P131, DOI 10.1111/odi.13202
   Liu Y, 2021, FRONT CELL DEV BIOL, V9, DOI 10.3389/fcell.2021.648098
   Lu ZF, 2017, TISSUE ENG PT A, V23, P1212, DOI 10.1089/ten.tea.2016.0548
   Maguire Greg, 2013, Commun Integr Biol, V6, pe26631, DOI 10.4161/cib.26631
   Matai I, 2020, BIOMATERIALS, V226, DOI 10.1016/j.biomaterials.2019.119536
   Matoug-Elwerfelli M, 2020, SCI REP-UK, V10, DOI 10.1038/s41598-020-78477-x
   Matsushita Y, 2017, J TISSUE ENG REGEN M, V11, P1888, DOI 10.1002/term.2086
   Menasché P, 2018, NAT REV CARDIOL, V15, P659, DOI 10.1038/s41569-018-0013-0
   Mita T, 2015, BEHAV BRAIN RES, V293, P189, DOI 10.1016/j.bbr.2015.07.043
   Mocchi M, 2021, PHARMACEUTICS, V13, DOI 10.3390/pharmaceutics13081129
   Murphy DE, 2019, EXP MOL MED, V51
   Naba A, 2016, MATRIX BIOL, V49, P10, DOI 10.1016/j.matbio.2015.06.003
   Nagelkerke A, 2021, ADV DRUG DELIVER REV, V175, DOI 10.1016/j.addr.2021.04.013
   Neves VCM, 2017, SCI REP-UK, V7, DOI 10.1038/srep39654
   Nigri J, 2022, SCI SIGNAL, V15, DOI 10.1126/scisignal.abg8191
   Niklason LE, 2018, CELL STEM CELL, V22, P302, DOI 10.1016/j.stem.2018.02.001
   Nowwarote N, 2022, FRONT BIOENG BIOTECH, V9, DOI 10.3389/fbioe.2021.740712
   Omori M, 2015, STEM CELL RES THER, V6, DOI 10.1186/s13287-015-0114-1
   Qiu JL, 2020, STEM CELL RES THER, V11, DOI 10.1186/s13287-019-1546-9
   Ramasubramanian L, 2020, BIOMOLECULES, V10, DOI 10.3390/biom10010048
   Raposo G, 2013, J CELL BIOL, V200, P373, DOI 10.1083/jcb.201211138
   Serebriiskii I, 2008, MATRIX BIOL, V27, P573, DOI 10.1016/j.matbio.2008.02.008
   Shao LB, 2017, BIOMED RES INT, V2017, DOI 10.1155/2017/4150705
   Silva AM, 2017, EUR J PHARM SCI, V98, P86, DOI 10.1016/j.ejps.2016.09.017
   Song P, 2019, INT J MOL SCI, V20, DOI 10.3390/ijms20163893
   Tucker G, 2016, J PHARM SCI-US, V105, P2489, DOI 10.1016/j.xphs.2015.12.001
   Turinetto V, 2016, INT J MOL SCI, V17, DOI 10.3390/ijms17071164
   Wakayama H, 2015, CYTOTHERAPY, V17, P1119, DOI 10.1016/j.jcyt.2015.04.009
   Wang JM, 2019, BRAIN SCI, V9, DOI 10.3390/brainsci9070165
   Willis CM, 2020, FRONT CELL NEUROSCI, V14, DOI 10.3389/fncel.2020.590960
   Xia JF, 2019, BIOSCI TRENDS, V13, P299, DOI 10.5582/bst.2019.01226
   Xie MJ, 2022, NAT COMMUN, V13, DOI 10.1038/s41467-022-30997-y
   Yamaguchi S, 2015, SCI REP-UK, V5, DOI 10.1038/srep16295
   Yelick PC, 2019, J DENT RES, V98, P1173, DOI 10.1177/0022034519861903
   Zhang HY, 2018, NAT CELL BIOL, V20, P332, DOI 10.1038/s41556-018-0040-4
   Zhang Q, 2021, NAT CELL BIOL, V23, P1240, DOI 10.1038/s41556-021-00805-8
   Zhang XY, 2015, CELL BIOCHEM BIOPHYS, V72, P777, DOI 10.1007/s12013-015-0531-x
   Zhou YY, 2019, J CLIN MED, V8, DOI 10.3390/jcm8071025
NR 87
TC 0
Z9 0
U1 3
U2 10
PU FRONTIERS MEDIA SA
PI LAUSANNE
PA AVENUE DU TRIBUNAL FEDERAL 34, LAUSANNE, CH-1015, SWITZERLAND
EI 1664-042X
J9 FRONT PHYSIOL
JI Front. Physiol.
PD NOV 17
PY 2022
VL 13
AR 1034603
DI 10.3389/fphys.2022.1034603
PG 6
WC Physiology
WE Science Citation Index Expanded (SCI-EXPANDED)
SC Physiology
GA 6S5AY
UT WOS:000893001000001
PM 36467704
OA Green Submitted, gold
DA 2026-02-11
ER

PT J
AU Catitti, G
   Cufaro, MC
   De Bellis, D
   Cicalini, I
   Vespa, S
   Tonelli, F
   Miscia, G
   Secondi, L
   Simeone, P
   De Laurenzi, V
   Pieragostino, D
   Del Boccio, P
   Lanuti, P
AF Catitti, Giulia
   Cufaro, Maria Concetta
   De Bellis, Domenico
   Cicalini, Ilaria
   Vespa, Simone
   Tonelli, Federico
   Miscia, Giulia
   Secondi, Lorenzo
   Simeone, Pasquale
   De Laurenzi, Vincenzo
   Pieragostino, Damiana
   Del Boccio, Piero
   Lanuti, Paola
TI Extracellular Vesicles in Regenerative Processes Associated with Muscle
   Injury Recovery of Professional Athletes Undergoing Sub Maximal Strength
   Rehabilitation
SO INTERNATIONAL JOURNAL OF MOLECULAR SCIENCES
LA English
DT Article
DE platelet-derived extracellular vesicles; regenerative medicine; PRP;
   proteomics
ID PLATELET-RICH PLASMA; EXOSOMES; MICROVESICLES; CELLS; OSTEOARTHRITIS;
   INFLAMMATION; BIOGENESIS; OUTCOMES; PRP
AB Platelet-rich plasma (PRP) has great potential in regenerative medicine. In addition to the well-known regenerative potential of secreted growth factors, extracellular vesicles (EVs) are emerging as potential key players in the regulation of tissue repair. However, little is known about their therapeutic potential as regenerative agents. In this study, we have identified and subtyped circulating EVs (platelet-, endothelial-, and leukocyte-derived EVs) in the peripheral blood of athletes recovering from recent muscular injuries and undergoing a submaximal strength rehabilitation program. We found a significant increase in circulating platelet-derived EVs at the end of the rehabilitation program. Moreover, EVs from PRP samples were isolated by fluorescence-activated cell sorting and analyzed by label-free proteomics. The proteomic analysis of PRP-EVs revealed that 32% of the identified proteins were associated to "defense and immunity", and altogether these proteins were involved in vesicle-mediated transport (GO: 0016192; FDR = 3.132 x 10(-19)), as well as in wound healing (GO: 0042060; FDR = 4.252 x 10(-13)) and in the events regulating such a process (GO: 0061041; FDR = 2.812 x 10(-12)). Altogether, these data suggest that platelet-derived EVs may significantly contribute to the regeneration potential of PRP preparations.
C1 [Catitti, Giulia; De Bellis, Domenico; Vespa, Simone; Simeone, Pasquale; Lanuti, Paola] Univ G Annunzio Chieti Pescara, Dept Med & Aging Sci, I-66100 Chieti, Italy.
   [Catitti, Giulia; Cufaro, Maria Concetta; De Bellis, Domenico; Cicalini, Ilaria; Vespa, Simone; Tonelli, Federico; Miscia, Giulia; Simeone, Pasquale; De Laurenzi, Vincenzo; Pieragostino, Damiana; Del Boccio, Piero; Lanuti, Paola] Univ G Annunzio Chieti Pescara, Ctr Adv Studies & Technol CAST, I-66100 Chieti, Italy.
   [Cufaro, Maria Concetta; Cicalini, Ilaria; De Laurenzi, Vincenzo; Pieragostino, Damiana] Univ G Annunzio Chieti Pescara, Dept Innovat Technol Med & Dent, I-66100 Chieti, Italy.
   [Secondi, Lorenzo] Tor Vergata Univ, Dept Surg Sci, Plast & Reconstruct Surg, I-00133 Rome, Italy.
   [Del Boccio, Piero] Univ G Annunzio Chieti Pescara, Dept Pharm, I-66100 Chieti, Italy.
C3 G d'Annunzio University of Chieti-Pescara; G d'Annunzio University of
   Chieti-Pescara; G d'Annunzio University of Chieti-Pescara; University of
   Rome Tor Vergata; G d'Annunzio University of Chieti-Pescara
RP Del Boccio, P (corresponding author), Univ G Annunzio Chieti Pescara, Ctr Adv Studies & Technol CAST, I-66100 Chieti, Italy.; Del Boccio, P (corresponding author), Univ G Annunzio Chieti Pescara, Dept Pharm, I-66100 Chieti, Italy.
EM piero.delboccio@unich.it
RI ; Simeone, Pasquale/K-7549-2016; DEL BOCCIO, PIERO/AAC-7392-2022;
   Cufaro, Maria Concetta/HTR-6868-2023; Vespa, Simone/AHD-6968-2022;
   Cicalini, Ilaria/AAB-7120-2019
OI Pieragostino, Damiana/0000-0003-1015-3484; Simeone,
   Pasquale/0000-0003-4430-480X; DEL BOCCIO, PIERO/0000-0003-1653-2194;
   Cufaro, Maria Concetta/0000-0002-6457-7795; Vespa,
   Simone/0000-0001-6146-9302; Miscia, Giulia/0009-0009-4166-4712; Lanuti,
   Paola/0000-0003-4197-9780; Cicalini, Ilaria/0000-0002-9792-2225
FU Italian Ministry of University and Research (MUR), Italy; FSE-FESR; 
   [1353889]
FX Domenico De Bellis has a PhD fellowship (code: n. 1353889) in the
   framework of PON RI 2014/2020, I.1-"Innovative PhDs with industrial
   characterization", funded by the Italian Ministry of University and
   Research (MUR), Italy, FSE-FESR.
CR Akers JC, 2013, J NEURO-ONCOL, V113, P1, DOI 10.1007/s11060-013-1084-8
   Anitua E, 2021, PLATELETS, V32, P174, DOI 10.1080/09537104.2020.1856361
   Antich-Rosselló M, 2021, INT J MOL SCI, V22, DOI 10.3390/ijms22168580
   Bansal H, 2021, SCI REP-UK, V11, DOI 10.1038/s41598-021-83025-2
   Berckmans RJ, 2019, J EXTRACELL VESICLES, V8, DOI 10.1080/20013078.2019.1688936
   Bittel DC, 2019, FRONT PHYSIOL, V10, DOI 10.3389/fphys.2019.00828
   Brahmer A, 2019, J EXTRACELL VESICLES, V8, DOI 10.1080/20013078.2019.1615820
   Brocco D, 2019, J ONCOL, V2019, DOI 10.1155/2019/5879616
   Brocco D, 2022, CANCERS, V14, DOI 10.3390/cancers14051357
   Brocco D, 2021, CANCERS, V13, DOI 10.3390/cancers13040585
   Buca D, 2022, J REPROD IMMUNOL, V154, DOI 10.1016/j.jri.2022.103734
   Buca D, 2020, INT J MOL SCI, V21, DOI 10.3390/ijms21062120
   Casolo A, 2021, J APPL PHYSIOL, V131, P1584, DOI 10.1152/japplphysiol.00192.2021
   Casolo A, 2020, MED SCI SPORT EXER, V52, P955, DOI 10.1249/MSS.0000000000002196
   Cela I, 2022, INT J MOL SCI, V23, DOI 10.3390/ijms23147655
   Chandler WL, 2013, BLOOD COAGUL FIBRIN, V24, P125, DOI 10.1097/MBC.0b013e32835a0824
   Colombo M, 2014, ANNU REV CELL DEV BI, V30, P255, DOI 10.1146/annurev-cellbio-101512-122326
   Coumans FAW, 2017, CIRC RES, V120, P1632, DOI 10.1161/CIRCRESAHA.117.309417
   Cufaro MC, 2019, J ONCOL, V2019, DOI 10.1155/2019/1639854
   Dohan Ehrenfest David M, 2014, Muscles Ligaments Tendons J, V4, P3, DOI 10.32098/mltj.01.2014.02
   Emer Jason, 2019, Skin Therapy Lett, V24, P1
   Falasca K, 2021, AIDS, V35, P595, DOI 10.1097/QAD.0000000000002794
   Figliolini F, 2020, ARTERIOSCL THROM VAS, V40, P239, DOI 10.1161/ATVBAHA.119.313506
   Gentile P, 2020, INT J MOL SCI, V21, DOI 10.3390/ijms21165702
   Guo SC, 2017, THERANOSTICS, V7, P81, DOI 10.7150/thno.16803
   György B, 2011, CELL MOL LIFE SCI, V68, P2667, DOI 10.1007/s00018-011-0689-3
   Iyer SR, 2020, AM J SPORT MED, V48, P2277, DOI 10.1177/0363546520926462
   Lanuti P, 2018, SCI REP-UK, V8, DOI 10.1038/s41598-018-24234-0
   Lanuti P, 2012, NEUROBIOL AGING, V33, P2599, DOI 10.1016/j.neurobiolaging.2012.01.004
   Ma QL, 2021, ADV NANOBIOMED RES, V1, DOI [10.1002/anbr.202100071, 10.1002/anbr.202100115]
   Marchisio M, 2021, INT J MOL SCI, V22, DOI 10.3390/ijms22010048
   Marques LF, 2015, PLATELETS, V26, P101, DOI 10.3109/09537104.2014.881991
   Melki I, 2017, PLATELETS, V28, P214, DOI 10.1080/09537104.2016.1265924
   Muchedzi TA, 2018, SURG-J R COLL SURG E, V16, P250, DOI 10.1016/j.surge.2017.08.004
   Nakamura Y, 2015, FEBS LETT, V589, P1257, DOI 10.1016/j.febslet.2015.03.031
   Patel AN, 2016, J CARDIOTHORAC SURG, V11, DOI 10.1186/s13019-016-0452-9
   Pieragostino D, 2019, J PROTEOMICS, V204, DOI 10.1016/j.jprot.2019.103403
   Pieragostino D, 2018, SCI REP-UK, V8, DOI 10.1038/s41598-018-21497-5
   Poon IKH, 2019, J EXTRACELL VESICLES, V8, DOI 10.1080/20013078.2019.1608786
   Potenza F, 2021, INT J MOL SCI, V22, DOI 10.3390/ijms222212449
   Rigamonti E, 2014, BIOMED RES INT, V2014, DOI 10.1155/2014/560629
   Rossi C, 2019, INT J MOL SCI, V20, DOI 10.3390/ijms20164029
   Sahu A, 2021, NATURE AGING, V1, P1148, DOI 10.1038/s43587-021-00143-2
   Santilli F, 2016, THROMB HAEMOSTASIS, V116, P220, DOI 10.1160/TH16-03-0176
   Simeone P, 2020, INT J MOL SCI, V21, DOI 10.3390/ijms21217885
   Simeone P, 2020, INT J MOL SCI, V21, DOI 10.3390/ijms21072514
   Spakova T, 2021, INT J MOL SCI, V22, DOI 10.3390/ijms22189701
   Tao SC, 2017, THERANOSTICS, V7, P733, DOI 10.7150/thno.17450
   Tetta C, 2013, ENDOCRINE, V44, P11, DOI 10.1007/s12020-012-9839-0
   Théry C, 2018, J EXTRACELL VESICLES, V7, DOI 10.1080/20013078.2018.1535750
   Tidball JG, 2017, NAT REV IMMUNOL, V17, P165, DOI 10.1038/nri.2016.150
   Tidball JG, 2010, AM J PHYSIOL-REG I, V298, pR1173, DOI 10.1152/ajpregu.00735.2009
   Tkach M, 2016, CELL, V164, P1226, DOI 10.1016/j.cell.2016.01.043
   Torreggiani E, 2014, EUR CELLS MATER, V28, P137, DOI 10.22203/eCM.v028a11
   Vajen T, 2017, J EXTRACELL VESICLES, V6, DOI 10.1080/20013078.2017.1322454
   Vajen T, 2015, THROMB HAEMOSTASIS, V114, P228, DOI 10.1160/TH14-11-0962
   Wang HD, 2016, BIOMED REP, V5, P296, DOI 10.3892/br.2016.725
   Wang YZ, 2020, CELL DEATH DIS, V11, DOI 10.1038/s41419-020-03127-z
   Wu JP, 2021, CELL PROLIFERAT, V54, DOI 10.1111/cpr.13123
   Zaborowski MP, 2015, BIOSCIENCE, V65, P783, DOI 10.1093/biosci/biv084
   Zhu YG, 2014, STEM CELLS, V32, P116, DOI 10.1002/stem.1504
   Ziemkiewicz N, 2021, INT J MOL SCI, V22, DOI 10.3390/ijms22063265
NR 62
TC 11
Z9 11
U1 0
U2 7
PU MDPI
PI BASEL
PA ST ALBAN-ANLAGE 66, CH-4052 BASEL, SWITZERLAND
SN 1661-6596
EI 1422-0067
J9 INT J MOL SCI
JI Int. J. Mol. Sci.
PD DEC
PY 2022
VL 23
IS 23
AR 14913
DI 10.3390/ijms232314913
PG 17
WC Biochemistry & Molecular Biology; Chemistry, Multidisciplinary
WE Science Citation Index Expanded (SCI-EXPANDED)
SC Biochemistry & Molecular Biology; Chemistry
GA 6Z0JR
UT WOS:000897470500001
PM 36499243
OA Green Submitted, gold
DA 2026-02-11
ER

PT J
AU Shimizu, Y
   Ntege, EH
   Sunami, H
   Inoue, Y
AF Shimizu, Yusuke
   Ntege, Edward Hosea
   Sunami, Hiroshi
   Inoue, Yoshikazu
TI Regenerative medicine strategies for hair growth and regeneration: A
   narrative review of literature
SO REGENERATIVE THERAPY
LA English
DT Review
DE Alopecia; Hair loss; Hair follicle regeneration; Hair regrowth; Stem
   cell therapy; Stem cell extracellular vesicles
ID MESENCHYMAL STEM-CELLS; PLATELET-RICH PLASMA;
   SYSTEMIC-LUPUS-ERYTHEMATOSUS; ALOPECIA-AREATA; ANDROGENETIC ALOPECIA;
   OXIDATIVE STRESS; DERMAL SHEATH; THERAPY; TRANSPLANTATION; IMPACT
AB Hair loss, or alopecia, is associated with several psychosocial and medical comorbidities, and it remains an economic burden to individuals and the society. Alopecia is attributable to varied mechanisms and features a multifactorial predisposition, and the available conventional medical interventions have several limitations. Thus, several therapeutic strategies for alopecia in regenerative medicine are currently being explored, with increasing evidence suggesting that mesenchymal stem cell (MSC) im-plantation, MSC-derived secretome treatment, and blood-derived platelet-rich plasma therapies are potential treatment options. In this review, we searched the Cochrane Library, MEDLINE (PubMed), EMBASE, and Scopus using various combinations of terms, such as "stem cell," "alopecia," "hair loss," "Androgenetic alopecia," "male-pattern hair loss," "female-pattern hair loss," "regenerative hair growth," "cell therapy," "mesenchymal stem cells," "MSC-derived extracellular vesicles," "MSC-derived exosomes," and "platelet-rich plasma" and summarized the most promising regenerative treatments for alopecia. Moreover, further opportunities of improving efficacy and innovative strategies for promoting clinical application were discussed.(c) 2022, The Japanese Society for Regenerative Medicine. Production and hosting by Elsevier B.V. This is an open access article under the CC BY-NC-ND license (http://creativecommons.org/licenses/by-nc-nd/ 4.0/).
C1 [Shimizu, Yusuke; Ntege, Edward Hosea] Univ Ryukyus, Grad Sch Med, Dept Plast & Reconstruct Surg, 207 Uehara, Nakagami, Okinawa 9030215, Japan.
   [Sunami, Hiroshi] Univ Ryukyus, Sch Med, Ctr Adv Med Res, 207 Uehara, Nakagami, Okinawa 9030215, Japan.
   [Inoue, Yoshikazu] Fujita Hlth Univ, Sch Med, Dept Plast & Reconstruct Surg, 1-98 Dengakugakubo, Toyoake, Aichi 4701192, Japan.
C3 University of the Ryukyus; University of the Ryukyus; Fujita Health
   University
RP Shimizu, Y (corresponding author), Univ Ryukyus, Grad Sch Med, Dept Plast & Reconstruct Surg, 207 Uehara, Nakagami, Okinawa 9030215, Japan.
EM yyssprs@gmail.com
RI Ntege, Edward H/AAT-1107-2020; SHIMIZU, YUSUKE/AHD-8342-2022
OI Ntege, Edward H/0000-0003-2388-4542; SHIMIZU, YUSUKE/0000-0002-2528-2003
CR Adil A, 2017, J AM ACAD DERMATOL, V77, P136, DOI 10.1016/j.jaad.2017.02.054
   Ahn H, 2021, WORLD J CLIN CASES, V9, DOI 10.12998/wjcc.v9.i15.3741
   Alexander S, 2022, J COSMET DERMATOL-US, V21, P970, DOI 10.1111/jocd.14662
   Alfonso M, 2005, CURR MED RES OPIN, V21, P1829, DOI 10.1185/030079905X61820
   Allan DS, 2020, STEM CELL TRANSL MED, V9, P39, DOI 10.1002/sctm.19-0114
   Alonso L, 2006, J CELL SCI, V119, P391, DOI 10.1242/jcs02793
   Asghar F, 2020, CUREUS J MED SCIENCE, V12, DOI 10.7759/cureus.8320
   Baglio SR, 2015, STEM CELL RES THER, V6, DOI 10.1186/s13287-015-0116-z
   Bak DH, 2018, KOREAN J PHYSIOL PHA, V22, P555
   Barbado J, 2018, LUPUS, V27, P2161, DOI 10.1177/0961203318804922
   Barbulescu CC, 2020, J INVEST DERMATOL, V140, P29, DOI 10.1016/j.jid.2019.03.1142
   Bari E, 2020, CELLS-BASEL, V9, DOI 10.3390/cells9040924
   Bell R, 2022, Calendar and time diary methods in life course research, P57
   Bermudez MA, 2015, INVEST OPHTH VIS SCI, V56, P983, DOI 10.1167/iovs.14-15859
   Billero V, 2018, CLIN COSMET INV DERM, V11, P149, DOI 10.2147/CCID.S137296
   Butt G, 2020, J COSMET DERMATOL-US, V19, P1078, DOI 10.1111/jocd.13149
   Cardoso CO, 2021, CLIN COSMET INV DERM, V14, P485, DOI 10.2147/CCID.S284435
   Cho BS, 2018, STEM CELL RES THER, V9, DOI 10.1186/s13287-018-0939-5
   Chueh SC, 2013, EXPERT OPIN BIOL TH, V13, P377, DOI 10.1517/14712598.2013.739601
   Cwynar A, 2020, POSTEP DERM ALERGOL, V37, P119, DOI 10.5114/ada.2019.81685
   Dawson J, 2021, ETHNIC SKIN HAIR OTH, P23
   de Lacharriere O, 2001, ARCH DERMATOL, V137, P641
   Doche I, 2020, J EUR ACAD DERMATOL, V34, pE599, DOI 10.1111/jdv.16480
   Donovan Jeff, 2015, JAAD Case Rep, V1, P305, DOI [10.1016/j.jdcr.2015.07.004, 10.1016/j.jdcr.2015.07.004]
   Egger Andjela, 2020, CellR4 Repair Replace Regen Reprogram, V8
   Ehrenfest DMD, 2012, CURR PHARM BIOTECHNO, V13, P1145
   El Taieb MA, 2017, DERMATOL THER, V30, DOI 10.1111/dth.12437
   Elliott K, 1999, J INVEST DERMATOL, V113, P873, DOI 10.1046/j.1523-1747.1999.00797.x
   Elmaadawi IH, 2018, J DERMATOL TREAT, V29, P431, DOI 10.1080/09546634.2016.1227419
   Fang S, 2016, STEM CELL TRANSL MED, V5, P1425, DOI 10.5966/sctm.2015-0367
   Fathollahi A, 2018, LUPUS, V27, P1053, DOI 10.1177/0961203318768889
   Fukuoka H., 2012, The American Journal of Cosmetic Surgery, V29, P273, DOI [10.5992/AJCS-D-12-00015.1, DOI 10.5992/AJCS-D-12-00015.1]
   Fukuoka H, 2017, CURR STEM CELL RES T, V12, P531, DOI 10.2174/1574888X12666170522114307
   Fukuoka Hirotaro, 2015, Eplasty, V15, pe10
   Gentile P, 2020, INT J MOL SCI, V21, DOI 10.3390/ijms21144982
   Gentile P, 2020, INT J MOL SCI, V21, DOI 10.3390/ijms21082702
   Gentile P, 2019, CELLS-BASEL, V8, DOI 10.3390/cells8050466
   Gentile P, 2019, BIOMEDICINES, V7, DOI 10.3390/biomedicines7020027
   Gentile P, 2017, INT J MOL SCI, V18, DOI 10.3390/ijms18020408
   Gentile P, 2015, STEM CELL TRANSL MED, V4, P1317, DOI 10.5966/sctm.2015-0107
   Giordano S, 2017, J COSMET DERMATOL-US, V16, P374, DOI 10.1111/jocd.12331
   Gir P, 2012, PLAST RECONSTR SURG, V129, P1277, DOI 10.1097/PRS.0b013e31824ecae6
   Gnecchi M, 2005, NAT MED, V11, P367, DOI 10.1038/nm0405-367
   Gnedeva K, 2015, PLOS ONE, V10, DOI 10.1371/journal.pone.0116892
   Grant JE, 2022, BRAIN IMAGING BEHAV, V16, P547, DOI 10.1007/s11682-021-00533-5
   Gu YJ, 2016, MOL MED REP, V13, P5207, DOI 10.3892/mmr.2016.5169
   Guo HW, 2017, EXPERT OPIN INV DRUG, V26, P917, DOI 10.1080/13543784.2017.1353598
   Gupta AK, 2018, J EUR ACAD DERMATOL, V32, P2112, DOI 10.1111/jdv.15081
   Gurunathan S, 2019, CELLS-BASEL, V8, DOI 10.3390/cells8040307
   HARKEY MR, 1993, FORENSIC SCI INT, V63, P9, DOI 10.1016/0379-0738(93)90255-9
   Hosking AM, 2019, SKIN APPENDAGE DISOR, V5, P72, DOI 10.1159/000492035
   Ji SF, 2021, SIGNAL TRANSDUCT TAR, V6, DOI 10.1038/s41392-020-00441-y
   Jones E, 2015, METHODS MOL BIOL, V1235, P105, DOI 10.1007/978-1-4939-1785-3_10
   KAMEN DL, 2018, ARCH DIS CHILD, V5, pA46, DOI DOI 10.1136/LUPUS-2018-LSM.76
   Kanti V, 2018, J EUR ACAD DERMATOL, V32, P11, DOI 10.1111/jdv.14624
   Katzer T, 2019, DERMATOL THER, V32, DOI 10.1111/dth.13059
   Kim HO, 2013, TISSUE ENG REGEN MED, V10, P93, DOI 10.1007/s13770-013-0010-7
   KLIGMAN AM, 1961, ARCH DERMATOL, V83, P175, DOI 10.1001/archderm.1961.01580080005001
   Konomi K, 2015, CELL STEM CELL, V16, P350, DOI 10.1016/j.stem.2015.03.012
   Kuka G, 2020, AESTHET SURG J, V40, pNP328, DOI 10.1093/asj/sjaa037
   Lener T, 2015, J EXTRACELL VESICLES, V4, DOI 10.3402/jev.v4.30087
   LESKO SM, 1993, JAMA-J AM MED ASSOC, V269, P998, DOI 10.1001/jama.269.8.998
   Li CL, 2017, STEM CELLS, V35, P1719, DOI 10.1002/stem.2638
   Li YY, 2021, STEM CELLS INT, V2021, DOI 10.1155/2021/8834590
   Li ZJ, 2012, DERMATOL SURG, V38, P1040, DOI 10.1111/j.1524-4725.2012.02394.x
   Liang J, 2010, ANN RHEUM DIS, V69, P1423, DOI 10.1136/ard.2009.123463
   Lovell-Badge R, 2021, STEM CELL REP, V16, P1398, DOI 10.1016/j.stemcr.2021.05.012
   Maguire Greg, 2013, Commun Integr Biol, V6, pe26631, DOI 10.4161/cib.26631
   Meah N, 2020, J AM ACAD DERMATOL, V83, P123, DOI 10.1016/j.jaad.2020.03.004
   Mirzoyev SA, 2014, J INVEST DERMATOL, V134, P1141, DOI 10.1038/jid.2013.464
   Mounsey AL, 2009, AM FAM PHYSICIAN, V80, P356
   Muzes G, 2022, CELLS-BASEL, V11, DOI 10.3390/cells11152300
   Mysore V, 2016, INDIAN J DERMATOL VE, V82, P128, DOI 10.4103/0378-6323.177432
   Narita K, 2020, DERMATOL SURG, V46, P819, DOI 10.1097/DSS.0000000000002128
   Nepal Suman, 2021, J Cutan Aesthet Surg, V14, P295, DOI [10.4103/jcas.jcas_47_19, 10.4103/JCAS.JCAS_47_19]
   Ntege EH, 2020, REGEN THER, V14, P136, DOI 10.1016/j.reth.2020.01.004
   Ohyama M, 2019, INFLAMM REGEN, V39, DOI 10.1186/s41232-019-0093-1
   Ohyama M, 2012, J DERMATOL, V39, P18, DOI 10.1111/j.1346-8138.2011.01416.x
   Owczarczyk-Saczonek A, 2017, STEM CELLS INT, V2017, DOI 10.1155/2017/4740709
   Patel DB, 2018, BIOTECHNOL ADV, V36, P2051, DOI 10.1016/j.biotechadv.2018.09.001
   Perez-Meza D, 2017, STEM CELLS CLONING, V10, P1, DOI 10.2147/SCCAA.S131431
   Pinto A, 2021, PLAST RECONSTR SURG, V148, p39S, DOI 10.1097/PRS.0000000000008785
   Poliner AD, 2021, J DERMATOL, V48, P1113, DOI 10.1111/1346-8138.15902
   Raghvendra TS., 2010, INT J PHARM SCI REV, V4, P45
   Rajendran RL, 2020, CELLS-BASEL, V9, DOI 10.3390/cells9040856
   Randolph M, 2021, J AM ACAD DERMATOL, V84, P737, DOI [10.1016/j.jaad.2020.06.1009, 10.1016/j.jaad.2020.08.076, 10.1016/j.jaad.2020.06.1009]
   Regmi S, 2019, EUR J CELL BIOL, V98, DOI 10.1016/j.ejcb.2019.04.002
   Riazifar M, 2019, ACS NANO, V13, P6670, DOI 10.1021/acsnano.9b01004
   Rigopoulos D, 2015, CURR PROBL DERMATOL, V47, P76, DOI 10.1159/000369407
   Rossi A, 2012, RECENT PATENTS INFLA, V6, P130, DOI 10.2174/187221312800166859
   Rudnicka L, ATLAS TRICHOSCOPY, V2012th, P205
   Sadick NS, 2017, J DRUGS DERMATOL, V16, P5
   Salim S, 2020, J CONTROL RELEASE, V325, P84, DOI 10.1016/j.jconrel.2020.06.019
   Seetharam KA, 2013, INDIAN J DERMATOL VE, V79, P563, DOI 10.4103/0378-6323.116725
   Shimizu Y, 2022, REGEN THER, V21, P73, DOI 10.1016/j.reth.2022.05.008
   Shin H, 2015, INT J DERMATOL, V54, P730, DOI 10.1111/ijd.12650
   Song N, 2020, TRENDS PHARMACOL SCI, V41, P653, DOI 10.1016/j.tips.2020.06.009
   Starace M, 2022, CLIN EXP DERMATOL, V47, P589, DOI 10.1111/ced.14982
   Stevens HP, 2018, AESTHET SURG J, V38, P811, DOI 10.1093/asj/sjy029
   SUZUKI N, 1989, J CLIN INVEST, V83, P937, DOI 10.1172/JCI113979
   Taghiabadi E, 2020, SKIN PHARMACOL PHYS, V33, P280, DOI 10.1159/000510152
   Tang WY, 2021, ARCH IMMUNOL THER EX, V69, DOI 10.1007/s00005-021-00603-y
   Tang ZY, 2022, J COSMET DERMATOL-US, V21, P4184, DOI 10.1111/jocd.14900
   Teixeira FG, 2017, STEM CELL TRANSL MED, V6, P634, DOI 10.5966/sctm.2016-0071
   de la Torre P, 2021, GENES-BASEL, V12, DOI 10.3390/genes12010006
   Tortelly VD, 2020, SKIN APPENDAGE DISOR, V6, P48, DOI 10.1159/000504233
   Tosti A, 2008, J AM ACAD DERMATOL, V59, P64, DOI 10.1016/j.jaad.2008.03.031
   Traggiai E, 2008, STEM CELLS, V26, P562, DOI 10.1634/stemcells.2007-0528
   Trüeb RM, 2018, CLIN REV ALLERG IMMU, V54, P68, DOI 10.1007/s12016-017-8620-9
   Trüeb RM, 2010, LUPUS, V19, P1078, DOI 10.1177/0961203310373938
   Tsuboi R, 2020, J AM ACAD DERMATOL, V83, P109, DOI 10.1016/j.jaad.2020.02.033
   Tucker BTP, 2011, J ANXIETY DISORD, V25, P88, DOI 10.1016/j.janxdis.2010.08.007
   Vangsness CT, 2015, ARTHROSCOPY, V31, P1836, DOI 10.1016/j.arthro.2015.03.014
   Vañó-Galván S, 2021, J AM ACAD DERMATOL, V84, P1644, DOI 10.1016/j.jaad.2021.02.054
   Vasanthan J, 2021, CELLS-BASEL, V10, DOI 10.3390/cells10010054
   Wang DD, 2018, STEM CELL REP, V10, P933, DOI 10.1016/j.stemcr.2018.01.029
   Wang DD, 2017, CELL MOL IMMUNOL, V14, P423, DOI 10.1038/cmi.2015.89
   Wang Q, 2015, LUPUS, V24, P1221, DOI 10.1177/0961203315583541
   Williams DM, 2018, RESP CARE, V63, P655, DOI 10.4187/respcare.06314
   Williams R, 2021, J INVEST DERMATOL, V141, P1041, DOI 10.1016/j.jid.2020.11.009
   Xu P, 2020, STEM CELL RES THER, V11, DOI 10.1186/s13287-020-01777-6
   Yamanaka S, 2020, CELL STEM CELL, V27, P523, DOI 10.1016/j.stem.2020.09.014
   Yang CJ, 2021, FRONT IMMUNOL, V12, DOI 10.3389/fimmu.2021.714832
   Yenin JZ, 2015, CLIN EXP DERMATOL, V40, P617, DOI 10.1111/ced.12556
   Yuan AR, 2020, EUR J PHARMACOL, V881, DOI 10.1016/j.ejphar.2020.173197
   Yuan XR, 2019, NAT COMMUN, V10, DOI 10.1038/s41467-019-10491-8
   ZANZOTTERA F, 2014, JCDSA, V4, P268, DOI DOI 10.4236/JCDSA.2014.44036
   Zhang B, 2015, STEM CELLS, V33, P2158, DOI 10.1002/stem.1771
   Zhao CZ, 2018, STEM CELLS INT, V2018, DOI [10.15354/si.18.re002, 10.1155/2018/9601623]
   Zhou LJ, 2018, BIOCHEM BIOPH RES CO, V500, P325, DOI 10.1016/j.bbrc.2018.04.067
NR 130
TC 83
Z9 97
U1 6
U2 78
PU ELSEVIER
PI AMSTERDAM
PA RADARWEG 29, 1043 NX AMSTERDAM, NETHERLANDS
SN 2352-3204
J9 REGEN THER
JI Regen. Ther.
PD DEC
PY 2022
VL 21
BP 527
EP 539
DI 10.1016/j.reth.2022.10.005
EA OCT 2022
PG 13
WC Cell & Tissue Engineering; Engineering, Biomedical
WE Science Citation Index Expanded (SCI-EXPANDED)
SC Cell Biology; Engineering
GA 6F0QG
UT WOS:000883774400001
PM 36382136
OA Green Submitted, gold
DA 2026-02-11
ER

PT J
AU Hong, PY
   Yang, H
   Wu, Y
   Li, K
   Tang, ZG
AF Hong, Pengyu
   Yang, Hao
   Wu, Yue
   Li, Kun
   Tang, Zhangui
TI The functions and clinical application potential of exosomes derived
   from adipose mesenchymal stem cells: a comprehensive review
SO STEM CELL RESEARCH & THERAPY
LA English
DT Review
DE Adipose-derived stem cells; Exosomes; Function; Clinical application
ID EXTRACELLULAR VESICLES EXOSOMES; IN-VITRO; ENHANCE ANGIOGENESIS;
   NONCODING RNAS; CANCER BIOLOGY; ROLES; MIGRATION; MICRORNAS;
   MICROVESICLES; INFLAMMATION
AB Exosomes are extracellular membranous nanovesicles that mediate local and systemic intercellular communication by transporting proteins or nucleic acids (DNA and RNA) into target cells, thus altering the behaviors of recipient cells. Recent studies have revealed that these vesicles play a critical role in many biological functions, such as cell proliferation, immune regulation, nerve regeneration, and cancer. Adipose-derived stem cells (ADSCs) are now considered a multipotent and abundant tool in the field of cell therapy and regenerative medicine. ADSCs can produce and secrete many exosomes, which inherit multiple functions of cells. Therefore, in this review, we will introduce the characteristics of exosomes derived from ADSCs (ADSC-Exos), describe their functions in different biological processes, summarize the latest research achievements, describe their limitations in cell-free therapy, and provide further insights into their clinical application potential for the treatment of certain diseases.
C1 [Hong, Pengyu; Yang, Hao; Wu, Yue; Li, Kun; Tang, Zhangui] Cent South Univ, Xiangya Stomatol Hosp, Dept Oral & Maxillofacial Surg, Changsha 410008, Hunan, Peoples R China.
   [Hong, Pengyu; Yang, Hao; Wu, Yue] Cent South Univ, Sch Stomatol, Changsha 410008, Hunan, Peoples R China.
C3 Central South University; Central South University
RP Li, K; Tang, ZG (corresponding author), Cent South Univ, Xiangya Stomatol Hosp, Dept Oral & Maxillofacial Surg, Changsha 410008, Hunan, Peoples R China.
EM 406889138@qq.com; tangzhangui@aliyun.com
FU National Natural Science Foundation of China [81800952]; Natural Science
   Foundation of Hunan Province, China [2018JJ3712]; Fundamental Research
   Funds for the Central Universities of Central South University
   [2018zzts838]
FX This work has been supported by the National Natural Science Foundation
   of China (81800952); the Natural Science Foundation of Hunan Province,
   China (2018JJ3712); and the Fundamental Research Funds for the Central
   Universities of Central South University (2018zzts838).
CR Lopez-Verrilli MA, 2013, GLIA, V61, P1795, DOI 10.1002/glia.22558
   Argentati C, 2018, INT J MOL SCI, V19, DOI 10.3390/ijms19113475
   Baharlou R, 2019, IRAN J ALLERGY ASTHM, V18, P114
   Bai Y, 2018, BIOCHEM BIOPH RES CO, V500, P310, DOI 10.1016/j.bbrc.2018.04.065
   Balaj L, 2011, NAT COMMUN, V2, DOI 10.1038/ncomms1180
   Bielefeld KA, 2013, CELL MOL LIFE SCI, V70, P2059, DOI 10.1007/s00018-012-1152-9
   Blazquez R, 2014, FRONT IMMUNOL, V5, DOI 10.3389/fimmu.2014.00556
   Boutens L, 2016, DIABETOLOGIA, V59, P879, DOI 10.1007/s00125-016-3904-9
   Bryniarski K, 2013, J ALLERGY CLIN IMMUN, V132, P170, DOI 10.1016/j.jaci.2013.04.048
   Bucan V, 2019, MOL NEUROBIOL, V56, P1812, DOI 10.1007/s12035-018-1172-z
   Bunggulawa EJ, 2018, J NANOBIOTECHNOL, V16, DOI 10.1186/s12951-018-0403-9
   Chang CL, 2018, AM J TRANSL RES, V10, P1053
   Chen CY, 2018, THERANOSTICS, V8, P1607, DOI 10.7150/thno.22958
   Chia JJ, 2016, J CLIN INVEST, V126, P4331, DOI 10.1172/JCI85740
   Ching RC, 2015, NEURAL REGEN RES, V10, P743, DOI 10.4103/1673-5374.156968
   Cho BS, 2018, STEM CELL RES THER, V9, DOI 10.1186/s13287-018-0939-5
   Cooper DR, 2018, ADV WOUND CARE, V7, P299, DOI 10.1089/wound.2017.0775
   Cui XJ, 2017, J CARDIOVASC PHARM, V70, P225, DOI 10.1097/FJC.0000000000000507
   Di Meo Sergio, 2016, Oxid Med Cell Longev, V2016, P1245049, DOI 10.1155/2016/1245049
   Di Meo S, 2016, OXID MED CELL LONGEV, V2016, DOI 10.1155/2016/1245049
   Elshabrawy HA, 2015, ANGIOGENESIS, V18, P433, DOI 10.1007/s10456-015-9477-2
   Elsherbini A, 2018, ADV CANCER RES, V140, P121, DOI 10.1016/bs.acr.2018.05.004
   Farinazzo A, 2015, CYTOTHERAPY, V17, P571, DOI 10.1016/j.jcyt.2015.01.005
   Fernando MR, 2017, PLOS ONE, V12, DOI 10.1371/journal.pone.0183915
   Fu M, 2019, MOL CANCER, V18, DOI 10.1186/s12943-019-1001-7
   Gangadaran P, 2017, J CONTROL RELEASE, V264, P112, DOI 10.1016/j.jconrel.2017.08.022
   Gentile P, 2014, INT J MOL SCI, V15, P3640, DOI 10.3390/ijms15033640
   Gomez CD, 2018, FRONT GENET, V9, DOI 10.3389/fgene.2018.00092
   Goodarzi P, 2018, ADV EXP MED BIOL, V1119, P119, DOI 10.1007/5584_2018_251
   Han KY, 2017, SCI REP-UK, V7, DOI 10.1038/srep40548
   Han YN, 2018, INT J BIOL SCI, V14, P633, DOI 10.7150/ijbs.25018
   Han YD, 2018, BIOCHEM BIOPH RES CO, V497, P305, DOI 10.1016/j.bbrc.2018.02.076
   Han YD, 2019, INT J BIOCHEM CELL B, V109, P59, DOI 10.1016/j.biocel.2019.01.017
   Hannafon BN, 2013, INT J MOL SCI, V14, P14240, DOI 10.3390/ijms140714240
   Huang BX, 2018, STEM CELL RES THER, V9, DOI 10.1186/s13287-018-0953-7
   Huang X, 2018, EXP CELL RES, V371, P269, DOI 10.1016/j.yexcr.2018.08.021
   Jeyaram A, 2018, AAPS J, V20, DOI 10.1208/s12248-017-0160-y
   Kalluri R, 2016, J CLIN INVEST, V126, P1208, DOI 10.1172/JCI81135
   Kalogeris T, 2017, COMPR PHYSIOL, V7, P113, DOI 10.1002/cphy.c160006
   Kao CY, 2019, CURR OPIN BIOTECH, V60, P89, DOI 10.1016/j.copbio.2019.01.005
   Kapur SK, 2013, BIOCHIMIE, V95, P2222, DOI 10.1016/j.biochi.2013.06.001
   Kariminekoo S, 2016, ARTIF CELL NANOMED B, V44, P749, DOI 10.3109/21691401.2015.1129620
   Keshtkar S, 2018, STEM CELL RES THER, V9, DOI 10.1186/s13287-018-0791-7
   Ko SF, 2015, STEM CELLS INT, V2015, DOI 10.1155/2015/853506
   Kowal J, 2014, CURR OPIN CELL BIOL, V29, P116, DOI 10.1016/j.ceb.2014.05.004
   Lamichhane TN, 2015, TISSUE ENG PART B-RE, V21, P45, DOI [10.1089/ten.TEB.2014.0300, 10.1089/ten.teb.2014.0300]
   Lee M, 2018, BRAIN RES, V1691, P87, DOI 10.1016/j.brainres.2018.03.034
   Lee M, 2016, BIOCHEM BIOPH RES CO, V479, P434, DOI 10.1016/j.bbrc.2016.09.069
   Lee M, 2016, EUR J NEUROSCI, V44, P2114, DOI 10.1111/ejn.13275
   Lee Y, 2012, HUM MOL GENET, V21, pR125, DOI 10.1093/hmg/dds317
   Li K, 2019, J CELL PHYSIOL, V234, P20925, DOI 10.1002/jcp.28697
   Li M, 2018, ANDROLOGY-US, V6, P927, DOI 10.1111/andr.12519
   Li M, 2014, PHILOS T R SOC B, V369, DOI 10.1098/rstb.2013.0502
   Li P, 2017, THERANOSTICS, V7, P789, DOI 10.7150/thno.18133
   Li WY, 2018, ACS APPL MATER INTER, V10, P5240, DOI 10.1021/acsami.7b17620
   Li ZX, 2018, CANCER MANAG RES, V10, P6757, DOI 10.2147/CMAR.S169406
   Lin KC, 2016, INT J CARDIOL, V216, P173, DOI 10.1016/j.ijcard.2016.04.061
   Lin RZ, 2013, MOL CELL BIOCHEM, V383, P13, DOI 10.1007/s11010-013-1746-z
   Liu AM, 2014, PLOS ONE, V9, DOI 10.1371/journal.pone.0086872
   Liu Z, 2019, CELL DEATH DISCOV, V5, DOI 10.1038/s41420-019-0159-5
   Lopatina T, 2014, CELL COMMUN SIGNAL, V12, DOI 10.1186/1478-811X-12-26
   Lou GH, 2015, J HEMATOL ONCOL, V8, DOI 10.1186/s13045-015-0220-7
   Luo QC, 2017, CELL PHYSIOL BIOCHEM, V44, P2105, DOI 10.1159/000485949
   Ma T, 2019, J CELL BIOCHEM, V120, P10847, DOI 10.1002/jcb.28376
   Maroto R, 2017, J EXTRACELL VESICLES, V6, DOI 10.1080/20013078.2017.1359478
   Mathivanan S, 2012, NUCLEIC ACIDS RES, V40, pD1241, DOI 10.1093/nar/gkr828
   McCullough J, 2013, ANNU REV BIOCHEM, V82, P663, DOI 10.1146/annurev-biochem-072909-101058
   Mizuno H, 2013, J ORAL BIOSCI, V55, P132, DOI 10.1016/j.job.2013.04.005
   Molinuevo JL, 2018, ACTA NEUROPATHOL, V136, P821, DOI 10.1007/s00401-018-1932-x
   Ni JS, 2018, CELL PHYSIOL BIOCHEM, V48, P1710, DOI 10.1159/000492298
   Ning HX, 2014, PLOS ONE, V9, DOI 10.1371/journal.pone.0106246
   Pan JJ, 2019, J CELL BIOCHEM, V120, P4433, DOI 10.1002/jcb.27731
   Preisner F, 2018, STEM CELL REV REP, V14, P125, DOI 10.1007/s12015-017-9772-y
   Qu XH, 2018, BIOCHEM BIOPH RES CO, V501, P547, DOI 10.1016/j.bbrc.2018.05.035
   Qu Y, 2017, J CELL MOL MED, V21, P2491, DOI 10.1111/jcmm.13170
   Raposo G, 2013, J CELL BIOL, V200, P373, DOI 10.1083/jcb.201211138
   Ren L, 2019, BIOCHEM BIOPH RES CO, V508, P138, DOI 10.1016/j.bbrc.2018.11.109
   Ren S, 2019, STEM CELL RES THER, V10, DOI 10.1186/s13287-019-1152-x
   Sanchez A, 2012, NEUROSCI RES, V72, P1, DOI 10.1016/j.neures.2011.09.003
   Sasaki R, 2019, INT J MOL SCI, V20, DOI 10.3390/ijms20061406
   Seo Y, 2019, STEM CELLS INT, V2019, DOI 10.1155/2019/5126156
   Shabbir A, 2015, STEM CELLS DEV, V24, P1635, DOI 10.1089/scd.2014.0316
   Shang QW, 2015, STEM CELLS DEV, V24, P2052, DOI 10.1089/scd.2014.0557
   Shen M, 2018, CANCER LETT, V431, P115, DOI 10.1016/j.canlet.2018.05.040
   Srinivasan S, 2016, SCI REP-UK, V6, DOI 10.1038/srep24436
   Sun ZQ, 2018, MOL CANCER, V17, DOI 10.1186/s12943-018-0897-7
   Théry C, 2018, J EXTRACELL VESICLES, V7, DOI 10.1080/20013078.2018.1535750
   Tofiño-Vian M, 2017, OXID MED CELL LONGEV, V2017, DOI 10.1155/2017/7197598
   TRAMS EG, 1981, BIOCHIM BIOPHYS ACTA, V645, P63, DOI 10.1016/0005-2736(81)90512-5
   Valadi H, 2007, NAT CELL BIOL, V9, P654, DOI 10.1038/ncb1596
   van der Pol E, 2012, PHARMACOL REV, V64, P676, DOI 10.1124/pr.112.005983
   Vojtech L, 2014, NUCLEIC ACIDS RES, V42, P7290, DOI 10.1093/nar/gku347
   Wang LZ, 2017, SCI REP-UK, V7, DOI 10.1038/s41598-017-01357-4
   Wang SS, 2009, CURR OPIN GENET DEV, V19, P205, DOI 10.1016/j.gde.2009.04.002
   Wu SM, 2019, MOL MED REP, V19, P177, DOI 10.3892/mmr.2018.9664
   Wu YT, 2015, ANALYST, V140, P6631, DOI 10.1039/c5an00688k
   Xiao J, 2016, CELL DEATH DIS, V7, DOI 10.1038/cddis.2016.181
   Xie Y, 2019, MOL CANCER, V18, DOI 10.1186/s12943-019-0984-4
   Xie Y, 2017, J CELL MOL MED, V21, P1033, DOI 10.1111/jcmm.13039
   Xu B, 2017, CELL RES, V27, P882, DOI 10.1038/cr.2017.62
   Xue CL, 2018, STEM CELLS DEV, V27, P456, DOI 10.1089/scd.2017.0296
   Yang J, 2018, AM J TRANSL RES, V10, P4350
   Yang K, 2016, LAB INVEST, V96, P116, DOI 10.1038/labinvest.2015.144
   Yang WZ, 2017, J DIABETES COMPLICAT, V31, P653, DOI 10.1016/j.jdiacomp.2016.12.004
   Yang YJ, 2018, J MOL NEUROSCI, V65, P74, DOI 10.1007/s12031-018-1071-9
   Yao ZY, 2018, J ZHEJIANG UNIV-SC B, V19, P183, DOI 10.1631/jzus.B1600490
   Yu B, 2014, INT J MOL SCI, V15, P4142, DOI 10.3390/ijms15034142
   Zarei Sara, 2015, Surg Neurol Int, V6, P171, DOI [10.4103/2152-7806.169561, 10.4103/2152-7806.169561]
   Zhang W, 2018, EXP CELL RES, V370, P333, DOI 10.1016/j.yexcr.2018.06.035
   Zhang Y, 2017, J CELL SCI, V130, P1158, DOI 10.1242/jcs.197764
   Zhang Y, 2016, CELL PROLIFERAT, V49, P3, DOI 10.1111/cpr.12233
   Zhang Y, 2017, SAUDI J GASTROENTERO, V23, P223, DOI 10.4103/sjg.SJG_122_17
   Zhao H, 2018, DIABETES, V67, P235, DOI 10.2337/db17-0356
   Zheng HM, 2018, J EXP CLIN CANC RES, V37, DOI 10.1186/s13046-018-0901-5
   Zhu CT, 2017, EUR REV MED PHARMACO, V21, P5562, DOI 10.26355/eurrev_201712_13993
   Zhu LL, 2018, ANDROLOGIA, V50, DOI 10.1111/and.12871
NR 116
TC 221
Z9 244
U1 1
U2 67
PU BMC
PI LONDON
PA CAMPUS, 4 CRINAN ST, LONDON N1 9XW, ENGLAND
EI 1757-6512
J9 STEM CELL RES THER
JI Stem Cell Res. Ther.
PD AUG 7
PY 2019
VL 10
IS 1
AR 242
DI 10.1186/s13287-019-1358-y
PG 12
WC Cell & Tissue Engineering; Cell Biology; Medicine, Research &
   Experimental
WE Science Citation Index Expanded (SCI-EXPANDED)
SC Cell Biology; Research & Experimental Medicine
GA IO2JY
UT WOS:000479209900001
PM 31391108
OA Green Submitted, gold
DA 2026-02-11
ER

PT J
AU Alvites, R
   Branquinho, M
   Sousa, AC
   Lopes, B
   Sousa, P
   Maurício, AC
AF Alvites, Rui
   Branquinho, Mariana
   Sousa, Ana C.
   Lopes, Bruna
   Sousa, Patricia
   Mauricio, Ana Colette
TI Mesenchymal Stem/Stromal Cells and Their Paracrine
   Activity-Immunomodulation Mechanisms and How to Influence the
   Therapeutic Potential
SO PHARMACEUTICS
LA English
DT Review
DE Mesenchymal Stem; Stromal Cells; secretome; extracellular vesicles;
   homing; immunomodulation; regenerative medicine
ID EXTRACELLULAR VESICLES EXOSOMES; MARROW STROMAL CELLS; STEM-CELLS;
   BONE-MARROW; T-CELLS; PROSTAGLANDIN E-2; ADIPOSE-TISSUE; LUNG INJURY;
   INHIBIT; MIGRATION
AB With high clinical interest to be applied in regenerative medicine, Mesenchymal Stem/Stromal Cells have been widely studied due to their multipotency, wide distribution, and relative ease of isolation and expansion in vitro. Their remarkable biological characteristics and high immunomodulatory influence have opened doors to the application of MSCs in many clinical settings. The therapeutic influence of these cells and the interaction with the immune system seems to occur both directly and through a paracrine route, with the production and secretion of soluble factors and extracellular vesicles. The complex mechanisms through which this influence takes place is not fully understood, but several functional manipulation techniques, such as cell engineering, priming, and preconditioning, have been developed. In this review, the knowledge about the immunoregulatory and immunomodulatory capacity of MSCs and their secretion products is revisited, with a special focus on the phenomena of migration and homing, direct cell action and paracrine activity. The techniques for homing improvement, cell modulation and conditioning prior to the application of paracrine factors were also explored. Finally, multiple assays where different approaches were applied with varying success were used as examples to justify their exploration.
C1 [Alvites, Rui; Branquinho, Mariana; Sousa, Ana C.; Lopes, Bruna; Sousa, Patricia; Mauricio, Ana Colette] Univ Porto, Inst Ciencias Tecnol & Agroambiente ICETA, Ctr Estudos Ciencia Anim CECA, Praca Gomes Teixeira,Apartado 55142, P-4051401 Porto, Portugal.
   [Alvites, Rui; Branquinho, Mariana; Sousa, Ana C.; Lopes, Bruna; Sousa, Patricia; Mauricio, Ana Colette] Univ Porto, Dept Clin Vet, Inst Ciencias Biomed Abel Salazar ICBAS, Rua Jorge Viterbo Ferreira 228, P-4050313 Porto, Portugal.
C3 Universidade do Porto; Universidade do Porto
RP Maurício, AC (corresponding author), Univ Porto, Inst Ciencias Tecnol & Agroambiente ICETA, Ctr Estudos Ciencia Anim CECA, Praca Gomes Teixeira,Apartado 55142, P-4051401 Porto, Portugal.; Maurício, AC (corresponding author), Univ Porto, Dept Clin Vet, Inst Ciencias Biomed Abel Salazar ICBAS, Rua Jorge Viterbo Ferreira 228, P-4050313 Porto, Portugal.
EM rmalvites@icbas.up.pt; mevieira@icbas.up.pt; up201502681@up.pt;
   bilopes@icbas.up.pt; 201403005@icbas.up.pt; acmauricio@icbas.up.pt
RI ; Maurício, Ana Colette/AIC-5064-2022; Alvites, Rui/N-3720-2016; Vieira
   Branquinho, Mariana Esteves/AAV-4899-2020; Sousa, Patrícia/JPK-3844-2023
OI Sousa, Ana Catarina/0000-0002-8800-2195; Maurício, Ana
   Colette/0000-0002-0018-9363; Alvites, Rui/0000-0003-1945-6377; Vieira
   Branquinho, Mariana Esteves/0000-0003-1328-464X; Sousa,
   Patrícia/0000-0003-2531-3196; TUMMOD, RUTUJA/0009-0003-9765-2135; Lopes,
   Bruna/0000-0002-8168-2415
FU FCT [PEst-OE/AGR/UI0211/2011]; Project COMPETE 2020, from ANIProjetos
   ID&T Empresas em Copromocao; project insitu.BiomasReinvent
   biomanufacturing systems by using an usability approach for in situ
   clinic temporary implants fabrication [POCI-01-0247-FEDER-017771];
   project Print-on-OrgansEngineering bioinks and processes for direct
   printing on organs [POCI-01-0247-FEDER-033877]; Bone2Move-Development of
   in vivo experimental techniques and modelling methodologies for the
   evaluation of 4D scaffolds for bone defect in sheep model: an
   integrative research approach [POCI-01-0145-FEDER-031146]; PhD
   scholarship Mariana Vieira Branquinho [SFRH/BD/146172/2019]; PhD
   scholarship Ana Catarina Sousa [SFRH/BD/146689/2019]; PhD scholarship
   Bruna Lopes [2021.05265.BD]; Fundação para a Ciência e a Tecnologia
   [SFRH/BD/146172/2019, SFRH/BD/146689/2019] Funding Source: FCT; Swedish
   Research Council [2021-05265] Funding Source: Swedish Research Council
FX FundingThis research was funded by Projects PEst-OE/AGR/UI0211/2011 from
   FCT, and COMPETE 2020, from ANIProjetos ID&T Empresas em Copromocao, by
   the project insitu.BiomasReinvent biomanufacturing systems by using an
   usability approach for in situ clinic temporary implants fabrication
   with the reference POCI-01-0247-FEDER-017771, by the project
   Print-on-OrgansEngineering bioinks and processes for direct printing on
   organs with the reference POCI-01-0247-FEDER-033877, by the project
   Bone2Move-Development of in vivo experimental techniques and modelling
   methodologies for the evaluation of 4D scaffolds for bone defect in
   sheep model: an integrative research approach with the reference
   POCI-01-0145-FEDER-031146 and by the PhD scholarships Mariana Vieira
   Branquinho (SFRH/BD/146172/2019), Ana Catarina Sousa
   (SFRH/BD/146689/2019) and Bruna Lopes (2021.05265.BD).
CR Aggarwal S, 2005, BLOOD, V105, P1815, DOI 10.1182/blood-2004-04-1559
   Ahangar P, 2020, INT J MOL SCI, V21, DOI 10.3390/ijms21197038
   Ahmad T, 2014, EMBO J, V33, P994, DOI 10.1002/embj.201386030
   Al-Azzawi B, 2020, The Open Stem Cell Journal, V6, P1, DOI [10.2174/1876893802006010001, 10.2174/1876893802006010001, DOI 10.2174/1876893802006010001]
   Alcayaga-Miranda F, 2017, FRONT IMMUNOL, V8, DOI 10.3389/fimmu.2017.00339
   Alvarez-Viejo M, 2015, WORLD J STEM CELLS, V7, P470, DOI 10.4252/wjsc.v7.i2.470
   Alvites RD, 2021, STEM CELLS INT, V2021, DOI 10.1155/2021/6613029
   Antunes MA, 2014, RESP RES, V15, DOI 10.1186/s12931-014-0118-x
   Bader AM, 2015, PLOS ONE, V10, DOI 10.1371/journal.pone.0138477
   Bailey AM, 2009, PLOS COMPUT BIOL, V5, DOI 10.1371/journal.pcbi.1000294
   Baker M., 2009, NATURE REPORTS STEM, DOI [10.1038/stemcells.2009.121, DOI 10.1038/STEMCELLS.2009.121]
   Bayo J, 2017, ONCOTARGET, V8, P80235, DOI 10.18632/oncotarget.10288
   Beegle J, 2015, STEM CELLS, V33, P1818, DOI 10.1002/stem.1976
   Belema-Bedada F, 2008, CELL STEM CELL, V2, P566, DOI 10.1016/j.stem.2008.03.003
   Bernardo ME, 2013, CELL STEM CELL, V13, P392, DOI 10.1016/j.stem.2013.09.006
   Brandau S, 2014, PLOS ONE, V9, DOI 10.1371/journal.pone.0106903
   Brandau S, 2010, J LEUKOCYTE BIOL, V88, P1005, DOI 10.1189/jlb.0410207
   Bulati M, 2020, FRONT IMMUNOL, V11, DOI 10.3389/fimmu.2020.00054
   Caplan H, 2019, FRONT IMMUNOL, V10, DOI 10.3389/fimmu.2019.01645
   Caruso S, 2018, FRONT IMMUNOL, V9, DOI 10.3389/fimmu.2018.01486
   Castro-Manrreza ME, 2015, J IMMUNOL RES, V2015, DOI 10.1155/2015/394917
   Chang CL, 2012, J TRANSL MED, V10, DOI 10.1186/1479-5876-10-244
   Che N, 2012, CELL IMMUNOL, V274, P46, DOI 10.1016/j.cellimm.2012.02.004
   Chen GN, 2016, CELL TRANSPLANT, V25, P1801, DOI 10.3727/096368916X690980
   Chen LW, 2008, PLOS ONE, V3, DOI 10.1371/journal.pone.0001886
   Chen WC, 2016, IMMUNOL RES, V64, P831, DOI 10.1007/s12026-016-8798-6
   Chen Y, 2019, TISSUE ENG PART B-RE, V25, P492, DOI [10.1089/ten.TEB.2019.0131, 10.1089/ten.teb.2019.0131]
   Cheung TS, 2019, HAEMATOLOGICA, V104, pE438, DOI 10.3324/haematol.2018.214767
   Chiossone L, 2016, STEM CELLS, V34, P1909, DOI 10.1002/stem.2369
   Chou KJ, 2017, EXP CELL RES, V350, P91, DOI 10.1016/j.yexcr.2016.11.010
   Contini P, 2020, FRONT IMMUNOL, V11, DOI 10.3389/fimmu.2020.01613
   Cooney DS, 2016, SCI REP-UK, V6, DOI 10.1038/srep31306
   Coppin L, 2019, CELLS-BASEL, V8, DOI 10.3390/cells8101160
   Corcione A, 2006, BLOOD, V107, P367, DOI 10.1182/blood-2005-07-2657
   Corradetti B, 2017, SCI REP-UK, V7, DOI 10.1038/s41598-017-08687-3
   Court AC, 2020, EMBO REP, V21, DOI 10.15252/embr.201948052
   Cunningham CJ, 2018, J CEREBR BLOOD F MET, V38, P1276, DOI 10.1177/0271678X18776802
   Day RB, 2015, BLOOD, V125, P3114, DOI 10.1182/blood-2015-02-629444
   Devireddy LR, 2017, TISSUE ENG PART B-RE, V23, P462, DOI [10.1089/ten.teb.2016.0451, 10.1089/ten.TEB.2016.0451]
   Di Tinco R, 2021, STEM CELL RES THER, V12, DOI 10.1186/s13287-021-02664-4
   Ding DC, 2007, NEUROBIOL DIS, V27, P339, DOI 10.1016/j.nbd.2007.06.010
   Dokic JM, 2016, CURR STEM CELL RES T, V11, P51, DOI 10.2174/1574888X10666150904114035
   Dominici M, 2006, CYTOTHERAPY, V8, P315, DOI 10.1080/14653240600855905
   English K, 2009, CLIN EXP IMMUNOL, V156, P149, DOI 10.1111/j.1365-2249.2009.03874.x
   Fan LX, 2016, INT J MOL SCI, V17, DOI 10.3390/ijms17050650
   Favaro E, 2016, DIABETOLOGIA, V59, P325, DOI 10.1007/s00125-015-3808-0
   Ferreira JR, 2018, FRONT IMMUNOL, V9, DOI 10.3389/fimmu.2018.02837
   Fitter S, 2017, STEM CELLS, V35, P940, DOI 10.1002/stem.2560
   Foo JB, 2021, STEM CELLS INT, V2021, DOI 10.1155/2021/2616807
   FRIEDENSTEIN AJ, 1970, CELL TISSUE KINET, V3, P393, DOI 10.1111/j.1365-2184.1970.tb00347.x
   Gálvez P, 2013, BRIT MED BULL, V105, P85, DOI 10.1093/bmb/lds036
   Gao H, 2009, STEM CELLS, V27, P857, DOI 10.1002/stem.23
   Gao LB, 2016, STEM CELL TRANSL MED, V5, P1496, DOI 10.5966/sctm.2015-0420
   García-Bernal D, 2021, FRONT CELL DEV BIOL, V9, DOI 10.3389/fcell.2021.650664
   Groh ME, 2005, EXP HEMATOL, V33, P928, DOI 10.1016/j.exphem.2005.05.002
   Ha CW, 2019, ARTHROSCOPY, V35, P277, DOI 10.1016/j.arthro.2018.07.028
   Helal MAM, 2016, IMMUNOPHARM IMMUNOT, V38, P414, DOI 10.1080/08923973.2016.1222617
   Honczarenko M, 2006, STEM CELLS, V24, P1030, DOI 10.1634/stemcells.2005-0319
   Hou J, 2013, CELL DEATH DIS, V4, DOI 10.1038/cddis.2013.338
   Hou Y, 2014, CELL BIOL INT, V38, P1050, DOI 10.1002/cbin.10294
   Hsu WT, 2013, J IMMUNOL, V190, P2372, DOI 10.4049/jimmunol.1202996
   Hu CX, 2019, STEM CELL RES THER, V10, DOI 10.1186/s13287-019-1225-x
   Huang S, 2015, CELL TRANSPLANT, V24, P2643, DOI 10.3727/096368915X687219
   Jiang DS, 2016, STEM CELLS, V34, P2393, DOI 10.1002/stem.2417
   Jiang XX, 2005, BLOOD, V105, P4120, DOI 10.1182/blood-2004-02-0586
   Jimenez-Puerta GJ, 2020, J CLIN MED, V9, DOI 10.3390/jcm9020445
   Joel MDM, 2019, AM J TRANSL RES, V11, P3890
   Kao CY, 2019, CURR OPIN BIOTECH, V60, P89, DOI 10.1016/j.copbio.2019.01.005
   Kawasaki Y, 2021, TRANSPL CELL THER, V27, DOI 10.1016/j.jtct.2020.11.012
   Kim DS, 2014, PLOS ONE, V9, DOI 10.1371/journal.pone.0083363
   Kozlowska U, 2019, WORLD J STEM CELLS, V11, P347, DOI 10.4252/wjsc.v11.i6.347
   Krampera M, 2006, STEM CELLS, V24, P386, DOI 10.1634/stemcells.2005-0008
   Kronsteiner B, 2011, STEM CELLS DEV, V20, P2115, DOI 10.1089/scd.2011.0031
   Kumar LP, 2019, CYTOKINE GROWTH F R, V46, P1, DOI 10.1016/j.cytogfr.2019.04.002
   Lai PL, 2019, BIOMARK RES, V7, DOI 10.1186/s40364-019-0156-0
   Langer HF, 2009, J MOL CELL CARDIOL, V47, P315, DOI 10.1016/j.yjmcc.2009.03.011
   Le Blanc K, 2004, SCAND J IMMUNOL, V60, P307, DOI 10.1111/j.0300-9475.2004.01483.x
   Lee DY, 2018, J BIOL ENG, V12, DOI 10.1186/s13036-018-0123-6
   Lee HK, 2020, STEM CELLS INT, V2020, DOI 10.1155/2020/5617192
   Li C, 2019, BIOSCIENCE REP, V39, DOI 10.1042/BSR20182417
   Li W, 2012, CELL DEATH DIFFER, V19, P1505, DOI 10.1038/cdd.2012.26
   Li X, 2021, HAEMATOLOGICA, V106, P770, DOI 10.3324/haematol.2018.204040
   Liang XT, 2014, CELL TRANSPLANT, V23, P1045, DOI 10.3727/096368913X667709
   Lien GS, 2014, STEM CELL RES THER, V5, DOI 10.1186/scrt486
   Liesveld JL, 2020, STEM CELLS, V38, P1241, DOI 10.1002/stem.3242
   Lin LY, 2018, CELL IMMUNOL, V326, P24, DOI 10.1016/j.cellimm.2017.07.010
   Ling WF, 2014, CANCER RES, V74, P1576, DOI 10.1158/0008-5472.CAN-13-1656
   Liu DL, 2021, SIGNAL TRANSDUCT TAR, V6, DOI 10.1038/s41392-020-00440-z
   Liu J, 2020, CELL DISCOV, V6, DOI 10.1038/s41421-020-0156-0
   Ponte AL, 2007, STEM CELLS, V25, P1737, DOI 10.1634/stemcells.2007-0054
   López-Beas J, 2020, MED RES REV, V40, P1315, DOI 10.1002/med.21659
   Luz-Crawford P, 2013, STEM CELL RES THER, V4, DOI 10.1186/scrt216
   Lv BK, 2017, AM J TRANSL RES, V9, P2492
   Maacha S, 2020, STEM CELLS INT, V2020, DOI 10.1155/2020/4356359
   Magne B, 2020, J INVEST DERMATOL, V140, P688, DOI 10.1016/j.jid.2019.07.721
   Mancuso P, 2018, OSTEOARTHR CARTILAGE, V26, pS297, DOI 10.1016/j.joca.2018.02.596
   Marofi F, 2017, FRONT IMMUNOL, V8, DOI 10.3389/fimmu.2017.01770
   Moloudizargari M, 2021, J CELL PHYSIOL, V236, P2413, DOI 10.1002/jcp.30038
   Morrison TJ, 2017, AM J RESP CRIT CARE, V196, P1275, DOI 10.1164/rccm.201701-0170OC
   Noronha NCND, 2019, STEM CELL RES THER, V10, DOI 10.1186/s13287-019-1224-y
   Nitzsche F, 2017, STEM CELLS, V35, P1446, DOI 10.1002/stem.2614
   Ocansey DKW, 2020, J TRANSL MED, V18, DOI 10.1186/s12967-020-02234-x
   Ogata K, 2018, J ORAL MAX SURG MED, V30, P445, DOI 10.1016/j.ajoms.2018.04.002
   Park HJ, 2014, NEUROBIOL AGING, V35, P1920, DOI 10.1016/j.neurobiolaging.2014.01.028
   Park JS, 2015, METHODS, V84, P3, DOI 10.1016/j.ymeth.2015.03.002
   Pavlyukov MS, 2018, CANCER CELL, V34, P119, DOI 10.1016/j.ccell.2018.05.012
   Peng Y, 2015, LEUKEMIA, V29, P636, DOI 10.1038/leu.2014.225
   Planat-Benard V, 2021, FRONT IMMUNOL, V12, DOI 10.3389/fimmu.2021.626755
   Pourgholaminejad A, 2016, CYTOKINE, V85, P51, DOI 10.1016/j.cyto.2016.06.003
   Primorac D, 2021, PHARMACEUTICS, V13, DOI 10.3390/pharmaceutics13091481
   Rad F, 2019, MOL BIOL REP, V46, P1533, DOI 10.1007/s11033-019-04588-y
   Raffaghello L, 2008, STEM CELLS, V26, P151, DOI 10.1634/stemcells.2007-0416
   Raposo G, 2013, J CELL BIOL, V200, P373, DOI 10.1083/jcb.201211138
   Rastaldo R, 2020, FRONT CELL DEV BIOL, V8, DOI 10.3389/fcell.2020.00276
   Reesink HL, 2017, STEM CELL RES THER, V8, DOI 10.1186/s13287-017-0691-2
   Ren GW, 2008, CELL STEM CELL, V2, P141, DOI 10.1016/j.stem.2007.11.014
   Ren GW, 2012, CELL STEM CELL, V11, P812, DOI 10.1016/j.stem.2012.08.013
   Renner P, 2009, TRANSPL P, V41, P2607, DOI 10.1016/j.transproceed.2009.06.119
   Ries C, 2007, BLOOD, V109, P4055, DOI 10.1182/blood-2006-10-051060
   Rosado MM, 2015, STEM CELLS DEV, V24, P93, DOI 10.1089/scd.2014.0155
   Rühle A, 2019, STEM CELL REV REP, V15, P356, DOI 10.1007/s12015-019-09886-3
   Ruzicka J, 2017, CELL TRANSPLANT, V26, P585, DOI 10.3727/096368916X693671
   Ryu JM, 2015, STEM CELLS, V33, P819, DOI 10.1002/stem.1882
   Sackstein R, 2008, NAT MED, V14, P181, DOI 10.1038/nm1703
   Sadeghi S, 2020, LIFE SCI, V262, DOI 10.1016/j.lfs.2020.118493
   Sarkar D, 2011, METHODS MOL BIOL, V698, P505, DOI 10.1007/978-1-60761-999-4_35
   Satué M, 2019, SCI REP-UK, V9, DOI 10.1038/s41598-019-46554-5
   Schachtele S, MARKERS METHODS VERI
   Schenk S, 2007, STEM CELLS, V25, P245, DOI 10.1634/stemcells.2006-0293
   Schneider CK, 2010, NAT REV DRUG DISCOV, V9, P195, DOI 10.1038/nrd3052
   Selmani Z, 2008, STEM CELLS, V26, P212, DOI 10.1634/stemcells.2007-0554
   Shao YR, 2019, BIOMED PHARMACOTHER, V109, P1233, DOI 10.1016/j.biopha.2018.10.108
   Shen B, 2016, STEM CELLS INT, V2016, DOI 10.1155/2016/1240301
   Sobacchi C, 2018, INT J MOL SCI, V19, DOI 10.3390/ijms19103150
   Sotiropoulou PA, 2006, STEM CELLS, V24, P74, DOI 10.1634/stemcells.2004-0359
   Spaggiari GM, 2006, BLOOD, V107, P1484, DOI 10.1182/blood-2005-07-2775
   Spaggiari GM, 2008, BLOOD, V111, P1327, DOI 10.1182/blood-2007-02-074997
   Spaggiari GM, 2013, IMMUNOL CELL BIOL, V91, P27, DOI 10.1038/icb.2012.62
   Spaggiari GM, 2009, BLOOD, V113, P6576, DOI 10.1182/blood-2009-02-203943
   Stamnitz S, 2021, CELLS-BASEL, V10, DOI 10.3390/cells10081925
   Steingen C, 2008, J MOL CELL CARDIOL, V44, P1072, DOI 10.1016/j.yjmcc.2008.03.010
   Suila H, 2014, SCAND J IMMUNOL, V80, P12, DOI 10.1111/sji.12179
   Tanol N, 2014, MOL THER, V22, P1864, DOI 10.1038/mt.2014.110
   Teo GSL, 2012, STEM CELLS, V30, P2472, DOI 10.1002/stem.1198
   Turner L, 2015, TRENDS MOL MED, V21, P271, DOI 10.1016/j.molmed.2015.02.008
   Ullah M, 2019, ISCIENCE, V15, P421, DOI 10.1016/j.isci.2019.05.004
   Van Wilder P, 2012, FRONT PHARMACOL, V3, DOI 10.3389/fphar.2012.00012
   Vasandan AB, 2016, SCI REP-UK, V6, DOI 10.1038/srep38308
   Wang BY, 2017, STEM CELL RES THER, V8, DOI 10.1186/s13287-016-0463-4
   Wang L, 2012, J DENT RES, V91, P1003, DOI 10.1177/0022034512460404
   Wang Y, 2014, NAT IMMUNOL, V15, P1009, DOI 10.1038/ni.3002
   Waterman RS, 2010, PLOS ONE, V5, DOI 10.1371/journal.pone.0010088
   Weiss ARR, 2019, FRONT IMMUNOL, V10, DOI 10.3389/fimmu.2019.01191
   Weiss DJ, 2019, FRONT IMMUNOL, V10, DOI 10.3389/fimmu.2019.01228
   Will H, 1996, J BIOL CHEM, V271, P17119, DOI 10.1074/jbc.271.29.17119
   Wu H, 2018, MOL MED REP, V17, P4867, DOI 10.3892/mmr.2018.8537
   Xin HQ, 2013, J CEREBR BLOOD F MET, V33, P1711, DOI 10.1038/jcbfm.2013.152
   Yakubovich DC, 2017, STEM CELL RES THER, V8, DOI 10.1186/s13287-017-0502-9
   Yang C, 2021, STEM CELL RES THER, V12, DOI [10.4236/sgre.2021.121001, 10.1186/s13287-021-02158-3]
   Yukawa H, 2012, BIOMATERIALS, V33, P2177, DOI 10.1016/j.biomaterials.2011.12.009
   Zhou T, 2021, J HEMATOL ONCOL, V14, DOI 10.1186/s13045-021-01037-x
   Zhu LP, 2018, THERANOSTICS, V8, P6163, DOI 10.7150/thno.28021
   Zhu Q, 2014, CELL DEATH DIS, V5, DOI 10.1038/cddis.2014.263
   Zhuang WZ, 2021, J BIOMED SCI, V28, DOI 10.1186/s12929-021-00725-7
NR 164
TC 92
Z9 102
U1 1
U2 47
PU MDPI
PI BASEL
PA ST ALBAN-ANLAGE 66, CH-4052 BASEL, SWITZERLAND
EI 1999-4923
J9 PHARMACEUTICS
JI Pharmaceutics
PD FEB
PY 2022
VL 14
IS 2
AR 381
DI 10.3390/pharmaceutics14020381
PG 25
WC Pharmacology & Pharmacy
WE Science Citation Index Expanded (SCI-EXPANDED)
SC Pharmacology & Pharmacy
GA ZM9FC
UT WOS:000764652600001
PM 35214113
OA Green Submitted, gold
DA 2026-02-11
ER

PT J
AU Baldari, S
   Di Rocco, G
   Piccoli, M
   Pozzobon, M
   Muraca, M
   Toietta, G
AF Baldari, Silvia
   Di Rocco, Giuliana
   Piccoli, Martina
   Pozzobon, Michela
   Muraca, Maurizio
   Toietta, Gabriele
TI Challenges and Strategies for Improving the Regenerative Effects of
   Mesenchymal Stromal Cell-Based Therapies
SO INTERNATIONAL JOURNAL OF MOLECULAR SCIENCES
LA English
DT Review
DE anoikis; cell survival; cell therapy; cell transplantation;
   extracellular vesicles; hypoxia; mesenchymal stromal cells; regenerative
   medicine
ID MSC-DERIVED EXOSOMES; STEM-CELLS; EXTRACELLULAR VESICLES; ENHANCED
   SURVIVAL; OXIDATIVE STRESS; INFARCTED HEART; PRECONDITIONING PROMOTES;
   THERAPEUTIC APPLICATIONS; PRETREATMENT IMPROVES; PROGENITOR CELLS
AB Cell-based therapies have the potential to revolutionize current treatments for diseases with high prevalence and related economic and social burden. Unfortunately, clinical trials have made only modest improvements in restoring normal function to degenerating tissues. This limitation is due, at least in part, to the death of transplanted cells within a few hours after transplant due to a combination of mechanical, cellular, and host factors. In particular, mechanical stress during implantation, extracellular matrix loss upon delivery, nutrient and oxygen deprivation at the recipient site, and host inflammatory response are detrimental factors limiting long-term transplanted cell survival. The beneficial effect of cell therapy for regenerative medicine ultimately depends on the number of administered cells reaching the target tissue, their viability, and their promotion of tissue regeneration. Therefore, strategies aiming at improving viable cell engraftment are crucial for regenerative medicine. Here we review the major factors that hamper successful cell engraftment and the strategies that have been studied to enhance the beneficial effects of cell therapy. Moreover, we provide a perspective on whether mesenchymal stromal cell-derived extracellular vesicle delivery, as a cell-free regenerative approach, may circumvent current cell therapy limitations.
C1 [Baldari, Silvia; Di Rocco, Giuliana; Toietta, Gabriele] Regina Elena Inst Canc Res, Dept Res Adv Diagnost & Technol Innovat, Via E Chianesi 53, I-00144 Rome, Italy.
   [Piccoli, Martina] Fdn Inst Pediat Res Citta Speranza, Stem Cells & Regenerat Med Lab, Corso Stati Uniti 4, I-35127 Padua, Italy.
   [Pozzobon, Michela; Muraca, Maurizio] Univ Padua, Dept Womens & Childrens Hlth, Via Giustiniani 3, I-35128 Padua, Italy.
C3 IRCCS Istituti Fisioterapici Ospitalieri (IFO); IRCCS Regina Elena;
   Fondazione Citta della Speranza; University of Padua
RP Toietta, G (corresponding author), Regina Elena Inst Canc Res, Dept Res Adv Diagnost & Technol Innovat, Via E Chianesi 53, I-00144 Rome, Italy.
EM silvia.baldari@ifo.gov.it; giuliana.dirocco@ifo.gov.it;
   m.piccoli@irpcds.org; m.pozzobon@irpcds.org; muraca@unipd.it;
   gabriele.toietta@ifo.gov.it
RI MURACA, MAURIZIO/G-3063-2012; Pozzobon, Michela/G-7974-2018; Toietta,
   Gabriele/B-1358-2010; Piccoli, Martina/K-2006-2016; Baldari,
   Silvia/AAA-5959-2021; Di Rocco, Giuliana/J-4776-2018
OI MURACA, MAURIZIO/0000-0003-1218-097X; Pozzobon,
   Michela/0000-0001-9213-402X; Toietta, Gabriele/0000-0003-4182-2468;
   Piccoli, Martina/0000-0001-6211-0051; Baldari,
   Silvia/0000-0001-7982-9468; Di Rocco, Giuliana/0000-0003-1210-6008
FU Ministero della Salute-Ricerca Finalizzata [RF-2011-02347907]; Istituto
   Regina Elena 5 X 1000; Ministero della Salute-Ricerca Finalizzata
   [RF-2011-02347907]; Istituto Regina Elena 5 X 1000
FX The study was supported by a grant awarded by Ministero della
   Salute-Ricerca Finalizzata (RF-2011-02347907) (Gabriele Toietta) and by
   Istituto Regina Elena 5 X 1000 (Gabriele Toietta). The founding sponsors
   had no role in the design of the study; in the collection, analyses, or
   interpretation of data; in the writing of the manuscript, and in the
   decision to publish the results. The authors are grateful to Viraj P.
   Mane (Ontario Centres of Excellence, Toronto, Ontario, Canada) for
   critical review of the manuscript.
CR Afzal MR, 2010, ANTIOXID REDOX SIGN, V12, P693, DOI 10.1089/ars.2009.2755
   Aguado BA, 2012, TISSUE ENG PT A, V18, P806, DOI [10.1089/ten.tea.2011.0391, 10.1089/ten.TEA.2011.0391]
   Alemdar N, 2017, ACS BIOMATER SCI ENG, V3, P1964, DOI 10.1021/acsbiomaterials.6b00109
   Amer MH, 2016, STEM CELL TRANSL MED, V5, P366, DOI 10.5966/sctm.2015-0208
   Amer MH, 2015, J PHARM PHARMACOL, V67, P640, DOI 10.1111/jphp.12362
   Amiri F, 2015, CELL STRESS CHAPERON, V20, P237, DOI 10.1007/s12192-014-0560-1
   Ansari S, 2017, ACTA BIOMATER, V60, P181, DOI 10.1016/j.actbio.2017.07.017
   Assi R, 2016, REGEN MED, V11, P245, DOI 10.2217/rme-2015-0045
   Assmus B, 2013, JAMA-J AM MED ASSOC, V309, P1622, DOI 10.1001/jama.2013.3527
   Baldari S, 2016, INT J MOL SCI, V17, DOI 10.3390/ijms17071082
   Beegle J, 2015, STEM CELLS, V33, P1818, DOI 10.1002/stem.1976
   Bian SY, 2014, J MOL MED, V92, P387, DOI 10.1007/s00109-013-1110-5
   Bonventre JV, 2009, J AM SOC NEPHROL, V20, P927, DOI 10.1681/ASN.2009030322
   Bruno S, 2012, PLOS ONE, V7, DOI 10.1371/journal.pone.0033115
   Bruno S, 2015, IMMUNOL LETT, V168, P154, DOI 10.1016/j.imlet.2015.06.007
   Budoni M, 2013, CELL TRANSPLANT, V22, P369, DOI 10.3727/096368911X582769
   Burdick JA, 2016, CELL STEM CELL, V18, P13, DOI 10.1016/j.stem.2015.12.004
   Carrière A, 2009, ARTERIOSCL THROM VAS, V29, P1093, DOI 10.1161/ATVBAHA.109.188318
   Cencioni C, 2013, EUR HEART J, V34, P2007, DOI 10.1093/eurheartj/ehr219
   Chavakis E, 2008, J MOL CELL CARDIOL, V45, P514, DOI 10.1016/j.yjmcc.2008.01.004
   Chen S, 2017, GENE THER, V24, P3, DOI 10.1038/gt.2016.64
   Cheng ZK, 2008, MOL THER, V16, P571, DOI 10.1038/sj.mt.6300374
   Cho HJ, 2005, ARTERIOSCL THROM VAS, V25, P1154, DOI 10.1161/01.ATV.0000164312.20008.93
   Christianson HC, 2014, SEMIN CANCER BIOL, V28, P31, DOI 10.1016/j.semcancer.2014.04.007
   Cianfarani F, 2013, WOUND REPAIR REGEN, V21, P545, DOI 10.1111/wrr.12051
   Copland IB, 2011, SEMIN IMMUNOPATHOL, V33, P535, DOI 10.1007/s00281-011-0274-8
   Cozzolino AM, 2016, STEM CELLS INT, V2016, DOI 10.1155/2016/5481493
   Dakhlallah D, 2015, J CARDIOVASC PHARM, V65, P241, DOI 10.1097/FJC.0000000000000183
   Daley GQ, 2012, CELL STEM CELL, V10, P740, DOI 10.1016/j.stem.2012.05.010
   Das R, 2010, TISSUE ENG PART B-RE, V16, P159, DOI [10.1089/ten.teb.2009.0296, 10.1089/ten.TEB.2009.0296]
   Del Fattore A, 2015, CELL TRANSPLANT, V24, P2615, DOI 10.3727/096368915X687543
   Del Fattore A, 2015, EXPERT OPIN BIOL TH, V15, P495, DOI 10.1517/14712598.2015.997706
   Der Sarkissian S, 2017, WORLD J STEM CELLS, V9, P9, DOI 10.4252/wjsc.v9.i1.9
   Deschepper M, 2011, J CELL MOL MED, V15, P1505, DOI 10.1111/j.1582-4934.2010.01138.x
   Di Rocco G, 2016, STEM CELLS INT, V2016, DOI 10.1155/2016/5029619
   Di Rocco G, 2012, CELL TRANSPLANT, V21, P1997, DOI 10.3727/096368911X637452
   Di Rocco G, 2011, STEM CELLS INT, V2011, DOI 10.4061/2011/304562
   Di Trapani M, 2016, SCI REP-UK, V6, DOI 10.1038/srep24120
   Dimmeler S, 2008, CIRC RES, V102, P1319, DOI 10.1161/CIRCRESAHA.108.175943
   Dollinger B. R., 2017, TISSUE ENG PART A, DOI [10.1089/ten.tea.2016.049528394196, DOI 10.1089/TEN.TEA.2016.049528394196]
   Doorn J, 2012, TISSUE ENG PART B-RE, V18, P101, DOI [10.1089/ten.teb.2011.0488, 10.1089/ten.TEB.2011.0488]
   Efimenko AY, 2015, BIORESEARCH OPEN ACC, V4, P26, DOI 10.1089/biores.2014.0042
   Ezquer FE, 2017, CELL ADHES MIGR, V11, P110, DOI 10.1080/19336918.2016.1197480
   Fan LH, 2015, BONE, V81, P544, DOI 10.1016/j.bone.2015.09.005
   Feng YL, 2014, STEM CELLS, V32, P462, DOI 10.1002/stem.1571
   Foster AA, 2017, CURR OPIN CHEM ENG, V15, P15, DOI 10.1016/j.coche.2016.11.003
   Fulda Simone, 2010, Int J Cell Biol, V2010, P370835, DOI 10.1155/2010/370835
   Gao F, 2016, CELL DEATH DIS, V7, DOI 10.1038/cddis.2015.327
   Hagenhoff A, 2016, EXPERT OPIN BIOL TH, V16, P1079, DOI 10.1080/14712598.2016.1196179
   Haider HK, 2008, J MOL CELL CARDIOL, V45, P554, DOI 10.1016/j.yjmcc.2008.05.004
   Haider HK, 2010, J CARDIOVASC TRANSL, V3, P89, DOI 10.1007/s12265-009-9161-2
   Hao T, 2017, ACS NANO, V11, P5474, DOI 10.1021/acsnano.7b00221
   Haque N, 2015, INT J BIOL SCI, V11, P324, DOI 10.7150/ijbs.10567
   He NN, 2015, SCI REP-UK, V5, DOI 10.1038/srep10902
   Hiew V. V., 2017, STEM CELL REV, DOI [10.1007/s12015-017-9764-y28884292, DOI 10.1007/S12015-017-9764-Y28884292]
   Hsiao ST, 2014, PHARMACOL THERAPEUT, V142, P141, DOI 10.1016/j.pharmthera.2013.12.002
   Hu SJ, 2011, CIRCULATION, V124, pS27, DOI 10.1161/CIRCULATIONAHA.111.017954
   Hu XW, 2015, INT J CLIN EXP MED, V8, P16991
   Hu XY, 2008, J THORAC CARDIOV SUR, V135, P799, DOI 10.1016/j.jtcvs.2007.07.071
   Huang J, 2010, CIRC RES, V106, P1753, DOI 10.1161/CIRCRESAHA.109.196030
   Jha AK, 2015, BIOMATERIALS, V47, P1, DOI 10.1016/j.biomaterials.2014.12.043
   Jiang Q, 2016, PLOS ONE, V11, DOI 10.1371/journal.pone.0146074
   Jiang SJ, 2006, CIRC RES, V99, P776, DOI 10.1161/01.RES.0000244687.97719.4f
   Kamerkar S, 2017, NATURE, V546, P498, DOI 10.1038/nature22341
   Karpov AA, 2017, CELL PROLIFERAT, V50, DOI 10.1111/cpr.12316
   Kim PH, 2014, J CONTROL RELEASE, V187, P1, DOI 10.1016/j.jconrel.2014.05.010
   Kim SH, 2011, J ENDOCRINOL, V209, P139, DOI 10.1530/JOE-10-0377
   Kolle SFT, 2013, LANCET, V382, P1113, DOI 10.1016/S0140-6736(13)61410-5
   Kooijmans SAA, 2016, PHARMACOL RES, V111, P487, DOI 10.1016/j.phrs.2016.07.006
   Koppers-Lalic D, 2013, ADV DRUG DELIVER REV, V65, P348, DOI 10.1016/j.addr.2012.07.006
   Kordelas L, 2014, LEUKEMIA, V28, P970, DOI 10.1038/leu.2014.41
   Kornicka K, 2015, OXID MED CELL LONGEV, V2015, DOI 10.1155/2015/309169
   Kowal J, 2014, CURR OPIN CELL BIOL, V29, P116, DOI 10.1016/j.ceb.2014.05.004
   Kurtz Andreas, 2008, Int J Stem Cells, V1, P1
   Kutschka I, 2006, CIRCULATION, V114, pI174, DOI 10.1161/CIRCULATIONAHA.105.001370
   Laflamme MA, 2007, NAT BIOTECHNOL, V25, P1015, DOI 10.1038/nbt1327
   Lai RC, 2010, STEM CELL RES, V4, P214, DOI 10.1016/j.scr.2009.12.003
   Lazennec G, 2016, BBA-REV CANCER, V1866, P290, DOI 10.1016/j.bbcan.2016.10.004
   Lee S, 2015, OXID MED CELL LONGEV, V2015, DOI 10.1155/2015/632902
   Lee Y, 2012, HUM MOL GENET, V21, pR125, DOI 10.1093/hmg/dds317
   Li D, 2014, GENET MOL RES, V13, P7304, DOI 10.4238/2014.February.21.9
   Li Y, 2016, MOL THER, V24, P1665, DOI 10.1038/mt.2016.142
   Li Y, 2016, BIOMATERIALS, V102, P209, DOI 10.1016/j.biomaterials.2016.05.055
   Li Y, 2012, BLOOD, V120, P3436, DOI 10.1182/blood-2012-03-420612
   Li Y, 2017, INT J MOL MED, V39, P775, DOI 10.3892/ijmm.2017.2912
   Liang XT, 2014, CELL TRANSPLANT, V23, P1045, DOI 10.3727/096368913X667709
   Liu L, 2011, J CELL BIOL, V193, P257, DOI 10.1083/jcb.201010131
   Liu N, 2011, J TRANSL MED, V9, DOI 10.1186/1479-5876-9-105
   Liu TB, 2004, AM J PHYSIOL-HEART C, V287, pH2840, DOI 10.1152/ajpheart.00439.2004
   Liu XB, 2014, STEM CELL RES THER, V5, DOI 10.1186/scrt499
   Lötvall J, 2014, J EXTRACELL VESICLES, V3, DOI 10.3402/jev.v3.26913
   Lutolf MP, 2005, NAT BIOTECHNOL, V23, P47, DOI 10.1038/nbt1055
   Madonna R, 2006, EUR HEART J, V27, P2054, DOI 10.1093/eurheartj/ehl154
   Madonna R, 2013, CIRC RES, V113, P902, DOI 10.1161/CIRCRESAHA.113.301690
   Mangi AA, 2003, NAT MED, V9, P1195, DOI 10.1038/nm912
   Mantel CR, 2015, CELL, V161, P1553, DOI 10.1016/j.cell.2015.04.054
   Maredziak M, 2016, STEM CELLS INT, V2016, DOI 10.1155/2016/2152435
   Martino MM, 2014, SCIENCE, V343, P885, DOI 10.1126/science.1247663
   Martino MM, 2011, SCI TRANSL MED, V3, DOI 10.1126/scitranslmed.3002614
   Matsumoto D, 2006, TISSUE ENG, V12, P3375, DOI 10.1089/ten.2006.12.3375
   Maumus M, 2013, BIOCHIMIE, V95, P2229, DOI 10.1016/j.biochi.2013.04.017
   McGinley LM, 2013, HUM GENE THER, V24, P840, DOI 10.1089/hum.2011.009
   Mebarki M, 2017, ACTA BIOMATER, V59, P94, DOI 10.1016/j.actbio.2017.06.018
   Meirelles LD, 2009, CYTOKINE GROWTH F R, V20, P419, DOI 10.1016/j.cytogfr.2009.10.002
   Mias C, 2008, STEM CELLS, V26, P1749, DOI 10.1634/stemcells.2007-1000
   Mirotsou M, 2011, J MOL CELL CARDIOL, V50, P280, DOI 10.1016/j.yjmcc.2010.08.005
   Mizukami T, 2016, REGEN THER, V4, P1, DOI 10.1016/j.reth.2016.01.004
   Mohsin S, 2012, J AM COLL CARDIOL, V60, P1278, DOI 10.1016/j.jacc.2012.04.047
   Moll G, 2012, STEM CELLS, V30, P1565, DOI 10.1002/stem.1111
   Mooney DJ, 2008, CELL STEM CELL, V2, P205, DOI 10.1016/j.stem.2008.02.005
   Mortezaee K., 2017, CELL TISSUE RES, DOI [10.1007/s00441-017-2604-128413861, DOI 10.1007/S00441-017-2604-128413861]
   Moya A, 2017, STEM CELLS, V35, P181, DOI 10.1002/stem.2493
   Muir LA, 2016, STEM CELLS DEV, V25, P1559, DOI 10.1089/scd.2016.0136
   Muraca M, 2007, GUT, V56, P1725, DOI 10.1136/gut.2007.127969
   Muraca M, 2017, INT J MOL SCI, V18, DOI 10.3390/ijms18051021
   Muscari C, 2013, J BIOMED SCI, V20, DOI 10.1186/1423-0127-20-63
   Nakamura Y, 2006, AM J PHYSIOL-HEART C, V291, pH939, DOI 10.1152/ajpheart.00155.2006
   Nassar Wael, 2016, Biomater Res, V20, P21, DOI 10.1186/s40824-016-0068-0
   Noiseux N, 2012, ENDOCRINOLOGY, V153, P5361, DOI 10.1210/en.2012-1402
   Nordin JZ, 2015, NANOMED-NANOTECHNOL, V11, P879, DOI 10.1016/j.nano.2015.01.003
   Nouri F, 2016, CELL MOL NEUROBIOL, V36, P689, DOI 10.1007/s10571-015-0249-8
   Nowakowski A, 2016, STEM CELLS INT, V2016, DOI [10.1016/j.stem.2016.03.012, 10.1155/2016/4956063]
   Ophelders DRMG, 2016, STEM CELL TRANSL MED, V5, P754, DOI 10.5966/sctm.2015-0197
   Oses C, 2017, PLOS ONE, V12, DOI 10.1371/journal.pone.0178011
   Park JS, 2015, METHODS, V84, P3, DOI 10.1016/j.ymeth.2015.03.002
   Penn MS, 2008, CIRC RES, V102, P1471, DOI 10.1161/CIRCRESAHA.108.175174
   Phinney DG, 2017, STEM CELLS, V35, P851, DOI 10.1002/stem.2575
   Qiao PF, 2015, WORLD J GASTROENTERO, V21, P12822, DOI 10.3748/wjg.v21.i45.12822
   Retuerto MA, 2004, J THORAC CARDIOV SUR, V127, P1041, DOI 10.1016/j.jtcvs.2003.09.049
   Rohban R, 2017, STEM CELLS INT, V2017, DOI 10.1155/2017/5173732
   Rouwkema J, 2010, BIOTECHNOL GENET ENG, V26, P163
   Sage EK, 2016, CYTOTHERAPY, V18, P1435, DOI 10.1016/j.jcyt.2016.09.003
   Sahler J, 2014, PLOS ONE, V9, DOI 10.1371/journal.pone.0113189
   Sandvig I, 2017, STEM CELLS DEV, V26, P554, DOI 10.1089/scd.2016.0268
   Santangelo L, 2017, BIOMED RES INT, V2017, DOI 10.1155/2017/2931813
   Sart S, 2014, BIORESEARCH OPEN ACC, V3, P137, DOI 10.1089/biores.2014.0012
   Schu S, 2012, J CELL MOL MED, V16, P2094, DOI 10.1111/j.1582-4934.2011.01509.x
   Seif-Naraghi SB, 2012, ACTA BIOMATER, V8, P3695, DOI 10.1016/j.actbio.2012.06.030
   Shafiq M, 2016, BIOMATERIALS, V90, P85, DOI 10.1016/j.biomaterials.2016.03.020
   Shin H, 2015, INT J DERMATOL, V54, P730, DOI 10.1111/ijd.12650
   Shinmura D, 2011, STEM CELLS, V29, P357, DOI 10.1002/stem.574
   Soland MA, 2013, PLOS ONE, V8, DOI 10.1371/journal.pone.0060461
   Song EW, 2001, SURGERY, V130, P502, DOI 10.1067/msy.2001.116027
   Song H, 2005, MOL CELLS, V19, P402
   Song H, 2007, STEM CELLS, V25, P1431, DOI 10.1634/stemcells.2006-0467
   Spaggiari GM, 2006, BLOOD, V107, P1484, DOI 10.1182/blood-2005-07-2775
   Spees JL, 2004, MOL THER, V9, P747, DOI 10.1016/j.ymthe.2004.02.012
   Squillaro T, 2016, CELL TRANSPLANT, V25, P829, DOI 10.3727/096368915X689622
   Su N, 2017, BIOMATERIALS, V141, P74, DOI 10.1016/j.biomaterials.2017.06.028
   Sun Y, 2015, CELL PHYSIOL BIOCHEM, V36, P1331, DOI 10.1159/000430300
   Suzuki K, 2000, CIRCULATION, V102, P216
   Tang YL, 2005, J AM COLL CARDIOL, V46, P1339, DOI 10.1016/j.jacc.2005.05.079
   Thery Clotilde, 2011, F1000 Biol Rep, V3, P15, DOI 10.3410/B3-15
   Tobita M, 2015, STEM CELL RES THER, V6, DOI 10.1186/s13287-015-0217-8
   Trivisonno A, 2014, AESTHET SURG J, V34, P601, DOI 10.1177/1090820X14528000
   Trounson A, 2015, CELL STEM CELL, V17, P11, DOI 10.1016/j.stem.2015.06.007
   Valadi H, 2007, NAT CELL BIOL, V9, P654, DOI 10.1038/ncb1596
   van Dommelen SM, 2012, J CONTROL RELEASE, V161, P635, DOI 10.1016/j.jconrel.2011.11.021
   Wagner Matthew A, 2014, J Long Term Eff Med Implants, V24, P151
   Walker PA, 2010, TISSUE ENG PART C-ME, V16, P989, DOI [10.1089/ten.tec.2009.0423, 10.1089/ten.TEC.2009.0423]
   Wang JA, 2009, INT J CARDIOL, V133, P410, DOI 10.1016/j.ijcard.2007.11.096
   Willms E, 2016, SCI REP-UK, V6, DOI 10.1038/srep22519
   Wisel S, 2009, J PHARMACOL EXP THER, V329, P543, DOI 10.1124/jpet.109.150839
   Xu JF, 2014, SCI CHINA LIFE SCI, V57, P989, DOI 10.1007/s11427-014-4725-z
   Yáñez-Mó M, 2015, J EXTRACELL VESICLES, V4, DOI 10.3402/jev.v4.27066
   Yao YW, 2009, J BIOMED SCI, V16, DOI 10.1186/1423-0127-16-74
   Yu SP, 2013, TRANSL STROKE RES, V4, P76, DOI 10.1007/s12975-012-0251-0
   Zhang B, 2015, STEM CELLS, V33, P2158, DOI 10.1002/stem.1771
   Zhang FY, 2015, INT J MOL MED, V36, P415, DOI 10.3892/ijmm.2015.2229
   Zhang J, 2015, GENOM PROTEOM BIOINF, V13, P17, DOI 10.1016/j.gpb.2015.02.001
   Zhang Q, 2016, ONCOTARGET, V7, P58089, DOI 10.18632/oncotarget.11166
   Zouani OF, 2013, BIOMATERIALS, V34, P2157, DOI 10.1016/j.biomaterials.2012.12.007
NR 172
TC 219
Z9 239
U1 1
U2 48
PU MDPI
PI BASEL
PA ST ALBAN-ANLAGE 66, CH-4052 BASEL, SWITZERLAND
EI 1422-0067
J9 INT J MOL SCI
JI Int. J. Mol. Sci.
PD OCT
PY 2017
VL 18
IS 10
AR 2087
DI 10.3390/ijms18102087
PG 19
WC Biochemistry & Molecular Biology; Chemistry, Multidisciplinary
WE Science Citation Index Expanded (SCI-EXPANDED)
SC Biochemistry & Molecular Biology; Chemistry
GA FM0QL
UT WOS:000414671800071
PM 28974046
OA Green Submitted, gold
DA 2026-02-11
ER

PT J
AU Fan, CM
   Zhang, E
   Joshi, J
   Yang, JF
   Zhang, JY
   Zhu, WQ
AF Fan, Chengming
   Zhang, Eric
   Joshi, Jyotsna
   Yang, Jinfu
   Zhang, Jianyi
   Zhu, Wuqiang
TI Utilization of Human Induced Pluripotent Stem Cells for Cardiac Repair
SO FRONTIERS IN CELL AND DEVELOPMENTAL BIOLOGY
LA English
DT Review
DE exosomes; induced pluripotent stem cells; cardiac; repair; regeneration
ID EXTRACELLULAR VESICLES; MYOCARDIAL-INFARCTION; NONCODING RNAS; EXOSOMES;
   ANGIOGENESIS; MEDICINE; BIODISTRIBUTION; BIOGENESIS; MICRORNAS;
   APOPTOSIS
AB The paracrine effect, mediated by chemical signals that induce a physiological response on neighboring cells in the same tissue, is an important regenerative mechanism for stem cell-based therapy. Exosomes are cell-secreted nanovesicles (50-120 nm) of endosomal origin, and have been demonstrated to be a major contributor to the observed stem cell-mediated paracrine effect in the cardiac repair process. Following cardiac injury, exosomes deriving from exogenous stem cells have been shown to regulate cell apoptosis, proliferation, angiogenesis, and fibrosis in the infarcted heart. Exosomes also play a crucial role in the intercellular communication between donor and recipient cells. Human induced pluripotent stem cells (hiPSCs) are promising cell sources for autologous cell therapy in regenerative medicine. Here, we review recent advances in the field of progenitor-cell derived, exosome-based cardiac repair, with special emphasis on exosomes derived from hiPSCs.
C1 [Fan, Chengming; Zhang, Eric; Zhang, Jianyi] Univ Alabama Birmingham, Sch Med, Dept Biomed Engn, Birmingham, AL 35294 USA.
   [Fan, Chengming; Zhang, Eric; Zhang, Jianyi] Univ Alabama Birmingham, Sch Engn, Birmingham, AL 35294 USA.
   [Fan, Chengming; Yang, Jinfu] Cent South Univ, Xiangya Hosp 2, Dept Cardiovasc Surg, Changsha, Peoples R China.
   [Joshi, Jyotsna; Zhu, Wuqiang] Mayo Clin, Dept Cardiovasc Med Physiol & Biomed Engn, Scottsdale, AZ 85259 USA.
C3 University of Alabama System; University of Alabama Birmingham;
   University of Alabama System; University of Alabama Birmingham; Central
   South University; Mayo Clinic; Mayo Clinic Phoenix
RP Zhang, JY (corresponding author), Univ Alabama Birmingham, Sch Med, Dept Biomed Engn, Birmingham, AL 35294 USA.; Zhang, JY (corresponding author), Univ Alabama Birmingham, Sch Engn, Birmingham, AL 35294 USA.; Zhu, WQ (corresponding author), Mayo Clin, Dept Cardiovasc Med Physiol & Biomed Engn, Scottsdale, AZ 85259 USA.
EM jayzhang@uab.edu; Zhu.Wuqiang@mayo.edu
RI Fan, Chengming/HDM-1071-2022; Joshi, Jyotsna/ONK-3391-2025
OI Fan, Chengming/0000-0003-0497-1798; Zhu, Wuqiang/0000-0001-5217-7789; 
FU National Institutes of Health (NHLBI) [HL95077, HL114120, HL131017,
   HL138023, HL134764, HL142627]; American Heart Association Scientist
   Development Grant [16SDG30410018]; Fundamental Research Funds from the
   Central South University [2017zzts234]; American Heart Association (AHA)
   [16SDG30410018] Funding Source: American Heart Association (AHA);
   National Heart Lung and Blood Institute [R01HL142627] Funding Source:
   NIH RePORTER
FX This work was supported by the National Institutes of Health (NHLBI
   Grants: HL95077, HL114120, HL131017, HL138023, and HL134764 to JZ, and
   HL142627 to WZ), the American Heart Association Scientist Development
   Grant (16SDG30410018 to WZ), and the Fundamental Research Funds from the
   Central South University (2017zzts234 to CF).
CR Adamiak M, 2018, CIRC RES, V122, P296, DOI 10.1161/CIRCRESAHA.117.311769
   Ailawadi S, 2015, BBA-MOL BASIS DIS, V1852, P1, DOI 10.1016/j.bbadis.2014.10.008
   An Y, 2019, SCI REP-UK, V9, DOI 10.1038/s41598-019-49339-y
   Bai Rui, 2019, Stem Cells Int, V2019, P6708435, DOI [10.1155/2019/6708435, 10.1155/2019/6708435]
   Baietti MF, 2012, NAT CELL BIOL, V14, P677, DOI 10.1038/ncb2502
   Barile L, 2018, CARDIOVASC RES, V114, P992, DOI 10.1093/cvr/cvy055
   Barile Lucio, 2017, Stem Cell Investig, V4, P93, DOI [10.21037/sci.2017.11.06, 10.21037/sci.2017.11.06]
   Barile L, 2017, EUR HEART J, V38, P1372, DOI 10.1093/eurheartj/ehw304
   Bartolucci J, 2017, CIRC RES, V121, P1192, DOI 10.1161/CIRCRESAHA.117.310712
   Beltrami C, 2017, MOL THER, V25, P679, DOI 10.1016/j.ymthe.2016.12.022
   Ben-David U, 2011, NAT REV CANCER, V11, P268, DOI 10.1038/nrc3034
   Bian XW, 2019, STEM CELL RES THER, V10, DOI 10.1186/s13287-019-1276-z
   Bradley JA, 2002, NAT REV IMMUNOL, V2, P859, DOI 10.1038/nri934
   Chaput N, 2011, SEMIN IMMUNOPATHOL, V33, P419, DOI 10.1007/s00281-010-0233-9
   Chatellard-Causse C, 2002, J BIOL CHEM, V277, P29108, DOI 10.1074/jbc.M204019200
   Chen B, 2019, STEM CELL RES THER, V10, DOI 10.1186/s13287-019-1253-6
   Chen T, 2015, STEM CELLS, V33, P1405, DOI 10.1002/stem.1930
   Colombo M, 2014, ANNU REV CELL DEV BI, V30, P255, DOI 10.1146/annurev-cellbio-101512-122326
   Das S, 2015, CARDIOVASC PATHOL, V24, P199, DOI 10.1016/j.carpath.2015.04.007
   Ding QQ, 2018, EXP THER MED, V15, P4791, DOI 10.3892/etm.2018.6059
   Dougherty JA, 2018, FRONT PHYSIOL, V9, DOI 10.3389/fphys.2018.01794
   Dougherty JA, 2017, STEM CELLS INT, V2017, DOI 10.1155/2017/5785436
   Du PZ, 2016, ENVIRON TOXICOL PHAR, V47, P142, DOI 10.1016/j.etap.2016.09.007
   El Harane N, 2018, EUR HEART J, V39, P1835, DOI 10.1093/eurheartj/ehy012
   Gallet R, 2017, EUR HEART J, V38, P201, DOI 10.1093/eurheartj/ehw240
   Gao L, 2018, CIRCULATION, V137, P1712, DOI 10.1161/CIRCULATIONAHA.117.030785
   Gartz M, 2018, SCI REP-UK, V8, DOI 10.1038/s41598-018-34879-6
   Gazdhar A, 2014, STEM CELL RES THER, V5, DOI 10.1186/scrt513
   Greening DW, 2015, METHODS MOL BIOL, V1295, P179, DOI 10.1007/978-1-4939-2550-6_15
   Hong PY, 2019, STEM CELL RES THER, V10, DOI 10.1186/s13287-019-1358-y
   Hong SG, 2016, MOL THER, V24, P1165, DOI 10.1038/mt.2016.131
   Hu GW, 2015, STEM CELL RES THER, V6, DOI 10.1186/scrt546
   Huang K, 2019, ADV HEALTHC MATER, V8, DOI 10.1002/adhm.201801011
   Hurley JH, 2012, NAT CELL BIOL, V14, P654, DOI 10.1038/ncb2530
   Ibrahim AGE, 2014, STEM CELL REP, V2, P606, DOI 10.1016/j.stemcr.2014.04.006
   Jiang X, 2017, AM J PHYSIOL-HEART C, V312, pH818, DOI 10.1152/ajpheart.00673.2016
   Joladarashi D, 2017, METHODS MOL BIOL, V1553, P305, DOI 10.1007/978-1-4939-6756-8_24
   Joladarashi D, 2015, J AM COLL CARDIOL, V66, P2214, DOI 10.1016/j.jacc.2015.09.009
   Ju CW, 2018, J CARDIOVASC TRANSL, V11, P429, DOI 10.1007/s12265-018-9824-y
   Jung JH, 2017, CIRC RES, V120, P407, DOI 10.1161/CIRCRESAHA.116.309307
   Khan M, 2015, CIRC RES, V117, P52, DOI 10.1161/CIRCRESAHA.117.305990
   Kim PJ, 2015, CIRC RES, V116, pE40, DOI 10.1161/CIRCRESAHA.116.304668
   Kim S, 2018, INT J MOL SCI, V19, DOI 10.3390/ijms19103119
   Kishore R, 2016, J CARDIOVASC TRANSL, V9, P169, DOI 10.1007/s12265-016-9682-4
   Kubis N, 2003, INTERV NEURORADIOL, V9, P227, DOI 10.1177/159101990300900301
   Lai CP, 2015, NAT COMMUN, V6, DOI 10.1038/ncomms8029
   Lai CP, 2014, ACS NANO, V8, P483, DOI 10.1021/nn404945r
   Lai RC, 2010, STEM CELL RES, V4, P214, DOI 10.1016/j.scr.2009.12.003
   Lee WH, 2017, STEM CELLS, V35, P2138, DOI 10.1002/stem.2669
   Li CCY, 2013, RNA BIOL, V10, P1333, DOI 10.4161/rna.25281
   Li ZH, 2018, J MATER CHEM B, V6, P7354, DOI [10.1039/c8tb02301h, 10.1039/C8TB02301H]
   Liu BH, 2018, NAT BIOMED ENG, V2, P293, DOI 10.1038/s41551-018-0229-7
   Liu XL, 2017, INT J BIOL SCI, V13, P232, DOI 10.7150/ijbs.16951
   Lloyd-Jones DM, 2010, CIRCULATION, V121, P586, DOI 10.1161/CIRCULATIONAHA.109.192703
   Lu M, 2019, EBIOMEDICINE, V42, P443, DOI 10.1016/j.ebiom.2019.03.011
   Marbán E, 2018, NAT BIOMED ENG, V2, P353, DOI 10.1038/s41551-018-0216-z
   Menasché P, 2018, J THORAC CARDIOV SUR, V156, P1089, DOI 10.1016/j.jtcvs.2018.04.018
   Merino-González C, 2016, FRONT PHYSIOL, V7, DOI 10.3389/fphys.2016.00024
   Moghaddam AS, 2019, ATHEROSCLEROSIS, V285, P1, DOI 10.1016/j.atherosclerosis.2019.03.016
   Momen-Heravi F, 2013, BIOL CHEM, V394, P1253, DOI 10.1515/hsz-2013-0141
   Morishita M, 2015, J PHARM SCI-US, V104, P705, DOI 10.1002/jps.24251
   Mulcahy LA, 2014, J EXTRACELL VESICLES, V3, DOI 10.3402/jev.v3.24641
   Ni J, 2019, J CARDIOVASC TRANSL, V12, P51, DOI 10.1007/s12265-018-9799-8
   Perea-Gil I, 2018, SCI REP-UK, V8, DOI 10.1038/s41598-018-25115-2
   Pessina A, 2006, CURR MED RES OPIN, V22, P2287, DOI 10.1185/030079906X148517
   Phinney DG, 2017, STEM CELLS, V35, P851, DOI 10.1002/stem.2575
   Qi X, 2016, INT J BIOL SCI, V12, P836, DOI 10.7150/ijbs.14809
   Qiao L, 2019, J CLIN INVEST, V129, P2237, DOI 10.1172/JCI123135
   Rana S, 2012, INT J BIOCHEM CELL B, V44, P1574, DOI 10.1016/j.biocel.2012.06.018
   Rashed MH, 2017, INT J MOL SCI, V18, DOI 10.3390/ijms18030538
   Rezaie J, 2019, J CELL PHYSIOL, V234, P21732, DOI 10.1002/jcp.28894
   Sahoo S, 2011, CIRC RES, V109, P724, DOI 10.1161/CIRCRESAHA.111.253286
   Shen DL, 2019, NANO LETT, V19, P1883, DOI 10.1021/acs.nanolett.8b04970
   Singla DK, 2019, CELLS-BASEL, V8, DOI 10.3390/cells8101224
   Singla DK, 2016, CURR OPIN PHARMACOL, V27, P19, DOI 10.1016/j.coph.2016.01.003
   Smyth T, 2015, J CONTROL RELEASE, V199, P145, DOI 10.1016/j.jconrel.2014.12.013
   Sun RT, 2019, J MOL MED, V97, P829, DOI 10.1007/s00109-019-01767-z
   Taheri B, 2019, J CELL PHYSIOL, V234, P8455, DOI 10.1002/jcp.27775
   Takahashi K, 2006, CELL, V126, P663, DOI 10.1016/j.cell.2006.07.024
   Tang JN, 2018, NAT BIOMED ENG, V2, P17, DOI 10.1038/s41551-017-0182-x
   van der Pol E, 2012, PHARMACOL REV, V64, P676, DOI 10.1124/pr.112.005983
   Vandergriff A, 2018, THERANOSTICS, V8, P1869, DOI 10.7150/thno.20524
   Vaskova E, 2018, J AM COLL CARDIOL, V71, P80, DOI 10.1016/S0735-1097(18)30621-1
   Vrijsen KR, 2010, J CELL MOL MED, V14, P1064, DOI 10.1111/j.1582-4934.2010.01081.x
   Wang CX, 2017, MOL THER, V25, P192, DOI 10.1016/j.ymthe.2016.09.001
   Wang YJ, 2015, INT J CARDIOL, V192, P61, DOI 10.1016/j.ijcard.2015.05.020
   Witwer KW, 2013, J EXTRACELL VESICLES, V2, DOI 10.3402/jev.v2i0.20360
   Xiao J, 2016, CELL DEATH DIS, V7, DOI 10.1038/cddis.2016.181
   Xu MY, 2019, STEM CELL RES THER, V10, DOI 10.1186/s13287-019-1297-7
   Yamashita T, 2018, BIOL PHARM BULL, V41, P835, DOI 10.1248/bpb.b18-00133
   Yang K, 2019, J CELL MOL MED, V23, P5981, DOI 10.1111/jcmm.14456
   Yang PC, 2018, CIRC RES, V122, P661, DOI 10.1161/CIRCRESAHA.118.312657
   Ye M, 2019, INT J BIOL SCI, V15, P158, DOI 10.7150/ijbs.28392
   Yi M, 2019, AM J PHYSIOL-CELL PH, V317, pC932, DOI 10.1152/ajpcell.00534.2018
   Youn SW, 2019, ANTIOXIDANTS-BASEL, V8, DOI 10.3390/antiox8010018
   Yu B, 2015, INT J CARDIOL, V182, P349, DOI 10.1016/j.ijcard.2014.12.043
   Zhang JY, 2015, J TRANSL MED, V13, DOI 10.1186/s12967-015-0417-0
   Zhao TB, 2011, NATURE, V474, P212, DOI 10.1038/nature10135
   Zhu WQ, 2018, CIRC RES, V122, P88, DOI 10.1161/CIRCRESAHA.117.311504
NR 99
TC 33
Z9 35
U1 1
U2 33
PU FRONTIERS MEDIA SA
PI LAUSANNE
PA AVENUE DU TRIBUNAL FEDERAL 34, LAUSANNE, CH-1015, SWITZERLAND
SN 2296-634X
J9 FRONT CELL DEV BIOL
JI Front. Cell. Dev. Biol.
PD JAN 31
PY 2020
VL 8
AR 36
DI 10.3389/fcell.2020.00036
PG 10
WC Cell Biology; Developmental Biology
WE Science Citation Index Expanded (SCI-EXPANDED)
SC Cell Biology; Developmental Biology
GA MV9QS
UT WOS:000556683800001
PM 32117968
OA Green Submitted, gold
DA 2026-02-11
ER

PT J
AU Kodam, SP
   Ullah, M
AF Kodam, Sai Priyanka
   Ullah, Mujib
TI Diagnostic and Therapeutic Potential of Extracellular Vesicles
SO TECHNOLOGY IN CANCER RESEARCH & TREATMENT
LA English
DT Review
DE extracellular vesicles; regenerative medicine; cytokine; artificial
   intelligence; exosomes; innovative technologies; drug delivery; cancer
ID MESENCHYMAL STEM-CELLS; EMERGING ROLE; EXOSOME ISOLATION;
   IMMUNE-RESPONSES; IN-VIVO; BIOLOGY; PROGRESSION; DELIVERY;
   DIFFERENTIATION; CLASSIFICATION
AB Extracellular vesicles (EVs) are naturally phospholipid enclosed nanovesicles released by many cells in the body. They are stable in circulation, have low immunogenicity, and act as carriers for functionally active biological molecules. They interact with target organs and bind to the receptors. Their target specificity is important to use EVs as noninvasive diagnostic and prognostic tools. EVs play a vital role in normal physiology and cellular communication. They are known to protect their cargo from degradation, which makes them important drug carriers for targeted drug delivery. Using EVs with markers and tracking their path in systemic circulation can be revolutionary in using them as diagnostic tools. We will discuss the scope of this in this paper. Although there are limitations in EVs isolation and storage, their high biocompatibility will fuel more innovations to overcome these challenges.
C1 [Kodam, Sai Priyanka; Ullah, Mujib] Stanford Univ, Sch Med, Inst Immun & Transplantat Stem Cell Biol & Regene, Palo Alto, CA 94304 USA.
   [Kodam, Sai Priyanka; Ullah, Mujib] Stanford Univ, Sch Med, Palo Alto, CA 94304 USA.
C3 Stanford University; Stanford University
RP Ullah, M (corresponding author), Stanford Univ, Sch Med, Inst Immun & Transplantat Stem Cell Biol & Regene, Palo Alto, CA 94304 USA.; Ullah, M (corresponding author), Stanford Univ, Sch Med, Palo Alto, CA 94304 USA.
EM ullah@stanford.edu
RI Ullah, Mujib/AAM-5136-2020; Kodam, Sai Priyanka/AAT-9091-2021
OI Ullah, Mujib/0000-0003-0168-8700; , Sai Priyanka/0009-0008-2780-6529; 
CR Akbar A, 2021, CELL BIOSCI, V11, DOI 10.1186/s13578-021-00623-3
   Almiñana C, 2019, BIOENGINEERING-BASEL, V6, DOI 10.3390/bioengineering6020032
   Arenaccio C, 2019, CURR DRUG TARGETS, V20, P87, DOI 10.2174/1389450119666180521100409
   Armstrong JPK, 2018, ADV DRUG DELIVER REV, V130, P12, DOI 10.1016/j.addr.2018.06.017
   Atkin-Smith GK, 2015, NAT COMMUN, V6, DOI 10.1038/ncomms8439
   Barile Lucio, 2017, Stem Cell Investig, V4, P93, DOI [10.21037/sci.2017.11.06, 10.21037/sci.2017.11.06]
   Basso M, 2016, FRONT NEUROSCI-SWITZ, V10, DOI 10.3389/fnins.2016.00127
   Beard K, 2020, J NEUROTRAUM, V37, P2045, DOI 10.1089/neu.2020.6990
   Behfar A, 2002, FASEB J, V16, P1558, DOI 10.1096/fj.02-0072com
   Betzer O, 2020, WIRES NANOMED NANOBI, V12, DOI 10.1002/wnan.1594
   Bian XW, 2019, STEM CELL RES THER, V10, DOI 10.1186/s13287-019-1276-z
   Bjorge IM, 2017, BIOMATER SCI-UK, V6, P60, DOI 10.1039/c7bm00479f
   Börger V, 2020, CYTOTHERAPY, V22, P482, DOI 10.1016/j.jcyt.2020.05.002
   Bruce TF, 2019, ELECTROPHORESIS, V40, P571, DOI 10.1002/elps.201800417
   Budnik V, 2016, NAT REV NEUROSCI, V17, P160, DOI 10.1038/nrn.2015.29
   Buschmann D, 2018, J EXTRACELL VESICLES, V7, DOI 10.1080/20013078.2018.1481321
   Buzas EI, 2014, NAT REV RHEUMATOL, V10, P356, DOI 10.1038/nrrheum.2014.19
   Candelario KM, 2014, TRENDS MOL MED, V20, P368, DOI 10.1016/j.molmed.2014.04.003
   Chen K, 2021, CIRC RES, V128, P492, DOI 10.1161/CIRCRESAHA.120.317348
   Chen SY, 2020, CRIT REV CL LAB SCI, V57, P508, DOI 10.1080/10408363.2020.1751584
   Cheng Q, 2018, J AM CHEM SOC, V140, P16413, DOI 10.1021/jacs.8b10047
   Choi H, 2016, STEM CELL RES THER, V7, DOI 10.1186/s13287-016-0316-1
   Chrzanowski W, 2020, FRONT BIOENG BIOTECH, V8, DOI 10.3389/fbioe.2020.00554
   Chuo STY, 2018, J BIOMED SCI, V25, DOI 10.1186/s12929-018-0494-5
   Coleman BM, 2015, SEMIN CELL DEV BIOL, V40, P89, DOI 10.1016/j.semcdb.2015.02.007
   Corso G, 2017, SCI REP-UK, V7, DOI 10.1038/s41598-017-10646-x
   Croese T, 2018, MOL ASPECTS MED, V60, P52, DOI 10.1016/j.mam.2017.11.006
   Crossland RE, 2016, J IMMUNOL METHODS, V429, P39, DOI 10.1016/j.jim.2015.12.011
   Cunnane EM, 2018, FRONT CARDIOVASC MED, V5, DOI 10.3389/fcvm.2018.00086
   de Jong OG, 2019, ACCOUNTS CHEM RES, V52, P1761, DOI 10.1021/acs.accounts.9b00109
   de Oliveira GP Jr, 2020, ISCIENCE, V23, DOI 10.1016/j.isci.2019.100782
   De Silva N, 2018, J PHYSIOL BIOCHEM, V74, P559, DOI 10.1007/s13105-018-0622-4
   EL Andaloussi S, 2013, NAT REV DRUG DISCOV, V12, P348, DOI 10.1038/nrd3978
   Escudero CA, 2016, FRONT PHYSIOL, V7, DOI 10.3389/fphys.2016.00098
   Feng R, 2020, J EXTRACELL VESICLES, V9, DOI 10.1080/20013078.2020.1783869
   Fitzgerald W, 2018, SCI REP-UK, V8, DOI 10.1038/s41598-018-27190-x
   Fontaine MJ, 2016, TRANSFUS MED REV, V30, P37, DOI 10.1016/j.tmrv.2015.11.004
   Fu SH, 2020, CELL DEATH DISCOV, V6, DOI 10.1038/s41420-020-00305-y
   Fujioka Y, 2020, J VET MED SCI, V82, P897, DOI 10.1292/jvms.20-0208
   Fujita Y, 2016, CANCER SCI, V107, P385, DOI 10.1111/cas.12896
   Galeano C, 2018, CELL TRANSPLANT, V27, P501, DOI 10.1177/0963689718754561
   Gandham S, 2020, TRENDS BIOTECHNOL, V38, P1066, DOI 10.1016/j.tibtech.2020.05.012
   Gangadaran P, 2018, FRONT PHARMACOL, V9, DOI 10.3389/fphar.2018.00169
   Gangadaran P, 2017, ONCOTARGET, V8, P109894, DOI 10.18632/oncotarget.22493
   Gangadaran P, 2017, BIOMED RES INT, V2017, DOI 10.1155/2017/9158319
   Guo QW, 2021, MOL THER ONCOLYTICS, V20, P132, DOI 10.1016/j.omto.2020.09.005
   Gupta D, 2020, J EXTRACELL VESICLES, V9, DOI 10.1080/20013078.2020.1800222
   Gutiérrez-Vázquez C, 2013, IMMUNOL REV, V251, P125, DOI 10.1111/imr.12013
   Han YH, 2021, PROCESSES, V9, DOI 10.3390/pr9020356
   Harting MT, 2018, STEM CELLS, V36, P79, DOI 10.1002/stem.2730
   Hauser P, 2017, METHODS MOL BIOL, V1554, P193, DOI 10.1007/978-1-4939-6759-9_12
   He CJ, 2018, THERANOSTICS, V8, P237, DOI 10.7150/thno.21945
   Heath N, 2018, SCI REP-UK, V8, DOI 10.1038/s41598-018-24163-y
   Hocking AM, 2010, EXP CELL RES, V316, P2213, DOI 10.1016/j.yexcr.2010.05.009
   Hur YH, 2020, STEM CELLS, V38, P469, DOI 10.1002/stem.3140
   Im H, 2015, EXPERT REV MOL DIAGN, V15, P725, DOI 10.1586/14737159.2015.1041378
   Jia SD, 2014, EXPERT REV MOL DIAGN, V14, P307, DOI 10.1586/14737159.2014.893828
   Jiang YJ, 2011, EXPERT OPIN DRUG DEL, V8, P623, DOI 10.1517/17425247.2011.566267
   Johnson J, 2021, TRENDS BIOTECHNOL, V39, P598, DOI 10.1016/j.tibtech.2020.10.004
   Jung KO, 2018, BIOMATERIALS, V177, P139, DOI 10.1016/j.biomaterials.2018.05.048
   Kang JY, 2021, J CONTROL RELEASE, V331, P62, DOI 10.1016/j.jconrel.2021.01.018
   Kato T, 2020, CELLS-BASEL, V9, DOI 10.3390/cells9061518
   Katsuda T, 2014, STEM CELL RENEWAL CE, P171
   Katsuda T, 2013, SCI REP-UK, V3, DOI 10.1038/srep01197
   Khan Azalea A., 2021, Nanotheranostics, V5, P256, DOI [10.7150/ntno.51676, 10.7150/ntno.51676]
   Kholia S, 2016, VASC PHARMACOL, V86, P64, DOI 10.1016/j.vph.2016.03.005
   Ko SY, 2020, INT J MOL SCI, V21, DOI 10.3390/ijms21155418
   Kowal J, 2016, P NATL ACAD SCI USA, V113, pE968, DOI 10.1073/pnas.1521230113
   Kranendonk MEG, 2014, OBESITY, V22, P1296, DOI 10.1002/oby.20679
   Kumar S, 2020, VIRUSES-BASEL, V12, DOI 10.3390/v12050486
   Li I, 2019, MOL CANCER, V18, DOI 10.1186/s12943-019-0975-5
   Li YH, 2015, EXP MOL PATHOL, V98, P145, DOI 10.1016/j.yexmp.2015.01.016
   Li YJ, 2020, J CONTROL RELEASE, V328, P141, DOI 10.1016/j.jconrel.2020.08.056
   Li ZT, 2020, CANCER LETT, V489, P111, DOI 10.1016/j.canlet.2020.06.006
   Liang YJ, 2021, THERANOSTICS, V11, P3183, DOI 10.7150/thno.52570
   Liebel M, 2020, SCI ADV, V6, DOI 10.1126/sciadv.abc2508
   Liga A, 2015, LAB CHIP, V15, P2388, DOI 10.1039/c5lc00240k
   Liu BH, 2018, NAT BIOMED ENG, V2, P293, DOI 10.1038/s41551-018-0229-7
   Liu Q, 2021, BIOMED PHARMACOTHER, V135, DOI 10.1016/j.biopha.2020.111148
   Liu TQ, 2020, MAGN RESON IMAGING, V68, P75, DOI 10.1016/j.mri.2020.02.001
   Malenica M, 2021, BIOMEDICINES, V9, DOI 10.3390/biomedicines9060603
   Matsumoto J, 2017, CURR PHARM DESIGN, V23, P6206, DOI 10.2174/1381612823666170913164738
   Melling GE, 2019, EUR J PHARM BIOPHARM, V144, P50, DOI 10.1016/j.ejpb.2019.08.009
   Minciacchi VR, 2015, SEMIN CELL DEV BIOL, V40, P41, DOI 10.1016/j.semcdb.2015.02.010
   Moghaddam AS, 2019, ATHEROSCLEROSIS, V285, P1, DOI 10.1016/j.atherosclerosis.2019.03.016
   Mondello S, 2018, EXPERT REV PROTEOMIC, V15, P451, DOI 10.1080/14789450.2018.1464914
   Monguió-Tortajada M, 2019, CELL MOL LIFE SCI, V76, P2369, DOI 10.1007/s00018-019-03071-y
   Monguio-Tortajada Marta, 2019, Curr Protoc Stem Cell Biol, V49, pe82, DOI [10.1002/cpsc.82, 10.1002/cpsc.82]
   Murali VP, 2021, ACTA BIOMATER, V124, P88, DOI 10.1016/j.actbio.2021.01.010
   Nagano T, 2019, INT J MOL SCI, V20, DOI 10.3390/ijms20102589
   Nijboer CH, 2018, STEM CELLS DEV, V27, P313, DOI 10.1089/scd.2017.0148
   Norozi F, 2016, TUMOR BIOL, V37, P11679, DOI 10.1007/s13277-016-5187-7
   O'Brien K, 2020, NAT REV MOL CELL BIO, V21, P585, DOI 10.1038/s41580-020-0251-y
   Oggero S, 2019, FRONT PHARMACOL, V10, DOI 10.3389/fphar.2019.01479
   Ohno S, 2016, INT J MOL SCI, V17, DOI 10.3390/ijms17020172
   Otani K, 2018, BIOCHEM BIOPH RES CO, V503, P776, DOI 10.1016/j.bbrc.2018.06.075
   Panagopoulou MS, 2020, J EXTRACELL VESICLES, V9, DOI 10.1080/20013078.2019.1710020
   Pillalamarri N, 2021, TRANSL ONCOL, V14, DOI 10.1016/j.tranon.2021.101095
   Piszczatowska K, 2021, DIAGNOSTICS, V11, DOI 10.3390/diagnostics11020222
   Raimondo S, 2019, INT J MOL SCI, V20, DOI 10.3390/ijms20081848
   Raposo G, 2019, NAT REV MOL CELL BIO, V20, P509, DOI 10.1038/s41580-019-0158-7
   Riazifar M, 2017, ANNU REV PHARMACOL, V57, P125, DOI 10.1146/annurev-pharmtox-061616-030146
   Robbins PD, 2014, NAT REV IMMUNOL, V14, P195, DOI 10.1038/nri3622
   Roefs MT, 2020, TRENDS CELL BIOL, V30, P990, DOI 10.1016/j.tcb.2020.09.009
   Sabanovic B, 2021, BIOLOGY-BASEL, V10, DOI 10.3390/biology10020094
   Saint-Pol J, 2020, CELLS-BASEL, V9, DOI 10.3390/cells9040851
   Shao HL, 2018, CHEM REV, V118, P1917, DOI 10.1021/acs.chemrev.7b00534
   Shigemoto-Kuroda T, 2017, STEM CELL REP, V8, P1214, DOI 10.1016/j.stemcr.2017.04.008
   Tada Y, 2019, MAGNETOCHEMISTRY, V5, DOI 10.3390/magnetochemistry5040060
   Tang TT, 2020, THERANOSTICS, V10, P8111, DOI 10.7150/thno.47865
   Tengattini S, 2019, CHROMATOGRAPHIA, V82, P415, DOI 10.1007/s10337-018-3637-7
   Tian J, 2020, INT J BIOL SCI, V16, P620, DOI 10.7150/ijbs.39629
   Tian Y, 2020, J EXTRACELL VESICLES, V9, DOI 10.1080/20013078.2019.1697028
   Tkach M, 2016, CELL, V164, P1226, DOI 10.1016/j.cell.2016.01.043
   Ullah M, 2017, CELL DEATH DISCOV, V3, DOI 10.1038/cddiscovery.2016.64
   Ullah M, 2020, Open Access J Biomed Sci, V2, P301
   Ullah M., 2020, J BIOMED ALLIED RES, V2, P013
   Ullah M., 2020, INT J STEM CELL RES, V7, P66
   Ullah M, 2021, WORLD J STEM CELLS, V13, P659, DOI 10.4252/wjsc.v13.i6.659
   Ullah M, 2020, WArtificial Intelligence in Cancer, V1, P39, DOI [10.35713/aic.v1.i2.39, 10.35713/aic.v1.i2.39, DOI 10.35713/AIC.V1.I2.39]
   Ullah M, 2021, ACS NANO, V15, P3612, DOI 10.1021/acsnano.0c10689
   Ullah M, 2020, Biomedical Journal of Scientific & Technical Research, V27, DOI 10.26717/bjstr.2020.27.004518
   Ullah M, 2020, INT J MOL SCI, V21, DOI 10.3390/ijms21114085
   Ullah M, 2020, MOL THER-METH CLIN D, V17, P683, DOI 10.1016/j.omtm.2020.03.023
   Ullah M, 2020, CELLS-BASEL, V9, DOI 10.3390/cells9040937
   Ullah M, 2019, STEM CELL RES THER, V10, DOI 10.1186/s13287-019-1468-6
   Ullah M, 2020, AGEING RES REV, V57, DOI 10.1016/j.arr.2019.100979
   Ullah Mujib, 2019, Oncotarget, V10, P4000, DOI [10.18632/oncotarget.27021, 10.18632/oncotarget.27021]
   Ullah Mujib, 2019, Oncotarget, V10, P3435, DOI [10.18632/oncotarget.26952, 10.18632/oncotarget.26952]
   Urciuoli E, 2020, FRONT PHARMACOL, V11, DOI 10.3389/fphar.2020.580505
   Vader P, 2016, ADV DRUG DELIVER REV, V106, P148, DOI 10.1016/j.addr.2016.02.006
   Vader P, 2014, TRENDS MOL MED, V20, P385, DOI 10.1016/j.molmed.2014.03.002
   van der Pol E, 2012, PHARMACOL REV, V64, P676, DOI 10.1124/pr.112.005983
   van Niel G, 2018, NAT REV MOL CELL BIO, V19, P213, DOI 10.1038/nrm.2017.125
   van Velthoven CTJ, 2010, PEDIATR RES, V68, P419, DOI 10.1203/PDR.0b013e3181f1c289
   Varderidou-Minasian S, 2020, THERANOSTICS, V10, P5979, DOI 10.7150/thno.40122
   Vella LJ, 2016, INT J MOL SCI, V17, DOI 10.3390/ijms17020173
   Verweij FJ, 2019, DEV CELL, V48, P573, DOI 10.1016/j.devcel.2019.01.004
   Weiss Daniel J, 2011, Proc Am Thorac Soc, V8, P223, DOI 10.1513/pats.201012-071DW
   Willms E, 2018, FRONT IMMUNOL, V9, DOI 10.3389/fimmu.2018.00738
   Witwer KW., 2017, WILEY ONLINE LIB
   Xu R, 2016, J CLIN INVEST, V126, P1152, DOI 10.1172/JCI81129
   Yáñez-Mó M, 2015, J EXTRACELL VESICLES, V4, DOI 10.3402/jev.v4.27066
   Yang CC, 2020, STEM CELL TRANSL MED, V9, P850, DOI [10.1002/sctm.19-0409, 10.1002/sctm.19-0391]
   Yekula A, 2020, METHODS, V177, P58, DOI 10.1016/j.ymeth.2020.02.003
   Ying W, 2017, CELL, V171, P372, DOI 10.1016/j.cell.2017.08.035
   Yoshioka Y, 2013, J EXTRACELL VESICLES, V2, DOI 10.3402/jev.v2i0.20424
   Zhang MD, 2018, SMALL METHODS, V2, DOI 10.1002/smtd.201800021
   Zhang Y, 2020, INT J NANOMED, V15, P6917, DOI 10.2147/IJN.S264498
   Zhou XX, 2020, CELL MOL IMMUNOL, V17, P323, DOI 10.1038/s41423-020-0391-1
   Zhou YY, 2019, J CLIN MED, V8, DOI 10.3390/jcm8071025
   Zinger A, 2020, NANOMATERIALS-BASEL, V10, DOI 10.3390/nano10112172
NR 152
TC 52
Z9 52
U1 0
U2 1
PU SAGE PUBLICATIONS INC
PI THOUSAND OAKS
PA 2455 TELLER RD, THOUSAND OAKS, CA 91320 USA
SN 1533-0346
EI 1533-0338
J9 TECHNOL CANCER RES T
JI Technol. Cancer Res. Treat.
PD OCT
PY 2021
VL 20
AR 15330338211041203
DI 10.1177/15330338211041203
PG 10
WC Oncology
WE Science Citation Index Expanded (SCI-EXPANDED)
SC Oncology
GA WF2SB
UT WOS:000706159500001
PM 34632862
OA Green Submitted, gold
DA 2026-02-11
ER

PT J
AU Williams, T
   Salmanian, G
   Burns, M
   Maldonado, V
   Smith, E
   Porter, RM
   Song, YH
   Samsonraj, RM
AF Williams, Taylor
   Salmanian, Ghazaleh
   Burns, Morgan
   Maldonado, Vitali
   Smith, Emma
   Porter, Ryan M.
   Song, Young Hye
   Samsonraj, Rebekah Margaret
TI Versatility of mesenchymal stem cell-derived extracellular vesicles in
   tissue repair and regenerative applications
SO BIOCHIMIE
LA English
DT Article
DE Mesenchymal stem cells; Extracellular vesicles; EVs; Clinical trials;
   Regenerative medicine; Tissue repair; Cellular therapies
ID AMELIORATE ALZHEIMERS-DISEASE; BONE-MARROW; DENDRITIC CELLS;
   IMMUNE-RESPONSES; EXOSOMES; MICROVESICLES; INFLAMMATION; PROTEINS;
   HYDROGEL; THERAPY
AB Mesenchymal stem/stromal cells (MSCs) are multipotent somatic cells that have been widely explored in the field of regenerative medicine. MSCs possess the ability to secrete soluble factors as well as lipid bound extracellular vesicles (EVs). MSCs have gained increased interest and attention as a result of their therapeutic properties, which are thought to be attributed to their secretome. However, while the use of MSCs as whole cells pose heterogeneity concerns and survival issues post-transplantation, such limi-tations are absent in cell-free EV-based treatments. EVs derived from MSCs are promising therapeutic agents for a range of clinical conditions and disorders owing to their immunomodulatory, pro -regenerative, anti-inflammatory, and antifibrotic activity. Recent successes with preclinical studies us-ing EVs for repair and regeneration of damaged tissues such as cardiac tissue, lung, liver, pancreas, bone, skin, cornea, and blood diseases are discussed in this review. We also discuss delivery strategies of EVs using biomaterials as delivery vehicles through systemic or local administration. Despite its effectiveness in preclinical investigations, the application of MSC-EV in clinical settings will necessitate careful consideration surrounding issues such as: i) scalability and isolation, ii) biodistribution, iii) targeting specific tissues, iv) quantification and characterization, and v) safety and efficacy of dosage. The future of EVs in regenerative medicine is promising yet still needs further investigation on enhancing the efficacy, scalability, and potency for clinical applications. (c) 2022 The Authors. Published by Elsevier B.V. This is an open access article under the CC BY-NC-ND license (http://creativecommons.org/licenses/by-nc-nd/4.0/).
C1 [Williams, Taylor; Salmanian, Ghazaleh; Burns, Morgan; Maldonado, Vitali; Smith, Emma; Song, Young Hye; Samsonraj, Rebekah Margaret] Univ Arkansas, Dept Biomed Engn, Fayetteville, AR USA.
   [Song, Young Hye; Samsonraj, Rebekah Margaret] Univ Arkansas, Interdisciplinary Grad Program Cell & Mol Biol, Fayetteville, AR USA.
   [Porter, Ryan M.; Samsonraj, Rebekah Margaret] Univ Arkansas Med Sci, Dept Orthoped Surg, Little Rock, AR USA.
   [Samsonraj, Rebekah Margaret] Engn Res Ctr, 700 Res Ctr Blvd, Fayetteville, AR 72701 USA.
C3 University of Arkansas System; University of Arkansas Fayetteville;
   University of Arkansas System; University of Arkansas Fayetteville;
   University of Arkansas System; University of Arkansas Medical Sciences
RP Samsonraj, RM (corresponding author), Engn Res Ctr, 700 Res Ctr Blvd, Fayetteville, AR 72701 USA.
EM rmsamson@uark.edu
RI Williams, Taylor/KHZ-4233-2024; Porter, Ryan/AAU-9182-2020
FU National Science Foundation Future Manufacturing Grant; Musculoskeletal
   Transplant Foundation Biologics; Women's Giving Circle; Undergraduate
   Summer Research Grant; Honors College Research Grant; College of
   Engineering; Department of Biomedical Engineering, University of
   Arkansas
FX We acknowledge funding support from the National Science Foundation
   Future Manufacturing Grant (to RMS), Musculoskeletal Transplant
   Foundation Biologics (Junior Investigator Grant to RMS), Women's Giving
   Circle (to RMS), Undergraduate Summer Research Grant (TW), Honors
   College Research Grant (VM, ES), College of Engineering, and the
   Department of Biomedical Engineering, University of Arkansas.
CR Abdollahi S, 2021, BIOTECHNOL BIOENG, V118, P1029, DOI 10.1002/bit.27606
   Abolgheit S, 2021, J BIOMATER APPL, V36, P128, DOI 10.1177/0885328220963920
   Adamo A, 2019, FRONT IMMUNOL, V10, DOI 10.3389/fimmu.2019.00446
   Adlerz K, 2020, STEM CELL RES, V48, DOI 10.1016/j.scr.2020.101978
   Ahmadvand Koohsari S., 2021, SCI REP-UK, V11, P1
   Ai DY, 2022, STEM CELLS DEV, V31, P53, DOI 10.1089/scd.2021.0256
   Akers JC, 2013, J NEURO-ONCOL, V113, P1, DOI 10.1007/s11060-013-1084-8
   Amari L, 2021, FRONT MOL NEUROSCI, V14, DOI 10.3389/fnmol.2021.767219
   Andrzejewska A, 2019, FRONT IMMUNOL, V10, DOI 10.3389/fimmu.2019.02474
   Baek G, 2019, STEM CELL TRANSL MED, V8, P880, DOI 10.1002/sctm.18-0226
   Bang OY, 2022, BMB REP, V55, P20, DOI 10.5483/BMBRep.2022.55.1.162
   Bazzoni R., 2020, EXTRACELLULAR VESICL, V8
   Becherucci V, 2018, STEM CELL RES THER, V9, DOI 10.1186/s13287-018-0863-8
   Blander JM, 2017, IMMUNOL REV, V277, P158, DOI 10.1111/imr.12537
   Bobis-Wozowicz S, 2017, J MOL MED, V95, P205, DOI 10.1007/s00109-016-1471-7
   Borgovan T, 2018, BLOOD, V132, DOI 10.1182/blood-2018-99-118955
   Boulestreau J, 2020, FRONT CELL DEV BIOL, V8, DOI 10.3389/fcell.2020.00107
   Bray ER, 2021, PHARMACEUTICS, V13, DOI 10.3390/pharmaceutics13101543
   Bruno S, 2020, MOL THER, V28, P479, DOI 10.1016/j.ymthe.2019.10.016
   Buono L, 2021, INT J MOL SCI, V22, DOI 10.3390/ijms22094930
   Burrello J, 2016, FRONT CELL DEV BIOL, V4, DOI 10.3389/fcell.2016.00083
   Cao L, 2019, INT IMMUNOPHARMACOL, V72, P264, DOI 10.1016/j.intimp.2019.04.020
   Caruso S, 2018, FRONT IMMUNOL, V9, DOI 10.3389/fimmu.2018.01486
   Charoenyiriyakul C, 2018, MOL PHARMACEUT, V15, P1073, DOI 10.1021/acs.molpharmaceut.7b00950
   Chávez-Galán L, 2015, FRONT IMMUNOL, V6, DOI 10.3389/fimmu.2015.00263
   Cheng L, 2017, STEM CELLS INT, V2017, DOI 10.1155/2017/6305295
   Chhoy P, 2021, STAR PROTOC, V2, DOI 10.1016/j.xpro.2021.100303
   Cocucci E, 2009, TRENDS CELL BIOL, V19, P43, DOI 10.1016/j.tcb.2008.11.003
   Colao IL, 2018, TRENDS MOL MED, V24, P242, DOI 10.1016/j.molmed.2018.01.006
   Collino F, 2015, J AM SOC NEPHROL, V26, P2349, DOI 10.1681/ASN.2014070710
   Cone AS, 2021, THERANOSTICS, V11, P8129, DOI 10.7150/thno.62069
   Corrado C, 2013, INT J MOL SCI, V14, P5338, DOI 10.3390/ijms14035338
   Cosenza S, 2018, THERANOSTICS, V8, P1399, DOI 10.7150/thno.21072
   Crigna AT, 2020, CELLS-BASEL, V9, DOI 10.3390/cells9112419
   Dai J, 2020, SIGNAL TRANSDUCT TAR, V5, DOI 10.1038/s41392-020-00261-0
   Das A, 2016, J CELL BIOL, V214, P831, DOI 10.1083/jcb.201602069
   Dellar ER, 2022, J EXTRACELL BIOL, V1, DOI [10.1002/jex2.40, 10.1002/jex2.40]
   Di Rocco G, 2016, STEM CELLS INT, V2016, DOI 10.1155/2016/5029619
   Di Trapani M, 2016, SCI REP-UK, V6, DOI 10.1038/srep24120
   Diao YJ, 2022, CANCER BIOL THER, V23, P163, DOI 10.1080/15384047.2021.2024040
   Dominici M, 2006, CYTOTHERAPY, V8, P315, DOI 10.1080/14653240600855905
   Doyle LM, 2019, CELLS-BASEL, V8, DOI 10.3390/cells8070727
   Drommelschmidt K, 2017, BRAIN BEHAV IMMUN, V60, P220, DOI 10.1016/j.bbi.2016.11.011
   Edelmann M.J., 2022, ZOONOSES BURLINGT, V2
   Elkin SR, 2016, WIEN MED WOCHENSCHR, V166, P196, DOI 10.1007/s10354-016-0432-7
   Enderle D, 2015, PLOS ONE, V10, DOI 10.1371/journal.pone.0136133
   Fabbiano F, 2020, J EXTRACELL VESICLES, V10, DOI 10.1002/jev2.12043
   Fan Y, 2019, STEM CELLS DEV, V28, P44, DOI 10.1089/scd.2018.0015
   Favaro E, 2016, DIABETOLOGIA, V59, P325, DOI 10.1007/s00125-015-3808-0
   Gao W, 2017, SCI REP-UK, V7, P1, DOI 10.1038/srep42996
   Gennai S, 2015, AM J TRANSPLANT, V15, P2404, DOI 10.1111/ajt.13271
   George S, 2019, STEM CELL REV REP, V15, P814, DOI 10.1007/s12015-019-09917-z
   Gobin J, 2021, STEM CELL RES THER, V12, DOI 10.1186/s13287-021-02190-3
   Gowen A, 2020, FRONT CELL DEV BIOL, V8, DOI 10.3389/fcell.2020.00149
   Guo LY, 2020, INT IMMUNOPHARMACOL, V84, DOI 10.1016/j.intimp.2020.106541
   Gupta M, 2021, STEM CELL REV REP, V17, P332, DOI 10.1007/s12015-020-10058-x
   György B, 2011, CELL MOL LIFE SCI, V68, P2667, DOI 10.1007/s00018-011-0689-3
   Haga H, 2017, LIVER TRANSPLANT, V23, P791, DOI 10.1002/lt.24770
   Haga H, 2017, STEM CELL TRANSL MED, V6, P1262, DOI 10.1002/sctm.16-0226
   Hao Q, 2019, J IMMUNOL, V203, P1961, DOI 10.4049/jimmunol.1801534
   Harrell CR, 2019, CELLS-BASEL, V8, DOI 10.3390/cells8121605
   Hertsenberg AJ, 2017, PLOS ONE, V12, DOI 10.1371/journal.pone.0171712
   Hu JX, 2022, J PROTEOME RES, V21, P313, DOI 10.1021/acs.jproteome.1c00248
   Huotari J, 2011, EMBO J, V30, P3481, DOI 10.1038/emboj.2011.286
   Jafarinia M, 2020, J CELL PHYSIOL, V235, P8779, DOI 10.1002/jcp.29721
   Javazon EH, 2004, EXP HEMATOL, V32, P414, DOI 10.1016/j.exphem.2004.02.004
   Jenjaroenpun P, 2013, PEERJ, V1, DOI 10.7717/peerj.201
   Jia YC, 2020, CALCIFIED TISSUE INT, V106, P509, DOI 10.1007/s00223-019-00656-4
   Kalra H, 2016, INT J MOL SCI, V17, DOI 10.3390/ijms17020170
   Kang M, 2021, J EXTRACELL VESICLES, V10, DOI 10.1002/jev2.12085
   Kang T., 2021, NEW FRONTIERS EXTRAC, P46
   Karimi K, 2018, NUCLEIC ACIDS RES, V46, pD861, DOI 10.1093/nar/gkx936
   Katsara O, 2011, STEM CELLS DEV, V20, P1550, DOI 10.1089/scd.2010.0280
   Kern S, 2006, STEM CELLS, V24, P1294, DOI 10.1634/stemcells.2005-0342
   Khatri M, 2018, STEM CELL RES THER, V9, DOI 10.1186/s13287-018-0774-8
   Kim H, 2018, BIOCHEM BIOPH RES CO, V499, P803, DOI 10.1016/j.bbrc.2018.03.227
   Koch M, 2015, STEM CELLS INT, V2015, DOI 10.1155/2015/486141
   Kooijmans SAA, 2018, NANOSCALE, V10, P2413, DOI 10.1039/c7nr06966a
   Kumar LP, 2019, CYTOKINE GROWTH F R, V46, P1, DOI 10.1016/j.cytogfr.2019.04.002
   Kwon Seong Gyu, 2018, Biomater Res, V22, P36, DOI [10.1186/s40824-018-0148-4, 10.1186/s40824-018-0148-4]
   Lai PL, 2019, BIOMARK RES, V7, DOI 10.1186/s40364-019-0156-0
   Lai RC, 2019, J LIPID RES, V60, P318, DOI 10.1194/jlr.R087411
   Lara P, 2020, PHARMACEUTICS, V12, DOI 10.3390/pharmaceutics12111022
   Lee KS, 2021, J EXTRACELL VESICLES, V10, DOI 10.1002/jev2.12152
   Lener T, 2015, J EXTRACELL VESICLES, V4, DOI 10.3402/jev.v4.30087
   Liu Q, 2016, J CLIN INVEST, V126, P2805, DOI 10.1172/JCI84577
   Lohan P, 2017, FRONT IMMUNOL, V8, DOI 10.3389/fimmu.2017.01626
   López-García L, 2021, INT J MOL SCI, V22, DOI 10.3390/ijms22179531
   Ludwig N, 2019, INT J MOL SCI, V20, DOI 10.3390/ijms20194684
   Lv KQ, 2019, THERANOSTICS, V9, P7403, DOI 10.7150/thno.32637
   Ma JJ, 2022, CELL DEATH DISCOV, V8, DOI 10.1038/s41420-022-00823-x
   Ma J, 2017, STEM CELL TRANSL MED, V6, P51, DOI 10.5966/sctm.2016-0038
   Ma ZJ, 2020, BIOMICROFLUIDICS, V14, DOI 10.1063/1.5127077
   Mardpour S, 2019, ACS APPL MATER INTER, V11, P37421, DOI 10.1021/acsami.9b10126
   Mardpour S, 2018, J CELL PHYSIOL, V233, P9330, DOI 10.1002/jcp.26413
   Mareschi K., 2022, Int. J. Mol. Sci., V23
   Martin-Gayo E, 2019, FRONT IMMUNOL, V10, DOI 10.3389/fimmu.2019.01306
   Mas-Bargues C, 2019, INT J MOL SCI, V20, DOI 10.3390/ijms20051195
   Mayourian J, 2018, CIRC RES, V122, P933, DOI 10.1161/CIRCRESAHA.118.312420
   McKee C, 2017, COLLOID SURFACE B, V159, P62, DOI 10.1016/j.colsurfb.2017.07.051
   McLelland GL, 2014, EMBO J, V33, P282, DOI 10.1002/embj.201385902
   Monguió-Tortajada M, 2021, BIOACT MATER, V6, P3314, DOI 10.1016/j.bioactmat.2021.02.026
   Murali VP, 2021, ACTA BIOMATER, V124, P88, DOI 10.1016/j.actbio.2021.01.010
   Murphy DE, 2019, EXP MOL MED, V51
   Narbute K, 2019, STEM CELL TRANSL MED, V8, P490, DOI 10.1002/sctm.18-0162
   Nikfarjam S, 2020, J TRANSL MED, V18, DOI 10.1186/s12967-020-02622-3
   Nojehdehi S, 2018, J CELL BIOCHEM, V119, P9433, DOI 10.1002/jcb.27260
   Nuzzi R, 2021, STEM CELLS INT, V2021, DOI 10.1155/2021/6644463
   Ohara M, 2018, STEM CELLS INT, V2018, DOI 10.1155/2018/3212643
   Otero-Ortega L, 2020, STEM CELL RES THER, V11, DOI 10.1186/s13287-020-01601-1
   Pachler K, 2017, CYTOTHERAPY, V19, P458, DOI 10.1016/j.jcyt.2017.01.001
   Paganini C, 2022, ADV HEALTHC MATER, V11, DOI 10.1002/adhm.202100021
   Park JE, 2010, MOL CELL PROTEOMICS, V9, P1085, DOI 10.1074/mcp.M900381-MCP200
   Patel DB, 2017, BIOENG TRANSL MED, V2, P170, DOI 10.1002/btm2.10065
   Pinheiro A, 2018, J CONTROL RELEASE, V289, P56, DOI 10.1016/j.jconrel.2018.09.019
   Puhm F, 2019, CIRC RES, V125, P43, DOI 10.1161/CIRCRESAHA.118.314601
   Qiu GG, 2019, STEM CELL RES THER, V10, DOI 10.1186/s13287-019-1484-6
   Reed SL, 2021, NEUROBIOL DIS, V157, DOI 10.1016/j.nbd.2021.105445
   Reinisch A, 2015, BLOOD, V125, P249, DOI 10.1182/blood-2014-04-572255
   Robbins PD, 2014, NAT REV IMMUNOL, V14, P195, DOI 10.1038/nri3622
   Rodrigues G, 2019, NAT CELL BIOL, V21, P1403, DOI 10.1038/s41556-019-0404-4
   Sagini K, 2018, INT J MOL SCI, V19, DOI 10.3390/ijms19041227
   Salomon C, 2013, PLOS ONE, V8, DOI 10.1371/journal.pone.0068451
   Samsonraj RM, 2017, STEM CELL TRANSL MED, V6, P2173, DOI 10.1002/sctm.17-0129
   Samsonraj RM, 2015, STEM CELLS, V33, P1878, DOI 10.1002/stem.1982
   Samsonraj RM, 2013, GENE, V519, P348, DOI 10.1016/j.gene.2013.01.039
   Sandonà M, 2021, FRONT BIOENG BIOTECH, V9, DOI 10.3389/fbioe.2021.652970
   Sathiyanathan P, 2020, STEM CELLS, V38, P1124, DOI 10.1002/stem.3203
   Sebbagh M, 2001, NAT CELL BIOL, V3, P346, DOI 10.1038/35070019
   Sha S, 2021, AGING-US, V13, P15285, DOI 10.18632/aging.203088
   Shahir M, 2020, J CELL PHYSIOL, V235, P7043, DOI 10.1002/jcp.29601
   Shigemoto-Kuroda T, 2017, STEM CELL REP, V8, P1214, DOI 10.1016/j.stemcr.2017.04.008
   Sica A, 2014, HEPATOLOGY, V59, P2034, DOI 10.1002/hep.26754
   Sinha P, 2016, CURR OPIN GENET DEV, V38, P97, DOI 10.1016/j.gde.2016.05.002
   Song N, 2020, TRENDS PHARMACOL SCI, V41, P653, DOI 10.1016/j.tips.2020.06.009
   Stebbing J, 2020, LANCET INFECT DIS, V20, P400, DOI 10.1016/S1473-3099(20)30132-8
   Sun DM, 2010, MOL THER, V18, P1606, DOI 10.1038/mt.2010.105
   Sun YX, 2018, ACS NANO, V12, P7613, DOI 10.1021/acsnano.7b07643
   Sung DK, 2019, J CLIN MED, V8, DOI 10.3390/jcm8040533
   Tabak S, 2018, J CELL MOL MED, V22, P1992, DOI 10.1111/jcmm.13505
   Takeuchi R, 2019, PLOS ONE, V14, DOI 10.1371/journal.pone.0225472
   Théry C, 2018, J EXTRACELL VESICLES, V7, DOI 10.1080/20013078.2018.1535750
   Thomson AW, 2008, ANN RHEUM DIS, V67, P90, DOI 10.1136/ard.2008.099176
   Ti DD, 2015, J TRANSL MED, V13, DOI 10.1186/s12967-015-0642-6
   Tian YH, 2014, BIOMATERIALS, V35, P2383, DOI 10.1016/j.biomaterials.2013.11.083
   Tkach M, 2016, CELL, V164, P1226, DOI 10.1016/j.cell.2016.01.043
   Tsiapalis D, 2020, CELLS-BASEL, V9, DOI 10.3390/cells9040991
   Ulum B, 2018, J CELL PHYSIOL, V233, P8429, DOI 10.1002/jcp.26804
   Valadi H, 2007, NAT CELL BIOL, V9, P654, DOI 10.1038/ncb1596
   Velot É, 2021, FRONT BIOENG BIOTECH, V9, DOI 10.3389/fbioe.2021.645039
   Villata S, 2020, INT J MOL SCI, V21, DOI 10.3390/ijms21176048
   Viñas JL, 2018, SCI REP-UK, V8, DOI 10.1038/s41598-018-34557-7
   Von Bartheld CS, 2011, PROG NEUROBIOL, V93, P313, DOI 10.1016/j.pneurobio.2011.01.003
   Wang JM, 2020, STEM CELL RES THER, V11, DOI 10.1186/s13287-020-01937-8
   Wang JY, 2018, STEM CELL RES THER, V9, DOI 10.1186/s13287-018-0832-2
   Wang N, 2019, AM J TRANSL RES, V11, P3375
   Wang N, 2017, BBA-MOL BASIS DIS, V1863, P2085, DOI 10.1016/j.bbadis.2017.02.023
   Wang QL, 2018, THERANOSTICS, V8, P4912, DOI 10.7150/thno.27608
   Wang RX, 2014, NAT MED, V20, P633, DOI 10.1038/nm.3554
   Wegner CS, 2011, TRAFFIC, V12, P1291, DOI 10.1111/j.1600-0854.2011.01210.x
   Wei Q, 2022, STEM CELL REV REP, V18, P1025, DOI 10.1007/s12015-021-10176-0
   Wiklander OPB, 2015, J EXTRACELL VESICLES, V4, DOI 10.3402/jev.v4.26316
   Willis GR, 2018, AM J RESP CRIT CARE, V197, P104, DOI 10.1164/rccm.201705-0925OC
   Witwer KW, 2017, J EXTRACELL VESICLES, V6, DOI 10.1080/20013078.2017.1396823
   Yang JY, 2020, INT J NANOMED, V15, P5911, DOI 10.2147/IJN.S249129
   Yin K, 2019, BIOMARK RES, V7, DOI 10.1186/s40364-019-0159-x
   Yu B, 2015, INT J CARDIOL, V182, P349, DOI 10.1016/j.ijcard.2014.12.043
   Zaborowski MP, 2015, BIOSCIENCE, V65, P783, DOI 10.1093/biosci/biv084
   Zakrzewski W, 2019, STEM CELL RES THER, V10, DOI 10.1186/s13287-019-1165-5
   Zhang L, 2020, STEM CELL RES THER, V11, DOI 10.1186/s13287-020-1562-9
   Zhang MD, 2018, SMALL METHODS, V2, DOI 10.1002/smtd.201800021
   Zhang YT, 2021, ACS APPL MATER INTER, V13, P18472, DOI 10.1021/acsami.0c22671
   Zhao X., 2021, STEM CELL RES THER, V12, p1 15 1
   Zhao YY, 2015, STEM CELLS INT, V2015, DOI 10.1155/2015/761643
   Zhou F, 2020, LANCET, V395, P1054, DOI 10.1016/S0140-6736(20)30566-3
   Zhou T, 2021, J HEMATOL ONCOL, V14, DOI 10.1186/s13045-021-01037-x
   Zhou YJ, 2019, J CONTROL RELEASE, V316, P93, DOI 10.1016/j.jconrel.2019.11.003
   Zhu YG, 2014, STEM CELLS, V32, P116, DOI 10.1002/stem.1504
   Zou XY, 2016, HUM GENE THER, V27, P926, DOI 10.1089/hum.2016.057
NR 179
TC 32
Z9 37
U1 2
U2 32
PU ELSEVIER FRANCE-EDITIONS SCIENTIFIQUES MEDICALES ELSEVIER
PI ISSY-LES-MOULINEAUX
PA 65 RUE CAMILLE DESMOULINS, CS50083, 92442 ISSY-LES-MOULINEAUX, FRANCE
SN 0300-9084
EI 1638-6183
J9 BIOCHIMIE
JI Biochimie
PD APR
PY 2023
VL 207
BP 33
EP 48
DI 10.1016/j.biochi.2022.11.011
EA DEC 2022
PG 16
WC Biochemistry & Molecular Biology
WE Science Citation Index Expanded (SCI-EXPANDED)
SC Biochemistry & Molecular Biology
GA 7B8DV
UT WOS:000899358900004
PM 36427681
OA hybrid
DA 2026-02-11
ER

PT J
AU Basu, J
   Ludlow, JW
AF Basu, Joydeep
   Ludlow, John W.
TI Exosomes for repair, regeneration and rejuvenation
SO EXPERT OPINION ON BIOLOGICAL THERAPY
LA English
DT Review
DE micro-vesicle; stem cell; extra-cellular vesicle; tissue engineering;
   Exosome; organogenesis; regenerative medicine; progenitor cell;
   regulatory; cell therapy; quality control; morphogen; manufacturing
ID MESENCHYMAL STEM-CELLS; EXTRACELLULAR VESICLES; CONDITIONED MEDIUM;
   STROMAL CELLS; NEUROVASCULAR PLASTICITY; FUNCTIONAL RECOVERY; HORIZONTAL
   TRANSFER; SKIN REJUVENATION; RENAL-CELLS; T-CELLS
AB Introduction: Application of regenerative medicine strategies for repair of organs/tissue impacted by chronic disease is an active subject for product development. Such methodologies emphasize the role of stem cells as the active biological ingredient. However, recent developments in elucidating mechanisms of action of these therapies have focused on the role of paracrine, 'action-at-a-distance' modus operandi in mediating the ability to catalyze regenerative outcomes without significant site-specific engraftment. A salient component of this secreted regenerative milieu are exosomes: 40-100nm intraluminal vesicles that mediate transfer of proteins and nucleic acids across cellular boundaries.
   Areas covered: Here, we synthesize recent studies from PubMed and Google Scholar highlighting how cell-based therapeutics and cosmeceutics are transitioning towards the secretome generally and exosomes specifically as a principal modulator of regenerative outcomes.
   Expert opinion: Exosomes contribute to organ development and mediate regenerative outcomes in injury and disease that recapitulate observed bioactivity of stem cell populations. Encapsulation of the active biological ingredients of regeneration within non-living exosome carriers may offer process, manufacturing and regulatory advantages over stem cell-based therapies.
C1 [Basu, Joydeep; Ludlow, John W.] RegenMedTX LLC, Winston Salem, NC USA.
RP Basu, J (corresponding author), RegenMedTX LLC, Winston Salem, NC USA.
EM jbasu2@yahoo.com
FU ZenBio, Inc.
FX This work has been funded by ZenBio, Inc. The authors have no other
   relevant affiliations or financial involvement with any organization or
   entity with a financial interest in or financial conflict with the
   subject matter or materials discussed in the manuscript. This includes
   employment, consultancies, honoraria, stock ownership or options, expert
   testimony, grants or patents received or pending, or royalties.
CR ADZICK NS, 1994, ANN SURG, V220, P10, DOI 10.1097/00000658-199407000-00003
   Ahmed MI, 2014, J CELL BIOL, V207, P549, DOI 10.1083/jcb.201404001
   Akyurekli C, 2015, STEM CELL REV REP, V11, P150, DOI 10.1007/s12015-014-9545-9
   Aliotta JM, 2012, J EXTRACELL VESICLES, V10, P3402
   Andre F, 2004, ANN ONCOL         S4, V15, p[iv14, 1]
   Basu J, 2015, INT SOC STEM CELL RE
   Basu J, 2014, REGEN MED, V9, P497, DOI [10.2217/RME.14.25, 10.2217/rme.14.25]
   Basu J, 2012, BIRTH DEFECTS RES C, V96, P30, DOI 10.1002/bdrc.20224
   Batagov AO, 2011, BMC GENOMICS, V12, DOI 10.1186/1471-2164-12-S3-S18
   Bosse F, 2012, CELL TISSUE RES, V349, P5, DOI 10.1007/s00441-012-1389-5
   Bruce AT, 2015, REGEN MED, V10, P815, DOI 10.2217/rme.15.43
   Buck AH, 2014, NAT COMMUN, V5, DOI 10.1038/ncomms6488
   Buschow SI, 2010, IMMUNOL CELL BIOL, V88, P851, DOI 10.1038/icb.2010.64
   Campani V, 2014, INT J NANOMED, V9, P1823, DOI 10.2147/IJN.S58365
   Caplan AI, 2011, CELL STEM CELL, V9, P11, DOI 10.1016/j.stem.2011.06.008
   CHARGAFF E, 1946, J BIOL CHEM, V166, P189
   Chen CC, 2014, J INVEST DERMATOL, V134, P2086, DOI 10.1038/jid.2014.139
   Chen TS, 2011, J TRANSL MED, V9, DOI 10.1186/1479-5876-9-47
   Dai S, 2008, MOL THER, V16, P782, DOI 10.1038/mt.2008.1
   Danilchik M, 2013, DEV BIOL, V382, P70, DOI 10.1016/j.ydbio.2013.07.024
   Deregibus MC, 2007, BLOOD, V110, P2440, DOI 10.1182/blood-2007-03-078709
   Di Santo S, 2015, CELL TRANSPLANT, V24, P756
   Di Santo S, 2009, PLOS ONE, V4, DOI 10.1371/journal.pone.0005643
   Doeppner TR, 2015, STEM CELL TRANSL MED, V4, P1131, DOI 10.5966/sctm.2015-0078
   Doyle B, 2008, STEM CELLS DEV, V17, P941, DOI 10.1089/scd.2007.0214
   Escudier B, 2005, J TRANSL MED, V3, DOI 10.1186/1479-5876-3-10
   Fleury A, 2014, FRONT IMMUNOL, V5, DOI 10.3389/fimmu.2014.00370
   Frühbeis C, 2013, PLOS BIOL, V11, DOI 10.1371/journal.pbio.1001604
   Fukuoka Hirotaro, 2015, Eplasty, V15, pe10
   Gatti S, 2011, NEPHROL DIAL TRANSPL, V26, P1474, DOI 10.1093/ndt/gfr015
   Genheimer CW, 2012, CELLS TISSUES ORGANS, V196, P374, DOI 10.1159/000336028
   Gibbings DJ, 2009, NAT CELL BIOL, V11, P1143, DOI 10.1038/ncb1929
   Gould SJ, 2013, J EXTRACELL VESICLES, V2, DOI 10.3402/jev.v2i0.20389
   Greco V, 2001, CELL, V106, P633, DOI 10.1016/S0092-8674(01)00484-6
   Gupta A, 2014, J NEUROINFLAMM, V11, DOI 10.1186/1742-2094-11-68
   Guthrie K, 2013, TRENDS BIOTECHNOL, V31, P505, DOI 10.1016/j.tibtech.2013.05.007
   György B, 2015, ANNU REV PHARMACOL, V55, P439, DOI 10.1146/annurev-pharmtox-010814-124630
   Harn HJ, 2013, CELL TRANSPLANT, V22, P755, DOI 10.3727/096368912X661436
   Harris DA, 2015, PLOS ONE, V10, DOI 10.1371/journal.pone.0117495
   Harshyne LA, 2015, CANCER IMMUNOL IMMUN, V64, P299, DOI 10.1007/s00262-014-1622-z
   Ibrahim AGE, 2014, STEM CELL REP, V2, P606, DOI 10.1016/j.stemcr.2014.04.006
   Ionescu L, 2012, AM J PHYSIOL-LUNG C, V303, pL967, DOI 10.1152/ajplung.00144.2011
   Irion U, 2007, NATURE, V445, P554, DOI 10.1038/nature05503
   Jeong D, 2014, BIOMATERIALS, V35, P9302, DOI 10.1016/j.biomaterials.2014.07.047
   JOHNSTONE RM, 1987, J BIOL CHEM, V262, P9412
   Justewicz DM, 2012, TISSUE ENG PART C-ME, V18, P797, DOI 10.1089/ten.tec.2012.0054
   Kalani A, 2014, MOL NEUROBIOL, V49, P590, DOI 10.1007/s12035-013-8544-1
   Kilpinen L, 2013, J EXTRACELL VESICLES, V10, P3402
   Kim WS, 2009, J DERMATOL SCI, V53, P96, DOI 10.1016/j.jdermsci.2008.08.007
   Kooijmans SAA, 2012, INT J NANOMED, V7, P1525, DOI 10.2147/IJN.S29661
   Koppers-Lalic D, 2014, CELL REP, V8, P1649, DOI 10.1016/j.celrep.2014.08.027
   Kordelas L, 2014, LEUKEMIA, V28, P970, DOI 10.1038/leu.2014.41
   Krämer-Albers EM, 2007, PROTEOM CLIN APPL, V1, P1446, DOI 10.1002/prca.200700522
   Lai CP, 2014, ACS NANO, V8, P483, DOI 10.1021/nn404945r
   Lai CPK, 2012, FRONT PHYSIOL, V3, DOI 10.3389/fphys.2012.00228
   Lai RC, 2010, STEM CELL RES, V4, P214, DOI 10.1016/j.scr.2009.12.003
   Lamichhane TN, 2015, TISSUE ENG PART B-RE, V21, P45, DOI [10.1089/ten.TEB.2014.0300, 10.1089/ten.teb.2014.0300]
   Lee C, 2012, CIRCULATION, V126, P2601, DOI 10.1161/CIRCULATIONAHA.112.114173
   Lee HK, 2014, STEM CELLS DEV, V23, P2851, DOI 10.1089/scd.2014.0146
   Lee HJ, 2014, ANN DERMATOL, V26, P584, DOI 10.5021/ad.2014.26.5.584
   Lee Y, 2012, HUM MOL GENET, V21, pR125, DOI 10.1093/hmg/dds317
   Li JH, 2009, BMC CANCER, V9, DOI 10.1186/1471-2407-9-244
   Liang XT, 2014, CELL TRANSPLANT, V23, P1045, DOI 10.3727/096368913X667709
   Liegeois S, 2006, J CELL BIOL, V173, P949, DOI 10.1083/jcb.200511072
   Lim CP, 2006, ONCOGENE, V25, P5416, DOI 10.1038/sj.onc.1209531
   Liu JJ, 2013, J COSMET SCI, V64, P9
   Madsen JT, 2010, DERMATITIS, V21, P243, DOI 10.2310/6620.2010.10052
   Maguire Greg, 2013, Commun Integr Biol, V6, pe26631, DOI 10.4161/cib.26631
   Marcus ME, 2013, PHARMACEUTICALS-BASE, V6, P659, DOI 10.3390/ph6050659
   Maumus M, 2013, BIOCHIMIE, V95, P2229, DOI 10.1016/j.biochi.2013.04.017
   Melo SA, 2014, CANCER CELL, V26, P707, DOI 10.1016/j.ccell.2014.09.005
   Mittelbrunn M, 2011, NAT COMMUN, V2, DOI 10.1038/ncomms1285
   Morse MA, 2005, J TRANSL MED, V3, DOI 10.1186/1479-5876-3-9
   Murphy MB, 2013, EXP MOL MED, V45, DOI 10.1038/emm.2013.94
   Osugi M, 2012, TISSUE ENG PT A, V18, P1479, DOI [10.1089/ten.tea.2011.0325, 10.1089/ten.TEA.2011.0325]
   Quesenberry PJ, 2014, STEM CELLS DEV, V23, P1429, DOI 10.1089/scd.2013.0594
   Rahimpour Y, 2012, EXPERT OPIN DRUG DEL, V9, P443, DOI 10.1517/17425247.2012.666968
   Rana S, 2012, INT J BIOCHEM CELL B, V44, P1574, DOI 10.1016/j.biocel.2012.06.018
   Ranghino A, 2015, CLIN KIDNEY J, V8, P23, DOI 10.1093/ckj/sfu136
   Raposo G, 1996, J EXP MED, V183, P1161, DOI 10.1084/jem.183.3.1161
   Raposo G, 2013, J CELL BIOL, V200, P373, DOI 10.1083/jcb.201211138
   Ratajczak J, 2006, LEUKEMIA, V20, P847, DOI 10.1038/sj.leu.2404132
   Ratajczak MZ, 2012, LEUKEMIA, V26, P1166, DOI 10.1038/leu.2011.389
   Roy S, 2008, EXP GERONTOL, V43, P968, DOI 10.1016/j.exger.2008.09.003
   Sahoo S, 2011, CIRC RES, V109, P724, DOI 10.1161/CIRCRESAHA.111.253286
   Seo KY, 2013, J COSMET LASER THER, V15, P25, DOI 10.3109/14764172.2012.748201
   Shim JH, 2013, PLOS ONE, V8, DOI 10.1371/journal.pone.0067604
   Stenqvist AC, 2013, J IMMUNOL, V191, P5515, DOI 10.4049/jimmunol.1301885
   Sun DM, 2010, MOL THER, V18, P1606, DOI 10.1038/mt.2010.105
   Takeda YS, 2015, PLOS ONE, V10, DOI 10.1371/journal.pone.0135111
   Tanaka Y, 2005, NATURE, V435, P172, DOI 10.1038/nature03494
   TAYLOR DD, 1980, CANCER RES, V40, P4064
   Teixeira FG, 2013, CELL MOL LIFE SCI, V70, P3871, DOI 10.1007/s00018-013-1290-8
   Théry C, 2002, NAT IMMUNOL, V3, P1156, DOI 10.1038/ni854
   Thery Clotilde, 2006, Curr Protoc Cell Biol, VChapter 3, DOI 10.1002/0471143030.cb0322s30
   Toh WS, 2014, STEM CELL REV REP, V10, P686, DOI 10.1007/s12015-014-9526-z
   Valadi H, 2007, NAT CELL BIOL, V9, P654, DOI 10.1038/ncb1596
   Vallabhaneni KC, 2015, ONCOTARGET, V6, P4953, DOI 10.18632/oncotarget.3211
   van Koppen Arianne, 2012, PLoS One, V7, pe38746, DOI 10.1371/journal.pone.0038746
   Viaud S, 2010, CANCER RES, V70, P1281, DOI 10.1158/0008-5472.CAN-09-3276
   Vincent-Schneider H, 2002, INT IMMUNOL, V14, P713, DOI 10.1093/intimm/dxf048
   Vishnubhatla I., 2014, Journal of Circulating Biomarkers, V3, P1, DOI 10.5772/58597
   Vlassov AV, 2012, BBA-GEN SUBJECTS, V1820, P940, DOI 10.1016/j.bbagen.2012.03.017
   Vyas N, 2014, SCI REP-UK, V4, DOI 10.1038/srep07357
   Wang YJ, 2015, INT J CARDIOL, V192, P61, DOI 10.1016/j.ijcard.2015.05.020
   WOLF P, 1967, BRIT J HAEMATOL, V13, P269, DOI 10.1111/j.1365-2141.1967.tb08741.x
   Xin HQ, 2013, STEM CELLS, V31, P2737, DOI 10.1002/stem.1409
   Xin HQ, 2013, J CEREBR BLOOD F MET, V33, P1711, DOI 10.1038/jcbfm.2013.152
   Yáñez-Mó M, 2015, J EXTRACELL VESICLES, V4, DOI 10.3402/jev.v4.27066
   Yu B, 2014, INT J MOL SCI, V15, P4142, DOI 10.3390/ijms15034142
   Zhang B, 2015, STEM CELLS, V33, P2158, DOI 10.1002/stem.1771
   Zhang HG, 2014, AM J PATHOL, V184, P28, DOI 10.1016/j.ajpath.2013.09.027
   Zhang JY, 2015, J TRANSL MED, V13, DOI 10.1186/s12967-015-0417-0
   Zhang YL, 2015, J NEUROSURG, V122, P856, DOI 10.3171/2014.11.JNS14770
   Zhuang XY, 2011, MOL THER, V19, P1769, DOI 10.1038/mt.2011.164
   Zitvogel L, 1998, NAT MED, V4, P594, DOI 10.1038/nm0598-594
NR 116
TC 161
Z9 191
U1 0
U2 98
PU TAYLOR & FRANCIS LTD
PI ABINGDON
PA 2-4 PARK SQUARE, MILTON PARK, ABINGDON OR14 4RN, OXON, ENGLAND
SN 1471-2598
EI 1744-7682
J9 EXPERT OPIN BIOL TH
JI Expert Opin. Biol. Ther.
PD APR 2
PY 2016
VL 16
IS 4
BP 489
EP 506
DI 10.1517/14712598.2016.1131976
PG 18
WC Biotechnology & Applied Microbiology; Medicine, Research & Experimental
WE Science Citation Index Expanded (SCI-EXPANDED)
SC Biotechnology & Applied Microbiology; Research & Experimental Medicine
GA DF9MU
UT WOS:000371686100001
PM 26817494
DA 2026-02-11
ER

PT J
AU Sunkara, V
   Park, J
   Han, J
   del Rio, JS
   Cho, HJ
   Oh, IJ
   Cho, YK
AF Sunkara, Vijaya
   Park, Juhee
   Han, Jiyun
   del Rio, Jonathan Sabate
   Cho, Hyun-Ju
   Oh, In-Jae
   Cho, Yoon-Kyoung
TI Exosome Precipitation by Ionic Strength Modulation: ExoPRISM
SO ACS APPLIED MATERIALS & INTERFACES
LA English
DT Article
DE extracellular vesicles(EV); exosomes; EV precipitation; EV separation;
   EV isolation; electrolytes
ID EXTRACELLULAR VESICLES; HOFMEISTER SERIES; SALTING-OUT; TUMOR
AB Extracellular vesicles (EVs) are emerging as crucial materials for precision theragnostic applications. However, current separation methods are time-consuming, costly, and not scalable and deliver limited yields or purity. Here, we present EV precipitation by ionic strength modulation (ExoPRISM), a simple, low-cost, user-friendly, and readily adaptable approach for separating EVs in high yields without compromising their biological functions. Adding an electrolyte solution to blood plasma in small increments generates the sequential precipitation of proteins and EVs, allowing for fractional separation of EVs using low-speed centrifugation. The coprecipitated electrolytes are easily washed away, and the entire EV separation and washing process takes less than an hour. This approach successfully separates EVs from a broad range of volumes and types of biological fluids, including culture medium, urine, plasma, and serum, showing promise as a robust tool for next-generation liquid biopsies and regenerative medicine.
C1 [Sunkara, Vijaya; Park, Juhee; Han, Jiyun; del Rio, Jonathan Sabate; Cho, Yoon-Kyoung] Inst Basic Sci IBS, Ctr Soft & Living Matter, Ulsan 44919, South Korea.
   [Han, Jiyun; Cho, Yoon-Kyoung] Ulsan Natl Inst Sci & Technol UNIST, Dept Biomed Engn, Ulsan 44919, South Korea.
   [Cho, Hyun-Ju; Oh, In-Jae] Chonnam Natl Univ, Med Sch, Dept Internal Med, Hwasun 58128, Jeollanam Do, South Korea.
   [Cho, Hyun-Ju; Oh, In-Jae] Hwasun Hosp, Hwasun 58128, Jeollanam Do, South Korea.
C3 Institute for Basic Science - Korea (IBS); Ulsan National Institute of
   Science & Technology (UNIST); Chonnam National University
RP Cho, YK (corresponding author), Inst Basic Sci IBS, Ctr Soft & Living Matter, Ulsan 44919, South Korea.; Cho, YK (corresponding author), Ulsan Natl Inst Sci & Technol UNIST, Dept Biomed Engn, Ulsan 44919, South Korea.
EM ykcho@unist.ac.kr
RI Cho, Yoon-Kyoung/E-9082-2010; Sabaté del Río, Jonathan/AAE-7917-2019;
   Oh, In-Jae/AAG-5919-2020; Park, Juhee/P-5219-2017; sunkara,
   vijaya/KIK-0652-2024
OI Cho, Yoon-Kyoung/0000-0001-6423-1834; Sabaté del Río,
   Jonathan/0000-0002-3295-5851; Oh, In-Jae/0000-0003-4837-1321; Han,
   Jiyun/0000-0002-4327-471X; Park, Juhee/0000-0002-8109-6387; 
FU Institute for Basic Science [IBS-R020-D1]; Ulsan, Republic of Korea
FX This work was supported by the taxpayers of South Korea through the
   Institute for Basic Science (IBS-R020-D1), Ulsan, Republic of Korea. The
   biospecimens and data used for this study were provided by the Biobank
   of Chonnam National University Hwasun Hospital, a member of the Korea
   Biobank Network. The schematics in Figure and Figure are created with
   BioRender.com.
CR Bost JP, 2022, ADV HEALTHC MATER, V11, DOI 10.1002/adhm.202101658
   Bostroem M, 2011, LANGMUIR, V27, P9504, DOI 10.1021/la202023r
   Brownlee Z, 2014, J IMMUNOL METHODS, V407, P120, DOI 10.1016/j.jim.2014.04.003
   Busatto S, 2018, CELLS-BASEL, V7, DOI 10.3390/cells7120273
   Buzas EI, 2023, NAT REV IMMUNOL, V23, P236, DOI 10.1038/s41577-022-00763-8
   Cacace MG, 1997, Q REV BIOPHYS, V30, P241, DOI 10.1017/S0033583597003363
   Couch Y, 2021, J EXTRACELL VESICLES, V10, DOI 10.1002/jev2.12144
   Dong L, 2020, J EXTRACELL VESICLES, V10, DOI 10.1002/jev2.12044
   Elsharkasy OM, 2020, ADV DRUG DELIVER REV, V159, P332, DOI 10.1016/j.addr.2020.04.004
   Freitas D, 2019, J EXTRACELL VESICLES, V8, DOI 10.1080/20013078.2019.1621131
   Fuhrmann G, 2022, ADV DRUG DELIVER REV, V181, DOI 10.1016/j.addr.2021.114073
   Gaillard M, 2020, ANALYST, V145, P1997, DOI 10.1039/c9an01949a
   Gregory KP, 2022, PHYS CHEM CHEM PHYS, V24, P12682, DOI 10.1039/d2cp00847e
   Grover PK, 2005, CHEM REV, V105, P1, DOI 10.1021/cr030454p
   Herrmann IK, 2021, NAT NANOTECHNOL, V16, P748, DOI 10.1038/s41565-021-00931-2
   Hofmeister F., ARCH EXP PATHOL PHAR, V24, P247, DOI [DOI 10.1007/BF01918191, 10.1007/BF01838161, DOI 10.1007/BF01838161, 10.1007/bf01918191]
   Jeon H, 2020, PLOS ONE, V15, DOI [10.1371/journal.pone.0235793, 10.1371/journal.pone.0235793.r001, 10.1371/journal.pone.0235793.r002, 10.1371/journal.pone.0235793.r003, 10.1371/journal.pone.0235793.r004]
   Jungwirth P, 2013, J PHYS CHEM LETT, V4, P4258, DOI 10.1021/jz402369u
   Kalluri R, 2020, SCIENCE, V367, P640, DOI 10.1126/science.aau6977
   Lazana I, 2022, IMMUNOLOGY, V167, P154, DOI 10.1111/imm.13532
   Liang CC, 2007, NAT PROTOC, V2, P329, DOI 10.1038/nprot.2007.30
   Linares R, 2015, J EXTRACELL VESICLES, V4, DOI 10.3402/jev.v4.29509
   Lo Nostro P, 2012, CHEM REV, V112, P2286, DOI 10.1021/cr200271j
   Marcus Y, 2009, CHEM REV, V109, P1346, DOI 10.1021/cr8003828
   Mateescu B, 2017, J EXTRACELL VESICLES, V6, DOI 10.1080/20013078.2017.1286095
   Ng CY, 2022, INT J MOL SCI, V23, DOI 10.3390/ijms23147986
   Okur HI, 2017, J PHYS CHEM B, V121, P1997, DOI 10.1021/acs.jpcb.6b10797
   Royo F, 2020, CELLS-BASEL, V9, DOI 10.3390/cells9091955
   Royo F, 2016, CANCERS, V8, DOI 10.3390/cancers8120112
   Serrati S, 2021, BIOMOLECULES, V11, DOI 10.3390/biom11121857
   Sunkara V., 2021, Extracellular Vesicles: Applicationsto Regenerative Medicine, Therapeutics and Diagnostics, P22, DOI [10.1039/9781839164552, DOI 10.1039/9781839164552]
   Sunkara V, 2019, THERANOSTICS, V9, P1851, DOI 10.7150/thno.32438
   Sunkara V, 2016, ANALYST, V141, P371, DOI 10.1039/c5an01775k
   Théry C, 2018, J EXTRACELL VESICLES, V7, DOI 10.1080/20013078.2018.1535750
   van Niel G, 2022, NAT REV MOL CELL BIO, V23, P369, DOI 10.1038/s41580-022-00460-3
   Vergauwen G, 2021, J EXTRACELL VESICLES, V10, DOI 10.1002/jev2.12122
   Woo HK, 2017, ACS NANO, V11, P1360, DOI 10.1021/acsnano.6b06131
   YAMASAKI M, 1991, INT J BIOL MACROMOL, V13, P322, DOI 10.1016/0141-8130(91)90012-J
   Yates AG, 2022, J EXTRACELL VESICLES, V11, DOI 10.1002/jev2.12190
   Yates AG, 2022, J EXTRACELL VESICLES, V11, DOI 10.1002/jev2.12151
   Zipkin M, 2020, NAT BIOTECHNOL, V38, P1226, DOI 10.1038/s41587-020-0725-7
NR 41
TC 11
Z9 12
U1 1
U2 14
PU AMER CHEMICAL SOC
PI WASHINGTON
PA 1155 16TH ST, NW, WASHINGTON, DC 20036 USA
SN 1944-8244
EI 1944-8252
J9 ACS APPL MATER INTER
JI ACS Appl. Mater. Interfaces
PD NOV 28
PY 2023
VL 15
IS 49
BP 56807
EP 56819
DI 10.1021/acsami.3c13527
PG 13
WC Nanoscience & Nanotechnology; Materials Science, Multidisciplinary
WE Science Citation Index Expanded (SCI-EXPANDED)
SC Science & Technology - Other Topics; Materials Science
GA FA1X0
UT WOS:001142942000001
PM 38017017
OA Green Submitted, hybrid
DA 2026-02-11
ER

PT J
AU Li, YA
   Liu, CR
   Han, GH
AF Li, Yanan
   Liu, Chaoran
   Han, Guanghong
TI Research progress of odontogenic extracellular vesicles in regeneration
   of dental pulp
SO ORAL DISEASES
LA English
DT Review
DE cell-free therapy; dental stem cells; extracellular vesicles; pulp
   regeneration
ID STEM-CELLS; CONTROLLED-RELEASE; IN-VITRO; EXOSOMES; ANGIOGENESIS;
   PROTEINS; REPAIR
AB It is well understood that maintaining viable pulp is critical for tooth retention. This review focused on cell-free therapy based on extracellular vesicles (EVs), a novel minimally invasive treatment strategy for endodontic restoration. This study was conducted by searching mainstream electronic databases such as Web of Science and PubMed for relevant studies on the therapeutic role of odontogenic EVs in pulp healing published in the last five years. We selected 89 relevant articles and discovered that dental stem cells (DSCs) derived EVs (DSC-EVs) have become a research hotspot in oral regenerative medicine, with significant advantages over cell transplantation in terms of low immunogenicity, ease of isolation, preservation, and management. Here, we introduce in detail the therapeutic effects of DSC-EVs for pulp restoration from three perspectives: excellent odontogenic properties, clinical applications, and possible molecular mechanisms. This article contributes a new viewpoint to the field of regenerative endodontics.
C1 [Li, Yanan; Liu, Chaoran; Han, Guanghong] Jilin Univ, Hosp Stomatol, Dept Oral Geriat, Changchun, Peoples R China.
   [Han, Guanghong] 1500 Qinghua Rd, Changchun, Peoples R China.
C3 Jilin University
RP Han, GH (corresponding author), 1500 Qinghua Rd, Changchun, Peoples R China.
EM hangh@jlu.edu.cn
RI Liu, Chaoran/PFR-7219-2026
FU Scientific Research Foundation of the Education Department of Jilin
   Province; Science and Technology Project of the Finance Department of
   Jilin Province, China; Bethune Project of Jilin University; 
   [JJKH20201107KJ];  [JCSZ 2019378-22];  [2020B23]
FX ACKNOWLEDGMENTS This work was supported by the Scientific Research
   Foundation of the Education Department of Jilin Province (Grant No.
   JJKH20201107KJ), Science and Technology Project of the Finance
   Department of Jilin Province, China (Grant No. JCSZ 2019378-22) and the
   Bethune Project of Jilin University (Grant No. 2020B23).
CR Al-Hezaimi K, 2011, J ENDODONT, V37, P507, DOI 10.1016/j.joen.2010.11.001
   Andjus P, 2020, INT J MOL SCI, V21, DOI 10.3390/ijms21186859
   Bergamo MT, 2021, EUR CELLS MATER, V41, P332, DOI 10.22203/eCM.v041a21
   Chen H, 2020, SCI ADV, V6, DOI 10.1126/sciadv.aay1514
   Chen WJ, 2021, J ENDODONT, V47, P961, DOI 10.1016/j.joen.2021.03.010
   Colombo JS, 2014, J ENDODONT, V40, pS6, DOI 10.1016/j.joen.2014.01.019
   da Rosa WLO, 2018, INT ENDOD J, V51, P829, DOI 10.1111/iej.12906
   Diomede F, 2022, BIOMEDICINES, V10, DOI 10.3390/biomedicines10020403
   Doyle LM, 2019, CELLS-BASEL, V8, DOI 10.3390/cells8070727
   Dudeja PG, 2015, J CLIN DIAGN RES, V9, pZR1, DOI 10.7860/JCDR/2015/10149.5768
   Fan XL, 2020, CELL MOL LIFE SCI, V77, P2771, DOI 10.1007/s00018-020-03454-6
   Gao YK, 2022, BIOACT MATER, V14, P377, DOI 10.1016/j.bioactmat.2022.01.041
   Gong T, 2016, STEM CELLS INT, V2016, DOI 10.1155/2016/9204574
   González-González A, 2020, WORLD J STEM CELLS, V12, P1529, DOI 10.4252/wjsc.v12.i12.1529
   Gronthos S, 2000, P NATL ACAD SCI USA, V97, P13625, DOI 10.1073/pnas.240309797
   Gugliandolo A, 2022, INT J MOL SCI, V23, DOI 10.3390/ijms23010456
   Guo H, 2021, BIOMATERIALS, V279, DOI 10.1016/j.biomaterials.2021.121223
   Hilton TJ, 2009, OPER DENT, V34, P615, DOI 10.2341/09-132-0
   Hu CX, 2020, STEM CELL RES THER, V11, DOI 10.1186/s13287-020-01895-1
   Hu XL, 2019, STEM CELL RES THER, V10, DOI 10.1186/s13287-019-1278-x
   Hua S, 2021, NANOMATERIALS-BASEL, V11, DOI 10.3390/nano11071858
   Huang CC, 2016, BIOMATERIALS, V111, P103, DOI 10.1016/j.biomaterials.2016.09.029
   Huang George T-J, 2013, Endod Topics, V28, P51
   Imanishi Y, 2021, INFLAMM REGEN, V41, DOI 10.1186/s41232-021-00163-w
   Jin QQ, 2020, J TISSUE ENG, V11, DOI 10.1177/2041731420975569
   Jung C, 2019, J TISSUE ENG, V10, DOI 10.1177/2041731418819263
   Kim SG, 2021, INT J MOL SCI, V22, DOI 10.3390/ijms22094357
   Lan XY, 2019, FRONT NEUROL, V10, DOI 10.3389/fneur.2019.00824
   Leech T, 2019, PHARMACOL RES, V146, DOI 10.1016/j.phrs.2019.104261
   Li BY, 2022, BIOMOLECULES, V12, DOI 10.3390/biom12040575
   Li JB, 2021, CONNECT TISSUE RES, V62, P277, DOI 10.1080/03008207.2019.1694010
   Li S, 2021, CELL PROLIFERAT, V54, DOI 10.1111/cpr.13093
   Li Y, 2022, INT J ORAL SCI, V14, DOI 10.1038/s41368-021-00152-2
   Li ZH, 2022, MOL THER, V30, P3193, DOI 10.1016/j.ymthe.2022.05.006
   Liu C, 2022, J NANOBIOTECHNOL, V20, DOI 10.1186/s12951-022-01273-4
   Liu PP, 2022, FRONT CELL DEV BIOL, V10, DOI 10.3389/fcell.2022.879877
   Liu PP, 2022, STEM CELL RES THER, V13, DOI 10.1186/s13287-022-02764-9
   Liu T, 2020, STEM CELLS INT, V2020, DOI 10.1155/2020/8852307
   Liu Y, 2021, STEM CELL RES THER, V12, DOI 10.1186/s13287-021-02151-w
   Ma ZJ, 2020, WORLD J STEM CELLS, V12, P814, DOI 10.4252/wjsc.v12.i8.814
   Mai ZZ, 2021, FRONT GENET, V12, DOI 10.3389/fgene.2021.750990
   Mardpour S, 2019, J CELL PHYSIOL, V234, P8249, DOI 10.1002/jcp.27669
   Merckx G, 2020, CELLS-BASEL, V9, DOI 10.3390/cells9020312
   Mita T, 2015, BEHAV BRAIN RES, V293, P189, DOI 10.1016/j.bbr.2015.07.043
   Mosesson MW, 2005, J THROMB HAEMOST, V3, P1894, DOI 10.1111/j.1538-7836.2005.01365.x
   Nosrat IV, 2004, EUR J NEUROSCI, V19, P2388, DOI 10.1111/j.0953-816X.2004.03314.x
   Roefs MT, 2020, TRENDS CELL BIOL, V30, P990, DOI 10.1016/j.tcb.2020.09.009
   Sadaghiani L, 2016, J DENT RES, V95, P1298, DOI 10.1177/0022034516653568
   Salazar VS, 2016, NAT REV ENDOCRINOL, V12, P203, DOI 10.1038/nrendo.2016.12
   Sánchez-Sánchez R, 2021, FRONT CELL DEV BIOL, V9, DOI 10.3389/fcell.2021.734143
   Sandonà M, 2021, FRONT BIOENG BIOTECH, V9, DOI 10.3389/fbioe.2021.652970
   Schwendicke F, 2016, CLIN ORAL INVEST, V20, P1121, DOI 10.1007/s00784-016-1802-7
   Shen HZ, 2021, MAT SCI ENG C-MATER, V118, DOI 10.1016/j.msec.2020.111471
   Shi Q, 2020, CELL BIOSCI, V10, DOI 10.1186/s13578-020-00471-7
   Shi Q, 2017, FRONT PHYSIOL, V8, DOI 10.3389/fphys.2017.00904
   Shi X, 2020, STEM CELL TRANSL MED, V9, P445, DOI 10.1002/sctm.19-0398
   Shimizu Y, 2022, J PERIODONTAL RES, V57, P162, DOI 10.1111/jre.12949
   Sonoda S, 2020, STEM CELL RES THER, V11, DOI 10.1186/s13287-020-01818-0
   Swanson WB, 2020, ACTA BIOMATER, V118, P215, DOI 10.1016/j.actbio.2020.09.052
   Swanson WB, 2020, J CONTROL RELEASE, V324, P679, DOI 10.1016/j.jconrel.2020.06.006
   Teng XM, 2015, CELL PHYSIOL BIOCHEM, V37, P2415, DOI 10.1159/000438594
   Théry C, 2018, J EXTRACELL VESICLES, V7, DOI 10.1080/20013078.2018.1535750
   Thesleff I, 1999, BONE, V25, P123, DOI 10.1016/S8756-3282(99)00119-2
   Tian Y, 2020, J EXTRACELL VESICLES, V9, DOI 10.1080/20013078.2019.1697028
   Ushiki A, 2021, NAT COMMUN, V12, DOI 10.1038/s41467-021-22470-z
   Venugopal C, 2018, CURR GENE THER, V18, P307, DOI 10.2174/1566523218666180913152615
   Wang MH, 2020, DIFFERENTIATION, V111, P1, DOI 10.1016/j.diff.2019.10.003
   Wang ZM, 2017, NPG ASIA MATER, V9, DOI 10.1038/am.2017.171
   Wen B, 2021, J ENDODONT, V47, P253, DOI 10.1016/j.joen.2020.11.017
   Wortzel I, 2019, DEV CELL, V49, P347, DOI 10.1016/j.devcel.2019.04.011
   Wu JY, 2019, ACS BIOMATER SCI ENG, V5, P3561, DOI 10.1021/acsbiomaterials.9b00607
   Wu ML, 2021, CELL PROLIFERAT, V54, DOI 10.1111/cpr.13074
   Wu MW, 2019, MOL CANCER, V18, DOI 10.1186/s12943-019-0964-8
   Wu PP, 2021, BIOMATERIALS, V269, DOI 10.1016/j.biomaterials.2020.120467
   Xie LK, 2020, BIOMED RES INT, V2020, DOI 10.1155/2020/6319395
   Xie WJ, 2019, BIOMOLECULES, V9, DOI 10.3390/biom9100512
   Yan CT, 2022, J TRANSL MED, V20, DOI 10.1186/s12967-022-03412-9
   Yáñez-Mó M, 2015, J EXTRACELL VESICLES, V4, DOI 10.3402/jev.v4.27066
   Yang SY, 2022, J TISSUE ENG, V13, DOI 10.1177/20417314221084095
   Yoshida S, 2020, BIOLOGY-BASEL, V9, DOI 10.3390/biology9070160
   Zhang J, 2018, CELL PHYSIOL BIOCHEM, V51, P1448, DOI 10.1159/000495593
   Zhang SY, 2020, INT J MOL SCI, V21, DOI 10.3390/ijms21124226
   Zhang Y, 2019, CELL BIOSCI, V9, DOI 10.1186/s13578-019-0282-2
   Zhang Z, 2020, INT J MED SCI, V17, P558, DOI 10.7150/ijms.40918
   Zheng JM, 2020, STEM CELL RES THER, V11, DOI 10.1186/s13287-020-02039-1
   Zhou H, 2021, CELL PROLIFERAT, V54, DOI 10.1111/cpr.13026
   Zhou H, 2020, STEM CELL RES THER, V11, DOI 10.1186/s13287-020-01614-w
   Zhou LL, 2020, STEM CELLS INT, V2020, DOI 10.1155/2020/1327405
   Zhuang XY, 2020, STEM CELLS INT, V2020, DOI 10.1155/2020/5816723
NR 89
TC 3
Z9 4
U1 1
U2 43
PU WILEY
PI HOBOKEN
PA 111 RIVER ST, HOBOKEN 07030-5774, NJ USA
SN 1354-523X
EI 1601-0825
J9 ORAL DIS
JI Oral Dis.
PD OCT
PY 2023
VL 29
IS 7
BP 2565
EP 2577
DI 10.1111/odi.14451
EA DEC 2022
PG 13
WC Dentistry, Oral Surgery & Medicine
WE Science Citation Index Expanded (SCI-EXPANDED)
SC Dentistry, Oral Surgery & Medicine
GA W7IX9
UT WOS:000893782200001
PM 36415913
DA 2026-02-11
ER

PT J
AU Zhao, WZ
   Li, KX
   Li, LB
   Wang, RC
   Lei, Y
   Yang, H
   Sun, LM
AF Zhao, Wenzhe
   Li, Kaixuan
   Li, Liangbo
   Wang, Ruichen
   Lei, Yang
   Yang, Hui
   Sun, Leming
TI Mesenchymal Stem Cell-Derived Exosomes as Drug Delivery Vehicles in
   Disease Therapy
SO INTERNATIONAL JOURNAL OF MOLECULAR SCIENCES
LA English
DT Review
DE mesenchymal stem cell; exosome; drug delivery; nanocarriers; disease
   therapy
ID MULTIVESICULAR BODY BIOGENESIS; EXTRACELLULAR VESICLES; BREAST-CANCER;
   MEDIATED DELIVERY; IN-VITRO; SECRETION; PROTEINS; PROGRESSION; GTPASE;
   BODIES
AB Exosomes are small vesicles containing proteins, nucleic acids, and biological lipids, which are responsible for intercellular communication. Studies have shown that exosomes can be utilized as effective drug delivery vehicles to accurately deliver therapeutic substances to target tissues, enhancing therapeutic effects and reducing side effects. Mesenchymal stem cells (MSCs) are a class of stem cells widely used for tissue engineering, regenerative medicine, and immunotherapy. Exosomes derived from MSCs have special immunomodulatory functions, low immunogenicity, the ability to penetrate tumor tissues, and high yield, which are expected to be engineered into efficient drug delivery systems. Despite the promising promise of MSC-derived exosomes, exploring their optimal preparation methods, drug-loading modalities, and therapeutic potential remains challenging. Therefore, this article reviews the related characteristics, preparation methods, application, and potential risks of MSC-derived exosomes as drug delivery systems in order to find potential therapeutic breakthroughs.
C1 [Zhao, Wenzhe; Li, Kaixuan; Li, Liangbo; Wang, Ruichen; Lei, Yang; Yang, Hui; Sun, Leming] Northwestern Polytech Univ, Engn Res Ctr, Sch Life Sci, Chinese Minist Educ Biol Diag Treatment & Protect, Xian 710072, Peoples R China.
   [Zhao, Wenzhe; Li, Kaixuan; Li, Liangbo; Wang, Ruichen; Lei, Yang; Sun, Leming] Dongguan Sanhang Innovat Inst, Dongguan 523808, Peoples R China.
C3 Northwestern Polytechnical University
RP Yang, H; Sun, LM (corresponding author), Northwestern Polytech Univ, Engn Res Ctr, Sch Life Sci, Chinese Minist Educ Biol Diag Treatment & Protect, Xian 710072, Peoples R China.; Sun, LM (corresponding author), Dongguan Sanhang Innovat Inst, Dongguan 523808, Peoples R China.
EM 19959002885@mail.nwpu.edu.cn; 18732070428@mail.nwpu.edu.cn;
   liliangbo@mail.nwpu.edu.cn; wangruichen@mail.nwpu.edu.cn;
   leiyang2020@mail.nwpu.edu.cn; kittyyh@nwpu.edu.cn; lmsun@nwpu.edu.cn
RI Wang, Ruichen/HLG-8892-2023; Sun, Leming/AAG-7969-2019; 王,
   瑞晨/HLG-8892-2023; zhao, wenzhe/HJI-5275-2023
OI Sun, Leming/0000-0002-3188-9557; Li, Kaixuan/0000-0003-4675-8557; Yang,
   Hui/0000-0001-7567-3048; 王, 瑞晨/0000-0002-2040-6847; 
FU National Natural Science Foundation of China [31900984]; Guangdong Basic
   and Applied Basic Research Foundation [2022A1515140031]; Fundamental
   Research Funds for the Central Universities [D5000230059]; National
   Undergraduate Training Programs for Innovation and Entrepreneurship
   [202310699054, S202310699405]
FX This work was supported by the National Natural Science Foundation of
   China (No.31900984), the Guangdong Basic and Applied Basic Research
   Foundation (No. 2022A1515140031), the Fundamental Research Funds for the
   Central Universities (No. D5000230059), and the National Undergraduate
   Training Programs for Innovation and Entrepreneurship (No. 202310699054
   and No.S202310699405).
CR Abu N, 2021, FRONT IMMUNOL, V12, DOI 10.3389/fimmu.2021.740548
   Adell MAY, 2014, J CELL BIOL, V205, P33, DOI 10.1083/jcb.201310114
   Araldi RP, 2023, CELLS-BASEL, V12, DOI 10.3390/cells12172144
   Asadi K, 2022, J DRUG DELIV SCI TEC, V77, DOI 10.1016/j.jddst.2022.103856
   Baglio SR, 2012, FRONT PHYSIOL, V3, DOI 10.3389/fphys.2012.00359
   Baietti MF, 2012, NAT CELL BIOL, V14, P677, DOI 10.1038/ncb2502
   Batrakova EV, 2015, J CONTROL RELEASE, V219, P396, DOI 10.1016/j.jconrel.2015.07.030
   Bissig C, 2014, TRENDS CELL BIOL, V24, P19, DOI 10.1016/j.tcb.2013.10.009
   Böing AN, 2014, J EXTRACELL VESICLES, V3, DOI 10.3402/jev.v3.23430
   Briones-Márquez LF, 2023, HELIYON, V9, DOI 10.1016/j.heliyon.2023.e20742
   Brose N, 2014, NEURON, V81, P723, DOI 10.1016/j.neuron.2014.02.008
   Byun SE, 2021, CURR ISSUES MOL BIOL, V43, P1473, DOI 10.3390/cimb43030104
   Cao JY, 2021, THERANOSTICS, V11, P5248, DOI 10.7150/thno.54550
   Cao XW, 2020, MOL PHARMACEUT, V17, P683, DOI 10.1021/acs.molpharmaceut.9b01158
   Carroll KS, 2001, SCIENCE, V292, P1373, DOI 10.1126/science.1056791
   Chavda VP, 2024, EXPLORATION-PRC, V4, DOI 10.1002/EXP.20230139
   Chen KH, 2016, ONCOTARGET, V7, P74537, DOI 10.18632/oncotarget.12902
   Chen TS, 2011, J TRANSL MED, V9, DOI 10.1186/1479-5876-9-47
   Chen Z, 2024, J NANOBIOTECHNOL, V22, DOI 10.1186/s12951-023-02259-6
   Cho KA, 2024, BIOCHEM BIOPH RES CO, V696, DOI 10.1016/j.bbrc.2024.149517
   Clague MJ, 2012, DEV CELL, V23, P457, DOI 10.1016/j.devcel.2012.08.011
   Colombo M, 2013, J CELL SCI, V126, P5553, DOI 10.1242/jcs.128868
   Coughlan Christina, 2020, Curr Protoc Cell Biol, V88, pe110, DOI [10.1002/cpcb.110, 10.1002/cpcb.110]
   Dou R, 2021, MOL IMMUNOL, V139, P106, DOI 10.1016/j.molimm.2021.08.015
   Eirin A, 2017, PLOS ONE, V12, DOI 10.1371/journal.pone.0174303
   Eirin A, 2016, SCI REP-UK, V6, DOI 10.1038/srep36120
   Ferreira JV, 2022, SCI ADV, V8, DOI 10.1126/sciadv.abm1140
   Frediani JN, 2016, MOL CANCER, V15, DOI 10.1186/s12943-016-0525-3
   Fu YX, 2022, STEM CELLS INT, V2022, DOI 10.1155/2022/1617229
   Gandham S, 2020, TRENDS BIOTECHNOL, V38, P1066, DOI 10.1016/j.tibtech.2020.05.012
   Gao JH, 2023, FRONT BIOENG BIOTECH, V10, DOI 10.3389/fbioe.2022.1100892
   Gao ZS, 2021, ACTA BIOMATER, V126, P211, DOI 10.1016/j.actbio.2021.03.018
   Ge LL, 2021, CURR PHARM BIOTECHNO, V22, P1654, DOI 10.2174/1389201022666201231113127
   Ghossoub R, 2014, NAT COMMUN, V5, DOI 10.1038/ncomms4477
   Goncalves JP, 2022, TRENDS IMMUNOL, V43, P864, DOI 10.1016/j.it.2022.09.004
   Guo SW, 2019, ACS NANO, V13, P10015, DOI 10.1021/acsnano.9b01892
   Haney MJ, 2015, J CONTROL RELEASE, V207, P18, DOI 10.1016/j.jconrel.2015.03.033
   Haynesworth SE, 1996, J CELL PHYSIOL, V166, P585, DOI 10.1002/(SICI)1097-4652(199603)166:3<585::AID-JCP13>3.0.CO;2-6
   Hemler ME, 2003, ANNU REV CELL DEV BI, V19, P397, DOI 10.1146/annurev.cellbio.19.111301.153609
   Henne WM, 2011, DEV CELL, V21, P77, DOI 10.1016/j.devcel.2011.05.015
   Henne WM, 2012, CELL, V151, P356, DOI 10.1016/j.cell.2012.08.039
   Hsu C, 2010, J CELL BIOL, V189, P223, DOI 10.1083/jcb.200911018
   Huang CC, 2020, ACTA BIOMATER, V109, P182, DOI 10.1016/j.actbio.2020.04.017
   Huang F, 2017, INT J CLIN EXP PATHO, V10, P224
   [黄磊(综述) Huang Lei], 2019, [中国肿瘤临床, Chinese Journal of Clinical Oncology], V46, P1185
   Hyenne V, 2015, J CELL BIOL, V211, P27, DOI 10.1083/jcb.201504136
   Jahangiri B, 2022, INT J PHARMACEUT, V627, DOI 10.1016/j.ijpharm.2022.122214
   Jeong So Yeon, 2020, [Journal of Preventive Veterinary Medicine, 예방수의학회지], V44, P147, DOI 10.13041/jpvm.2020.44.4.147
   Jia HY, 2018, AM J TRANSL RES, V10, P101
   Jiang JP, 2022, EXPLORATION-PRC, V2, DOI 10.1002/EXP.20210144
   JOHNSTONE RM, 1987, J BIOL CHEM, V262, P9412
   Ju CC, 2023, TISSUE ENG REGEN MED, V20, P647, DOI 10.1007/s13770-023-00542-z
   Kamei N, 2021, NANOMED-NANOTECHNOL, V35, DOI 10.1016/j.nano.2021.102396
   Kang K, 2023, ADV HEALTHC MATER, V12, DOI 10.1002/adhm.202202825
   Khatami SH, 2023, MOL NEUROBIOL, V60, P4659, DOI 10.1007/s12035-023-03365-0
   Kim S, 2018, INT J MOL SCI, V19, DOI 10.3390/ijms19103119
   Kimiz-Gebologlu I, 2022, J CONTROL RELEASE, V347, P533, DOI 10.1016/j.jconrel.2022.05.027
   Klinkert K, 2016, TRAFFIC, V17, P1063, DOI 10.1111/tra.12422
   Konoshenko MY, 2018, BIOMED RES INT, V2018, DOI 10.1155/2018/8545347
   Krylova SV, 2023, INT J MOL SCI, V24, DOI 10.3390/ijms24021337
   Lai RC, 2019, J LIPID RES, V60, P318, DOI 10.1194/jlr.R087411
   Lai RC, 2016, J EXTRACELL VESICLES, V5, DOI 10.3402/jev.v5.29828
   Lai RC, 2015, SEMIN CELL DEV BIOL, V40, P82, DOI 10.1016/j.semcdb.2015.03.001
   Lai RC, 2013, BIOTECHNOL ADV, V31, P543, DOI 10.1016/j.biotechadv.2012.08.008
   Lai RC, 2010, STEM CELL RES, V4, P214, DOI 10.1016/j.scr.2009.12.003
   Liang GF, 2020, J NANOBIOTECHNOL, V18, DOI 10.1186/s12951-019-0563-2
   Liang LG, 2017, SCI REP-UK, V7, DOI 10.1038/srep46224
   Lin YQ, 2023, J CONTROL RELEASE, V361, P727, DOI 10.1016/j.jconrel.2023.08.028
   Liu C, 2023, NEURAL REGEN RES, V18, P2246, DOI 10.4103/1673-5374.369114
   Liu CQ, 2023, J EXTRACELL VESICLES, V12, DOI 10.1002/jev2.12356
   Liu FJ, 2024, CHINESE CHEM LETT, V35, DOI 10.1016/j.cclet.2023.109335
   Liu LN, 2019, ARTIF CELL NANOMED B, V47, P3976, DOI 10.1080/21691401.2019.1671432
   Liu WZ, 2022, ANAL BIOANAL CHEM, V414, P7123, DOI 10.1007/s00216-022-04253-7
   Liu Y, 2020, INT J PHARMACEUT, V583, DOI 10.1016/j.ijpharm.2020.119333
   Liu ZH, 2020, STEM CELL RES THER, V11, DOI 10.1186/s13287-020-01676-w
   Luo T, 2020, MOL THER ONCOLYTICS, V19, P283, DOI 10.1016/j.omto.2020.10.008
   Lyu C, 2024, CELL DEATH DIS, V15, DOI 10.1038/s41419-024-06494-z
   Ma T, 2018, STEM CELLS INT, V2018, DOI 10.1155/2018/3290372
   Ma YF, 2023, ADV SCI, V10, DOI 10.1002/advs.202302622
   Mao Q, 2019, STEM CELL RES THER, V10, DOI 10.1186/s13287-019-1522-4
   Mardpour S, 2019, J CELL PHYSIOL, V234, P8249, DOI 10.1002/jcp.27669
   Markel TA, 2020, J SURG RES, V254, P75, DOI 10.1016/j.jss.2020.04.014
   Matsui T, 2022, CELL REP, V39, DOI 10.1016/j.celrep.2022.110875
   Mazzeo C, 2016, CELL DEATH DIFFER, V23, P99, DOI 10.1038/cdd.2015.72
   McLaughlin C, 2022, CELLS-BASEL, V11, DOI 10.3390/cells11213366
   Meng Q, 2021, J CELL MOL MED, V25, P1867, DOI 10.1111/jcmm.15573
   Momen-Heravi F, 2014, NANOMED-NANOTECHNOL, V10, P1517, DOI 10.1016/j.nano.2014.03.014
   Morishita M, 2016, BIOMATERIALS, V111, P55, DOI 10.1016/j.biomaterials.2016.09.031
   Mukhopadhya A, 2023, PHARMACEUTICS, V15, DOI 10.3390/pharmaceutics15030718
   Naseri Z, 2018, INT J NANOMED, V13, P7727, DOI 10.2147/IJN.S182384
   Ning SF, 2023, STEM CELL REV REP, DOI 10.1007/s12015-023-10606-1
   Oshchepkova A, 2019, MICROMACHINES-BASEL, V10, DOI 10.3390/mi10110750
   Ostrowski M, 2010, NAT CELL BIOL, V12, P19, DOI 10.1038/ncb2000
   Otero-Ortega L, 2017, SCI REP-UK, V7, DOI 10.1038/srep44433
   Pan SJ, 2020, BIOMATERIALS, V230, DOI 10.1016/j.biomaterials.2019.119606
   Pan W, 2023, LIFE SCI, V319, DOI 10.1016/j.lfs.2023.121524
   Pegtel DM, 2019, ANNU REV BIOCHEM, V88, P487, DOI [10.1146/annurev-biochem-013118, 10.1146/annurev-biochem-013118-111902]
   Qiu GG, 2019, STEM CELL RES THER, V10, DOI 10.1186/s13287-019-1484-6
   Rak J, 1996, EUR J CANCER, V32A, P2438, DOI 10.1016/S0959-8049(96)00396-6
   Ramanathan S, 2019, J TRANSL MED, V17, DOI 10.1186/s12967-019-1833-3
   Rani S, 2015, MOL THER, V23, P812, DOI 10.1038/mt.2015.44
   Ren JL, 2021, INT IMMUNOPHARMACOL, V91, DOI 10.1016/j.intimp.2020.107288
   Rezaeian A, 2022, SCI REP-UK, V12, DOI 10.1038/s41598-022-23204-x
   Roccaro AM, 2013, J CLIN INVEST, V123, P1542, DOI 10.1172/JCI66517
   Roucourt B, 2015, CELL RES, V25, P412, DOI 10.1038/cr.2015.29
   Savina A, 2005, TRAFFIC, V6, P131, DOI 10.1111/j.1600-0854.2004.00257.x
   Schöneberg J, 2017, NAT REV MOL CELL BIO, V18, P5, DOI 10.1038/nrm.2016.121
   Simons M, 2009, CURR OPIN CELL BIOL, V21, P575, DOI 10.1016/j.ceb.2009.03.007
   Soler-Botija C, 2022, BIOMED PHARMACOTHER, V147, DOI 10.1016/j.biopha.2022.112683
   Song L, 2019, NAT COMMUN, V10, DOI 10.1038/s41467-019-09720-x
   Spees JL, 2003, P NATL ACAD SCI USA, V100, P2397, DOI 10.1073/pnas.0437997100
   Spelat R, 2020, MATER TODAY BIO, V5, DOI 10.1016/j.mtbio.2019.100040
   Stenmark H, 2009, NAT REV MOL CELL BIO, V10, P513, DOI 10.1038/nrm2728
   Stoorvogel W, 2002, TRAFFIC, V3, P321, DOI 10.1034/j.1600-0854.2002.30502.x
   Suchorska WM, 2016, ONCOL REP, V35, P1237, DOI 10.3892/or.2015.4507
   Sun N, 2022, ADV SCI, V9, DOI 10.1002/advs.202105853
   Sun Y, 2021, STEM CELL RES THER, V12, DOI 10.1186/s13287-021-02629-7
   Tamrin SH, 2021, ACS NANO, V15, P17047, DOI 10.1021/acsnano.1c03469
   Tan F, 2024, SIGNAL TRANSDUCT TAR, V9, DOI 10.1038/s41392-023-01704-0
   Tan SS, 2013, J EXTRACELL VESICLES, V2, DOI 10.3402/jev.v2i0.22614
   Tong ZD, 2024, ANAL CHIM ACTA, V1296, DOI 10.1016/j.aca.2024.342337
   Trajkovic K, 2008, SCIENCE, V319, P1244, DOI 10.1126/science.1153124
   Vakhshiteh F, 2019, INT J NANOMED, V14, P2847, DOI 10.2147/IJN.S200036
   Valadi H, 2007, NAT CELL BIOL, V9, P654, DOI 10.1038/ncb1596
   Vallabhaneni KC, 2015, ONCOTARGET, V6, P4953, DOI 10.18632/oncotarget.3211
   Vymetalova L, 2020, NEUROCHEM RES, V45, P204, DOI 10.1007/s11064-019-02925-y
   Wahlgren J, 2012, NUCLEIC ACIDS RES, V40, DOI 10.1093/nar/gks463
   Wei DH, 2021, CELL RES, V31, P157, DOI 10.1038/s41422-020-00409-1
   Welsh JA, 2024, J EXTRACELL VESICLES, V13, DOI [10.1002/jev2.12404, 10.1002/jev2.12451]
   Whiteside TL, 2017, CLIN EXP IMMUNOL, V189, P259, DOI 10.1111/cei.12974
   Wollert T, 2010, NATURE, V464, P864, DOI 10.1038/nature08849
   Woodman PG, 2008, CURR OPIN CELL BIOL, V20, P408, DOI 10.1016/j.ceb.2008.04.001
   Wu DW, 2024, ACS APPL BIO MATER, V7, P1125, DOI 10.1021/acsabm.3c01039
   Wubbolts R, 2003, J BIOL CHEM, V278, P10963, DOI 10.1074/jbc.M207550200
   Xian PP, 2019, THERANOSTICS, V9, P5956, DOI 10.7150/thno.33872
   Xu MX, 2023, GENES DIS, V10, P1894, DOI 10.1016/j.gendis.2022.03.021
   Xu Y, 2019, J CELL PHYSIOL, V234, P21380, DOI 10.1002/jcp.28747
   Xu Y, 2025, CHINESE CHEM LETT, V36, DOI 10.1016/j.cclet.2024.109766
   Yan YF, 2023, BIOSENS BIOELECTRON, V241, DOI 10.1016/j.bios.2023.115705
   Yáñez-Mó M, 2015, J EXTRACELL VESICLES, V4, DOI 10.3402/jev.v4.27066
   Yang J, 2025, EXPLORATION-PRC, V5, DOI 10.1002/EXP.20240039
   Yang TZ, 2015, PHARM RES-DORDR, V32, P2003, DOI 10.1007/s11095-014-1593-y
   Ye YY, 2022, TECHNOL CANCER RES T, V21, DOI 10.1177/15330338221085370
   Yimin E, 2024, ISCIENCE, V27, DOI 10.1016/j.isci.2024.109350
   Yin T, 2023, THERANOSTICS, V13, P1264, DOI 10.7150/thno.81860
   Zhang AY, 2023, MATER TODAY BIO, V22, DOI 10.1016/j.mtbio.2023.100727
   Zhang P, 2019, SLAS TECHNOL, V24, P477, DOI 10.1177/2472630319846877
   Zhang W, 2017, SCI REP-UK, V7, DOI [10.1038/s41598-017-10802-3, 10.1038/s41598-017-00298-2]
   Zhang ZH, 2020, J CELL MOL MED, V24, P13938, DOI 10.1111/jcmm.16002
   Zhang ZX, 2022, STEM CELL RES THER, V13, DOI 10.1186/s13287-022-03008-6
   Zhao LW, 2020, J CONTROL RELEASE, V318, P1, DOI 10.1016/j.jconrel.2019.12.005
   Zhao M, 2021, ACS NANO, V15, P1519, DOI 10.1021/acsnano.0c08947
   Zhao X, 2023, J NANOBIOTECHNOL, V21, DOI 10.1186/s12951-023-01886-3
   Zhao YY, 2015, STEM CELLS INT, V2015, DOI 10.1155/2015/761643
   Zheng HF, 2021, J NANOBIOTECHNOL, V19, DOI 10.1186/s12951-021-01077-y
   Zheng LL, 2024, CHINESE CHEM LETT, V35, DOI 10.1016/j.cclet.2023.108647
   Zhou WX, 2021, BIOMATERIALS, V268, DOI 10.1016/j.biomaterials.2020.120546
   Zhou XH, 2019, INT J ONCOL, V54, P1843, DOI 10.3892/ijo.2019.4747
   Zhuang MJ, 2020, NANOSCALE, V12, P173, DOI 10.1039/c9nr05865f
   Zou XY, 2018, KIDNEY BLOOD PRESS R, V43, P152, DOI 10.1159/000487369
NR 160
TC 34
Z9 36
U1 13
U2 39
PU MDPI
PI BASEL
PA MDPI AG, Grosspeteranlage 5, CH-4052 BASEL, SWITZERLAND
SN 1661-6596
EI 1422-0067
J9 INT J MOL SCI
JI Int. J. Mol. Sci.
PD JUL
PY 2024
VL 25
IS 14
AR 7715
DI 10.3390/ijms25147715
PG 26
WC Biochemistry & Molecular Biology; Chemistry, Multidisciplinary
WE Science Citation Index Expanded (SCI-EXPANDED)
SC Biochemistry & Molecular Biology; Chemistry
GA ZS9F0
UT WOS:001277391000001
PM 39062956
OA Green Submitted, gold
DA 2026-02-11
ER

PT J
AU Wu, XJ
   Sun, W
AF Wu, Xinjie
   Sun, Wei
TI Extracellular Vesicles Derived From Stem Cells in Intervertebral Disc
   Degeneration
SO FRONTIERS IN CELL AND DEVELOPMENTAL BIOLOGY
LA English
DT Review
DE nucleus pulposus cells; annulus fibrosus; cartilage endplate;
   intervertebral disc degeneration; extracellular vesicles
ID EXOSOMES; PROTEIN; RELEASE; PLASMA
AB Intervertebral disc degeneration (IVDD) is the leading cause of low back pain related to degradation of cartilaginous tissues, mainly resulting from oxidative stress, cell apoptosis, and extracellular matrix degradation. Extracellular vesicles (EVs) exist in all bodily fluids and can be produced by all types of cells. Stem cell-derived EVs (SC-EVs), which are the main paracrine components of stem cells, have gained significant attention in the field of regenerative medicine. Over the past years, accumulating evidence indicates the therapeutic and diagnostic potentials of EVs in IVDD. The main mechanisms involve the induction of regenerative phenotypes, apoptosis alleviation, and immune modulation. In addition, the efficiency of SC-EVs can be enhanced by choosing appropriate donor cells and cell phenotypes, optimizing cell culture conditions, or engineering EVs to deliver drugs and targeting molecules. Given the importance and novelty of SC-EVs, we give an overview of SC-EVs and discuss the roles of SC-EVs in IVDD.
C1 [Wu, Xinjie; Sun, Wei] Peking Univ, China Japan Friendship Sch Clin Med, Beijing, Peoples R China.
   [Wu, Xinjie; Sun, Wei] China Japan Friendship Hosp, Dept Orthoped Surg, Beijing, Peoples R China.
C3 Peking University; China-Japan Friendship Hospital
RP Sun, W (corresponding author), Peking Univ, China Japan Friendship Sch Clin Med, Beijing, Peoples R China.; Sun, W (corresponding author), China Japan Friendship Hosp, Dept Orthoped Surg, Beijing, Peoples R China.
EM drsunwei@126.com
RI Sun, Wei/JYO-8074-2024
FU National Natural Science Foundation of China [82072524]; Natural Science
   Foundation of Beijing Municipality [7182146]; Innovation Fund for
   Outstanding Doctoral Candidates of Peking University Health Science
   Center
FX This study was funded by the National Natural Science Foundation of
   China (Grant Nos. 82072524), the Natural Science Foundation of Beijing
   Municipality (Grant No. 7182146), and Innovation Fund for Outstanding
   Doctoral Candidates of Peking University Health Science Center.
CR Allelein S, 2021, SCI REP-UK, V11, DOI 10.1038/s41598-021-91129-y
   Bandu R, 2019, EXP MOL MED, V51, DOI 10.1038/s12276-019-0218-2
   Bari E, 2018, CELLS-BASEL, V7, DOI 10.3390/cells7110190
   Bier A, 2018, BIOMATERIALS, V174, P67, DOI 10.1016/j.biomaterials.2018.04.055
   Cazzanelli P, 2020, INT J MOL SCI, V21, DOI 10.3390/ijms21103601
   Chao-yang G, 2021, OSTEOARTHR CARTILAGE, V29, P793, DOI 10.1016/j.joca.2021.02.204
   Chen DH, 2016, CELL DEATH DIS, V7, DOI 10.1038/cddis.2016.334
   Cheng XF, 2018, J CELL MOL MED, V22, P261, DOI 10.1111/jcmm.13316
   Clouet J, 2019, ADV DRUG DELIVER REV, V146, P306, DOI 10.1016/j.addr.2018.04.017
   Cui SQ, 2021, J TISSUE ENG, V12, DOI 10.1177/20417314211021679
   Cunha C, 2018, ARTHRITIS RES THER, V20, DOI 10.1186/s13075-018-1743-4
   Cvjetkovic A, 2016, SCI REP-UK, V6, DOI 10.1038/srep36338
   de la Torre-Escudero E, 2019, PLOS NEGLECT TROP D, V13, DOI 10.1371/journal.pntd.0007087
   Feng CC, 2017, OXID MED CELL LONGEV, V2017, DOI 10.1155/2017/5601593
   Feng CC, 2016, CELL CYCLE, V15, P1674, DOI 10.1080/15384101.2016.1152433
   Flory J, 2019, JAMA-J AM MED ASSOC, V321, P1926, DOI 10.1001/jama.2019.3805
   Foers AD, 2018, J EXTRACELL VESICLES, V7, DOI 10.1080/20013078.2018.1490145
   Gardiner C, 2016, J EXTRACELL VESICLES, V5, DOI 10.3402/jev.v5.32945
   Gimona M, 2021, CYTOTHERAPY, V23, P373, DOI 10.1016/j.jcyt.2021.01.001
   Goh SL, 2019, SPORTS MED, V49, P743, DOI 10.1007/s40279-019-01082-0
   Guan S, 2020, J PROTEOME RES, V19, P2217, DOI 10.1021/acs.jproteome.9b00693
   Guo Z, 2021, OXID MED CELL LONGEV, V2021, DOI 10.1155/2021/5542241
   Gupta S, 2018, STEM CELL RES THER, V9, DOI 10.1186/s13287-018-0923-0
   Heath N, 2018, SCI REP-UK, V8, DOI 10.1038/s41598-018-24163-y
   Hessvik NP, 2018, CELL MOL LIFE SCI, V75, P193, DOI 10.1007/s00018-017-2595-9
   Hingert D, 2020, STEM CELL RES THER, V11, DOI 10.1186/s13287-020-01832-2
   Ji XL, 2017, STEM CELLS INT, V2017, DOI 10.1155/2017/4378947
   Alcaraz MJ, 2020, CELLS-BASEL, V9, DOI 10.3390/cells9010098
   Kalluri R, 2020, SCIENCE, V367, P640, DOI 10.1126/science.aau6977
   Kang L, 2020, CELL PROLIFERAT, V53, DOI 10.1111/cpr.12779
   Keerthikumar S, 2016, J MOL BIOL, V428, P688, DOI 10.1016/j.jmb.2015.09.019
   Keshtkar S, 2018, STEM CELL RES THER, V9, DOI 10.1186/s13287-018-0791-7
   Kim GB, 2021, BIOLOGY-BASEL, V10, DOI 10.3390/biology10040285
   Lener T, 2015, J EXTRACELL VESICLES, V4, DOI 10.3402/jev.v4.30087
   Levine B, 2019, CELL, V176, P11, DOI 10.1016/j.cell.2018.09.048
   Lewis J, 2019, SCI REP-UK, V9, DOI 10.1038/s41598-019-46311-8
   Li M, 2020, MED SCI MONITOR, V26, DOI 10.12659/MSM.922928
   Li ZQ, 2020, AM J MED SCI, V360, P693, DOI 10.1016/j.amjms.2020.07.025
   Liangsupree T, 2021, J CHROMATOGR A, V1636, DOI 10.1016/j.chroma.2020.461773
   Liao ZW, 2021, ACS NANO, V15, P14709, DOI 10.1021/acsnano.1c04514
   Liao ZW, 2021, BIOMATERIALS, V274, DOI 10.1016/j.biomaterials.2021.120850
   Liao ZW, 2019, THERANOSTICS, V9, P4084, DOI 10.7150/thno.33638
   Linares R, 2015, J EXTRACELL VESICLES, V4, DOI 10.3402/jev.v4.29509
   Logozzi M, 2020, METHOD ENZYMOL, V645, P155, DOI 10.1016/bs.mie.2020.06.011
   Lötvall J, 2014, J EXTRACELL VESICLES, V3, DOI 10.3402/jev.v3.26913
   Lu K, 2017, STEM CELL RES THER, V8, DOI 10.1186/s13287-017-0563-9
   Luo LW, 2021, FRONT CELL DEV BIOL, V9, DOI 10.3389/fcell.2021.648201
   Luo LW, 2021, STEM CELLS, V39, P467, DOI 10.1002/stem.3322
   Maas SLN, 2017, METHODS MOL BIOL, V1545, P21, DOI 10.1007/978-1-4939-6728-5_2
   Malandrino A, 2014, OSTEOARTHR CARTILAGE, V22, P1053, DOI 10.1016/j.joca.2014.05.005
   Mohammadian S, 2020, ULTRAMICROSCOPY, V215, DOI 10.1016/j.ultramic.2020.113007
   Mulcahy LA, 2014, J EXTRACELL VESICLES, V3, DOI 10.3402/jev.v3.24641
   Murphy C, 2018, MOL ASPECTS MED, V60, P123, DOI 10.1016/j.mam.2017.09.006
   Nabhan JF, 2012, P NATL ACAD SCI USA, V109, P4146, DOI 10.1073/pnas.1200448109
   Nawaz M, 2018, CELLS-BASEL, V7, DOI 10.3390/cells7100167
   Nawaz M, 2016, STEM CELLS INT, V2016, DOI 10.1155/2016/1073140
   Ni L, 2014, SPINE J, V14, P2451, DOI 10.1016/j.spinee.2014.03.028
   Nolan JP, 2018, METHODS MOL BIOL, V1678, P79, DOI 10.1007/978-1-4939-7346-0_5
   Nordin JZ, 2015, NANOMED-NANOTECHNOL, V11, P879, DOI 10.1016/j.nano.2015.01.003
   OHSHIMA H, 1992, SPINE, V17, P1079, DOI 10.1097/00007632-199209000-00012
   PAN BT, 1983, CELL, V33, P967, DOI 10.1016/0092-8674(83)90040-5
   Pathan M, 2019, NUCLEIC ACIDS RES, V47, pD516, DOI 10.1093/nar/gky1029
   Pisitkun T, 2004, P NATL ACAD SCI USA, V101, P13368, DOI 10.1073/pnas.0403453101
   Pospichalova V, 2015, J EXTRACELL VESICLES, V4, DOI 10.3402/jev.v4.25530
   Povero D, 2020, HEPATOL COMMUN, V4, P1263, DOI 10.1002/hep4.1556
   Qi L, 2019, J BONE MINER METAB, V37, P455, DOI 10.1007/s00774-018-0953-9
   Rani S, 2015, MOL THER, V23, P812, DOI 10.1038/mt.2015.44
   Ratajczak J, 2006, LEUKEMIA, V20, P847, DOI 10.1038/sj.leu.2404132
   RONQUIST G, 1985, BIOCHIM BIOPHYS ACTA, V822, P203, DOI 10.1016/0304-4157(85)90008-5
   Ruiz-Fernández C, 2019, INT J MOL SCI, V20, DOI 10.3390/ijms20082030
   Sakai D, 2017, J ORTHOP TRANSL, V9, P8, DOI 10.1016/j.jot.2017.02.002
   Sakai D, 2015, NAT REV RHEUMATOL, V11, P243, DOI 10.1038/nrrheum.2015.13
   Shao HL, 2018, CHEM REV, V118, P1917, DOI 10.1021/acs.chemrev.7b00534
   Smyth T, 2015, J CONTROL RELEASE, V199, P145, DOI 10.1016/j.jconrel.2014.12.013
   Stranska R, 2018, J TRANSL MED, V16, DOI 10.1186/s12967-017-1374-6
   Street JM, 2012, J TRANSL MED, V10, DOI 10.1186/1479-5876-10-5
   Sun YJ, 2021, STEM CELL RES THER, V12, DOI 10.1186/s13287-021-02362-1
   Tertel T, 2020, CYTOM PART A, V97, P602, DOI 10.1002/cyto.a.24034
   Tryfonidou MA, 2020, ADV DRUG DELIVER REV, V160, P170, DOI 10.1016/j.addr.2020.10.012
   Tsai BW, 2021, PLACENTA, V109, DOI 10.1016/j.placenta.2021.04.001
   Tsiapalis D, 2020, CELLS-BASEL, V9, DOI 10.3390/cells9040991
   Van Deun J, 2017, NAT METHODS, V14, P228, DOI 10.1038/nmeth.4185
   Vo NV, 2016, J ORTHOP RES, V34, P1289, DOI 10.1002/jor.23195
   Vogel R, 2016, J EXTRACELL VESICLES, V5, DOI 10.3402/jev.v5.31242
   Wang F, 2015, STEM CELLS DEV, V24, P2479, DOI 10.1089/scd.2015.0158
   Wang Y, 2018, J EXP CLIN CANC RES, V37, DOI 10.1186/s13046-018-0731-5
   Wang ZR, 2021, CELL BIOL TOXICOL, V37, P85, DOI 10.1007/s10565-020-09559-9
   Webber J, 2013, J EXTRACELL VESICLES, V2, DOI 10.3402/jev.v2i0.19861
   Wen T, 2021, CELL CYCLE, V20, P256, DOI 10.1080/15384101.2020.1863682
   Witwer KW, 2019, J EXTRACELL VESICLES, V8, DOI 10.1080/20013078.2019.1609206
   Woo CH, 2020, J EXTRACELL VESICLES, V9, DOI 10.1080/20013078.2020.1735249
   Wu BW, 2020, ANAL CHIM ACTA, V1127, P234, DOI 10.1016/j.aca.2020.06.071
   Xia C, 2019, FREE RADICAL BIO MED, V143, P1, DOI 10.1016/j.freeradbiomed.2019.07.026
   Xiang HF, 2020, OXID MED CELL LONGEV, V2020, DOI 10.1155/2020/6697577
   Xiao L, 2020, J CELL MOL MED, V24, P14013, DOI 10.1111/jcmm.16012
   Xie L, 2020, MOL THER-NUCL ACIDS, V22, P601, DOI 10.1016/j.omtn.2020.09.026
   Xing HY, 2021, J NANOBIOTECHNOL, V19, DOI 10.1186/s12951-021-00991-5
   Yin L, 2020, CELLS-BASEL, V9, DOI 10.3390/cells9030707
   Yuan QL, 2020, STEM CELLS DEV, V0, P1038, DOI 10.1089/scd.2020.0083
   Yuan XQ, 2021, MOL MED, V27, DOI 10.1186/s10020-021-00355-7
   Zhang F., 2021, AGING-US, V13, DOI [10.18632/aging.203036, DOI 10.18632/AGING.203036]
   Zhang JJ, 2021, SCI REP-UK, V11, DOI 10.1038/s41598-021-86910-y
   Zhang JW, 2020, J CELL MOL MED, V24, P11742, DOI 10.1111/jcmm.15784
   Zhang JY, 2020, AGING-US, V12, P25138, DOI 10.18632/aging.104110
   Zhang Q, 2021, CELL SIGNAL, V86, DOI 10.1016/j.cellsig.2021.110083
   Zhang S, 2021, OSTEOARTHR CARTILAGE, V29, P17, DOI 10.1016/j.joca.2020.09.002
   Zhao KC, 2021, CELL PROLIFERAT, V54, DOI 10.1111/cpr.12941
   Zhu GD, 2020, EXP CELL RES, V393, DOI 10.1016/j.yexcr.2020.112109
   Zhu LF, 2020, CELL CYCLE, V19, P1727, DOI 10.1080/15384101.2020.1769301
NR 109
TC 5
Z9 5
U1 0
U2 12
PU FRONTIERS MEDIA SA
PI LAUSANNE
PA AVENUE DU TRIBUNAL FEDERAL 34, LAUSANNE, CH-1015, SWITZERLAND
SN 2296-634X
J9 FRONT CELL DEV BIOL
JI Front. Cell. Dev. Biol.
PD JAN 13
PY 2022
VL 9
AR 793363
DI 10.3389/fcell.2021.793363
PG 16
WC Cell Biology; Developmental Biology
WE Science Citation Index Expanded (SCI-EXPANDED)
SC Cell Biology; Developmental Biology
GA 1P7CB
UT WOS:000802161500001
PM 35096823
OA Green Submitted, gold
DA 2026-02-11
ER

PT J
AU Li, ZC
   Wu, Y
   Tan, GQ
   Xu, ZW
   Xue, HP
AF Li, Zhichao
   Wu, Yan
   Tan, Guoqing
   Xu, Zhanwang
   Xue, Haipeng
TI Exosomes and exosomal miRNAs: A new therapy for intervertebral disc
   degeneration
SO FRONTIERS IN PHARMACOLOGY
LA English
DT Review
DE exosome; intervertebral disc degeneration; microRNA; exosomal miRNA;
   regenerative medicine
ID MESENCHYMAL STEM-CELLS; NUCLEUS PULPOSUS CELLS; ANNULUS FIBROSUS;
   EXTRACELLULAR VESICLES; GROWTH-FACTORS; TNF-ALPHA; MATRIX; MICRORNAS;
   MECHANISM; GENE
AB Low back pain has been found as a major cause of global disease burden and disability. Intervertebral disc degeneration is recognized as the vital factor causing low back pain. Intervertebral disc degeneration has a complex mechanism and cannot be avoided. Traditional strategies for the treatment of intervertebral disc degeneration cannot meet the needs of intervertebral disc regeneration, so novel treatment methods are urgently required. Exosomes refer to extracellular vesicles that can be released by most cells, and play major roles in intercellular material transport and information transmission. MicroRNAs have been identified as essential components in exosomes, which can be selectively ingested by exosomes and delivered to receptor cells for the regulation of the physiological activities and functions of receptor cells. Existing studies have progressively focused on the role of exosomes and exosomal microRNAs in the treatment of intervertebral disc degeneration. The focus on this paper is placed on the changes of microenvironment during intervertebral disc degeneration and the biogenesis and mechanism of action of exosomes and exosomal microRNAs. The research results and deficiencies of exosomes and exosomal microRNAs in the regulation of apoptosis, extracellular matrix homeostasis, inflammatory response, oxidative stress, and angiogenesis in intervertebral disc degeneration are primarily investigated. The aim of this paper is to identify the latest research results, potential applications and challenges of this emerging treatment strategy.
C1 [Li, Zhichao; Xue, Haipeng] Shandong Univ Tradit Chinese Med, Coll Clin Med 1, Jinan, Peoples R China.
   [Wu, Yan] Shandong First Medcial Univ, Affiliated Hosp 1, Dept Orthoped, Jinan, Peoples R China.
   [Tan, Guoqing; Xu, Zhanwang; Xue, Haipeng] Shandong Univ Tradit Chinese Med, Affiliated Hosp, Dept Orthoped, Jinan, Peoples R China.
C3 Shandong University of Traditional Chinese Medicine; Shandong University
   of Traditional Chinese Medicine
RP Xue, HP (corresponding author), Shandong Univ Tradit Chinese Med, Coll Clin Med 1, Jinan, Peoples R China.; Xue, HP (corresponding author), Shandong Univ Tradit Chinese Med, Affiliated Hosp, Dept Orthoped, Jinan, Peoples R China.
EM 13287711511@163.com
RI Li, Zhichao/HKP-0624-2023
OI Li, Zhichao/0000-0002-5314-2112
FU National Natural Science Foundation of China [202019148]; Clinical
   Medical Science and Technology Innovation Plan of Jinan [75];
   Construction Project of Inheritance Studio of National Famous Old
   Chinese Medicine Experts;  [82174410]
FX This work was supported by the National Natural Science Foundation of
   China (No. 82174410), Clinical Medical Science and Technology Innovation
   Plan of Jinan (202019148) and the Construction Project of Inheritance
   Studio of National Famous Old Chinese Medicine Experts [Chinese Medicine
   Education Letter (2022) grant No. 75].
CR Al Halawani A, 2022, INT J MOL SCI, V23, DOI 10.3390/ijms23063389
   Bach FC, 2022, FRONT CELL DEV BIOL, V9, DOI 10.3389/fcell.2021.780749
   Bari E, 2018, CELLS-BASEL, V7, DOI 10.3390/cells7110190
   Bartel DP, 2004, CELL, V116, P281, DOI 10.1016/S0092-8674(04)00045-5
   Bhome R, 2018, CANCER LETT, V420, P228, DOI 10.1016/j.canlet.2018.02.002
   Binch ALA, 2021, NAT REV RHEUMATOL, V17, P158, DOI 10.1038/s41584-020-00568-w
   Blijdorp CJ, 2022, J AM SOC NEPHROL, V33, P467, DOI 10.1681/ASN.2021091232
   Burdick JA, 2013, SCI TRANSL MED, V5, DOI 10.1126/scitranslmed.3003997
   Burke JG, 2002, SPINE, V27, P1402, DOI 10.1097/00007632-200207010-00006
   Cao GS, 2022, OXID MED CELL LONGEV, V2022, DOI 10.1155/2022/2166817
   Cazzanelli P, 2020, INT J MOL SCI, V21, DOI 10.3390/ijms21103601
   Chao-yang G, 2021, OSTEOARTHR CARTILAGE, V29, P793, DOI 10.1016/j.joca.2021.02.204
   Chen CC, 2021, ORTHOP SURG, V13, P583, DOI 10.1111/os.12886
   Chen D, 2022, EXP CELL RES, V414, DOI 10.1016/j.yexcr.2022.113066
   Cheng Q, 2018, J AM CHEM SOC, V140, P16413, DOI 10.1021/jacs.8b10047
   Cheng XF, 2018, J CELL MOL MED, V22, P261, DOI 10.1111/jcmm.13316
   Cho H, 2013, CONNECT TISSUE RES, V54, P181, DOI 10.3109/03008207.2013.775258
   Chu GL, 2018, FRONT BIOENG BIOTECH, V6, DOI 10.3389/fbioe.2018.00090
   Clouet J, 2009, JOINT BONE SPINE, V76, P614, DOI 10.1016/j.jbspin.2009.07.002
   Cosenza S, 2017, SCI REP-UK, V7, DOI 10.1038/s41598-017-15376-8
   Croft AS, 2021, INT J MOL SCI, V22, DOI 10.3390/ijms22073519
   Cui SQ, 2021, J TISSUE ENG, V12, DOI 10.1177/20417314211021679
   de Freitas RCC, 2021, BIOMOLECULES, V11, DOI 10.3390/biom11030388
   Ding F, 2012, APOPTOSIS, V17, P579, DOI 10.1007/s10495-012-0708-3
   DiStefano TJ, 2022, ADV HEALTHC MATER, V11, DOI 10.1002/adhm.202100596
   Dowdell J, 2017, NEUROSURGERY, V80, pS46, DOI 10.1093/neuros/nyw078
   Ekram S, 2021, WORLD J STEM CELLS, V13, P1881, DOI 10.4252/wjsc.v13.i12.1881
   Ellman MB, 2008, GENE, V420, P82, DOI 10.1016/j.gene.2008.04.019
   Erwin WM, 2006, ARTHRITIS RHEUM-US, V54, P3859, DOI 10.1002/art.22258
   Erwin W Mark, 2014, J Can Chiropr Assoc, V58, P246
   Feng CC, 2017, OXID MED CELL LONGEV, V2017, DOI 10.1155/2017/5601593
   Feng XF, 2022, FRONT MOL BIOSCI, V9, DOI 10.3389/fmolb.2022.835976
   Fernandez-Moure J, 2018, SAGE OPEN MED, V6, DOI 10.1177/2050312118761674
   García-Cosamalón J, 2010, J ANAT, V217, P1, DOI 10.1111/j.1469-7580.2010.01227.x
   Gibbings DJ, 2009, NAT CELL BIOL, V11, P1143, DOI 10.1038/ncb1929
   Guo HY, 2021, STEM CELL REV REP, V17, P440, DOI 10.1007/s12015-020-10085-8
   Guo Z, 2021, OXID MED CELL LONGEV, V2021, DOI 10.1155/2021/5542241
   Ha D, 2016, ACTA PHARM SIN B, V6, P287, DOI 10.1016/j.apsb.2016.02.001
   Ha M, 2014, NAT REV MOL CELL BIO, V15, P509, DOI 10.1038/nrm3838
   Harmon MD, 2020, BIOMATER SCI-UK, V8, P1216, DOI 10.1039/c9bm01288e
   Harper R, 2019, INT ORTHOP, V43, P975, DOI 10.1007/s00264-018-4255-6
   Hartvigsen J, 2018, LANCET, V391, P2356, DOI 10.1016/S0140-6736(18)30480-X
   Hay SI, 2017, LANCET, V389, pE1
   Henne WM, 2013, CSH PERSPECT BIOL, V5, DOI 10.1101/cshperspect.a016766
   Hessvik NP, 2018, CELL MOL LIFE SCI, V75, P193, DOI 10.1007/s00018-017-2595-9
   Hingert D, 2020, STEM CELL RES THER, V11, DOI 10.1186/s13287-020-01832-2
   Hodgkinson T, 2019, JOR SPINE, V2, DOI 10.1002/jsp2.1045
   Hu SJ, 2022, STEM CELLS INT, V2022, DOI 10.1155/2022/7538025
   Hu YQ, 2021, OXID MED CELL LONGEV, V2021, DOI 10.1155/2021/2310025
   Jan AT, 2019, CELLS-BASEL, V8, DOI 10.3390/cells8020099
   Jeppesen DK, 2019, CELL, V177, P428, DOI 10.1016/j.cell.2019.02.029
   Jiang XC, 2017, INT J PHARMACEUT, V521, P167, DOI 10.1016/j.ijpharm.2017.02.038
   Kalluri R, 2020, SCIENCE, V367, P640, DOI 10.1126/science.aau6977
   Kamali A, 2021, THERANOSTICS, V11, P27, DOI 10.7150/thno.48987
   Kennon Justin C., 2018, BioMolecular Concepts, V9, P43, DOI [10.1515/bmc-2018-0003, 10.1515/bmc-2018-0003]
   Khan AN, 2017, ANN NY ACAD SCI, V1410, P68, DOI 10.1111/nyas.13551
   Kim H, 2021, INT J MOL SCI, V22, DOI 10.3390/ijms22010014
   Kritschil R, 2022, J CELL PHYSIOL, V237, P1266, DOI 10.1002/jcp.30631
   Kumari M, 2022, BIOLOGY-BASEL, V11, DOI 10.3390/biology11030413
   Lan WR, 2019, STEM CELLS INT, V2019, DOI 10.1155/2019/8404168
   Le Maitre CL, 2007, BIOCHEM SOC T, V35, P652, DOI 10.1042/BST0350652
   Le Maitre CL, 2005, ARTHRITIS RES THER, V7, pR732, DOI 10.1186/ar1732
   Li H, 2013, YONSEI MED J, V54, P807, DOI 10.3349/ymj.2013.54.4.807
   Li M, 2020, MED SCI MONITOR, V26, DOI 10.12659/MSM.922928
   Li WH, 2022, FRONT CELL DEV BIOL, V9, DOI 10.3389/fcell.2021.822149
   Li ZQ, 2020, AM J MED SCI, V360, P693, DOI 10.1016/j.amjms.2020.07.025
   Liang HX, 2010, SPINE J, V10, P32, DOI 10.1016/j.spinee.2009.10.006
   Liang H, 2018, J MUSCULOSKEL NEURON, V18, P551
   Liao FL, 2018, ACTA PHARMACOL SIN, V39, P552, DOI 10.1038/aps.2017.130
   Liao ZW, 2019, THERANOSTICS, V9, P4084, DOI 10.7150/thno.33638
   Lu K, 2017, STEM CELL RES THER, V8, DOI 10.1186/s13287-017-0563-9
   Lu XD, 2020, EUR REV MED PHARMACO, V24, P5231, DOI 10.26355/eurrev_202005_21305
   Luo LW, 2021, FRONT CELL DEV BIOL, V9, DOI 10.3389/fcell.2021.648201
   Luo LW, 2021, STEM CELLS, V39, P467, DOI 10.1002/stem.3322
   Lyu FJ, 2021, BONE RES, V9, DOI 10.1038/s41413-020-00125-x
   Marbán E, 2018, J AM COLL CARDIOL, V71, P193, DOI 10.1016/j.jacc.2017.11.013
   Matsushima N, 2021, J CELL COMMUN SIGNAL, V15, P519, DOI 10.1007/s12079-021-00616-4
   McKelvey Kelly J, 2015, J Circ Biomark, V4, P7, DOI 10.5772/61186
   Medzhitov R, 2008, NATURE, V454, P428, DOI 10.1038/nature07201
   Meisel HJ, 2019, GLOB SPINE J, V9, p39S, DOI 10.1177/2192568219829024
   Miyamoto Kei, 2006, Spine J, V6, P692, DOI 10.1016/j.spinee.2006.04.014
   Molinos M, 2015, J R SOC INTERFACE, V12, DOI 10.1098/rsif.2015.0429
   Molladavoodi S, 2020, CELL TISSUE RES, V379, P429, DOI 10.1007/s00441-019-03136-1
   Nolte-'t Hoen ENM, 2012, NUCLEIC ACIDS RES, V40, P9272, DOI 10.1093/nar/gks658
   Ohnishi T, 2022, CELLS-BASEL, V11, DOI 10.3390/cells11030394
   Ostrowski M, 2010, NAT CELL BIOL, V12, P19, DOI 10.1038/ncb2000
   Pattappa G, 2012, J ANAT, V221, P480, DOI 10.1111/j.1469-7580.2012.01521.x
   Pegtel DM, 2019, ANNU REV BIOCHEM, V88, P487, DOI [10.1146/annurev-biochem-013118, 10.1146/annurev-biochem-013118-111902]
   Pohl PHI, 2016, J ORTHOP RES, V34, P1466, DOI 10.1002/jor.23298
   Gonçalves GAR, 2017, EINSTEIN-SAO PAULO, V15, P369, DOI [10.1590/S1679-45082017RB4024, 10.1590/s1679-45082017rb4024]
   Ravichandran D, 2022, CLIN ANAT, V35, P116, DOI 10.1002/ca.23803
   Risbud MV, 2010, DEV DYNAM, V239, P2141, DOI 10.1002/dvdy.22350
   Ryu JS, 2020, INT J MOL SCI, V21, DOI 10.3390/ijms21218366
   Sakai D, 2015, NAT REV RHEUMATOL, V11, P243, DOI 10.1038/nrrheum.2015.13
   Sampara P, 2018, GENE THER, V25, P67, DOI 10.1038/s41434-018-0004-0
   Shi M, 2021, SPINE J, V21, P1567, DOI 10.1016/j.spinee.2021.05.007
   Singh B, 2017, SEMIN CANCER BIOL, V47, P1, DOI 10.1016/j.semcancer.2017.05.004
   Stuffers S, 2009, TRAFFIC, V10, P925, DOI 10.1111/j.1600-0854.2009.00920.x
   Sun YJ, 2021, STEM CELL RES THER, V12, DOI 10.1186/s13287-021-02362-1
   Sun Z, 2021, LIFE SCI, V265, DOI 10.1016/j.lfs.2020.118778
   Sun Z, 2020, MOL THER-NUCL ACIDS, V22, P1092, DOI 10.1016/j.omtn.2020.10.021
   Sun Z, 2020, INT J MED SCI, V17, P685, DOI 10.7150/ijms.42238
   Sun ZY, 2022, REGEN THER, V19, P88, DOI 10.1016/j.reth.2021.12.001
   Tavakoli J, 2016, J ORTHOP RES, V34, P1307, DOI 10.1002/jor.23306
   Torre OM, 2019, ANN NY ACAD SCI, V1442, P61, DOI 10.1111/nyas.13964
   Trajkovic K, 2008, SCIENCE, V319, P1244, DOI 10.1126/science.1153124
   Travascio F, 2014, J BIOMECH, V47, P2269, DOI 10.1016/j.jbiomech.2014.04.046
   Treiber T, 2019, NAT REV MOL CELL BIO, V20, P5, DOI 10.1038/s41580-018-0059-1
   Urban JPG, 2002, BIOCHEM SOC T, V30, P858, DOI 10.1042/bst0300858
   Valadi H, 2007, NAT CELL BIOL, V9, P654, DOI 10.1038/ncb1596
   Valenti D, 2021, INT J MOL SCI, V22, DOI 10.3390/ijms22158312
   van Niel G, 2018, NAT REV MOL CELL BIO, V19, P213, DOI 10.1038/nrm.2017.125
   Vlaeyen JWS, 2018, NAT REV DIS PRIMERS, V4, DOI 10.1038/s41572-018-0052-1
   Wahlgren J, 2012, NUCLEIC ACIDS RES, V40, DOI 10.1093/nar/gks463
   Wang F, 2016, OSTEOARTHR CARTILAGE, V24, P398, DOI 10.1016/j.joca.2015.09.019
   Wang YJ, 2020, BIOMED PHARMACOTHER, V131, DOI 10.1016/j.biopha.2020.110660
   Wen T, 2021, CELL CYCLE, V20, P256, DOI 10.1080/15384101.2020.1863682
   Williams AM, 2019, J NEUROTRAUM, V36, P54, DOI 10.1089/neu.2018.5711
   Wu XJ, 2022, FRONT CELL DEV BIOL, V9, DOI 10.3389/fcell.2021.793363
   Wuertz K, 2008, SPINE, V33, P1843, DOI 10.1097/BRS.0b013e31817b8f53
   Xia C, 2019, FREE RADICAL BIO MED, V143, P1, DOI 10.1016/j.freeradbiomed.2019.07.026
   Xiang HF, 2020, OXID MED CELL LONGEV, V2020, DOI 10.1155/2020/6697577
   Xie L, 2020, MOL THER-NUCL ACIDS, V22, P601, DOI 10.1016/j.omtn.2020.09.026
   Xing HY, 2021, J NANOBIOTECHNOL, V19, DOI 10.1186/s12951-021-00991-5
   Xu JY, 2021, CELL CYCLE, V20, P1487, DOI 10.1080/15384101.2021.1949839
   Yáñez-Mó M, 2015, J EXTRACELL VESICLES, V4, DOI 10.3402/jev.v4.27066
   Yang SD, 2020, AGEING RES REV, V57, DOI 10.1016/j.arr.2019.100978
   Yee A, 2016, OSTEOARTHR CARTILAGE, V24, P503, DOI 10.1016/j.joca.2015.09.020
   Yin BH, 2022, THERANOSTICS, V12, P207, DOI 10.7150/thno.62708
   Yuan QL, 2020, STEM CELLS DEV, V0, P1038, DOI 10.1089/scd.2020.0083
   Yuan XQ, 2021, MOL MED, V27, DOI 10.1186/s10020-021-00355-7
   Zhang C, 2022, DNA CELL BIOL, V41, P257, DOI 10.1089/dna.2021.1012
   Zhang JH, 2022, SCI ADV, V8, DOI 10.1126/sciadv.abj8207
   Zhang JW, 2020, J CELL MOL MED, V24, P11742, DOI 10.1111/jcmm.15784
   Zhang QC, 2021, ANN TRANSL MED, V9, DOI 10.21037/atm-21-227
   Zhang QC, 2021, J ORTHOP RES, V39, P1921, DOI 10.1002/jor.24880
   Zhang XB, 2021, INT J MED SCI, V18, P2799, DOI 10.7150/ijms.59171
   Zhang Y, 2019, CELL BIOSCI, V9, DOI 10.1186/s13578-019-0282-2
   Zhou LY, 2022, FRONT IMMUNOL, V13, DOI 10.3389/fimmu.2022.810300
   Zhou ZM, 2022, ACTA BIOMATER, V140, P641, DOI 10.1016/j.actbio.2021.11.044
   Zhu GD, 2020, EXP CELL RES, V393, DOI 10.1016/j.yexcr.2020.112109
   Zhu LF, 2020, CELL CYCLE, V19, P1727, DOI 10.1080/15384101.2020.1769301
   Zhuang Y, 2022, FRONT MOL BIOSCI, V8, DOI 10.3389/fmolb.2021.766115
NR 143
TC 20
Z9 20
U1 5
U2 43
PU FRONTIERS MEDIA SA
PI LAUSANNE
PA AVENUE DU TRIBUNAL FEDERAL 34, LAUSANNE, CH-1015, SWITZERLAND
EI 1663-9812
J9 FRONT PHARMACOL
JI Front. Pharmacol.
PD SEP 8
PY 2022
VL 13
AR 992476
DI 10.3389/fphar.2022.992476
PG 16
WC Pharmacology & Pharmacy
WE Science Citation Index Expanded (SCI-EXPANDED)
SC Pharmacology & Pharmacy
GA 4Y0BL
UT WOS:000861199800001
PM 36160436
OA Green Submitted, gold
DA 2026-02-11
ER

PT J
AU Frank, CN
   Petrosyan, A
AF Frank, Camille Nicolas
   Petrosyan, Astgik
TI Kidney Regenerative Medicine: Promises and Limitations
SO CURRENT TRANSPLANTATION REPORTS
LA English
DT Article
DE Kidney diseases; Renal regenerative medicine; Stem cells; Extracellular
   vesicles; Xenotransplantation
ID MESENCHYMAL STEM-CELLS; SYSTEMIC-LUPUS-ERYTHEMATOSUS; PROMOTES RENAL
   REPAIR; IRREVERSIBLE MODEL; DISEASE; TRANSPLANTATION; SPIRONOLACTONE;
   FIBROSIS; MUTATION; THERAPY
AB Purpose of Review Advances in renal regenerative medicine are crucial to address the increased rate of kidney disease. Clinicians and researchers are investigating new renal therapeutics aimed at promoting endogenous repair and/or at designing new technologies for organ and tissue regeneration. This review explores the potential promises and limitations of recent renal regenerative medicine approaches. Recent Findings Current research directions include efforts to delay and deter acute and chronic kidney disease progression by exploiting the immune-modulatory and tissue regenerative properties of pharmacology agents, stem cells, and extracellular vesicles. Furthermore, advancement of novel technologies in the field of xenotransplantation, and transplantable devices are showing progress towards the design of de novo replacement organs. With integrated collaborations of multiple disciplinaries, improvements in novel technologies, and understanding of kidney disease progression, the field of renal regenerative medicine is progressing forward with promising therapeutic potential.
C1 [Frank, Camille Nicolas; Petrosyan, Astgik] Childrens Hosp Los Angeles, Saban Res Inst, Div Urol, GOFARR Lab Organ Regenerat Res & Cell Therapeut U, 4650 Sunset Blvd,Mailstop 35, Los Angeles, CA 90027 USA.
C3 Children's Hospital Los Angeles
RP Petrosyan, A (corresponding author), Childrens Hosp Los Angeles, Saban Res Inst, Div Urol, GOFARR Lab Organ Regenerat Res & Cell Therapeut U, 4650 Sunset Blvd,Mailstop 35, Los Angeles, CA 90027 USA.
EM apetrosyan@chla.usc.edu
RI Petrosyan, Astgik/I-7206-2019
CR Andrianova NV, 2019, INT J MOL SCI, V20, DOI 10.3390/ijms20246326
   [Anonymous], 2019, NAT BIOTECHNOL, V37, P864, DOI 10.1038/s41587-019-0208-x
   Barba-Navarro R, 2017, AM J KIDNEY DIS, V69, P192, DOI 10.1053/j.ajkd.2016.06.013
   Barrera-Chimal J, 2013, KIDNEY INT, V83, P93, DOI 10.1038/ki.2012.352
   Becher UM, 2011, CURR HYPERTENS REP, V13, P86, DOI 10.1007/s11906-010-0171-x
   Becherucci F, 2018, EXPERT OPIN BIOL TH, V18, P795, DOI 10.1080/14712598.2018.1492546
   Benigni A, 2011, AM J PATHOL, V179, P628, DOI 10.1016/j.ajpath.2011.04.003
   Bochon B, 2019, INT J MOL SCI, V20, DOI 10.3390/ijms20102462
   Bonventre JV, 2019, CLIN J AM SOC NEPHRO, V14, P1539, DOI 10.2215/CJN.02570319
   Boreström C, 2018, KIDNEY INT, V94, P1099, DOI 10.1016/j.kint.2018.05.003
   Borges FT, 2018, PEDIATR NEPHROL, V33, P1457, DOI 10.1007/s00467-017-3754-9
   Bruno S, 2017, TISSUE ENG PT A, V23, P1262, DOI [10.1089/ten.TEA.2017.0069, 10.1089/ten.tea.2017.0069]
   Caldas HC, 2017, STEM CELLS INT, V2017, DOI 10.1155/2017/7428316
   Cooper DKC, 2017, TRANSPLANTATION, V101, P1551, DOI 10.1097/TP.0000000000001582
   Cossu G, 2018, LANCET, V391, P883, DOI 10.1016/S0140-6736(17)31366-1
   Crigna AT, 2018, FRONT MED-LAUSANNE, V5, DOI 10.3389/fmed.2018.00179
   Cruz NM, 2018, AM J KIDNEY DIS, V71, P874, DOI 10.1053/j.ajkd.2018.02.347
   Cruz NM, 2017, NAT MATER, V16, P1112, DOI [10.1038/nmat4994, 10.1038/NMAT4994]
   Da Sacco S, 2017, STEM CELL TRANSL MED, V6, P419, DOI 10.5966/sctm.2015-0429
   Ebrahim N, 2018, CELLS-BASEL, V7, DOI 10.3390/cells7120226
   Eirin A, 2017, KIDNEY INT, V92, P114, DOI 10.1016/j.kint.2016.12.023
   Filippatos G, 2016, EUR HEART J, V37, P2105, DOI 10.1093/eurheartj/ehw132
   Fischer K, 2020, XENOTRANSPLANTATION, V27, DOI 10.1111/xen.12560
   Freedman BS, 2018, NEPHRON, V138, P42, DOI 10.1159/000480370
   Golle L, 2017, SCI REP-UK, V7, DOI 10.1038/s41598-017-09883-x
   Grange C, 2020, MOL THER, V28, P490, DOI 10.1016/j.ymthe.2019.11.013
   Gura V, 2016, JCI INSIGHT, V1, DOI 10.1172/jci.insight.86397
   Heo Y, 2019, VIRUSES-BASEL, V11, DOI 10.3390/v11090801
   Hickson LJ, 2016, KIDNEY INT, V89, P767, DOI 10.1016/j.kint.2015.11.023
   Hojs N, 2020, CLIN J AM SOC NEPHRO, V15, P152, DOI 10.2215/CJN.01970219
   Hryhorowicz M, 2017, MOL BIOTECHNOL, V59, P435, DOI 10.1007/s12033-017-0024-9
   Hsu PD, 2014, CELL, V157, P1262, DOI 10.1016/j.cell.2014.05.010
   Imafuku A, 2019, STEM CELL TRANSL MED, V8, P1330, DOI 10.1002/sctm.19-0113
   Iwase H, 2019, INT J SURG, V70, P84, DOI 10.1016/j.ijsu.2019.08.024
   Iwase H, 2017, XENOTRANSPLANTATION, V24, DOI 10.1111/xen.12293
   Jagdale A, 2019, XENOTRANSPLANTATION, V26, DOI 10.1111/xen.12471
   Jha V, 2013, LANCET, V382, P260, DOI 10.1016/S0140-6736(13)60687-X
   Kim SC, 2019, AM J TRANSPLANT, V19, P2174, DOI 10.1111/ajt.15329
   Kim YK, 2017, STEM CELLS, V35, P2366, DOI 10.1002/stem.2707
   Kjellstrand CM, 2008, NEPHROL DIAL TRANSPL, V23, P3283, DOI 10.1093/ndt/gfn210
   Lindström NO, 2018, J AM SOC NEPHROL, V29, P785, DOI 10.1681/ASN.2017080887
   Lionel L., 2017, HYPERTENSION, V69, P870
   Liu B, 2018, NEPHROLOGY, V23, P728, DOI 10.1111/nep.13099
   Liu B, 2018, STEM CELL RES THER, V9, DOI 10.1186/s13287-017-0760-6
   Lv LL, 2018, J CELL MOL MED, V22, P728, DOI 10.1111/jcmm.13407
   Ma H, 2017, NATURE, V548, P413, DOI 10.1038/nature23305
   Macconi D, 2009, AM J PATHOL, V174, P797, DOI 10.2353/ajpath.2009.080227
   Makhlough A, 2018, CYTOTHERAPY, V20, P660, DOI 10.1016/j.jcyt.2018.02.368
   Makhlough A, 2017, STEM CELL RES THER, V8, DOI 10.1186/s13287-017-0557-7
   Marcheque J, 2019, STEM CELL TRANSL MED, V8, P82, DOI 10.1002/sctm.18-0115
   Nassar Wael, 2016, Biomater Res, V20, P21, DOI 10.1186/s40824-016-0068-0
   Niemann H, 2001, TRANSPLANTATION, V72, P1898, DOI 10.1097/00007890-200112270-00006
   Niu D, 2017, SCIENCE, V357, P1303, DOI 10.1126/science.aan4187
   Nomura S, 2020, XENOTRANSPLANTATION, V27, DOI 10.1111/xen.12549
   Packham DK, 2016, EBIOMEDICINE, V12, P263, DOI 10.1016/j.ebiom.2016.09.011
   Petrosyan A, 2019, NAT COMMUN, V10, DOI 10.1038/s41467-019-11577-z
   Reinders MEJ, 2015, J TRANSL MED, V13, DOI 10.1186/s12967-015-0700-0
   Reinders MEJ, 2013, STEM CELL TRANSL MED, V2, P107, DOI 10.5966/sctm.2012-0114
   Remuzzi A, 2016, J AM SOC NEPHROL, V27, P699, DOI 10.1681/ASN.2014100971
   Rizzo P, 2016, PHARMACOL RES, V108, P16, DOI 10.1016/j.phrs.2016.04.009
   Rota C, 2019, INT J MOL SCI, V20, DOI 10.3390/ijms20112790
   Saad A, 2017, J AM SOC NEPHROL, V28, P2777, DOI 10.1681/ASN.2017020151
   Sagrinati C, 2006, J AM SOC NEPHROL, V17, P2443, DOI 10.1681/ASN.2006010089
   Salani M, 2018, AM J KIDNEY DIS, V72, P745, DOI 10.1053/j.ajkd.2018.06.005
   Sedrakyan S, 2017, SCI REP-UK, V7, DOI 10.1038/s41598-017-17061-2
   Sinha AA, 2019, CLIN J AM SOC NEPHRO, V14, P757, DOI 10.2215/CJN.04330418
   Solez K, 2018, AM J TRANSPLANT, V18, P321, DOI 10.1111/ajt.14610
   Starke C, 2015, J AM SOC NEPHROL, V26, P48, DOI 10.1681/ASN.2014030265
   Sun LY, 2009, STEM CELLS, V27, P1421, DOI 10.1002/stem.68
   Swaminathan M, 2018, J AM SOC NEPHROL, V29, P260, DOI 10.1681/ASN.2016101150
   Tanabe T, 2017, AM J TRANSPLANT, V17, P1778, DOI 10.1111/ajt.14210
   Thakkar UG, 2017, CYTOTHERAPY, V19, P333, DOI 10.1016/j.jcyt.2016.11.003
   Trionfini P, 2019, CRISPR J, V2, P108, DOI 10.1089/crispr.2018.0048
   Verdoodt A, 2018, J TRANSL INTERN MED, V6, P21, DOI 10.2478/jtim-2018-0005
   Viñas JL, 2018, SCI REP-UK, V8, DOI 10.1038/s41598-018-34557-7
   Wang BY, 2017, STEM CELL RES THER, V8, DOI 10.1186/s13287-016-0463-4
   Wang DD, 2017, CLIN EXP MED, V17, P333, DOI 10.1007/s10238-016-0427-0
   Wijkstrom M, 2017, KIDNEY INT, V91, P790, DOI 10.1016/j.kint.2016.08.035
   Yuan XD, 2017, CELL DEATH DIS, V8, DOI 10.1038/s41419-017-0041-4
   Zheng JR, 2018, MOL MED REP, V17, P7701, DOI 10.3892/mmr.2018.8848
NR 80
TC 2
Z9 3
U1 0
U2 4
PU SPRINGERNATURE
PI LONDON
PA CAMPUS, 4 CRINAN ST, LONDON, N1 9XW, ENGLAND
EI 2196-3029
J9 CURR TRANSPLANT REP
JI Curr. Transplant. Rep.
PD JUN
PY 2020
VL 7
IS 2
BP 81
EP 89
DI 10.1007/s40472-020-00273-3
PG 9
WC Surgery; Transplantation
WE Emerging Sources Citation Index (ESCI)
SC Surgery; Transplantation
GA WE0LW
UT WOS:000705322500007
DA 2026-02-11
ER

PT J
AU Adlerz, K
   Patel, D
   Rowley, J
   Ng, K
   Ahsan, T
AF Adlerz, Katrina
   Patel, Divya
   Rowley, Jon
   Ng, Kelvin
   Ahsan, Tabassum
TI Strategies for scalable manufacturing and translation of MSC-derived
   extracellular vesicles
SO STEM CELL RESEARCH
LA English
DT Article
DE MSCs; Extracellular vesicles; Manufacturing; Scalability; Regenerative
   medicine
ID MESENCHYMAL STEM-CELLS; STROMAL CELLS; BONE-MARROW; EXOSOMES; THERAPY;
   ALTERS; SERUM; MICROVESICLES; BIOREACTORS; DELIVERY
AB Mesenchymal Stem/Stromal Cells (MSCs) are a well-studied cellular therapy with many clinical trials over the last few decades to treat a range of therapeutic indications. Recently, extracellular vesicles secreted by MSCs (MSC-EVs) have been shown to recapitulate many of the therapeutic effects of the MSCs themselves. While research in MSC-EVs has exploded, it is still early in their development towards a clinical therapy. One of the main challenges in cellular therapy, which will clearly also be a challenge in MSC-EV manufacturing, is developing a scalable, cGMP-compatible manufacturing paradigm. Therefore, the focus of this review is to identify some key MSC-EV manufacturing considerations such as the selection of critical raw materials, manufacturing platforms, and critical quality attribute assays. Addressing these issues early in research and development will accelerate clinical product development, clinical trials, and commercial therapies of MSC-EVs.
C1 [Adlerz, Katrina; Patel, Divya; Rowley, Jon; Ahsan, Tabassum] RoosterBio Inc, 5295 Westview Dr,Suite 275, Frederick, MD 21703 USA.
   [Ng, Kelvin] Bioproc Technol Inst, 20 Biopolis Way,Ctr 06-01, Singapore 138668, Singapore.
C3 Agency for Science Technology & Research (A*STAR); A*STAR -
   Bioprocessing Technology Institute (BTI)
RP Ahsan, T (corresponding author), RoosterBio Inc, 5295 Westview Dr,Suite 275, Frederick, MD 21703 USA.; Ng, K (corresponding author), Bioproc Technol Inst, 20 Biopolis Way,Ctr 06-01, Singapore 138668, Singapore.
EM kelvin_ng@bti.a-star.edu.sg; taby@roosterbio.com
RI Patel, Divya/JTS-9886-2023
CR Ankrum JA, 2014, NAT BIOTECHNOL, V32, P252, DOI 10.1038/nbt.2816
   [Anonymous], 1994, International Conference on Harmonization, P1
   Baek G, 2019, STEM CELL TRANSL MED, V8, P880, DOI 10.1002/sctm.18-0226
   Bandu R, 2019, EXP MOL MED, V51, DOI 10.1038/s12276-019-0218-2
   Busatto S, 2018, CELLS-BASEL, V7, DOI 10.3390/cells7120273
   Chapuy-Regaud S, 2017, BIOCHIMIE, V141, P70, DOI 10.1016/j.biochi.2017.05.003
   Chen TS, 2011, J TRANSL MED, V9, DOI 10.1186/1479-5876-9-47
   Chevillet JR, 2014, P NATL ACAD SCI USA, V111, P14888, DOI 10.1073/pnas.1408301111
   Colao IL, 2018, TRENDS MOL MED, V24, P242, DOI 10.1016/j.molmed.2018.01.006
   de Jong OG, 2012, J EXTRACELL VESICLES, V1, DOI 10.3402/jev.v1i0.18396
   Del Fattore A, 2015, EXPERT OPIN BIOL TH, V15, P495, DOI 10.1517/14712598.2015.997706
   Dominici M, 2006, CYTOTHERAPY, V8, P315, DOI 10.1080/14653240600855905
   EL Andaloussi S, 2013, NAT REV DRUG DISCOV, V12, P348, DOI 10.1038/nrd3978
   English K, 2011, J CELL BIOCHEM, V112, P1963, DOI 10.1002/jcb.23119
   Godara P, 2008, J CHEM TECHNOL BIOT, V83, P408, DOI 10.1002/jctb.1918
   Gronemeyer Petra, 2014, Bioengineering-Basel, V1, P188, DOI 10.3390/bioengineering1040188
   Gstraunthaler G, 2013, CYTOTECHNOLOGY, V65, P791, DOI 10.1007/s10616-013-9633-8
   Haraszti RA, 2019, ISCIENCE, V16, P230, DOI 10.1016/j.isci.2019.05.029
   Hodges H, 2007, CELL TRANSPLANT, V16, P101
   Huang NF, 2008, REGEN MED, V3, P877, DOI 10.2217/17460751.3.6.877
   Iwase T, 2005, CARDIOVASC RES, V66, P543, DOI 10.1016/j.cardiores.2005.02.006
   Izadpanah R, 2008, CANCER RES, V68, P4229, DOI 10.1158/0008-5472.CAN-07-5272
   Jeyaram A, 2018, AAPS J, V20, DOI 10.1208/s12248-017-0160-y
   Katsuda T, 2013, SCI REP-UK, V3, DOI 10.1038/srep01197
   Kern S, 2006, STEM CELLS, V24, P1294, DOI 10.1634/stemcells.2005-0342
   Kilpinen L, 2013, J EXTRACELL VESICLES, V2, DOI 10.3402/jev.v2i0.21927
   Klinker MW, 2017, P NATL ACAD SCI USA, V114, pE2598, DOI 10.1073/pnas.1617933114
   Kordelas L, 2014, LEUKEMIA, V28, P970, DOI 10.1038/leu.2014.41
   Kretlow JD, 2008, BMC CELL BIOL, V9, DOI 10.1186/1471-2121-9-60
   Lai RC, 2019, J LIPID RES, V60, P318, DOI 10.1194/jlr.R087411
   Lai RC, 2013, BIOTECHNOL ADV, V31, P543, DOI 10.1016/j.biotechadv.2012.08.008
   Lai RC, 2011, REGEN MED, V6, P481, DOI [10.2217/rme.11.35, 10.2217/RME.11.35]
   Lai RC, 2010, STEM CELL RES, V4, P214, DOI 10.1016/j.scr.2009.12.003
   Lalu MM, 2012, PLOS ONE, V7, DOI 10.1371/journal.pone.0047559
   Lamichhane TN, 2016, CELL MOL BIOENG, V9, P315, DOI 10.1007/s12195-016-0457-4
   Laulagnier K, 2004, BIOCHEM J, V380, P161, DOI 10.1042/BJ20031594
   Lee C, 2012, CIRCULATION, V126, P2601, DOI 10.1161/CIRCULATIONAHA.112.114173
   Lener T, 2015, J EXTRACELL VESICLES, V4, DOI 10.3402/jev.v4.30087
   Li JH, 2015, J EXTRACELL VESICLES, V4, DOI 10.3402/jev.v4.26883
   Li P, 2017, THERANOSTICS, V7, P789, DOI 10.7150/thno.18133
   Li TF, 2013, STEM CELLS DEV, V22, P845, DOI 10.1089/scd.2012.0395
   Lim SY, 2006, CARDIOVASC RES, V70, P530, DOI 10.1016/j.cardiores.2006.02.016
   Lo Surdo J, 2012, TISSUE ENG PART C-ME, V18, P877, DOI [10.1089/ten.tec.2011.0736, 10.1089/ten.TEC.2011.0736]
   Lopez-Verrilli MA, 2016, NEUROSCIENCE, V320, P129, DOI 10.1016/j.neuroscience.2016.01.061
   Mokarizadeh A, 2012, IMMUNOL LETT, V147, P47, DOI 10.1016/j.imlet.2012.06.001
   Nagaishi K, 2016, SCI REP-UK, V6, DOI 10.1038/srep34842
   Ng KS, 2019, BIOTECHNOL BIOENG, V116, P307, DOI 10.1002/bit.26809
   Patel DB, 2017, BIOENG TRANSL MED, V2, P170, DOI 10.1002/btm2.10065
   Pattasseril J., 2013, BioProcess Int, V11, P38
   Phinney DG, 1999, J CELL BIOCHEM, V75, P424, DOI 10.1002/(SICI)1097-4644(19991201)75:3<424::AID-JCB8>3.0.CO;2-8
   Phinney DG, 2017, STEM CELLS, V35, P851, DOI 10.1002/stem.2575
   Ranganath SH, 2012, CELL STEM CELL, V10, P244, DOI 10.1016/j.stem.2012.02.005
   Raposo G, 2013, J CELL BIOL, V200, P373, DOI 10.1083/jcb.201211138
   Sharma S, 2010, ACS NANO, V4, P1921, DOI 10.1021/nn901824n
   Simaria AS, 2014, BIOTECHNOL BIOENG, V111, P69, DOI 10.1002/bit.25008
   Skotland T, 2019, J LIPID RES, V60, P9, DOI 10.1194/jlr.R084343
   Smith JA, 2015, BIOPROCESS INT, V13, P20
   Soekmadji C, 2018, J EXTRACELL VESICLES, V7, DOI 10.1080/20013078.2018.1535745
   Szatanek R, 2015, INT J MOL MED, V36, P11, DOI 10.3892/ijmm.2015.2194
   Takasugi M, 2018, AGING CELL, V17, DOI 10.1111/acel.12734
   Tao ZW, 2010, J ZHEJIANG UNIV-SC B, V11, P238, DOI 10.1631/jzus.B0900244
   Teixeira FG, 2015, STEM CELL RES THER, V6, DOI 10.1186/s13287-015-0124-z
   Thery Clotilde, 2006, Curr Protoc Cell Biol, VChapter 3, DOI 10.1002/0471143030.cb0322s30
   Turchinovich A, 2019, FRONT IMMUNOL, V10, DOI 10.3389/fimmu.2019.00202
   Valadi H, 2007, NAT CELL BIOL, V9, P654, DOI 10.1038/ncb1596
   Vaz W., 2018, BIOPROCESS INT, DOI [10.1016/j.biomaterials.2016.07.003, DOI 10.1016/J.BIOMATERIALS.2016.07.003]
   Vestad B, 2017, J EXTRACELL VESICLES, V6, P1, DOI 10.1080/20013078.2017.1344087
   Vorselen D, 2018, NAT COMMUN, V9, DOI 10.1038/s41467-018-07445-x
   Wang XY, 2016, MOL THER-ONCOLYTICS, V3, DOI 10.1038/mto.2016.15
   Watson DC, 2016, BIOMATERIALS, V105, P195, DOI 10.1016/j.biomaterials.2016.07.003
   Whitford W, 2019, FUTURE MED CHEM, V11, P1225, DOI 10.4155/fmc-2018-0417
   Willis GR, 2017, FRONT CARDIOVASC MED, V4, DOI 10.3389/fcvm.2017.00063
   Witwer KW, 2019, J EXTRACELL VESICLES, V8, DOI 10.1080/20013078.2019.1609206
   Yeatts AB, 2013, BBA-GEN SUBJECTS, V1830, P2470, DOI 10.1016/j.bbagen.2012.06.007
   Zhang ZG, 2019, NAT REV NEUROL, V15, P193, DOI 10.1038/s41582-018-0126-4
   Zydney AL, 2016, BIOTECHNOL BIOENG, V113, P465, DOI 10.1002/bit.25695
NR 76
TC 82
Z9 84
U1 0
U2 21
PU ELSEVIER
PI AMSTERDAM
PA RADARWEG 29, 1043 NX AMSTERDAM, NETHERLANDS
SN 1873-5061
EI 1876-7753
J9 STEM CELL RES
JI Stem Cell Res.
PD OCT
PY 2020
VL 48
AR 101978
DI 10.1016/j.scr.2020.101978
PG 9
WC Cell & Tissue Engineering; Biotechnology & Applied Microbiology; Cell
   Biology
WE Science Citation Index Expanded (SCI-EXPANDED)
SC Cell Biology; Biotechnology & Applied Microbiology
GA OD4XC
UT WOS:000579854400068
PM 32947235
OA Green Submitted, gold
DA 2026-02-11
ER

PT J
AU Arabpour, M
   Saghazadeh, A
   Rezaei, N
AF Arabpour, Maedeh
   Saghazadeh, Amene
   Rezaei, Nima
TI Anti-inflammatory and M2 macrophage polarization-promoting effect of
   mesenchymal stem cell-derived exosomes
SO INTERNATIONAL IMMUNOPHARMACOLOGY
LA English
DT Review
DE Exosomes; Inflammatory diseases; M2 macrophages; Mesenchymal stem cells;
   Tissue repair
ID EXTRACELLULAR VESICLES
AB Mesenchymal stem cells (MSCs) are multipotent cells beneficial in regenerative medicine and tissue repair. The therapeutic potential of MSCs for inflammatory diseases and conditions is partly due to secreted exosomes. Exosomes are one group of extracellular vesicles with 50-150 nm in diameter. They can carry numerous molecules and introduce them to the recipient cells to produce various biological effects. Macrophages are classified into M1 and M2 subtypes based on their activation states. M1 macrophages release pro-inflammatory factors like tumor necrosis factoralfa (TNF-alpha), interleukin1alfa (IL-1 alpha), interleukin1beta (IL-113), interleukin6 (IL-6), C-X-C motif chemokine ligand 9 (CXCL9), and C-X-C motif chemokine ligand 10 (CXCL10), while M2 macrophages secrete anti-inflammatory mediators including interleukin10 (IL-10), transforming growth factor beta (TGF-13), CC motif chemokine ligand 1 (CCL1), C-C motif chemokine ligand 17 (CCL17), C-C motif chemokine ligand 18 (CCL18), and C-C motif chemokine ligand 22 (CCL22). This review summarizes the effect of MSC-derived exosomes in the polarization of M2 macrophages, which their anti-inflammatory and immunomodulatory properties are potentially effective in inflammation diseases and conditions such as central nervous system (CNS) diseases, autoimmune diseases, inflammatory bowel disease, cardiomyopathy, graftversushost disease, kidney, liver, lung, and skin injuries.
C1 [Arabpour, Maedeh] Univ Tehran Med Sci, Dept Med Genet, Sch Med, Tehran, Iran.
   [Arabpour, Maedeh; Rezaei, Nima] Univ Sci Educ & Res Network USERN, Network Immun Infect Malignancy & Autoimmun NIIMA, Tehran, Iran.
   [Rezaei, Nima] Univ Tehran Med Sci, Dept Immunol, Sch Med, Tehran, Iran.
   [Rezaei, Nima] Univ Tehran Med Sci, Res Ctr Immunodeficiencies, Childrens Med Ctr, Tehran, Iran.
   [Saghazadeh, Amene] Univ Sci Educ & Res Network USERN, Syst Review & Metaanal Expert Grp SRMEG, Tehran, Iran.
C3 Tehran University of Medical Sciences; Tehran University of Medical
   Sciences; Tehran University of Medical Sciences
RP Rezaei, N (corresponding author), Childrens Med Ctr Hosp, Dr Qarib St,Keshavarz Blvd, Tehran 14194, Iran.
EM rezaei_nima@tums.ac.ir
RI Arabpour, Maedeh/AAW-1602-2021; Rezaei, Nima/B-4245-2008
OI Arabpour, Maedeh/0000-0002-0614-1184; Saghazadeh,
   Amene/0000-0002-0945-8443; 
CR Aheget H, 2020, J CLIN MED, V9, DOI 10.3390/jcm9082380
   Akbari A, 2020, STEM CELL RES THER, V11, DOI 10.1186/s13287-020-01866-6
   Baharlooi H, 2020, INT J STEM CELLS, V13, P13, DOI 10.15283/ijsc19108
   Biswas S, 2019, J IMMUNOL, V203, P3447, DOI 10.4049/jimmunol.1900692
   Forsberg MH, 2020, FRONT CELL DEV BIOL, V8, DOI 10.3389/fcell.2020.00665
   Giri J, 2020, CELL REP, V30, P1923, DOI 10.1016/j.celrep.2020.01.047
   Harrell CR, 2019, CELLS-BASEL, V8, DOI 10.3390/cells8121605
   He XN, 2019, STEM CELLS INT, V2019, DOI 10.1155/2019/7132708
   Heo JS, 2019, STEM CELLS INT, V2019, DOI 10.1155/2019/7921760
   Hidalgo-Garcia L, 2018, FRONT PHARMACOL, V9, DOI 10.3389/fphar.2018.00179
   Italiani P, 2014, FRONT IMMUNOL, V5, DOI 10.3389/fimmu.2014.00514
   Jiang M, 2018, CELL PHYSIOL BIOCHEM, V47, P864, DOI [10.1159/000490078and, 10.1159/000490078]
   Jiang SJ, 2019, J EXP CLIN CANC RES, V38, DOI 10.1186/s13046-019-1488-1
   Joo HS, 2020, INT J MOL SCI, V21, DOI 10.3390/ijms21030727
   Li JB, 2019, BIOCHEM BIOPH RES CO, V510, P565, DOI 10.1016/j.bbrc.2019.02.005
   Li R, 2020, ARTHRITIS RES THER, V22, DOI 10.1186/s13075-020-2146-x
   Liu HS, 2019, JCI INSIGHT, V4, DOI 10.1172/jci.insight.131273
   Liu W, 2020, STEM CELL RES THER, V11, DOI 10.1186/s13287-020-01756-x
   Liu YC, 2014, INT J BIOL SCI, V10, P520, DOI 10.7150/ijbs.8879
   Lo Sicco C, 2017, STEM CELL TRANSL MED, V6, P1018, DOI 10.1002/sctm.16-0363
   Locati M., 1950, J IMMUNOL, V177
   Ma ZJ, 2020, WORLD J STEM CELLS, V12, P814, DOI 10.4252/wjsc.v12.i8.814
   Mendt M, 2019, BONE MARROW TRANSPL, V54, P789, DOI 10.1038/s41409-019-0616-z
   Pacienza N, 2019, MOL THER-METH CLIN D, V13, P67, DOI 10.1016/j.omtm.2018.12.003
   Parisi L, 2018, J IMMUNOL RES, V2018, DOI 10.1155/2018/8917804
   Ren WH, 2019, J EXP CLIN CANC RES, V38, DOI 10.1186/s13046-019-1027-0
   Rocher C, 2013, PLOS ONE, V8, DOI 10.1371/journal.pone.0084009
   Satoh T, 2010, NAT IMMUNOL, V11, P936, DOI 10.1038/ni.1920
   Seok Heo June, 2018, [Korean Journal of Clinical Laboratory Science, 대한임상검사과학회지], V50, P391, DOI [10.15324/kjcls.2018.50.4.391, 10.15324/kjcls.2018.50.4.391]
   Shamili FH, 2019, J CONTROL RELEASE, V299, P149, DOI 10.1016/j.jconrel.2019.02.032
   Shao S, 2020, THERANOSTICS, V10, P9937, DOI 10.7150/thno.45488
   Sica A, 2012, J CLIN INVEST, V122, P787, DOI 10.1172/JCI59643
   Ti DD, 2015, J TRANSL MED, V13, DOI 10.1186/s12967-015-0642-6
   Timari H, 2017, ADV PHARM BULL, V7, P531, DOI 10.15171/apb.2017.065
   Tugal D, 2013, ARTERIOSCL THROM VAS, V33, P1135, DOI 10.1161/ATVBAHA.113.301453
   Wang B, 2019, CELL ONCOL, V42, P783, DOI 10.1007/s13402-019-00461-z
   Wang J, 2020, CRIT CARE MED, V48, P599
   Wang JM, 2020, STEM CELL RES THER, V11, DOI 10.1186/s13287-020-01937-8
   Wang JL, 2020, NANOMED-NANOTECHNOL, V27, DOI 10.1016/j.nano.2020.102201
   Wang L, 2018, CELL PHYSIOL BIOCHEM, V50, P1535, DOI 10.1159/000494652
   Xie C, 2019, MOL CELL BIOCHEM, V458, P11, DOI 10.1007/s11010-019-03526-7
   Xie M, 2020, FRONT IMMUNOL, V11, DOI 10.3389/fimmu.2020.00013
   Xie N, 2014, J IMMUNOL, V193, P327, DOI 10.4049/jimmunol.1400203
   Xu RQ, 2019, J CELL MOL MED, V23, P7617, DOI 10.1111/jcmm.14635
   Xu Y, 2019, J CELL PHYSIOL, V234, P21380, DOI 10.1002/jcp.28747
   Yao YL, 2019, FRONT IMMUNOL, V10, DOI 10.3389/fimmu.2019.00792
   Yin K., EXOSOMES MESENCHYMAL
   Yin K, 2019, BIOMARK RES, V7, DOI 10.1186/s40364-019-0159-x
   Zhang LL, 2016, J LEUKOCYTE BIOL, V99, P279, DOI 10.1189/jlb.4RU0615-254RR
   Zhao AG, 2020, STEM CELLS INT, V2020, DOI 10.1155/2020/8825771
   Zhao H, 2018, DIABETES, V67, P235, DOI 10.2337/db17-0356
   Zhao JX, 2019, CARDIOVASC RES, V115, P1205, DOI 10.1093/cvr/cvz040
NR 52
TC 375
Z9 409
U1 4
U2 179
PU ELSEVIER
PI AMSTERDAM
PA RADARWEG 29, 1043 NX AMSTERDAM, NETHERLANDS
SN 1567-5769
EI 1878-1705
J9 INT IMMUNOPHARMACOL
JI Int. Immunopharmacol.
PD AUG
PY 2021
VL 97
AR 107823
DI 10.1016/j.intimp.2021.107823
EA JUN 2021
PG 8
WC Immunology; Pharmacology & Pharmacy
WE Science Citation Index Expanded (SCI-EXPANDED)
SC Immunology; Pharmacology & Pharmacy
GA TR7PD
UT WOS:000679152100001
PM 34102486
DA 2026-02-11
ER

PT J
AU Femminò, S
   Penna, C
   Margarita, S
   Comità, S
   Brizzi, MF
   Pagliaro, P
AF Femmino, Saveria
   Penna, Claudia
   Margarita, Sara
   Comita, Stefano
   Brizzi, Maria F.
   Pagliaro, Pasquale
TI Extracellular vesicles and cardiovascular system: Biomarkers and
   Cardioprotective Effectors
SO VASCULAR PHARMACOLOGY
LA English
DT Review
DE Extracellular vesicles; Endothelial cells; Cardioprotection; Biomarkers;
   Exercise
ID INDUCE ANGIOGENESIS; ENDOTHELIAL-CELLS; EXOSOMES; MICRORNA; HEART;
   COMMUNICATION; MICROVESICLES; REGENERATION; SENESCENCE; AUTOPHAGY
AB In the last few decades extracellular vesicles (EVs), which include exosomes and microvesicles, have attracted significant interest in cardiovascular pathophysiology due to their intrinsic properties. Indeed, EVs by transferring their cargo, which contains miRNA, DNA, proteins and lipids, were found effective in preventive and regenerative medicine and in protecting the heart against an array of pathological conditions, including myocardial infarction and arrhythmias. EVs can attenuate cellular senescence, inflammation and myocardial injury. Cardiovascular structures may be targeted by circulating EVs derived by extra-cardiac cells and platelets, as well by EVs locally released from all major cardiovascular cell types, including endothelial cells, cardiomyocytes, macrophages and fibroblasts. Yet, EVs of cardiovascular origin can be also transferred to distant tissues by circulation. Therefore, EVs have been proposed not only as promising diagnostic tools (early disease biomarkers), but also as therapeutics. This review focuses on the protective effects exerted by EVs, released by different cell types in the cardiovascular system. Physical exercise is considered as a natural mechanism of EV production involved in preventive medicine. Particular attention will be devoted to describe the impact of EVs in cardioprotection after ischemia/reperfusion injury.
C1 [Femmino, Saveria; Penna, Claudia; Margarita, Sara; Comita, Stefano; Pagliaro, Pasquale] Univ Turin, Dept Clin & Biol Sci, Reg Gonzole 10, I-10043 Orbassano, TO, Italy.
   [Femmino, Saveria; Brizzi, Maria F.] Univ Turin, Dept Med Sci, Corso Dogliotti 14, I-10126 Turin, Italy.
   [Pagliaro, Pasquale] Univ Torino, Dept Clin & Biol Sci, Italian Soc Cardiovasc Res, Turin, Italy.
C3 University of Turin; University of Turin; University of Turin
RP Femminò, S (corresponding author), Univ Turin, Dept Med Sci, Corso Dogliotti 14, I-10126 Turin, Italy.; Pagliaro, P (corresponding author), Univ Torino, Dept Clin & Biol Sci, Physiol, Turin, Italy.; Pagliaro, P (corresponding author), Univ Torino, Dept Clin & Biol Sci, PhD Programme Expt Med & Therapy, Turin, Italy.
EM saveria.femmino@unito.it; pasquale.pagliaro@unito.it
RI ; Brizzi, Maria/J-7882-2016; Penna, Claudia/J-5103-2018
OI Comità, Stefano/0000-0002-0748-2255; 
FU University of Turin, Torino, Italy [PAGL_RILO_18_01, PENC_RILO_18_01];
   Fondi di beneficenza Intesa San Paolo [375-2019, PENC_RIC_COMP_20_01]
FX The authors of this work are supported by University of Turin, Torino,
   Italy (PAGL_RILO_18_01; PENC_RILO_18_01) and Fondi di beneficenza Intesa
   San Paolo No. 375-2019 to CP and MFB (PENC_RIC_COMP_20_01).
CR Andriolo G, 2018, FRONT PHYSIOL, V9, DOI 10.3389/fphys.2018.01169
   Balbi C, 2020, CELLS-BASEL, V9, DOI 10.3390/cells9030724
   Bang C, 2014, J CLIN INVEST, V124, P2136, DOI 10.1172/JCI70577
   Barile L, 2018, CARDIOVASC RES, V114, P992, DOI 10.1093/cvr/cvy055
   Bei YH, 2017, BASIC RES CARDIOL, V112, DOI 10.1007/s00395-017-0628-z
   Benameur T, 2010, PLOS ONE, V5, DOI 10.1371/journal.pone.0012688
   Brahmer A, 2019, J EXTRACELL VESICLES, V8, DOI 10.1080/20013078.2019.1615820
   Brill A, 2005, CARDIOVASC RES, V67, P30, DOI 10.1016/j.cardiores.2005.04.007
   Caccioppo A, 2019, INT J MOL SCI, V20, DOI 10.3390/ijms20205024
   Carrozzo A, 2021, GEROSCIENCE, V43, P773, DOI 10.1007/s11357-020-00223-y
   Casieri V, 2020, SCI REP-UK, V10, DOI 10.1038/s41598-020-59225-7
   Castellani C., 2020, J HEART LUNG TRANSPL, VS1053-2498, P31610
   Chen LJ, 2013, BIOCHEM BIOPH RES CO, V431, P566, DOI 10.1016/j.bbrc.2013.01.015
[truncated: 841,280 more chars]
