# Supplementary material for: Global Research Trends in Extracellular Vesicle–Based Therapy for Regenerative Medicine: A Bibliometric Analysis (2014–2024)
Source: Bioengineering (Basel). 2026 Feb 20;13(2):247. doi: 10.3390/bioengineering13020247 (PMC12937803; doi:10.3390/bioengineering13020247)
Supplement: Supplementary file 1 [file bioengineering-13-00247-s001.zip › download_ (3).txt]

FN Clarivate Analytics Web of Science
VR 1.0
PT J
AU Jo, W
   Jeong, D
   Kim, J
   Park, J
AF Jo, Wonju
   Jeong, Dayeong
   Kim, Junho
   Park, Jaesung
TI Self-Renewal of Bone Marrow Stem Cells by Nanovesicles Engineered from
   Embryonic Stem Cells
SO ADVANCED HEALTHCARE MATERIALS
LA English
DT Article
ID EXOSOME-MIMETIC NANOVESICLES; MEMBRANE-VESICLES; DENDRITIC CELLS;
   PROLIFERATION; DELIVERY; DIFFERENTIATION; ACTIVATION; GENERATION;
   MICRORNAS; MECHANISM
AB Extracellular vesicles can enhance cell proliferation by stimulating signal transduction and delivering genetic materials, and thus may have applications in regenerative medicine and other therapeutic applications. The processes employed to isolate extracellular vesicles, however, are complex and achieve low yield. To overcome these obstacles, a large-scale, micropore device for generating extracellular vesicle-mimetic nanovesicles that have characteristics similar to those of extracellular vesicles is fabricated. The nanovesicles are generated through the self-assembly capability of cell membrane fragments in an aqueous solution. The nanovesicles enhance the proliferation of murine mesenchymal stem cells (MSCs), stimulate the signal pathway related to cell proliferation, and do not influence the characteristics of murine MSCs. Therefore, these nanovesicles could provide stable MSCs for regenerative medicine and other therapeutic applications.
C1 [Jo, Wonju; Park, Jaesung] Pohang Univ Sci & Technol POSTECH, Dept Mech Engn, 77 Cheongam Ro, Pohang 37673, Gyeong Buk, South Korea.
   [Jeong, Dayeong; Kim, Junho; Park, Jaesung] POSTECH, Sch Interdisciplinary Biosci & Bioengn, 77 Cheongam Ro, Pohang 37673, Gyeong Buk, South Korea.
C3 Pohang University of Science & Technology (POSTECH); Pohang University
   of Science & Technology (POSTECH)
RP Park, J (corresponding author), Pohang Univ Sci & Technol POSTECH, Dept Mech Engn, 77 Cheongam Ro, Pohang 37673, Gyeong Buk, South Korea.; Park, J (corresponding author), POSTECH, Sch Interdisciplinary Biosci & Bioengn, 77 Cheongam Ro, Pohang 37673, Gyeong Buk, South Korea.
EM jpark@postech.ac.kr
FU Korea Health Technology R&D Project through the Korea Health Industry
   Development Institute (KHIDI); Ministry of Health and Welfare, Republic
   of Korea [HI16C0665]; National Research Foundation of Korea (NRF) -
   Korean Government (MSIP) [2011-0030075]
FX This research was supported by a grant of the Korea Health Technology
   R&D Project through the Korea Health Industry Development Institute
   (KHIDI), funded by the Ministry of Health and Welfare, Republic of Korea
   (grant no. HI16C0665) and partially supported by National Research
   Foundation of Korea (NRF) grant funded by the Korean Government (MSIP)
   (No. 2011-0030075).
CR Barry FP, 2004, INT J BIOCHEM CELL B, V36, P568, DOI 10.1016/j.biocel.2003.11.001
   Choi SC, 2008, STEM CELLS DEV, V17, P725, DOI 10.1089/scd.2007.0230
   Deans RJ, 2000, EXP HEMATOL, V28, P875, DOI 10.1016/S0301-472X(00)00482-3
   Debnath T, 2015, PLOS ONE, V10, DOI 10.1371/journal.pone.0120803
   György B, 2011, CELL MOL LIFE SCI, V68, P2667, DOI 10.1007/s00018-011-0689-3
   Han SM, 2014, EXP MOL MED, V46, DOI 10.1038/emm.2014.28
   Jang SC, 2013, ACS NANO, V7, P7698, DOI 10.1021/nn402232g
   Jeong D, 2014, BIOMATERIALS, V35, P9302, DOI 10.1016/j.biomaterials.2014.07.047
   Jo W, 2014, NANOSCALE, V6, P12056, DOI 10.1039/c4nr02391a
   Jo W, 2014, LAB CHIP, V14, P1261, DOI 10.1039/c3lc50993a
   Kee N, 2002, J NEUROSCI METH, V115, P97, DOI 10.1016/S0165-0270(02)00007-9
   Kim KJ, 2015, INT J NANOMED, V10, P2261, DOI 10.2147/IJN.S71925
   Kolf CM, 2007, ARTHRITIS RES THER, V9, DOI 10.1186/ar2116
   Kumar D, 2014, ACTA BIOMATER, V10, P3463, DOI 10.1016/j.actbio.2014.04.027
   Lamparski HG, 2002, J IMMUNOL METHODS, V270, P211, DOI 10.1016/S0022-1759(02)00330-7
   Lunavat TR, 2016, BIOMATERIALS, V102, P231, DOI 10.1016/j.biomaterials.2016.06.024
   Lv HT, 2006, J CONTROL RELEASE, V114, P100, DOI 10.1016/j.jconrel.2006.04.014
   Mohand-Kaci F, 2013, TISSUE ENG PART C-ME, V19, P288, DOI [10.1089/ten.tec.2012.0144, 10.1089/ten.TEC.2012.0144]
   Moldovan GL, 2007, CELL, V129, P665, DOI 10.1016/j.cell.2007.05.003
   Montecalvo A, 2012, BLOOD, V119, P756, DOI 10.1182/blood-2011-02-338004
   Nichols J, 1998, CELL, V95, P379, DOI 10.1016/S0092-8674(00)81769-9
   Peer D, 2007, NAT NANOTECHNOL, V2, P751, DOI 10.1038/nnano.2007.387
   Petersen S, 2011, EUR J PHARM BIOPHARM, V79, P150, DOI 10.1016/j.ejpb.2011.03.022
   Ratajczak J, 2006, LEUKEMIA, V20, P847, DOI 10.1038/sj.leu.2404132
   Soleimani M, 2009, NAT PROTOC, V4, P102, DOI 10.1038/nprot.2008.221
   Tamama K, 2010, J BIOMED BIOTECHNOL, DOI 10.1155/2010/795385
   Théry C, 2002, NAT REV IMMUNOL, V2, P569, DOI 10.1038/nri855
   Théry C, 2009, NAT REV IMMUNOL, V9, P581, DOI 10.1038/nri2567
   Valadi H, 2007, NAT CELL BIOL, V9, P654, DOI 10.1038/ncb1596
   Yoon J, 2015, BIOMATERIALS, V59, P12, DOI 10.1016/j.biomaterials.2015.04.028
   Zhang B, 2015, STEM CELLS, V33, P2158, DOI 10.1002/stem.1771
   Zhang W, 2002, CELL RES, V12, P9, DOI 10.1038/sj.cr.7290105
NR 32
TC 35
Z9 36
U1 2
U2 32
PU WILEY
PI HOBOKEN
PA 111 RIVER ST, HOBOKEN 07030-5774, NJ USA
SN 2192-2640
EI 2192-2659
J9 ADV HEALTHC MATER
JI Adv. Healthc. Mater.
PD DEC 21
PY 2016
VL 5
IS 24
BP 3148
EP 3156
DI 10.1002/adhm.201600810
PG 9
WC Engineering, Biomedical; Nanoscience & Nanotechnology; Materials
   Science, Biomaterials
WE Science Citation Index Expanded (SCI-EXPANDED)
SC Engineering; Science & Technology - Other Topics; Materials Science
GA EO9LW
UT WOS:000397011200007
PM 27860451
DA 2026-02-11
ER

PT J
AU Grange, C
   Bellucci, L
   Bussolati, B
   Ranghino, A
AF Grange, Cristina
   Bellucci, Linda
   Bussolati, Benedetta
   Ranghino, Andrea
TI Potential Applications of Extracellular Vesicles in Solid Organ
   Transplantation
SO CELLS
LA English
DT Review
DE exosomes; regenerative medicine; machinery perfusion; transplant;
   preconditioning
ID MESENCHYMAL STEM-CELLS; NORMOTHERMIC MACHINE PERFUSION; STROMAL CELLS;
   KIDNEY-TRANSPLANTATION; LUNG TRANSPLANTATION; MICROVESICLES; EXOSOMES;
   REPERFUSION; PROTECT; INJURY
AB Extracellular vesicles (EVs) play an important role in cell-to-cell communication by delivering coding and non-coding RNA species and proteins to target cells. Recently, the therapeutic potential of EVs has been shown to extend to the field of solid organ transplantations. Mesenchymal stromal cell-derived EVs (MSC-EVs) in particular have been proposed as a new tool to improve graft survival, thanks to the modulation of tolerance toward the graft, and to their anti-fibrotic and pro-angiogenic effects. Moreover, MSC-EVs may reduce ischemia reperfusion injury, improving the recovery from acute damage. In addition, EVs currently considered helpful tools for preserving donor organs when administered before transplant in the context of hypothermic or normothermic perfusion machines. The addition of EVs to the perfusion solution, recently proposed for kidney, lung, and liver grafts, resulted in the amelioration of donor organ viability and functionality. EVs may therefore be of therapeutic interest in different aspects of the transplantation process for increasing the number of available organs and improving their long-term survival.
C1 [Grange, Cristina; Ranghino, Andrea] Univ Turin, Dept Med Sci, I-10126 Turin, Italy.
   [Bellucci, Linda; Bussolati, Benedetta] Univ Turin, Dept Mol Biotechnol & Hlth Sci, I-10126 Turin, Italy.
   [Ranghino, Andrea] AOU Osped Riuniti, SOD Nefrol Dialisi & Trapianto Rene, I-60126 Ancona, Italy.
C3 University of Turin; University of Turin
RP Bussolati, B (corresponding author), Univ Turin, Dept Mol Biotechnol & Hlth Sci, I-10126 Turin, Italy.
EM cristina.grange@unito.it; linda.bellucci@unito.it;
   benedetta.bussolati@unito.it; andrea.ranghino@unito.it
RI Bellucci, Linda/ABC-1771-2020; Bussolati, Benedetta/AAA-9058-2022
OI Bellucci, Linda/0000-0002-9616-4725; GRANGE,
   CRISTINA/0000-0002-6960-5476; 
FU Regione Piemonte POR FESR 2014/2020-Grant "Bando Piattaforma Tecnologica
   Salute e Benessere", Project "Terapie Avanzate per Processi Fibrotici
   Cronici (EVER)"
FX This research was funded by, Regione Piemonte POR FESR 2014/2020-Grant
   "Bando Piattaforma Tecnologica Salute e Benessere", Project "Terapie
   Avanzate per Processi Fibrotici Cronici (EVER)".
CR Abramowicz D, 2018, NEPHROL DIAL TRANSPL, V33, P1699, DOI 10.1093/ndt/gfx365
   Agarwal U, 2017, CIRC RES, V120, P701, DOI 10.1161/CIRCRESAHA.116.309935
   Aggarwal S, 2005, BLOOD, V105, P1815, DOI 10.1182/blood-2004-04-1559
   Ali F, 2015, CURR OPIN ORGAN TRAN, V20, P152, DOI 10.1097/MOT.0000000000000180
   Anger F, 2019, STEM CELLS DEV, V28, P1451, DOI 10.1089/scd.2019.0085
   [Anonymous], 2018, EUROTRANSPLANT ANN R
   [Anonymous], NHS ORGAN DONATION T
   Arslan F, 2013, STEM CELL RES, V10, P301, DOI 10.1016/j.scr.2013.01.002
   Biancone L, 2012, NEPHROL DIAL TRANSPL, V27, P3037, DOI 10.1093/ndt/gfs168
   Bissolati M, 2018, ARTIF ORGANS, V42, P714, DOI 10.1111/aor.13117
   Brasile L, 2002, TRANSPLANT P, V34, P2624, DOI 10.1016/S0041-1345(02)03449-8
   Brat A, 2015, CURR OPIN ORGAN TRAN, V20, P438, DOI 10.1097/MOT.0000000000000215
   Bruno S, 2019, AM J PHYSIOL-CELL PH, V317, pC303, DOI 10.1152/ajpcell.00129.2019
   Chen J, 2002, AM J PHYSIOL-CELL PH, V282, pC1053, DOI 10.1152/ajpcell.00292.2001
   Chen JJ, 2015, AM J PHYSIOL-RENAL, V308, pF765, DOI 10.1152/ajprenal.00457.2014
   Collino F, 2015, J AM SOC NEPHROL, V26, P2349, DOI 10.1681/ASN.2014070710
   Czigany Z, 2019, LIVER INT, V39, P228, DOI 10.1111/liv.13946
   Delsuc C, 2018, BMC NEPHROL, V19, DOI 10.1186/s12882-017-0805-1
   Deregibus MC, 2007, BLOOD, V110, P2440, DOI 10.1182/blood-2007-03-078709
   Dipchand AI, 2015, J HEART LUNG TRANSPL, V34, P1233, DOI 10.1016/j.healun.2015.08.002
   DiRito JR, 2018, AM J TRANSPLANT, V18, P2400, DOI 10.1111/ajt.14963
   Djouad F, 2007, STEM CELLS, V25, P2025, DOI 10.1634/stemcells.2006-0548
   Du YD, 2017, CELL PHYSIOL BIOCHEM, V43, P611, DOI 10.1159/000480533
   Ferreira JR, 2018, FRONT IMMUNOL, V9, DOI 10.3389/fimmu.2018.02837
   Fujii S, 2018, STEM CELLS, V36, P434, DOI 10.1002/stem.2759
   Gallinat A, 2013, TRANSPL INT, V26, pE52, DOI 10.1111/tri.12094
   Gartner TCLB, 2019, FRONT CARDIOVASC MED, V6, DOI 10.3389/fcvm.2019.00052
   Gatti S, 2011, NEPHROL DIAL TRANSPL, V26, P1474, DOI 10.1093/ndt/gfr015
   Gelpi R, 2019, NEPHROL DIAL TRANSPL, V34, P531, DOI 10.1093/ndt/gfy241
   Gennai S, 2015, AM J TRANSPLANT, V15, P2404, DOI 10.1111/ajt.13271
   Grange C, 2019, CELLS-BASEL, V8, DOI 10.3390/cells8101240
   Grange C, 2019, SCI REP-UK, V9, DOI 10.1038/s41598-019-41100-9
   Grange Cristina, 2017, Stem Cell Investig, V4, P90, DOI [10.21037/sci.2017.11.02, 10.21037/sci.2017.11.02]
   Gray WD, 2015, CIRC RES, V116, P255, DOI 10.1161/CIRCRESAHA.116.304360
   Gregorini M, 2017, J CELL MOL MED, V21, P3381, DOI 10.1111/jcmm.13249
   Gu D, 2016, STEM CELLS INT, V2016, DOI 10.1155/2016/2093940
   György B, 2011, CELL MOL LIFE SCI, V68, P2667, DOI 10.1007/s00018-011-0689-3
   Haga H, 2017, LIVER TRANSPLANT, V23, P791, DOI 10.1002/lt.24770
   Hamaoui K, 2017, J SURG RES, V208, P219, DOI 10.1016/j.jss.2016.08.068
   Hamaoui K, 2016, TRANSPLANTATION, V100, pE128, DOI 10.1097/TP.0000000000001437
   Hameed AM, 2016, MEDICINE, V95, DOI 10.1097/MD.0000000000005083
   Hart A, 2019, AM J TRANSPLANT, V19, DOI 10.1111/ajt.15274
   Heldring N, 2015, HUM GENE THER, V26, P506, DOI 10.1089/hum.2015.072
   Hessheimer AJ, 2019, TRANSPLANT REV-ORLAN, V33, P200, DOI 10.1016/j.trre.2019.06.001
   Hosgood SA, 2018, BRIT J SURG, V105, P388, DOI 10.1002/bjs.10733
   Hosgood SA, 2017, BMJ OPEN, V7, DOI 10.1136/bmjopen-2016-012237
   Jeppesen DK, 2019, CELL, V177, P428, DOI 10.1016/j.cell.2019.02.029
   Ju GQ, 2015, PLOS ONE, V10, DOI 10.1371/journal.pone.0121534
   Kalra H, 2012, PLOS BIOL, V10, DOI 10.1371/journal.pbio.1001450
   Kaths JM, 2018, TRANSPLANT REV-ORLAN, V32, P1, DOI 10.1016/j.trre.2017.04.002
   Keller S, 2011, J TRANSL MED, V9, DOI 10.1186/1479-5876-9-86
   Khosravi-Maharlooei M, 2015, EUR J ENDOCRINOL, V173, pR165, DOI 10.1530/EJE-15-0094
   Kim DK, 2013, J EXTRACELL VESICLES, V2, DOI 10.3402/jev.v2i0.20384
   Krishnam MS, 2007, RADIOGRAPHICS, V27, P957, DOI 10.1148/rg.274065141
   Kron P, 2016, ANN SURG, V264, P815, DOI 10.1097/SLA.0000000000001766
   Laing RW, 2017, BMJ OPEN, V7, DOI 10.1136/bmjopen-2017-017733
   Lonati C, 2019, J HEART LUNG TRANSPL, V38, P1306, DOI 10.1016/j.healun.2019.08.016
   Mathivanan S, 2012, NUCLEIC ACIDS RES, V40, pD1241, DOI 10.1093/nar/gkr828
   Mathivanan S, 2010, J PROTEOMICS, V73, P1907, DOI 10.1016/j.jprot.2010.06.006
   Matos ACC, 2018, CLIN TRANSPLANT, V32, DOI 10.1111/ctr.13130
   Matsuno N, 2006, TRANSPLANTATION, V82, P1425, DOI 10.1097/01.tp.0000243733.77706.99
   Meyer Keith C, 2018, F1000Res, V7, DOI [10.12688/f1000research.15393.1, 10.12688/f1000research.15393.1]
   Minor T, 2013, CURR OPIN ORGAN TRAN, V18, P161, DOI 10.1097/MOT.0b013e32835e29de
   Mobarrez F, 2015, PLATELETS, V26, P486, DOI 10.3109/09537104.2014.932339
   Nashan B, 2016, CLIN TRANSPLANT, V30, P1198, DOI 10.1111/ctr.12832
   Nawaz M, 2016, STEM CELLS INT, V2016, DOI 10.1155/2016/1073140
   Nie W, 2018, XENOTRANSPLANTATION, V25, DOI 10.1111/xen.12405
   Palomo-López N, 2019, TRANSPL P, V51, P3044, DOI 10.1016/j.transproceed.2019.08.023
   Park J, 2019, THORAX, V74, P43, DOI 10.1136/thoraxjnl-2018-211576
   Quesenberry PJ, 2015, STEM CELL RES THER, V6, DOI 10.1186/s13287-015-0150-x
   Ranghino A, 2017, STEM CELL RES THER, V8, DOI 10.1186/s13287-017-0478-5
   Ratajczak MZ, 2016, CLIN TRANSL MED, V5, DOI 10.1186/s40169-016-0087-4
   Rigo F, 2018, TRANSPLANTATION, V102, pE205, DOI 10.1097/TP.0000000000002123
   Selmani Z, 2008, STEM CELLS, V26, P212, DOI 10.1634/stemcells.2007-0554
   Shen B, 2016, STEM CELLS INT, V2016, DOI 10.1155/2016/1240301
   Solhjou Z, 2015, AM J TRANSPLANT, V15, P305, DOI 10.1111/ajt.13073
   Sorensen SS, 2015, TRANSPLANT REV-ORLAN, V29, P193, DOI 10.1016/j.trre.2015.04.005
   Stone ML, 2017, RESP RES, V18, DOI 10.1186/s12931-017-0704-9
   Tedesco-Silva H, 2017, TRANSPLANT DIRECT, V3, DOI 10.1097/TXD.0000000000000672
   Théry C, 2018, J EXTRACELL VESICLES, V7, DOI 10.1080/20013078.2018.1535750
   Valadi H, 2007, NAT CELL BIOL, V9, P654, DOI 10.1038/ncb1596
   van der Pol E, 2012, PHARMACOL REV, V64, P676, DOI 10.1124/pr.112.005983
   Vrijsen KR, 2010, J CELL MOL MED, V14, P1064, DOI 10.1111/j.1582-4934.2010.01081.x
   Weissenbacher A, 2017, CURR OPIN ORGAN TRAN, V22, P571, DOI 10.1097/MOT.0000000000000470
   Wen D, 2016, J CONTROL RELEASE, V238, P166, DOI 10.1016/j.jconrel.2016.07.044
   Wolfe RA, 1999, NEW ENGL J MED, V341, P1725, DOI 10.1056/NEJM199912023412303
   Wu XQ, 2018, J CELL BIOCHEM, V119, P1879, DOI 10.1002/jcb.26348
   Yang XX, 2019, J CONTROL RELEASE, V308, P119, DOI 10.1016/j.jconrel.2019.07.021
   Yao J, 2019, FASEB J, V33, P1695, DOI 10.1096/fj.201800131RR
   Zhang GY, 2017, BIOMED PHARMACOTHER, V90, P473, DOI 10.1016/j.biopha.2017.03.096
   Zhu YG, 2014, STEM CELLS, V32, P116, DOI 10.1002/stem.1504
   Zou XY, 2014, STEM CELL RES THER, V5, DOI 10.1186/scrt428
NR 92
TC 27
Z9 27
U1 1
U2 11
PU MDPI
PI BASEL
PA ST ALBAN-ANLAGE 66, CH-4052 BASEL, SWITZERLAND
EI 2073-4409
J9 CELLS-BASEL
JI Cells
PD FEB
PY 2020
VL 9
IS 2
AR 369
DI 10.3390/cells9020369
PG 13
WC Cell Biology
WE Science Citation Index Expanded (SCI-EXPANDED)
SC Cell Biology
GA KX5UC
UT WOS:000521944900110
PM 32033489
OA Green Submitted, gold
DA 2026-02-11
ER

PT J
AU Amondarain, M
   Gallego, I
   Puras, G
   Saenz-del-Burgo, L
   Luzzani, C
   Pedraz, JL
AF Amondarain, Mikele
   Gallego, Idoia
   Puras, Gustavo
   Saenz-del-Burgo, Laura
   Luzzani, Carlos
   Pedraz, Jose Luis
TI The role of microfluidics and 3D-bioprinting in the future of exosome
   therapy
SO TRENDS IN BIOTECHNOLOGY
LA English
DT Article
ID CELL-DERIVED EXOSOMES; EXTRACELLULAR VESICLES; DELIVERY; SCAFFOLD; BONE;
   NANOVESICLES; HYDROGEL; REPAIR; REGENERATION; STROKE
AB Exosome-based strategies constitute a promising tool for therapeutics, avoiding potential immunogenic and tumorigenic side-effects of cell therapies. However, the collection of a suitable exosome pool, and the need for high doses with conventional administration approaches, hamper their clinical translation. To over -come these challenges, versatile exosome collection strategies together with advanced delivery platforms may represent major progress in this field. Microfluidics enables large-scale gathering of both natural and synthetic exosomes for their implementation into bioinks, while 3D-bioprinting holds great promise in regenerative medicine with the use of exosome-loaded scaffolds that mimic the target tissue with controlled pharmacokinetics and pharmacodynamics. Hence, the combination of both strategies might become the key for the translation of exosome therapies to clinical practice.
C1 [Amondarain, Mikele] Fdn Lucha Enfermedades Neurol Infancia FLENI, CONICET, Lab Invest Aplicada Neurociencias LIAN, Buenos Aires, Argentina.
   [Gallego, Idoia; Puras, Gustavo; Saenz-del-Burgo, Laura; Luzzani, Carlos; Pedraz, Jose Luis] Univ Basque Country UPV EHU, Fac Pharm, Lab Pharmaceut, NanoBioCel Grp, Vitoria, Spain.
   [Gallego, Idoia; Puras, Gustavo; Saenz-del-Burgo, Laura; Pedraz, Jose Luis] Inst Hlth Carlos III, Biomed Res Networking Ctr Bioengn Biomat & Nanomed, Vitoria, Spain.
   [Gallego, Idoia; Puras, Gustavo; Saenz-del-Burgo, Laura; Pedraz, Jose Luis] NanoBioCel Res Grp, Bioaraba, Vitoria, Spain.
C3 Consejo Nacional de Investigaciones Cientificas y Tecnicas (CONICET);
   University of Basque Country; Bioaraba Health Research Institute
RP Gallego, I; Pedraz, JL (corresponding author), Univ Basque Country UPV EHU, Fac Pharm, Lab Pharmaceut, NanoBioCel Grp, Vitoria, Spain.; Gallego, I; Pedraz, JL (corresponding author), Inst Hlth Carlos III, Biomed Res Networking Ctr Bioengn Biomat & Nanomed, Vitoria, Spain.; Gallego, I; Pedraz, JL (corresponding author), NanoBioCel Res Grp, Bioaraba, Vitoria, Spain.
EM idoia.gallego@ehu.eus; joseluis.pedraz@ehu.eus
RI ; Pedraz, Jose/AAR-1338-2021
OI Gallego, Idoia/0000-0002-9312-8147; Amondarain,
   Mikele/0000-0001-7328-8760; 
FU Basque Country Government [IT1448-22]; CIBER -Consorcio Centro de
   Investigacion Biomedica en Red [CB06/01/1028]; Instituto de Salud Carlos
   III, Ministerio de Ciencia e Innovacion; Technical Research Council
   CONICET [RESOL-2021-154-APN-DIR]
FX This project was supported by the Basque Country Government
   (Consolidated Groups, IT1448-22) , and by CIBER -Consorcio Centro de
   Investigacion Biomedica en Red- CB06/01/1028, Instituto de Salud Carlos
   III, Ministerio de Ciencia e Innovacion. The authors thank the
   intellectual and technical assistance from the ICTS 'NANBIOSIS ', more
   speci fically by the Drug Formulation Unit (U10) of the CIBER in
   Bioengineering, Biomaterials, and Nanomedicine (CIBER-BBN) at the
   University of the Basque Country (UPV/EHU) . The authors also thank the
   Argentine government agency: the National Scienti fic and Technical
   Research Council CONICET, FLENI and Perez Companc Foundation for their
   continuous support. M.A. thanks the Technical Research Council CONICET
   for the granted predoctoral fellowship (RESOL-2021-154-APN-DIR#CONICET)
   .
CR Arslan F, 2013, STEM CELL RES, V10, P301, DOI 10.1016/j.scr.2013.01.002
   Born LJ, 2022, J BIOMED MATER RES A, V110, P1190, DOI 10.1002/jbm.a.37362
   Casadei L, 2021, J EXTRACELL VESICLES, V10, DOI 10.1002/jev2.12062
   Chen HX, 2022, SMART MED, V1, DOI 10.1002/SMMD.20220001
   Chen PF, 2019, THERANOSTICS, V9, P2439, DOI 10.7150/thno.31017
   Cheng A, 2019, TISSUE ENG PART B-RE, V25, P14, DOI [10.1089/ten.teb.2018.0119, 10.1089/ten.TEB.2018.0119]
   Cheng G, 2022, J MOL CELL CARDIOL, V169, P113, DOI 10.1016/j.yjmcc.2022.04.020
   Colao IL, 2018, TRENDS MOL MED, V24, P242, DOI 10.1016/j.molmed.2018.01.006
   Coleman BM, 2015, SEMIN CELL DEV BIOL, V40, P89, DOI 10.1016/j.semcdb.2015.02.007
   Cosenza S, 2017, SCI REP-UK, V7, DOI 10.1038/s41598-017-15376-8
   Pedroza-González SC, 2021, INT J BIOPRINTING, V7, P68, DOI 10.18063/ijb.v7i2.337
   Custodio CL, 2021, INT J BIOPRINTING, V7, P112, DOI 10.18063/ijb.v7i1.326
   Fuzeta MD, 2020, FRONT CELL DEV BIOL, V8, DOI 10.3389/fcell.2020.553444
   Dravid A, 2022, BIOMED MATER, V17, DOI 10.1088/1748-605X/ac759f
   Duan JH, 2022, J MICROBIOL BIOTECHN, V32, P531, DOI 10.4014/jmb.2111.11003
   Espona-Noguera A, 2020, METHODS MOL BIOL, V2100, P395, DOI 10.1007/978-1-0716-0215-7_26
   Ferroni L, 2022, BIOMATER ADV, V139, DOI 10.1016/j.bioadv.2022.213000
   Gallego I, 2022, PHARMACOL REV, V74, P439, DOI 10.1124/pharmrev.121.000418
   Gandham S, 2020, TRENDS BIOTECHNOL, V38, P1066, DOI 10.1016/j.tibtech.2020.05.012
   García-Manrique P, 2018, J EXTRACELL VESICLES, V7, DOI 10.1080/20013078.2017.1422676
   Gattazzo F, 2014, BBA-GEN SUBJECTS, V1840, P2506, DOI 10.1016/j.bbagen.2014.01.010
   Geng XR, 2022, BIOMATER ADV, V133, DOI 10.1016/j.msec.2021.112613
   Gonzalez-Fernandez T, 2021, TISSUE ENG PT A, V27, P1168, DOI [10.1089/ten.tea.2020.0305, 10.1089/ten.TEA.2020.0305]
   Gu CY, 2021, FRONT CELL DEV BIOL, V9, DOI 10.3389/fcell.2021.709204
   Guan P, 2022, Nan Fang Yi Ke Da Xue Xue Bao, V42, P528, DOI 10.12122/j.issn.1673-4254.2022.04.08
   Guo SC, 2018, J EXTRACELL VESICLES, V7, DOI 10.1080/20013078.2018.1508271
   Han ZZ, 2021, SENSOR ACTUAT B-CHEM, V333, DOI 10.1016/j.snb.2021.129563
   Hauptstein J, 2020, ADV HEALTHC MATER, V9, DOI 10.1002/adhm.202000737
   Hoffman AS, 2001, ANN NY ACAD SCI, V944, P62
   Hsu JM, 2020, J PAIN RES, V13, P3257, DOI 10.2147/JPR.S286771
   Hutt D., 2017, The European Blood and Marrow Transplantation Textbook for Nurses: Under the Auspices of EBMT, P259
   Jang SC, 2013, ACS NANO, V7, P7698, DOI 10.1021/nn402232g
   Jiang SP, 2021, BIOACT MATER, V6, P2711, DOI 10.1016/j.bioactmat.2021.01.031
   Jo W, 2014, LAB CHIP, V14, P1261, DOI 10.1039/c3lc50993a
   Kang Y, 2022, BIOACT MATER, V18, P26, DOI 10.1016/j.bioactmat.2022.02.012
   Kim MH, 2021, AESTHET PLAST SURG, V45, P2437, DOI 10.1007/s00266-021-02254-y
   Koch F, 2022, J MECH BEHAV BIOMED, V130, DOI 10.1016/j.jmbbm.2022.105219
   Kooijmans SAA, 2012, INT J NANOMED, V7, P1525, DOI 10.2147/IJN.S29661
   Kucuk N, 2021, INT J MOL SCI, V22, DOI 10.3390/ijms22179543
   Lai CP, 2014, ACS NANO, V8, P483, DOI 10.1021/nn404945r
   Lai RC, 2010, STEM CELL RES, V4, P214, DOI 10.1016/j.scr.2009.12.003
   Lazaridou M, 2022, PHARMACEUTICS, V14, DOI 10.3390/pharmaceutics14091978
   Lee K, 2015, ACS NANO, V9, P2321, DOI 10.1021/nn506538f
   Leucht A, 2020, SCI REP-UK, V10, DOI 10.1038/s41598-020-62166-w
   Li CR, 2022, J MATER CHEM B, V10, P4242, DOI 10.1039/d2tb00548d
   Li CD, 2021, Engineered Regeneration, V2, P195, DOI [10.1016/j.engreg.2021.11.005, 10.1016/j.engreg.2021.11.005, DOI 10.1016/J.ENGREG.2021.11.005]
   Li JP, 2016, J TRANSL MED, V14, DOI 10.1186/s12967-016-1028-0
   Li LM, 2020, NANO LETT, V20, P4298, DOI 10.1021/acs.nanolett.0c00929
   Liang LG, 2017, SCI REP-UK, V7, DOI 10.1038/srep46224
   Liu C, 2017, ACS NANO, V11, P6968, DOI 10.1021/acsnano.7b02277
   Liu YX, 2022, ADV SCI, V9, DOI 10.1002/advs.202104272
   Liu ZX, 2022, FRONT BIOENG BIOTECH, V10, DOI 10.3389/fbioe.2022.922570
   Loh QL, 2013, TISSUE ENG PART B-RE, V19, P485, DOI [10.1089/ten.teb.2012.0437, 10.1089/ten.TEB.2012.0437]
   Lu K, 2017, STEM CELL RES THER, V8, DOI 10.1186/s13287-017-0563-9
   Manzari MT, 2021, NAT REV MATER, V6, P351, DOI 10.1038/s41578-020-00269-6
   Metselaar JM, 2003, BIOCONJUGATE CHEM, V14, P1156, DOI 10.1021/bc0340363
   Müller G, 2012, DIABET METAB SYND OB, V5, P247, DOI 10.2147/DMSO.S32923
   Narayanan R, 2016, STEM CELLS INT, V2016, DOI 10.1155/2016/3808674
   Nikhil A, 2022, BIOTECHNOL BIOENG, V119, P605, DOI 10.1002/bit.27982
   Ozbolat IT, 2016, DRUG DISCOV TODAY, V21, P1257, DOI 10.1016/j.drudis.2016.04.006
   Piluso S, 2021, BIOFABRICATION, V13, DOI 10.1088/1758-5090/ac0ff0
   Poongodi R, 2021, INT J MOL SCI, V22, DOI 10.3390/ijms222413347
   Qi X, 2016, INT J BIOL SCI, V12, P836, DOI 10.7150/ijbs.14809
   Rezakhani L, 2021, CHEM PHYS LIPIDS, V234, DOI 10.1016/j.chemphyslip.2020.105009
   Salafi T, 2017, LAB CHIP, V17, P11, DOI 10.1039/c6lc01045h
   Shafei S, 2020, J BIOMED MATER RES A, V108, P545, DOI 10.1002/jbm.a.36835
   Su N, 2021, SCI ADV, V7, DOI 10.1126/sciadv.abf7207
   Tayebi M, 2020, ANAL CHEM, V92, P10733, DOI 10.1021/acs.analchem.0c02006
   Tian F, 2021, VIEW-CHINA, V2, DOI 10.1002/VIW.20200148
   Unagolla JM, 2020, APPL MATER TODAY, V18, DOI 10.1016/j.apmt.2019.100479
   Wang M, 2019, ACS NANO, V13, P10279, DOI 10.1021/acsnano.9b03656
   Wang YX, 2022, ACTA BIOMATER, V147, P342, DOI 10.1016/j.actbio.2022.05.018
   Wang YS, 2022, FRONT BIOENG BIOTECH, V10, DOI 10.3389/fbioe.2022.825146
   Wang ZX, 2013, LAB CHIP, V13, P2879, DOI 10.1039/c3lc41343h
   Wei H, 2021, INT J BIOL SCI, V17, P163, DOI 10.7150/ijbs.53671
   Wellings EP, 2021, ORTHOP J SPORTS MED, V9, DOI 10.1177/23259671211062929
   Wilson B, 2022, J DRUG DELIV SCI TEC, V74, DOI 10.1016/j.jddst.2022.103553
   Wu KL, 2021, INT J NANOMED, V16, P7831, DOI 10.2147/IJN.S334194
   Wu ZG, 2020, BIOCHEM BIOPH RES CO, V531, P559, DOI 10.1016/j.bbrc.2020.07.094
   Wunsch BH, 2016, NAT NANOTECHNOL, V11, P936, DOI 10.1038/nnano.2016.134
   Xin HQ, 2013, J CEREBR BLOOD F MET, V33, P1711, DOI 10.1038/jcbfm.2013.152
   Xin LB, 2020, ACTA BIOMATER, V113, P252, DOI 10.1016/j.actbio.2020.06.029
   Yang JY, 2020, INT J NANOMED, V15, P5911, DOI 10.2147/IJN.S249129
   Yang LY, 2020, SMALL, V16, DOI 10.1002/smll.201906273
   Yang ML, 2018, FRONT PHARMACOL, V9, DOI 10.3389/fphar.2018.00735
   Ying GL, 2018, BIO-DES MANUF, V1, P215, DOI 10.1007/s42242-018-0028-8
   Yoon J, 2015, BIOMATERIALS, V59, P12, DOI 10.1016/j.biomaterials.2015.04.028
   Yu WT, 2022, BIOMATER ADV, V133, DOI 10.1016/j.msec.2022.112646
   Yuan M, 2022, J NANOBIOTECHNOL, V20, DOI 10.1186/s12951-022-01354-4
   Zha Y, 2021, THERANOSTICS, V11, P397, DOI 10.7150/thno.50741
   Zhai MM, 2020, ADV SCI, V7, DOI 10.1002/advs.202001334
   Zhang JH, 2021, INT J MOL SCI, V22, DOI 10.3390/ijms22083971
   Zhang KY, 2018, ACS APPL MATER INTER, V10, P30081, DOI 10.1021/acsami.8b08449
   Zhang LL, 2021, ADV HEALTHC MATER, V10, DOI 10.1002/adhm.202001896
   Zhang SP, 2018, BIOMATERIALS, V156, P16, DOI 10.1016/j.biomaterials.2017.11.028
   Zhang YL, 2017, NEUROCHEM INT, V111, P69, DOI 10.1016/j.neuint.2016.08.003
   Zhang Y, 2022, J BIOL ENG, V16, DOI 10.1186/s13036-022-00301-z
   Zhang Y, 2019, CELL BIOSCI, V9, DOI 10.1186/s13578-019-0282-2
   Zhu J, 2022, FRONT BIOENG BIOTECH, V10, DOI 10.3389/fbioe.2022.866505
NR 99
TC 27
Z9 28
U1 12
U2 80
PU CELL PRESS
PI CAMBRIDGE
PA 50 HAMPSHIRE ST, FLOOR 5, CAMBRIDGE, MA 02139 USA
SN 0167-7799
EI 1879-3096
J9 TRENDS BIOTECHNOL
JI Trends Biotechnol.
PD NOV
PY 2023
VL 41
IS 11
BP 1343
EP 1359
DI 10.1016/j.tibtech.2023.05.006
EA OCT 2023
PG 17
WC Biotechnology & Applied Microbiology
WE Science Citation Index Expanded (SCI-EXPANDED)
SC Biotechnology & Applied Microbiology
GA FU6L2
UT WOS:001148406500001
PM 37302911
DA 2026-02-11
ER

PT J
AU Wu, D
   Zhao, XS
   Xie, JH
   Yuan, RY
   Li, Y
   Yang, QY
   Cheng, XJ
   Wu, CY
   Wu, JY
   Zhu, NW
AF Wu, Dan
   Zhao, Xiansheng
   Xie, Jiaheng
   Yuan, Ruoyue
   Li, Yue
   Yang, Quyang
   Cheng, Xiujun
   Wu, Changyue
   Wu, Jinyan
   Zhu, Ningwen
TI Physical modulation of mesenchymal stem cell exosomes: A new perspective
   for regenerative medicine
SO CELL PROLIFERATION
LA English
DT Review
ID INTENSITY PULSED ULTRASOUND; EXTRACELLULAR VESICLES; DRUG-DELIVERY;
   PHYSIOTHERAPY MANAGEMENT; ELECTRICAL-STIMULATION; IONIZING-RADIATION;
   CANCER CELLS; SECRETION; THERAPY; DIFFERENTIATION
AB Mesenchymal stem cell-derived exosomes (MSC-Exo) offer promising therapeutic potential for various refractory diseases, presenting a novel therapeutic strategy. However, their clinical application encounters several obstacles, including low natural secretion, uncontrolled biological functions and inherent heterogeneity. On the one hand, physical stimuli can mimic the microenvironment dynamics where MSC-Exo reside. These factors influence not only their secretion but also, significantly, their biological efficacy. Moreover, physical factors can also serve as techniques for engineering exosomes. Therefore, the realm of physical factors assumes a crucial role in modifying MSC-Exo, ultimately facilitating their clinical translation. This review focuses on the research progress in applying physical factors to MSC-Exo, encompassing ultrasound, electrical stimulation, light irradiation, intrinsic physical properties, ionizing radiation, magnetic field, mechanical forces and temperature. We also discuss the current status and potential of physical stimuli-affected MSC-Exo in clinical applications. Furthermore, we address the limitations of recent studies in this field. Based on this, this review provides novel insights to advance the refinement of MSC-Exo as a therapeutic approach in regenerative medicine.
   Physical factors influenced both their secretion and, significantly, their biological efficacy. Then, physical factors could also serve as techniques for the engineering of exosomes. The realm of physical factors assumes an instrumental role in modifying and upgrading MSC-Exo, ultimately facilitating their clinical translation. image
C1 [Wu, Dan; Zhao, Xiansheng; Yuan, Ruoyue; Li, Yue; Yang, Quyang; Cheng, Xiujun; Wu, Changyue; Zhu, Ningwen] Fudan Univ, Huashan Hosp, Dept Dermatol, Shanghai, Peoples R China.
   [Xie, Jiaheng] Cent South Univ, Xiangya Hosp, Dept Plast Surg, Changsha, Hunan, Peoples R China.
   [Wu, Jinyan] Chongzhou Peoples Hosp, Dept Dermatol, Chengdu, Peoples R China.
   [Zhu, Ningwen] Fudan Univ, Huashan Hosp, Dept Plast Reconstruct & Burns Surg, Shanghai, Peoples R China.
   [Zhu, Ningwen] Fudan Univ, Huashan Hosp, Dept Dermatol, Shanghai 200040, Peoples R China.
C3 Fudan University; Central South University; Fudan University; Fudan
   University
RP Wu, JY (corresponding author), Chongzhou Peoples Hosp, Dept Dermatol, Chengdu, Peoples R China.; Zhu, NW (corresponding author), Fudan Univ, Huashan Hosp, Dept Dermatol, Shanghai 200040, Peoples R China.
EM akin86@163.com; zhuningwen@fudan.edu.cn
RI Xie, Jiaheng/AAU-2194-2021
FU National Natural Science Foundation of China; National Key R&D Program
   of China [2021YFA1101100]; National Key Research and Development Plan
   Young Scientists Program [2021YFA1102100];  [82172218];  [82002042]
FX This work was supported by the National Key R&D Program of China
   (2021YFA1101100), the National Natural Science Foundation of China
   (82172218, 82002042) and the National Key Research and Development Plan
   Young Scientists Program (2021YFA1102100). We acknowledge Biorender for
   its assistance in scientific drawing. The graphical abstract and figures
   were created with .
CR Abas BI, 2022, PLOS ONE, V17, DOI 10.1371/journal.pone.0274607
   Abello J, 2019, THERANOSTICS, V9, P2325, DOI 10.7150/thno.30030
   Aimaletdinov AM, 2022, INT J MOL SCI, V23, DOI 10.3390/ijms231911312
   Alptekin A, 2021, J BIOMED NANOTECHNOL, V17, P1170, DOI 10.1166/jbn.2021.3091
   Altanerova U, 2017, INT J NANOMED, V12, P7923, DOI 10.2147/IJN.S145096
   Ambattu LA, 2020, COMMUN BIOL, V3, DOI 10.1038/s42003-020-01277-6
   Amini A, 2020, CURR STEM CELL RES T, V15, P462, DOI 10.2174/1574888X15666200225124934
   An T, 2021, STEM CELL REV REP, V17, P369, DOI 10.1007/s12015-020-10014-9
   Azzam EI, 2003, ONCOGENE, V22, P7050, DOI 10.1038/sj.onc.1206961
   Bagheri E, 2020, LIFE SCI, V261, DOI 10.1016/j.lfs.2020.118369
   Bagheri HS, 2018, LASER MED SCI, V33, P1131, DOI 10.1007/s10103-018-2495-8
   Barreca MM, 2020, CELLS-BASEL, V9, DOI 10.3390/cells9051163
   Bean AC, 2023, EXP GERONTOL, V177, DOI 10.1016/j.exger.2023.112179
   Bebelman MP, 2018, PHARMACOL THERAPEUT, V188, P1, DOI 10.1016/j.pharmthera.2018.02.013
   Betzer O, 2017, ACS NANO, V11, P10883, DOI 10.1021/acsnano.7b04495
   Börger V, 2020, CYTOTHERAPY, V22, P482, DOI 10.1016/j.jcyt.2020.05.002
   Boudhraa Z, 2016, CLIN SCI, V130, P205, DOI 10.1042/CS20150415
   Cagatay ST, 2020, INT J MOL SCI, V21, DOI 10.3390/ijms21218389
   CAPLAN AI, 1991, J ORTHOP RES, V9, P641, DOI 10.1002/jor.1100090504
   Castilla-Casadiego DA, 2020, ANN BIOMED ENG, V48, P519, DOI 10.1007/s10439-019-02400-3
   Cen YN, 2021, INT J MOL SCI, V22, DOI 10.3390/ijms222011021
   Chansaenroj A, 2022, BIOACT MATER, V18, P151, DOI 10.1016/j.bioactmat.2022.02.007
   Charoenviriyakul C, 2018, INT J PHARMACEUT, V553, P1, DOI 10.1016/j.ijpharm.2018.10.032
   Chen GB, 2013, CURR STEM CELL RES T, V8, P313, DOI 10.2174/1574888X11308040007
   Chen JG, 2022, STEM CELL RES THER, V13, DOI 10.1186/s13287-022-02849-5
   Chen YL, 2023, CELL DEATH DISCOV, V9, DOI 10.1038/s41420-023-01490-2
   Cheng K, 2014, ULTRASOUND MED BIOL, V40, P1609, DOI 10.1016/j.ultrasmedbio.2014.03.002
   Chiu YJ, 2016, SMALL, V12, P3658, DOI 10.1002/smll.201600725
   Chung J, 2022, INT J MOL SCI, V23, DOI 10.3390/ijms23031314
   Dabrowska S, 2018, INT J NANOMED, V13, P1653, DOI 10.2147/IJN.S159404
   Danilushkina AA, 2023, INT J MOL SCI, V24, DOI 10.3390/ijms241713247
   Darnell M, 2018, BIOMATERIALS, V181, P182, DOI 10.1016/j.biomaterials.2018.07.039
   Farias VD, 2020, FRONT ONCOL, V9, DOI 10.3389/fonc.2019.01381
   Farias VD, 2018, MOL CANCER, V17, DOI 10.1186/s12943-018-0867-0
   Farias VD, 2015, ONCOTARGET, V6, P31164, DOI 10.18632/oncotarget.5216
   Deng ZT, 2021, THERANOSTICS, V11, P4351, DOI 10.7150/thno.52436
   Doron G, 2021, ADV HEALTHC MATER, V10, DOI 10.1002/adhm.202100016
   Dou JH, 2020, GENES-BASEL, V11, DOI 10.3390/genes11030306
   Du JB, 2021, THERANOSTICS, V11, P8185, DOI 10.7150/thno.59121
   Erwin N, 2023, PHARM RES-DORDR, V40, P833, DOI 10.1007/s11095-022-03420-w
   Feng T, 2023, BIOMATERIALS, V301, DOI 10.1016/j.biomaterials.2023.122212
   Fuhrmann G, 2015, J CONTROL RELEASE, V205, P35, DOI 10.1016/j.jconrel.2014.11.029
   Fukuta T, 2020, BIOCHEM BIOPHYS REP, V21, DOI 10.1016/j.bbrep.2019.100713
   Furman NET, 2013, NANO LETT, V13, P3248, DOI 10.1021/nl401376w
   Gao Y, 2021, MEMBRANES-BASEL, V11, DOI 10.3390/membranes11070484
   Gholami L, 2022, PHOTOCHEM PHOTOBIOL, V98, P1447, DOI 10.1111/php.13633
   Ginani F, 2015, LASER MED SCI, V30, P2189, DOI 10.1007/s10103-015-1730-9
   Gómez-Millán J, 2012, RADIOTHER ONCOL, V102, P450, DOI 10.1016/j.radonc.2011.11.002
   Grangier A, 2021, ADV DRUG DELIVER REV, V176, DOI 10.1016/j.addr.2021.113843
   Greben A I, 2023, Vopr Kurortol Fizioter Lech Fiz Kult, V100, P61, DOI [10.17116/kurort202310002161, 10.17116/kurort202310002161]
   Guo Q, 2023, MOL PHARMACEUT, V20, P3672, DOI 10.1021/acs.molpharmaceut.3c00299
   Guo SW, 2021, NANO LETT, V21, P2497, DOI 10.1021/acs.nanolett.0c04834
   Guo WB, 2016, ACS NANO, V10, P5086, DOI 10.1021/acsnano.6b00200
   Hade MD, 2021, CELLS-BASEL, V10, DOI 10.3390/cells10081959
   Halim A, 2020, STEM CELL REV REP, V16, P661, DOI 10.1007/s12015-020-09979-4
   Haney MJ, 2015, J CONTROL RELEASE, V207, P18, DOI 10.1016/j.jconrel.2015.03.033
   Harmati M, 2019, SCI REP-UK, V9, DOI 10.1038/s41598-019-51778-6
   Hazawa M, 2014, BIOCHEM BIOPH RES CO, V446, P1165, DOI 10.1016/j.bbrc.2014.03.067
   Hou JD, 2019, IEEE T NANOBIOSCI, V18, P3, DOI 10.1109/TNB.2018.2881004
   Hu CMJ, 2011, P NATL ACAD SCI USA, V108, P10980, DOI 10.1073/pnas.1106634108
   Hu M, 2019, SCI REP-UK, V9, DOI 10.1038/s41598-019-41007-5
   Huang C, 2015, BBA-GEN SUBJECTS, V1850, P1261, DOI 10.1016/j.bbagen.2015.02.011
   Hugel B, 2005, PHYSIOLOGY, V20, P22, DOI 10.1152/physiol.00029.2004
   Hwang JS, 2020, NANOSCALE ADV, V2, P5254, DOI 10.1039/d0na00572j
   Hwang JS, 2023, J OCUL PHARMACOL TH, V39, P463, DOI 10.1089/jop.2023.0016
   Iacoponi F, 2023, APL BIOENG, V7, DOI 10.1063/5.0137881
   Isaac R, 2021, CELL METAB, V33, P1744, DOI 10.1016/j.cmet.2021.08.006
   Jabbari N, 2019, INT J MOL SCI, V20, DOI 10.3390/ijms20153649
   James V, 2021, STEM CELLS DEV, V30, P1215, DOI 10.1089/scd.2021.0202
   Jang SC, 2013, ACS NANO, V7, P7698, DOI 10.1021/nn402232g
   Jelonek K, 2016, PROTEIN PEPTIDE LETT, V23, P656, DOI 10.2174/0929866523666160427105138
   Ji YY, 2021, ADV HEALTHC MATER, V10, DOI [10.1002/adhm.202101876, 10.1002/adhm.202100492]
   Jiang JL, 2014, BLOOD, V124, P2094, DOI 10.1182/blood-2014-01-547927
   Jo W, 2014, NANOSCALE, V6, P12056, DOI 10.1039/c4nr02391a
   Kalimuthu S, 2018, FRONT PHARMACOL, V9, DOI 10.3389/fphar.2018.01116
   Kalluri R, 2020, SCIENCE, V367, P640, DOI 10.1126/science.aau6977
   Kao TW, 2023, CHINESE J PHYSIOL, V66, P55, DOI 10.4103/cjop.CJOP-D-22-00144
   Kim HY, 2021, MATERIALS, V14, DOI 10.3390/ma14051078
   Kim HY, 2020, BIOMATERIALS, V243, DOI 10.1016/j.biomaterials.2020.119942
   Kim YS, 2017, EXP MOL MED, V49, DOI 10.1038/emm.2016.127
   Krampera M, 2021, CELL STEM CELL, V28, P1708, DOI 10.1016/j.stem.2021.09.006
   Lai PL, 2019, BIOMARK RES, V7, DOI 10.1186/s40364-019-0156-0
   Lai PL, 2018, J HEMATOL ONCOL, V11, DOI 10.1186/s13045-018-0680-7
   Lan TX, 2021, J HEMATOL ONCOL, V14, DOI 10.1186/s13045-021-01208-w
   Larios J, 2020, J CELL BIOL, V219, DOI 10.1083/jcb.201904113
   Lee IC, 2019, ACS CHEM NEUROSCI, V10, P1452, DOI 10.1021/acschemneuro.8b00483
   Lee JR, 2020, SCI ADV, V6, DOI 10.1126/sciadv.aaz0952
   Lewis J, 2021, J ORTHOP SPORT PHYS, V51, P5, DOI 10.2519/jospt.2021.0102
   Li GP, 2023, J EXTRACELL VESICLES, V12, DOI 10.1002/jev2.12305
   Li XS, 2020, NAT REV CLIN ONCOL, V17, P657, DOI 10.1038/s41571-020-0410-2
   Li XY, 2020, J NANOBIOTECHNOL, V18, DOI 10.1186/s12951-020-00670-x
   Li XK, 2023, J MOL MED, V101, P361, DOI 10.1007/s00109-023-02302-x
   Li XK, 2023, CELL MOL BIOL LETT, V28, DOI 10.1186/s11658-023-00422-3
   Liang LY, 2021, MOL PHARMACEUT, V18, P1003, DOI 10.1021/acs.molpharmaceut.0c00976
   Liao Q, 2021, INT IMMUNOPHARMACOL, V97, DOI 10.1016/j.intimp.2021.107824
   Ling L, 2022, CELL TRANSPLANT, V31, DOI 10.1177/09636897221129171
   Liu AQ, 2021, BIOMATERIALS, V272, DOI 10.1016/j.biomaterials.2021.120718
   Liu C, 2023, NEURAL REGEN RES, V18, P2246, DOI 10.4103/1673-5374.369114
   Liu SY, 2020, NAT BIOMED ENG, V4, P1063, DOI 10.1038/s41551-020-00637-1
   Liu WZ, 2021, STEM CELL RES THER, V12, DOI 10.1186/s13287-021-02153-8
   Liu XL, 2023, TISSUE ENG PART B-RE, V29, P414, DOI [10.1089/ten.teb.2022.0194, 10.1089/ten.TEB.2022.0194]
   Liu ZX, 2022, FRONT BIOENG BIOTECH, V10, DOI 10.3389/fbioe.2022.922570
   Lv YG, 2020, CURR STEM CELL RES T, V15, P389, DOI 10.2174/1574888X1505200602093146
   Ma T, 2018, STEM CELLS INT, V2018, DOI 10.1155/2018/3290372
   Maeshige N, 2021, ULTRASONICS, V110, DOI 10.1016/j.ultras.2020.106243
   Mendt M, 2019, BONE MARROW TRANSPL, V54, P789, DOI 10.1038/s41409-019-0616-z
   Mojtahedin S, 2022, LASER MED SCI, V37, P3193, DOI 10.1007/s10103-022-03597-x
   Mullen M, 2023, J ORTHOP RES, V41, P1186, DOI 10.1002/jor.25467
   Nakao J, 2014, BONE, V58, P17, DOI 10.1016/j.bone.2013.09.018
   Ng CY, 2022, INT J MOL SCI, V23, DOI 10.3390/ijms23147986
   Ning GZ, 2019, CNS NEUROSCI THER, V25, P496, DOI 10.1111/cns.13071
   Nizamudeen ZA, 2021, CELLS-BASEL, V10, DOI 10.3390/cells10092413
   Oieni J, 2020, METHODS, V177, P126, DOI 10.1016/j.ymeth.2019.11.013
   Ospina PA, 2021, COCHRANE DB SYST REV, DOI 10.1002/14651858.CD012924.pub2
   Ostelo RWJG, 2020, J PHYSIOTHER, V66, P83, DOI 10.1016/j.jphys.2020.03.005
   Ostrowski M, 2010, NAT CELL BIOL, V12, P19, DOI 10.1038/ncb2000
   Öztürk S, 2021, STEM CELL REV REP, V17, P390, DOI 10.1007/s12015-020-10029-2
   Park DJ, 2020, J NANOBIOTECHNOL, V18, DOI 10.1186/s12951-020-00739-7
   Parker Kerrigan Brittany C, 2020, Neurooncol Adv, V2, pvdaa132, DOI 10.1093/noajnl/vdaa132
   Patel DB, 2019, ACTA BIOMATER, V95, P236, DOI 10.1016/j.actbio.2018.11.024
   Patwardhan S, 2021, BIOMATERIALS, V279, DOI 10.1016/j.biomaterials.2021.121185
   Pavlakis E, 2020, INT J MOL SCI, V21, DOI 10.3390/ijms21249648
   Perets N, 2019, NANO LETT, V19, P3422, DOI 10.1021/acs.nanolett.8b04148
   Piffoux M, 2019, ADV DRUG DELIVER REV, V138, P247, DOI 10.1016/j.addr.2018.12.009
   Pinto A, 2021, ACS NANO, V15, P3251, DOI 10.1021/acsnano.0c09938
   Pszczólkowska B, 2022, RADIAT ENVIRON BIOPH, V61, P639, DOI 10.1007/s00411-022-00991-5
   Qin HC, 2023, INT J BIOL SCI, V19, P1123, DOI 10.7150/ijbs.79685
   Ridger Victoria C., 2017, Thromb. Haemost, V117, P1296, DOI DOI 10.1160/TH16-12-0943
   Salehpour F, 2018, MOL NEUROBIOL, V55, P6601, DOI 10.1007/s12035-017-0852-4
   Savina A, 2005, TRAFFIC, V6, P131, DOI 10.1111/j.1600-0854.2004.00257.x
   Sen K, 2020, INT J HYPERTHER, V37, P696, DOI 10.1080/02656736.2020.1778800
   Sengupta P, 2013, CURR BIOL, V23, pR304, DOI 10.1016/j.cub.2013.03.009
   Sennoga CA, 2017, EXPERT OPIN DRUG DEL, V14, P1031, DOI 10.1080/17425247.2017.1266328
   Shen ZW, 2021, FRONT IMMUNOL, V12, DOI 10.3389/fimmu.2021.749192
   Silva AKA, 2015, NANOMED-NANOTECHNOL, V11, P645, DOI 10.1016/j.nano.2014.11.009
   Silva AKA, 2013, NANOSCALE, V5, P11374, DOI 10.1039/c3nr01541f
   Staykova M, 2011, P NATL ACAD SCI USA, V108, P9084, DOI 10.1073/pnas.1102358108
   Sun YX, 2021, CELL BIOSCI, V11, DOI 10.1186/s13578-021-00601-9
   Takafuji Y, 2021, PLOS ONE, V16, DOI 10.1371/journal.pone.0250741
   Takahashi Akiko, 2017, NATURE COMMUNICATIONS, V8, P15287, DOI [DOI 10.1038/NCOMMS15287, 10.1038/ncomms15287]
   Takasugi M, 2017, NAT COMMUN, V8, DOI 10.1038/ncomms15728
   Tang JN, 2022, ADV HEALTHC MATER, V11, DOI 10.1002/adhm.202100312
   Théry C, 2018, J EXTRACELL VESICLES, V7, DOI 10.1080/20013078.2018.1535750
   Thone MN, 2020, METHODS, V177, P135, DOI 10.1016/j.ymeth.2019.11.007
   Tortolici F, 2021, CELLS-BASEL, V10, DOI 10.3390/cells10010107
   Tovar I, 2020, CELLS-BASEL, V9, DOI 10.3390/cells9092015
   Uccelli A, 2008, NAT REV IMMUNOL, V8, P726, DOI 10.1038/nri2395
   Ullah M, 2020, STEM CELL RES THER, V11, DOI 10.1186/s13287-020-01922-1
   Ullah M, 2020, INT J MOL SCI, V21, DOI 10.3390/ijms21114085
   VandenBerg J, 2019, J EMERG MED, V56, P153, DOI 10.1016/j.jemermed.2018.10.032
   Verhagen AP, 2021, J PHYSIOTHER, V67, P5, DOI 10.1016/j.jphys.2020.12.005
   Vilar A, 2023, ACTA BIOMATER, V168, P144, DOI 10.1016/j.actbio.2023.06.041
   Vion AC, 2013, CIRC RES, V112, P1323, DOI 10.1161/CIRCRESAHA.112.300818
   Walker S, 2019, THERANOSTICS, V9, P8001, DOI 10.7150/thno.37097
   Wang JJ, 2023, REGEN BIOMATER, V10, DOI 10.1093/rb/rbad012
   Wang L, 2023, CYTOTHERAPY, V25, P1176, DOI 10.1016/j.jcyt.2023.07.001
   Wang LX, 2019, ACS OMEGA, V4, P22638, DOI 10.1021/acsomega.9b03561
   Wang Q, 2023, BRAIN SCI, V13, DOI 10.3390/brainsci13040657
   Wang QY, 2018, NAT COMMUN, V9, DOI 10.1038/s41467-018-03390-x
   Wang YJ, 2022, ULTRASONICS, V121, DOI 10.1016/j.ultras.2021.106678
   Wiklander OPB, 2019, SCI TRANSL MED, V11, DOI 10.1126/scitranslmed.aav8521
   Wise PM, 2022, INT J MOL SCI, V23, DOI 10.3390/ijms232416095
   Wise PM, 2021, INT J MOL SCI, V22, DOI 10.3390/ijms222312841
   Wise PM, 2021, INT J MOL SCI, V22, DOI 10.3390/ijms22042132
   Witwer KW, 2021, J EXTRACELL VESICLES, V10, DOI 10.1002/jev2.12182
   Wollina U, 2020, Z RHEUMATOL, V79, P1025, DOI 10.1007/s00393-020-00814-2
   Wu B, 2023, NAT CELL BIOL, V25, P415, DOI 10.1038/s41556-023-01092-1
   Wu D, 2021, J NANOBIOTECHNOL, V19, DOI 10.1186/s12951-021-00958-6
   Xia B, 2019, J TISSUE ENG REGEN M, V13, P625, DOI 10.1002/term.2823
   Xia P, 2022, CARTILAGE, V13, DOI 10.1177/19476035221093060
   Xia P, 2021, CELL TRANSPLANT, V30, DOI 10.1177/0963689720986142
   Xia P, 2017, STEM CELL RES THER, V8, DOI 10.1186/s13287-017-0733-9
   Xian PP, 2019, THERANOSTICS, V9, P5956, DOI 10.7150/thno.33872
   Xu R, 2020, INT J NANOMED, V15, P9011, DOI 10.2147/IJN.S271519
   Xu T, 2023, J MATER CHEM B, V11, P4396, DOI 10.1039/d3tb00341h
   Yaghoubi Y, 2019, LIFE SCI, V233, DOI 10.1016/j.lfs.2019.116733
   Yang CC, 2020, STEM CELL TRANSL MED, V9, P850, DOI [10.1002/sctm.19-0409, 10.1002/sctm.19-0391]
   Yang DX, 2018, ULTRASON SONOCHEM, V49, P111, DOI 10.1016/j.ultsonch.2018.07.031
   Yang K, 2019, STEM CELL RES THER, V10, DOI 10.1186/s13287-019-1472-x
   Yang Q, 2017, FRONT PHYSIOL, V8, DOI 10.3389/fphys.2017.00818
   Yang ZG, 2020, NAT BIOMED ENG, V4, P69, DOI 10.1038/s41551-019-0485-1
   Yuan FM, 2021, DRUG DELIV, V28, P1501, DOI 10.1080/10717544.2021.1951896
   Zha KK, 2021, STEM CELLS INT, V2021, DOI 10.1155/2021/8830834
   Zhang HT, 2023, CELLS-BASEL, V12, DOI 10.3390/cells12060875
   Zhang JY, 2018, J TISSUE ENG REGEN M, V12, P878, DOI 10.1002/term.2441
   Zhang J, 2022, EXP NEUROL, V347, DOI 10.1016/j.expneurol.2021.113895
   Zhang M, 2022, MATER TODAY BIO, V14, DOI 10.1016/j.mtbio.2022.100223
   Zhang TW, 2023, GENES DIS, V10, P1613, DOI 10.1016/j.gendis.2022.06.009
   Zhang W, 2019, CURR EYE RES, V44, P67, DOI 10.1080/02713683.2018.1518458
   Zhang WD, 2020, CURR STEM CELL RES T, V15, P449, DOI 10.2174/1574888X15666200408114632
   Zhang YM, 2023, INT J NANOMED, V18, P3285, DOI 10.2147/IJN.S409588
   Zhang Y, 2020, DOSE-RESPONSE, V18, DOI 10.1177/1559325820926735
   Zhang Y, 2022, AN ACAD BRAS CIENC, V94, DOI 10.1590/0001-3765202220210564
   Zhang YH, 2022, WOUND REPAIR REGEN, V30, P245, DOI 10.1111/wrr.12989
   Zhang ZX, 2022, STEM CELL RES THER, V13, DOI 10.1186/s13287-022-03008-6
   Zhang ZC, 2021, J NANOBIOTECHNOL, V19, DOI 10.1186/s12951-021-00826-3
   Zhao X, 2023, J NANOBIOTECHNOL, V21, DOI 10.1186/s12951-023-01886-3
   Zhao Zhiqiang, 2011, Eur Cell Mater, V22, P344
   Zhou CC, 2023, STEM CELL RES THER, V14, DOI 10.1186/s13287-023-03345-0
   Zhou WX, 2021, BIOMATERIALS, V268, DOI 10.1016/j.biomaterials.2020.120546
NR 200
TC 26
Z9 28
U1 5
U2 25
PU WILEY
PI HOBOKEN
PA 111 RIVER ST, HOBOKEN 07030-5774, NJ USA
SN 0960-7722
EI 1365-2184
J9 CELL PROLIFERAT
JI Cell Prolif.
PD AUG
PY 2024
VL 57
IS 8
DI 10.1111/cpr.13630
EA MAR 2024
PG 16
WC Cell Biology
WE Science Citation Index Expanded (SCI-EXPANDED)
SC Cell Biology
GA D1W1B
UT WOS:001181666800001
PM 38462759
OA Green Submitted, gold
DA 2026-02-11
ER

PT J
AU Hao, YJ
   Song, HY
   Zhou, ZL
   Chen, XH
   Li, HF
   Zhang, Y
   Wang, J
   Ren, XY
   Wang, X
AF Hao, Yujia
   Song, Haoyue
   Zhou, Zilan
   Chen, Xiaohang
   Li, Huifei
   Zhang, Yuan
   Wang, Jie
   Ren, Xiuyun
   Wang, Xing
TI Promotion or inhibition of extracellular vesicle release: Emerging
   therapeutic opportunities
SO JOURNAL OF CONTROLLED RELEASE
LA English
DT Review
DE Extracellular vesicles; Exosomes; Microvesicles; Release; Promotion;
   Inhibition
ID MESENCHYMAL STEM-CELLS; MSC-DERIVED EXOSOMES; LIPID RAFTS; MEMBRANE
   MICROPARTICLES; SECRETION; BIOGENESIS; MICROVESICLES; PATHWAY;
   MECHANISM; TRIGGERS
AB Extracellular vesicles (EVs) are vehicles of intercellular communication that are released from various cell types under physiological and pathological conditions, with differing effects on the body. Under physiological conditions, EVs mediate cell-to-cell and intertissue communication and participate in maintaining homeostasis. Certain EV types have emerged as biological therapeutic agents in various fields, such as cell-free regenerative medicine, drug delivery and immunotherapy. However, the low yield of EVs is a bottleneck in the large-scale implementation of these therapies. Conversely, more EVs in the microenvironment in other circumstances, such as tumor metastasis, viral particle transmission, and the propagation of neurodegenerative disease, can exacerbate the situation, and the inhibition of EV secretion may delay the progression of these diseases. Therefore, the promotion and inhibition of EV release is a new and promising field because of its great research potential and wide application prospects. We first review the methods and therapeutic opportunities for the regulation of EV release based on the mechanism of EV biogenesis and consider the side effects and challenges.
C1 [Hao, Yujia; Song, Haoyue; Zhou, Zilan; Chen, Xiaohang; Li, Huifei; Zhang, Yuan; Wang, Jie; Ren, Xiuyun; Wang, Xing] Shanxi Med Univ, Sch & Hosp Stomatol, Taiyuan 030001, Peoples R China.
   [Hao, Yujia; Song, Haoyue; Zhou, Zilan; Chen, Xiaohang; Li, Huifei; Zhang, Yuan; Wang, Jie; Ren, Xiuyun; Wang, Xing] Shanxi Prov Key Lab Oral Dis Prevent & New Mat, Taiyuan 030001, Peoples R China.
C3 Shanxi Medical University
RP Ren, XY; Wang, X (corresponding author), Shanxi Med Univ, Sch & Hosp Stomatol, Taiyuan 030001, Peoples R China.; Ren, XY; Wang, X (corresponding author), Shanxi Prov Key Lab Oral Dis Prevent & New Mat, Taiyuan 030001, Peoples R China.
EM xiuyunren@sxmu.edu.cn; wangxing@sxmu.edu.cn
FU National Natural Science Foundation of China [82071155]; Scientific and
   Technological Innovation Programs of Higher Education Institutions in
   Shanxi [2019L0438]; Open Project of Shanxi Province Key Laboratory of
   Oral Diseases Prevention and New Materials [KF2020-07]
FX This work was supported by the National Natural Science Foundation of
   China [grant number 82071155]; the Scientific and Technological
   Innovation Programs of Higher Education Institutions in Shanxi [grant
   number 2019L0438]; and the Open Project of Shanxi Province Key
   Laboratory of Oral Diseases Prevention and New Materials [grant number
   KF2020-07].
CR Abramowicz A, 2016, MOL BIOSYST, V12, P1407, DOI 10.1039/c6mb00082g
   AGNEW BJ, 1995, J BIOL CHEM, V270, P17582, DOI 10.1074/jbc.270.29.17582
   Akers JC, 2013, J NEURO-ONCOL, V113, P1, DOI 10.1007/s11060-013-1084-8
   Al-Nedawi K, 2008, NAT CELL BIOL, V10, P619, DOI 10.1038/ncb1725
   Atienzar-Aroca S, 2016, J CELL MOL MED, V20, P1457, DOI 10.1111/jcmm.12834
   Baietti MF, 2012, NAT CELL BIOL, V14, P677, DOI 10.1038/ncb2502
   Baixauli F, 2014, FRONT IMMUNOL, V5, DOI 10.3389/fimmu.2014.00403
   Barile L, 2017, EUR HEART J, V38, P1372, DOI 10.1093/eurheartj/ehw304
   Bernal-Mizrachi L, 2003, AM HEART J, V145, P962, DOI 10.1016/S0002-8703(03)00103-0
   Besse B, 2016, ONCOIMMUNOLOGY, V5, DOI 10.1080/2162402X.2015.1071008
   Bianco F, 2009, EMBO J, V28, P1043, DOI 10.1038/emboj.2009.45
   Bonifacino JS, 2004, CELL, V116, P153, DOI 10.1016/S0092-8674(03)01079-1
   Borges FT, 2013, J AM SOC NEPHROL, V24, P385, DOI 10.1681/ASN.2012101031
   Buschow SI, 2009, TRAFFIC, V10, P1528, DOI 10.1111/j.1600-0854.2009.00963.x
   Cao YL, 2017, CELL BIOCHEM FUNCT, V35, P296, DOI 10.1002/cbf.3276
   Catalano M, 2020, J EXTRACELL VESICLES, V9, DOI 10.1080/20013078.2019.1703244
   Chalmin F, 2010, J CLIN INVEST, V120, P457, DOI 10.1172/JCI40483
   Christ L, 2017, TRENDS BIOCHEM SCI, V42, P42, DOI 10.1016/j.tibs.2016.08.016
   Cocozza F, 2019, VACCINE, V37, P1565, DOI 10.1016/j.vaccine.2019.02.004
   Colombo M, 2014, ANNU REV CELL DEV BI, V30, P255, DOI 10.1146/annurev-cellbio-101512-122326
   D'Souza-Schorey C, 2012, GENE DEV, V26, P1287, DOI 10.1101/gad.192351.112
   Dai S, 2008, MOL THER, V16, P782, DOI 10.1038/mt.2008.1
   Datta A, 2017, CANCER LETT, V408, P73, DOI 10.1016/j.canlet.2017.08.020
   del Conde I, 2005, BLOOD, V106, P1604, DOI 10.1182/blood-2004-03-1095
   Distler JHW, 2006, AUTOIMMUNITY, V39, P683, DOI 10.1080/08916930601061538
   Eitan E, 2016, AGEING RES REV, V32, P65, DOI 10.1016/j.arr.2016.05.001
   EL Andaloussi S, 2013, NAT REV DRUG DISCOV, V12, P348, DOI 10.1038/nrd3978
   Essandoh K, 2015, BBA-MOL BASIS DIS, V1852, P2362, DOI 10.1016/j.bbadis.2015.08.010
   Fang S, 2016, STEM CELL TRANSL MED, V5, P1425, DOI 10.5966/sctm.2015-0367
   Feng D, 2010, TRAFFIC, V11, P675, DOI 10.1111/j.1600-0854.2010.01041.x
   Fukuta T, 2020, BIOCHEM BIOPHYS REP, V21, DOI 10.1016/j.bbrep.2019.100713
   Gon Y, 2017, CLIN EXP ALLERGY, V47, P1586, DOI 10.1111/cea.13016
   Guiducci S, 2008, ARTHRITIS RHEUM-US, V58, P2845, DOI 10.1002/art.23735
   Guo JL, 2014, NAT MED, V20, P130, DOI 10.1038/nm.3457
   Guo YX, 2019, MOL CANCER, V18, DOI 10.1186/s12943-019-0995-1
   Haraszti RA, 2018, MOL THER, V26, P2838, DOI 10.1016/j.ymthe.2018.09.015
   Hessling M, 2009, NAT STRUCT MOL BIOL, V16, P287, DOI 10.1038/nsmb.1565
   Hessvik NP, 2018, CELL MOL LIFE SCI, V75, P193, DOI 10.1007/s00018-017-2595-9
   Hessvik NP, 2016, CELL MOL LIFE SCI, V73, P4717, DOI 10.1007/s00018-016-2309-8
   Heusermann W, 2016, J CELL BIOL, V213, P173, DOI 10.1083/jcb.201506084
   Holm MM, 2018, TRENDS NEUROSCI, V41, P360, DOI 10.1016/j.tins.2018.03.006
   Hsu C, 2010, J CELL BIOL, V189, P223, DOI 10.1083/jcb.200911018
   Hugel B, 2005, PHYSIOLOGY, V20, P22, DOI 10.1152/physiol.00029.2004
   Jorfi S, 2015, SCI REP-UK, V5, DOI 10.1038/srep13006
   Juan T, 2018, SEMIN CELL DEV BIOL, V74, P66, DOI 10.1016/j.semcdb.2017.08.022
   Kanemoto S, 2016, BIOCHEM BIOPH RES CO, V480, P166, DOI 10.1016/j.bbrc.2016.10.019
   Katzmann DJ, 2001, CELL, V106, P145, DOI 10.1016/S0092-8674(01)00434-2
   Kavian N, 2015, ARTHRITIS RHEUMATOL, V67, P1881, DOI 10.1002/art.39121
   Kholia S, 2015, J EXTRACELL VESICLES, V4, DOI 10.3402/jev.v4.26192
   King HW, 2012, BMC CANCER, V12, DOI 10.1186/1471-2407-12-421
   Kirkbride KC, 2011, CELL ADHES MIGR, V5, P187, DOI 10.4161/cam.5.2.14773
   Knuckley B, 2010, BIOCHEMISTRY-US, V49, P4852, DOI 10.1021/bi100363t
   Koistinen V, 2017, MATRIX BIOL, V63, P38, DOI 10.1016/j.matbio.2016.12.007
   Koles K, 2012, J BIOL CHEM, V287, P16820, DOI 10.1074/jbc.M112.342667
   Kordelas L, 2014, LEUKEMIA, V28, P970, DOI 10.1038/leu.2014.41
   Kosgodage US, 2017, INT J MOL SCI, V18, DOI 10.3390/ijms18051007
   Lai RC, 2016, J EXTRACELL VESICLES, V5, DOI 10.3402/jev.v5.29828
   Lankar D, 2002, J EXP MED, V195, P461, DOI 10.1084/jem.20011543
   Laulagnier K, 2004, FEBS LETT, V572, P11, DOI 10.1016/j.febslet.2004.06.082
   Lauwers E, 2018, MOL CELL, V71, P689, DOI 10.1016/j.molcel.2018.07.016
   Lener T, 2015, J EXTRACELL VESICLES, V4, DOI 10.3402/jev.v4.30087
   Lespagnol A, 2008, CELL DEATH DIFFER, V15, P1723, DOI 10.1038/cdd.2008.104
   Li B, 2012, ONCOGENE, V31, P4740, DOI 10.1038/onc.2011.636
   Li XQ, 2016, ONCOTARGET, V7, P24585, DOI 10.18632/oncotarget.8358
   Lingwood D, 2010, SCIENCE, V327, P46, DOI 10.1126/science.1174621
   Logozzi M, 2018, CANCERS, V10, DOI 10.3390/cancers10100370
   Lötvall J, 2014, J EXTRACELL VESICLES, V3, DOI 10.3402/jev.v3.26913
   Luo Y, 2006, BIOCHEMISTRY-US, V45, P11727, DOI 10.1021/bi061180d
   Lyu LM, 2015, J MOL CELL CARDIOL, V89, P268, DOI 10.1016/j.yjmcc.2015.10.022
   Mallat Z, 2000, CIRCULATION, V101, P841, DOI 10.1161/01.CIR.101.8.841
   Mathieu M, 2019, NAT CELL BIOL, V21, P9, DOI 10.1038/s41556-018-0250-9
   Matsumoto A, 2017, CANCER SCI, V108, P1803, DOI 10.1111/cas.13310
   Mayer A, 1999, CURR OPIN CELL BIOL, V11, P447, DOI 10.1016/S0955-0674(99)80064-7
   Mittelbrunn M, 2011, NAT COMMUN, V2, DOI 10.1038/ncomms1285
   Moriyama K, 1996, GENES CELLS, V1, P73, DOI 10.1046/j.1365-2443.1996.05005.x
   Mulcahy LA, 2014, J EXTRACELL VESICLES, V3, DOI 10.3402/jev.v3.24641
   Muntasell A, 2007, EMBO J, V26, P4263, DOI 10.1038/sj.emboj.7601842
   Muralidharan-Chari V, 2016, ONCOTARGET, V7, P50365, DOI 10.18632/oncotarget.10395
   Muralidharan-Chari V, 2009, CURR BIOL, V19, P1875, DOI 10.1016/j.cub.2009.09.059
   Naik J, 2019, PLOS ONE, V14, DOI 10.1371/journal.pone.0213069
   Nascimbeni AC, 2017, FEBS J, V284, P1267, DOI 10.1111/febs.13987
   Nik AB, 2017, FRONT CARDIOVASC MED, V4, DOI 10.3389/fcvm.2017.00078
   Ostrowski M, 2010, NAT CELL BIOL, V12, P19, DOI 10.1038/ncb2000
   Otsuka K, 2020, J EXTRACELL VESICLES, V10, DOI 10.1002/jev2.12049
   Park KS, 2019, STEM CELL RES THER, V10, DOI 10.1186/s13287-019-1398-3
   Pasquet JM, 1996, EUR J BIOCHEM, V239, P647, DOI 10.1111/j.1432-1033.1996.0647u.x
   Penet MF, 2008, P NATL ACAD SCI USA, V105, P1321, DOI 10.1073/pnas.0706867105
   Pfeffer SR, 2007, ANNU REV BIOCHEM, V76, P629, DOI 10.1146/annurev.biochem.76.061705.130002
   Pfeffer SR, 2010, NAT CELL BIOL, V12, P3, DOI 10.1038/ncb0110-3
   Phinney DG, 2017, STEM CELLS, V35, P851, DOI 10.1002/stem.2575
   Piccin A, 2007, BLOOD REV, V21, P157, DOI 10.1016/j.blre.2006.09.001
   Pike LJ, 2003, J LIPID RES, V44, P655, DOI 10.1194/jlr.R200021-JLR200
   Pironti G, 2015, CIRCULATION, V131, P2120, DOI 10.1161/CIRCULATIONAHA.115.015687
   Azevedo LCP, 2007, CRIT CARE, V11, DOI 10.1186/cc6176
   Raiborg C, 2009, NATURE, V458, P445, DOI 10.1038/nature07961
   Ruan XF, 2018, ACTA PHARMACOL SIN, V39, P569, DOI 10.1038/aps.2018.19
   Savina A, 2005, TRAFFIC, V6, P131, DOI 10.1111/j.1600-0854.2004.00257.x
   Savina A, 2003, J BIOL CHEM, V278, P20083, DOI 10.1074/jbc.M301642200
   Savina A, 2002, J CELL SCI, V115, P2505
   Sinha S, 2016, J CELL BIOL, V214, P197, DOI 10.1083/jcb.201601025
   Sluijter JPG, 2018, CARDIOVASC RES, V114, P19, DOI 10.1093/cvr/cvx211
   Song L, 2019, NAT COMMUN, V10, DOI 10.1038/s41467-019-09720-x
   Srivastava A, 2018, ADV CANCER RES, V139, P1, DOI 10.1016/bs.acr.2018.04.001
   Théry C, 2018, J EXTRACELL VESICLES, V7, DOI 10.1080/20013078.2018.1535750
   Timmers L, 2008, STEM CELL RES, V1, P129, DOI 10.1016/j.scr.2008.02.002
   Tögel F, 2007, AM J PHYSIOL-RENAL, V292, pF1626, DOI 10.1152/ajprenal.00339.2006
   Trajkovic K, 2008, SCIENCE, V319, P1244, DOI 10.1126/science.1153124
   Tramontano AF, 2004, BIOCHEM BIOPH RES CO, V320, P34, DOI 10.1016/j.bbrc.2004.05.127
   Wan CH, 2012, PLOS ONE, V7, DOI 10.1371/journal.pone.0037452
   Wang XH, 2016, DIABETES, V65, P3111, DOI 10.2337/db15-1563
   Wang X, 2017, ACS APPL MATER INTER, V9, P11380, DOI 10.1021/acsami.6b13566
   Wang YZ, 2017, BIOCHEM BIOPH RES CO, V487, P887, DOI 10.1016/j.bbrc.2017.04.147
   Wollert T, 2010, NATURE, V464, P864, DOI 10.1038/nature08849
   Xin HQ, 2013, STEM CELLS, V31, P2737, DOI 10.1002/stem.1409
   Yang N, 1998, NATURE, V393, P809, DOI 10.1038/31735
   Yu X, 2006, CANCER RES, V66, P4795, DOI 10.1158/0008-5472.CAN-05-4579
   Yuana Y, 2013, BLOOD REV, V27, P31, DOI 10.1016/j.blre.2012.12.002
   Zhang B, 2015, STEM CELLS, V33, P2158, DOI 10.1002/stem.1771
   Zhou XJ, 2017, AM J PHYSIOL-RENAL, V312, pF963, DOI 10.1152/ajprenal.00078.2017
   Zhu YG, 2014, STEM CELLS, V32, P116, DOI 10.1002/stem.1504
   Zitvogel L, 1998, NAT MED, V4, P594, DOI 10.1038/nm0598-594
NR 121
TC 69
Z9 75
U1 1
U2 66
PU ELSEVIER
PI AMSTERDAM
PA RADARWEG 29, 1043 NX AMSTERDAM, NETHERLANDS
SN 0168-3659
EI 1873-4995
J9 J CONTROL RELEASE
JI J. Control. Release
PD DEC 10
PY 2021
VL 340
BP 136
EP 148
DI 10.1016/j.jconrel.2021.10.019
EA NOV 2021
PG 13
WC Chemistry, Multidisciplinary; Pharmacology & Pharmacy
WE Science Citation Index Expanded (SCI-EXPANDED)
SC Chemistry; Pharmacology & Pharmacy
GA WY1PP
UT WOS:000719057200004
PM 34695524
DA 2026-02-11
ER

PT J
AU Grange, C
   Skovronova, R
   Marabese, F
   Bussolati, B
AF Grange, Cristina
   Skovronova, Renata
   Marabese, Federica
   Bussolati, Benedetta
TI Stem Cell-Derived Extracellular Vesicles and Kidney Regeneration
SO CELLS
LA English
DT Review
DE AKI; CKD; exosomes; regenerative medicine; renal injury
ID DRUG-DELIVERY; MICROVESICLES PROTECT; DIABETIC-NEPHROPATHY; HORIZONTAL
   TRANSFER; MEMBRANE-VESICLES; STROMAL CELLS; RENAL INJURY; EXOSOMES;
   TRANSPLANTATION; PROGRESSION
AB Extracellular vesicles (EVs) are membranous vesicles containing active proteins, lipids, and different types of genetic material such as miRNAs, mRNAs, and DNAs related to the characteristics of the originating cell. They possess a distinctive capacity to communicate over long distances. EVs have been involved in the modulation of several pathophysiological conditions and, more importantly, stem cell-derived EVs appear as a new promising therapeutic option. In fact, several reports provide convincing evidence of the regenerative potential of EVs released by stem cells and, in particular, mesenchymal stromal cells (MSCs) in different kidney injury models. Described mechanisms involve the reprogramming of injured cells, cell proliferation and angiogenesis, and inhibition of cell apoptosis and inflammation. Besides, the therapeutic use of MSC-EVs in clinical trials is under investigation. This review will focus on MSC-EV applications in preclinical models of acute and chronic renal damage including recent data on their use in kidney transplant conditioning. Moreover, ongoing clinical trials are described. Finally, new strategies to broaden and enhance EV therapeutic efficacy by engineering are discussed.
C1 [Grange, Cristina] Univ Turin, Dept Med Sci, Via Nizza 52, I-10126 Turin, Italy.
   [Skovronova, Renata; Marabese, Federica; Bussolati, Benedetta] Univ Turin, Dept Mol Biotechnol & Hlth Sci, Via Nizza 52, I-10126 Turin, Italy.
   [Marabese, Federica] Maria Pia Hosp, I-10132 Turin, Italy.
C3 University of Turin; University of Turin
RP Bussolati, B (corresponding author), Univ Turin, Dept Mol Biotechnol & Hlth Sci, Via Nizza 52, I-10126 Turin, Italy.
EM cristina.grange@unito.it; renata.skovronova@unito.it;
   federica.marabese@edu.unito.it; benedetta.bussolati@unito.it
RI ; Bussolati, Benedetta/AAA-9058-2022
OI GRANGE, CRISTINA/0000-0002-6960-5476; Skovronova,
   Renata/0000-0003-0217-5309; Bussolati, Benedetta/0000-0002-3663-5134
FU Italian Ministry of Health [CTN01 00177 88744]; Regione Piemonte POR
   FESR 2014/2020-Bando Piattaforma Tecnologica Salute e Benessere-Project
   "Terapie Avanzate per Processi Fibrotici Cronici (EVER)"; European Union
   [813839]
FX This research was founded by the IRMI "Italian Regenerative Medicine
   Infrastructure" program (Italian Ministry of Health CTN01 00177 88744)
   and by Regione Piemonte POR FESR 2014/2020-Bando Piattaforma Tecnologica
   Salute e Benessere-Project "Terapie Avanzate per Processi Fibrotici
   Cronici (EVER)." And by the European Union's Horizon 2020 research and
   innovation programme under the Marie Sklodowska-Curie grant agreement No
   813839, project RenalToolBox.
CR Abecassis M, 2008, CLIN J AM SOC NEPHRO, V3, P471, DOI 10.2215/CJN.05021107
   Bank JR, 2015, J IMMUNOL RES, V2015, DOI 10.1155/2015/391797
   Batagov AO, 2013, BIOL DIRECT, V8, DOI 10.1186/1745-6150-8-12
   Bi B, 2007, J AM SOC NEPHROL, V18, P2486, DOI 10.1681/ASN.2007020140
   Börger V, 2017, INT J MOL SCI, V18, DOI 10.3390/ijms18071450
   Borgovan T, 2019, AM J PHYSIOL-CELL PH, V317, pC155, DOI 10.1152/ajpcell.00017.2019
   Bruno S, 2019, AM J PHYSIOL-CELL PH, V317, pC303, DOI 10.1152/ajpcell.00129.2019
   Bruno S, 2017, TISSUE ENG PT A, V23, P1262, DOI [10.1089/ten.TEA.2017.0069, 10.1089/ten.tea.2017.0069]
   Bruno S, 2012, PLOS ONE, V7, DOI 10.1371/journal.pone.0033115
   Bruno S, 2009, J AM SOC NEPHROL, V20, P1053, DOI 10.1681/ASN.2008070798
   Cantaluppi V, 2013, AM J KIDNEY DIS, V61, P300, DOI 10.1053/j.ajkd.2012.05.027
   Caplan AI, 2006, J CELL BIOCHEM, V98, P1076, DOI 10.1002/jcb.20886
   CHARGAFF E, 1946, J BIOL CHEM, V166, P189
   Cho NH, 2018, DIABETES RES CLIN PR, V138, P271, DOI 10.1016/j.diabres.2018.02.023
   Choi HY, 2014, PLOS ONE, V9, DOI 10.1371/journal.pone.0087853
   Collino F, 2015, J AM SOC NEPHROL, V26, P2349, DOI 10.1681/ASN.2014070710
   Crowley LC, 2016, Cold Spring Harb Protoc, V2016, P11, DOI [10.1101/pdb.prot087288, DOI 10.1101/PDB.PROT087288]
   de Jong OG, 2019, ACCOUNTS CHEM RES, V52, P1761, DOI 10.1021/acs.accounts.9b00109
   De Jong OG, 2014, FRONT IMMUNOL, V5, P1, DOI 10.3389/fimmu.2014.00608
   Deregibus MC, 2007, BLOOD, V110, P2440, DOI 10.1182/blood-2007-03-078709
   Di Leva G, 2014, ANNU REV PATHOL-MECH, V9, P287, DOI 10.1146/annurev-pathol-012513-104715
   Eirin A, 2017, KIDNEY INT, V92, P114, DOI 10.1016/j.kint.2016.12.023
   Elahi FM, 2020, STEM CELLS, V38, P15, DOI 10.1002/stem.3061
   Ferreira JR, 2018, FRONT IMMUNOL, V9, DOI 10.3389/fimmu.2018.02837
   Fuhrmann G, 2015, J CONTROL RELEASE, V205, P35, DOI 10.1016/j.jconrel.2014.11.029
   Gatti S, 2011, NEPHROL DIAL TRANSPL, V26, P1474, DOI 10.1093/ndt/gfr015
   Gould SJ, 2013, J EXTRACELL VESICLES, V2, DOI 10.3402/jev.v2i0.20389
   Grange C, 2017, CURR STEM CELL REP, V3, P218, DOI 10.1007/s40778-017-0092-6
   Grange C, 2019, SCI REP-UK, V9, DOI 10.1038/s41598-019-41100-9
   Grange Cristina, 2017, Stem Cell Investig, V4, P90, DOI [10.21037/sci.2017.11.02, 10.21037/sci.2017.11.02]
   Gregorini M, 2017, J CELL MOL MED, V21, P3381, DOI 10.1111/jcmm.13249
   Gu D, 2016, STEM CELLS INT, V2016, DOI 10.1155/2016/2093940
   György B, 2011, CELL MOL LIFE SCI, V68, P2667, DOI 10.1007/s00018-011-0689-3
   Haney MJ, 2019, ADV HEALTHC MATER, V8, DOI 10.1002/adhm.201801271
   Haney MJ, 2015, J CONTROL RELEASE, V207, P18, DOI 10.1016/j.jconrel.2015.03.033
   He J, 2015, NEPHROLOGY, V20, P591, DOI 10.1111/nep.12490
   He J, 2012, NEPHROLOGY, V17, P493, DOI 10.1111/j.1440-1797.2012.01589.x
   Heldring N, 2015, HUM GENE THER, V26, P506, DOI 10.1089/hum.2015.072
   Heuer JG, 2017, AM J PHYSIOL-RENAL, V312, pF951, DOI 10.1152/ajprenal.00443.2016
   Heyman SN, 2011, CONTRIB NEPHROL, V169, P286, DOI 10.1159/000313957
   Humphreys BD, 2008, ANNU REV MED, V59, P311, DOI 10.1146/annurev.med.59.061506.154239
   Hung ME, 2016, J EXTRACELL VESICLES, V5, DOI 10.3402/jev.v5.31027
   Janowska-Wieczorek A, 2001, BLOOD, V98, P3143, DOI 10.1182/blood.V98.10.3143
   Jeppesen DK, 2019, CELL, V177, P428, DOI 10.1016/j.cell.2019.02.029
   Jiang ZZ, 2016, STEM CELL RES THER, V7, DOI 10.1186/s13287-016-0287-2
   Ju GQ, 2015, PLOS ONE, V10, DOI 10.1371/journal.pone.0121534
   Keller S, 2011, J TRANSL MED, V9, DOI 10.1186/1479-5876-9-86
   Kholia S, 2018, FRONT IMMUNOL, V9, DOI 10.3389/fimmu.2018.01639
   Kooijmans SAA, 2016, PHARMACOL RES, V111, P487, DOI 10.1016/j.phrs.2016.07.006
   Lai RC, 2015, SEMIN CELL DEV BIOL, V40, P82, DOI 10.1016/j.semcdb.2015.03.001
   Lai Ruenn Chai, 2012, Int J Proteomics, V2012, P971907, DOI 10.1155/2012/971907
   Lainscek D, 2018, ACS SYNTH BIOL, V7, P2715, DOI 10.1021/acssynbio.8b00192
   Lener T, 2015, J EXTRACELL VESICLES, V4, DOI 10.3402/jev.v4.30087
   Li JS, 2019, ADV EXP MED BIOL, V1165, P661, DOI 10.1007/978-981-13-8871-2_32
   Lim AKH, 2014, INT J NEPHROL RENOV, V7, P361, DOI 10.2147/IJNRD.S40172
   Lötvall J, 2014, J EXTRACELL VESICLES, V3, DOI 10.3402/jev.v3.26913
   Lou GH, 2017, EXP MOL MED, V49, DOI 10.1038/emm.2017.63
   Mathivanan S, 2010, J PROTEOMICS, V73, P1907, DOI 10.1016/j.jprot.2010.06.006
   Mendt M, 2019, BONE MARROW TRANSPL, V54, P789, DOI 10.1038/s41409-019-0616-z
   Mobarrez F, 2015, PLATELETS, V26, P486, DOI 10.3109/09537104.2014.932339
   Murphy DE, 2019, EXP MOL MED, V51
   Nagahama K, 2016, SCI REP-UK, V6, DOI 10.1038/srep30962
   Nassar Wael, 2016, Biomater Res, V20, P21, DOI 10.1186/s40824-016-0068-0
   Ohno S, 2013, MOL THER, V21, P185, DOI 10.1038/mt.2012.180
   Pini A, 2018, PHARMACOL RES, V128, P18, DOI 10.1016/j.phrs.2018.01.002
   Pomatto MAC, 2019, MOL THER-METH CLIN D, V13, P133, DOI 10.1016/j.omtm.2019.01.001
   Pozzoli S, 2018, J NEPHROL, V31, P209, DOI 10.1007/s40620-017-0416-8
   Quesenberry P, 2018, ADV EXP MED BIOL, V1056, P3, DOI 10.1007/978-3-319-74470-4_1
   Ranghino A, 2017, STEM CELL RES THER, V8, DOI 10.1186/s13287-017-0478-5
   Ratajczak J, 2006, LEUKEMIA, V20, P847, DOI 10.1038/sj.leu.2404132
   Ratajczak MZ, 2012, LEUKEMIA, V26, P1166, DOI 10.1038/leu.2011.389
   Ratajczak MZ, 2017, AM J MED SCI, V354, P449, DOI 10.1016/j.amjms.2017.06.001
   Ratajczak MZ, 2016, CLIN TRANSL MED, V5, DOI 10.1186/s40169-016-0087-4
   Record M, 2011, BIOCHEM PHARMACOL, V81, P1171, DOI 10.1016/j.bcp.2011.02.011
   Reis LA, 2012, PLOS ONE, V7, DOI 10.1371/journal.pone.0044092
   Rewa O, 2014, NAT REV NEPHROL, V10, P193, DOI 10.1038/nrneph.2013.282
   Sanchez MBH, 2014, STEM CELL RES THER, V5, DOI 10.1186/scrt514
   Shen B, 2016, STEM CELLS INT, V2016, DOI 10.1155/2016/1240301
   Simonson MS, 2007, KIDNEY INT, V71, P846, DOI 10.1038/sj.ki.5002180
   Springer AD, 2018, NUCLEIC ACID THER, V28, P109, DOI 10.1089/nat.2018.0736
   Sun DM, 2010, MOL THER, V18, P1606, DOI 10.1038/mt.2010.105
   Tao SC, 2018, DRUG DELIV, V25, P241, DOI 10.1080/10717544.2018.1425774
   Tapparo M, 2019, INT J MOL SCI, V20, DOI 10.3390/ijms20102381
   Tetta C, 2017, Current Regenerative Medicine, V6, P2, DOI [10.2174/2468424406666160316003753, 10.2174/2468424406666160316003753, DOI 10.2174/2468424406666160316003753]
   Théry C, 2018, J EXTRACELL VESICLES, V7, DOI 10.1080/20013078.2018.1535750
   Théry C, 2009, NAT REV IMMUNOL, V9, P581, DOI 10.1038/nri2567
   Tomasoni S, 2013, STEM CELLS DEV, V22, DOI 10.1089/scd.2012.0266
   Trionfini P, 2015, NAT REV NEPHROL, V11, P23, DOI 10.1038/nrneph.2014.202
   Valadi H, 2007, NAT CELL BIOL, V9, P654, DOI 10.1038/ncb1596
   van der Meel R, 2014, J CONTROL RELEASE, V195, P72, DOI 10.1016/j.jconrel.2014.07.049
   van der Pol E, 2012, PHARMACOL REV, V64, P676, DOI 10.1124/pr.112.005983
   van Koppen A, 2013, JOVE-J VIS EXP, DOI 10.3791/50398
   Wang B, 2016, MOL THER, V24, P1290, DOI 10.1038/mt.2016.90
   Wang SY, 2019, STEM CELL RES THER, V10, DOI 10.1186/s13287-019-1371-1
   Wiklander OPB, 2019, SCI TRANSL MED, V11, DOI 10.1126/scitranslmed.aav8521
   Zhao LF, 2019, STEM CELL RES THER, V10, DOI 10.1186/s13287-019-1227-8
   Zhou Y, 2013, STEM CELL RES THER, V4, DOI 10.1186/scrt194
   Zou XY, 2014, STEM CELL RES THER, V5, DOI 10.1186/scrt428
NR 98
TC 97
Z9 110
U1 6
U2 29
PU MDPI
PI BASEL
PA ST ALBAN-ANLAGE 66, CH-4052 BASEL, SWITZERLAND
EI 2073-4409
J9 CELLS-BASEL
JI Cells
PD OCT
PY 2019
VL 8
IS 10
AR 1240
DI 10.3390/cells8101240
PG 13
WC Cell Biology
WE Science Citation Index Expanded (SCI-EXPANDED)
SC Cell Biology
GA JO1HP
UT WOS:000497336400129
PM 31614642
OA Green Submitted, gold
DA 2026-02-11
ER

PT J
AU Sankaranarayanan, J
   Lee, SC
   Kim, HK
   Kang, JY
   Kuppa, SS
   Seon, JK
AF Sankaranarayanan, Jaishree
   Lee, Seok Cheol
   Kim, Hyung Keun
   Kang, Ju Yeon
   Kuppa, Sree Samanvitha
   Seon, Jong Keun
TI Exosomes Reshape the Osteoarthritic Defect: Emerging Potential in
   Regenerative Medicine-A Review
SO INTERNATIONAL JOURNAL OF STEM CELLS
LA English
DT Review
DE Cartilage associated defects; Exosomes; Osteoarthritis; Extracellular
   matrix; Three dimensional bioprinting; Regenerative medicine
ID SMALL EXTRACELLULAR VESICLES; MESENCHYMAL STEM-CELLS; HYDROGEL
AB Osteoarthritis (OA) is a joint disorder caused by wear and tear of the cartilage that cushions the joints. It is a progressive condition that can cause significant pain and disability. Currently, there is no cure for OA, though there are treatments available to manage symptoms and slow the progression of the disease. A chondral defect is a common and devastating lesion that is challenging to treat due to its avascular and aneural nature. However, there are conventional therapies available, ranging from microfracture to cell-based therapy. Anyhow, its efficiency in cartilage defects is limited due to unclear cell viability. Exosomes have emerged as a potent therapeutic tool for chondral defects because they are a complicated complex containing cargo of proteins, DNA, and RNA as well as the ability to target cells due to their phospholipidic composition and the altering exosomal contents that boost regeneration potential. Exosomes are used in a variety of applications, including tissue healing and anti-inflammatory therapy. As in recent years, biomaterialsbased bio fabrication has gained popularity among the many printable polymer-based hydrogels, tissue-specific decellularized extracellular matrix might boost the effects rather than an extracellular matrix imitating environment, a short note has been discussed. Exosomes are believed to be the greatest alternative option for current cell-based therapy, and future progress in exosome-based therapy could have a greater influence in the field of orthopaedics. The review focuses extensively on the insights of exosome use and scientific breakthroughs centered OA.
C1 [Sankaranarayanan, Jaishree; Kuppa, Sree Samanvitha; Seon, Jong Keun] Chonnam Natl Univ, Med Sch, Dept Biomed Sci, Hwasun, South Korea.
   [Sankaranarayanan, Jaishree; Lee, Seok Cheol; Kim, Hyung Keun; Kang, Ju Yeon; Kuppa, Sree Samanvitha; Seon, Jong Keun] Chonnam Natl Univ, Hwasun Hosp, Ctr Joint Dis, Dept Orthopaed Surg, Hwasun, South Korea.
   [Sankaranarayanan, Jaishree; Lee, Seok Cheol; Kim, Hyung Keun; Kang, Ju Yeon; Kuppa, Sree Samanvitha; Seon, Jong Keun] Chonnam Natl Univ Hosp, Korea Biomed Mat & Devices Innovat Res Ctr, Gwangju, South Korea.
   [Seon, Jong Keun] Chonnam Natl Univ, Hwasun Hosp, Dept Orthopaed Surg, 322 Seoyang Ro, Hwasun 58128, South Korea.
C3 Chonnam National University; Chonnam National University; Chonnam
   National University; Chonnam National University Hospital; Chonnam
   National University
RP Seon, JK (corresponding author), Chonnam Natl Univ, Hwasun Hosp, Dept Orthopaed Surg, 322 Seoyang Ro, Hwasun 58128, South Korea.
EM seonbell@chonnam.ac.kr
RI ; Kuppa, Sree Samanvitha/JUE-9704-2023
OI Seon, Jong-Keun/0000-0002-6450-2339; SANKARANARAYANAN,
   JAISHREE/0000-0001-5115-6062; Kuppa, Sree
   Samanvitha/0000-0002-0708-6324; Lee, Seok Cheol/0000-0002-8616-9426
FU Korea Fund for Regenerative Medicine (KFRM) - Korea government (the
   Ministry of Science and ICT, the Ministry of Health Welfare)
   [22C0603L1-11]
FX This work was supported by the Korea Fund for Regenerative Medicine
   (KFRM) grant funded by the Korea government (the Ministry of Science and
   ICT, the Ministry of Health & Welfare) (22C0603L1-11).
CR Amsar RM, 2022, FUTUR SCI OA, V8, DOI 10.2144/fsoa-2021-0096
   Chen PF, 2019, THERANOSTICS, V9, P2439, DOI 10.7150/thno.31017
   Chen PH, 2022, INT J PHARMACEUT, V623, DOI 10.1016/j.ijpharm.2022.121952
   Chen S, 2019, CELL PROLIFERAT, V52, DOI 10.1111/cpr.12669
   Chen X, 2020, ARTHRITIS RES THER, V22, DOI 10.1186/s13075-020-02325-6
   Cosenza S, 2017, SCI REP-UK, V7, DOI 10.1038/s41598-017-15376-8
   Domenis R, 2017, MEDIAT INFLAMM, V2017, DOI 10.1155/2017/4814987
   Dufour A, 2022, BIOMATERIALS, V283, DOI 10.1016/j.biomaterials.2022.121405
   Emmanouilidou E, 2010, J NEUROSCI, V30, P6838, DOI 10.1523/JNEUROSCI.5699-09.2010
   Ferroni L, 2022, BIOMATER ADV, V139, DOI 10.1016/j.bioadv.2022.213000
   Filipovic L, 2022, NEW BIOTECHNOL, V69, P36, DOI 10.1016/j.nbt.2022.03.001
   Guan M, 2023, INT J BIOL MACROMOL, V232, DOI 10.1016/j.ijbiomac.2023.123479
   Guan PF, 2022, BIOACT MATER, V10, P145, DOI 10.1016/j.bioactmat.2021.09.010
   He L, 2020, STEM CELL RES THER, V11, DOI 10.1186/s13287-020-01781-w
   Hu HX, 2020, J EXTRACELL VESICLES, V9, DOI 10.1080/20013078.2020.1778883
   Hu L, 2016, SCI REP-UK, V6, DOI 10.1038/srep32993
   Hunter DJ, 2019, LANCET, V393, P1745, DOI 10.1016/S0140-6736(19)30417-9
   Jia YW, 2022, THERANOSTICS, V12, P6548, DOI 10.7150/thno.74305
   Jo CH, 2014, STEM CELLS, V32, P1254, DOI 10.1002/stem.1634
   JOHNSTONE RM, 1987, J BIOL CHEM, V262, P9412
   Khongkow M, 2019, SCI REP-UK, V9, DOI 10.1038/s41598-019-44569-6
   Kim M, 2021, SCI REP-UK, V11, DOI 10.1038/s41598-021-86785-z
   Kurian TK, 2021, MOL BIOTECHNOL, V63, P249, DOI 10.1007/s12033-021-00300-3
   Li GP, 2023, J EXTRACELL VESICLES, V12, DOI 10.1002/jev2.12305
   Li Q, 2023, ADV SCI, V10, DOI 10.1002/advs.202303650
   Li ZQ, 2020, AM J MED SCI, V360, P693, DOI 10.1016/j.amjms.2020.07.025
   Liu H, 2023, ACS APPL MATER INTER, V15, P27486, DOI 10.1021/acsami.3c00898
   Long CM, 2022, FRONT SURG, V9, DOI 10.3389/fsurg.2022.1030288
   Makris EA, 2015, NAT REV RHEUMATOL, V11, P21, DOI 10.1038/nrrheum.2014.157
   Ng Chiew Yong, 2021, Int J Nanomedicine, V16, P6749, DOI [10.2147/ijn.s327059, 10.2147/IJN.S327059]
   Nikfarjam S, 2020, J TRANSL MED, V18, DOI 10.1186/s12967-020-02622-3
   Qiu YL, 2020, CANCER MANAG RES, V12, P10809, DOI 10.2147/CMAR.S277324
   Sang XH, 2022, TISSUE ENG REGEN MED, V19, P629, DOI 10.1007/s13770-022-00437-5
   Scioli MG, 2017, J TISSUE ENG REGEN M, V11, P2398, DOI 10.1002/term.2139
   Song JE, 2021, CELLS-BASEL, V10, DOI 10.3390/cells10010120
   Sun L, 2018, J CANCER, V9, P2631, DOI 10.7150/jca.24978
   Sun XD, 2023, J PERS MED, V13, DOI 10.3390/jpm13020180
   Sun YH, 2021, NPG ASIA MATER, V13, DOI 10.1038/s41427-021-00340-w
   Sun Z, 2021, LIFE SCI, V265, DOI 10.1016/j.lfs.2020.118778
   Tao SC, 2021, BIOACT MATER, V6, P4455, DOI 10.1016/j.bioactmat.2021.04.031
   Théry C, 2018, J EXTRACELL VESICLES, V7, DOI 10.1080/20013078.2018.1535750
   Wang CX, 2017, MOL THER, V25, P192, DOI 10.1016/j.ymthe.2016.09.001
   Wang SJ, 2019, FRONT CHEM, V7, DOI 10.3389/fchem.2019.00677
   Wu XX, 2021, CELLS-BASEL, V10, DOI 10.3390/cells10020251
   Xing HY, 2021, J NANOBIOTECHNOL, V19, DOI 10.1186/s12951-021-00991-5
   Yan LT, 2021, CLIN TRANSL MED, V11, DOI 10.1002/ctm2.255
   Zhang FX, 2021, BIOMATERIALS, V278, DOI 10.1016/j.biomaterials.2021.121169
   Zhang L, 2022, FRONT GENET, V13, DOI 10.3389/fgene.2022.915141
   Zhang S, 2016, OSTEOARTHR CARTILAGE, V24, P2135, DOI 10.1016/j.joca.2016.06.022
   Zhang SP, 2022, AM J SPORT MED, V50, P788, DOI 10.1177/03635465211068129
   Zhang XP, 2019, INT J MOL SCI, V20, DOI 10.3390/ijms20225573
   Zhao Y, 2018, INT ORTHOP, V42, P2865, DOI 10.1007/s00264-018-4093-6
   Zheng L, 2019, NANOMEDICINE-UK, V14, P3193, DOI 10.2217/nnm-2018-0498
   Zou WC, 2019, ADV SCI, V6, DOI 10.1002/advs.201801313
NR 54
TC 4
Z9 5
U1 0
U2 6
PU KOREAN SOC STEM CELL RESEARCH
PI BANPO-DONG
PA CATHOLIC UNIV KOREA 505, INST BIOMEDICAL INDUSTRY, BANPO-DONG, SEOCHO-GU
   00000, SOUTH KOREA
SN 2005-3606
EI 2005-5447
J9 INT J STEM CELLS
JI Int J. Stem Cells
PD NOV
PY 2024
VL 17
IS 4
BP 381
EP 396
DI 10.15283/ijsc23108
EA JAN 2024
PG 16
WC Cell & Tissue Engineering; Cell Biology
WE Science Citation Index Expanded (SCI-EXPANDED)
SC Cell Biology
GA R2S7Z
UT WOS:001227296600001
PM 38246659
OA Green Submitted, gold
DA 2026-02-11
ER

PT J
AU Choudhery, MS
   Arif, T
   Mahmood, R
   Harris, DT
AF Choudhery, Mahmood S.
   Arif, Taqdees
   Mahmood, Ruhma
   Harris, David T.
TI Stem Cell-Based Acellular Therapy: Insight into Biogenesis,
   Bioengineering and Therapeutic Applications of Exosomes
SO BIOMOLECULES
LA English
DT Review
DE exosomes; cellular therapy; acellular therapy; miRNA; biogenesis;
   bioengineering
ID EXTRACELLULAR VESICLES; PROTEINS; MARKERS; STORAGE; MODEL
AB The vast regenerative potential of stem cells has laid the foundation for stem cell-based therapies. However, certain challenges limit the application of cell-based therapies. The therapeutic use of cell-free therapy can avoid limitations associated with cell-based therapies. Acellular stem cell-based therapies rely on the use of biological factors released by stem cells, including growth factors and extracellular vesicles such as exosomes. Due to their comparable regenerative potential, acellular therapies may provide a feasible and scalable alternative to stem cell-based therapies. Exosomes are small vesicles secreted by various types of cells, including stem cells. Exosomes contain parent cell-derived nucleic acids, proteins, lipids, and other bioactive molecules. They play an important role in intra-cellular communication and influence the biological characteristics of cells. Exosomes inherit the properties of their parent cells; therefore, stem cell-derived exosomes are of particular interest for applications of regenerative medicine. In comparison to stem cell-based therapy, exosome therapy offers several benefits, such as easy transport and storage, no risk of immunological rejection, and few ethical dilemmas. Unlike stem cells, exosomes can be lyophilized and stored off-the-shelf, making acellular therapies standardized and more accessible while reducing overall treatment costs. Exosome-based acellular treatments are therefore readily available for applications in patients at the time of care. The current review discusses the use of exosomes as an acellular therapy. The review explores the molecular mechanism of exosome biogenesis, various methods for exosome isolation, and characterization. In addition, the latest advancements in bioengineering techniques to enhance exosome potential for acellular therapies have been discussed. The challenges in the use of exosomes as well as their diverse applications for the diagnosis and treatment of diseases have been reviewed in detail.
C1 [Choudhery, Mahmood S.; Arif, Taqdees] Univ Hlth Sci, Dept Human Genet & Mol Biol, Lahore 54600, Pakistan.
   [Mahmood, Ruhma] Jinnah Hosp, Allama Iqbal Med Coll, Lahore 54700, Pakistan.
   [Harris, David T.] Univ Arizona, Univ Arizona Hlth Sci Biorepository, Coll Med, Dept Immunobiol, Tucson, AZ 85721 USA.
C3 University of Health Science - Pakistan; University of Arizona Health
   Sciences; University of Arizona
RP Harris, DT (corresponding author), Univ Arizona, Univ Arizona Hlth Sci Biorepository, Coll Med, Dept Immunobiol, Tucson, AZ 85721 USA.
EM ms20031@yahoo.com; taqdeesarif01@gmail.com; ruhma_mahmood@yahoo.com;
   davidh@email.arizona.edu
RI ; Choudhery, Mahmood S/H-3326-2019
OI Arif, Taqdees/0000-0002-0258-1510; Choudhery, Mahmood
   S/0000-0003-2038-4817
CR Abdulmalek OAAY, 2024, INT J MOL SCI, V25, DOI 10.3390/ijms25063562
   Abeysinghe P, 2021, FRONT CELL INFECT MI, V11, DOI 10.3389/fcimb.2021.780424
   Al-Nedawi K, 2009, P NATL ACAD SCI USA, V106, P3794, DOI 10.1073/pnas.0804543106
   Amarnath S, 2015, STEM CELLS, V33, P1200, DOI 10.1002/stem.1934
   Antimisiaris SG, 2018, PHARMACEUTICS, V10, DOI 10.3390/pharmaceutics10040218
   Arif T, 2023, CELL BIOL INT, V47, P699, DOI 10.1002/cbin.11972
   Barile L, 2014, CARDIOVASC RES, V103, P530, DOI 10.1093/cvr/cvu167
   Boehler RM, 2011, BIOTECHNIQUES, V51, P239, DOI 10.2144/000113754
   BONUCCI E, 1970, Z ZELLFORSCH MIK ANA, V103, P192, DOI 10.1007/BF00337312
   Bukong TN, 2014, PLOS PATHOG, V10, DOI 10.1371/journal.ppat.1004424
   Chen IH, 2017, P NATL ACAD SCI USA, V114, P3175, DOI 10.1073/pnas.1618088114
   Chen J, 2020, STEM CELL RES THER, V11, DOI 10.1186/s13287-020-01610-0
   Choudhery MS, 2012, TRANSFUSION, V52, p188A
   Choudhery M.S., 2020, Regenerative Medicine: BoDBooks on Demand
   Choudhery MS, 2021, WORLD J STEM CELLS, V13, P1845, DOI 10.4252/wjsc.v13.i12.1845
   Choudhery MS, 2014, J SURG RES, V187, P24, DOI 10.1016/j.jss.2013.09.027
   Colombo M, 2013, J CELL SCI, V126, P5553, DOI 10.1242/jcs.128868
   Cui GH, 2018, FASEB J, V32, P654, DOI 10.1096/fj.201700600R
   Dimik M, 2023, DRUG DELIV TRANSL RE, V13, P473, DOI 10.1007/s13346-022-01225-3
   Donnelly H, 2018, J R SOC INTERFACE, V15, DOI 10.1098/rsif.2018.0388
   Doyle LM, 2019, CELLS-BASEL, V8, DOI 10.3390/cells8070727
   El-Tookhy OS, 2017, INT J STEM CELLS, V10, P144, DOI 10.15283/ijsc17043
   García-Manrique P, 2018, J EXTRACELL VESICLES, V7, DOI 10.1080/20013078.2017.1422676
   Ghafouri-Fard S, 2021, FRONT CELL DEV BIOL, V9, DOI 10.3389/fcell.2021.653296
   Ghossoub R, 2014, NAT COMMUN, V5, DOI 10.1038/ncomms4477
   Gool EL, 2017, CLIN CHEM, V63, P1633, DOI 10.1373/clinchem.2016.271049
   Gupta PK., 2020, Problem Solving Questions in Toxicology: A Study Guide for the Board and other Examinations, P83, DOI DOI 10.1007/978-3-030-50409-0_7
   Gurung S, 2021, CELL COMMUN SIGNAL, V19, DOI 10.1186/s12964-021-00730-1
   Han C, 2016, STEM CELLS INT, V2016, DOI 10.1155/2016/7653489
   Hejrati A, 2021, INT J RHEUM DIS, V24, P159, DOI 10.1111/1756-185X.14021
   Huang F, 2017, CELL PHYSIOL BIOCHEM, V44, P240, DOI 10.1159/000484677
   Jakobsen KR, 2015, J EXTRACELL VESICLES, V4, DOI 10.3402/jev.v4.26659
   Jarrige M, 2021, CELLS-BASEL, V10, DOI 10.3390/cells10020240
   Justiz Vaillant A. A., 2022, Physiology, Immune Response
   Kalluri R, 2020, SCIENCE, V367, P640, DOI 10.1126/science.aau6977
   Konaklı Mİ, 2020, Demiroglu Science University Florence Nightingale Journal of Medicine, V6, P157, DOI [10.5606/fng.btd.2020.25038, 10.5606/fng.btd.2020.25038, DOI 10.5606/FNG.BTD.2020.25038]
   Kucuk N, 2021, INT J MOL SCI, V22, DOI 10.3390/ijms22179543
   Kul YO., 2022, J Experimental Basic Med Sci, V3, P006
   Lai JJ, 2022, ADV SCI, V9, DOI 10.1002/advs.202103222
   Lai RC, 2010, STEM CELL RES, V4, P214, DOI 10.1016/j.scr.2009.12.003
   Lee KM, 2023, INT J MOL SCI, V24, DOI 10.3390/ijms24119418
   Li GH, 2021, J MATER CHEM B, V9, P2709, DOI 10.1039/d0tb02894k
   Li WH, 2013, MOL MED REP, V8, P1876, DOI 10.3892/mmr.2013.1738
   Li XY, 2014, INT J MOL MED, V34, P695, DOI 10.3892/ijmm.2014.1821
   Liu F, 2017, ACS NANO, V11, P10712, DOI 10.1021/acsnano.7b04878
   Liu YX, 2019, DOSE-RESPONSE, V17, DOI 10.1177/1559325819892702
   Lotfy A, 2023, STEM CELL RES THER, V14, DOI 10.1186/s13287-023-03287-7
   Luan X, 2017, ACTA PHARMACOL SIN, V38, P754, DOI 10.1038/aps.2017.12
   Ma YF, 2023, ADV SCI, V10, DOI 10.1002/advs.202302622
   Man K, 2020, NANOMATERIALS-BASEL, V10, DOI 10.3390/nano10091838
   Margiana R, 2022, STEM CELL RES THER, V13, DOI 10.1186/s13287-022-03054-0
   Mead B, 2018, INVEST OPHTH VIS SCI, V59, P5473, DOI 10.1167/iovs.18-25310
   Milane L, 2015, J CONTROL RELEASE, V219, P278, DOI 10.1016/j.jconrel.2015.06.029
   Ghasroldasht MM, 2022, INT J MOL SCI, V23, DOI 10.3390/ijms23052850
   Muthu Sathish, 2021, Stem Cell Investig, V8, P7, DOI [10.21037/sci-2020-037, 10.21037/sci-2020-037]
   Nassar Wael, 2016, Biomater Res, V20, P21, DOI 10.1186/s40824-016-0068-0
   Nautiyal A, 2021, PIGM CELL MELANOMA R, DOI 10.1111/pcmr.12986
   Nojehdehi S, 2018, J CELL BIOCHEM, V119, P9433, DOI 10.1002/jcb.27260
   Ocansey DKW, 2020, BIOL REV, V95, P1287, DOI 10.1111/brv.12608
   Özkan I, 2021, SCI REP-UK, V11, DOI 10.1038/s41598-021-93876-4
   Perde-Schrepler M., 2024, Helyon
   Peshkova M, 2022, INT J MOL SCI, V23, DOI 10.3390/ijms232213796
   Petrenko Y, 2020, SCI REP-UK, V10, DOI 10.1038/s41598-020-61167-z
   Que RS, 2016, J ZHEJIANG UNIV-SC B, V17, P352, DOI 10.1631/jzus.B1500305
   Rao DY, 2022, FRONT BIOENG BIOTECH, V9, DOI 10.3389/fbioe.2021.797359
   Rezabakhsh A, 2021, STEM CELL RES THER, V12, DOI 10.1186/s13287-021-02596-z
   Rezaie J, 2022, CELL COMMUN SIGNAL, V20, DOI 10.1186/s12964-022-00959-4
   Rezaie J, 2021, CELL BIOSCI, V11, DOI 10.1186/s13578-021-00537-0
   Sabry D, 2020, BIOTECHNOL LETT, V42, P1597, DOI 10.1007/s10529-020-02908-y
   Saha P, 2021, BIOENGINEERING-BASEL, V8, DOI 10.3390/bioengineering8100139
   Scarfe L, 2018, STEM CELL RES THER, V9, DOI 10.1186/s13287-018-1076-x
   Shake JG, 2002, ANN THORAC SURG, V73, P1919, DOI 10.1016/S0003-4975(02)03517-8
   Sharma P, 2020, SCI REP-UK, V10, DOI 10.1038/s41598-019-56542-4
   Sharma R, 2021, J DIABETES RES, V2021, DOI 10.1155/2021/9534574
   Shi H, 2021, FRONT CELL DEV BIOL, V9, DOI 10.3389/fcell.2021.736022
   Smith JA, 2015, BIOGERONTOLOGY, V16, P147, DOI 10.1007/s10522-014-9510-7
   Sokolova V, 2011, COLLOID SURFACE B, V87, P146, DOI 10.1016/j.colsurfb.2011.05.013
   Strauss K, 2010, J BIOL CHEM, V285, P26279, DOI 10.1074/jbc.M110.134775
   Suzuki E, 2016, WORLD J STEM CELLS, V8, P297, DOI 10.4252/wjsc.v8.i9.297
   Tan F, 2024, SIGNAL TRANSDUCT TAR, V9, DOI 10.1038/s41392-023-01704-0
   Vlassov AV, 2012, BBA-GEN SUBJECTS, V1820, P940, DOI 10.1016/j.bbagen.2012.03.017
   Wang AYL, 2021, INT J MOL SCI, V22, DOI 10.3390/ijms22041769
   Wang TY, 2024, FRONT BIOENG BIOTECH, V11, DOI 10.3389/fbioe.2023.1287714
   Wang X, 2023, CANCER GENE THER, V30, P1051, DOI 10.1038/s41417-023-00617-y
   Wang Z, 2024, FRONT CELL DEV BIOL, V12, DOI 10.3389/fcell.2024.1344705
   White IJ, 2006, EMBO J, V25, P1, DOI 10.1038/sj.emboj.7600759
   Willerth SM, 2019, StemJournal, V1, P1, DOI [10.3233/stj-180001, DOI 10.3233/STJ-180001, 10.3233/STJ-180001]
   Willis GR, 2017, FRONT CARDIOVASC MED, V4, DOI 10.3389/fcvm.2017.00063
   Wu F, 2019, ENDOCR-RELAT CANCER, V26, P525, DOI 10.1530/ERC-19-0008
   Wu YT, 2015, ANALYST, V140, P6631, DOI 10.1039/c5an00688k
   Xu ZJ, 2020, MOL CANCER, V19, DOI 10.1186/s12943-020-01278-3
   Yang MM, 2022, FRONT ENDOCRINOL, V13, DOI 10.3389/fendo.2022.1027686
   Yu LL, 2018, BIOMED RES INT, V2018, DOI 10.1155/2018/3634563
   Zaborowski MP, 2015, BIOSCIENCE, V65, P783, DOI 10.1093/biosci/biv084
   Zech D, 2012, CELL COMMUN SIGNAL, V10, DOI 10.1186/1478-811X-10-37
   Zhang KR, 2023, NATURE, V617, DOI [10.1038/s44222-023-00064-2, 10.1038/s41586-023-05911-1, 10.1109/NOMS56928.2023.10154321, 10.1080/14786419.2023.2291823]
   Zhang W, 2018, EXP CELL RES, V370, P333, DOI 10.1016/j.yexcr.2018.06.035
   Zhang Y, 2020, INT J NANOMED, V15, P6917, DOI 10.2147/IJN.S264498
   Zhang Y, 2019, CELL BIOSCI, V9, DOI 10.1186/s13578-019-0282-2
   Zheng DD, 2021, FRONT CELL DEV BIOL, V8, DOI 10.3389/fcell.2020.616161
   Zhou ZZ, 2023, FRONT MED-LAUSANNE, V10, DOI 10.3389/fmed.2023.1251839
NR 101
TC 30
Z9 31
U1 5
U2 12
PU MDPI
PI BASEL
PA MDPI AG, Grosspeteranlage 5, CH-4052 BASEL, SWITZERLAND
EI 2218-273X
J9 BIOMOLECULES
JI Biomolecules
PD JUL
PY 2024
VL 14
IS 7
AR 792
DI 10.3390/biom14070792
PG 26
WC Biochemistry & Molecular Biology
WE Science Citation Index Expanded (SCI-EXPANDED)
SC Biochemistry & Molecular Biology
GA ZQ2G7
UT WOS:001276689800001
PM 39062506
OA Green Submitted, gold
DA 2026-02-11
ER

PT J
AU Ahmadi, M
   Rezaie, J
AF Ahmadi, Mahdi
   Rezaie, Jafar
TI Ageing and mesenchymal stem cells derived exosomes: Molecular insight
   and challenges
SO CELL BIOCHEMISTRY AND FUNCTION
LA English
DT Review
DE ageing; exosomes; mesenchymal stem cells; senescence
ID EXTRACELLULAR VESICLES; SENESCENT CELLS; STROMAL CELLS; BONE; AGE;
   MICROVESICLES; SUPPRESSION; SECRETION; DELIVERY; IMPACT
AB Ageing induces a great risk factor that participates in progressing various degenerative diseases morbidities. The main characteristic of ageing is the failure in maintaining homeostasis in the organs with a cellular senescence. Senescence is characterized by reduced cell growth, evade cellular death, and acquiring a senescence-associated secretory phenotype (SASP). Mesenchymal stem cells (MSCs) are advantageous cells in regenerative medicine, exerting pleiotropic functions by producing soluble factors, such as exosomes. MSCs and their exosomes (MSCs-Exo) kinetic are affected by ageing and other aged exosomes. Exosomes biogenesis from aged MSCs is accelerated and their exosomal cargoes, such as miRNAs, vary as compared to those of normal cells. Besides, exosomes from aged MSCs loss their regenerative potential and may negatively influence the function of recipient cells. MSCs-Exo can improve ageing and age-related diseases; however, the detailed mechanisms remain yet elusive. Although exosomes-therapy may serve as a new approach to combat ageing, the translation of preclinical results to clinic needs more extensive investigation on exosomes both on their biology and related techniques. Overall, scrutiny on the effect of ageing on MSCs and vice versa is vital for designing novel therapy using MSCs with focus on the management of older individuals.
C1 [Ahmadi, Mahdi] Tabriz Univ Med Sci, TB & Lung Dis Res Ctr, Tabriz, Iran.
   [Rezaie, Jafar] Urmia Univ Med Sci, Cellular & Mol Med Res Inst, Solid Tumor Res Ctr, Shafa St,Ershad Blvd,POB 1138, Orumiyeh 57147, Iran.
C3 Tabriz University of Medical Science; Urmia University of Medical
   Sciences
RP Rezaie, J (corresponding author), Urmia Univ Med Sci, Cellular & Mol Med Res Inst, Solid Tumor Res Ctr, Shafa St,Ershad Blvd,POB 1138, Orumiyeh 57147, Iran.
EM rezaie.j@umsu.ac.ir
RI ahmadi, mahdi/M-4295-2017; Rezaie, Jafar/U-2932-2019
OI ahmadi, mahdi/0000-0002-0774-9378; Rezaie, Jafar/0000-0001-8175-3730
CR Ahmed S, 2018, OXID MED CELL LONGEV, V2018, DOI 10.1155/2018/8367846
   Baker DJ, 2016, NATURE, V530, P184, DOI 10.1038/nature16932
   Baker DJ, 2011, NATURE, V479, P232, DOI 10.1038/nature10600
   Beer L, 2015, SCI REP-UK, V5, DOI 10.1038/srep16662
   Campisi J, 2005, CELL, V120, P513, DOI 10.1016/j.cell.2005.02.003
   Campisi J, 2013, ANNU REV PHYSIOL, V75, P685, DOI 10.1146/annurev-physiol-030212-183653
   Chen LJ, 2019, STEM CELL RES THER, V10, DOI 10.1186/s13287-018-1105-9
   Colombo M, 2014, ANNU REV CELL DEV BI, V30, P255, DOI 10.1146/annurev-cellbio-101512-122326
   Cosenza S, 2017, SCI REP-UK, V7, DOI 10.1038/s41598-017-15376-8
   D'Anca M, 2019, FRONT AGING NEUROSCI, V11, DOI 10.3389/fnagi.2019.00232
   D'Arrigo D, 2019, J CLIN MED, V8, DOI 10.3390/jcm8111867
   Davis C, 2017, TISSUE ENG PT A, V23, P1231, DOI [10.1089/ten.TEA.2016.0525, 10.1089/ten.tea.2016.0525]
   Ding SLS, 2017, INT J MOL SCI, V18, DOI 10.3390/ijms18081406
   Doeppner TR, 2015, STEM CELL TRANSL MED, V4, P1131, DOI 10.5966/sctm.2015-0078
   Fafián-Labora J, 2017, SCI REP-UK, V7, DOI 10.1038/srep43923
   Fafián-Labora J, 2015, SCI REP-UK, V5, DOI 10.1038/srep16765
   Fafián-Labora J, 2020, STEM CELL RES THER, V11, DOI 10.1186/s13287-019-1534-0
   Fan BY, 2020, DIABETOLOGIA, V63, P431, DOI 10.1007/s00125-019-05043-0
   Fujii M, 2006, MECH AGEING DEV, V127, P639, DOI 10.1016/j.mad.2006.03.001
   Fulop T, 2010, BIOGERONTOLOGY, V11, P547, DOI 10.1007/s10522-010-9287-2
   Fulzele S, 2019, AGING-US, V11, P1791, DOI 10.18632/aging.101874
   Ganguly P, 2017, CELL TRANSPLANT, V26, P1520, DOI 10.1177/0963689717721201
   Giwa S, 2017, NAT BIOTECHNOL, V35, P530, DOI 10.1038/nbt.3889
   Ha D, 2016, ACTA PHARM SIN B, V6, P287, DOI 10.1016/j.apsb.2016.02.001
   Harrell CR, 2020, PHARMACEUTICS, V12, DOI 10.3390/pharmaceutics12050474
   Hassanpour M, 2020, INFECT GENET EVOL, V85, DOI 10.1016/j.meegid.2020.104422
   Herranz N, 2018, J CLIN INVEST, V128, P1238, DOI 10.1172/JCI95148
   Huang RQ, 2019, AGING-US, V11, P7996, DOI 10.18632/aging.102314
   Jabbari N, 2020, J CELL PHYSIOL, V235, P6345, DOI 10.1002/jcp.29668
   Kenyon CJ, 2010, NATURE, V464, P504, DOI 10.1038/nature08980
   Keshtkar S, 2018, STEM CELL RES THER, V9, DOI 10.1186/s13287-018-0791-7
   Khaksar M, 2018, CELL BIOCHEM FUNCT, V36, P346, DOI 10.1002/cbf.3354
   Khayrullin A, 2019, CELLS-BASEL, V8, DOI 10.3390/cells8010037
   Kirkwood TBL, 2000, NATURE, V408, P233, DOI 10.1038/35041682
   Kulkarni R, 2018, STEM CELLS, V36, P420, DOI 10.1002/stem.2756
   Lai RC, 2015, SEMIN CELL DEV BIOL, V40, P82, DOI 10.1016/j.semcdb.2015.03.001
   Larsson LG, 2011, SEMIN CANCER BIOL, V21, P367, DOI 10.1016/j.semcancer.2011.10.005
   Lee C, 2012, CIRCULATION, V126, P2601, DOI 10.1161/CIRCULATIONAHA.112.114173
   Lei Q, 2017, THERANOSTICS, V7, P2673, DOI 10.7150/thno.18915
   Lespagnol A, 2008, CELL DEATH DIFFER, V15, P1723, DOI 10.1038/cdd.2008.104
   Li P, 2017, THERANOSTICS, V7, P789, DOI 10.7150/thno.18133
   Li Y, 2017, INT J MOL MED, V39, P775, DOI 10.3892/ijmm.2017.2912
   Liu SQ, 2019, STEM CELLS, V37, P779, DOI 10.1002/stem.2996
   López-Otín C, 2013, CELL, V153, P1194, DOI 10.1016/j.cell.2013.05.039
   Lunyak VV, 2017, FRONT GENET, V8, DOI 10.3389/fgene.2017.00220
   Missoum Asmaa, 2020, Curr Urol, V13, P189, DOI [10.1159/000499272, 10.1159/000499272]
   Morishita M, 2017, J PHARM SCI-US, V106, P2265, DOI 10.1016/j.xphs.2017.02.030
   Okada M, 2016, STEM CELLS, V34, P148, DOI 10.1002/stem.2211
   Panagiotou Nikolaos, 2016, Curr Pathobiol Rep, V4, P181, DOI 10.1007/s40139-016-0115-5
   Phan J, 2018, J EXTRACELL VESICLES, V7, DOI 10.1080/20013078.2018.1522236
   Phinney DG, 2017, STEM CELLS, V35, P851, DOI 10.1002/stem.2575
   Platas J, 2016, AGING-US, V8, P1703, DOI 10.18632/aging.101007
   Prattichizzo F, 2019, J EXTRACELL VESICLES, V8, DOI 10.1080/20013078.2019.1656044
   Rana A, 2015, JAMA SURG, V150, P252, DOI 10.1001/jamasurg.2014.2038
   Reya T, 2001, NATURE, V414, P105, DOI 10.1038/35102167
   Rodier Francis, 2013, Methods Mol Biol, V965, P165, DOI 10.1007/978-1-62703-239-1_10
   Shiels PG, 2017, PRACT LAB MED, V7, P49, DOI 10.1016/j.plabm.2016.04.002
   Shiels Paul G, 2015, Curr Aging Sci, V8, P123, DOI 10.2174/187460980801150727110353
   Shiels PG, 2011, PLOS ONE, V6, DOI 10.1371/journal.pone.0022521
   Steinbeck JA, 2015, NEURON, V86, P187, DOI 10.1016/j.neuron.2015.03.002
   Su T, 2019, ACS NANO, V13, P2450, DOI 10.1021/acsnano.8b09375
   Suzman R, 2015, LANCET, V385, P484, DOI 10.1016/S0140-6736(14)61597-X
   Suzuki E, 2017, ADV EXP MED BIOL, V998, P179, DOI 10.1007/978-981-10-4397-0_12
   Takahashi A, 2017, NAT COMMUN, V8, DOI 10.1038/ncomms15287
   Takasugi M, 2017, NAT COMMUN, V8, DOI 10.1038/ncomms15728
   Théry C, 2018, J EXTRACELL VESICLES, V7, DOI 10.1080/20013078.2018.1535750
   Tofino-Vian M, 2017, OXID MED CELL LONGEV, V2017, P1
   Tukmechi A, 2014, AQUAC RES, V45, P1737, DOI 10.1111/are.12118
   Urbanelli L, 2016, INT J MOL SCI, V17, DOI 10.3390/ijms17091408
   van der Pol E, 2014, J THROMB HAEMOST, V12, P1182, DOI 10.1111/jth.12602
   van Niel G, 2018, NAT REV MOL CELL BIO, V19, P213, DOI 10.1038/nrm.2017.125
   Vono R, 2018, ANTIOXID REDOX SIGN, V29, P864, DOI 10.1089/ars.2017.7294
   Wang B, 2016, STEM CELLS DEV, V25, P1755, DOI 10.1089/scd.2016.0079
   Wang X, 2018, MOL MED REP, V18, P2253, DOI 10.3892/mmr.2018.9207
   Wang YC, 2015, ADV MECH ENG, V7, DOI 10.1177/1687814015586111
   Watson DC, 2016, BIOMATERIALS, V105, P195, DOI 10.1016/j.biomaterials.2016.07.003
   Weilner S, 2016, AGING CELL, V15, P744, DOI 10.1111/acel.12484
   Willis GR, 2017, FRONT CARDIOVASC MED, V4, DOI 10.3389/fcvm.2017.00063
   Xu YC, 2015, ENDOCR REV, V36, P174, DOI 10.1210/er.2013-1079
   Yoshida M, 2019, CELL METAB, V30, P329, DOI 10.1016/j.cmet.2019.05.015
   Zhang YL, 2017, NATURE, V548, P52, DOI 10.1038/nature23282
NR 81
TC 82
Z9 88
U1 4
U2 36
PU WILEY
PI HOBOKEN
PA 111 RIVER ST, HOBOKEN 07030-5774, NJ USA
SN 0263-6484
EI 1099-0844
J9 CELL BIOCHEM FUNCT
JI Cell Biochem. Funct.
PD JAN
PY 2021
VL 39
IS 1
BP 60
EP 66
DI 10.1002/cbf.3602
EA NOV 2020
PG 7
WC Biochemistry & Molecular Biology; Cell Biology
WE Science Citation Index Expanded (SCI-EXPANDED)
SC Biochemistry & Molecular Biology; Cell Biology
GA PO8UT
UT WOS:000587308100001
PM 33164248
DA 2026-02-11
ER

PT J
AU Zheng, WJ
   Yang, YM
   Sequeira, RC
   Bishop, CE
   Atala, A
   Gu, ZF
   Zhao, WX
AF Zheng, Wenjie
   Yang, Yumin
   Sequeira, Russel Clive
   Bishop, Colin E.
   Atala, Anthony
   Gu, Zhifeng
   Zhao, Weixin
TI Effects of Extracellular Vesicles Derived from Mesenchymal Stem/Stromal
   Cells on Liver Diseases
SO CURRENT STEM CELL RESEARCH & THERAPY
LA English
DT Review
DE Mesenchymal stem/stromal cells; extracellular vesicles; liver diseases;
   fibrosis; hepatocellular carcinoma; regenerative medicine
ID NATURAL-KILLER-CELLS; UMBILICAL-CORD BLOOD; STEM-CELLS; BONE-MARROW;
   STROMAL CELLS; HEPATOCELLULAR-CARCINOMA; INTERNATIONAL-SOCIETY;
   ALCOHOLIC CIRRHOSIS; SIGNALING PATHWAY; IN-VITRO
AB Therapeutic effects of Mesenchymal Stem/Stromal Cells (MSCs) transplantation have been observed in various disease models. However, it is thought that MSCs-mediated effects largely depend on the paracrine manner of secreting cytokines, growth factors, and Extracellular Vesicles (EVs). Similarly, MSCs-derived EVs also showed therapeutic benefits in various liver diseases through alleviating fibrosis, improving regeneration of hepatocytes, and regulating immune activity. This review provides an overview of the MSCs, their EVs, and their therapeutic potential in treating various liver diseases including liver fibrosis, acute and chronic liver injury, and Hepatocellular Carcinoma (HCC). More specifically, the mechanisms by which MSC-EVs induce therapeutic benefits in liver diseases will be covered. In addition, comparisons between MSCs and their EVs were also evaluated as regenerative medicine against liver diseases. While the mechanisms of action and clinical efficacy must continue to be evaluated and verified, MSCs-derived EVs currently show tremendous potential and promise as a regenerative medicine treatment for liver disease in the future.
C1 [Zheng, Wenjie; Gu, Zhifeng] Nantong Univ, Affiliated Hosp, Res Ctr Clin Med, Nantong 226001, Jiangsu, Peoples R China.
   [Zheng, Wenjie; Sequeira, Russel Clive; Bishop, Colin E.; Atala, Anthony; Zhao, Weixin] Wake Forest Univ Hlth Sci, Wake Forest Inst Regenerat Med, Med Ctr Blvd, Winston Salem, NC 27157 USA.
   [Yang, Yumin] Nantong Univ, Coinnovat Ctr Neuroregenerat, Nantong 226001, Jiangsu, Peoples R China.
C3 Nantong University; Wake Forest University; Wake Forest University
   School of Medicine; Nantong University
RP Gu, ZF (corresponding author), Nantong Univ, Affiliated Hosp, Res Ctr Clin Med, Nantong 226001, Jiangsu, Peoples R China.; Zhao, WX (corresponding author), Wake Forest Univ Hlth Sci, Wake Forest Inst Regenerat Med, Med Ctr Blvd, Winston Salem, NC 27157 USA.
EM guzhifeng@126.com; wezhao@wakehealth.edu
RI Gu, Zhifeng/AAP-9566-2021; Bishop, Christine/OPO-3816-2025; Atala,
   Anthony/J-3052-2013; zheng, wenjie/AAB-9633-2020
OI zheng, wenjie/0000-0002-3073-4596
FU National Natural Science Foundation [81702419]; Projects of Jiangsu
   Graduate innovation [KYCX17_1934]; Nantong Health and Family Planning
   Commission [WQ2016083]
FX The study was supported by the National Natural Science Foundation
   (81702419), Projects of Jiangsu Graduate innovation (KYCX17_1934),
   Nantong Health and Family Planning Commission (WQ2016083).
CR Aatonen MT, 2014, J EXTRACELL VESICLES, V3, DOI 10.3402/jev.v3.24692
   Abd-Allah SH, 2014, CYTOTHERAPY, V16, P1197, DOI 10.1016/j.jcyt.2014.05.006
   Alshareeda AT, 2017, PLOS ONE, V12, DOI 10.1371/journal.pone.0184004
   Ancans J, 2012, FRONT IMMUNOL, V3, DOI 10.3389/fimmu.2012.00253
   Aziz MTA, 2011, J EXP CLIN CANC RES, V30, DOI 10.1186/1756-9966-30-49
   Aziz MTA, 2013, BIOMED RES INT, V2013, DOI 10.1155/2013/129629
   Bliss SA, 2016, CANCER RES, V76, P5832, DOI 10.1158/0008-5472.CAN-16-1092
   Bourin P, 2013, CYTOTHERAPY, V15, P641, DOI 10.1016/j.jcyt.2013.02.006
   Bruno S, 2009, J AM SOC NEPHROL, V20, P1053, DOI 10.1681/ASN.2008070798
   Chen L, 2017, AM J TRANSL RES, V9, P1500
   Confalonieri D, 2018, TISSUE ENG PART B-RE, V24, P155, DOI [10.1089/ten.teb.2017.0305, 10.1089/ten.TEB.2017.0305]
   Damania A, 2018, STEM CELL RES THER, V9, DOI 10.1186/s13287-017-0752-6
   de Andrade AVG, 2015, STEM CELLS DEV, V24, P1374, DOI 10.1089/scd.2014.0563
   Dominici M, 2006, CYTOTHERAPY, V8, P315, DOI 10.1080/14653240600855905
   Dong LY, 2018, CELL DEATH DIS, V9, DOI 10.1038/s41419-018-0323-5
   Du YD, 2017, CELL PHYSIOL BIOCHEM, V43, P611, DOI 10.1159/000480533
   Ebrahim N, 2018, CELLS-BASEL, V7, DOI 10.3390/cells7120226
   EL Andaloussi S, 2013, NAT REV DRUG DISCOV, V12, P348, DOI 10.1038/nrd3978
   Fang BJ, 2004, TRANSPLANTATION, V78, P83, DOI 10.1097/01.TP.0000128326.95294.14
   Figliolini F, 2014, PLOS ONE, V9, DOI 10.1371/journal.pone.0102521
   Filipe V, 2010, PHARM RES-DORDR, V27, P796, DOI 10.1007/s11095-010-0073-2
   Fiore E, 2016, STEM CELL RES THER, V7, DOI 10.1186/s13287-016-0424-y
   Fiore EJ, 2015, STEM CELLS DEV, V24, P791, DOI 10.1089/scd.2014.0174
   FRIEDENSTEIN AJ, 1966, J EMBRYOL EXP MORPH, V16, P381
   Gao Y, 2010, ONCOGENE, V29, P2784, DOI 10.1038/onc.2010.38
   Gnecchi M, 2006, FASEB J, V20, P661, DOI 10.1096/fj.05-5211com
   Gregorini M, 2017, J CELL MOL MED, V21, P3381, DOI 10.1111/jcmm.13249
   Haga H, 2017, LIVER TRANSPLANT, V23, P791, DOI 10.1002/lt.24770
   Haga H, 2017, STEM CELL TRANSL MED, V6, P1262, DOI 10.1002/sctm.16-0226
   Han ZP, 2014, CELL BIOSCI, V4, DOI 10.1186/2045-3701-4-22
   Hernanda PY, 2013, CARCINOGENESIS, V34, P2330, DOI 10.1093/carcin/bgt210
   Huang CK, 2013, HEPATOLOGY, V57, P1550, DOI 10.1002/hep.26135
   Hyun J, 2015, SCI REP-UK, V5, DOI 10.1038/srep14135
   Jang YO, 2016, STEM CELL TRANSL MED, V5, P1247, DOI 10.5966/sctm.2015-0323
   Jang YO, 2015, CLIN MOL HEPATOL, V21, P141, DOI 10.3350/cmh.2015.21.2.141
   Jang YO, 2014, LIVER INT, V34, P33, DOI 10.1111/liv.12218
   Jeong JO, 2011, CIRC RES, V108, P1340, DOI 10.1161/CIRCRESAHA.110.239848
   Jeong KY, 2015, INT J CANCER, V137, P721, DOI 10.1002/ijc.29428
   Jiang WQ, 2018, STEM CELLS INT, V2018, DOI 10.1155/2018/6079642
   Jing YY, 2012, PLOS ONE, V7, DOI 10.1371/journal.pone.0043272
   Ju CW, 2018, J CARDIOVASC TRANSL, V11, P420, DOI 10.1007/s12265-018-9822-0
   Fiore EJ, 2018, WORLD J GASTROENTERO, V24, P2427, DOI 10.3748/wjg.v24.i23.2427
   Kantarcioglu M, 2015, TURK J GASTROENTEROL, V26, P244, DOI 10.5152/tjg.2015.0074
   Kariminekoo S, 2016, ARTIF CELL NANOMED B, V44, P749, DOI 10.3109/21691401.2015.1129620
   Kern S, 2006, STEM CELLS, V24, P1294, DOI 10.1634/stemcells.2005-0342
   Kharaziha P, 2009, EUR J GASTROEN HEPAT, V21, P1199, DOI 10.1097/MEG.0b013e32832a1f6c
   Kinnaird T, 2004, CIRC RES, V94, P678, DOI 10.1161/01.RES.0000118601.37875.AC
   Knoop K, 2013, HUM GENE THER, V24, P306, DOI 10.1089/hum.2012.104
   Ko SF, 2015, STEM CELLS INT, V2015, DOI 10.1155/2015/853506
   Kobolak J, 2016, METHODS, V99, P62, DOI 10.1016/j.ymeth.2015.09.016
   Koh W, 2010, BMC GENOMICS, V11, DOI 10.1186/1471-2164-11-S1-S6
   Kordelas L, 2014, LEUKEMIA, V28, P970, DOI 10.1038/leu.2014.41
   Kusuyama J, 2014, J BIOL CHEM, V289, P10330, DOI 10.1074/jbc.M113.546382
   Lai LS, 2016, MOL IMAGING BIOL, V18, P43, DOI 10.1007/s11307-015-0869-x
   Lai RC, 2010, STEM CELL RES, V4, P214, DOI 10.1016/j.scr.2009.12.003
   Lawson C, 2017, YALE J BIOL MED, V90, P481
   Lee JK, 2013, PLOS ONE, V8, DOI [10.1371/journal.pone.0066555, 10.1371/journal.pone.0084256]
   Lee SJ, 2014, WORLD J HEPATOL, V6, P207, DOI 10.4254/wjh.v6.i4.207
   Li GL, 2017, MOL MED REP, V16, P5799, DOI 10.3892/mmr.2017.7310
   Li GC, 2016, ONCOL LETT, V11, P1089, DOI 10.3892/ol.2015.3997
   Li TF, 2013, STEM CELLS DEV, V22, P845, DOI 10.1089/scd.2012.0395
   Lin RZ, 2013, MOL CELL BIOCHEM, V383, P13, DOI 10.1007/s11010-013-1746-z
   Lindoso Rafael Soares, 2017, Stem Cell Investig, V4, P75, DOI [10.21037/sci.2017.08.08, 10.21037/sci.2017.08.08]
   Lis R, 2011, INT J CANCER, V128, P715, DOI 10.1002/ijc.25619
   Liu L, 2017, CELL PHYSIOL BIOCHEM, V43, P52, DOI 10.1159/000480317
   Lou GH, 2017, J CELL MOL MED, V21, P2963, DOI 10.1111/jcmm.13208
   Lou GH, 2017, EXP MOL MED, V49, DOI 10.1038/emm.2017.63
   Lou GH, 2015, J HEMATOL ONCOL, V8, DOI 10.1186/s13045-015-0220-7
   Mao JH, 2017, STEM CELLS, V35, P2267, DOI 10.1002/stem.2702
   Marcellin P, 2018, LIVER INT, V38, P2, DOI 10.1111/liv.13682
   Mardpour S, 2018, J CELL PHYSIOL, V233, P9330, DOI 10.1002/jcp.26413
   Milosavljevic N, 2018, TRANSPL INT, V31, P102, DOI 10.1111/tri.13023
   Mohamadnejad M, 2013, LIVER INT, V33, P1490, DOI 10.1111/liv.12228
   Momen-Heravi F, 2013, BIOL CHEM, V394, P1253, DOI 10.1515/hsz-2013-0141
   Momen-Heravi F, 2012, FRONT PHYSIOL, V3, DOI 10.3389/fphys.2012.00354
   Munoz JL, 2013, MOL THER-NUCL ACIDS, V2, DOI 10.1038/mtna.2013.60
   Nagahama K, 2016, SCI REP-UK, V6, DOI 10.1038/srep30962
   Nassar Wael, 2016, Biomater Res, V20, P21, DOI 10.1186/s40824-016-0068-0
   Nong KT, 2016, CYTOTHERAPY, V18, P1548, DOI 10.1016/j.jcyt.2016.08.002
   Ono M, 2014, SCI SIGNAL, V7, DOI 10.1126/scisignal.2005231
   Parekkadan B, 2007, BIOCHEM BIOPH RES CO, V363, P247, DOI 10.1016/j.bbrc.2007.05.150
   Perry BC, 2008, TISSUE ENG PART C-ME, V14, P149, DOI 10.1089/ten.tec.2008.0031
   Pittenger MF, 2004, CIRC RES, V95, P9, DOI 10.1161/01.RES.0000135902.99383.6f
   Potter DR, 2018, J TRAUMA ACUTE CARE, V84, P245, DOI 10.1097/TA.0000000000001744
   Ranghino A, 2017, STEM CELL RES THER, V8, DOI 10.1186/s13287-017-0478-5
   Raposo G, 2013, J CELL BIOL, V200, P373, DOI 10.1083/jcb.201211138
   Reza AMMT, 2016, SCI REP-UK, V6, DOI 10.1038/srep38498
   Saka Y, 2011, XENOTRANSPLANTATION, V18, P196, DOI 10.1111/j.1399-3089.2011.00640.x
   Seo KW, 2014, CELL BIOL INT, V38, P106, DOI 10.1002/cbin.10186
   Shao LB, 2017, BIOMED RES INT, V2017, DOI 10.1155/2017/4150705
   Sharma J, 2017, FRONT IMMUNOL, V8, DOI 10.3389/fimmu.2017.00526
   Shi M, 2012, STEM CELL TRANSL MED, V1, P725, DOI 10.5966/sctm.2012-0034
   Stone ML, 2017, RESP RES, V18, DOI 10.1186/s12931-017-0704-9
   Suk KT, 2016, HEPATOLOGY, V64, P2185, DOI 10.1002/hep.28693
   Sun XY, 2011, ANTICANCER RES, V31, P3705
   Szoor A, 2017, MOL THER-ONCOLYTICS, V6, P69, DOI 10.1016/j.omto.2017.07.002
   Tamura R, 2016, INFLAMM REGEN, V36, DOI 10.1186/s41232-016-0030-5
   Tan CY, 2014, STEM CELL RES THER, V5, DOI 10.1186/scrt465
   Tatsumi T, 2016, HEPATOL RES, V46, P416, DOI 10.1111/hepr.12619
   Terai S, 2006, STEM CELLS, V24, P2292, DOI 10.1634/stemcells.2005-0542
   Teshima T, 2018, PLOS ONE, V13, DOI 10.1371/journal.pone.0191539
   Toniutto P, 2017, LIVER INT, V37, P317, DOI 10.1111/liv.13255
   Tsuchiya A, 2017, INFLAMM REGEN, V37, DOI 10.1186/s41232-017-0045-6
   Wang FS, 2014, HEPATOLOGY, V60, P2099, DOI 10.1002/hep.27406
   Wang J, 2017, STEM CELL RES THER, V8, DOI 10.1186/s13287-017-0576-4
   Whiteside TL, 2018, SEMIN IMMUNOL, V35, P69, DOI 10.1016/j.smim.2017.12.003
   Willis GR, 2018, INT J MOL SCI, V19, DOI 10.3390/ijms19092534
   Wu HH, 2017, STEM CELL RES THER, V8, DOI 10.1186/s13287-017-0560-z
   Wu N, 2016, CANCER BIOL THER, V17, P558, DOI 10.1080/15384047.2016.1177675
   Wu SP, 2017, EXP THER MED, V14, P2568, DOI 10.3892/etm.2017.4836
   Xiao YS, 2013, PLOS ONE, V8, DOI 10.1371/journal.pone.0070345
   Xu LM, 2014, J GASTROEN HEPATOL, V29, P1620, DOI 10.1111/jgh.12653
   Xuan J, 2017, MOL CELL BIOCHEM, V429, P113, DOI 10.1007/s11010-017-2940-1
   Yan XL, 2013, HEPATOLOGY, V57, P2274, DOI 10.1002/hep.26257
   Yan YM, 2017, MOL THER, V25, P465, DOI 10.1016/j.ymthe.2016.11.019
   Yang NB, 2017, ONCOTARGET, V8, P3683, DOI 10.18632/oncotarget.12465
   Yang YY, 2015, INT J ONCOL, V47, P244, DOI 10.3892/ijo.2015.3001
   Yu M, 2017, FRONT MED-PRC, V11, P509, DOI 10.1007/s11684-017-0546-3
   Yulyana Y, 2015, MOL THER, V23, P746, DOI 10.1038/mt.2015.13
   Zhang JS, 2016, MOL CELL BIOCHEM, V416, P193, DOI 10.1007/s11010-016-2707-0
   Zhang XY, 2017, STEM CELLS INT, V2017, DOI 10.1155/2017/1758139
   Zhang Y, 2004, CHINESE MED J-PEKING, V117, P882
   Zhao L, 2018, STEM CELL RES THER, V9, DOI 10.1186/s13287-018-0816-2
   Zhu FM, 2017, ONCOTARGET, V8, P70707, DOI 10.18632/oncotarget.19979
   Zhu LL, 2018, Andrologia, V50
   Zou XY, 2018, KIDNEY BLOOD PRESS R, V43, P152, DOI 10.1159/000487369
NR 126
TC 9
Z9 10
U1 0
U2 17
PU BENTHAM SCIENCE PUBL LTD
PI SHARJAH
PA EXECUTIVE STE Y-2, PO BOX 7917, SAIF ZONE, 1200 BR SHARJAH, U ARAB
   EMIRATES
SN 1574-888X
EI 2212-3946
J9 CURR STEM CELL RES T
JI Curr. Stem Cell Res. Ther.
PY 2019
VL 14
IS 5
BP 442
EP 452
DI 10.2174/1574888X14666190308123714
PG 11
WC Cell & Tissue Engineering; Cell Biology
WE Science Citation Index Expanded (SCI-EXPANDED)
SC Cell Biology
GA IH1JP
UT WOS:000474247400009
PM 30854976
DA 2026-02-11
ER

PT J
AU Villani, C
   Murugan, P
   George, A
AF Villani, Cassandra
   Murugan, Prasathkumar
   George, Anne
TI Exosome-Laden Hydrogels as Promising Carriers for Oral and Bone Tissue
   Engineering: Insight into Cell-Free Drug Delivery
SO INTERNATIONAL JOURNAL OF MOLECULAR SCIENCES
LA English
DT Review
DE hydrogels; biomaterials; exosomes; oral tissue engineering; bone tissue
   engineering; mineralized tissues; regenerative medicine
ID SMALL EXTRACELLULAR VESICLES; STEM-CELLS; EXPERIMENTAL PERIODONTITIS;
   SCAFFOLDS; PROMOTE; BIOMATERIALS; REGENERATION; NECROSIS; REPAIR
AB Mineralization is a key biological process that is required for the development and repair of tissues such as teeth, bone and cartilage. Exosomes (Exo) are a subset of extracellular vesicles (similar to 50-150 nm) that are secreted by cells and contain genetic material, proteins, lipids, nucleic acids, and other biological substances that have been extensively researched for bone and oral tissue regeneration. However, Exo-free biomaterials or exosome treatments exhibit poor bioavailability and lack controlled release mechanisms at the target site during tissue regeneration. By encapsulating the Exos into biomaterials like hydrogels, these disadvantages can be mitigated. Several tissue engineering approaches, such as those for wound healing processes in diabetes mellitus, treatment of osteoarthritis (OA) and cartilage degeneration, repair of intervertebral disc degeneration, and cardiovascular diseases, etc., have been exploited to deliver exosomes containing a variety of therapeutic and diagnostic cargos to target tissues. Despite the significant efficacy of Exo-laden hydrogels, their use in mineralized tissues, such as oral and bone tissue, is very sparse. This review aims to explore and summarize the literature related to the therapeutic potential of hydrogel-encapsulated exosomes for bone and oral tissue engineering and provides insight and practical procedures for the development of future clinical techniques.
C1 [Villani, Cassandra; Murugan, Prasathkumar; George, Anne] Univ Illinois, Dept Oral Biol, Brodie Tooth Dev Genet & Regenerat Med Res Lab, Chicago, IL 60612 USA.
C3 University of Illinois System; University of Illinois Chicago;
   University of Illinois Chicago Hospital
RP George, A (corresponding author), Univ Illinois, Dept Oral Biol, Brodie Tooth Dev Genet & Regenerat Med Res Lab, Chicago, IL 60612 USA.
EM cvilla61@uic.edu; pmurugan@uic.edu; anneg@uic.edu
RI Murugan, Prasathkumar/KFX-6034-2024
FU NIH; University of Illinois Chicago Brodie Endowment Fund; 
   [R01D031737];  [R01D028531]
FX This research was funded by NIH R01D031737; R01D028531 and the
   University of Illinois Chicago Brodie Endowment Fund.
CR Ahmadian E, 2019, INT J BIOL MACROMOL, V140, P245, DOI 10.1016/j.ijbiomac.2019.08.119
   Akbari A, 2020, LIFE SCI, V249, DOI 10.1016/j.lfs.2020.117447
   Alamir HTA, 2023, BIOPHYS REV-GER, V15, P223, DOI 10.1007/s12551-023-01053-w
   Almansoori AA, 2020, MICROMACHINES-BASEL, V11, DOI 10.3390/mi11121066
   Amondarain M, 2023, TRENDS BIOTECHNOL, V41, P1343, DOI 10.1016/j.tibtech.2023.05.006
   Ana ID, 2021, FUTUR SCI OA, V7, DOI 10.2144/fsoa-2021-0050
   Atila D, 2023, BIOMATER SCI-UK, V11, P6711, DOI 10.1039/d3bm00719g
   Ayala-Ham A, 2021, FRONT MATER, V8, DOI 10.3389/fmats.2021.708945
   Badali E, 2021, POLYM SCI SER A+, V63, pS1, DOI 10.1134/S0965545X22030026
   Bai X, 2018, BIOACT MATER, V3, P401, DOI 10.1016/j.bioactmat.2018.05.006
   Burdick JA, 2011, ADV MATER, V23, pH41, DOI 10.1002/adma.201003963
   Caddeo S, 2017, FRONT BIOENG BIOTECH, V5, DOI 10.3389/fbioe.2017.00040
   Cao LL, 2021, FRONT BIOENG BIOTECH, V9, DOI 10.3389/fbioe.2021.662418
   Cao ZQ, 2023, J MATERIOMICS, V9, P930, DOI 10.1016/j.jmat.2023.02.016
   Chao Le Meng B., 2013, Regenerative Medicine and Tissue Engineering
   Chen AF, 2023, MOLECULES, V28, DOI 10.3390/molecules28093946
   Chen CJ, 2023, ACS APPL MATER INTER, V15, P28891, DOI 10.1021/acsami.3c01539
   Chen S, 2023, STEM CELL REV REP, V19, P2632, DOI 10.1007/s12015-023-10597-z
   Chen WJ, 2021, J ENDODONT, V47, P961, DOI 10.1016/j.joen.2021.03.010
   Chew JRJ, 2019, ACTA BIOMATER, V89, P252, DOI 10.1016/j.actbio.2019.03.021
   Cooper LF, 2020, FRONT PHYSIOL, V10, DOI 10.3389/fphys.2019.01569
   Dard M, 2000, Clin Oral Investig, V4, P126, DOI 10.1007/s007840050128
   Delima AJ, 2001, J CLIN PERIODONTOL, V28, P233, DOI 10.1034/j.1600-051x.2001.028003233.x
   Deng C, 2023, J CONTROL RELEASE, V354, P635, DOI 10.1016/j.jconrel.2023.01.017
   Dinescu S., 2018, Cellulose-Based Superabsorbent Hydrogels, P1
   Fan L, 2023, INT J MOL SCI, V24, DOI 10.3390/ijms24043744
   Fan MH, 2024, BIOACT MATER, V38, P1, DOI 10.1016/j.bioactmat.2024.04.007
   Fu M, 2023, MOL IMMUNOL, V163, P48, DOI 10.1016/j.molimm.2023.09.010
   Furuta T, 2016, STEM CELL TRANSL MED, V5, P1620, DOI 10.5966/sctm.2015-0285
   Garske DS, 2020, TISSUE ENG PT A, V26, P852, DOI [10.1089/ten.tea.2019.0310, 10.1089/ten.TEA.2019.0310]
   Grauballe MB, 2015, J CLIN PERIODONTOL, V42, P807, DOI 10.1111/jcpe.12442
   Guillén-Carvajal K, 2023, POLYMERS-BASEL, V15, DOI 10.3390/polym15132762
   Guo L, 2022, CELLULOSE, V29, P1315, DOI 10.1007/s10570-021-04330-7
   Hajishengallis G, 2014, TRENDS IMMUNOL, V35, P3, DOI 10.1016/j.it.2013.09.001
   Hamdy TM, 2023, Current Oral Health Reports, V10, P14, DOI [10.1007/s40496-023-00329-0, https://doi.org/10.1007/s40496-023-00329-0, DOI 10.1007/S40496-023-00329-0, 10.1007/s40496-023-00329-0]
   Hao M, 2023, FRONT BIOENG BIOTECH, V11, DOI 10.3389/fbioe.2023.1241660
   Hao M, 2022, FRONT BIOENG BIOTECH, V10, DOI 10.3389/fbioe.2022.1038261
   Hernández-González AC, 2020, CARBOHYD POLYM, V229, DOI 10.1016/j.carbpol.2019.115514
   Hobbi P, 2023, MATER TODAY SUSTAIN, V24, DOI 10.1016/j.mtsust.2023.100541
   Hu YQ, 2021, CHEM ENG J, V426, DOI 10.1016/j.cej.2021.130634
   Huang CC, 2021, ACTA BIOMATER, V126, P199, DOI 10.1016/j.actbio.2021.03.030
   Huang CC, 2020, ACTA BIOMATER, V109, P182, DOI 10.1016/j.actbio.2020.04.017
   Huang MS, 2022, BIOMATER SCI-UK, V10, P6413, DOI 10.1039/d2bm01036d
   Huber J, 2022, TISSUE ENG PART B-RE, V28, P101, DOI [10.1089/ten.teb.2020.0246, 10.1089/ten.TEB.2020.0246]
   Hussain Zahid, 2024, Engineered Regeneration, V5, P21, DOI [10.1016/j.engreg.2023.10.003, 10.1016/j.engreg.2023.10.003]
   Isik M, 2023, MATER TODAY COMMUN, V36, DOI 10.1016/j.mtcomm.2023.106869
   Tobón-Arroyave SI, 2019, J CLIN PERIODONTOL, V46, P470, DOI 10.1111/jcpe.13099
   Jang EJ, 2024, EUR POLYM J, V202, DOI 10.1016/j.eurpolymj.2023.112651
   Jhaveri-Desai H, 2011, J HEALTHC ENG, V2, P405, DOI 10.1260/2040-2295.2.4.405
   Khunmanee S, 2017, J TISSUE ENG, V8, DOI 10.1177/2041731417726464
   Kim HJ, 2023, CERAM INT, V49, P39029, DOI 10.1016/j.ceramint.2023.09.240
   Koons GL, 2020, NAT REV MATER, V5, P584, DOI 10.1038/s41578-020-0204-2
   Latimer JM, 2021, FRONT BIOENG BIOTECH, V9, DOI 10.3389/fbioe.2021.704048
   Levengood SKL, 2014, J MATER CHEM B, V2, P3161, DOI 10.1039/c4tb00027g
   Li HL, 2017, CELL BIOL INT, V41, P1379, DOI 10.1002/cbin.10869
   Li H, 2023, ACTA BIOMATER, V172, P1, DOI 10.1016/j.actbio.2023.09.028
   Li Q, 2023, ADV SCI, V10, DOI 10.1002/advs.202303650
   Li YB, 2021, MATER DESIGN, V210, DOI 10.1016/j.matdes.2021.110049
   Li YY, 2023, INT J BIOL MACROMOL, V230, DOI 10.1016/j.ijbiomac.2023.123246
   Li ZG, 2021, J CONTROL RELEASE, V335, P541, DOI 10.1016/j.jconrel.2021.06.003
   Liu J, 2023, FRONT PHARMACOL, V14, DOI 10.3389/fphar.2023.1050954
   Liu L, 2021, TISSUE ENG PT A, V27, P962, DOI [10.1089/ten.tea.2020.0141, 10.1089/ten.TEA.2020.0141]
   Liu M, 2017, BONE RES, V5, DOI 10.1038/boneres.2017.14
   Liu T, 2021, BIOACT MATER, V6, P2467, DOI 10.1016/j.bioactmat.2021.01.015
   Liu XL, 2017, NANOSCALE, V9, P4430, DOI 10.1039/c7nr00352h
   Liu XY, 2022, FRONT BIOENG BIOTECH, V10, DOI 10.3389/fbioe.2022.998988
   Liu YX, 2019, DOSE-RESPONSE, V17, DOI 10.1177/1559325819892702
   Liu ZQ, 2022, EUR POLYM J, V166, DOI 10.1016/j.eurpolymj.2021.110979
   Luo ZQ, 2023, ADV FUNCT MATER, V33, DOI 10.1002/adfm.202306554
   Lv ZQ, 2023, COLLOID SURFACE B, V229, DOI 10.1016/j.colsurfb.2023.113429
   Mansour A, 2023, PHARMACEUTICS, V15, DOI 10.3390/pharmaceutics15020695
   Mantha S, 2019, MATERIALS, V12, DOI 10.3390/ma12203323
   Mao AS, 2015, P NATL ACAD SCI USA, V112, P14452, DOI 10.1073/pnas.1508520112
   Matichescu A, 2020, MATERIALS, V13, DOI 10.3390/ma13225303
   Mohaghegh S, 2023, BRIT J ORAL MAX SURG, V61, P587, DOI 10.1016/j.bjoms.2023.08.215
   Moioli EK, 2007, ADV DRUG DELIVER REV, V59, P308, DOI 10.1016/j.addr.2007.03.019
   Pan YQ, 2023, FRONT BIOENG BIOTECH, V11, DOI 10.3389/fbioe.2023.1167012
   Pankajakshan D, 2020, ACS APPL BIO MATER, V3, P859, DOI 10.1021/acsabm.9b00944
   Parmar PA, 2016, BIOMATERIALS, V99, P56, DOI 10.1016/j.biomaterials.2016.05.011
   Prasathkumar M, 2023, ADV MATER TECHNOL-US, V8, DOI 10.1002/admt.202300171
   Prasathkumar M, 2021, INT J BIOL MACROMOL, V186, P656, DOI 10.1016/j.ijbiomac.2021.07.067
   Qiao X, 2023, INT J NANOMED, V18, P4683, DOI 10.2147/IJN.S420967
   Rahmati S, 2023, TISSUE CELL, V82, DOI 10.1016/j.tice.2023.102102
   Ren JN, 2023, J NANOBIOTECHNOL, V21, DOI 10.1186/s12951-023-02277-4
   Riau AK, 2019, FRONT PHARMACOL, V10, DOI 10.3389/fphar.2019.01368
   Safari B, 2022, EUR J PHARM BIOPHARM, V171, P50, DOI 10.1016/j.ejpb.2021.11.002
   Sagadevan S, 2023, J DRUG DELIV SCI TEC, V82, DOI 10.1016/j.jddst.2023.104313
   Sahoo DR, 2021, SN APPL SCI, V3, DOI 10.1007/s42452-020-04096-w
   Salgado AJ, 2004, MACROMOL BIOSCI, V4, P743, DOI 10.1002/mabi.200400026
   Sang XH, 2022, TISSUE ENG REGEN MED, V19, P629, DOI 10.1007/s13770-022-00437-5
   Sangkert S, 2021, MATER TODAY COMMUN, V26, DOI 10.1016/j.mtcomm.2021.102140
   Shen ZS, 2020, BIOACT MATER, V5, P1113, DOI 10.1016/j.bioactmat.2020.07.002
   Shi WW, 2020, ACS BIOMATER SCI ENG, V6, P5797, DOI 10.1021/acsbiomaterials.0c00882
   Shukla A, 2017, BIOTECHNOL BIOTEC EQ, V31, P863, DOI 10.1080/13102818.2017.1335615
   Stevens MM, 2008, MATER TODAY, V11, P18, DOI 10.1016/S1369-7021(08)70086-5
   Sun JR, 2023, COMPOS PART B-ENG, V261, DOI 10.1016/j.compositesb.2023.110803
   Sun JR, 2022, FRONT BIOENG BIOTECH, V10, DOI 10.3389/fbioe.2022.866208
   Swanson WB, 2020, J CONTROL RELEASE, V324, P679, DOI 10.1016/j.jconrel.2020.06.006
   Tabatabaei Fahimeh, 2020, J Oral Biol Craniofac Res, V10, P573, DOI [10.1016/j.jobcr.2020.08.015, 10.1016/j.jobcr.2020.08.015]
   Tan F, 2024, SIGNAL TRANSDUCT TAR, V9, DOI 10.1038/s41392-023-01704-0
   Tan SSH, 2021, TISSUE ENG PART B-RE, V27, P1, DOI [10.1089/ten.TEB.2019.0326, 10.1089/ten.teb.2019.0326]
   Tang GK, 2020, FRONT BIOENG BIOTECH, V8, DOI 10.3389/fbioe.2020.587658
   Tian Y, 2023, ADV DRUG DELIVER REV, V199, DOI 10.1016/j.addr.2023.114899
   Tsolaki E, 2019, MATERIALS, V12, DOI 10.3390/ma12193126
   Tzng Eileen, 2023, Extracell Vesicle, V2, P100023, DOI [10.1016/j.vesic.2023.100023, 10.1016/j.vesic.2023.100023]
   Vurat MT, 2022, GENES DIS, V9, P1008, DOI 10.1016/j.gendis.2020.11.011
   Wang JW, 2023, MACROMOL BIOSCI, V23, DOI 10.1002/mabi.202200496
   Wang L, 2020, FRONT BIOENG BIOTECH, V8, DOI 10.3389/fbioe.2020.564731
   Wang L, 2022, INT J BIOL MACROMOL, V215, P155, DOI 10.1016/j.ijbiomac.2022.06.087
   Wang M, 2022, MATER TODAY BIO, V17, DOI 10.1016/j.mtbio.2022.100495
   Wang SL, 2023, J MATER CHEM B, V11, P1580, DOI 10.1039/d2tb02073d
   Wang WT, 2022, MATER TODAY BIO, V16, DOI 10.1016/j.mtbio.2022.100355
   Wu D, 2022, FRONT BIOENG BIOTECH, V9, DOI 10.3389/fbioe.2021.829136
   Xue X, 2021, ADV FUNCT MATER, V31, DOI 10.1002/adfm.202009432
   Yadav D, 2023, Medicine in Drug Discovery, V20, P100163, DOI [10.1016/j.medidd.2023.100163, 10.1016/j.medidd.2023.100163, DOI 10.1016/J.MEDIDD.2023.100163]
   Yao Y, 2023, ADV HEALTHC MATER, V12, DOI 10.1002/adhm.202201989
   Yuan NN, 2023, INT J BIOL MACROMOL, V240, DOI 10.1016/j.ijbiomac.2023.124321
   Yue S, 2020, NANOMATERIALS-BASEL, V10, DOI 10.3390/nano10081511
   Zafar MS, 2015, TISSUE ENG REGEN MED, V12, P387, DOI 10.1007/s13770-015-0030-6
   Zarei M, 2023, SCI REP-UK, V13, DOI 10.1038/s41598-023-30300-z
   Zhang FX, 2021, BIOMATERIALS, V278, DOI 10.1016/j.biomaterials.2021.121169
   Zhang MM, 2023, J MATER SCI TECHNOL, V162, P157, DOI 10.1016/j.jmst.2023.04.015
   Zhang QL, 2023, MED NOV TECHNOL DEV, V17, DOI 10.1016/j.medntd.2022.100205
   Zhang SC, 2020, THERANOSTICS, V10, P5914, DOI 10.7150/thno.43156
   Zhang Y, 2023, INT J BIOL MACROMOL, V246, DOI 10.1016/j.ijbiomac.2023.125672
   Zhang YW, 2021, AIP ADV, V11, DOI 10.1063/5.0035504
   Zhang YT, 2021, ACS APPL MATER INTER, V13, P18472, DOI 10.1021/acsami.0c22671
   Zhao Y, 2022, PHARMACEUTICS, V14, DOI 10.3390/pharmaceutics14102189
NR 128
TC 20
Z9 20
U1 9
U2 39
PU MDPI
PI BASEL
PA ST ALBAN-ANLAGE 66, CH-4052 BASEL, SWITZERLAND
SN 1661-6596
EI 1422-0067
J9 INT J MOL SCI
JI Int. J. Mol. Sci.
PD OCT
PY 2024
VL 25
IS 20
AR 11092
DI 10.3390/ijms252011092
PG 22
WC Biochemistry & Molecular Biology; Chemistry, Multidisciplinary
WE Science Citation Index Expanded (SCI-EXPANDED)
SC Biochemistry & Molecular Biology; Chemistry
GA K2M1N
UT WOS:001342261100001
PM 39456873
OA Green Submitted, gold
DA 2026-02-11
ER

PT J
AU Gao, HY
   Zhang, LL
   Wang, ZK
   Yan, K
   Zhao, LL
   Xiao, WH
AF Gao, Haoyang
   Zhang, Lingli
   Wang, Zhikun
   Yan, Kai
   Zhao, Linlin
   Xiao, Weihua
TI Research Progress on Transorgan Regulation of the Cardiovascular and
   Motor System through Cardiogenic Exosomes
SO INTERNATIONAL JOURNAL OF MOLECULAR SCIENCES
LA English
DT Review
DE heart; exosomes; transorgan regulation; micro-RNA
ID CELL-DERIVED EXOSOMES; IMPROVES CARDIAC-FUNCTION; EXTRACELLULAR
   VESICLES; SKELETAL-MUSCLE; ENDOTHELIAL-CELLS; ANGIOGENESIS; MICRORNA;
   CARDIOMYOCYTES; MECHANISMS; APOPTOSIS
AB The heart is the core organ of the circulatory system. Through the blood circulation system, it has close contact with all tissues and cells in the body. An exosome is an extracellular vesicle enclosed by a phospholipid bilayer. A variety of heart tissue cells can secrete and release exosomes, which transfer RNAs, lipids, proteins, and other biomolecules to adjacent or remote cells, mediate intercellular communication, and regulate the physiological and pathological activities of target cells. Cardiogenic exosomes play an important role in regulating almost all pathological and physiological processes of the heart. In addition, they can also reach distant tissues and organs through the peripheral circulation, exerting profound influence on their functional status. In this paper, the composition and function of cardiogenic exosomes, the factors affecting cardiogenic exosomes and their roles in cardiovascular physiology and pathophysiology are discussed, and the close relationship between cardiovascular system and motor system is innovatively explored from the perspective of exosomes. This study provides a reference for the development and application of exosomes in regenerative medicine and sports health, and also provides a new idea for revealing the close relationship between the heart and other organ systems.
C1 [Gao, Haoyang; Zhang, Lingli; Wang, Zhikun; Yan, Kai; Zhao, Linlin; Xiao, Weihua] Shanghai Univ Sport, Shanghai Frontiers Sci Res Base Exercise & Metab, Shanghai 200438, Peoples R China.
C3 Shanghai University of Sport
RP Zhao, LL; Xiao, WH (corresponding author), Shanghai Univ Sport, Shanghai Frontiers Sci Res Base Exercise & Metab, Shanghai 200438, Peoples R China.
EM haoyanggao1999@163.com; lingliwdc@163.com; wangzhikun2131@163.com;
   yankai_1658925503@163.com; linlinzhao666@163.com; xiao_weihua@163.com
RI zhao, Linlin/JJD-9235-2023; Xiao, Weihua/MTD-5440-2025; Gao,
   haoyang/IUP-3926-2023
OI Xiao, Weihua/0000-0003-1671-8140; Gao, haoyang/0000-0002-3773-8151
FU China Postdoctoral Science Foundation [2021T140224]; Shanghai Key
   Laboratory of Human movement Development and Protection (Shanghai
   University of Sport) [11DZ2261100]
FX The work was supported by China Postdoctoral Science Foundation funded
   project (2021T140224); and Shanghai Key Laboratory of Human movement
   Development and Protection (Shanghai University of Sport) (11DZ2261100).
CR Abrial M, 2014, J MOL CELL CARDIOL, V68, P56, DOI 10.1016/j.yjmcc.2014.01.005
   Aoi W, 2014, FRONT PHYSIOL, V5, DOI 10.3389/fphys.2014.00039
   Bang C, 2014, J CLIN INVEST, V124, P2136, DOI 10.1172/JCI70577
   Barile L, 2007, PROG CARDIOVASC DIS, V50, P31, DOI 10.1016/j.pcad.2007.03.005
   Barile L, 2014, CARDIOVASC RES, V103, P530, DOI 10.1093/cvr/cvu167
   Barile L, 2012, J BIOMED BIOTECHNOL, DOI 10.1155/2012/354605
   Belevych AE, 2011, PLOS ONE, V6, DOI 10.1371/journal.pone.0028324
   Boilard E, 2018, J LIPID RES, V59, P2037, DOI 10.1194/jlr.R084640
   Borges FT, 2013, BRAZ J MED BIOL RES, V46, P824, DOI 10.1590/1414-431X20132964
   Brahmer A, 2019, J EXTRACELL VESICLES, V8, DOI 10.1080/20013078.2019.1615820
   Bucan V, 2019, MOL NEUROBIOL, V56, P1812, DOI 10.1007/s12035-018-1172-z
   Burke AP, 2007, MED CLIN N AM, V91, P553, DOI 10.1016/j.mcna.2007.03.005
   Chaturvedi P, 2015, J CELL MOL MED, V19, P2153, DOI 10.1111/jcmm.12589
   Chen J, 2019, J CELL PHYSIOL, V234, P23097, DOI 10.1002/jcp.28873
   Chen LJ, 2013, BIOCHEM BIOPH RES CO, V431, P566, DOI 10.1016/j.bbrc.2013.01.015
   Chistiakov DA, 2016, INT J MOL SCI, V17, DOI 10.3390/ijms17010063
   COHEN S, 1974, CELL IMMUNOL, V12, P150, DOI 10.1016/0008-8749(74)90066-5
   Cosme J, 2017, J PROTEOME RES, V16, P2836, DOI 10.1021/acs.jproteome.7b00144
   Crescitelli R, 2013, J EXTRACELL VESICLES, V2, DOI 10.3402/jev.v2i0.20677
   D'Souza RF, 2018, AM J PHYSIOL-ENDOC M, V315, pE723, DOI 10.1152/ajpendo.00138.2018
   Dong RQ, 2019, BIOMED RES INT, V2019, DOI 10.1155/2019/6458237
   Doroudgar S, 2011, TRENDS MOL MED, V17, P207, DOI 10.1016/j.molmed.2010.12.003
   Dougherty JA, 2017, STEM CELLS INT, V2017, DOI 10.1155/2017/5785436
   Duan MJ, 2018, CELL COMMUN SIGNAL, V16, DOI 10.1186/s12964-018-0303-5
   Fang X, 2016, JCI INSIGHT, V1, DOI 10.1172/jci.insight.89908
   Febbraio MA, 2005, EXERC SPORT SCI REV, V33, P114, DOI 10.1097/00003677-200507000-00003
   Fertig ET, 2014, J CELL MOL MED, V18, P1938, DOI 10.1111/jcmm.12436
   Février B, 2004, CURR OPIN CELL BIOL, V16, P415, DOI 10.1016/j.ceb.2004.06.003
   Fu GJ, 2021, REGEN MED, V16, P359, DOI 10.2217/rme-2021-0004
   Garcia NA, 2016, CARDIOVASC RES, V109, P397, DOI 10.1093/cvr/cvv260
   Garcia NA, 2015, PLOS ONE, V10, DOI 10.1371/journal.pone.0138849
   Garikipati VNS, 2018, CIRC RES, V123, P188, DOI 10.1161/CIRCRESAHA.117.311215
   Gartz M, 2018, SCI REP-UK, V8, DOI 10.1038/s41598-018-34879-6
   Gennebäck N, 2013, J EXTRACELL VESICLES, V2, DOI 10.3402/jev.v2i0.20167
   Gray WD, 2015, CIRC RES, V116, P255, DOI 10.1161/CIRCRESAHA.116.304360
   Groot M, 2020, CELLS-BASEL, V9, DOI 10.3390/cells9041044
   Gupta S, 2007, AM J PHYSIOL-HEART C, V292, pH3052, DOI 10.1152/ajpheart.01355.2006
   Halkein J, 2013, J CLIN INVEST, V123, P2143, DOI 10.1172/JCI64365
   Heineke J, 2010, CIRCULATION, V121, P419, DOI 10.1161/CIRCULATIONAHA.109.882068
   Henning RJ, 2021, J CARDIOVASC TRANSL, V14, P195, DOI 10.1007/s12265-020-10040-5
   Hilfiker-Kleiner D, 2008, TRENDS CARDIOVAS MED, V18, P173, DOI 10.1016/j.tcm.2008.05.002
   Hou ZX, 2019, CIRC RES, V124, P1386, DOI 10.1161/CIRCRESAHA.118.314635
   Huang X, 2018, EXP CELL RES, V371, P269, DOI 10.1016/j.yexcr.2018.08.021
   Jansen F, 2017, CIRC RES, V120, P1649, DOI 10.1161/CIRCRESAHA.117.310752
   Jia YC, 2019, STEM CELL RES THER, V10, DOI 10.1186/s13287-018-1115-7
   JOHNSTONE RM, 1987, J BIOL CHEM, V262, P9412
   Kuwabara Y, 2011, CIRC-CARDIOVASC GENE, V4, P446, DOI 10.1161/CIRCGENETICS.110.958975
   Li JB, 2019, BIOCHEM BIOPH RES CO, V510, P565, DOI 10.1016/j.bbrc.2019.02.005
   Li P, 2017, THERANOSTICS, V7, P789, DOI 10.7150/thno.18133
   Liang Y, 2007, BMC GENOMICS, V8, DOI 10.1186/1471-2164-8-166
   Liao ZF, 2021, THERANOSTICS, V11, P268, DOI 10.7150/thno.47021
   Liu HC, 2021, STEM CELL RES THER, V12, DOI 10.1186/s13287-021-02410-w
   Luo H, 2019, CARDIOVASC RES, V115, P1189, DOI 10.1093/cvr/cvy231
   Luo QC, 2017, CELL PHYSIOL BIOCHEM, V44, P2105, DOI 10.1159/000485949
   Ma CL, 2018, MED SCI SPORT EXER, V50, P2024, DOI 10.1249/MSS.0000000000001672
   Madison RD, 2014, J EXTRACELL VESICLES, V3, DOI 10.3402/jev.v3.22865
   Malik ZA, 2013, AM J PHYSIOL-HEART C, V304, pH954, DOI 10.1152/ajpheart.00835.2012
   Mathiyalagan P, 2017, CIRC RES, V120, P1466, DOI 10.1161/CIRCRESAHA.116.310557
   McCarthy JJ, 2007, J APPL PHYSIOL, V102, P306, DOI 10.1152/japplphysiol.00932.2006
   Melman YF, 2014, CIRC-HEART FAIL, V7, P203, DOI 10.1161/CIRCHEARTFAILURE.113.000266
   Molkentin JD, 2001, ANNU REV PHYSIOL, V63, P391, DOI 10.1146/annurev.physiol.63.1.391
   Montgomery RL, 2011, CIRCULATION, V124, P1537, DOI 10.1161/CIRCULATIONAHA.111.030932
   Morelli MB, 2020, INT J MOL SCI, V21, DOI 10.3390/ijms21010201
   Mosquera-Heredia MI, 2021, BIOMEDICINES, V9, DOI 10.3390/biomedicines9081061
   Murach KA, 2017, HEART FAIL REV, V22, P209, DOI 10.1007/s10741-016-9572-5
   Padmasekar M, 2021, INT J ENV RES PUB HE, V18, DOI 10.3390/ijerph18168280
   Poe AJ, 2017, J MOL CELL CARDIOL, V111, P40, DOI 10.1016/j.yjmcc.2017.08.002
   Quesenberry PJ, 2010, ADV DRUG DELIVER REV, V62, P1141, DOI 10.1016/j.addr.2010.06.001
   Reinke LA, 2002, FREE RADICAL BIO MED, V32, P953, DOI 10.1016/S0891-5849(02)00795-5
   Ren XP, 2009, CIRCULATION, V119, P2357, DOI 10.1161/CIRCULATIONAHA.108.814145
   Rogers RG, 2019, JCI INSIGHT, V4, DOI 10.1172/jci.insight.125754
   Rosand O, 2021, DIAGNOSTICS, V11, DOI 10.3390/diagnostics11020269
   Ruan XF, 2018, ACTA PHARMACOL SIN, V39, P569, DOI 10.1038/aps.2018.19
   Sahoo S, 2021, CIRCULATION, V143, P1426, DOI 10.1161/CIRCULATIONAHA.120.049254
   Shen H, 2020, J ORTHOP RES, V38, P117, DOI 10.1002/jor.24406
   Shrivastava S, 2021, NAT COMMUN, V12, DOI 10.1038/s41467-021-25839-2
   Skotland T, 2017, PROG LIPID RES, V66, P30, DOI 10.1016/j.plipres.2017.03.001
   Song H, 2019, NANO LETT, V19, P3040, DOI 10.1021/acs.nanolett.9b00287
   Squadrito ML, 2014, CELL REP, V8, P1432, DOI 10.1016/j.celrep.2014.07.035
   Sturtzel C, 2017, ADV EXP MED BIOL, V1003, P71, DOI 10.1007/978-3-319-57613-8_4
   Sun LL, 2018, J MOL CELL CARDIOL, V120, P12, DOI 10.1016/j.yjmcc.2018.05.009
   Tavasolian F, 2021, CURR PHARM DESIGN, V27, P197, DOI 10.2174/1381612826666201207221819
   Théry C, 2018, J EXTRACELL VESICLES, V7, DOI 10.1080/20013078.2018.1535750
   Thery Clotilde, 2006, Curr Protoc Cell Biol, VChapter 3, DOI 10.1002/0471143030.cb0322s30
   Tseliou E, 2015, J AM COLL CARDIOL, V66, P599, DOI 10.1016/j.jacc.2015.05.068
   Valadi H, 2007, NAT CELL BIOL, V9, P654, DOI 10.1038/ncb1596
   van Balkom BWM, 2013, BLOOD, V121, P3997, DOI 10.1182/blood-2013-02-478925
   van Niel G, 2018, NAT REV MOL CELL BIO, V19, P213, DOI 10.1038/nrm.2017.125
   Vlassov AV, 2012, BBA-GEN SUBJECTS, V1820, P940, DOI 10.1016/j.bbagen.2012.03.017
   Vrijsen KR, 2010, J CELL MOL MED, V14, P1064, DOI 10.1111/j.1582-4934.2010.01081.x
   Waldenström A, 2012, PLOS ONE, V7, DOI 10.1371/journal.pone.0034653
   Wang XH, 2016, DIABETES, V65, P3111, DOI 10.2337/db15-1563
   Wang XH, 2014, J MOL CELL CARDIOL, V74, P139, DOI 10.1016/j.yjmcc.2014.05.001
   Wang XNH, 2013, CURR OPIN CLIN NUTR, V16, P258, DOI 10.1097/MCO.0b013e32835f81b9
   Weilner S, 2016, AGING CELL, V15, P744, DOI 10.1111/acel.12484
   Whitham M, 2018, CELL METAB, V27, P237, DOI 10.1016/j.cmet.2017.12.001
   Xiao B, 2017, INT J MOL MED, V40, P1201, DOI 10.3892/ijmm.2017.3106
   Xiao J, 2016, CELL DEATH DIS, V7, DOI 10.1038/cddis.2016.181
   Xu MY, 2019, STEM CELL RES THER, V10, DOI 10.1186/s13287-019-1297-7
   Xu ZJ, 2020, MOL CANCER, V19, DOI 10.1186/s12943-020-01278-3
   Yang J, 2017, AM J TRANSL RES, V9, P5375
   Yang RZ, 2021, AGING-US, V13, P4647, DOI 10.18632/aging.202506
   Yellon DM, 2014, CIRC RES, V114, P325, DOI 10.1161/CIRCRESAHA.113.300636
   Yu H, 2019, FRONT PHYSIOL, V10, DOI 10.3389/fphys.2019.01049
   Zhan R, 2009, BIOCHEM BIOPH RES CO, V387, P229, DOI 10.1016/j.bbrc.2009.06.095
   Zhang XW, 2012, PLOS ONE, V7, DOI 10.1371/journal.pone.0032765
NR 106
TC 11
Z9 12
U1 0
U2 19
PU MDPI
PI BASEL
PA ST ALBAN-ANLAGE 66, CH-4052 BASEL, SWITZERLAND
SN 1661-6596
EI 1422-0067
J9 INT J MOL SCI
JI Int. J. Mol. Sci.
PD MAY
PY 2022
VL 23
IS 10
AR 5765
DI 10.3390/ijms23105765
PG 22
WC Biochemistry & Molecular Biology; Chemistry, Multidisciplinary
WE Science Citation Index Expanded (SCI-EXPANDED)
SC Biochemistry & Molecular Biology; Chemistry
GA 1O5DL
UT WOS:000801352700001
PM 35628575
OA Green Submitted, gold
DA 2026-02-11
ER

PT J
AU Janockova, J
   Slovinska, L
   Harvanova, D
   Spakova, T
   Rosocha, J
AF Janockova, Jana
   Slovinska, Lucia
   Harvanova, Denisa
   Spakova, Timea
   Rosocha, Jan
TI New therapeutic approaches of mesenchymal stem cells-derived exosomes
SO JOURNAL OF BIOMEDICAL SCIENCE
LA English
DT Review
DE Mesenchymal stem cells; Exosomes; Cell-free therapy; Therapeutic
   potential
ID EXTRACELLULAR VESICLES; STROMAL CELLS; BONE-MARROW; IN-VITRO; ENHANCE
   ANGIOGENESIS; OXIDATIVE STRESS; PROGENITOR CELLS; TRANSFERRIN RECEPTOR;
   MEMBRANE-VESICLES; MICROVESICLES
AB Mesenchymal stem cells (MSCs) have been demonstrated to have a great potential in the treatment of several diseases due to their differentiation and immunomodulatory capabilities and their ability to be easily cultured and manipulated. Recent investigations revealed that their therapeutic effect is largely mediated by the secretion of paracrine factors including exosomes. Exosomes reflect biophysical features of MSCs and are considered more effective than MSCs themselves. Alternative approaches based on MSC-derived exosomes can offer appreciable promise in overcoming the limitations and practical challenges observed in cell-based therapy. Furthermore, MSC-derived exosomes may provide a potent therapeutic strategy for various diseases and are promising candidates for cell-based and cell-free regenerative medicine. This review briefly summarizes the development of MSCs as a treatment for human diseases as well as describes our current knowledge about exosomes: their biogenesis and molecular composition, and how they exert their effects on target cells. Particularly, the therapeutic potential of MSC-derived exosomes in experimental models and recent clinical trials to evaluate their safety and efficacy are summarized in this study. Overall, this paper provides a current overview of exosomes as a new cell-free therapeutic agent.
C1 [Janockova, Jana; Slovinska, Lucia; Harvanova, Denisa; Spakova, Timea; Rosocha, Jan] PJ Safarik Univ Kosice, Fac Med, Associated Tissue Bank, Tr SNP 1, Kosice 04011, Slovakia.
C3 University of Pavol Jozef Safarik Kosice
RP Janockova, J (corresponding author), PJ Safarik Univ Kosice, Fac Med, Associated Tissue Bank, Tr SNP 1, Kosice 04011, Slovakia.
EM jana.janockova@gmail.com
RI Slovinska, Lucia/ITU-2485-2023; Bzdilova Janockova, Jana/ACC-2379-2022;
   Spakova, Timea/GXG-4900-2022
OI Slovinska, Lucia/0000-0002-9945-0655; Bzdilova Janockova,
   Jana/0000-0002-2034-1860; Spakova, Timea/0000-0001-6787-1925; Rosocha,
   Jan/0000-0002-1844-2048
FU ERDF [ITMS2014+ : 313011V455]
FX This publication is the result of the project implementation:"Open
   scientific community for modern interdisciplinary research in medicine
   (OPENMED)", ITMS2014+ : 313011V455 supported by the Operational
   Programme Integrated Infrastructure, funded by the ERDF.
CR Ailawadi S, 2015, BBA-MOL BASIS DIS, V1852, P1, DOI 10.1016/j.bbadis.2014.10.008
   Akyurekli C, 2015, STEM CELL REV REP, V11, P150, DOI 10.1007/s12015-014-9545-9
   Alvarez-Garcia I, 2005, DEVELOPMENT, V132, P4653, DOI 10.1242/dev.02073
   Arslan F, 2013, STEM CELL RES, V10, P301, DOI 10.1016/j.scr.2013.01.002
   Atienzar-Aroca S, 2016, J CELL MOL MED, V20, P1457, DOI 10.1111/jcmm.12834
   Bacenková D, 2011, CYTOTHERAPY, V13, P1047, DOI 10.3109/14653249.2011.592522
   Bai Y, 2018, BIOCHEM BIOPH RES CO, V500, P310, DOI 10.1016/j.bbrc.2018.04.065
   Baietti MF, 2012, NAT CELL BIOL, V14, P677, DOI 10.1038/ncb2502
   Ban JJ, 2015, BIOCHEM BIOPH RES CO, V461, P76, DOI 10.1016/j.bbrc.2015.03.172
   Bjorge IM, 2017, BIOMATER SCI-UK, V6, P60, DOI 10.1039/c7bm00479f
   Bruno S, 2009, J AM SOC NEPHROL, V20, P1053, DOI 10.1681/ASN.2008070798
   Camussi G, 2011, AM J CANCER RES, V1, P98
   CAPLAN AI, 1991, J ORTHOP RES, V9, P641, DOI 10.1002/jor.1100090504
   Caruso S, 2018, FRONT IMMUNOL, V9, DOI 10.3389/fimmu.2018.01486
   Casado JG, 2017, FRONT VET SCI, V4, DOI 10.3389/fvets.2017.00039
   Chairoungdua A, 2010, J CELL BIOL, V190, P1079, DOI 10.1083/jcb.201002049
   Chen F, 2020, IN VITRO CELL DEV-AN, V56, P567, DOI 10.1007/s11626-020-00481-2
   Chen TS, 2010, NUCLEIC ACIDS RES, V38, P215, DOI 10.1093/nar/gkp857
   Chen XD, 2018, CELL IMMUNOL, V326, P8, DOI 10.1016/j.cellimm.2017.06.006
   Clark K, 2019, CELLS-BASEL, V8, DOI 10.3390/cells8121497
   Colombo M, 2013, J CELL SCI, V126, P5553, DOI 10.1242/jcs.128868
   Cui GH, 2018, FASEB J, V32, P654, DOI 10.1096/fj.201700600R
   Cui XJ, 2017, J CARDIOVASC PHARM, V70, P225, DOI 10.1097/FJC.0000000000000507
   Damania A, 2018, STEM CELL RES THER, V9, DOI 10.1186/s13287-017-0752-6
   Deng H, 2018, CELL REPROGRAM, V20, P178, DOI 10.1089/cell.2017.0047
   Domenis R, 2018, SCI REP-UK, V8, DOI 10.1038/s41598-018-31707-9
   Dominici M, 2006, CYTOTHERAPY, V8, P315, DOI 10.1080/14653240600855905
   Du W, 2017, BIOMATERIALS, V133, P70, DOI 10.1016/j.biomaterials.2017.04.030
   Eirin A, 2017, KIDNEY INT, V92, P114, DOI 10.1016/j.kint.2016.12.023
   Fang S, 2016, STEM CELL TRANSL MED, V5, P1425, DOI 10.5966/sctm.2015-0367
   Fang Y, 2007, PLOS BIOL, V5, P1267, DOI 10.1371/journal.pbio.0050158
   Fitzsimmons REB, 2018, STEM CELLS INT, V2018, DOI 10.1155/2018/8031718
   Galipeau J, 2018, CELL STEM CELL, V22, P824, DOI 10.1016/j.stem.2018.05.004
   Gangoda L, 2015, PROTEOMICS, V15, P260, DOI 10.1002/pmic.201400234
   Gatti S, 2011, NEPHROL DIAL TRANSPL, V26, P1474, DOI 10.1093/ndt/gfr015
   Greening DW, 2015, SEMIN CELL DEV BIOL, V40, P72, DOI 10.1016/j.semcdb.2015.02.009
   HARDING C, 1983, J CELL BIOL, V97, P329, DOI 10.1083/jcb.97.2.329
   Harvanová D, 2011, FOLIA BIOL-PRAGUE, V57, P119
   HAYNESWORTH SE, 1992, BONE, V13, P81, DOI 10.1016/8756-3282(92)90364-3
   Haynesworth SE, 1996, J CELL PHYSIOL, V166, P585, DOI 10.1002/(SICI)1097-4652(199603)166:3<585::AID-JCP13>3.0.CO;2-6
   He S, 2017, STEM CELLS, V35, P1603, DOI 10.1002/stem.2598
   Heidari M, 2018, J CELL PHYSIOL, V233, P8754, DOI 10.1002/jcp.26765
   Heijnen HFG, 1999, BLOOD, V94, P3791, DOI 10.1182/blood.V94.11.3791.423a22_3791_3799
   Heldring N, 2015, HUM GENE THER, V26, P506, DOI 10.1089/hum.2015.072
   Henne WM, 2013, CSH PERSPECT BIOL, V5, DOI 10.1101/cshperspect.a016766
   Herrera MB, 2010, J CELL MOL MED, V14, P1605, DOI 10.1111/j.1582-4934.2009.00860.x
   Hoshino D, 2013, CELL REP, V5, P1159, DOI 10.1016/j.celrep.2013.10.050
   Hu P, 2019, BURNS TRAUMA, V7, DOI 10.1186/s41038-019-0178-8
   Isola AL, 2017, CURR NEUROPHARMACOL, V15, P157, DOI 10.2174/1570159X14666160825160421
   Janowska-Wieczorek A, 2005, INT J CANCER, V113, P752, DOI 10.1002/ijc.20657
   Jie Z, 2019, INT J STEM CELLS, V12, P440, DOI 10.15283/ijsc18139
   JOHNSTONE RM, 1987, J BIOL CHEM, V262, P9412
   Jy W, 2004, J THROMB HAEMOST, V2, P1842, DOI 10.1111/j.1538-7836.2004.00936.x
   Kalluri R, 2020, SCIENCE, V367, P640, DOI 10.1126/science.aau6977
   Kang DJ, 2008, J PROTEOME RES, V7, P3475, DOI 10.1021/pr800225z
   Katsuda T, 2013, SCI REP-UK, V3, DOI 10.1038/srep01197
   Katuchova J, 2015, ENDOCR PATHOL, V26, P95, DOI 10.1007/s12022-015-9362-y
   Katuchova J, 2012, J SURG RES, V178, P188, DOI 10.1016/j.jss.2012.02.028
   Kern S, 2006, STEM CELLS, V24, P1294, DOI 10.1634/stemcells.2005-0342
   Kim YE, 2019, INT J MOL SCI, V20, DOI 10.3390/ijms20102477
   Kinnaird T, 2004, CIRC RES, V94, P678, DOI 10.1161/01.RES.0000118601.37875.AC
   Korolkova OY, 2015, CLIN MED INSIGHTS-GA, V8, P29, DOI 10.4137/CGast.S20612
   Lai Ruenn Chai, 2012, Int J Proteomics, V2012, P971907, DOI 10.1155/2012/971907
   Lai RC, 2010, STEM CELL RES, V4, P214, DOI 10.1016/j.scr.2009.12.003
   LAZARUS HM, 1995, BONE MARROW TRANSPL, V16, P557
   Lee C, 2012, CIRCULATION, V126, P2601, DOI 10.1161/CIRCULATIONAHA.112.114173
   Lee SC, 2016, STEM CELL TRANSL MED, V5, P816, DOI 10.5966/sctm.2015-0191
   Lee SC, 2015, STEM CELL RES THER, V6, DOI 10.1186/s13287-015-0072-7
   Li M, 2014, PHILOS T R SOC B, V369, DOI 10.1098/rstb.2013.0502
   Li TF, 2013, STEM CELLS DEV, V22, P845, DOI 10.1089/scd.2012.0395
   Li X, 2012, J PROTEOME RES, V11, P2331, DOI 10.1021/pr201025m
   Liang GF, 2020, J NANOBIOTECHNOL, V18, DOI 10.1186/s12951-019-0563-2
   Liew LC, 2017, INT IMMUNOL, V29, P11, DOI 10.1093/intimm/dxx002
   Liu Z, 2019, CELL DEATH DISCOV, V5, DOI 10.1038/s41420-019-0159-5
   Lou GH, 2017, EXP MOL MED, V49, DOI 10.1038/emm.2017.63
   Ma XX, 2013, BIOMED REP, V1, P177, DOI 10.3892/br.2012.42
   Mao F, 2017, BIOMED RES INT, V2017, DOI 10.1155/2017/5356760
   Martins M, 2016, STEM CELL REP, V6, P284, DOI 10.1016/j.stemcr.2016.01.001
   Mendt M, 2019, BONE MARROW TRANSPL, V54, P789, DOI 10.1038/s41409-019-0616-z
   Min JY, 2002, ANN THORAC SURG, V74, P1568, DOI 10.1016/S0003-4975(02)03952-8
   Mitchell PJ, 2009, J TRANSL MED, V7, DOI 10.1186/1479-5876-7-4
   Mittelbrunn M, 2011, NAT COMMUN, V2, DOI 10.1038/ncomms1285
   Miyahara Y, 2006, NAT MED, V12, P459, DOI 10.1038/nm1391
   Narayanan R, 2016, STEM CELLS INT, V2016, DOI 10.1155/2016/3808674
   Nazarenko I, 2010, CANCER RES, V70, P1668, DOI 10.1158/0008-5472.CAN-09-2470
   Ono M, 2014, SCI SIGNAL, V7, DOI 10.1126/scisignal.2005231
   PAN BT, 1985, J CELL BIOL, V101, P942, DOI 10.1083/jcb.101.3.942
   Pap E, 2009, INFLAMM RES, V58, P1, DOI 10.1007/s00011-008-8210-7
   Patschan D, 2006, CURR OPIN PHARMACOL, V6, P176, DOI 10.1016/j.coph.2005.10.013
   Pelizzo G, 2018, REGEN MED, V13, P385, DOI 10.2217/rme-2018-0001
   Piper RC, 2007, CURR OPIN CELL BIOL, V19, P459, DOI 10.1016/j.ceb.2007.07.002
   Pittenger MF, 1999, SCIENCE, V284, P143, DOI 10.1126/science.284.5411.143
   Qian XJ, 2016, STEM CELL TRANSL MED, V5, P1190, DOI 10.5966/sctm.2015-0348
   Qin YH, 2016, SCI REP-UK, V6, DOI 10.1038/srep21961
   Rana S, 2012, INT J BIOCHEM CELL B, V44, P1574, DOI 10.1016/j.biocel.2012.06.018
   Raposo G, 1996, J EXP MED, V183, P1161, DOI 10.1084/jem.183.3.1161
   Ratajczak J, 2006, LEUKEMIA, V20, P847, DOI 10.1038/sj.leu.2404132
   Reis LA, 2012, PLOS ONE, V7, DOI 10.1371/journal.pone.0044092
   Reza AMMT, 2016, SCI REP-UK, V6, DOI 10.1038/srep38498
   Reza-Zaldivar EE, 2019, NEURAL REGEN RES, V14, P1626, DOI 10.4103/1673-5374.255978
   Romanov YA, 2003, STEM CELLS, V21, P105, DOI 10.1634/stemcells.21-1-105
   Rong XL, 2019, STEM CELL RES THER, V10, DOI 10.1186/s13287-019-1204-2
   Saeedi Pardis, 2019, Stem Cell Investig, V6, P34, DOI [10.21037/sci.2019.08.11, 10.21037/sci.2019.08.11]
   Shao HL, 2018, CHEM REV, V118, P1917, DOI 10.1021/acs.chemrev.7b00534
   Shao LB, 2017, BIOMED RES INT, V2017, DOI 10.1155/2017/4150705
   Shao MY, 2020, STEM CELL RES THER, V11, DOI 10.1186/s13287-020-1550-0
   Shi YF, 2018, NAT REV NEPHROL, V14, P493, DOI 10.1038/s41581-018-0023-5
   Shimbo K, 2014, BIOCHEM BIOPH RES CO, V445, P381, DOI 10.1016/j.bbrc.2014.02.007
   Simpson RJ, 2009, EXPERT REV PROTEOMIC, V6, P267, DOI 10.1586/EPR.09.17
   Sokolova V, 2011, COLLOID SURFACE B, V87, P146, DOI 10.1016/j.colsurfb.2011.05.013
   Squillaro T, 2016, CELL TRANSPLANT, V25, P829, DOI 10.3727/096368915X689622
   Staff NP, 2019, MAYO CLIN PROC, V94, P892, DOI 10.1016/j.mayocp.2019.01.001
   Tanna T, 2014, CURR STEM CELL RES T, V9, P513, DOI 10.2174/1574888X09666140923101110
   Teng XM, 2015, CELL PHYSIOL BIOCHEM, V37, P2415, DOI 10.1159/000438594
   Théry C, 2009, NAT REV IMMUNOL, V9, P581, DOI 10.1038/nri2567
   Trajkovic K, 2008, SCIENCE, V319, P1244, DOI 10.1126/science.1153124
   Urbanelli L, 2013, GENES-BASEL, V4, P152, DOI 10.3390/genes4020152
   Vakhshiteh F, 2019, INT J NANOMED, V14, P2847, DOI 10.2147/IJN.S200036
   Valadi H, 2007, NAT CELL BIOL, V9, P654, DOI 10.1038/ncb1596
   Wang K, 2017, STEM CELL TRANSL MED, V6, P209, DOI 10.5966/sctm.2015-0386
   Wang LT, 2016, J BIOMED SCI, V23, DOI 10.1186/s12929-016-0289-5
   Williams C, 2014, CELL RES, V24, P766, DOI 10.1038/cr.2014.44
   Xin HQ, 2013, J CEREBR BLOOD F MET, V33, P1711, DOI 10.1038/jcbfm.2013.152
   Yang TZ, 2017, AAPS J, V19, P475, DOI 10.1208/s12248-016-0015-y
   Yeo RWY, 2013, ADV DRUG DELIVER REV, V65, P336, DOI 10.1016/j.addr.2012.07.001
   Zhang B, 2015, STEM CELL TRANSL MED, V4, P513, DOI 10.5966/sctm.2014-0267
   Zhang HC, 2012, STEM CELLS DEV, V21, P3289, DOI 10.1089/scd.2012.0095
   Zhang QY, 2018, J CELL PHYSIOL, V233, P6832, DOI 10.1002/jcp.26436
   Zhang YL, 2017, NEUROCHEM INT, V111, P69, DOI 10.1016/j.neuint.2016.08.003
   Zhang Y, 2019, CELL BIOSCI, V9, DOI 10.1186/s13578-019-0282-2
   Zhou J, 2019, EUR REV MED PHARMACO, V23, P4954, DOI 10.26355/eurrev_201906_18086
   Zhou Y, 2013, STEM CELL RES THER, V4, DOI 10.1186/scrt194
   Zou LY, 2019, EXP THER MED, V18, P2574, DOI 10.3892/etm.2019.7874
   Zou XY, 2016, AM J TRANSL RES, V8, P4289
NR 134
TC 101
Z9 109
U1 1
U2 38
PU BMC
PI LONDON
PA CAMPUS, 4 CRINAN ST, LONDON N1 9XW, ENGLAND
SN 1021-7770
EI 1423-0127
J9 J BIOMED SCI
JI J. Biomed. Sci.
PD MAY 25
PY 2021
VL 28
IS 1
AR 39
DI 10.1186/s12929-021-00736-4
PG 26
WC Cell Biology; Medicine, Research & Experimental
WE Science Citation Index Expanded (SCI-EXPANDED)
SC Cell Biology; Research & Experimental Medicine
GA SH1KV
UT WOS:000653895600001
PM 34030679
OA Green Submitted, gold
DA 2026-02-11
ER

PT J
AU Jafari, D
   Shajari, S
   Jafari, R
   Mardi, N
   Gomari, H
   Ganji, F
   Moghadam, MF
   Samadikuchaksaraei, A
AF Jafari, Davod
   Shajari, Samira
   Jafari, Rasool
   Mardi, Narges
   Gomari, Hosna
   Ganji, Fatemeh
   Moghadam, Mehdi Forouzandeh
   Samadikuchaksaraei, Ali
TI Designer Exosomes: A New Platform for Biotechnology Therapeutics
SO BIODRUGS
LA English
DT Review
ID DRUG-DELIVERY VEHICLES; TARGETED EXTRACELLULAR VESICLES;
   MACROPHAGE-DERIVED EXOSOMES; IN-VITRO; ENGINEERED EXOSOMES; MEDIATED
   DELIVERY; FUNCTIONALIZED EXOSOMES; SYNERGISTIC THERAPY;
   TOXOPLASMA-GONDII; CANCER-THERAPY
AB Desirable features of exosomes have made them a suitable manipulative platform for biomedical applications, including targeted drug delivery, gene therapy, cancer diagnosis and therapy, development of vaccines, and tissue regeneration. Although natural exosomes have various potentials, their clinical application is associated with some inherent limitations. Recently, these limitations inspired various attempts to engineer exosomes and develop designer exosomes. Mostly, designer exosomes are being developed to overcome the natural limitations of exosomes for targeted delivery of drugs and functional molecules to wounds, neurons, and the cardiovascular system for healing of damage. In this review, we summarize the possible improvements of natural exosomes by means of two main approaches: parental cell-based or pre-isolation exosome engineering and direct or post-isolation exosome engineering. Parental cell-based engineering methods use genetic engineering for loading of therapeutic molecules into the lumen or displaying them on the surface of exosomes. On the other hand, the post-isolation exosome engineering approach uses several chemical and mechanical methods including click chemistry, cloaking, bio-conjugation, sonication, extrusion, and electroporation. This review focuses on the latest research, mostly aimed at the development of designer exosomes using parental cell-based engineering and their application in cancer treatment and regenerative medicine.
C1 [Jafari, Davod; Samadikuchaksaraei, Ali] Iran Univ Med Sci, Cellular & Mol Res Ctr, Tehran, Iran.
   [Jafari, Davod] Iran Univ Med Sci, Fac Allied Med, Student Res Comm, Hemmat Highway, Tehran, Iran.
   [Jafari, Davod; Shajari, Samira; Samadikuchaksaraei, Ali] Iran Univ Med Sci, Fac Allied Med, Dept Med Biotechnol, Tehran, Iran.
   [Jafari, Rasool] Urmia Univ Med Sci, Sch Med, Dept Med Parasitol, Orumiyeh, Iran.
   [Mardi, Narges] Tabriz Univ Med Sci, Fac Adv Technol Med, Dept Med Biotechnol, Tabriz, Iran.
   [Gomari, Hosna; Moghadam, Mehdi Forouzandeh] Tarbiat Modares Univ, Fac Med Sci, Dept Med Biotechnol, Tehran, Iran.
   [Ganji, Fatemeh; Samadikuchaksaraei, Ali] Iran Univ Med Sci, Fac Adv Technol Med, Dept Tissue Engn & Regenerat Med, Tehran, Iran.
C3 Iran University of Medical Sciences; Iran University of Medical
   Sciences; Iran University of Medical Sciences; Urmia University of
   Medical Sciences; Tabriz University of Medical Science; Tarbiat Modares
   University; Iran University of Medical Sciences
RP Samadikuchaksaraei, A (corresponding author), Iran Univ Med Sci, Cellular & Mol Res Ctr, Tehran, Iran.; Samadikuchaksaraei, A (corresponding author), Iran Univ Med Sci, Fac Allied Med, Dept Med Biotechnol, Tehran, Iran.; Moghadam, MF (corresponding author), Tarbiat Modares Univ, Fac Med Sci, Dept Med Biotechnol, Tehran, Iran.; Samadikuchaksaraei, A (corresponding author), Iran Univ Med Sci, Fac Adv Technol Med, Dept Tissue Engn & Regenerat Med, Tehran, Iran.
EM foroz@modares.ac.ir; Samadikuchaksaraei@yahoo.com
RI Jafari, Rasool/A-9032-2015; Forouzandeh Moghadam, Mehdi/JVP-1787-2024;
   Samadikuchaksaraei, Ali/H-6402-2019
OI Jafari, Davod/0000-0002-2796-9597; Samadikuchaksaraei,
   Ali/0000-0002-2108-9927
FU Iran University of Medical Sciences
FX The authors acknowledge support from Iran University of Medical
   Sciences.
CR Aline F, 2004, INFECT IMMUN, V72, P4127, DOI 10.1128/IAI.72.7.4127-4137.2004
   Almiñana C, 2018, BMC GENOMICS, V19, DOI 10.1186/s12864-018-4982-5
   Alvarez S, 2013, TRANSPL P, V45, P3719, DOI 10.1016/j.transproceed.2013.08.079
   Alvarez-Erviti L, 2011, NAT BIOTECHNOL, V29, P341, DOI 10.1038/nbt.1807
   Antes TJ, 2018, J NANOBIOTECHNOL, V16, DOI 10.1186/s12951-018-0388-4
   Anticoli S, 2018, BIOTECHNOL J, V13, DOI 10.1002/biot.201700443
   Aryani A, 2016, MOL NEUROBIOL, V53, P818, DOI 10.1007/s12035-014-9054-5
   Barile L, 2017, PHARMACOL THERAPEUT, V174, P63, DOI 10.1016/j.pharmthera.2017.02.020
   Bell BM, 2016, NANOMED-NANOTECHNOL, V12, P163, DOI 10.1016/j.nano.2015.09.011
   Bellavia D, 2017, THERANOSTICS, V7, P1333, DOI 10.7150/thno.17092
   Bhome R, 2017, METHODS MOL BIOL, V1509, P115, DOI 10.1007/978-1-4939-6524-3_11
   Bryniarski K, 2013, J ALLERGY CLIN IMMUN, V132, P170, DOI 10.1016/j.jaci.2013.04.048
   Butvilovskaya VI, 2017, MOL BIOL+, V51, P712, DOI 10.1134/S0026893317050053
   Carney RP, 2017, ADV BIOSYST, V1, DOI 10.1002/adbi.201600038
   Cheng Y, 2016, BIOTECHNOL BIOENG, V113, P1315, DOI 10.1002/bit.25884
   Cheruiyot C, 2018, PROTEOM CLIN APPL, V12, DOI 10.1002/prca.201700142
   Collino F, 2017, STEM CELL REV REP, V13, P226, DOI 10.1007/s12015-016-9713-1
   Dang XT, 2016, GENE, V575, P377, DOI 10.1016/j.gene.2015.08.067
   Davod J, 2018, MOL BIOL REP, V45, P2237, DOI 10.1007/s11033-018-4385-3
   Davod J, 2016, Zhinitīk dar hizārah-i sivvum, V14, P4234
   de Gassart A, 2003, BLOOD, V102, P4336, DOI 10.1182/blood-2003-03-0871
   Eirin A, 2017, PLOS ONE, V12, DOI 10.1371/journal.pone.0174303
   Eirin A, 2014, GENE, V551, P55, DOI 10.1016/j.gene.2014.08.041
   EL Andaloussi S, 2013, ADV DRUG DELIVER REV, V65, P391, DOI 10.1016/j.addr.2012.08.008
   Ferrantelli F, 2019, INT J NANOMED, V14, P8755, DOI 10.2147/IJN.S209366
   Fevrier B, 2004, P NATL ACAD SCI USA, V101, P9683, DOI 10.1073/pnas.0308413101
   Gomari H, 2019, INT J NANOMED, V14, P5679, DOI 10.2147/IJN.S210731
   Gomari H, 2018, ONCOTARGETS THER, V11, P5753, DOI 10.2147/OTT.S173110
   Grapp M, 2013, NAT COMMUN, V4, DOI 10.1038/ncomms3123
   Ha D, 2016, ACTA PHARM SIN B, V6, P287, DOI 10.1016/j.apsb.2016.02.001
   Haney MJ, 2015, J CONTROL RELEASE, V207, P18, DOI 10.1016/j.jconrel.2015.03.033
   Headland SE, 2015, SCI TRANSL MED, V7, DOI 10.1126/scitranslmed.aac5608
   Hood JL, 2016, NANOMEDICINE-UK, V11, P1745, DOI 10.2217/nnm-2016-0102
   Hood JL, 2012, WIRES NANOMED NANOBI, V4, P458, DOI 10.1002/wnan.1174
   Huang CC, 2016, BIOMATERIALS, V111, P103, DOI 10.1016/j.biomaterials.2016.09.029
   Hung ME, 2015, J BIOL CHEM, V290, P8166, DOI 10.1074/jbc.M114.621383
   Jafari D, 2019, BIOCHIMIE, V165, P76, DOI 10.1016/j.biochi.2019.07.009
   Jang SC, 2013, ACS NANO, V7, P7698, DOI 10.1021/nn402232g
   Jansen F, 2017, ADV EXP MED BIOL, V998, P61, DOI 10.1007/978-981-10-4397-0_4
   Järvinen TAH, 2013, ADV WOUND CARE, V2, P50, DOI 10.1089/wound.2011.0299
   Jia G, 2018, BIOMATERIALS, V178, P302, DOI 10.1016/j.biomaterials.2018.06.029
   Jiang N, 2017, ACS NANO, V11, P7736, DOI 10.1021/acsnano.7b01087
   Jing H, 2018, TRANSL RES, V196, P1, DOI 10.1016/j.trsl.2018.01.005
   Johnsen KB, 2014, BBA-REV CANCER, V1846, P75, DOI 10.1016/j.bbcan.2014.04.005
   KHONGKOW M, 2019, SCI REP, V9, P1
   Kim H, 2018, BIOCHEM BIOPH RES CO, V499, P803, DOI 10.1016/j.bbrc.2018.03.227
   Kim MS, 2018, NANOMED-NANOTECHNOL, V14, P195, DOI 10.1016/j.nano.2017.09.011
   Kojima R, 2018, NAT COMMUN, V9, DOI 10.1038/s41467-018-03733-8
   Kooijmans SAA, 2016, J CONTROL RELEASE, V224, P77, DOI 10.1016/j.jconrel.2016.01.009
   Kooijmans SAA, 2016, J EXTRACELL VESICLES, V5, DOI 10.3402/jev.v5.31053
   Kumar S, 2018, SMALL, V14, DOI 10.1002/smll.201802052
   Lai RC, 2010, STEM CELL RES, V4, P214, DOI 10.1016/j.scr.2009.12.003
   Lan FM, 2018, CELL ONCOL, V41, P25, DOI 10.1007/s13402-017-0355-3
   Lässer C, 2018, MOL ASPECTS MED, V60, P1, DOI 10.1016/j.mam.2018.02.002
   Lee YS, 2011, EXP MOL MED, V43, P281, DOI 10.3858/emm.2011.43.5.029
   Li S, 2020, NANOSCALE, V12, P10854, DOI 10.1039/d0nr00523a
   Li Y, 2018, NANOMED-NANOTECHNOL, V14, P1973, DOI 10.1016/j.nano.2018.05.020
   Li YW, 2018, INT J NANOMED, V13, P467, DOI 10.2147/IJN.S151110
   Li ZL, 2019, NANO LETT, V19, P19, DOI 10.1021/acs.nanolett.8b02689
   Liang GF, 2018, INT J NANOMED, V13, P585, DOI 10.2147/IJN.S154458
   Limoni SK, 2019, APPL BIOCHEM BIOTECH, V187, P352, DOI 10.1007/s12010-018-2813-4
   Liu BH, 2018, NAT BIOMED ENG, V2, P293, DOI 10.1038/s41551-018-0229-7
   Liu YC, 2015, SCI REP-UK, V5, DOI 10.1038/srep17543
   Longatti A, 2018, NANOSCALE, V10, P14230, DOI 10.1039/c8nr03970d
   Luan X, 2017, ACTA PHARMACOL SIN, V38, P754, DOI 10.1038/aps.2017.12
   Luo QC, 2017, CELL PHYSIOL BIOCHEM, V44, P2105, DOI 10.1159/000485949
   Manfredi F, 2016, METHODS MOL BIOL, V1448, P249, DOI 10.1007/978-1-4939-3753-0_18
   Mathiyalagan P, 2017, METHODS MOL BIOL, V1521, P139, DOI 10.1007/978-1-4939-6588-5_9
   McNamara RP, 2018, MBIO, V9, DOI 10.1128/mBio.02344-17
   Mentkowski KI, 2018, AAPS J, V20, DOI 10.1208/s12248-018-0211-z
   Meyer C, 2017, INT J NANOMED, V12, P3153, DOI 10.2147/IJN.S133430
   Murphy DE, 2019, EXP MOL MED, V51
   Nag Okhil K, 2013, Pharmaceutics, V5, P542, DOI 10.3390/pharmaceutics5040542
   Naseri Z, 2018, INT J NANOMED, V13, P7727, DOI 10.2147/IJN.S182384
   Nedergaard MK, 2012, BIODRUGS, V26, P83, DOI 10.2165/11599760-000000000-00000
   Ohno S, 2013, MOL THER, V21, P185, DOI 10.1038/mt.2012.180
   Oksvold MP, 2014, CLIN THER, V36, P847, DOI 10.1016/j.clinthera.2014.05.010
   PAN BT, 1983, CELL, V33, P967, DOI 10.1016/0092-8674(83)90040-5
   Pan TY, 2019, THERANOSTICS, V9, P405, DOI 10.7150/thno.29832
   Paolicelli R.C., 2018, Neuroscience
   Pi FM, 2018, NAT NANOTECHNOL, V13, P82, DOI 10.1038/s41565-017-0012-z
   Pizzicannella J, 2019, FRONT PHYSIOL, V10, DOI 10.3389/fphys.2019.00512
   Qu MK, 2018, J CONTROL RELEASE, V287, P156, DOI 10.1016/j.jconrel.2018.08.035
   Ramezani A, 2018, S AFR J BOT, V119, P163, DOI 10.1016/j.sajb.2018.08.015
   Rana S, 2012, INT J BIOCHEM CELL B, V44, P1574, DOI 10.1016/j.biocel.2012.06.018
   Raposo G, 2013, J CELL BIOL, V200, P373, DOI 10.1083/jcb.201211138
   Richardson JJ, 2019, CHEM MATER, V31, P2191, DOI 10.1021/acs.chemmater.9b00050
   Rountree RB, 2011, CANCER RES, V71, P5235, DOI 10.1158/0008-5472.CAN-10-4076
   Samadikuchaksaraei A, 2016, ARTIF ORGANS, V40, pE266, DOI 10.1111/aor.12807
   Sampaio NG, 2017, MALARIA J, V16, DOI 10.1186/s12936-017-1891-z
   Sancho-Albero M, 2019, NAT CATAL, V2, P864, DOI 10.1038/s41929-019-0333-4
   Sancho-Albero M, 2019, J NANOBIOTECHNOL, V17, DOI 10.1186/s12951-018-0437-z
   Sawada S, 2020, BIOMATER SCI-UK, V8, P619, DOI 10.1039/c9bm01232j
   Schorey JS, 2015, EMBO REP, V16, P24, DOI 10.15252/embr.201439363
   Shahabipour F, 2016, ARCH MED SCI, V12, P1324, DOI 10.5114/aoms.2016.62911
   Srivastava A, 2016, SCI REP-UK, V6, DOI 10.1038/srep38541
   Sterzenbach U, 2017, MOL THER, V25, P1269, DOI 10.1016/j.ymthe.2017.03.030
   Stickney Z, 2016, BIOCHEM BIOPH RES CO, V472, P53, DOI 10.1016/j.bbrc.2016.02.058
   Sun BC, 2018, REV NEUROSCIENCE, V29, P531, DOI 10.1515/revneuro-2017-0059
   Sutaria DS, 2017, J EXTRACELL VESICLES, V6, DOI 10.1080/20013078.2017.1333882
   Tai YL, 2018, CANCER SCI, V109, P2364, DOI 10.1111/cas.13697
   Tamura R, 2017, ACTA BIOMATER, V57, P274, DOI 10.1016/j.actbio.2017.05.013
   Tan A, 2010, INT J NANOMED, V5, DOI 10.2147/IJN.S13402
   Tang T, 2015, INT J NANOMED, V10, P6571, DOI 10.2147/IJN.S88384
   Teow SY, 2017, INT J BIOL SCI, V13, P1276, DOI 10.7150/ijbs.19531
   Tian T, 2018, BIOMATERIALS, V150, P137, DOI 10.1016/j.biomaterials.2017.10.012
   Tian YH, 2014, BIOMATERIALS, V35, P2383, DOI 10.1016/j.biomaterials.2013.11.083
   Toba M, 2014, AM J PATHOL, V184, P369, DOI 10.1016/j.ajpath.2013.10.008
   Toh WS, 2018, BIOCHEM SOC T, V46, P843, DOI 10.1042/BST20180079
   Utsugi-Kobukai S, 2003, IMMUNOL LETT, V89, P125, DOI 10.1016/S0165-2478(03)00128-7
   van Dongen HM, 2016, MICROBIOL MOL BIOL R, V80, P369, DOI 10.1128/MMBR.00063-15
   Vandergriff A, 2018, THERANOSTICS, V8, P1869, DOI 10.7150/thno.20524
   Viaud S, 2008, HORM METAB RES, V40, P82, DOI 10.1055/s-2007-1022548
   Wang J, 2018, ADV FUNCT MATER, V28, DOI 10.1002/adfm.201707360
   Wang J, 2017, NANOSCALE, V9, P15598, DOI 10.1039/c7nr04425a
   Wang J, 2017, ACS APPL MATER INTER, V9, P27441, DOI 10.1021/acsami.7b06464
   WANG X, 2018, J AM HEART ASSOC, V7, DOI DOI 10.1161/JAHA.118.008737
   Wang YY, 2017, THERANOSTICS, V7, P1360, DOI 10.7150/thno.16532
   Welch JL, 2019, J GEN VIROL, V100, P350, DOI 10.1099/jgv.0.001193
   Weston WW, 2019, BIODRUGS, V33, P137, DOI 10.1007/s40259-019-00338-5
   Willms E, 2018, FRONT IMMUNOL, V9, DOI 10.3389/fimmu.2018.00738
   Yang TZ, 2015, PHARM RES-DORDR, V32, P2003, DOI 10.1007/s11095-014-1593-y
   Ye ZL, 2018, ACS APPL MATER INTER, V10, P12341, DOI 10.1021/acsami.7b18135
   Yim N, 2016, NAT COMMUN, V7, DOI 10.1038/ncomms12277
   Yu MY, 2019, CANCER SCI, V110, P3173, DOI 10.1111/cas.14181
   Zhang H, 2019, J NANOBIOTECHNOL, V17, P1
   Zhang WC, 2018, FRONT IMMUNOL, V9, DOI 10.3389/fimmu.2018.00090
   Zhu FM, 2017, ONCOTARGET, V8, P70707, DOI 10.18632/oncotarget.19979
   Zhu L, 2017, ACS APPL MATER INTER, V9, P5100, DOI 10.1021/acsami.6b14633
   Zou X, 2019, THERANOSTICS, V9, P5657, DOI 10.7150/thno.33925
NR 130
TC 207
Z9 217
U1 7
U2 178
PU ADIS INT LTD
PI NORTHCOTE
PA 5 THE WAREHOUSE WAY, NORTHCOTE 0627, AUCKLAND, NEW ZEALAND
SN 1173-8804
EI 1179-190X
J9 BIODRUGS
JI Biodrugs
PD OCT
PY 2020
VL 34
IS 5
BP 567
EP 586
DI 10.1007/s40259-020-00434-x
EA AUG 2020
PG 20
WC Oncology; Immunology; Pharmacology & Pharmacy
WE Science Citation Index Expanded (SCI-EXPANDED)
SC Oncology; Immunology; Pharmacology & Pharmacy
GA NT1WG
UT WOS:000555706500001
PM 32754790
OA Green Submitted, Bronze
DA 2026-02-11
ER

PT J
AU Zou, JY
   Xia, H
   Jiang, QZ
   Su, ZK
   Wen, SY
   Liang, ZT
   Ouyang, YT
   Liu, JH
   Zhang, ZY
   Chen, D
   Yang, L
   Guo, L
AF Zou, Jiyuan
   Xia, Han
   Jiang, Qianzhou
   Su, Zhikang
   Wen, Siyi
   Liang, Zitian
   Ouyang, Yuanting
   Liu, Jiaohong
   Zhang, Zhiyi
   Chen, Ding
   Yang, Li
   Guo, Lvhua
TI Exosomes derived from odontogenic stem cells: Its role in the
   dentin-pulp complex
SO REGENERATIVE THERAPY
LA English
DT Review
DE Odontogenic stem cells; Exosomes; Dentin-pulp complex; Regenerative
   therapy; Tissue repair
ID EXTRACELLULAR VESICLES; BONE-MARROW; DENDRITIC CELLS; ANGIOGENESIS;
   INFLAMMATION; REGENERATION; DIFFERENTIATION; COMMUNICATION;
   ODONTOBLASTS; MACROPHAGES
AB Odontogenic stem cells originate from cranial neural crest cells and offer unique advantages in the regeneration of dentin-pulp complex. There is increasing evidence that stem cells exert their biological functions mainly through exosome-based paracrine effects. Exosomes contain DNA, RNA, proteins, metabolites, etc., which can play a role in intercellular communication and have similar therapeutic potential to stem cells. In addition, compared with stem cells, exosomes also have the advantages of good biocompatibility, high drug carrying capacity, easy to obtain, and few side effects. Odontogenic stem cellderived exosomes mainly affect the regeneration of the dentin-pulp complex by regulating processes such as dentintogenesis, angiogenesis, neuroprotection and immunomodulation. This review aimed to describe "cell-free therapies" based on odontogenic stem cell-derived exosomes, which aim to regenerate the dentin-pulp complex.& COPY; 2023, The Japanese Society for Regenerative Medicine. Production and hosting by Elsevier B.V. This is an open access article under the CC BY-NC-ND license (http://creativecommons.org/licenses/by-nc-nd/4.0/)
C1 [Zou, Jiyuan; Xia, Han; Jiang, Qianzhou; Su, Zhikang; Wen, Siyi; Liang, Zitian; Ouyang, Yuanting; Liu, Jiaohong; Zhang, Zhiyi; Chen, Ding; Yang, Li; Guo, Lvhua] Guangzhou Med Univ, Guangzhou, Guangdong, Peoples R China.
   [Zou, Jiyuan; Xia, Han; Jiang, Qianzhou; Su, Zhikang; Wen, Siyi; Liang, Zitian; Ouyang, Yuanting; Liu, Jiaohong; Zhang, Zhiyi; Chen, Ding; Yang, Li; Guo, Lvhua] Guangzhou Med Univ, Affiliated Stomatol Hosp, Guangdong Engn Res Ctr Oral Restorat & Reconstruct, Dept Prosthodont,Guangzhou Key Lab Basic & Appl Re, Guangzhou, Guangdong, Peoples R China.
C3 Guangzhou Medical University; Guangzhou Medical University
RP Yang, L; Guo, L (corresponding author), Guangzhou Med Univ, Guangzhou, Guangdong, Peoples R China.
EM 2019686001@gzhmu.edu.cn; 2010686002@gzhmu.edu.cn
RI Liang, Zitian/OAJ-9738-2025; Zou, Jiyuan/OFM-5006-2025
OI Zou, Jiyuan/0009-0003-3817-6693
CR Alcayaga-Miranda F, 2016, STEM CELLS INT, V2016, DOI 10.1155/2016/3409169
   Alge DL, 2010, J TISSUE ENG REGEN M, V4, P73, DOI 10.1002/term.220
   [Anonymous], NATURE SIGNIFICANCE
   Aquino JB, 2018, GLIA, V66, P465, DOI 10.1002/glia.23262
   Balusu S, 2016, EMBO MOL MED, V8, P1162, DOI 10.15252/emmm.201606271
   Biancone L, 2012, NEPHROL DIAL TRANSPL, V27, P3037, DOI 10.1093/ndt/gfs168
   Böing AN, 2014, J EXTRACELL VESICLES, V3, DOI 10.3402/jev.v3.23430
   Bose S, 2012, TRENDS BIOTECHNOL, V30, P546, DOI 10.1016/j.tibtech.2012.07.005
   Carmeliet P, 2005, NATURE, V438, P932, DOI 10.1038/nature04478
   Carreras-Planella L, 2019, FRONT IMMUNOL, V10, DOI 10.3389/fimmu.2019.01288
   Cizmar P, 2017, METHODS MOL BIOL, V1660, P221, DOI 10.1007/978-1-4939-7253-1_18
   Dang JL, 2020, J AUTOIMMUN, V113, DOI 10.1016/j.jaut.2020.102491
   Diaz G, 2018, JOVE-J VIS EXP, DOI 10.3791/57467
   Dubovy P, 2013, INT REV NEUROBIOL, V108, P173, DOI 10.1016/B978-0-12-410499-0.00007-1
   Favaro E, 2016, DIABETOLOGIA, V59, P325, DOI 10.1007/s00125-015-3808-0
   FRIEDENSTEIN AJ, 1968, TRANSPLANTATION, V6, P230, DOI 10.1097/00007890-196803000-00009
   Galler KM, 2021, INT J MOL SCI, V22, DOI 10.3390/ijms22031480
   Gandham S, 2020, TRENDS BIOTECHNOL, V38, P1066, DOI 10.1016/j.tibtech.2020.05.012
   Goldberg M, 2015, MEDIAT INFLAMM, V2015, DOI 10.1155/2015/347649
   Gu B, 2019, INT ENDOD J, V52, P504, DOI 10.1111/iej.13033
   Guan S, 2020, J PROTEOME RES, V19, P2217, DOI 10.1021/acs.jproteome.9b00693
   Gugliandolo A, 2022, INT J MOL SCI, V23, DOI 10.3390/ijms23010456
   Ha DH, 2020, CELLS-BASEL, V9, DOI 10.3390/cells9051157
   Harrell CR, 2019, CELLS-BASEL, V8, DOI 10.3390/cells8121605
   Hobson MI, 2000, J ANAT, V197, P591, DOI 10.1046/j.1469-7580.2000.19740591.x
   Hu XL, 2019, STEM CELL RES THER, V10, DOI 10.1186/s13287-019-1278-x
   Hua S, 2021, NANOMATERIALS-BASEL, V11, DOI 10.3390/nano11071858
   Huang CC, 2016, BIOMATERIALS, V111, P103, DOI 10.1016/j.biomaterials.2016.09.029
   Huang GTJ, 2009, REGEN MED, V4, P697, DOI 10.2217/RME.09.45
   Huang S, 2018, FASEB J, V32, P512, DOI 10.1096/fj.201700673R
   Huang Xiangyu, 2021, Stem Cells Int, V2021, P6685307, DOI [10.1155/2021/6685307, 10.1155/2021/6685307]
   Vu HT, 2022, BIOMEDICINES, V10, DOI 10.3390/biomedicines10040906
   Iezzi I, 2019, EUR CELLS MATER, V37, P175, DOI 10.22203/eCM.v037a11
   Jeyaram A, 2018, AAPS J, V20, DOI 10.1208/s12248-017-0160-y
   Ji LJ, 2019, IMMUNOL RES, V67, P432, DOI 10.1007/s12026-019-09088-6
   JOHNSTONE RM, 1987, J BIOL CHEM, V262, P9412
   Kardos TB, 1998, ENDOD DENT TRAUMATOL, V14, P105
   Kawashima N, 2016, CONGENIT ANOM, V56, P144, DOI 10.1111/cga.12169
   Khare D, 2018, FRONT IMMUNOL, V9, DOI 10.3389/fimmu.2018.03053
   Kidd GJ, 2013, HAND CLINIC, V115, P55, DOI 10.1016/B978-0-444-52902-2.00005-9
   Kim D, 2021, FRONT IMMUNOL, V12, DOI 10.3389/fimmu.2021.667221
   Kimiz-Gebologlu I, 2022, J CONTROL RELEASE, V347, P533, DOI 10.1016/j.jconrel.2022.05.027
   Kokabu S, 2016, STEM CELLS INT, V2016, DOI 10.1155/2016/3753581
   Konoshenko MY, 2018, BIOMED RES INT, V2018, DOI 10.1155/2018/8545347
   Laranjeira P, 2015, STEM CELL RES THER, V6, DOI 10.1186/scrt537
   Lee JK, 2013, PLOS ONE, V8, DOI [10.1371/journal.pone.0066555, 10.1371/journal.pone.0084256]
   Li JB, 2021, CONNECT TISSUE RES, V62, P277, DOI 10.1080/03008207.2019.1694010
   Li S, 2021, CELL PROLIFERAT, V54, DOI 10.1111/cpr.13093
   Li YJ, 2021, J NANOBIOTECHNOL, V19, DOI 10.1186/s12951-021-00986-2
   Liu PP, 2022, STEM CELL RES THER, V13, DOI 10.1186/s13287-022-02764-9
   Liu W, 2014, J ENDODONT, V40, P76, DOI 10.1016/j.joen.2013.09.035
   Liu XM, 2019, INT ENDOD J, V52, P1758, DOI 10.1111/iej.13197
   Lotfi L, 2019, J BIOMED MATER RES A, V107, P2425, DOI 10.1002/jbm.a.36749
   Mai ZZ, 2021, FRONT GENET, V12, DOI 10.3389/fgene.2021.750990
   Mao Q, 2019, TISSUE ENG PT A, V25, P887, DOI [10.1089/ten.tea.2018.0176, 10.1089/ten.TEA.2018.0176]
   Mayo V, 2014, J DENT, V42, P1043, DOI 10.1016/j.jdent.2014.04.007
   Minguell JJ, 2001, EXP BIOL MED, V226, P507, DOI 10.1177/153537020122600603
   Mokarizadeh A, 2012, IMMUNOL LETT, V147, P47, DOI 10.1016/j.imlet.2012.06.001
   Noble JM, 2020, J STRUCT BIOL, V210, DOI 10.1016/j.jsb.2020.107474
   OH DK, 1988, BIOTECHNOL BIOENG, V32, P569, DOI 10.1002/bit.260320421
   OKIJI T, 1992, J DENT RES, V71, P1196, DOI 10.1177/00220345920710051201
   Okiji T, 1997, ACTA PHYSIOL SCAND, V159, P163, DOI 10.1046/j.1365-201X.1997.584337000.x
   Olejarz W, 2020, INT J MOL SCI, V21, DOI 10.3390/ijms21165840
   Patel GK, 2019, SCI REP-UK, V9, DOI 10.1038/s41598-019-41800-2
   Phinney DG, 2017, STEM CELLS, V35, P851, DOI 10.1002/stem.2575
   Qin J, 2014, ACTA POL PHARM, V71, P537
   Rao F, 2019, STEM CELLS INT, V2019, DOI 10.1155/2019/2546367
   Roh SY, 2017, J KOR ASSOC ORAL MAX, V43, P63, DOI 10.5125/jkaoms.2017.43.2.63
   Sakai VT, 2010, J DENT RES, V89, P791, DOI 10.1177/0022034510368647
   Salami F, 2018, IMMUNOBIOLOGY, V223, P786, DOI 10.1016/j.imbio.2018.08.002
   Shabbir A, 2015, STEM CELLS DEV, V24, P1635, DOI 10.1089/scd.2014.0316
   Shahir M, 2020, J CELL PHYSIOL, V235, P7043, DOI 10.1002/jcp.29601
   Shi Q, 2020, CELL BIOSCI, V10, DOI 10.1186/s13578-020-00471-7
   Shi Q, 2017, FRONT PHYSIOL, V8, DOI 10.3389/fphys.2017.00904
   Shi S, 2001, BONE, V29, P532, DOI 10.1016/S8756-3282(01)00612-3
   Sidhom K, 2020, INT J MOL SCI, V21, DOI 10.3390/ijms21186466
   Sismanoglu Soner, 2020, Adv Exp Med Biol, V1298, P79, DOI 10.1007/5584_2020_578
   Sui B, 2019, J DENT RES, V98, P27, DOI 10.1177/0022034518808754
   Swanson WB, 2020, J CONTROL RELEASE, V324, P679, DOI 10.1016/j.jconrel.2020.06.006
   Tang YY, 2021, STEM CELL RES THER, V12, DOI 10.1186/s13287-021-02138-7
   Tkach M, 2016, CELL, V164, P1226, DOI 10.1016/j.cell.2016.01.043
   Ucuzian AA, 2010, J BURN CARE RES, V31, P158, DOI 10.1097/BCR.0b013e3181c7ed82
   Wang R, 2020, INT IMMUNOPHARMACOL, V81, DOI 10.1016/j.intimp.2019.106030
   Wiklander OPB, 2015, J EXTRACELL VESICLES, V4, DOI 10.3402/jev.v4.26316
   Wu ML, 2021, CELL PROLIFERAT, V54, DOI 10.1111/cpr.13074
   Xia WZ, 2020, FASEB J, V34, P13993, DOI 10.1096/fj.202000726RRR
   Yamanaka S, 2020, CELL STEM CELL, V27, P523, DOI 10.1016/j.stem.2020.09.014
   Yang SY, 2022, J TISSUE ENG, V13, DOI 10.1177/20417314221084095
   Yin JY, 2021, WORLD J STEM CELLS, V13, DOI 10.4252/wjsc.v13.i5.342
   Yu C, 2007, AUST DENT J, V52, pS4, DOI 10.1111/j.1834-7819.2007.tb00525.x
   Yu S, 2022, INT ENDOD J, V55, P517, DOI 10.1111/iej.13721
   Yu TH, 2021, CURR NEUROPHARMACOL, V19, P2141, DOI 10.2174/1570159X19666210203161559
   Zhang B, 2014, STEM CELLS DEV, V23, P1233, DOI 10.1089/scd.2013.0479
   Zhang SC, 2020, THERANOSTICS, V10, P5914, DOI 10.7150/thno.43156
   Zhang YL, 2021, INT IMMUNOPHARMACOL, V94, DOI 10.1016/j.intimp.2021.107455
   Zhang Y, 2020, INT J NANOMED, V15, P6917, DOI 10.2147/IJN.S264498
   Zhang Z, 2020, INT J MED SCI, V17, P558, DOI 10.7150/ijms.40918
   Zhao Y, 2021, ACTA PHARM SIN B, V11, P2114, DOI 10.1016/j.apsb.2021.03.012
   Zheng JM, 2020, STEM CELL RES THER, V11, DOI 10.1186/s13287-020-02039-1
   Zheng Y, 2019, J CELL PHYSIOL, V234, P20662, DOI 10.1002/jcp.28671
   Zhuang XY, 2020, STEM CELLS INT, V2020, DOI 10.1155/2020/5816723
   Zimta AA, 2019, INT J MOL SCI, V20, DOI 10.3390/ijms20020406
NR 102
TC 20
Z9 23
U1 0
U2 17
PU ELSEVIER
PI AMSTERDAM
PA RADARWEG 29, 1043 NX AMSTERDAM, NETHERLANDS
SN 2352-3204
J9 REGEN THER
JI Regen. Ther.
PD DEC
PY 2023
VL 24
BP 135
EP 146
DI 10.1016/j.reth.2023.05.008
EA JUN 2023
PG 12
WC Cell & Tissue Engineering; Engineering, Biomedical
WE Science Citation Index Expanded (SCI-EXPANDED)
SC Cell Biology; Engineering
GA M1TZ4
UT WOS:001028082700001
PM 37415682
OA Green Submitted, gold
DA 2026-02-11
ER

PT J
AU Lin, ZJ
   Wu, YL
   Xu, YT
   Li, GQ
   Li, ZH
   Liu, T
AF Lin, Zhengjun
   Wu, Yanlin
   Xu, Yiting
   Li, Guoqing
   Li, Zhihong
   Liu, Tang
TI Mesenchymal stem cell-derived exosomes in cancer therapy resistance:
   recent advances and therapeutic potential
SO MOLECULAR CANCER
LA English
DT Review
DE Mesenchymal stem cell; Exosome; Therapy resistance; Cancer
ID EXTRACELLULAR VESICLES; BREAST-CANCER; DRUG-RESISTANCE; STROMAL CELLS;
   BIOGENESIS; BIOLOGY; IDENTIFICATION; RADIOTHERAPY; CHEMOTHERAPY;
   CHECKPOINT
AB Mesenchymal stem cells (MSCs) are multipotent stromal cells that can be obtained from various human tissues and organs. They can differentiate into a wide range of cell types, including osteoblasts, adipocytes and chondrocytes, thus exhibiting great potential in regenerative medicine. Numerous studies have indicated that MSCs play critical roles in cancer biology. The crosstalk between tumour cells and MSCs has been found to regulate many tumour behaviours, such as proliferation, metastasis and epithelial-mesenchymal transition (EMT). Multiple lines of evidence have demonstrated that MSCs can secrete exosomes that can modulate the tumour microenvironment and play important roles in tumour development. Notably, very recent works have shown that mesenchymal stem cell-derived exosomes (MSC-derived exosomes) are critically involved in cancer resistance to chemotherapy agents, targeted-therapy drugs, radiotherapy and immunotherapy. In this review, we systematically summarized the emerging roles and detailed molecular mechanisms of MSC-derived exosomes in mediating cancer therapy resistance, thus providing novel insights into the clinical applications of MSC-derived exosomes in cancer management.
C1 [Lin, Zhengjun; Li, Zhihong; Liu, Tang] Cent South Univ, Xiangya Hosp 2, Dept Orthoped, Changsha 410011, Hunan, Peoples R China.
   [Lin, Zhengjun; Wu, Yanlin; Xu, Yiting; Li, Guoqing] Cent South Univ, Xiangya Sch Med, Changsha 410013, Hunan, Peoples R China.
C3 Central South University; Central South University
RP Li, ZH; Liu, T (corresponding author), Cent South Univ, Xiangya Hosp 2, Dept Orthoped, Changsha 410011, Hunan, Peoples R China.
EM lizhihong@csu.edu.cn; liutang1204@csu.edu.cn
RI 林, 林政俊/HGB-3217-2022; Wu, Yanlin/KXR-5358-2024
OI Li, Zhihong/0000-0002-1944-9671
FU National Natural Science Foundation of China [81871783, 82072441]; Hunan
   Outstanding Youth Fund [2022JJ10095]
FX This study was supported by grants from National Natural Science
   Foundation of China (NO. 81871783 and 82072441), Hunan Outstanding Youth
   Fund (NO. 2022JJ10095).
CR Adell MAY, 2017, ELIFE, V6, DOI 10.7554/eLife.31652
   Alvarez-Erviti L, 2011, NAT BIOTECHNOL, V29, P341, DOI 10.1038/nbt.1807
   Arvanitis CD, 2020, NAT REV CANCER, V20, P26, DOI 10.1038/s41568-019-0205-x
   Azmi AS, 2013, CANCER METAST REV, V32, P623, DOI 10.1007/s10555-013-9441-9
   Bagheri E, 2020, LIFE SCI, V261, DOI 10.1016/j.lfs.2020.118369
   Baguley BC, 2010, MOL BIOTECHNOL, V46, P308, DOI 10.1007/s12033-010-9321-2
   Bang YJ, 2010, LANCET, V376, P1302
   Barton MB, 2014, RADIOTHER ONCOL, V112, P140, DOI 10.1016/j.radonc.2014.03.024
   Berman E, 2022, BLOOD, V139, P3138, DOI 10.1182/blood.2021011722
   Biswas S, 2019, J IMMUNOL, V203, P3447, DOI 10.4049/jimmunol.1900692
   Bliss SA, 2016, CANCER RES, V76, P5832, DOI 10.1158/0008-5472.CAN-16-1092
   Camussi G, 2011, AM J CANCER RES, V1, P98
   Chan TA., 1984, N Engl J Med, V2015, P373
   Chatterjee N, 2019, TRENDS CANCER, V5, P170, DOI 10.1016/j.trecan.2019.02.003
   Chen FY, 2021, J EXP CLIN CANC RES, V40, DOI 10.1186/s13046-021-01834-9
   Chu ZT, 2005, EXP CELL RES, V303, P300, DOI 10.1016/j.yexcr.2004.09.029
   Clague MJ, 2012, DEV CELL, V23, P457, DOI 10.1016/j.devcel.2012.08.011
   Crescitelli R, 2021, NAT PROTOC, V16, P1548, DOI 10.1038/s41596-020-00466-1
   Dai J, 2020, SIGNAL TRANSDUCT TAR, V5, DOI 10.1038/s41392-020-00261-0
   de Abreu RC, 2020, NAT REV CARDIOL, V17, P685, DOI 10.1038/s41569-020-0389-5
   Farias VD, 2018, MOL CANCER, V17, DOI 10.1186/s12943-018-0867-0
   De Ruysscher D, 2019, NAT REV DIS PRIMERS, V5, DOI 10.1038/s41572-019-0064-5
   Ding DC, 2015, CELL TRANSPLANT, V24, P339, DOI 10.3727/096368915X686841
   Dong B, 2021, EXP HEMATOL ONCOL, V10, DOI 10.1186/s40164-021-00206-5
   Funmilayo E, 2016, J BIOL CHEM, V291, P15753, DOI 10.1074/jbc.M116.718023
   Garcia-Martin R, 2022, NATURE, V601, P446, DOI 10.1038/s41586-021-04234-3
   Gardiner C, 2016, J EXTRACELL VESICLES, V5, DOI 10.3402/jev.v5.32945
   Gatenby RA, 2020, NAT REV CLIN ONCOL, V17, P675, DOI 10.1038/s41571-020-0411-1
   Ghosh S, 2019, BIOORG CHEM, V88, DOI 10.1016/j.bioorg.2019.102925
   Gong M, 2017, ONCOTARGET, V8, P45200, DOI 10.18632/oncotarget.16778
   Guerra F, 2017, BBA-BIOENERGETICS, V1858, P686, DOI 10.1016/j.bbabio.2017.01.012
   Hade MD, 2021, CELLS-BASEL, V10, DOI 10.3390/cells10081959
   Hanson PI, 2012, ANNU REV CELL DEV BI, V28, P337, DOI 10.1146/annurev-cellbio-092910-154152
   Henkin RI, 2019, NEW ENGL J MED, V381, pE19, DOI 10.1056/NEJMc1908886
   Henne WM, 2011, DEV CELL, V21, P77, DOI 10.1016/j.devcel.2011.05.015
   Henne WM, 2013, CSH PERSPECT BIOL, V5, DOI 10.1101/cshperspect.a016766
   Hessvik NP, 2018, CELL MOL LIFE SCI, V75, P193, DOI 10.1007/s00018-017-2595-9
   Hideshima T, 2005, J CLIN ONCOL, V23, P6345, DOI 10.1200/JCO.2005.05.024
   Hoeller D, 2006, NAT CELL BIOL, V8, P163, DOI 10.1038/ncb1354
   Ibrahim A, 2016, ANNU REV PHYSIOL, V78, P67, DOI 10.1146/annurev-physiol-021115-104929
   Ibsen SD, 2017, ACS NANO, V11, P6641, DOI 10.1021/acsnano.7b00549
   Ji RB, 2015, CELL CYCLE, V14, P2473, DOI 10.1080/15384101.2015.1005530
   Jia ZM, 2020, CANCER MANAG RES, V12, P8733, DOI 10.2147/CMAR.S270200
   Kahlert C, 2014, J BIOL CHEM, V289, P3869, DOI 10.1074/jbc.C113.532267
   Kalimuthu S, 2018, FRONT PHARMACOL, V9, DOI 10.3389/fphar.2018.01116
   Kalluri R, 2020, SCIENCE, V367, P640, DOI 10.1126/science.aau6977
   Kalluri R, 2016, J CLIN INVEST, V126, P1208, DOI 10.1172/JCI81135
   Kanchanapally R, 2020, ACS OMEGA, V5, P23299, DOI 10.1021/acsomega.0c03136
   Keerthikumar S, 2016, J MOL BIOL, V428, P688, DOI 10.1016/j.jmb.2015.09.019
   Kink JA, 2019, BIOL BLOOD MARROW TR, V25, P2124, DOI 10.1016/j.bbmt.2019.07.026
   Kitai Y, 2017, J IMMUNOL, V198, P1649, DOI 10.4049/jimmunol.1601694
   Kochenderfer JN, 2010, BLOOD, V116, P4099, DOI 10.1182/blood-2010-04-281931
   Lai RC, 2015, SEMIN CELL DEV BIOL, V40, P82, DOI 10.1016/j.semcdb.2015.03.001
   Lai RC, 2010, STEM CELL RES, V4, P214, DOI 10.1016/j.scr.2009.12.003
   Lauwers E, 2018, MOL CELL, V71, P689, DOI 10.1016/j.molcel.2018.07.016
   Le DT, 2017, SCIENCE, V357, P409, DOI 10.1126/science.aan6733
   Lee YT, 2018, EUR J PHARMACOL, V834, P188, DOI 10.1016/j.ejphar.2018.07.034
   Li HD, 2018, J NANOBIOTECHNOL, V16, DOI 10.1186/s12951-018-0429-z
   Li I, 2019, MOL CANCER, V18, DOI 10.1186/s12943-019-0975-5
   Li P, 2017, THERANOSTICS, V7, P789, DOI 10.7150/thno.18133
   Li T, 2015, EXPERT OPIN BIOL TH, V15, P1293, DOI 10.1517/14712598.2015.1051528
   Li XY, 2019, NAT REV CLIN ONCOL, V16, P425, DOI 10.1038/s41571-019-0203-7
   Li Y, 2022, J EXP CLIN CANC RES, V41, DOI 10.1186/s13046-022-02351-z
   Li YJ, 2021, J NANOBIOTECHNOL, V19, DOI 10.1186/s12951-021-00986-2
   Li ZL, 2020, J EXTRACELL VESICLES, V9, DOI 10.1080/20013078.2020.1816710
   Liang LY, 2021, MOL PHARMACEUT, V18, P1003, DOI 10.1021/acs.molpharmaceut.0c00976
   Liang YJ, 2021, THERANOSTICS, V11, P3183, DOI 10.7150/thno.52570
   Liu F, 2017, ACS NANO, V11, P10712, DOI 10.1021/acsnano.7b04878
   Liu HS, 2019, JCI INSIGHT, V4, DOI 10.1172/jci.insight.131273
   Liu JY, 2021, ACTA PHARM SIN B, V11, P2783, DOI 10.1016/j.apsb.2021.01.001
   Liu T, 2019, NUCLEIC ACIDS RES, V47, pD89, DOI 10.1093/nar/gky985
   Liu Y, 2018, CYTOTHERAPY, V20, P181, DOI 10.1016/j.jcyt.2017.11.006
   Lou GH, 2020, J EXP CLIN CANC RES, V39, DOI 10.1186/s13046-019-1512-5
   Lou GH, 2015, J HEMATOL ONCOL, V8, DOI 10.1186/s13045-015-0220-7
   Lu M, 2020, BIOMATERIALS, V242, DOI 10.1016/j.biomaterials.2020.119925
   Luo T, 2020, MOL THER ONCOLYTICS, V19, P283, DOI 10.1016/j.omto.2020.10.008
   Luo TJ, 2021, CANCERS, V13, DOI 10.3390/cancers13205212
   Lyu TX, 2021, EXP HEMATOL ONCOL, V10, DOI 10.1186/s40164-021-00220-7
   Ma FX, 2015, CELL TRANSPLANT, V24, P2585, DOI 10.3727/096368915X687462
   Mashouri L, 2019, MOL CANCER, V18, DOI 10.1186/s12943-019-0991-5
   Mathieu M, 2019, NAT CELL BIOL, V21, P9, DOI 10.1038/s41556-018-0250-9
   Mathivanan S, 2010, J PROTEOMICS, V73, P1907, DOI 10.1016/j.jprot.2010.06.006
   McGranahan N, 2016, SCIENCE, V351, P1463, DOI 10.1126/science.aaf1490
   Melzer C, 2019, CANCERS, V11, DOI 10.3390/cancers11060798
   Meng L, 2020, CELL PROLIFERAT, V53, DOI 10.1111/cpr.12859
   Moreno-Gonzalo O, 2018, CELL MOL LIFE SCI, V75, P1, DOI 10.1007/s00018-017-2690-y
   Munoz JL, 2013, MOL THER-NUCL ACIDS, V2, DOI 10.1038/mtna.2013.60
   Ni J, 2019, FRONT ONCOL, V9, DOI 10.3389/fonc.2019.00869
   O'Grady T, 2022, BMC BIOL, V20, DOI 10.1186/s12915-022-01277-4
   Ohno S, 2013, MOL THER, V21, P185, DOI 10.1038/mt.2012.180
   Ohta N, 2015, PLOS ONE, V10, DOI 10.1371/journal.pone.0123756
   Ono M, 2014, SCI SIGNAL, V7, DOI 10.1126/scisignal.2005231
   Pascucci L, 2014, J CONTROL RELEASE, V192, P262, DOI 10.1016/j.jconrel.2014.07.042
   Phan TG, 2020, NAT REV CANCER, V20, P398, DOI 10.1038/s41568-020-0263-0
   Qiu LY, 2020, INT J MOL MED, V46, P609, DOI 10.3892/ijmm.2020.4634
   Qiu YL, 2020, CANCER MANAG RES, V12, P10809, DOI 10.2147/CMAR.S277324
   Raiborg C, 2009, NATURE, V458, P445, DOI 10.1038/nature07961
   Rani S, 2015, MOL THER, V23, P812, DOI 10.1038/mt.2015.44
   Rauf A, 2018, BIOMED PHARMACOTHER, V107, P555, DOI 10.1016/j.biopha.2018.08.054
   Record M, 2011, BIOCHEM PHARMACOL, V81, P1171, DOI 10.1016/j.bcp.2011.02.011
   Rider MA, 2016, SCI REP-UK, V6, DOI 10.1038/srep23978
   Ridge SM, 2017, MOL CANCER, V16, DOI 10.1186/s12943-017-0597-8
   Rodgers K, 2018, ADV DRUG DELIVER REV, V123, P75, DOI 10.1016/j.addr.2017.10.003
   Salem HK, 2010, STEM CELLS, V28, P585, DOI 10.1002/stem.269
   Scarlatti F, 2004, J BIOL CHEM, V279, P18384, DOI 10.1074/jbc.M313561200
   Schaue D, 2015, NAT REV CLIN ONCOL, V12, P527, DOI 10.1038/nrclinonc.2015.120
   Shahar N, 2020, DRUG RESIST UPDATE, V52, DOI 10.1016/j.drup.2020.100712
   Sharif S, 2018, STEM CELL REV REP, V14, P236, DOI 10.1007/s12015-017-9788-3
   Sharma P, 2017, CELL, V168, P707, DOI 10.1016/j.cell.2017.01.017
   Siegel RL, 2020, CA-CANCER J CLIN, V70, P7, DOI 10.3322/caac.21590
   Squadrito ML, 2014, CELL REP, V8, P1432, DOI 10.1016/j.celrep.2014.07.035
   Statello L, 2018, PLOS ONE, V13, DOI 10.1371/journal.pone.0195969
   Stefani F, 2011, CURR BIOL, V21, P1245, DOI 10.1016/j.cub.2011.06.028
   Sun Y, 2021, STEM CELL RES THER, V12, DOI 10.1186/s13287-021-02629-7
   Tan SS, 2013, J EXTRACELL VESICLES, V2, DOI 10.3402/jev.v2i0.22614
   Théry C, 2002, NAT REV IMMUNOL, V2, P569, DOI 10.1038/nri855
   Théry C, 2018, J EXTRACELL VESICLES, V7, DOI 10.1080/20013078.2018.1535750
   Théry C, 2009, NAT REV IMMUNOL, V9, P581, DOI 10.1038/nri2567
   Thery Clotilde, 2006, Curr Protoc Cell Biol, VChapter 3, DOI 10.1002/0471143030.cb0322s30
   Trajkovic K, 2008, SCIENCE, V319, P1244, DOI 10.1126/science.1153124
   Uccelli A, 2008, NAT REV IMMUNOL, V8, P726, DOI 10.1038/nri2395
   Urbanelli L, 2013, GENES-BASEL, V4, P152, DOI 10.3390/genes4020152
   Vakhshiteh F, 2019, INT J NANOMED, V14, P2847, DOI 10.2147/IJN.S200036
   van den Bulk Jitske, 2018, Open Biol, V8, DOI 10.1098/rsob.180037
   Vasan N, 2019, NATURE, V575, P299, DOI 10.1038/s41586-019-1730-1
   Vietri M, 2020, NAT REV MOL CELL BIO, V21, P25, DOI 10.1038/s41580-019-0177-4
   Viola S, 2016, BRIT J HAEMATOL, V172, P983, DOI 10.1111/bjh.13551
   Wan FZ, 2020, J TRANSL MED, V18, DOI 10.1186/s12967-019-02203-z
   Wang B, 2019, CELL ONCOL, V42, P783, DOI 10.1007/s13402-019-00461-z
   Wang J, 2021, J CONTROL RELEASE, V329, P894, DOI 10.1016/j.jconrel.2020.10.020
   Wani S, 2020, AM J PHYSIOL-GASTR L, V319, pG646, DOI 10.1152/ajpgi.00295.2020
   Weaver BAA, 2005, CANCER CELL, V8, P7, DOI 10.1016/j.ccr.2005.06.011
   Wei HX, 2019, INT J NANOMED, V14, P8603, DOI 10.2147/IJN.S218988
   Wei L, 2020, MOL CANCER, V19, DOI 10.1186/s12943-020-01185-7
   Wen S, 2016, LEUKEMIA, V30, P2221, DOI 10.1038/leu.2016.107
   Weng ZJ, 2021, J HEMATOL ONCOL, V14, DOI 10.1186/s13045-021-01141-y
   Wollert T, 2010, NATURE, V464, P864, DOI 10.1038/nature08849
   Wu HB, 2020, CELL DEATH DIS, V11, DOI 10.1038/s41419-020-02962-4
   Wu MX, 2017, P NATL ACAD SCI USA, V114, P10584, DOI 10.1073/pnas.1709210114
   Xu HX, 2019, CLIN CANCER RES, V25, P1923, DOI 10.1158/1078-0432.CCR-18-2363
   Xu YXX, 2021, RNA BIOL, V18, P1408, DOI 10.1080/15476286.2020.1851540
   Zhou XN, 2020, CANCER SCI, V111, P3100, DOI 10.1111/cas.14563
   Yang DB, 2020, THERANOSTICS, V10, P3684, DOI 10.7150/thno.41580
   Yang J, 2016, AM J TRANSL RES, V8, P3429
   Yang YY, 2015, INT J ONCOL, V47, P244, DOI 10.3892/ijo.2015.3001
   Yeo RWY, 2013, ADV DRUG DELIVER REV, V65, P336, DOI 10.1016/j.addr.2012.07.001
   Yu L, 2019, AGING-US, V11, P5300, DOI 10.18632/aging.102092
   Zhang PF, 2020, MOL CANCER, V19, DOI 10.1186/s12943-020-01222-5
   Zhang XY, 2020, STEM CELLS INT, V2020, DOI 10.1155/2020/8890201
   Zhen Y, 2015, J CELL SCI, V128, P3171, DOI 10.1242/jcs.166074
   Zhou H, 2022, MOL CANCER, V21, DOI 10.1186/s12943-022-01556-2
   Zhou JB, 2020, BIOMED PHARMACOTHER, V131, DOI 10.1016/j.biopha.2020.110755
   Zhou WX, 2021, BIOMATERIALS, V268, DOI 10.1016/j.biomaterials.2020.120546
   Zhou Y, 2020, ACTA PHARM SIN B, V10, P1563, DOI 10.1016/j.apsb.2019.11.013
   Zhu L, 2020, J HEMATOL ONCOL, V13, DOI 10.1186/s13045-020-00987-y
   Zhu L, 2019, MOL CANCER, V18, DOI 10.1186/s12943-019-1000-8
   Zuo R, 2019, STEM CELL RES THER, V10, DOI 10.1186/s13287-018-1121-9
NR 157
TC 233
Z9 251
U1 20
U2 111
PU BMC
PI LONDON
PA CAMPUS, 4 CRINAN ST, LONDON N1 9XW, ENGLAND
EI 1476-4598
J9 MOL CANCER
JI Mol. Cancer
PD SEP 13
PY 2022
VL 21
IS 1
AR 179
DI 10.1186/s12943-022-01650-5
PG 17
WC Biochemistry & Molecular Biology; Oncology
WE Science Citation Index Expanded (SCI-EXPANDED)
SC Biochemistry & Molecular Biology; Oncology
GA 4M7HL
UT WOS:000853493100001
PM 36100944
OA Green Submitted, gold
DA 2026-02-11
ER

PT J
AU Mane, R
   Dhumal, A
   Shinde, S
   Vardikar, A
   Osmani, RAM
   Rajput, A
AF Mane, Rutuja
   Dhumal, Akash
   Shinde, Snehal
   Vardikar, Akhilesh
   Osmani, Riyaz Ali M.
   Rajput, Amarjitsing
TI Exosomes as a roadmap from research to clinical development in the
   management of skin diseases
SO JOURNAL OF DRUG DELIVERY SCIENCE AND TECHNOLOGY
LA English
DT Review
DE Exosomes; Transdermal delivery; Skin regeneration; Immunomodulation;
   Quality control
ID CURRENT KNOWLEDGE; CELLS; EPIDEMIOLOGY; NANOCARRIERS; REGENERATION;
   VESICLES; PROGRESS
AB The largest organ in the human body, the skin, is constantly exposed to various exogenous and endogenous trigger events that impact body homeostasis. Exosomes have recently gained attention for their promising role in human disorders via modulating various transduction pathways. Exosomes, a category of extracellular vesicles, play a vital role in intercellular communication and are composed of diversified biomolecules such as proteins, lipids and nucleic acid. They are an alternative to synthetic nanoparticles as they obviate the side effects. Enhancing their effectiveness and therapeutic potential involves developing large-scale production, isolation, and drug-loading strategies. They are exploited for their potential usage in various dermatological conditions like vitiligo, psoriasis, systemic lupus erythematosus, atopic dermatitis, pigment regulation, and hair growth and to encourage tissue regeneration in skin wounds. Mesenchymal stromal cells (MSCs) and their exosome have emerged as a revolutionary tool for tissue engineering and regenerative medicine. In this review, the need for exosomes in skin therapy, along with the current challenges, have been discussed. In addition, the functional role of exosomes in skin regeneration and immunomodulator therapy are overviewed.
C1 [Mane, Rutuja; Dhumal, Akash; Shinde, Snehal; Vardikar, Akhilesh; Rajput, Amarjitsing] Bharti Vidyapeeth Deemed Univ, Poona Coll Pharm, Dept Pharmaceut, Pune 411038, Maharashtra, India.
   [Osmani, Riyaz Ali M.] JSS Acad Higher Educ & Res, JSS Coll Pharm, Dept Pharmaceut, Mysuru 570015, Karnataka, India.
C3 Bharati Vidyapeeth Deemed University; Poona College of Pharmacy; JSS
   Academy of Higher Education & Research; JSS College of Pharmacy, Mysuru
RP Rajput, A (corresponding author), Bharti Vidyapeeth Deemed Univ, Poona Coll Pharm, Dept Pharmaceut, Pune 411038, Maharashtra, India.
EM amarjit.rajput@bharatividyapeeth.edu
RI Osmani, Riyaz Ali/B-7455-2017; Rajput, Amarjitsing/GLU-8127-2022
OI Osmani, Riyaz Ali/0000-0002-2333-0817; Shinde,
   Snehal/0009-0006-7919-9674; 
CR Ahn SH, 2022, MOL CELLS, V45, P284, DOI 10.14348/molcells.2022.2033
   Alzhrani GN, 2021, CELL BIOL INT, V45, P1807, DOI 10.1002/cbin.11620
   Andriolo G, 2018, FRONT PHYSIOL, V9, DOI 10.3389/fphys.2018.01169
   Bai Y, 2018, BIOCHEM BIOPH RES CO, V500, P310, DOI 10.1016/j.bbrc.2018.04.065
   Basu J, 2016, EXPERT OPIN BIOL TH, V16, P489, DOI 10.1517/14712598.2016.1131976
   Baumrin E, 2024, J AM ACAD DERMATOL, V90, P19, DOI 10.1016/j.jaad.2022.12.023
   Bergqvist C, 2020, DERMATOLOGY, V236, P571, DOI 10.1159/000506103
   Betker JL, 2019, J PHARM SCI-US, V108, P1496, DOI 10.1016/j.xphs.2018.11.022
   Bian DH, 2022, STEM CELL RES THER, V13, DOI 10.1186/s13287-021-02697-9
   Bradley JA, 2002, NAT REV IMMUNOL, V2, P859, DOI 10.1038/nri934
   Cao BJ, 2021, ONCOL LETT, V21, DOI 10.3892/ol.2021.12510
   Chen CM, 2021, ORAL ONCOL, V120, DOI 10.1016/j.oraloncology.2021.105402
   Chen L, 2022, FRONT CELL DEV BIOL, V10, DOI 10.3389/fcell.2022.728616
   Choi H, 2021, TISSUE ENG REGEN MED, V18, P499, DOI 10.1007/s13770-021-00361-0
   Colletti M, 2019, INT J MOL SCI, V20, DOI 10.3390/ijms20184337
   Coumans FAW, 2017, CIRC RES, V120, P1632, DOI 10.1161/CIRCRESAHA.117.309417
   Daassi D, 2020, NAT REV IMMUNOL, V20, P209, DOI 10.1038/s41577-019-0264-y
   Dalirfardouei R, 2019, J TISSUE ENG REGEN M, V13, P555, DOI 10.1002/term.2799
   Deb A, 2021, LIFE SCI, V264, DOI 10.1016/j.lfs.2020.118623
   Desmet E, 2017, EXPERT OPIN DRUG DEL, V14, P109, DOI 10.1080/17425247.2016.1206073
   Di Bella MA, 2022, BIOLOGY-BASEL, V11, DOI 10.3390/biology11060804
   Diegel K.L., 2018, Fundamentals of Toxicologic Pathology, P791
   Diepgen TL, 2002, BRIT J DERMATOL, V146, P1, DOI 10.1046/j.1365-2133.146.s61.2.x
   Dilsiz N, 2024, J DRUG DELIV SCI TEC, V95, DOI 10.1016/j.jddst.2024.105562
   Dynoodt P, 2013, J INVEST DERMATOL, V133, P201, DOI 10.1038/jid.2012.266
   Fang Y, 2019, CELL TISSUE BANK, V20, P153, DOI 10.1007/s10561-019-09761-y
   Ferreira D, 2022, CRIT REV ONCOL HEMAT, V172, DOI 10.1016/j.critrevonc.2022.103628
   Fuhrmann G, 2015, J CONTROL RELEASE, V205, P35, DOI 10.1016/j.jconrel.2014.11.029
   Gan JJ, 2022, NANO TODAY, V47, DOI 10.1016/j.nantod.2022.101630
   Gloster HM, 1996, DERMATOL SURG, V22, P217, DOI 10.1111/j.1524-4725.1996.tb00312.x
   Golchin A, 2018, J CELL BIOCHEM, V119, P5043, DOI 10.1002/jcb.26706
   Grootjans H, 2022, TRANSPLANT REV-ORLAN, V36, DOI 10.1016/j.trre.2022.100727
   Guillot AJ, 2023, J CONTROL RELEASE, V355, P624, DOI 10.1016/j.jconrel.2023.02.006
   Gurung S, 2021, CELL COMMUN SIGNAL, V19, DOI 10.1186/s12964-021-00730-1
   Ha DH, 2020, CELLS-BASEL, V9, DOI 10.3390/cells9051157
   He XN, 2019, STEM CELLS INT, V2019, DOI 10.1155/2019/7132708
   Herrmann IK, 2021, NAT NANOTECHNOL, V16, P748, DOI 10.1038/s41565-021-00931-2
   Hofmann E, 2023, BIOMEDICINES, V11, DOI 10.3390/biomedicines11030794
   Hofmann L, 2020, INT J MOL SCI, V21, DOI 10.3390/ijms21114072
   Hosseini NF, 2022, BIOMED PHARMACOTHER, V155, DOI 10.1016/j.biopha.2022.113690
   Hu JC, 2022, WORLD J STEM CELLS, V14, P318, DOI 10.4252/wjsc.v14.i5.318
   Hu L, 2016, SCI REP-UK, V6, DOI 10.1038/srep32993
   Hu Xuan, 2019, Zhongguo Xiu Fu Chong Jian Wai Ke Za Zhi, V33, P1560, DOI 10.7507/1002-1892.201904023
   Hu YQ, 2021, J NANOBIOTECHNOL, V19, DOI 10.1186/s12951-021-00894-5
   Huang T, 2019, INT J BIOL SCI, V15, P1, DOI 10.7150/ijbs.27796
   Huang Yaqing, 2020, Matrix Biol Plus, V6-7, P100037, DOI [10.1016/j.mbplus.2020.100037, 10.1016/j.mbplus.2020.100037]
   Jena BC, 2021, BBA-REV CANCER, V1875, DOI 10.1016/j.bbcan.2020.188488
   Johnsen KB, 2014, BBA-REV CANCER, V1846, P75, DOI 10.1016/j.bbcan.2014.04.005
   Khan AQ, 2020, INT J MOL SCI, V21, DOI 10.3390/ijms21239264
   Kim HR, 2024, FRONT MOL BIOSCI, V10, DOI 10.3389/fmolb.2023.1324692
   Kim H, 2019, ADV SCI, V6, DOI 10.1002/advs.201900513
   Kim MS, 2016, NANOMED-NANOTECHNOL, V12, P655, DOI 10.1016/j.nano.2015.10.012
   Kimiz-Gebologlu I, 2022, J CONTROL RELEASE, V347, P533, DOI 10.1016/j.jconrel.2022.05.027
   Koga BAA, 2023, FRONT CELL DEV BIOL, V10, DOI 10.3389/fcell.2022.1047094
   Kwon H.H., Combination Treatment with Human Adipose Tissue Stem Cell-derived Exosomes and Fractional CO
   Lai RC, 2023, CYTOTHERAPY, V25, P815, DOI 10.1016/j.jcyt.2023.03.015
   Li B, 2020, MOL THER-NUCL ACIDS, V19, P814, DOI 10.1016/j.omtn.2019.11.034
   Li C, 2022, STEM CELL REV REP, V18, P952, DOI 10.1007/s12015-021-10252-5
   Li DY, 2022, DIABETES RES CLIN PR, V187, DOI 10.1016/j.diabres.2022.109882
   Li P, 2017, THERANOSTICS, V7, P789, DOI 10.7150/thno.18133
   Li William W, 2005, Adv Skin Wound Care, V18, P491, DOI 10.1097/00129334-200511000-00013
   Littig JPB, 2023, WORLD J DIABETES, V14, P35, DOI 10.4239/wjd.v14.i1.35
   Liu JW, 2021, STEM CELL REV REP, V17, P305, DOI 10.1007/s12015-020-09992-7
   Liu Y, 2018, BIOMED REP, V8, P207, DOI 10.3892/br.2018.1054
   Lu YH, 2021, FRONT CELL DEV BIOL, V9, DOI 10.3389/fcell.2021.628103
   Luan X, 2017, ACTA PHARMACOL SIN, V38, P754, DOI 10.1038/aps.2017.12
   Lucas JB, 2017, FACIAL PLAST SURG CL, V25, P303, DOI 10.1016/j.fsc.2017.03.003
   Mehryab F, 2020, ACTA BIOMATER, V113, P42, DOI 10.1016/j.actbio.2020.06.036
   Mendt M, 2018, JCI INSIGHT, V3, DOI 10.1172/jci.insight.99263
   Miller AJ, 2006, NEW ENGL J MED, V355, P51, DOI 10.1056/NEJMra052166
   Milman N, 2019, DRUG RESIST UPDATE, V45, P1, DOI 10.1016/j.drup.2019.07.003
   Mkhobongo B, 2021, INT J MOL SCI, V22, DOI 10.3390/ijms22189726
   Mohammadi S, 2020, IUBMB LIFE, V72, P724, DOI 10.1002/iub.2182
   Moosavian SA, 2022, INT IMMUNOPHARMACOL, V113, DOI 10.1016/j.intimp.2022.109320
   Najahi-Missaoui W, 2021, INT J MOL SCI, V22, DOI 10.3390/ijms22010385
   Nakamura Y, 2015, FEBS LETT, V589, P1257, DOI 10.1016/j.febslet.2015.03.031
   Nautiyal A, 2021, PIGM CELL MELANOMA R, DOI 10.1111/pcmr.12986
   Norkin M, 2019, BIOL BLOOD MARROW TR, V25, P362, DOI 10.1016/j.bbmt.2018.09.031
   Oksvold MP, 2015, METHODS MOL BIOL, V1218, P465, DOI 10.1007/978-1-4939-1538-5_27
   Olejarz W, 2020, INT J MOL SCI, V21, DOI 10.3390/ijms21165840
   Patil SM, 2020, EUR J PHARM BIOPHARM, V154, P259, DOI 10.1016/j.ejpb.2020.07.026
   Pu CM, 2019, MEDIAT INFLAMM, V2019, DOI 10.1155/2019/2343867
   Quiñones-Vico MI, 2021, FRONT CELL DEV BIOL, V9, DOI 10.3389/fcell.2021.647012
   Rai A, 2021, METHODS MOL BIOL, V2261, P105, DOI 10.1007/978-1-0716-1186-9_9
   Rech J, 2022, APPL SCI-BASEL, V12, DOI 10.3390/app122312259
   Roberts RF, 2016, INT J BIOCHEM CELL B, V79, P427, DOI 10.1016/j.biocel.2016.07.020
   Rosenberger L, 2019, SCI REP-UK, V9, DOI 10.1038/s41598-018-36855-6
   Rudolph R, 2004, PLAST RECONSTR SURG, V114, p82E, DOI 10.1097/01.PRS.0000138243.45735.8A
   Sato YT, 2016, SCI REP-UK, V6, DOI 10.1038/srep21933
   Schadendorf D, 2015, NAT REV DIS PRIMERS, V1, DOI [10.1016/s1761-2896(15)71032-0, 10.1038/nrdp.2015.3]
   Schwartz R.A., 1988, Squamous cell carcinoma, P36, DOI [DOI 10.1007/978-1-4612-3790-75, 10.1007/978-1-4612-3790-75]
   Shafei S, 2020, J BIOMED MATER RES A, V108, P545, DOI 10.1002/jbm.a.36835
   Shao S, 2019, FASEB J, V33, P6813, DOI 10.1096/fj.201802090RR
   Shi CL, 2023, SCI REP-UK, V13, DOI 10.1038/s41598-023-34418-y
   Shin KO, 2020, CELLS-BASEL, V9, DOI 10.3390/cells9030680
   Sidhom K, 2020, INT J MOL SCI, V21, DOI 10.3390/ijms21186466
   Song ZG, 2020, MOLECULES, V25, DOI 10.3390/molecules25235585
   Srinivas L., 2019, Critical ReviewsTM in Oncogenesis, V24
   Suh JH, 2021, INT J MOL SCI, V22, DOI 10.3390/ijms22031144
   Taylor DD, 2015, METHODS, V87, P3, DOI 10.1016/j.ymeth.2015.02.019
   Thakur A, 2023, COSMETICS-BASEL, V10, DOI 10.3390/cosmetics10020065
   Thakur A, 2022, Clinical Immunology Communications, V2, P110, DOI [10.1016/j.clicom.2022.08.002, 10.1016/j.clicom.2022.08.002, DOI 10.1016/J.CLICOM.2022.08.002]
   Thakur A, 2021, ADV CANCER BIOL-MET, V2, DOI 10.1016/j.adcanc.2021.100009
   Thakur A, 2022, BIOACT MATER, V10, P281, DOI 10.1016/j.bioactmat.2021.08.029
   Thakur A, 2020, INT J NANOMED, V15, P8331, DOI 10.2147/IJN.S263956
   Thakur A, 2020, CURR PHARM DESIGN, V26, P3985, DOI 10.2174/1381612826666200422091753
   Tschoi M, 2005, CLIN PLAST SURG, V32, P261, DOI 10.1016/j.cps.2004.11.005
   Tsourdi E, 2013, BIOMED RES INT, V2013, DOI 10.1155/2013/385641
   Wang WM, 2019, EXP DERMATOL, V28, P213, DOI 10.1111/exd.13857
   Wang Y, 2023, BIOENGINEERING-BASEL, V10, DOI 10.3390/bioengineering10010104
   Witwer KW, 2021, NAT REV MATER, V6, P103, DOI 10.1038/s41578-020-00277-6
   Wolfram J, 2019, NANO TODAY, V25, P85, DOI 10.1016/j.nantod.2019.02.005
   Wong PM, 2020, AUTOIMMUN REV, V19, DOI 10.1016/j.autrev.2020.102664
   Wu MX, 2017, P NATL ACAD SCI USA, V114, P10584, DOI 10.1073/pnas.1709210114
   Xiong MC, 2021, PHARMACOL RES, V166, DOI 10.1016/j.phrs.2021.105490
   Yan SZ, 2020, CANCER MANAG RES, V12, P9753, DOI 10.2147/CMAR.S250971
   Yang GH, 2021, BIOMATER RES, V25
   Yang G, 2023, INT J BIOL SCI, V19, P1430, DOI 10.7150/ijbs.80430
   Yoo SY, 2013, MEDIAT INFLAMM, V2013, DOI 10.1155/2013/127170
   Zhang B, 2021, INT J MOL SCI, V22, DOI 10.3390/ijms22020720
   Zhang CG, 2022, IRAN J PUBLIC HEALTH, V51, P2706, DOI 10.18502/ijph.v51i12.11461
   Zhang JY, 2015, J TRANSL MED, V13, DOI 10.1186/s12967-015-0417-0
   Zhang MD, 2018, SMALL METHODS, V2, DOI 10.1002/smtd.201800021
   Zhang X, 2021, STEM CELL RES THER, V12, DOI 10.1186/s13287-021-02475-7
   Zhang Y, 2020, INT J NANOMED, V15, P6917, DOI 10.2147/IJN.S264498
   Zhao CS, 2020, J CELL MOL MED, V24, P12164, DOI 10.1111/jcmm.15864
   Zhao HX, 2023, FRONT CELL DEV BIOL, V11, DOI 10.3389/fcell.2023.1029671
   Zhao Jiayue, 2024, Proceedings of SPIE, DOI 10.1117/12.3013016
   Zhao W, 2023, INT J NANOMED, V18, P3643, DOI 10.2147/IJN.S412717
   Zhao WJ, 2021, ANALYST, V146, P5962, DOI 10.1039/d1an01061a
   Zhou CC, 2023, STEM CELL RES THER, V14, DOI 10.1186/s13287-023-03345-0
   Zhou J, 2023, GRAEF ARCH CLIN EXP, V261, P723, DOI 10.1007/s00417-022-05956-4
   Zhu ZY, 2022, FRONT CELL NEUROSCI, V16, DOI 10.3389/fncel.2022.913009
   Zou ZJ, 2023, INT J NANOMED, V18, P4751, DOI 10.2147/IJN.S417422
   Zubkova E, 2024, CURR ISSUES MOL BIOL, V46, P2209, DOI 10.3390/cimb46030142
NR 135
TC 1
Z9 1
U1 3
U2 18
PU ELSEVIER
PI AMSTERDAM
PA RADARWEG 29, 1043 NX AMSTERDAM, NETHERLANDS
SN 1773-2247
EI 2588-8943
J9 J DRUG DELIV SCI TEC
JI J. Drug Deliv. Sci. Technol.
PD AUG
PY 2024
VL 97
AR 105832
DI 10.1016/j.jddst.2024.105832
EA JUN 2024
PG 15
WC Pharmacology & Pharmacy
WE Science Citation Index Expanded (SCI-EXPANDED)
SC Pharmacology & Pharmacy
GA UY2R1
UT WOS:001251563800001
DA 2026-02-11
ER

PT J
AU Zimta, AA
   Baru, O
   Badea, M
   Buduru, SD
   Berindan-Neagoe, I
AF Zimta, Alina-Andreea
   Baru, Oana
   Badea, Mandra
   Buduru, Smaranda Dana
   Berindan-Neagoe, Ioana
TI The Role of Angiogenesis and Pro-Angiogenic Exosomes in Regenerative
   Dentistry
SO INTERNATIONAL JOURNAL OF MOLECULAR SCIENCES
LA English
DT Review
DE regenerative medicine; exosome; miRNA; angiogenesis; therapeutic
   delivery; stem cells
ID TO-MESENCHYMAL TRANSITION; PLURIPOTENT STEM-CELLS; GROWTH-FACTOR
   RECEPTOR; ENDOTHELIAL-CELLS; ENHANCE ANGIOGENESIS; DIFFERENTIAL
   EXPRESSION; SMALL MOLECULES; MIR-200 FAMILY; STROMAL CELLS; MICRORNAS
AB Dental surgeries can result in traumatic wounds that provoke major discomfort and have a high risk of infection. In recent years, density research has taken a keen interest in finding answers to this problem by looking at the latest results made in regenerative medicine and adapting them to the specificities of oral tissue. One of the undertaken directions is the study of angiogenesis as an integrative part of oral tissue regeneration. The stimulation of this process is intended to enhance the local availability of stem cells, oxygen levels, nutrient supply, and evacuation of toxic waste. For a successful stimulation of local angiogenesis, two major cellular components must be considered: the stem cells and the vascular endothelial cells. The exosomes are extracellular vesicles, which mediate the communication between two cell types. In regenerative dentistry, the analysis of exosome miRNA content taps into the extended communication between these cell types with the purpose of improving the regenerative potential of oral tissue. This review analyzes the stem cells available for the dentistry, the molecular cargo of their exosomes, and the possible implications these may have for a future therapeutic induction of angiogenesis in the oral wounds.
C1 [Zimta, Alina-Andreea; Berindan-Neagoe, Ioana] Iuliu Hatieganu Univ Med & Pharm, MEDFUTURE, Res Ctr Adv Med, 23 Marinescu St, Cluj Napoca 400337, Romania.
   [Baru, Oana; Badea, Mandra] Iuliu Hatieganu Univ Med & Pharm, Fac Med Dent, Dept Prevent Dent, Cluj Napoca 400083, Romania.
   [Buduru, Smaranda Dana] Iuliu Hatieganu Univ Med & Pharm, Fac Med Dent, Prosthet & Dent Mat, 32 Clinicilor St, Cluj Napoca 400006, Romania.
   [Buduru, Smaranda Dana] Stomestet Stomatol Clin, Calea Manastur 68A St, Cluj Napoca 400658, Romania.
   [Berindan-Neagoe, Ioana] Iuliu Hatieganu Univ Med & Pharm, Res Ctr Funct Genom Biomed & Translat Med, 23 Marinescu St, Cluj Napoca 400337, Romania.
   [Berindan-Neagoe, Ioana] Oncol Inst Prof Dr Ion Chiricuta, Dept Funct Genom & Expt Pathol, Republ 34th St, Cluj Napoca 400015, Romania.
C3 Iuliu Hatieganu University of Medicine & Pharmacy; Iuliu Hatieganu
   University of Medicine & Pharmacy; Iuliu Hatieganu University of
   Medicine & Pharmacy; Iuliu Hatieganu University of Medicine & Pharmacy;
   Oncology Institute Prof. Dr. Ion Chiricuta
RP Berindan-Neagoe, I (corresponding author), Iuliu Hatieganu Univ Med & Pharm, MEDFUTURE, Res Ctr Adv Med, 23 Marinescu St, Cluj Napoca 400337, Romania.; Buduru, SD (corresponding author), Iuliu Hatieganu Univ Med & Pharm, Fac Med Dent, Prosthet & Dent Mat, 32 Clinicilor St, Cluj Napoca 400006, Romania.; Buduru, SD (corresponding author), Stomestet Stomatol Clin, Calea Manastur 68A St, Cluj Napoca 400658, Romania.; Berindan-Neagoe, I (corresponding author), Iuliu Hatieganu Univ Med & Pharm, Res Ctr Funct Genom Biomed & Translat Med, 23 Marinescu St, Cluj Napoca 400337, Romania.; Berindan-Neagoe, I (corresponding author), Oncol Inst Prof Dr Ion Chiricuta, Dept Funct Genom & Expt Pathol, Republ 34th St, Cluj Napoca 400015, Romania.
EM zimta.alina.andreea@gmail.com; oanabaru@gmail.com;
   mindrabadea@yahoo.com; dana.buduru@umfcluj.ro; ioananeagoe29@gmail.com
RI Baru, Oana/HPC-8970-2023; BADEA, EUGENIA/AAJ-1613-2021; Berindan-Neagoe,
   Ioana/AAH-9854-2019; Buduru, Smaranda/GSI-5034-2022; Zimta, Alina
   Aneea/P-9156-2019
OI Buduru, Smaranda/0000-0002-4209-9884; Zimta, Alina
   Aneea/0000-0003-3856-3784
FU  [65PCCDI/2018];  [PN-III-P1-1.2-PCCDI-2017-0782]
FX This research was funded by research grant "Innovative advanced
   approaches for predictive regenerative medicine"-REGMED, no.
   65PCCDI/2018; PN-III-P1-1.2-PCCDI-2017-0782.
CR Abels ER, 2016, CELL MOL NEUROBIOL, V36, P301, DOI 10.1007/s10571-016-0366-z
   Alcayaga-Miranda F, 2016, STEM CELLS INT, V2016, DOI 10.1155/2016/3409169
   Amrollahi P, 2016, MAT SCI ENG C-MATER, V69, P1383, DOI 10.1016/j.msec.2016.08.045
   Andrae J, 2008, GENE DEV, V22, P1276, DOI 10.1101/gad.1653708
   Angelopoulos I, 2018, CELL TRANSPLANT, V27, P967, DOI 10.1177/0963689718759649
   Baquir B, 2017, ANN TRANSL MED, V5, DOI 10.21037/atm.2017.01.50
   Bates DO, 2010, CARDIOVASC RES, V87, P262, DOI 10.1093/cvr/cvq105
   Beckouche N, 2015, SCI SIGNAL, V8, DOI 10.1126/scisignal.aaa0963
   Behr B, 2010, PLAST RECONSTR SURG, V126, P1163, DOI 10.1097/PRS.0b013e3181ea42bb
   Beltrao-Braga PCB, 2011, CELL TRANSPLANT, V20, P1707, DOI 10.3727/096368911X566235
   Bezenah JR, 2019, BIOTECHNOL BIOENG, V116, P415, DOI 10.1002/bit.26860
   Bhome R, 2018, CANCER LETT, V420, P228, DOI 10.1016/j.canlet.2018.02.002
   Bian SY, 2014, J MOL MED, V92, P387, DOI 10.1007/s00109-013-1110-5
   Bork S, 2011, J CELL PHYSIOL, V226, P2226, DOI 10.1002/jcp.22557
   Braicu C, 2015, CELL DEATH DIFFER, V22, P34, DOI 10.1038/cdd.2014.130
   Camussi G, 2010, KIDNEY INT, V78, P838, DOI 10.1038/ki.2010.278
   Cantaluppi V, 2012, KIDNEY INT, V82, P412, DOI 10.1038/ki.2012.105
   Caporali A, 2011, TRENDS CARDIOVAS MED, V21, P162, DOI 10.1016/j.tcm.2012.05.003
   Chamorro-Jorganes A, 2011, ARTERIOSCL THROM VAS, V31, P2595, DOI 10.1161/ATVBAHA.111.236521
   Chan YC, 2012, ARTERIOSCL THROM VAS, V32, P1372, DOI 10.1161/ATVBAHA.112.248583
   Chan YC, 2011, J BIOL CHEM, V286, P2047, DOI 10.1074/jbc.M110.158790
   Charbord P, 2010, HUM GENE THER, V21, P1045, DOI 10.1089/hum.2010.115
   Chen J, 2018, SCI REP-UK, V8, DOI 10.1038/s41598-018-34033-2
   Chen Q, 2016, CELL DEATH DIFFER, V23, P1128, DOI 10.1038/cdd.2015.168
   Chen Y, 2008, BLOOD, V111, P1217, DOI 10.1182/blood-2007-07-104133
   Cheng L, 2017, STEM CELLS INT, V2017, DOI 10.1155/2017/6305295
   Cheung TH, 2013, NAT REV MOL CELL BIO, V14, P329, DOI 10.1038/nrm3591
   Cho JG, 2018, FRONT IMMUNOL, V9, DOI 10.3389/fimmu.2018.00294
   Choi S, 2013, INT J ORAL SCI, V5, P7, DOI 10.1038/ijos.2013.19
   Choi YC, 2011, MOL CELLS, V32, P77, DOI 10.1007/s10059-011-1042-2
   Clark EA, 2014, STEM CELLS, V32, P1074, DOI 10.1002/stem.1623
   Cochain C, 2013, ANTIOXID REDOX SIGN, V18, P1100, DOI 10.1089/ars.2012.4849
   Dulak J, 2015, ACTA BIOCHIM POL, V62, P329, DOI 10.18388/abp.2015_1023
   El-Sayed KMF, 2016, STEM CELLS INT, V2016, DOI 10.1155/2016/7154327
   Fafián-Labora J, 2017, SCI REP-UK, V7, DOI 10.1038/srep43923
   Falanga V, 2012, J INVEST DERMATOL, V132, P1538, DOI 10.1038/jid.2012.77
   Fan GC, 2014, BLOOD, V124, P3669, DOI 10.1182/blood-2014-10-607846
   Ferguson SW, 2018, SCI REP-UK, V8, DOI 10.1038/s41598-018-19581-x
   Fernando MR, 2017, PLOS ONE, V12, DOI 10.1371/journal.pone.0183915
   Finnerty JR, 2010, J MOL BIOL, V402, P491, DOI 10.1016/j.jmb.2010.07.051
   Fischbach GD, 2004, J CLIN INVEST, V114, P1820, DOI 10.1172/JCI200423549C1
   Ghosh AK, 2012, CELL SIGNAL, V24, P1031, DOI 10.1016/j.cellsig.2011.12.024
   Goertz L, 2016, ONCOTARGET, V7, P68527, DOI 10.18632/oncotarget.11832
   Gong H, 2017, LIFE SCI, V184, P95, DOI 10.1016/j.lfs.2017.07.014
   Gong M, 2017, ONCOTARGET, V8, P45200, DOI 10.18632/oncotarget.16778
   Gonzalez-King H, 2017, STEM CELLS, V35, P1747, DOI 10.1002/stem.2618
   Goorha Sarita, 2017, Curr Protoc Hum Genet, V92, DOI 10.1002/cphg.28
   Gregory PA, 2008, NAT CELL BIOL, V10, P593, DOI 10.1038/ncb1722
   Gronthos S, 2002, J DENT RES, V81, P531, DOI 10.1177/154405910208100806
   Gronthos S, 2000, P NATL ACAD SCI USA, V97, P13625, DOI 10.1073/pnas.240309797
   Gulei D, 2018, BIOCONJUGATE CHEM, V29, P635, DOI 10.1021/acs.bioconjchem.8b00003
   Guzzo RM, 2015, METHODS MOL BIOL, V1340, P79, DOI 10.1007/978-1-4939-2938-2_6
   Halvaei S, 2018, MOL THER-NUCL ACIDS, V10, P131, DOI 10.1016/j.omtn.2017.11.014
   Heino TJ, 2008, CURR STEM CELL RES T, V3, P131, DOI 10.2174/157488808784223032
   Hessvik NP, 2018, CELL MOL LIFE SCI, V75, P193, DOI 10.1007/s00018-017-2595-9
   Holmes DIR, 2005, GENOME BIOL, V6, DOI 10.1186/gb-2005-6-2-209
   Hu GW, 2015, STEM CELL RES THER, V6, DOI 10.1186/scrt546
   Hu Y, 2018, THERANOSTICS, V8, P169, DOI 10.7150/thno.21234
   Huang CC, 2016, BIOMATERIALS, V111, P103, DOI 10.1016/j.biomaterials.2016.09.029
   Inukai T, 2013, BIOCHEM BIOPH RES CO, V430, P763, DOI 10.1016/j.bbrc.2012.11.074
   Janas T, 2015, FEBS LETT, V589, P1391, DOI 10.1016/j.febslet.2015.04.036
   Jarmalaviciute A, 2015, CYTOTHERAPY, V17, P932, DOI 10.1016/j.jcyt.2014.07.013
   Jing H, 2018, TRANSL RES, V196, P1, DOI 10.1016/j.trsl.2018.01.005
   Jopling C, 2011, NAT REV MOL CELL BIO, V12, P79, DOI 10.1038/nrm3043
   Jozkowicz A, 2003, INT J ARTIF ORGANS, V26, P161, DOI 10.1177/039139880302600211
   Jung T, 2009, NEOPLASIA, V11, P1093, DOI 10.1593/neo.09822
   Kalluri R, 2016, COLD SH Q B, V81, P275, DOI 10.1101/sqb.2016.81.030932
   Kanke K, 2014, STEM CELL REP, V2, P751, DOI 10.1016/j.stemcr.2014.04.016
   Kaur S, 2014, MATRIX BIOL, V37, P49, DOI 10.1016/j.matbio.2014.05.007
   Kim HS, 2012, J PROTEOME RES, V11, P839, DOI 10.1021/pr200682z
   Kim J, 2018, BMB REP, V51, P65, DOI 10.5483/BMBRep.2018.51.2.011
   Komaki M, 2017, STEM CELL RES THER, V8, DOI 10.1186/s13287-017-0660-9
   Korpal M, 2008, J BIOL CHEM, V283, P14910, DOI 10.1074/jbc.C800074200
   Kowal J, 2014, CURR OPIN CELL BIOL, V29, P116, DOI 10.1016/j.ceb.2014.05.004
   Kuehbacher A, 2007, CIRC RES, V101, P59, DOI 10.1161/CIRCRESAHA.107.153916
   Kulshreshtha R, 2007, MOL CELL BIOL, V27, P1859, DOI 10.1128/MCB.01395-06
   Kumarswamy R, 2012, ARTERIOSCL THROM VAS, V32, P361, DOI 10.1161/ATVBAHA.111.234286
   Lee A, 2017, SCI REP-UK, V7, DOI 10.1038/s41598-017-02852-4
   Lee J, 2013, SCI TRANSL MED, V5, DOI 10.1126/scitranslmed.3006666
   Li X, 2018, EXP MOL MED, V50, DOI 10.1038/s12276-018-0058-5
   Liang XL, 2016, J CELL SCI, V129, P2182, DOI 10.1242/jcs.170373
   Liekens S, 2010, CURR PHARM DESIGN, V16, P3903, DOI 10.2174/138161210794455003
   Lin SY, 2017, CELL PROLIFERAT, V50, DOI 10.1111/cpr.12390
   Liu W, 2014, J ENDODONT, V40, P76, DOI 10.1016/j.joen.2013.09.035
   Luttun A, 2002, ANN NY ACAD SCI, V979, P80, DOI 10.1111/j.1749-6632.2002.tb04870.x
   Madeddu P, 2005, EXP PHYSIOL, V90, P315, DOI 10.1113/expphysiol.2004.028571
   Mali Rohini, 2011, J Indian Soc Periodontol, V15, P410, DOI 10.4103/0972-124X.92582
   Mao AS, 2015, P NATL ACAD SCI USA, V112, P14452, DOI 10.1073/pnas.1508520112
   Martínez-Sarrà E, 2017, STEM CELL RES THER, V8, DOI 10.1186/s13287-017-0621-3
   McBride JD, 2017, STEM CELLS DEV, V26, P1384, DOI 10.1089/scd.2017.0087
   Meckes DG, 2011, J VIROL, V85, P12844, DOI 10.1128/JVI.05853-11
   Medici D, 2016, STEM CELLS INT, V2016, DOI 10.1155/2016/6962801
   Michael A, 2010, ORAL DIS, V16, P34, DOI 10.1111/j.1601-0825.2009.01604.x
   Michiels C, 2003, J CELL PHYSIOL, V196, P430, DOI 10.1002/jcp.10333
   Moschouris K, 2016, REGEN MED, V11, P559, DOI 10.2217/rme-2016-0059
   Nakashima T, 2010, PLOS ONE, V5, DOI 10.1371/journal.pone.0014334
   Nelson PT, 2008, BRAIN PATHOL, V18, P130, DOI 10.1111/j.1750-3639.2007.00120.x
   Nishida N, 2006, VASC HEALTH RISK MAN, V2, P213, DOI 10.2147/vhrm.2006.2.3.213
   Ohkoshi Shogo, 2017, World J Gastrointest Pharmacol Ther, V8, P1, DOI [10.4292/wjgpt.v8.i1.1, 10.4292/wjgpt.v8.i1.1]
   Ono M, 2017, SCI REP-UK, V7, DOI 10.1038/srep44522
   Ott CE, 2011, PLOS ONE, V6, DOI 10.1371/journal.pone.0016250
   Pant S, 2012, BIOCHEM PHARMACOL, V83, P1484, DOI 10.1016/j.bcp.2011.12.037
   Passier R, 2003, CARDIOVASC RES, V58, P324, DOI 10.1016/S0008-6363(02)00770-8
   Patel A, 2006, CARDIOVASC RES, V71, P40, DOI 10.1016/j.cardiores.2006.02.021
   Pecot CV, 2013, NAT COMMUN, V4, DOI 10.1038/ncomms3427
   Pejcic A, 2013, BALK J MED GENET, V16, P7, DOI 10.2478/bjmg-2013-0012
   Pérez-Boza J, 2018, RNA, V24, P423, DOI 10.1261/rna.064352.117
   Pirotte S, 2011, BLOOD, V117, P2515, DOI 10.1182/blood-2010-08-298810
   Pivoraite U, 2015, INFLAMMATION, V38, P1933, DOI 10.1007/s10753-015-0173-6
   Pizzino G, 2018, BRIT J PHARMACOL, V175, P644, DOI 10.1111/bph.14113
   Pontikoglou C, 2011, STEM CELL REV REP, V7, P569, DOI 10.1007/s12015-011-9228-8
   Poss KD, 2010, NAT REV GENET, V11, P710, DOI 10.1038/nrg2879
   Potdar PD, 2015, WORLD J STEM CELLS, V7, P839, DOI 10.4252/wjsc.v7.i5.839
   Psaila B, 2009, NAT REV CANCER, V9, P285, DOI 10.1038/nrc2621
   Ratajczak J, 2016, PLOS ONE, V11, DOI 10.1371/journal.pone.0167807
   Ratajczak J, 2016, STEM CELLS INT, V2016, DOI 10.1155/2016/9762871
   Ratajczak MZ, 2014, STEM CELLS BIOL REG, P1, DOI 10.1007/978-1-4939-1001-4_1
   Redis RS, 2012, J CELL BIOCHEM, V113, P1451, DOI 10.1002/jcb.24038
   Ren JQ, 2015, CYTOTHERAPY, V17, P897, DOI 10.1016/j.jcyt.2015.03.607
   Ribeiro Mara Fernandes, 2013, Curr Angiogenes, V2, P54
   Roux BM, 2018, TISSUE ENG PT A, V24, P1603, DOI [10.1089/ten.TEA.2017.0493, 10.1089/ten.tea.2017.0493]
   Rundhaug JE, 2005, J CELL MOL MED, V9, P267, DOI 10.1111/j.1582-4934.2005.tb00355.x
   Sacchi V, 2014, P NATL ACAD SCI USA, V111, P6952, DOI 10.1073/pnas.1404605111
   Saghiri MA, 2015, J ENDODONT, V41, P797, DOI 10.1016/j.joen.2014.12.019
   Saghiri MA, 2015, OR SURG OR MED OR PA, V119, P122, DOI 10.1016/j.oooo.2014.09.023
   Schneider A, 2013, CELL TISSUE RES, V352, P33, DOI 10.1007/s00441-012-1428-2
   Schulte C, 2015, CARDIOVASC DIAGN THE, V5, P17, DOI 10.3978/j.issn.2223-3652.2014.12.03
   Schumann P, 2015, J DIABETES COMPLICAT, V29, P855, DOI 10.1016/j.jdiacomp.2015.06.004
   Seo BM, 2004, LANCET, V364, P149, DOI 10.1016/S0140-6736(04)16627-0
   Shabbir A, 2015, STEM CELLS DEV, V24, P1635, DOI 10.1089/scd.2014.0316
   Shao LB, 2017, BIOMED RES INT, V2017, DOI 10.1155/2017/4150705
   Sheldon H, 2010, BLOOD, V116, P2385, DOI 10.1182/blood-2009-08-239228
   Shi B, 2018, PLOS ONE, V13, DOI 10.1371/journal.pone.0191616
   Shi FP, 2018, IRAN J BASIC MED SCI, V21, P318, DOI 10.22038/IJBMS.2018.27267.6657
   Shi Q, 2017, FRONT PHYSIOL, V8, DOI 10.3389/fphys.2017.00904
   Shin H, 2015, SCI REP-UK, V5, DOI 10.1038/srep13103
   Sobhani Aligholi, 2017, Acta Med Iran, V55, P6
   Somoza RA, 2014, TISSUE ENG PART B-RE, V20, P596, DOI [10.1089/ten.TEB.2013.0771, 10.1089/ten.teb.2013.0771]
   Srinivasan S, 2016, SCI REP-UK, V6, DOI 10.1038/srep24436
   Sueyama Y, 2017, J ENDODONT, V43, P943, DOI 10.1016/j.joen.2017.01.035
   Tabansky I, 2016, RES PERSPECT END INT, P11, DOI 10.1007/978-3-319-41603-8_2
   Tataria Monika, 2006, Semin Pediatr Surg, V15, P284, DOI 10.1053/j.sempedsurg.2006.07.008
   Tatullo M, 2015, J TISSUE ENG REGEN M, V9, P1205, DOI 10.1002/term.1899
   Thery Clotilde, 2011, F1000 Biol Rep, V3, P15, DOI 10.3410/B3-15
   Tomasoni S, 2013, STEM CELLS DEV, V22, DOI 10.1089/scd.2012.0266
   Tomé M, 2011, CELL DEATH DIFFER, V18, P985, DOI 10.1038/cdd.2010.167
   Tonnesen MG, 2000, J INVEST DERM SYMP P, V5, P40, DOI 10.1046/j.1087-0024.2000.00014.x
   Ucuzian AA, 2010, J BURN CARE RES, V31, P158, DOI 10.1097/BCR.0b013e3181c7ed82
   van Balkom BWM, 2013, BLOOD, V121, P3997, DOI 10.1182/blood-2013-02-478925
   van Cruijsen H, 2005, INT J CANCER, V117, P883, DOI 10.1002/ijc.21479
   Vasanthan P, 2015, J CELL MOL MED, V19, P566, DOI 10.1111/jcmm.12381
   Venkatesh Deepak, 2017, J Oral Maxillofac Pathol, V21, P296, DOI [10.4103/jomfp.jomfp_162_17, 10.4103/jomfp.JOMFP_162_17]
   Wang SS, 2008, DEV CELL, V15, P261, DOI 10.1016/j.devcel.2008.07.002
   Wang T, 2013, RNA BIOL, V10, P1255, DOI 10.4161/rna.25828
   Wang XL, 2015, STEM CELL RES, V15, P14, DOI 10.1016/j.scr.2015.04.004
   Welch-Reardon KM, 2015, ARTERIOSCL THROM VAS, V35, P303, DOI 10.1161/ATVBAHA.114.303220
   Wen Y, 2018, PEPTIDES, V105, P58, DOI 10.1016/j.peptides.2018.05.008
   Xian XH, 2018, J ENDODONT, V44, P751, DOI 10.1016/j.joen.2017.12.024
   Xiong Y, 2009, J BIOL CHEM, V284, P23217, DOI 10.1074/jbc.M109.019679
   Xu D, 2011, J BIOL CHEM, V286, P737, DOI 10.1074/jbc.M110.177006
   Xu JW, 2014, WOUND REPAIR REGEN, V22, P671, DOI 10.1111/wrr.12217
   Xue CL, 2018, STEM CELLS DEV, V27, P456, DOI 10.1089/scd.2017.0296
   Yamamoto T, 2018, SCI REP-UK, V8, DOI 10.1038/s41598-017-18439-y
   Yang S, 2018, STEM CELL RES THER, V9, DOI 10.1186/s13287-018-0869-2
   Yellowley Clare, 2013, Bonekey Rep, V2, P300, DOI 10.1038/bonekey.2013.34
   Yin KJ, 2015, CURR VASC PHARMACOL, V13, P352, DOI 10.2174/15701611113119990016
   Yu B, 2014, INT J MOL SCI, V15, P4142, DOI 10.3390/ijms15034142
   Yue J, 2012, INT J MOL MED, V30, P295, DOI 10.3892/ijmm.2012.982
   Zhang B, 2018, CYTOTHERAPY, V20, P687, DOI 10.1016/j.jcyt.2018.02.372
   Zhang B, 2015, STEM CELL TRANSL MED, V4, P513, DOI 10.5966/sctm.2014-0267
   Zhang B, 2018, ANAL CELL PATHOL, V2018, DOI 10.1155/2018/8402390
   Zhang GC, 2012, STEM CELLS DEV, V21, P955, DOI 10.1089/scd.2011.0649
   Zhang HG, 2014, AM J PATHOL, V184, P28, DOI 10.1016/j.ajpath.2013.09.027
   Zhang L, 2017, SCI REP-UK, V7, DOI 10.1038/s41598-017-10971-1
   Zhang M, 2017, SCI REP-UK, V7, DOI 10.1038/s41598-017-08840-y
   Zhou W, 2018, MOL IMMUNOL, V101, P608, DOI 10.1016/j.molimm.2018.05.008
   Zhu LF, 2019, CLIN ORAL INVEST, V23, P2497, DOI 10.1007/s00784-018-2699-0
   Zhu WJ, 2015, STEM CELLS INT, V2015, DOI 10.1155/2015/972313
   Zlotogorski-Hurvitz A, 2015, J HISTOCHEM CYTOCHEM, V63, P181, DOI 10.1369/0022155414564219
NR 179
TC 43
Z9 46
U1 0
U2 16
PU MDPI
PI BASEL
PA ST ALBAN-ANLAGE 66, CH-4052 BASEL, SWITZERLAND
EI 1422-0067
J9 INT J MOL SCI
JI Int. J. Mol. Sci.
PD JAN 2
PY 2019
VL 20
IS 2
AR 406
DI 10.3390/ijms20020406
PG 22
WC Biochemistry & Molecular Biology; Chemistry, Multidisciplinary
WE Science Citation Index Expanded (SCI-EXPANDED)
SC Biochemistry & Molecular Biology; Chemistry
GA HM8QS
UT WOS:000459746500174
PM 30669338
OA Green Submitted, gold
DA 2026-02-11
ER

PT J
AU Xia, JF
   Minamino, S
   Kuwabara, K
   Arai, S
AF Xia, Jufeng
   Minamino, Shuichi
   Kuwabara, Kazuma
   Arai, Shunichi
TI Stem cell secretome as a new booster for regenerative medicine
SO BIOSCIENCE TRENDS
LA English
DT Review
DE Secretions; stem cells; regenerative medicine; exosomes; conditioned
   medium
ID MOLECULAR-MECHANISMS; ISCHEMIC-HEART; HAIR-GROWTH; RAT MODEL;
   DIFFERENTIATION; ANGIOGENESIS; EXOSOMES; PROLIFERATION; APOPTOSIS;
   ALOPECIA
AB Stem cells are an undifferentiated cell population that has the ability to develop into many different cell types and also has the ability to repair damaged tissues in some cases. For a long time, the stem cell regenerative paradigm has been based on the assumption that progenitor cells play a critical role in tissue repair by means of their plasticity and differentiation potential. However, recent works suggest that the mechanism underlying the benefits of stem cell transplantation might relate to a paracrine modulatory effect rather than the replacement of affected cells at the site of injury. This paracrine modulatory effect derives from secretome which comprises a diverse host of growth factors, cytokines, chemokines, angiogenic factors, and exosomes which are extracellular vesicles that are produced in the endosomal compartment of most eukaryotic cells and are from about 30 to several hundred nanometers in diameter. The role of these factors is being increasingly recognized as key to the regulation of many physiological processes including leading endogenous and progenitor cells to sites of injury as well as mediating apoptosis, proliferation, migration, and angiogenesis. In reality, the immunomodulatory and paracrine role of these factors may mainly account for the therapeutic effects of stem cells and a number of in vitro and in vivo researches have proved limited stem cell engraftment at the site of injury. As a cell-free way for regenerative medicine therapies, stem cell secretome has shown great potential in a variety of clinical applications including prevention of cardiac disfunction, neurodegenerative disease, type 1 diabetes, hair loss, tumors, and joint osteoarthritis.
C1 [Xia, Jufeng] Univ Tokyo, Grad Sch Frontier Sci, Kashiwa, Chiba, Japan.
   [Xia, Jufeng; Minamino, Shuichi; Kuwabara, Kazuma; Arai, Shunichi] Arai Japan Med Inst, Dept Stem Cell & Regenerat Med, Tokyo, Japan.
C3 University of Tokyo
RP Xia, JF (corresponding author), Univ Tokyo, Grad Sch Frontier Sci, Kashiwa, Chiba, Japan.
EM xia-tky@umin.ac.jp
RI Xia, Jufeng/AAW-2643-2020
CR Bailey AJ, 2001, MECH AGEING DEV, V122, P735, DOI 10.1016/S0047-6374(01)00225-1
   Burlacu A, 2013, STEM CELLS DEV, V22, P643, DOI 10.1089/scd.2012.0273
   Carmeliet P, 2011, NATURE, V473, P298, DOI 10.1038/nature10144
   Chen X, 2008, MOL THER, V16, P749, DOI 10.1038/mt.2008.3
   Choi M, 2013, INT J BIOCHEM CELL B, V45, P560, DOI 10.1016/j.biocel.2012.12.001
   De Luca A, 2011, J CELL PHYSIOL, V226, P2131, DOI 10.1002/jcp.22548
   Di Nicola M, 2002, BLOOD, V99, P3838, DOI 10.1182/blood.V99.10.3838
   Drago D, 2013, BIOCHIMIE, V95, P2271, DOI 10.1016/j.biochi.2013.06.020
   Ebrahim N, 2018, CELLS-BASEL, V7, DOI 10.3390/cells7120226
   Estrada R, 2009, J CELL PHYSIOL, V219, P563, DOI 10.1002/jcp.21701
   Farage MA, 2008, AGING CLIN EXP RES, V20, P195
   Gnecchi M, 2006, FASEB J, V20, P661, DOI 10.1096/fj.05-5211com
   Gorabi AM, 2019, MOL NEUROBIOL, V56, P8157, DOI 10.1007/s12035-019-01663-0
   GREEN P, 2011, MEANS END APOPTOSIS, P11
   Han CS, 2019, BIOMATER SCI-UK, V7, P2920, DOI 10.1039/c9bm00101h
   Hsieh JY, 2013, PLOS ONE, V8, DOI 10.1371/journal.pone.0072604
   Hung SC, 2007, STEM CELLS, V25, P2363, DOI 10.1634/stemcells.2006-0686
   Jarmalaviciute A, 2015, CYTOTHERAPY, V17, P932, DOI 10.1016/j.jcyt.2014.07.013
   Jindo T, 1998, J INVEST DERMATOL, V110, P338, DOI 10.1046/j.1523-1747.1998.00144.x
   Katsuda T, 2013, PROTEOMICS, V13, P1637, DOI 10.1002/pmic.201200373
   Khanabdali R, 2016, BIOCHEM PHARMACOL, V113, P1, DOI 10.1016/j.bcp.2016.02.012
   Kim HO, 2013, TISSUE ENG REGEN MED, V10, P93, DOI 10.1007/s13770-013-0010-7
   Kim SW, 2013, INT J CARDIOL, V168, P1062, DOI 10.1016/j.ijcard.2012.11.003
   Kim WS, 2009, ARCH DERMATOL RES, V301, P329, DOI 10.1007/s00403-009-0951-9
   Kinnaird T, 2004, CIRCULATION, V109, P1543, DOI 10.1161/01.CIR.0000124062.31102.57
   Kshitiz, 2019, P NATL ACAD SCI USA, V116, P14374, DOI 10.1073/pnas.1902598116
   Langton A. K., 2010, International Journal of Cosmetic Science, V32, P330, DOI 10.1111/j.1468-2494.2010.00574.x
   Lazzarini E, 2016, SCI REP-UK, V6, DOI 10.1038/srep29994
   Leavitt M, 2008, FACIAL PLAST SURG, V24, P414, DOI 10.1055/s-0028-1102905
   Li B, 2015, CELL BIOL INT, V39, P192, DOI 10.1002/cbin.10359
   Liang XT, 2014, CELL TRANSPLANT, V23, P1045, DOI 10.3727/096368913X667709
   Liu GH, 2013, BIOMATERIALS, V34, P1311, DOI 10.1016/j.biomaterials.2012.10.038
   Maeshima Y, 2010, FIBROGENESIS TISSUE, V3, DOI 10.1186/1755-1536-3-13
   Maestroni GJM, 1999, CELL MOL LIFE SCI, V55, P663, DOI 10.1007/s000180050322
   Mahdipour E, 2019, J CELL PHYSIOL, V234, P20310, DOI 10.1002/jcp.28631
   Mangi AA, 2003, NAT MED, V9, P1195, DOI 10.1038/nm912
   Mazzio EA, 2004, BRAIN RES, V1004, P29, DOI 10.1016/j.brainres.2003.12.034
   McElwee K J, 2012, Skin Therapy Lett, V17, P1
   Mirotsou M, 2011, J MOL CELL CARDIOL, V50, P280, DOI 10.1016/j.yjmcc.2010.08.005
   Nalluri R, 2016, CLIN MED, V16, P74, DOI 10.7861/clinmedicine.16-1-74
   National Health Service, HAIR LOSS OV
   Nickel W, 2009, NAT REV MOL CELL BIO, V10, P148, DOI 10.1038/nrm2617
   Pathak V, 2019, CLIN MED INSIGHTS-EN, V12, DOI 10.1177/1179551419844521
   Rehman J, 2004, CIRCULATION, V109, P1292, DOI 10.1161/01.CIR.0000121425.42966.F1
   Riazifar M, 2019, ACS NANO, V13, P6670, DOI 10.1021/acsnano.9b01004
   Ryan Jennifer M, 2005, J Inflamm (Lond), V2, P8, DOI 10.1186/1476-9255-2-8
   Salgado AJ, 2010, CURR STEM CELL RES T, V5, P103
   Sarojini H, 2008, J CELL BIOCHEM, V104, P1793, DOI 10.1002/jcb.21748
   Sellmeyer DE, 2016, DIABETES, V65, P1757, DOI 10.2337/db16-0063
   Sharma AK, 2013, P NATL ACAD SCI USA, V110, P4003, DOI 10.1073/pnas.1220764110
   Shin H, 2015, INT J DERMATOL, V54, P730, DOI 10.1111/ijd.12650
   Skalnikova H, 2011, PROTEOMICS, V11, P691, DOI 10.1002/pmic.201000402
   Stastna M, 2012, CIRC-CARDIOVASC GENE, V5, pO8, DOI 10.1161/CIRCGENETICS.111.960187
   Tang YL, 2005, ANN THORAC SURG, V80, P229, DOI 10.1016/j.athoracsur.2005.02.072
   Toma C, 2002, CIRCULATION, V105, P93, DOI 10.1161/hc0102.101442
   Tomita Y, 2006, J DERMATOL SCI, V43, P105, DOI 10.1016/j.jdermsci.2006.03.012
   Uemura R, 2006, CIRC RES, V98, P1414, DOI 10.1161/01.RES.0000225952.61196.39
   van der Pol E, 2012, PHARMACOL REV, V64, P676, DOI 10.1124/pr.112.005983
   van Vliet C, 2003, PROG BIOPHYS MOL BIO, V83, P1, DOI 10.1016/S0079-6107(03)00019-1
   Vary JC, 2015, MED CLIN N AM, V99, P1195, DOI 10.1016/j.mcna.2015.07.003
   Wang T, 2015, INT J CLIN EXP PATHO, V8, P15739
   Weger N, 2005, J INVEST DERMATOL, V125, P873, DOI 10.1111/j.0022-202X.2005.23946.x
   Wu YJ, 2007, STEM CELLS, V25, P2648, DOI 10.1634/stemcells.2007-0226
   Yan HL, 2019, INT J BIOL SCI, V15, P1368, DOI 10.7150/ijbs.33233
   Yang DZ, 2013, PLOS ONE, V8, DOI 10.1371/journal.pone.0059020
   Yano K, 2001, J CLIN INVEST, V107, P409, DOI 10.1172/JCI11317
   Zhang SC, 2014, PLOS ONE, V9, DOI 10.1371/journal.pone.0097573
   Zhou J, 2019, EUR REV MED PHARMACO, V23, P4954, DOI 10.26355/eurrev_201906_18086
   Zhu W, 2011, CELL CYCLE, V10, DOI 10.4161/cc.10.18.17638
   Zhu Y, 2019, STEM CELL TRANSL MED, V8, P593, DOI 10.1002/sctm.18-0199
   Zimmerlin L, 2013, BIOCHIMIE, V95, P2235, DOI 10.1016/j.biochi.2013.05.010
NR 71
TC 68
Z9 80
U1 0
U2 17
PU IRCA-BSSA
PI TOKYO
PA PEARL CITY KOISHIKAWA 603, 2-4-5 KASUGA, BUNKYO-KU, TOKYO, 112-0003,
   JAPAN
SN 1881-7815
EI 1881-7823
J9 BIOSCI TRENDS
JI BioSci. Trends
PD AUG
PY 2019
VL 13
IS 4
BP 299
EP 307
DI 10.5582/bst.2019.01226
PG 9
WC Biology
WE Science Citation Index Expanded (SCI-EXPANDED)
SC Life Sciences & Biomedicine - Other Topics
GA IW7EN
UT WOS:000485146700004
PM 31527327
OA gold
DA 2026-02-11
ER

PT J
AU Wong, DE
   Banyard, DA
   Santos, PJF
   Sayadi, LR
   Evans, GRD
   Widgerow, AD
AF Wong, Daniel E.
   Banyard, Derek A.
   Santos, Pauline J. F.
   Sayadi, Lohrasb R.
   Evans, Gregory R. D.
   Widgerow, Alan D.
TI Adipose-derived stem cell extracellular vesicles: A systematic review
SO JOURNAL OF PLASTIC RECONSTRUCTIVE AND AESTHETIC SURGERY
LA English
DT Review
DE Extracellular vesicles; Exosomes; Microvesicles; Adipose derived stem
   cells; Stromal vascular; fraction
ID ACUTE MYOCARDIAL-INFARCTION; SIRNA DELIVERY; STROMAL CELLS; EXOSOMES;
   MICROVESICLES; MACROPHAGES; TRANSPORT; SECRETOME; GROWTH; INJURY
AB Introduction: Extracellular vesicles (EVs) are cell-secreted packages that deliver cargo to target cells to effect functional and phenotypic changes. They are secreted by many different cell types, including adipose-derived stem cells (ADSCs), which are a promising field of study in regenerative medicine. Our aim was to perform a systematic review of the literature to summarize the scientific work that has been conducted on ADSC EVs to date.
   Methods: The Pubmed database was queried with keywords (and variations of) "adipose derived stem cell," "stromal vascular fraction," and "extracellular vesicles." We excluded review papers, then manually screened articles based on title and abstract. Full-text articles were assessed for eligibility to include in final review.
   Results: While an extensive body of research exists on EVs, a much smaller proportion of that is original research on ADSC EVs. Of 44 manuscripts that met our database search criteria, 21 articles were selected for our systematic review.
   Conclusion: ADSC EVs were found to exert effects on angiogenesis, cell survival and apoptosis, inflammation, tissue regeneration, and reduction of disease pathology. Further studies examine characteristics of ADSC EVs. Future work should aim to further detail the safety profiles of ADSC EVs given their potential for cell-based therapies. The body of research studies characterizing ADSC EVs continues to expand, and much work remains to be done before human pilot studies can be considered. To our knowledge, we offer the first systematic review summarizing the research on ADSC EVs and their determined roles to date. (C) 2019 British Association of Plastic, Reconstructive and Aesthetic Surgeons. Published by Elsevier Ltd. All rights reserved.
C1 [Wong, Daniel E.] Brown Univ, Warren Alpert Med Sch, Providence, RI 02912 USA.
   [Banyard, Derek A.; Santos, Pauline J. F.; Evans, Gregory R. D.; Widgerow, Alan D.] Univ Calif Irvine, Dept Plast Surg, 200 S Manchester Ave,Suite 650, Orange, CA 92668 USA.
   [Banyard, Derek A.; Sayadi, Lohrasb R.; Widgerow, Alan D.] Univ Calif Irvine, Dept Plast Surg, Ctr Tissue Engn, Orange, CA 92668 USA.
C3 Brown University; University of California System; University of
   California Irvine; University of California System; University of
   California Irvine
RP Widgerow, AD (corresponding author), Univ Calif Irvine, Dept Plast Surg, 200 S Manchester Ave,Suite 650, Orange, CA 92668 USA.
EM awidgero@uci.edu
RI Banyard, Derek/IAM-1917-2023; Widgerow, Alan/AAD-3883-2022
OI Banyard, Derek/0000-0002-8704-8327; Widgerow, Alan/0000-0002-5705-8073
CR Abels ER, 2016, CELL MOL NEUROBIOL, V36, P301, DOI 10.1007/s10571-016-0366-z
   Apostolatos A, 2012, J BIOL CHEM, V287, P9299, DOI 10.1074/jbc.M111.313080
   Bai Y, 2018, BIOCHEM BIOPH RES CO, V500, P310, DOI 10.1016/j.bbrc.2018.04.065
   Bonafede R, 2016, EXP CELL RES, V340, P150, DOI 10.1016/j.yexcr.2015.12.009
   Chen FZ, 2017, J SEX MED, V14, P1084, DOI 10.1016/j.jsxm.2017.07.005
   Ching RC, 2018, STEM CELL RES THER, V9, DOI 10.1186/s13287-018-1017-8
   Choi EW, 2018, EXP DERMATOL, V27, P1170, DOI 10.1111/exd.13451
   Cooper DR, 2018, ADV WOUND CARE, V7, P299, DOI 10.1089/wound.2017.0775
   De Jong OG, 2014, FRONT IMMUNOL, V5, P1, DOI 10.3389/fimmu.2014.00608
   EL Andaloussi S, 2013, ADV DRUG DELIVER REV, V65, P391, DOI 10.1016/j.addr.2012.08.008
   El Bassit G, 2017, ENDOCRINOLOGY, V158, P183, DOI 10.1210/en.2016-1819
   Fei L, 2016, MED SCI MONITOR, V22, P2324, DOI 10.12659/MSM.896983
   García-Contreras M, 2014, PLOS ONE, V9, DOI 10.1371/journal.pone.0113288
   Gould SJ, 2013, J EXTRACELL VESICLES, V2, DOI 10.3402/jev.v2i0.20389
   Han YD, 2018, BIOCHEM BIOPH RES CO, V497, P305, DOI 10.1016/j.bbrc.2018.02.076
   Hu Guoku, 2012, Frontiers in Genetics, V3, P56, DOI 10.3389/fgene.2012.00056
   Hugel B, 2005, PHYSIOLOGY, V20, P22, DOI 10.1152/physiol.00029.2004
   Jang SC, 2013, ACS NANO, V7, P7698, DOI 10.1021/nn402232g
   Jiang M, 2018, CELL PHYSIOL BIOCHEM, V47, P864, DOI [10.1159/000490078and, 10.1159/000490078]
   Jin YP, 2018, EBIOMEDICINE, V34, P231, DOI 10.1016/j.ebiom.2018.07.015
   Johnsen KB, 2016, CYTOTECHNOLOGY, V68, P2125, DOI 10.1007/s10616-016-9952-7
   Kang T, 2016, STEM CELL TRANSL MED, V5, P440, DOI 10.5966/sctm.2015-0177
   Katsuda Takeshi, 2015, Methods Mol Biol, V1212, P171, DOI 10.1007/7651_2014_98
   Katsuda T, 2013, SCI REP-UK, V3, DOI 10.1038/srep01197
   Kim YS, 2017, EXP MOL MED, V49, DOI 10.1038/emm.2016.127
   Konala VBR, 2016, CYTOTHERAPY, V18, P13, DOI 10.1016/j.jcyt.2015.10.008
   Lee M, 2018, BRAIN RES, V1691, P87, DOI 10.1016/j.brainres.2018.03.034
   Lee M, 2016, BIOCHEM BIOPH RES CO, V479, P434, DOI 10.1016/j.bbrc.2016.09.069
   Lee M, 2016, EUR J NEUROSCI, V44, P2114, DOI 10.1111/ejn.13275
   Li M, 2018, ANDROLOGY-US, V6, P927, DOI 10.1111/andr.12519
   Li WY, 2018, ACS APPL MATER INTER, V10, P5240, DOI 10.1021/acsami.7b17620
   Li X, 2018, EXP MOL MED, V50, DOI 10.1038/s12276-018-0058-5
   Liu JW, 2018, MOL THER-NUCL ACIDS, V11, P103, DOI 10.1016/j.omtn.2018.01.010
   Long GW, 2012, INT J BIOL SCI, V8, P811, DOI 10.7150/ijbs.4439
   Lötvall J, 2014, J EXTRACELL VESICLES, V3, DOI 10.3402/jev.v3.26913
   Luo QC, 2017, CELL PHYSIOL BIOCHEM, V44, P2105, DOI 10.1159/000485949
   Merino-González C, 2016, FRONT PHYSIOL, V7, DOI 10.3389/fphys.2016.00024
   Mohammed E, 2018, BIOMOLECULES, V8, DOI 10.3390/biom8040167
   Nguyen KD, 2011, NATURE, V480, P104, DOI 10.1038/nature10653
   Ni JS, 2018, CELL PHYSIOL BIOCHEM, V48, P1710, DOI 10.1159/000492298
   Ogorevc E, 2013, RADIOL ONCOL, V47, P197, DOI 10.2478/raon-2013-0037
   Pan JJ, 2019, J CELL BIOCHEM, V120, P4433, DOI 10.1002/jcb.27731
   Patel NA, 2018, J NEUROINFLAMM, V15, DOI 10.1186/s12974-018-1240-3
   Pegtel DM, 2010, P NATL ACAD SCI USA, V107, P6328, DOI 10.1073/pnas.0914843107
   Phinney DG, 2017, STEM CELLS, V35, P851, DOI 10.1002/stem.2575
   Pu CM, 2017, J INVEST DERMATOL, V137, P1353, DOI 10.1016/j.jid.2016.12.030
   Qu Y, 2017, J CELL MOL MED, V21, P2491, DOI 10.1111/jcmm.13170
   Rani S, 2016, ADV MATER, V28, P5542, DOI 10.1002/adma.201504009
   Rani S, 2015, MOL THER, V23, P812, DOI 10.1038/mt.2015.44
   Raposo G, 1996, J EXP MED, V183, P1161, DOI 10.1084/jem.183.3.1161
   Raposo G, 2013, J CELL BIOL, V200, P373, DOI 10.1083/jcb.201211138
   Rehman J, 2004, CIRCULATION, V109, P1292, DOI 10.1161/01.CIR.0000121425.42966.F1
   Riazifar M, 2017, ANNU REV PHARMACOL, V57, P125, DOI 10.1146/annurev-pharmtox-061616-030146
   Salgado AJ, 2010, CURR STEM CELL RES T, V5, P103
   Sano S, 2014, BIOCHEM BIOPH RES CO, V445, P327, DOI 10.1016/j.bbrc.2014.01.183
   Shen T, 2018, CHINESE MED J-PEKING, V131, P704, DOI 10.4103/0366-6999.226889
   Skog J, 2008, NAT CELL BIOL, V10, P1470, DOI 10.1038/ncb1800
   Takahara K, 2016, STEM CELLS DEV, V25, P1290, DOI 10.1089/scd.2016.0093
   Tian YH, 2014, BIOMATERIALS, V35, P2383, DOI 10.1016/j.biomaterials.2013.11.083
   Valadi H, 2007, NAT CELL BIOL, V9, P654, DOI 10.1038/ncb1596
   van den Boorn JG, 2011, NAT BIOTECHNOL, V29, P325, DOI 10.1038/nbt.1830
   van Niel G, 2018, NAT REV MOL CELL BIO, V19, P213, DOI 10.1038/nrm.2017.125
   Yamamoto Y, 2004, J HEPATOL, V40, P808, DOI 10.1016/j.jhep.2004.01.022
   Yang YJ, 2018, J MOL NEUROSCI, V65, P74, DOI 10.1007/s12031-018-1071-9
   Zeelenberg IS, 2008, CANCER RES, V68, P1228, DOI 10.1158/0008-5472.CAN-07-3163
   Zhang W, 2018, EXP CELL RES, V370, P333, DOI 10.1016/j.yexcr.2018.06.035
   Zhao H, 2018, DIABETES, V67, P235, DOI 10.2337/db17-0356
   Zhu LL, 2018, ANDROLOGIA, V50, DOI 10.1111/and.12871
NR 68
TC 37
Z9 43
U1 0
U2 24
PU ELSEVIER SCI LTD
PI OXFORD
PA THE BOULEVARD, LANGFORD LANE, KIDLINGTON, OXFORD OX5 1GB, OXON, ENGLAND
SN 1748-6815
EI 1878-0539
J9 J PLAST RECONSTR AES
JI J. Plast. Reconstr. Aesthet. Surg.
PD JUL
PY 2019
VL 72
IS 7
BP 1207
EP 1218
DI 10.1016/j.bjps.2019.03.008
PG 12
WC Surgery
WE Science Citation Index Expanded (SCI-EXPANDED)
SC Surgery
GA ID7XV
UT WOS:000471897100021
PM 30952587
DA 2026-02-11
ER

PT J
AU Panagiotou, N
   McGuinness, D
   Jaminon, AMG
   Mees, B
   Selman, C
   Schurgers, L
   Shiels, PG
AF Panagiotou, Nikolaos
   McGuinness, Dagmara
   Jaminon, Armand M. G.
   Mees, Barend
   Selman, Colin
   Schurgers, Leon
   Shiels, Paul G.
TI Microvesicle-Mediated Tissue Regeneration Mitigates the Effects of
   Cellular Ageing
SO CELLS
LA English
DT Article
DE ageing; regenerative medicine; stem cells; extracellular vesicles;
   microvesicles; exosomes; wound healing
ID CHRONIC KIDNEY-DISEASE; STEM-CELLS; SENESCENT CELLS; PROGENITOR CELLS;
   EXOSOMES; PROMOTE; PROLIFERATION; ANGIOGENESIS; ACTIVATION; CLEARANCE
AB Extracellular vesicles (EVs), comprising microvesicles (MVs) and exosomes (Exos), are membranous vesicles secreted by cells which mediate the repair of cellular and tissue damage via paracrine mechanisms. The action of EVs under normative and morbid conditions in the context of ageing remains largely unexplored. We demonstrate that MVs, but not Exos, from Pathfinder cells (PCs), a putative stem cell regulatory cell type, enhance the repair of human dermal fibroblast (HDF) and mesenchymal stem cell (MSC) co-cultures, following both mechanical and genotoxic stress. Critically, this effect was found to be both cellular age and stress specific. Notably, MV treatment was unable to repair mechanical injury in older co-cultures but remained therapeutic following genotoxic stress. These observations were further confirmed in human dermal fibroblast (HDF) and vascular smooth muscle cell (VSMC) co-cultures of increasing cellular age. In a model of comorbidity comprising co-cultures of HDFs and highly senescent abdominal aortic aneurysm (AAA) VSMCs, MV administration appeared to be senotherapeutic, following both mechanical and genotoxic stress. Our data provide insights into EVs and the specific roles they play during tissue repair and ageing. These data will potentiate the development of novel cell-free therapeutic interventions capable of attenuating age-associated morbidities and avoiding undesired effects.
C1 [Panagiotou, Nikolaos; Shiels, Paul G.] Univ Glasgow, Sch Mol Biosci, Davidson Bldg, Glasgow G12 8QQ, Scotland.
   [McGuinness, Dagmara] Univ Glasgow, Sch Infect & Immun, Glasgow G12 8QQ, Scotland.
   [Jaminon, Armand M. G.; Schurgers, Leon] Maastricht Univ, Cardiovasc Res Inst Maastricht, Dept Biochem, NL-6229 ER Maastricht, Netherlands.
   [Mees, Barend] Maastricht Univ Med Ctr MUMC, Dept Vasc Surg, Maastricht, Netherlands.
   [Selman, Colin] Univ Glasgow, Inst Biodivers Anim Hlth & Comparat Med, Coll Med Vet & Life Sci, Graham Kerr Bldg, Glasgow G12 8QQ, Scotland.
   [Schurgers, Leon] RWTH Univ Hosp, Inst Expt Med & Syst Biol, Aachen, Germany.
C3 University of Glasgow; University of Glasgow; Maastricht University;
   Maastricht University; Maastricht University Medical Centre (MUMC);
   University of Glasgow; RWTH Aachen University; RWTH Aachen University
   Hospital
RP Shiels, PG (corresponding author), Univ Glasgow, Sch Mol Biosci, Davidson Bldg, Glasgow G12 8QQ, Scotland.
EM nikos.panagiotou@theracell.eu; dagmara.mcguinness@glasgow.ac.uk;
   a.jaminon@maastrichtuniversity.nl; barend.mees@mumc.nl;
   colin.selman@glasgow.ac.uk; l.schurgers@maastrichtuniversity.nl;
   paul.shiels@glasgow.ac.uk
RI McGuinness, Dagmara/HPG-5794-2023; Schurgers, Leon/AAT-7100-2021
OI McGuinness, Dagmara/0000-0001-9057-3504; Panagiotou,
   Nikolaos/0000-0003-3157-3285; Jaminon, Armand/0000-0002-1844-2363;
   Schurgers, Leon/0000-0001-7867-6957
FU Biotechnology and Biological Sciences Research Council (BBSRC); NHSGGC;
   public-private partnership RegMed-XB; European Union [722609]
FX N.P. was supported by a studentship award from the Biotechnology and
   Biological Sciences Research Council (BBSRC). N.P. and D.M. were
   supported by endowment awards from NHSGGC. A.J., B.M. and L.S. were
   supported by the public-private partnership RegMed-XB. L.S. was
   supported by the European Union's Horizon 2020 research and innovation
   Program under the Marie Sklodowska-Curie grant agreement No 722609;
   www.intricare.eu.
CR Anthony DF, 2013, TRANSPLANT RES, V2, DOI 10.1186/2047-1440-2-10
   Baker DJ, 2016, NATURE, V530, P184, DOI 10.1038/nature16932
   Baker DJ, 2011, NATURE, V479, P232, DOI 10.1038/nature10600
   Beard JR, 2015, LANCET, V385, P658, DOI [10.1016/S0140-6736(15)00516-4, 10.1016/S0140-6736(14)61461-6]
   Bloom DE, 2015, LANCET, V385, P649, DOI 10.1016/S0140-6736(14)61464-1
   Blunder S, 2018, ATHEROSCLEROSIS, V271, P111, DOI 10.1016/j.atherosclerosis.2018.02.007
   Browder KC, 2022, NATURE AGING, V2, P243, DOI 10.1038/s43587-022-00183-2
   Bruno S, 2013, PEDIATR NEPHROL, V28, P2249, DOI 10.1007/s00467-013-2413-z
   Camussi G, 2013, BIOCHEM SOC T, V41, P283, DOI 10.1042/BST20120192
   Chang JH, 2016, NAT MED, V22, P78, DOI 10.1038/nm.4010
   Chen B, 2017, STEM CELL TRANSL MED, V6, P1753, DOI 10.1002/sctm.16-0477
   Chen HZ, 2016, CIRC RES, V119, P1076, DOI 10.1161/CIRCRESAHA.116.308895
   Chen W, 2011, J GERONTOL A-BIOL, V66, P312, DOI 10.1093/gerona/glq223
   Chen WX, 2017, BIOCHEM J, V474, P4207, DOI 10.1042/BCJ20170682
   Cheng CF, 2008, MOL CELL BIOL, V28, P3344, DOI 10.1128/MCB.01287-07
   Divo MJ, 2014, EUR RESPIR J, V44, P1055, DOI 10.1183/09031936.00059814
   Dolgin E, 2020, NAT BIOTECHNOL, V38, P1371, DOI 10.1038/s41587-020-00750-1
   Ezquer FE, 2008, BIOL BLOOD MARROW TR, V14, P631, DOI 10.1016/j.bbmt.2008.01.006
   Fan Y, 2008, TRENDS CELL BIOL, V18, P467, DOI 10.1016/j.tcb.2008.08.001
   Fernandez-García CE, 2017, J THROMB HAEMOST, V15, P575, DOI 10.1111/jth.13608
   Fuchs Y, 2015, NAT REV MOL CELL BIO, V16, P329, DOI 10.1038/nrm3999
   Gems D, 2015, FRONT GENET, V6, DOI 10.3389/fgene.2015.00212
   GERSTEIN AD, 1993, DERMATOL CLIN, V11, P749, DOI 10.1016/S0733-8635(18)30227-4
   Gould L, 2015, J AM GERIATR SOC, V63, P427, DOI 10.1111/jgs.13332
   Guo SC, 2017, THERANOSTICS, V7, P81, DOI 10.7150/thno.16803
   Gupta KH, 2017, DEV CELL, V41, P674, DOI 10.1016/j.devcel.2017.05.014
   Havens AM, 2013, STEM CELLS DEV, V22, P622, DOI 10.1089/scd.2012.0327
   Holm MM, 2018, TRENDS NEUROSCI, V41, P360, DOI 10.1016/j.tins.2018.03.006
   Jeong D, 2014, BIOMATERIALS, V35, P9302, DOI 10.1016/j.biomaterials.2014.07.047
   Kenyon C, 2005, CELL, V120, P449, DOI 10.1016/j.cell.2005.02.002
   Kirkland JL, 2020, J INTERN MED, V288, P518, DOI 10.1111/joim.13141
   Kook YM, 2017, J TISSUE ENG, V8, DOI 10.1177/2041731417724640
   Kooman JP, 2014, NAT REV NEPHROL, V10, P732, DOI 10.1038/nrneph.2014.185
   Kwon Seong Gyu, 2018, Biomater Res, V22, P36, DOI [10.1186/s40824-018-0148-4, 10.1186/s40824-018-0148-4]
   Lacolley P, 2012, CARDIOVASC RES, V95, P194, DOI 10.1093/cvr/cvs135
   Leoni G, 2015, J CLIN INVEST, V125, P1215, DOI 10.1172/JCI76693
   Li XC, 2016, J DIABETES COMPLICAT, V30, P986, DOI 10.1016/j.jdiacomp.2016.05.009
   Li YC, 2017, J THORAC DIS, V9, P455, DOI 10.21037/jtd.2017.02.77
   Liao SX, 2000, J SURG RES, V92, P85, DOI 10.1006/jsre.2000.5878
   Lovisolo F, 2020, EUR REV MED PHARMACO, V24, P9658, DOI 10.26355/eurrev_202009_23055
   Lu YC, 2020, NATURE, V588, P124, DOI 10.1038/s41586-020-2975-4
   McGlynn LM, 2013, REJUV RES, V16, P11, DOI 10.1089/rej.2012.1350
   McGuinness D, 2016, REJUV RES, V19, P223, DOI 10.1089/rej.2015.1723
   Merjaneh M, 2017, ANGIOGENESIS, V20, P385, DOI 10.1007/s10456-017-9554-9
   Moulin VJ, 2010, J CELL PHYSIOL, V225, P734, DOI 10.1002/jcp.22268
   Otto WR, 2011, FIBROGENESIS TISSUE, V4, DOI 10.1186/1755-1536-4-20
   Panagiotou N, 2018, CELLS-BASEL, V7, DOI 10.3390/cells7080110
   Panagiotou Nikolaos, 2016, Curr Pathobiol Rep, V4, P181, DOI 10.1007/s40139-016-0115-5
   Raffaele M, 2022, LANCET HEALTH LONGEV, V3, pE67, DOI 10.1016/S2666-7568(21)00300-7
   Ranghino A, 2017, STEM CELL RES THER, V8, DOI 10.1186/s13287-017-0478-5
   Ratajczak MZ, 2016, CLIN TRANSL MED, V5, DOI 10.1186/s40169-016-0087-4
   Ratajczak MZ, 2011, DIFFERENTIATION, V81, P153, DOI 10.1016/j.diff.2011.01.006
   Ren S, 2019, STEM CELL RES THER, V10, DOI 10.1186/s13287-019-1152-x
   Riches K, 2013, J TRANSL MED, V11, DOI 10.1186/1479-5876-11-208
   Sakalihasan N, 2005, LANCET, V365, P1577, DOI 10.1016/S0140-6736(05)66459-8
   Selman C, 2008, SCIENCE, V320, DOI 10.1126/science.1152366
   Selman C, 2008, FASEB J, V22, P807, DOI 10.1096/fj.07-9261com
   Selman C, 2014, P NUTR SOC, V73, P260, DOI 10.1017/S0029665113003832
   Shabbir A, 2015, STEM CELLS DEV, V24, P1635, DOI 10.1089/scd.2014.0316
   Shah T, 2018, CLIN TRANSL MED, V7, DOI 10.1186/s40169-018-0197-2
   Shiels PG, 2021, BIOCHEM J, V478, P2889, DOI 10.1042/BCJ20200958
   Shiels PG, 2019, BIOCHEM SOC T, V47, P1165, DOI 10.1042/BST20190110
   Shiels PG, 2017, PRACT LAB MED, V7, P49, DOI 10.1016/j.plabm.2016.04.002
   Shiels Paul G, 2015, Curr Aging Sci, V8, P123, DOI 10.2174/187460980801150727110353
   Steinbeck JA, 2015, NEURON, V86, P187, DOI 10.1016/j.neuron.2015.03.002
   Stenvinkel P, 2019, BIOCHEM SOC T, V47, P1157, DOI 10.1042/BST20190105
   Stenvinkel P, 2018, NAT REV NEPHROL, V14, P265, DOI 10.1038/nrneph.2017.169
   Stevenson K, 2011, REJUV RES, V14, P163, DOI 10.1089/rej.2010.1099
   Stevenson KS, 2009, STEM CELLS DEV, V18, P1389, DOI 10.1089/scd.2008.0301
   Takahashi K, 2006, CELL, V126, P663, DOI 10.1016/j.cell.2006.07.024
   Teti G, 2021, MECH AGEING DEV, V197, DOI 10.1016/j.mad.2021.111515
   Turturici G, 2014, AM J PHYSIOL-CELL PH, V306, pC621, DOI 10.1152/ajpcell.00228.2013
   van der Pol E, 2014, J THROMB HAEMOST, V12, P1182, DOI 10.1111/jth.12602
   Vrijsen KR, 2016, ADV HEALTHC MATER, V5, P2555, DOI 10.1002/adhm.201600308
   Weintraub NL, 2009, NEW ENGL J MED, V361, P1114, DOI 10.1056/NEJMcibr0905244
   Xu M, 2018, NAT MED, V24, P1246, DOI 10.1038/s41591-018-0092-9
   Yamanaka S, 2020, CELL STEM CELL, V27, P523, DOI 10.1016/j.stem.2020.09.014
   Zhang WM, 2016, J MOL CELL CARDIOL, V99, P76, DOI 10.1016/j.yjmcc.2016.08.008
   Zhu Y, 2015, AGING CELL, V14, P644, DOI 10.1111/acel.12344
   Zhuo WL, 2011, UROL INT, V86, P191, DOI 10.1159/000319366
NR 80
TC 0
Z9 0
U1 2
U2 12
PU MDPI
PI BASEL
PA ST ALBAN-ANLAGE 66, CH-4052 BASEL, SWITZERLAND
EI 2073-4409
J9 CELLS-BASEL
JI Cells
PD JUL
PY 2023
VL 12
IS 13
AR 1707
DI 10.3390/cells12131707
PG 22
WC Cell Biology
WE Science Citation Index Expanded (SCI-EXPANDED)
SC Cell Biology
GA M6FY6
UT WOS:001031167300001
PM 37443741
OA Green Submitted, Green Published, gold
DA 2026-02-11
ER

PT J
AU Han, L
   Zhao, ZR
   He, CS
   Li, JM
   Li, XY
   Lu, M
AF Han, Li
   Zhao, Zhirong
   He, Chuanshi
   Li, Jiami
   Li, Xiangyu
   Lu, Man
TI Removing the stumbling block of exosome applications in clinical and
   translational medicine: expand production and improve accuracy
SO STEM CELL RESEARCH & THERAPY
LA English
DT Review
DE Exosome; Optimization; Extraction; Translational medicine; Targeted
   delivery
ID EXTRACELLULAR VESICLES; DELIVERY VEHICLES; GROWTH; IMPACT; CELLS
AB Although the clinical application and transformation of exosomes are still in the exploration stage, the prospects are promising and have a profound impact on the future transformation medicine of exosomes. However, due to the limitation of production and poor targeting ability of exosomes, the extensive and rich biological functions of exosomes are restricted, and the potential of clinical transformation is limited. The current research is committed to solving the above problems and expanding the clinical application value, but it lacks an extensive, multi-angle, and comprehensive systematic summary and prospect. Therefore, we reviewed the current optimization strategies of exosomes in medical applications, including the exogenous treatment of parent cells and the improvement of extraction methods, and compared their advantages and disadvantages. Subsequently, the targeting ability was improved by carrying drugs and engineering the structure of exosomes to solve the problem of poor targeting ability in clinical transformation. In addition, we discussed other problems that may exist in the application of exosomes. Although the clinical application and transformation of exosomes are still in the exploratory stage, the prospects are promising and have a profound impact on drug delivery, clinical diagnosis and treatment, and regenerative medicine.
C1 [Han, Li; He, Chuanshi; Li, Jiami; Li, Xiangyu; Lu, Man] Univ Elect Sci & Technol China, Sichuan Canc Hosp & Inst, Ultrasound Med Ctr, Sichuan Clin Res Ctr Canc,Sichuan Canc Ctr,Affilia, Chengdu 610041, Sichuan, Peoples R China.
   [Zhao, Zhirong] Southwest Jiaotong Univ, Coll Med, Chengdu 610031, Sichuan, Peoples R China.
   [Han, Li; He, Chuanshi; Lu, Man] Univ Elect Sci & Technol China, Sch Med, Chengdu 611731, Sichuan, Peoples R China.
C3 University of Electronic Science & Technology of China; Southwest
   Jiaotong University; University of Electronic Science & Technology of
   China
RP Lu, M (corresponding author), Univ Elect Sci & Technol China, Sichuan Canc Hosp & Inst, Ultrasound Med Ctr, Sichuan Clin Res Ctr Canc,Sichuan Canc Ctr,Affilia, Chengdu 610041, Sichuan, Peoples R China.; Lu, M (corresponding author), Univ Elect Sci & Technol China, Sch Med, Chengdu 611731, Sichuan, Peoples R China.
EM luman@uestc.edu.cn
CR Alptekin A, 2022, IMMUNOL REV, V312, P76, DOI 10.1111/imr.13107
   Antimisiaris SG, 2018, PHARMACEUTICS, V10, DOI 10.3390/pharmaceutics10040218
   Batista IA, 2021, CANCERS, V13, DOI 10.3390/cancers13030473
   Boriachek K, 2019, ANAL CHEM, V91, P3827, DOI 10.1021/acs.analchem.8b03619
   Burton JB, 2023, MASS SPECTROM REV, V42, P779, DOI 10.1002/mas.21738
   Chen S, 2019, CELL PROLIFERAT, V52, DOI 10.1111/cpr.12669
   Cheng H, 2019, EUR REV MED PHARMACO, V23, P5074, DOI 10.26355/eurrev_201906_18171
   Cheng J, 2022, MEMBRANES-BASEL, V12, DOI 10.3390/membranes12080739
   Cheng Q, 2018, J AM CHEM SOC, V140, P16413, DOI 10.1021/jacs.8b10047
   Dzaman K, 2022, INT J MOL SCI, V23, DOI 10.3390/ijms231911284
   Fang XN, 2022, MATER TODAY BIO, V16, DOI 10.1016/j.mtbio.2022.100371
   Ferguson SW, 2016, J CONTROL RELEASE, V228, P179, DOI 10.1016/j.jconrel.2016.02.037
   Fonseca P, 2016, INT REV CEL MOL BIO, V326, P175, DOI 10.1016/bs.ircmb.2016.04.004
   Fonseka P, 2021, NAT COMMUN, V12, DOI 10.1038/s41467-021-21074-x
   Frydrychowicz M, 2015, SCAND J IMMUNOL, V81, P2, DOI 10.1111/sji.12247
   Ha D, 2016, ACTA PHARM SIN B, V6, P287, DOI 10.1016/j.apsb.2016.02.001
   Han L, 2022, STEM CELL RES THER, V13, DOI 10.1186/s13287-022-02893-1
   Haney MJ, 2015, J CONTROL RELEASE, V207, P18, DOI 10.1016/j.jconrel.2015.03.033
   Haraszti RA, 2018, MOL THER, V26, P2838, DOI 10.1016/j.ymthe.2018.09.015
   He D, 2022, RADIAT RES, V197, P559, DOI 10.1667/RADE-21-00115.1
   He Q, 2018, TURK J BIOL, V42, P477, DOI 10.3906/biy-1802-52
   Huang LY, 2022, FRONT CELL NEUROSCI, V16, DOI 10.3389/fncel.2022.841544
   Huang S, 2022, BIOMATER RES, V26, DOI 10.1186/s40824-022-00292-4
   Ibsen SD, 2017, ACS NANO, V11, P6641, DOI 10.1021/acsnano.7b00549
   Ju Cheng, 2019, Biomed Res Int, V2019, P7695768, DOI [10.1155/2019/7695768, 10.1155/2019/7695768]
   Kaminski VD, 2019, HELIYON, V5, DOI 10.1016/j.heliyon.2019.e02355
   Khayambashi P, 2021, INT J MOL SCI, V22, DOI 10.3390/ijms22020684
   Khongkow M, 2019, SCI REP-UK, V9, DOI 10.1038/s41598-019-44569-6
   Kimiz-Gebologlu I, 2022, J CONTROL RELEASE, V347, P533, DOI 10.1016/j.jconrel.2022.05.027
   Kong WC, 2022, CLIN TRANSL ONCOL, V24, P2395, DOI 10.1007/s12094-022-02907-7
   Kucuk N, 2021, INT J MOL SCI, V22, DOI 10.3390/ijms22179543
   Lee J, 2022, RSC ADV, V12, P18475, DOI 10.1039/d2ra02351b
   Lee J, 2016, ACS APPL MATER INTER, V8, P6790, DOI 10.1021/acsami.6b01315
   Li J, 2020, BIOMED RES INT, V2020, DOI 10.1155/2020/4176926
   Li M, 2022, THERANOSTICS, V12, P4879, DOI 10.7150/thno.72812
   Li ZY, 2019, J BIOMED NANOTECHNOL, V15, P1090, DOI 10.1166/jbn.2019.2768
   LIEBERMAN MA, 1981, J MEMBRANE BIOL, V63, P1, DOI 10.1007/BF01969440
   Lin Y, 2020, STEM CELL RES THER, V11, DOI 10.1186/s13287-020-01728-1
   Liu W, 2020, ACTA BIOMATER, V103, P196, DOI 10.1016/j.actbio.2019.12.020
   Lv LL, 2018, J CELL MOL MED, V22, P728, DOI 10.1111/jcmm.13407
   Meng LA, 2022, MEMBRANES-BASEL, V12, DOI 10.3390/membranes12080775
   Mi BB, 2020, J NANOBIOTECHNOL, V18, DOI 10.1186/s12951-020-00624-3
   Mishra A, 2021, J MATER CHEM B, V9, P6281, DOI 10.1039/d1tb01088c
   Pascucci L, 2014, J CONTROL RELEASE, V192, P262, DOI 10.1016/j.jconrel.2014.07.042
   Patel DB, 2017, BIOENG TRANSL MED, V2, P170, DOI 10.1002/btm2.10065
   Petrousková P, 2022, LIFE-BASEL, V12, DOI 10.3390/life12040524
   Prakash Aishwarya, 2020, Cond Med, V3, P227
   Rashed MH, 2017, INT J MOL SCI, V18, DOI 10.3390/ijms18030538
   Rupert DLM, 2017, BBA-GEN SUBJECTS, V1861, P3164, DOI 10.1016/j.bbagen.2016.07.028
   Saad MG, 2021, BIOSENSORS-BASEL, V11, DOI 10.3390/bios11120518
   Sattar Real Sumayya Abdul, 2022, Cell Signal, V99, P110413, DOI [10.1016/j.cellsig.2022.110413, 10.1016/j.cellsig.2022.110413]
   Song GW, 2018, MATERIALS, V11, DOI 10.3390/ma11050849
   Wahlgren J, 2012, NUCLEIC ACIDS RES, V40, DOI 10.1093/nar/gks463
   Wang J, 2021, NANO TODAY, V37, DOI 10.1016/j.nantod.2020.101066
   Wang P, 2022, J INVEST DERMATOL, V142, P2508, DOI 10.1016/j.jid.2022.01.030
   Wang WT, 2022, MATER TODAY BIO, V16, DOI 10.1016/j.mtbio.2022.100355
   Wang XY, 2018, CURR CANCER DRUG TAR, V18, P347, DOI 10.2174/1568009617666170710120311
   Wang YM, 2017, ANAL CHEM, V89, P12327, DOI 10.1021/acs.analchem.7b03335
   Wu Y, 2022, ARCH PHYSIOL BIOCHEM, V128, P1140, DOI 10.1080/13813455.2020.1760303
   Xiong YY, 2022, STEM CELL RES THER, V13, DOI 10.1186/s13287-022-02969-y
   Xu K, 2022, FRONT CHEM, V10, DOI 10.3389/fchem.2022.844124
   Xu WM, 2023, J MEMBRANE BIOL, V256, P25, DOI 10.1007/s00232-022-00260-y
   Yang F, 2017, BIOTECHNOL J, V12, DOI 10.1002/biot.201600699
   Yang LY, 2020, SMALL, V16, DOI 10.1002/smll.201906273
   Yao JL, 2022, CELL COMMUN SIGNAL, V20, DOI 10.1186/s12964-022-00949-6
   Yu LL, 2018, BIOMED RES INT, V2018, DOI 10.1155/2018/3634563
   Zhang Y, 2016, CELL PROLIFERAT, V49, P3, DOI 10.1111/cpr.12233
   Zhang Y, 2021, INT J ORAL SCI, V13, DOI 10.1038/s41368-021-00150-4
   Zhang Y, 2019, CELL BIOSCI, V9, DOI 10.1186/s13578-019-0282-2
   Zhao R, 2021, ADIPOCYTE, V10, P587, DOI 10.1080/21623945.2021.1983242
   Zheng HM, 2018, J EXP CLIN CANC RES, V37, DOI 10.1186/s13046-018-0901-5
   Zhou YH, 2022, J CELL MOL MED, V26, P4169, DOI 10.1111/jcmm.17334
   Zhou ZL, 2022, FRONT IMMUNOL, V13, DOI 10.3389/fimmu.2022.933736
   Zhu CC, 2022, APPL BIOCHEM BIOTECH, DOI 10.1007/s12010-022-03978-6
NR 74
TC 22
Z9 25
U1 5
U2 32
PU BMC
PI LONDON
PA CAMPUS, 4 CRINAN ST, LONDON N1 9XW, ENGLAND
EI 1757-6512
J9 STEM CELL RES THER
JI Stem Cell Res. Ther.
PD APR 1
PY 2023
VL 14
IS 1
AR 57
DI 10.1186/s13287-023-03288-6
PG 13
WC Cell & Tissue Engineering; Cell Biology; Medicine, Research &
   Experimental
WE Science Citation Index Expanded (SCI-EXPANDED)
SC Cell Biology; Research & Experimental Medicine
GA C5LY0
UT WOS:000962339300001
PM 37005658
OA Green Submitted, gold
DA 2026-02-11
ER

PT J
AU Jayaraman, S
   Gnanasampanthapandian, D
   Rajasingh, J
   Palaniyandi, K
AF Jayaraman, Selvaraj
   Gnanasampanthapandian, Dhanavathy
   Rajasingh, Johnson
   Palaniyandi, Kanagaraj
TI Stem Cell-Derived Exosomes Potential Therapeutic Roles in Cardiovascular
   Diseases
SO FRONTIERS IN CARDIOVASCULAR MEDICINE
LA English
DT Review
DE exosomes; cardiovascular therapy; miRNA; stem cells; cell therapy
ID EXTRACELLULAR VESICLES; CARDIAC-FUNCTION; TRANSFERRIN RECEPTOR; DELIVERY
   VEHICLES; PROGENITOR CELLS; EMERGING ROLE; BONE-MARROW; HEART;
   BIOGENESIS; MICROVESICLES
AB Owing to myocardial abnormalities, cardiac ailments are considered to be the major cause of morbidity and mortality worldwide. According to a recent study, membranous vesicles that are produced naturally, termed as "exosomes", have emerged as the potential candidate in the field of cardiac regenerative medicine. A wide spectrum of stem cells has also been investigated in the treatment of cardiovascular diseases (CVD). Exosomes obtained from the stem cells are found to be cardioprotective and offer great hope in the treatment of CVD. The basic nature of exosomes is to deal with the intracellular delivery of both proteins and nucleic acids. This activity of exosomes helps us to rely on them as the attractive pharmaceutical delivery agents. Most importantly, exosomes derived from microRNAs (miRNAs) hold great promise in assessing the risk of CVD, as they serve as notable biomarkers of the disease. Exosomes are small, less immunogenic, and lack toxicity. These nanovesicles harbor immense potential as a therapeutic entity and would provide fruitful benefits if consequential research were focused on their upbringing and development as a useful diagnostic and therapeutic tool in the field of medicine.
C1 [Jayaraman, Selvaraj] Saveetha Univ, Dept Biochem Saveetha Dent Coll & Hosp, Saveetha Inst Med & Tech Sci, Chennai, Tamil Nadu, India.
   [Gnanasampanthapandian, Dhanavathy; Palaniyandi, Kanagaraj] SRM Inst Sci & Technol, Sch Bioengn, Dept Biotechnol, Canc Sci Lab, Chennai, Tamil Nadu, India.
   [Rajasingh, Johnson] Univ Tennessee, Dept Biosci Res & Med Cardiol, Hlth Sci Ctr, Memphis, TN USA.
C3 Saveetha Institute of Medical & Technical Science; SRM Institute of
   Science & Technology Chennai; University of Tennessee System; University
   of Tennessee Health Science Center
RP Gnanasampanthapandian, D; Palaniyandi, K (corresponding author), SRM Inst Sci & Technol, Sch Bioengn, Dept Biotechnol, Canc Sci Lab, Chennai, Tamil Nadu, India.
EM dhanavathy.2006@gmail.com; muthammal.kanagaraj@gmali.com
RI Rajasingh, Johnson/AAT-1985-2021; Jayaraman, Selvaraj/AAF-9728-2020
OI Jayaraman, Selvaraj/0009-0008-2557-1471
FU Department of Science and Technology (DST) Science Engineering Research
   Board (SERB), Government of India [EEQ/2017/000567]; DST-SERB
   [EEQ/2019/000568]; National Institute of Health R01 grant [HL141345]
FX This study was supported by Department of Science and Technology (DST)
   Science Engineering Research Board (SERB) , Government of India grant
   number EEQ/2017/000567 to KP, DST-SERB grant number EEQ/2019/000568 to
   SJ, and National Institute of Health R01 grant HL141345 to JR.
CR Abou-Saleh H, 2018, STEM CELL RES THER, V9, DOI 10.1186/s13287-018-0947-5
   Adamiak M, 2018, MOL THER, V26, P1635, DOI 10.1016/j.ymthe.2018.04.024
   Adamiak M, 2018, CIRC RES, V122, P296, DOI 10.1161/CIRCRESAHA.117.311769
   Afzal MR, 2015, HEART RHYTHM, V12, P1990, DOI 10.1016/j.hrthm.2015.06.026
   Ahmadi M, 2021, CELL BIOCHEM FUNCT, V39, P60, DOI 10.1002/cbf.3602
   Ailawadi S, 2015, BBA-MOL BASIS DIS, V1852, P1, DOI 10.1016/j.bbadis.2014.10.008
   Akbari A, 2020, STEM CELL RES THER, V11, DOI 10.1186/s13287-020-01866-6
   Akers JC, 2013, J NEURO-ONCOL, V113, P1, DOI 10.1007/s11060-013-1084-8
   Alvarez-Erviti L, 2011, NAT BIOTECHNOL, V29, P341, DOI 10.1038/nbt.1807
   [Anonymous], 2014, World Health Statistics 2014
   Antimisiaris SG, 2018, PHARMACEUTICS, V10, DOI 10.3390/pharmaceutics10040218
   Argentati C, 2018, INT J MOL SCI, V19, DOI 10.3390/ijms19113475
   Arslan F, 2013, STEM CELL RES, V10, P301, DOI 10.1016/j.scr.2013.01.002
   Babaei M, 2021, J TRANSL MED, V19, DOI 10.1186/s12967-021-02863-w
   Bahr MM, 2020, INT J VET SCI MED, V8, P1, DOI 10.1080/23144599.2019.1704992
   Bai J, 2020, ASIAN J PHARM SCI, V15, P461, DOI 10.1016/j.ajps.2019.04.002
   Baietti MF, 2012, NAT CELL BIOL, V14, P677, DOI 10.1038/ncb2502
   Balbi C, 2020, STEM CELLS, V38, P1387, DOI 10.1002/stem.3261
   Baranyai T, 2015, PLOS ONE, V10, DOI 10.1371/journal.pone.0145686
   Barile L, 2018, CARDIOVASC RES, V114, P992, DOI 10.1093/cvr/cvy055
   Barile L, 2014, CARDIOVASC RES, V103, P530, DOI 10.1093/cvr/cvu167
   Barreto S, 2019, CELLS-BASEL, V8, DOI 10.3390/cells8121536
   Beltrami C, 2017, MOL THER, V25, P679, DOI 10.1016/j.ymthe.2016.12.022
   Bertolini I, 2019, EBIOMEDICINE, V41, P225, DOI 10.1016/j.ebiom.2019.01.051
   Bian XW, 2019, STEM CELL RES THER, V10, DOI 10.1186/s13287-019-1276-z
   Blanc Lionel, 2018, Small GTPases, V9, P95, DOI [10.1080/21541248.2016.1264352, 10.1080/21541248.2016.1264352]
   Börger V, 2017, INT J MOL SCI, V18, DOI 10.3390/ijms18071450
   Borden A, 2019, CIRC RES, V125, P14, DOI 10.1161/CIRCRESAHA.118.314223
   Burt R, 2003, BONE MARROW TRANSPL, V32, pS29, DOI 10.1038/sj.bmt.1704177
   Buzas EI, 2014, NAT REV RHEUMATOL, V10, P356, DOI 10.1038/nrrheum.2014.19
   Caplan AI, 2006, J CELL BIOCHEM, V98, P1076, DOI 10.1002/jcb.20886
   Caradec J, 2014, CLIN BIOCHEM, V47, P1286, DOI 10.1016/j.clinbiochem.2014.06.011
   Casieri V, 2020, SCI REP-UK, V10, DOI 10.1038/s41598-020-59225-7
   Chaineau M, 2009, FEBS LETT, V583, P3817, DOI 10.1016/j.febslet.2009.10.026
   Chang YH, 2018, CELL TRANSPLANT, V27, P349, DOI 10.1177/0963689717723636
   Charitos IA, 2021, STEM CELLS INT, V2021, DOI 10.1155/2021/9978837
   Chen CJ, 2018, SCI REP-UK, V8, DOI 10.1038/s41598-018-21425-7
   Chen GH, 2020, THERANOSTICS, V10, P11754, DOI 10.7150/thno.43163
   Chen LJ, 2013, BIOCHEM BIOPH RES CO, V431, P566, DOI 10.1016/j.bbrc.2013.01.015
   Chen Q, 2020, AGING-US, V12, P3682, DOI 10.18632/aging.102837
   Chen TS, 2010, NUCLEIC ACIDS RES, V38, P215, DOI 10.1093/nar/gkp857
   Cheruvanky A, 2007, AM J PHYSIOL-RENAL, V292, pF1657, DOI 10.1152/ajprenal.00434.2006
   Chiriacò MS, 2018, SENSORS-BASEL, V18, DOI 10.3390/s18103175
   Colombo M, 2013, J CELL SCI, V126, P5553, DOI 10.1242/jcs.128868
   Cui XJ, 2017, J CARDIOVASC PHARM, V70, P225, DOI 10.1097/FJC.0000000000000507
   Dai J, 2020, SIGNAL TRANSDUCT TAR, V5, DOI 10.1038/s41392-020-00261-0
   Dash M, 2021, BBA-BIOMEMBRANES, V1863, DOI 10.1016/j.bbamem.2020.183490
   Davidson SM, 2018, MOL ASPECTS MED, V60, P104, DOI 10.1016/j.mam.2017.11.004
   De Jong OG, 2014, FRONT IMMUNOL, V5, P1, DOI 10.3389/fimmu.2014.00608
   Deng L, 2015, CIRC RES, V117, P870, DOI 10.1161/CIRCRESAHA.115.306806
   Dougherty JA, 2017, STEM CELLS INT, V2017, DOI 10.1155/2017/5785436
   Durrani S, 2010, REGEN MED, V5, P919, DOI 10.2217/RME.10.65
   Dzau VJ, 2005, HYPERTENSION, V46, P7, DOI 10.1161/01.HYP.0000168923.92885.f7
   Ekström EJ, 2014, MOL CANCER, V13, DOI 10.1186/1476-4598-13-88
   Ekwueme EC, 2017, CLIN ORTHOP RELAT R, V475, P2117, DOI 10.1007/s11999-017-5370-1
   El Harane N, 2018, EUR HEART J, V39, P1835, DOI 10.1093/eurheartj/ehy012
   Emanueli C, 2015, VASC PHARMACOL, V71, P24, DOI 10.1016/j.vph.2015.02.008
   Fadini GP, 2020, EUR HEART J, V41, P4271, DOI 10.1093/eurheartj/ehz923
   Fan CM, 2020, FRONT CELL DEV BIOL, V8, DOI 10.3389/fcell.2020.00036
   Fan XL, 2020, CELL MOL LIFE SCI, V77, P2771, DOI 10.1007/s00018-020-03454-6
   Feng D, 2010, TRAFFIC, V11, P675, DOI 10.1111/j.1600-0854.2010.01041.x
   Ferguson S, 2018, AAPS J, V20, DOI 10.1208/s12248-018-0227-4
   Fertig ET, 2014, J CELL MOL MED, V18, P1938, DOI 10.1111/jcmm.12436
   Fischer B, 2018, STEM CELL RES, V32, P65, DOI 10.1016/j.scr.2018.08.015
   Fitzner D, 2011, J CELL SCI, V124, P447, DOI 10.1242/jcs.074088
   Fleury A, 2014, FRONT IMMUNOL, V5, DOI 10.3389/fimmu.2014.00370
   FRIEDENSTEIN AJ, 1970, CELL TISSUE KINET, V3, P393, DOI 10.1111/j.1365-2184.1970.tb00347.x
   Garaeva L, 2021, SCI REP-UK, V11, DOI 10.1038/s41598-021-85833-y
   Gimona M, 2017, INT J MOL SCI, V18, DOI 10.3390/ijms18061190
   Giricz Z, 2014, J MOL CELL CARDIOL, V68, P75, DOI 10.1016/j.yjmcc.2014.01.004
   Golpanian S, 2016, PHYSIOL REV, V96, P1127, DOI 10.1152/physrev.00019.2015
   Gonzalez-Calero L, 2014, FRONT IMMUNOL, V5, DOI 10.3389/fimmu.2014.00465
   Gray WD, 2015, CIRC RES, V116, P255, DOI 10.1161/CIRCRESAHA.116.304360
   Guo JW, 2018, EBIOMEDICINE, V35, P204, DOI 10.1016/j.ebiom.2018.08.001
   Gurunathan S, 2021, INT J NANOMED, V16, P1281, DOI 10.2147/IJN.S291956
   Gurunathan S, 2019, CELLS-BASEL, V8, DOI 10.3390/cells8040307
   Gurung S, 2021, CELL COMMUN SIGNAL, V19, DOI 10.1186/s12964-021-00730-1
   Ha D, 2016, ACTA PHARM SIN B, V6, P287, DOI 10.1016/j.apsb.2016.02.001
   Haider KH, 2020, STEM CELL RES THER, V11, DOI 10.1186/s13287-019-1548-7
   Halkein J, 2013, J CLIN INVEST, V123, P2143, DOI 10.1172/JCI64365
   Han YD, 2018, BIOCHEM BIOPH RES CO, V497, P305, DOI 10.1016/j.bbrc.2018.02.076
   Hare JM, 2008, CURR OPIN ORGAN TRAN, V13, P536, DOI 10.1097/MOT.0b013e32830fdfc4
   Heijnen Harry F. G., 1999, Blood, V94, P3791
   Hessvik NP, 2018, CELL MOL LIFE SCI, V75, P193, DOI 10.1007/s00018-017-2595-9
   Hipp J, 2008, STEM CELL REV, V4, P3, DOI 10.1007/s12015-008-9010-8
   Howitt J, 2016, J BIOL CHEM, V291, P26589, DOI 10.1074/jbc.R116.757955
   Hsu C, 2010, J CELL BIOL, V189, P223, DOI 10.1083/jcb.200911018
   Hu GW, 2015, STEM CELL RES THER, V6, DOI 10.1186/scrt546
   Ibrahim AGE, 2014, STEM CELL REP, V2, P606, DOI 10.1016/j.stemcr.2014.04.006
   Iliescu FS, 2019, MICROMACHINES-BASEL, V10, DOI 10.3390/mi10060392
   Jahn R, 2003, CELL, V112, P519, DOI 10.1016/S0092-8674(03)00112-0
   Jeyaram A, 2018, AAPS J, V20, DOI 10.1208/s12248-017-0160-y
   Jiang XC, 2017, INT J PHARMACEUT, V521, P167, DOI 10.1016/j.ijpharm.2017.02.038
   Johnsen KB, 2014, BBA-REV CANCER, V1846, P75, DOI 10.1016/j.bbcan.2014.04.005
   JOHNSTONE RM, 1989, BLOOD, V74, P1844
   Joo HS, 2020, INT J MOL SCI, V21, DOI 10.3390/ijms21030727
   Juan T, 2018, SEMIN CELL DEV BIOL, V74, P66, DOI 10.1016/j.semcdb.2017.08.022
   Jung JH, 2017, CIRC RES, V120, P407, DOI 10.1161/CIRCRESAHA.116.309307
   Jung MR, 2017, BASIC RES CARDIOL, V112, DOI 10.1007/s00395-017-0622-5
   Kalluri R, 2020, SCIENCE, V367, P640, DOI 10.1126/science.aau6977
   Kang K, 2015, STEM CELLS INT, V2015, DOI 10.1155/2015/659890
   Kanwar SS, 2014, LAB CHIP, V14, P1891, DOI 10.1039/c4lc00136b
   Kapur SK, 2013, BIOCHIMIE, V95, P2222, DOI 10.1016/j.biochi.2013.06.001
   Keller S, 2011, J TRANSL MED, V9, DOI 10.1186/1479-5876-9-86
   Kervadec A, 2016, J HEART LUNG TRANSPL, V35, P795, DOI 10.1016/j.healun.2016.01.013
   Khaksar M, 2018, CELL BIOCHEM FUNCT, V36, P346, DOI 10.1002/cbf.3354
   Khan M, 2015, CIRC RES, V117, P52, DOI 10.1161/CIRCRESAHA.117.305990
   Kim DK, 2013, J EXTRACELL VESICLES, V2, DOI 10.3402/jev.v2i0.20384
   Kim GB, 2021, BIOLOGY-BASEL, V10, DOI 10.3390/biology10040285
   Kowal J, 2014, CURR OPIN CELL BIOL, V29, P116, DOI 10.1016/j.ceb.2014.05.004
   Kurian TK, 2021, MOL BIOTECHNOL, V63, P249, DOI 10.1007/s12033-021-00300-3
   Kurtzwald-Josefson E, 2020, INT J MOL SCI, V21, DOI 10.3390/ijms21197215
   Kwon Seong Gyu, 2018, Biomater Res, V22, P36, DOI [10.1186/s40824-018-0148-4, 10.1186/s40824-018-0148-4]
   Lai RC, 2010, STEM CELL RES, V4, P214, DOI 10.1016/j.scr.2009.12.003
   Lasocka I, 2019, INT J NANOMED, V14, P2281, DOI 10.2147/IJN.S190928
   Lässer C, 2016, J TRANSL MED, V14, DOI 10.1186/s12967-016-0927-4
   Lemcke H, 2018, STEM CELLS INT, V2018, DOI 10.1155/2018/1909346
   Lemcke H, 2017, SCI REP-UK, V7, DOI 10.1038/s41598-017-10122-6
   Lespagnol A, 2008, CELL DEATH DIFFER, V15, P1723, DOI 10.1038/cdd.2008.104
   Li P, 2017, THERANOSTICS, V7, P789, DOI 10.7150/thno.18133
   Li SP, 2018, ACTA PHARMACOL SIN, V39, P542, DOI 10.1038/aps.2017.178
   Li TS, 2010, J THORAC CARDIOV SUR, V139, P459, DOI 10.1016/j.jtcvs.2009.07.053
   Li X, 2019, APL BIOENG, V3, DOI 10.1063/1.5087122
   Liang CY, 2021, FRONT BIOENG BIOTECH, V8, DOI 10.3389/fbioe.2020.615850
   Liang YX, 2014, J BIOL CHEM, V289, DOI 10.1074/jbc.M114.606269
   Liao ZF, 2016, ADV EXP MED BIOL, V913, P229, DOI 10.1007/978-981-10-1061-3_15
   Lin FX, 2019, STEM CELL RES THER, V10, DOI 10.1186/s13287-019-1377-8
   Liu Y, 2021, INT J MOL SCI, V22, DOI 10.3390/ijms22041729
   Llorente A, 2013, BBA-MOL CELL BIOL L, V1831, P1302, DOI 10.1016/j.bbalip.2013.04.011
   Lu YJ, 2020, MOL CANCER, V19, DOI 10.1186/s12943-020-01197-3
   Ma ZJ, 2020, WORLD J STEM CELLS, V12, P814, DOI 10.4252/wjsc.v12.i8.814
   Malik Nasir, 2013, Methods Mol Biol, V997, P23, DOI 10.1007/978-1-62703-348-0_3
   Mancuso T, 2020, INT J MOL SCI, V21, DOI 10.3390/ijms21103725
   Marbán E, 2014, MAYO CLIN PROC, V89, P850, DOI 10.1016/j.mayocp.2014.02.014
   Fader CM, 2009, BBA-MOL CELL RES, V1793, P1901, DOI 10.1016/j.bbamcr.2009.09.011
   Marote A, 2016, FRONT PHARMACOL, V7, DOI 10.3389/fphar.2016.00231
   Maroto R, 2017, J EXTRACELL VESICLES, V6, DOI 10.1080/20013078.2017.1359478
   Mathivanan S, 2010, J PROTEOMICS, V73, P1907, DOI 10.1016/j.jprot.2010.06.006
   Mathivanan S, 2009, PROTEOMICS, V9, P4997, DOI 10.1002/pmic.200900351
   Mathiyalagan P, 2017, CIRC RES, V120, P1466, DOI 10.1161/CIRCRESAHA.116.310557
   Mello PD, 2017, FRONT IMMUNOL, V8, DOI 10.3389/fimmu.2017.01526
   Mentkowski KI, 2019, SCI REP-UK, V9, DOI 10.1038/s41598-019-46407-1
   Meurer S, 2019, CELLS-BASEL, V8, DOI 10.3390/cells8090997
   Minciacchi VR, 2015, SEMIN CELL DEV BIOL, V40, P41, DOI 10.1016/j.semcdb.2015.02.010
   Mizuno H, 2013, J ORAL BIOSCI, V55, P132, DOI 10.1016/j.job.2013.04.005
   Mudyanadzo Tatenda A, 2018, Cureus, V10, pe3342, DOI [10.7759/cureus.3342, 10.7759/cureus.3342]
   Müller P, 2018, CELL PHYSIOL BIOCHEM, V48, P2607, DOI 10.1159/000492704
   Ng JMK, 2002, ELECTROPHORESIS, V23, P3461, DOI 10.1002/1522-2683(200210)23:20<3461::AID-ELPS3461>3.0.CO;2-8
   Nikfarjam S, 2020, J TRANSL MED, V18, DOI 10.1186/s12967-020-02622-3
   Olejarz W, 2020, INT J MOL SCI, V21, DOI 10.3390/ijms21165840
   Ong SG, 2014, CIRCULATION, V130, pS60, DOI 10.1161/CIRCULATIONAHA.113.007917
   Ostrowski M, 2010, NAT CELL BIOL, V12, P19, DOI 10.1038/ncb2000
   Pala R, 2020, INT J NANOMED, V15, P3741, DOI 10.2147/IJN.S250872
   PAN BT, 1985, J CELL BIOL, V101, P942, DOI 10.1083/jcb.101.3.942
   Pant S, 2012, BIOCHEM PHARMACOL, V83, P1484, DOI 10.1016/j.bcp.2011.12.037
   PETERS PJ, 1989, EUR J IMMUNOL, V19, P1469, DOI 10.1002/eji.1830190819
   Philippen LE, 2015, MOL THER, V23, P1810, DOI 10.1038/mt.2015.133
   Phuyal S, 2014, FEBS J, V281, P2214, DOI 10.1111/febs.12775
   Poe AJ, 2017, J MOL CELL CARDIOL, V111, P40, DOI 10.1016/j.yjmcc.2017.08.002
   Pritchard A, 2020, CELLS-BASEL, V9, DOI 10.3390/cells9051303
   Qiu XY, 2020, CELL PROLIFERAT, V53, DOI 10.1111/cpr.12830
   Rani S, 2015, MOL THER, V23, P812, DOI 10.1038/mt.2015.44
   Raposo G, 2013, J CELL BIOL, V200, P373, DOI 10.1083/jcb.201211138
   Record M, 2014, BIOCHIMIE, V96, P67, DOI 10.1016/j.biochi.2013.06.016
   Reed DM, 2013, BRIT J CLIN PHARMACO, V75, P897, DOI 10.1111/j.1365-2125.2012.04361.x
   Reis LA, 2012, PLOS ONE, V7, DOI 10.1371/journal.pone.0044092
   Rezaie J, 2018, J CELL BIOCHEM, V119, P524, DOI 10.1002/jcb.26211
   Ribeiro-Rodrigues TM, 2017, CARDIOVASC RES, V113, P1338, DOI 10.1093/cvr/cvx118
   Rogers RG, 2020, FRONT PHYSIOL, V11, DOI 10.3389/fphys.2020.00479
   Saeedi S, 2019, TRANSL PSYCHIAT, V9, DOI 10.1038/s41398-019-0459-9
   Sahoo S, 2011, CIRC RES, V109, P724, DOI 10.1161/CIRCRESAHA.111.253286
   Salafi T, 2017, LAB CHIP, V17, P11, DOI 10.1039/c6lc01045h
   Salem KZ, 2016, METHODS MOL BIOL, V1464, P25, DOI 10.1007/978-1-4939-3999-2_3
   Salimi L, 2020, CELL BIOSCI, V10, DOI 10.1186/s13578-020-00426-y
   Samsonraj RM, 2017, STEM CELL TRANSL MED, V6, P2173, DOI 10.1002/sctm.17-0129
   Santoso MR, 2020, J AM HEART ASSOC, V9, DOI 10.1161/JAHA.119.014345
   Savina A, 2002, J CELL SCI, V115, P2505
   Sebastiao MJ, 2019, STEM CELL RES THER, V10, DOI 10.1186/s13287-019-1174-4
   Sezgin E, 2017, NAT REV MOL CELL BIO, V18, P361, DOI 10.1038/nrm.2017.16
   Shen XM, 2021, J OVARIAN RES, V14, DOI 10.1186/s13048-021-00776-2
   Singh VK, 2016, FRONT CELL DEV BIOL, V4, DOI 10.3389/fcell.2016.00134
   Sinha D, 2021, CANCERS, V13, DOI 10.3390/cancers13020326
   Skotland T, 2017, PROG LIPID RES, V66, P30, DOI 10.1016/j.plipres.2017.03.001
   Sluijter JPG, 2014, CARDIOVASC RES, V102, P302, DOI 10.1093/cvr/cvu022
   Sluijter JPG, 2018, CARDIOVASC RES, V114, P19, DOI 10.1093/cvr/cvx211
   Srivatsav AT, 2021, FRONT MOL BIOSCI, V8, DOI 10.3389/fmolb.2021.640355
   Stephens L, 2002, CURR OPIN CELL BIOL, V14, P203, DOI 10.1016/S0955-0674(02)00311-3
   Surman M, 2020, INT J MOL SCI, V21, DOI 10.3390/ijms21082934
   Syn NL, 2017, TRENDS BIOTECHNOL, V35, P665, DOI 10.1016/j.tibtech.2017.03.004
   Tabet F, 2014, NAT COMMUN, V5, DOI 10.1038/ncomms4292
   Tamai K, 2010, BIOCHEM BIOPH RES CO, V399, P384, DOI 10.1016/j.bbrc.2010.07.083
   Tan CY, 2014, STEM CELL RES THER, V5, DOI 10.1186/scrt465
   Théry C, 2018, J EXTRACELL VESICLES, V7, DOI 10.1080/20013078.2018.1535750
   Tho LC, 2016, THERANOSTICS, V6, P2068, DOI 10.7150/thno.15007
   Tibbetts MD, 2012, CURR OPIN OPHTHALMOL, V23, P226, DOI 10.1097/ICU.0b013e328352407d
   Tikhomirov R, 2020, CELLS-BASEL, V9, DOI 10.3390/cells9030592
   Toh WS, 2018, CYTOTHERAPY, V20, P1419, DOI 10.1016/j.jcyt.2018.09.008
   Toh WS, 2017, SEMIN CELL DEV BIOL, V67, P56, DOI 10.1016/j.semcdb.2016.11.008
   Toribio V, 2019, SCI REP-UK, V9, DOI 10.1038/s41598-019-47023-9
   TRAMS EG, 1981, BIOCHIM BIOPHYS ACTA, V645, P63, DOI 10.1016/0005-2736(81)90512-5
   Tseliou E, 2015, J AM COLL CARDIOL, V66, P599, DOI 10.1016/j.jacc.2015.05.068
   van der Meel R, 2014, J CONTROL RELEASE, V195, P72, DOI 10.1016/j.jconrel.2014.07.049
   Verdera HC, 2017, J CONTROL RELEASE, V266, P100, DOI 10.1016/j.jconrel.2017.09.019
   VIDAL MJ, 1993, EUR J CELL BIOL, V60, P261
   Villarroya-Beltri C, 2014, SEMIN CANCER BIOL, V28, P3, DOI 10.1016/j.semcancer.2014.04.009
   Vlassov AV, 2012, BBA-GEN SUBJECTS, V1820, P940, DOI 10.1016/j.bbagen.2012.03.017
   Wang B, 2019, BIOMED RES INT, V2019, DOI 10.1155/2019/1495130
   Wang CX, 2017, MOL THER, V25, P192, DOI 10.1016/j.ymthe.2016.09.001
   Wang K, 2017, STEM CELL TRANSL MED, V6, P209, DOI 10.5966/sctm.2015-0386
   Wei L, 2017, PROG NEUROBIOL, V157, P49, DOI 10.1016/j.pneurobio.2017.03.003
   White IA, 2016, METHODS MOL BIOL, V1416, P55, DOI 10.1007/978-1-4939-3584-0_4
   Whitesides GM, 2006, NATURE, V442, P368, DOI 10.1038/nature05058
   Willerson JT, 2015, CURR OPIN CARDIOL, V30, P205, DOI 10.1097/HCO.0000000000000156
   Williams C, 2014, CELL RES, V24, P766, DOI 10.1038/cr.2014.44
   Wu MX, 2017, P NATL ACAD SCI USA, V114, P10584, DOI 10.1073/pnas.1709210114
   Wu RD, 2019, FRONT IMMUNOL, V10, DOI 10.3389/fimmu.2019.00648
   Wu XY, 2020, CANCERS, V12, DOI 10.3390/cancers12020274
   Wu YT, 2015, ANALYST, V140, P6631, DOI 10.1039/c5an00688k
   Zhou XN, 2020, CANCER SCI, V111, P3100, DOI 10.1111/cas.14563
   Yáñez-Mó M, 2015, J EXTRACELL VESICLES, V4, DOI 10.3402/jev.v4.27066
   Yang JM, 2013, BIOCHEM SOC T, V41, P277, DOI 10.1042/BST20120275
   Ye M, 2019, INT J BIOL SCI, V15, P158, DOI 10.7150/ijbs.28392
   Yeo RWY, 2013, ADV DRUG DELIVER REV, V65, P336, DOI 10.1016/j.addr.2012.07.001
   Yu B, 2014, INT J MOL SCI, V15, P4142, DOI 10.3390/ijms15034142
   Yu H, 2019, FRONT PHYSIOL, V10, DOI 10.3389/fphys.2019.01049
   Yuan Y, 2018, FRONT PHARMACOL, V9, DOI 10.3389/fphar.2018.00547
   Zhang JC, 2020, J CELL MOL MED, V24, P8291, DOI 10.1111/jcmm.15492
   Zhang L, 2019, BBA-REV CANCER, V1871, P455, DOI 10.1016/j.bbcan.2019.04.004
   Zhang S, 2016, OSTEOARTHR CARTILAGE, V24, P2135, DOI 10.1016/j.joca.2016.06.022
   Zhang W, 2018, EXP CELL RES, V370, P333, DOI 10.1016/j.yexcr.2018.06.035
   Zhu HY, 2011, AM J CARDIOVASC DIS, V1, P138
   Zhu L, 2020, J HEMATOL ONCOL, V13, DOI 10.1186/s13045-020-00987-y
   Zhu QF, 2018, LAB CHIP, V18, P1690, DOI 10.1039/c8lc00246k
   Zuo RT, 2019, STEM CELL RES THER, V10, DOI 10.1186/s13287-019-1426-3
NR 234
TC 22
Z9 24
U1 0
U2 9
PU FRONTIERS MEDIA SA
PI LAUSANNE
PA AVENUE DU TRIBUNAL FEDERAL 34, LAUSANNE, CH-1015, SWITZERLAND
SN 2297-055X
J9 FRONT CARDIOVASC MED
JI Front. Cardiovasc. Med.
PD AUG 10
PY 2021
VL 8
AR 723236
DI 10.3389/fcvm.2021.723236
PG 15
WC Cardiac & Cardiovascular Systems
WE Science Citation Index Expanded (SCI-EXPANDED)
SC Cardiovascular System & Cardiology
GA UA3FB
UT WOS:000685046600001
PM 34447796
OA Green Submitted, gold
DA 2026-02-11
ER

PT J
AU Gougheri, KA
   Ahmadi, A
   Ahmadabadi, MG
   Babajani, A
   Yazdanpanah, G
   Bahrami, S
   Hassani, M
   Niknejad, H
AF Gougheri, Kowsar Amirzadeh
   Ahmadi, Armin
   Ahmadabadi, Mohadeseh Ghafuri
   Babajani, Amirhesam
   Yazdanpanah, Ghasem
   Bahrami, Soheyl
   Hassani, Mohammad
   Niknejad, Hassan
TI Exosomal Cargo: Pro-angiogeneic, anti-inflammatory, and regenerative
   effects in ischemic and non-ischemic heart diseases - A comprehensive
   review
SO BIOMEDICINE & PHARMACOTHERAPY
LA English
DT Review
DE Exosome; MicroRNA; Stem Cells; Myocardial Infarction; Heart Failure;
   Cardiovascular Disease; Translational Medicine
ID MESENCHYMAL STEM-CELL; INHIBIT CARDIOMYOCYTE APOPTOSIS; ACUTE
   MYOCARDIAL-INFARCTION; ATRIAL-FIBRILLATION; EXTRACELLULAR VESICLES;
   STROMAL CELLS; CARDIAC-FUNCTION; DILATED CARDIOMYOPATHY; CIRCULATING
   MICRORNAS; PROTEOMIC ANALYSIS
AB Heart diseases are the primary cause of mortality and morbidity worldwide which inflict a heavy social and economic burden. Among heart diseases, most deaths are due to myocardial infarction (MI) or heart attack, which occurs when a decrement in blood flow to the heart causes injury to cardiac tissue. Despite several available diagnostic, therapeutic, and prognostic approaches, heart disease remains a significant concern. Exosomes are a kind of small extracellular vesicles released by different types of cells that play a part in intercellular communication by transferring bioactive molecules important in regenerative medicine. Many studies have reported the diagnostic, therapeutic, and prognostic role of exosomes in various heart diseases. Herein, we reviewed the roles of exosomes as new emerging agents in various types of heart diseases, including ischemic heart disease, cardiomyopathy, arrhythmia, and valvular disease, focusing on pathogenesis, therapeutic, diagnostic, and prognostic roles in different areas. We have also mentioned different routes of exosome delivery to target tissues, the effects of preconditioning and modification on exosome's capability, exosome production in compliance with good manufacturing practice (GMP), and their ongoing clinical applications in various medical contexts to shed light on possible clinical translation.
C1 [Gougheri, Kowsar Amirzadeh; Ahmadi, Armin; Ahmadabadi, Mohadeseh Ghafuri; Babajani, Amirhesam; Niknejad, Hassan] Shahid Beheshti Univ Med Sci, Sch Med, Dept Pharmacol, Tehran, Iran.
   [Yazdanpanah, Ghasem] Univ Illinois, Illinois Eye & Ear Infirm, Dept Ophthalmol & Visual Sci, 1855 W Taylor St,MC 648, Chicago, IL 60612 USA.
   [Bahrami, Soheyl] AUVA Res Ctr, Ludwig Boltzmann Inst Expt & Clin Traumatol, Vienna, Austria.
   [Hassani, Mohammad] Shahid Beheshti Univ Med Sci, Taleghani Hosp, Dept Vasc & Endovasc Surg, Tehran, Iran.
   [Niknejad, Hassan] Shahid Beheshti Univ Med Sci, Sch Med, Dept Pharmacol, POB 1985711151, Tehran, Iran.
C3 Shahid Beheshti University Medical Sciences; University of Illinois
   System; University of Illinois Chicago; University of Illinois Chicago
   Hospital; Ludwig Boltzmann Institute; Ludwig Boltzmann Institute for
   Experimental & Clinical Traumatology; Shahid Beheshti University Medical
   Sciences; Shahid Beheshti University Medical Sciences
RP Niknejad, H (corresponding author), Shahid Beheshti Univ Med Sci, Sch Med, Dept Pharmacol, POB 1985711151, Tehran, Iran.
EM niknejad@sbmu.ac.ir
RI Babajani, Amirhesam/AAS-9972-2021; Ahmadi, Armin/PEV-4326-2025; hassani,
   mohammad/ABI-6142-2020; Yazdanpanah, Ghasem/B-1347-2018
OI Babajani, Amirhesam/0000-0002-8853-4343; Niknejad,
   Hassan/0000-0001-7736-1232; Ghafouri Ahmadabadi,
   Mohadeseh/0009-0002-4439-8527; 
FU Pharmacology Department of School of Medicine, Shahid Beheshti
   University of Medical Sciences; National Institutes for Medical Research
   Development (NIMAD), Tehran, Iran [963951]
FX This work was supported by the Pharmacology Department of School of
   Medicine, Shahid Beheshti University of Medical Sciences. In addition,
   it was supported by the National Institutes for Medical Research
   Development (NIMAD), Tehran, Iran, under award number of 963951.
CR Admyre C, 2003, EUR RESPIR J, V22, P578, DOI 10.1183/09031936.03.00041703
   Admyre C, 2007, J IMMUNOL, V179, P1969, DOI 10.4049/jimmunol.179.3.1969
   Ahmadi A., 2022, Biomed. J., V26, P463
   Ahmadi A, 2022, STEM CELL RES THER, V13, DOI 10.1186/s13287-022-03204-4
   Akbari A, 2020, LIFE SCI, V249, DOI 10.1016/j.lfs.2020.117447
   Aliotta JM, 2016, CARDIOVASC RES, V110, P319, DOI 10.1093/cvr/cvw054
   Anderson JD, 2016, STEM CELLS, V34, P601, DOI 10.1002/stem.2298
   Asea A, 2008, J REPROD IMMUNOL, V79, P12, DOI 10.1016/j.jri.2008.06.001
   Askar SFA, 2013, CIRC-ARRHYTHMIA ELEC, V6, P380, DOI 10.1161/CIRCEP.111.000215
   Ausma J, 1997, CIRCULATION, V96, P3157, DOI 10.1161/01.CIR.96.9.3157
   Babajani A, 2020, FRONT BIOENG BIOTECH, V8, DOI 10.3389/fbioe.2020.00748
   Bai SY, 2021, PULM PHARMACOL THER, V71, DOI 10.1016/j.pupt.2021.102096
   Bang C, 2014, J CLIN INVEST, V124, P2136, DOI 10.1172/JCI70577
   Barana A, 2014, CIRC-ARRHYTHMIA ELEC, V7, P861, DOI 10.1161/CIRCEP.114.001709
   Bard MP, 2004, AM J RESP CELL MOL, V31, P114, DOI 10.1165/rcmb.2003-0238OC
   Bashor CJ, 2022, NAT REV DRUG DISCOV, V21, P655, DOI 10.1038/s41573-022-00476-6
   Basso C, 2006, HEART, V92, P1559, DOI 10.1136/hrt.2005.086959
   Bastings MMC, 2014, ADV HEALTHC MATER, V3, P70, DOI 10.1002/adhm.201300076
   Bayati F, 2022, EUR CYTOKINE NETW, V33, P70, DOI 10.1684/ecn.2022.0482
   Ben-David U, 2014, NAT COMMUN, V5, DOI 10.1038/ncomms5825
   BENJAMIN EJ, 1994, JAMA-J AM MED ASSOC, V271, P840, DOI 10.1001/jama.271.11.840
   Blin G, 2010, J CLIN INVEST, V120, P1125, DOI 10.1172/JCI40120
   Bolli R, 2022, CURR OPIN CARDIOL, V37, P193, DOI 10.1097/HCO.0000000000000956
   Bolli R, 2022, CARDIOVASC RES, V118, P951, DOI 10.1093/cvr/cvab135
   Bouzari B, 2022, BIOMED PHARMACOTHER, V148, DOI 10.1016/j.biopha.2022.112760
   Bronisz A, 2012, NAT CELL BIOL, V14, P159, DOI 10.1038/ncb2396
   Burke AP, 2007, MED CLIN N AM, V91, P553, DOI 10.1016/j.mcna.2007.03.005
   Burrell K, 2012, Tumor Angiogenesis, V744
   Caby MP, 2005, INT IMMUNOL, V17, P879, DOI 10.1093/intimm/dxh267
   Cañas JA, 2019, CLIN CHIM ACTA, V495, P139, DOI 10.1016/j.cca.2019.04.055
   Carter M., 2015, Guide to Research Techniques in Neuroscience, P239, DOI DOI 10.1016/B978-0-12-800511-8.00011-3
   Chen A, 2020, INT J MOL MED, V45, P429, DOI 10.3892/ijmm.2019.4420
   Chen CW, 2018, CARDIOVASC RES, V114, P1029, DOI 10.1093/cvr/cvy067
   Chen JC, 2022, FRONT BIOENG BIOTECH, V9, DOI 10.3389/fbioe.2021.811971
   Chen P, 2022, BIOACT MATER, V14, P416, DOI 10.1016/j.bioactmat.2022.01.029
   Chen XX, 2023, FRONT BIOENG BIOTECH, V11, DOI 10.3389/fbioe.2023.1257186
   Chen ZZ, 2020, IUBMB LIFE, V72, P2499, DOI 10.1002/iub.2376
   Cheng G, 2022, J MOL CELL CARDIOL, V169, P113, DOI 10.1016/j.yjmcc.2022.04.020
   Cheng H, 2020, STEM CELL RES THER, V11, DOI 10.1186/s13287-020-01737-0
   Cheng YH, 2012, J MOL CELL CARDIOL, V53, P668, DOI 10.1016/j.yjmcc.2012.08.010
   Choi HM, 2019, KOREAN J INTERN MED, V34, P11, DOI 10.3904/kjim.2018.428
   Chong JJH, 2014, NATURE, V510, P273, DOI 10.1038/nature13233
   Clark AL, 2015, J BIOL CHEM, V290, P23162, DOI 10.1074/jbc.M115.672659
   Convery N, 2019, MICRO NANO ENG, V2, P76, DOI 10.1016/j.mne.2019.01.003
   D'Alessandra Y, 2010, EUR HEART J, V31, P2765, DOI 10.1093/eurheartj/ehq167
   Dai G, 2015, BMC CARDIOVASC DISOR, V15, DOI 10.1186/s12872-015-0162-6
   Das S, 2014, PLOS ONE, V9, DOI 10.1371/journal.pone.0096820
   Davidson SM, 2018, MOL ASPECTS MED, V60, P104, DOI 10.1016/j.mam.2017.11.004
   Deng L, 2015, CIRC RES, V117, P870, DOI 10.1161/CIRCRESAHA.115.306806
   Deng R, 2020, J CELL MOL MED, V24, P431, DOI 10.1111/jcmm.14747
   Deng SQ, 2019, INT J BIOCHEM CELL B, V114, DOI 10.1016/j.biocel.2019.105564
   DeSantiago J, 2012, J MOL CELL CARDIOL, V52, P1249, DOI 10.1016/j.yjmcc.2012.03.008
   Detry JMR, 1996, EUR HEART J, V17, P48, DOI 10.1093/eurheartj/17.suppl_G.48
   Domenis R, 2018, SCI REP-UK, V8, DOI 10.1038/s41598-018-31707-9
   Du LJ, 2018, INT J CLIN EXP PATHO, V11, P4879
   Elmore S, 2007, TOXICOL PATHOL, V35, P495, DOI 10.1080/01926230701320337
   Feng YL, 2014, PLOS ONE, V9, DOI 10.1371/journal.pone.0088685
   Ferguson SW, 2018, SCI REP-UK, V8, DOI 10.1038/s41598-018-19581-x
   Frangogiannis NG, 2015, COMPR PHYSIOL, V5, P1841, DOI [10.1002/j.2040-4603.2015.tb00664.x, 10.1002/cphy.c150006]
   Frangogiannis NG, 2014, J CARDIOVASC PHARM, V63, P185, DOI 10.1097/FJC.0000000000000003
   Frangogiannis NG, 2012, CIRC RES, V110, P159, DOI 10.1161/CIRCRESAHA.111.243162
   Frank A, 2012, SEMIN CARDIOTHORAC V, V16, P123, DOI 10.1177/1089253211436350
   Fröhlich E, 2021, PHARMACEUTICS, V13, DOI 10.3390/pharmaceutics13020232
   Gallet R, 2017, EUR HEART J, V38, P201, DOI 10.1093/eurheartj/ehw240
   Gangoda L, 2015, PROTEOMICS, V15, P260, DOI 10.1002/pmic.201400234
   Gao L, 2020, SCI TRANSL MED, V12, DOI 10.1126/scitranslmed.aay1318
   Geng T, 2020, INT J NANOMED, V15, P2647, DOI 10.2147/IJN.S242908
   Goldsborough E III, 2022, ENDOCRIN METAB CLIN, V51, P483, DOI 10.1016/j.ecl.2022.02.005
   Gomez CD, 2018, FRONT GENET, V9, DOI 10.3389/fgene.2018.00092
   Gong XH, 2019, J CELL PHYSIOL, V234, P13878, DOI 10.1002/jcp.28070
   Goody P., Extracellular vesicles as regulators of aortic valve disease2018
   Goren Y, 2012, EUR J HEART FAIL, V14, P147, DOI 10.1093/eurjhf/hfr155
   Govindappa PK, 2020, FASEB J, V34, P2238, DOI 10.1096/fj.201901995R
   Guo DQ, 2018, FRONT PHARMACOL, V9, DOI 10.3389/fphar.2018.00428
   Gurunathan S, 2019, CELLS-BASEL, V8, DOI 10.3390/cells8040307
   Halkein J, 2013, J CLIN INVEST, V123, P2143, DOI 10.1172/JCI64365
   Hatamnejad MR, 2022, CASP J INTERN MED, V13, P533, DOI 10.22088/cjim.13.3.533
   He XN, 2019, STEM CELLS INT, V2019, DOI 10.1155/2019/7132708
   Heidenreich PA, 2022, J CARD FAIL, V28, pE1, DOI 10.1016/j.cardfail.2022.02.010
   Hilfiker-Kleiner D, 2014, NAT REV CARDIOL, V11, P364, DOI 10.1038/nrcardio.2014.37
   Hirai K, 2020, SCI TRANSL MED, V12, DOI 10.1126/scitranslmed.abb3336
   HOo L.-C., 2022, Front. Cardiovasc. Med., V9
   Hou CX, 2022, CARCINOGENESIS, V43, P682, DOI 10.1093/carcin/bgac033
   Huang PS, 2019, STEM CELL RES THER, V10, DOI 10.1186/s13287-019-1353-3
   Huang PS, 2020, CARDIOVASC RES, V116, P353, DOI 10.1093/cvr/cvz139
   Hung R W, 1997, Can J Infect Dis, V8, P103
   Hwang HJ, 2012, J AM COLL CARDIOL, V60, P1698, DOI 10.1016/j.jacc.2012.04.056
   Ibrahim AGE, 2014, STEM CELL REP, V2, P606, DOI 10.1016/j.stemcr.2014.04.006
   Inamdar AA, 2016, J CLIN MED, V5, DOI 10.3390/jcm5070062
   Irvine DJ, 2022, SCIENCE, V378, P853, DOI 10.1126/science.abq6990
   Iso Y, 2007, BIOCHEM BIOPH RES CO, V354, P700, DOI 10.1016/j.bbrc.2007.01.045
   Jafari A, 2021, MED ONCOL, V38, DOI 10.1007/s12032-021-01491-0
   Jamshidi E, 2021, STEM CELL REV REP, V17, P176, DOI 10.1007/s12015-020-10109-3
   Jansen F, 2017, EUR HEART J, V38, P2714, DOI 10.1093/eurheartj/ehx477
   Jia YL, 2017, ONCOTARGET, V8, P41717, DOI 10.18632/oncotarget.16684
   Jiang Q, 2014, BIOCHEM BIOPH RES CO, V449, P278, DOI 10.1016/j.bbrc.2014.05.041
   Juni Rio P, 2017, Noncoding RNA Res, V2, P45, DOI [10.1016/j.ncrna.2017.01.001, 10.1016/j.ncrna.2017.01.001]
   Kahroba H, 2019, CELL MOL LIFE SCI, V76, P1747, DOI 10.1007/s00018-019-03035-2
   Kasravi M, 2023, BIOMATER RES, V27, DOI 10.1186/s40824-023-00348-z
   Ke L, 2008, J MOL CELL CARDIOL, V45, P685, DOI 10.1016/j.yjmcc.2008.08.012
   Keerthikumar S, 2016, J MOL BIOL, V428, P688, DOI 10.1016/j.jmb.2015.09.019
   Kemp CD, 2012, CARDIOVASC PATHOL, V21, P365, DOI 10.1016/j.carpath.2011.11.007
   Kesidou D, 2020, FRONT PHYSIOL, V11, DOI 10.3389/fphys.2020.579892
   Khan M, 2015, CIRC RES, V117, P52, DOI 10.1161/CIRCRESAHA.117.305990
   Kim YS, 2012, CELLS TISSUES ORGANS, V195, P428, DOI 10.1159/000329234
   Kinoshita T, 2017, J HUM GENET, V62, P67, DOI 10.1038/jhg.2016.87
   Kosaka N, 2010, J BIOL CHEM, V285, P17442, DOI 10.1074/jbc.M110.107821
   Kuwabara Y., 2011, Am. Heart Assoc.
   Kuznetsov AV, 2019, ANTIOXIDANTS-BASEL, V8, DOI 10.3390/antiox8100454
   Kwon S, 2022, J MED INTERNET RES, V24, DOI 10.2196/37970
   Laflamme MA, 2007, NAT BIOTECHNOL, V25, P1015, DOI 10.1038/nbt1327
   Latchman DS, 2001, CARDIOVASC RES, V51, P637, DOI 10.1016/S0008-6363(01)00354-6
   Lee M, 2016, BIOTECHNOL BIOPROC E, V21, P299, DOI 10.1007/s12257-015-0781-x
   Leung CM, 2022, NAT REV METHOD PRIME, V2, DOI 10.1038/s43586-022-00118-6
   Li SC, 2020, CARDIOLOGY, V145, P324, DOI 10.1159/000505641
   Li WH, 2017, MOL CANCER, V16, DOI 10.1186/s12943-017-0706-8
   Ling H, 2020, FRONT PHYSIOL, V11, DOI 10.3389/fphys.2020.00654
   Liu HB, 2021, INT J MOL MED, V47, P315, DOI 10.3892/ijmm.2020.4776
   Liu JF, 2015, STEM CELLS INT, V2015, DOI 10.1155/2015/638153
   Liu LN, 2019, ARTIF CELL NANOMED B, V47, P3976, DOI 10.1080/21691401.2019.1671432
   Lu L, 2015, CELL BIOCHEM BIOPHYS, V72, P865, DOI 10.1007/s12013-015-0553-4
   Luan X, 2017, ACTA PHARMACOL SIN, V38, P754, DOI 10.1038/aps.2017.12
   Luo QC, 2017, CELL PHYSIOL BIOCHEM, V44, P2105, DOI 10.1159/000485949
   Mahmud S, 2022, SAUDI PHARM J, V30, P1360, DOI 10.1016/j.jsps.2022.06.017
   Maleki B, 2022, PATHOL RES PRACT, V229, DOI 10.1016/j.prp.2021.153701
   Mallia A, 2020, DIAGNOSTICS, V10, DOI 10.3390/diagnostics10100843
   Malliaras K, 2012, CIRCULATION, V125, P100, DOI 10.1161/CIRCULATIONAHA.111.042598
   Marian AJ, 2017, CIRC RES, V121, P749, DOI 10.1161/CIRCRESAHA.117.311059
   Masaoutis C, 2018, BIOCHIMIE, V151, P27, DOI 10.1016/j.biochi.2018.05.014
   Matsumoto S, 2013, CIRC RES, V113, P322, DOI 10.1161/CIRCRESAHA.113.301209
   Matsuzaka Y, 2022, INT J MOL SCI, V23, DOI 10.3390/ijms23105658
   Mayourian J, 2018, CIRC RES, V122, P933, DOI 10.1161/CIRCRESAHA.118.312420
   Mayourian J, 2017, CIRC RES, V121, P411, DOI 10.1161/CIRCRESAHA.117.310796
   Mayourian J, 2016, PLOS COMPUT BIOL, V12, DOI 10.1371/journal.pcbi.1005014
   Mazloomnejad R, 2023, FRONT BIOENG BIOTECH, V11, DOI 10.3389/fbioe.2023.1103727
   Menasche P, 2018, Stem cell-derived exosomes and the failing heart: small cause, big effect
   Mentkowski KI, 2019, SCI REP-UK, V9, DOI 10.1038/s41598-019-46407-1
   Michael A, 2010, ORAL DIS, V16, P34, DOI 10.1111/j.1601-0825.2009.01604.x
   Moeinabadi-Bidgoli K, 2023, EXPERT OPIN BIOL TH, V23, P461, DOI 10.1080/14712598.2023.2205017
   Moeinabadi-Bidgoli K, 2021, BIOMED PHARMACOTHER, V142, DOI 10.1016/j.biopha.2021.112026
   Mol EA, 2019, ADV HEALTHC MATER, V8, DOI 10.1002/adhm.201900847
   Müller-Ehmsen J, 2002, J MOL CELL CARDIOL, V34, P107, DOI 10.1006/jmcc.2001.1491
   Nakamura Y, 2020, MOL THER, V28, P2203, DOI 10.1016/j.ymthe.2020.06.026
   Ni J, 2020, MOL THER-NUCL ACIDS, V22, P948, DOI 10.1016/j.omtn.2020.10.014
   Niknejad H, 2013, CRYOBIOLOGY, V67, P56, DOI 10.1016/j.cryobiol.2013.05.001
   Niknejad H, 2012, MED HYPOTHESES, V78, P690, DOI 10.1016/j.mehy.2012.02.014
   Norouzi-Barough L, 2022, CONNECT TISSUE RES, V63, P83, DOI 10.1080/03008207.2021.1887855
   Oerlemans MIFJ, 2012, EMBO MOL MED, V4, P1176, DOI 10.1002/emmm.201201749
   Oliva A, 2022, J CLIN MED, V11, DOI 10.3390/jcm11154406
   Ong SB, 2018, PHARMACOL THERAPEUT, V186, P73, DOI 10.1016/j.pharmthera.2018.01.001
   Ortiz A, 2017, ANN TRANSL MED, V5, DOI 10.21037/atm.2017.01.40
   Ouyang YB, 2012, MITOCHONDRION, V12, P213, DOI 10.1016/j.mito.2011.09.001
   Pagani FD, 2003, J AM COLL CARDIOL, V41, P879, DOI 10.1016/S0735-1097(03)00081-0
   Pan JJ, 2019, J CELL BIOCHEM, V120, P4433, DOI 10.1002/jcb.27731
   Pape ACH, 2015, JOVE-J VIS EXP, DOI 10.3791/52450
   Park H., 2017, Eur. Heart J, V38
   Park H, 2017, J AM COLL CARDIOL, V69, P342, DOI 10.1016/S0735-1097(17)33731-2
   Pascale P, 2005, CHEST, V128, P2626, DOI 10.1378/chest.128.4.2626
   Patel GK, 2019, SCI REP-UK, V9, DOI 10.1038/s41598-019-41800-2
   Patterson JH, 1996, PHARMACOTHERAPY, V16, pS27
   Peng Y, 2020, Cell death Dis., V11, P1
   PFEFFER MA, 1990, CIRCULATION, V81, P1161, DOI 10.1161/01.CIR.81.4.1161
   Phinney DG, 2007, STEM CELLS, V25, P2896, DOI 10.1634/stemcells.2007-0637
   Pluteanu F, 2015, CARDIOVASC RES, V106, P87, DOI 10.1093/cvr/cvv045
   Prunevieille A, 2021, AM J TRANSPLANT, V21, P2583, DOI 10.1111/ajt.16591
   Qin CQ, 2019, MED SCI MONITOR, V25, P4892, DOI 10.12659/MSM.915858
   Raj DAA, 2012, KIDNEY INT, V81, P1263, DOI 10.1038/ki.2012.25
   Raposo G, 2013, J CELL BIOL, V200, P373, DOI 10.1083/jcb.201211138
   Reed GW, 2017, LANCET, V389, P197, DOI 10.1016/S0140-6736(16)30677-8
   Ren XP, 2009, CIRCULATION, V119, P2357, DOI 10.1161/CIRCULATIONAHA.108.814145
   Rezaee M., 2023, Curr Med Chem
   Rezaee M, 2023, FRONT PHARMACOL, V14, DOI 10.3389/fphar.2023.1152672
   Riau AK, 2019, FRONT PHARMACOL, V10, DOI 10.3389/fphar.2019.01368
   Ribeiro-Rodrigues TM, 2017, CARDIOVASC RES, V113, P1338, DOI 10.1093/cvr/cvx118
   Robich MP, 2011, EXPERT REV CARDIOVAS, V9, P1469, DOI [10.1586/ERC.11.148, 10.1586/erc.11.148]
   Sahoo S, 2014, CIRC RES, V114, P333, DOI 10.1161/CIRCRESAHA.114.300639
   Saman S, 2012, J BIOL CHEM, V287, P3842, DOI 10.1074/jbc.M111.277061
   SANDERSON JE, 1993, INT J CARDIOL, V41, P157, DOI 10.1016/0167-5273(93)90156-B
   Sayed ASM, 2013, DIS MARKERS, V2013, P561, DOI 10.1155/2013/217948
   Seto AG, 2018, BRIT J HAEMATOL, V183, P428, DOI 10.1111/bjh.15547
   Shah KS, 2019, CURR HEART FAIL REP, V16, P150, DOI 10.1007/s11897-019-00432-3
   Shanmuganathan M, 2018, FRONT PHYSIOL, V9, DOI 10.3389/fphys.2018.01159
   Shao LB, 2017, BIOMED RES INT, V2017, DOI 10.1155/2017/4150705
   Sharma S., 2022, Research Square
   Singla DK, 2019, CELLS-BASEL, V8, DOI 10.3390/cells8101224
   Sisakian H, 2014, WORLD J CARDIOL, V6, P478, DOI 10.4330/wjc.v6.i6.478
   Skriner K, 2006, ARTHRITIS RHEUM, V54, P3809, DOI 10.1002/art.22276
   Sluijter JPG, 2015, CIRC RES, V116, P219, DOI 10.1161/CIRCRESAHA.114.305673
   Song YF, 2021, CELL BIOL TOXICOL, V37, P51, DOI 10.1007/s10565-020-09530-8
   Spannbauer A, 2019, INT J MOL SCI, V20, DOI 10.3390/ijms20092140
   Srivastava A, 2018, ADV CANCER RES, V139, P1, DOI 10.1016/bs.acr.2018.04.001
   Su J, 2020, IUBMB LIFE, V72, P384, DOI 10.1002/iub.2189
   Sucharov C.C., 2020, Am. Coll. Cardiol. Found. Wash. DC
   Sucharov CC, 2020, JACC-BASIC TRANSL SC, V5, P167, DOI 10.1016/j.jacbts.2020.01.005
   Sun XH, 2019, THROMB RES, V177, P23, DOI 10.1016/j.thromres.2019.02.002
   Sun X, 2018, BIOCHEM BIOPH RES CO, V503, P2611, DOI 10.1016/j.bbrc.2018.08.012
   Sun Y, 2019, CURR VASC PHARMACOL, V17, P379, DOI 10.2174/1570161116666180313142139
   Sung SE, 2022, BIOMEDICINES, V10, DOI 10.3390/biomedicines10030678
   Sung YK, 2019, BIOMATER RES, V23, DOI 10.1186/s40824-019-0156-z
   Syromiatnikova V, 2022, INT J MOL SCI, V23, DOI 10.3390/ijms231810522
   Takahashi Y, 2013, J BIOTECHNOL, V165, P77, DOI 10.1016/j.jbiotec.2013.03.013
   Tao HY, 2016, STEM CELLS INT, V2016, DOI 10.1155/2016/1314709
   Taylor DD, 2015, METHODS, V87, P3, DOI 10.1016/j.ymeth.2015.02.019
   Teng XM, 2015, CELL PHYSIOL BIOCHEM, V37, P2415, DOI 10.1159/000438594
   Terriaca S, 2021, INT J MOL SCI, V22, DOI 10.3390/ijms22126375
   Théry C, 2018, J EXTRACELL VESICLES, V7, DOI 10.1080/20013078.2018.1535750
   Tian CH, 2018, AM J PHYSIOL-HEART C, V314, pH928, DOI 10.1152/ajpheart.00602.2017
   Trajkovic K, 2008, SCIENCE, V319, P1244, DOI 10.1126/science.1153124
   Tsai CT, 2008, HEART RHYTHM, V5, P1285, DOI 10.1016/j.hrthm.2008.05.012
   Tsao CW, 2022, CIRCULATION, V145, pE153, DOI 10.1161/CIR.0000000000001052
   Valiunas V, 2004, J PHYSIOL-LONDON, V555, P617, DOI 10.1113/jphysiol.2003.058719
   Vandergriff A, 2018, THERANOSTICS, V8, P1869, DOI 10.7150/thno.20524
   Vandergriff AC, 2015, STEM CELLS INT, V2015, DOI 10.1155/2015/960926
   Vicencio JM, 2015, J AM COLL CARDIOL, V65, P1525, DOI 10.1016/j.jacc.2015.02.026
   Wang AYL, 2021, INT J MOL SCI, V22, DOI 10.3390/ijms22041769
   Wang B, 2020, JACC-BASIC TRANSL SC, V5, P148, DOI 10.1016/j.jacbts.2019.10.011
   Wang HJ, 2015, J CELL MOL MED, V19, P2084, DOI 10.1111/jcmm.12563
   Wang KJ, 2016, CELL PHYSIOL BIOCHEM, V38, P1015, DOI 10.1159/000443053
   Wang L, 2016, J PHYSIOL BIOCHEM, V72, P213, DOI 10.1007/s13105-016-0471-y
   Wang L, 2018, KAOHSIUNG J MED SCI, V34, P626, DOI 10.1016/j.kjms.2018.05.008
   Wang M, 2018, CLIN TRANSL ONCOL, V20, P906, DOI 10.1007/s12094-017-1805-0
   Wang SY, 2019, J THORAC DIS, V11, P4337, DOI 10.21037/jtd.2019.09.50
   Wang W, 2020, CELL COMMUN SIGNAL, V18, DOI 10.1186/s12964-020-00581-2
   Wang XH, 2016, DIABETES, V65, P3111, DOI 10.2337/db15-1563
   Wang XH, 2014, J MOL CELL CARDIOL, V74, P139, DOI 10.1016/j.yjmcc.2014.05.001
   Watson RDS, 2000, BRIT MED J, V320, P236, DOI 10.1136/bmj.320.7229.236
   Weber A, 2020, BIOMED RES INT, V2020, DOI 10.1155/2020/6381396
   Wei ZL, 2019, LIFE SCI, V232, DOI 10.1016/j.lfs.2019.116632
   Widera C, 2011, J MOL CELL CARDIOL, V51, P872, DOI 10.1016/j.yjmcc.2011.07.011
   WIJFFELS MCEF, 1995, CIRCULATION, V92, P1954, DOI 10.1161/01.CIR.92.7.1954
   Wiklander OPB, 2015, J EXTRACELL VESICLES, V4, DOI 10.3402/jev.v4.26316
   Wu D, 2015, ACTA BIOCH BIOPH SIN, V47, P857, DOI 10.1093/abbs/gmv086
   Wu Z, 2021, INT IMMUNOPHARMACOL, V93, DOI 10.1016/j.intimp.2021.107389
   Xia WZ, 2020, AGING-US, V12, P8241, DOI 10.18632/aging.103136
   Xiao YC, 2022, J CARDIOVASC TRANSL, V15, P500, DOI 10.1007/s12265-022-10266-5
   Xie BD, 2015, PLOS ONE, V10, DOI 10.1371/journal.pone.0141512
   Xu H, 2011, CIRC J, V75, P1476, DOI 10.1253/circj.CJ-10-1275
   Xu HY, 2020, J CELL BIOCHEM, V121, P2089, DOI 10.1002/jcb.27399
   Xu J, 2018, J CELL SCI, V131, DOI 10.1242/jcs.215210
   Xu L, 2012, FIBROGENESIS TISSUE, V5, DOI 10.1186/1755-1536-5-13
   Xu MY, 2019, STEM CELL RES THER, V10, DOI 10.1186/s13287-019-1297-7
   Xu RQ, 2019, J CELL MOL MED, V23, P7617, DOI 10.1111/jcmm.14635
   Xue RC, 2020, FRONT CARDIOVASC MED, V7, DOI 10.3389/fcvm.2020.592412
   Yamashita T, 2018, BIOL PHARM BULL, V41, P835, DOI 10.1248/bpb.b18-00133
   Yan F, 2022, CARDIOVASC TOXICOL, V22, P631, DOI 10.1007/s12012-022-09743-9
   Yang PC, 2018, CIRC RES, V122, P661, DOI 10.1161/CIRCRESAHA.118.312657
   Yang VK, 2017, J EXTRACELL VESICLES, V6, DOI 10.1080/20013078.2017.1350088
   Yang YF, 2022, FRONT PHARMACOL, V13, DOI 10.3389/fphar.2022.928933
   Zabeo D, 2017, J EXTRACELL VESICLES, V6, DOI 10.1080/20013078.2017.1329476
   Zarà M, 2020, DIAGNOSTICS, V10, DOI 10.3390/diagnostics10110943
   Zeng Y, 2016, EXP THER MED, V11, P1184, DOI 10.3892/etm.2016.3048
   Zhai TY, 2021, OXID MED CELL LONGEV, V2021, DOI 10.1155/2021/3010548
   Zhang CS, 2019, EUR REV MED PHARMACO, V23, P6691, DOI 10.26355/eurrev_201908_18560
   Zhang KY, 2018, ACS APPL MATER INTER, V10, P30081, DOI 10.1021/acsami.8b08449
   Zhang Y, 2020, INT J NANOMED, V15, P6917, DOI 10.2147/IJN.S264498
   Zhang Y, 2019, CELL BIOSCI, V9, DOI 10.1186/s13578-019-0282-2
   Zhao JX, 2019, CARDIOVASC RES, V115, P1205, DOI 10.1093/cvr/cvz040
   Zheng DD, 2021, FRONT CELL DEV BIOL, V8, DOI 10.3389/fcell.2020.616161
   Zhou T, 2021, AGING-US, V13, P11061, DOI 10.18632/aging.202721
   Zhu DH, 2022, J MOL CELL CARDIOL, V162, P10, DOI 10.1016/j.yjmcc.2021.08.010
   Zhu W, 2012, CANCER LETT, V315, P28, DOI 10.1016/j.canlet.2011.10.002
   Zhuang XY, 2011, MOL THER, V19, P1769, DOI 10.1038/mt.2011.164
   Ziaeian B, 2016, NAT REV CARDIOL, V13, P368, DOI 10.1038/nrcardio.2016.25
NR 263
TC 17
Z9 18
U1 1
U2 12
PU ELSEVIER FRANCE-EDITIONS SCIENTIFIQUES MEDICALES ELSEVIER
PI ISSY-LES-MOULINEAUX
PA 65 RUE CAMILLE DESMOULINS, CS50083, 92442 ISSY-LES-MOULINEAUX, FRANCE
SN 0753-3322
EI 1950-6007
J9 BIOMED PHARMACOTHER
JI Biomed. Pharmacother.
PD DEC
PY 2023
VL 168
AR 115801
DI 10.1016/j.biopha.2023.115801
EA OCT 2023
PG 18
WC Medicine, Research & Experimental; Pharmacology & Pharmacy
WE Science Citation Index Expanded (SCI-EXPANDED)
SC Research & Experimental Medicine; Pharmacology & Pharmacy
GA Y1GX3
UT WOS:001102832900001
PM 37918257
OA Green Submitted, gold
DA 2026-02-11
ER

PT J
AU Park, DJ
   Park, JE
   Kong, TH
   Seo, YJ
AF Park, Dong Jun
   Park, Jeong-Eun
   Kong, Tae Hoon
   Seo, Young Joon
TI Alteration of payload in extracellular vesicles by crosstalk with
   mesenchymal stem cells from different origin
SO JOURNAL OF NANOBIOTECHNOLOGY
LA English
DT Article
DE Extracellular vesicles; Mesenchymal stem cell; Antiinflammation;
   Amyloid-beta A4 precursor protein-binding family A member 2; miR-638
ID PROTEOMIC ANALYSIS; OTITIS-MEDIA; MESSENGER-RNAS; EXOSOMES; BETA;
   EXPRESSION; MICRORNAS; DEGENERATION; CHEMOTHERAPY; PROTEINS
AB Background: The application of extracellular vesicles (EVs) derived from mesenchymal stem cells (MSCs) requires customized materials to target disease or cell damage. We hypothesized that EVs exert different inflammatory effects on one recipient cell, although stem cells of different origins in humans have similar payloads.
   Results: Here, the payload of EVs released by crosstalk between MSCs and human middle ear epithelial cells (HMEECs) extracted from adipose tissue, bone marrow and tonsils significantly increased the level of anti-inflammatory factors. EVs derived from the co-culture medium decreased TNF-alpha, COX-2, IL-1 beta, and IL-6 levels to approximately zero within 3 h in HMEECs. Expression of miR-638 and amyloid-beta A4 precursor protein-binding family A member 2 was analyzed using microarrays and gene ontology analysis, respectively.
   Conclusions: In conclusion, stem cells of different origins have different payloads through crosstalk with recipient-specific cells. Inducing specific factors in EVs by co-culture with MSCs could be valuable in regenerative medicine.
C1 [Park, Dong Jun; Park, Jeong-Eun; Kong, Tae Hoon; Seo, Young Joon] Yonsei Univ, Dept Otorhinolaryngol, Wonju Coll Med, 20 Ilsan Ro, Wonju 26426, Gangwon Do, South Korea.
   [Park, Dong Jun; Park, Jeong-Eun; Kong, Tae Hoon; Seo, Young Joon] Res Inst Hearing Enhancement, Wonju 26426, Gangwon Do, South Korea.
   [Park, Dong Jun] Univ Calif San Diego, Dept Surg, 212 Dickinson St,MC 8236, San Diego, CA 92103 USA.
   [Seo, Young Joon] Curtin Univ, Sch Pharm & Biomed Sci, Bentley, WA 6102, Australia.
C3 Yonsei University; University of California System; University of
   California San Diego; Curtin University
RP Park, DJ; Seo, YJ (corresponding author), Yonsei Univ, Dept Otorhinolaryngol, Wonju Coll Med, 20 Ilsan Ro, Wonju 26426, Gangwon Do, South Korea.; Park, DJ; Seo, YJ (corresponding author), Res Inst Hearing Enhancement, Wonju 26426, Gangwon Do, South Korea.; Park, DJ (corresponding author), Univ Calif San Diego, Dept Surg, 212 Dickinson St,MC 8236, San Diego, CA 92103 USA.; Seo, YJ (corresponding author), Curtin Univ, Sch Pharm & Biomed Sci, Bentley, WA 6102, Australia.
EM papapdj@gmail.com; okas2000@hanmail.net
RI Seo, Young Joon/AAS-6148-2021; KONG, TAEHOON/AAG-5079-2020; Park, Dong
   Jun/AFI-2588-2022
OI Seo, Young Joon/0000-0002-2839-4676; 
FU National Research Foundation of Korea (NRF) - Korea government (MSIT)
   [NRF-2020R1A2C1009789]
FX This study was funded by the National Research Foundation of Korea (NRF)
   grant funded by the Korea government (MSIT) (No. NRF-2020R1A2C1009789).
CR Ambattu LA, 2020, COMMUN BIOL, V3, DOI 10.1038/s42003-020-01277-6
   Atai NA, 2013, J NEURO-ONCOL, V115, P343, DOI 10.1007/s11060-013-1235-y
   Bacic A, 2019, CROAT MED J, V60, P12, DOI 10.3325/cmj.2019.60.12
   Bécot A, 2020, BIOMEDICINES, V8, DOI 10.3390/biomedicines8080272
   Blanchard N, 2002, J IMMUNOL, V168, P3235, DOI 10.4049/jimmunol.168.7.3235
   Borgovan T, 2019, AM J PHYSIOL-CELL PH, V317, pC155, DOI 10.1152/ajpcell.00017.2019
   Bruno S, 2016, EUR J PHARMACOL, V790, P83, DOI 10.1016/j.ejphar.2016.06.058
   Buratta S, 2020, INT J MOL SCI, V21, DOI 10.3390/ijms21072576
   Buschow SI, 2010, IMMUNOL CELL BIOL, V88, P851, DOI 10.1038/icb.2010.64
   Carayon K, 2011, J BIOL CHEM, V286, P34426, DOI 10.1074/jbc.M111.257444
   Cheng Q, 2018, ACTA PHARMACOL SIN, V39, P561, DOI 10.1038/aps.2017.118
   Chiba M, 2012, ONCOL REP, V28, P1551, DOI 10.3892/or.2012.1967
   Cho BS, 2018, STEM CELL RES THER, V9, DOI 10.1186/s13287-018-0939-5
   Chun YM, 2002, ANN OTO RHINOL LARYN, V111, P507, DOI 10.1177/000348940211100606
   Coppola T, 2001, J BIOL CHEM, V276, P32756, DOI 10.1074/jbc.M100929200
   Danzer KM, 2012, MOL NEURODEGENER, V7, DOI 10.1186/1750-1326-7-42
   Dominici M, 2006, CYTOTHERAPY, V8, P315, DOI 10.1080/14653240600855905
   Eirin A, 2014, GENE, V551, P55, DOI 10.1016/j.gene.2014.08.041
   Fan XL, 2020, CELL MOL LIFE SCI, V77, P2771, DOI 10.1007/s00018-020-03454-6
   Feng L, 2019, DISCOV MED, V27, P153
   Gadola SD, 2002, NAT IMMUNOL, V3, P721, DOI 10.1038/ni821
   Gonzales PA, 2009, J AM SOC NEPHROL, V20, P363, DOI 10.1681/ASN.2008040406
   Gowen A, 2020, FRONT CELL DEV BIOL, V8, DOI 10.3389/fcell.2020.00149
   Harris EA, 2020, INT J MOL SCI, V21, DOI 10.3390/ijms21218280
   He M, 2015, CARCINOGENESIS, V36, P1008, DOI 10.1093/carcin/bgv081
   Ismail R, 2020, J NEUROINFLAMM, V17, DOI 10.1186/s12974-020-01820-6
   Jansen RS, 2015, J BIOL CHEM, V290, P30429, DOI 10.1074/jbc.M115.692103
   Jeppesen DK, 2019, CELL, V177, P428, DOI 10.1016/j.cell.2019.02.029
   Joo HS, 2020, INT J MOL SCI, V21, DOI 10.3390/ijms21030727
   Joshi BS, 2020, ACS NANO, V14, P4444, DOI 10.1021/acsnano.9b10033
   Kakiuchi M, 2006, AM J OTOLARYNG, V27, P81, DOI 10.1016/j.amjoto.2005.07.009
   Kalluri R, 2020, SCIENCE, V367, P640, DOI 10.1126/science.aau6977
   Kowal J, 2016, P NATL ACAD SCI USA, V113, pE968, DOI 10.1073/pnas.1521230113
   Kulkarni Bhagyashri, 2020, Oncotarget, V11, P1832, DOI [10.18632/oncotarget.27557, 10.18632/oncotarget.27557]
   Lai Ruenn Chai, 2012, Int J Proteomics, V2012, P971907, DOI 10.1155/2012/971907
   Lee JH, 2003, J BIOL CHEM, V278, P47025, DOI 10.1074/jbc.M300503200
   Lee KE, 2019, PLOS ONE, V14, DOI 10.1371/journal.pone.0225739
   Liang B, 2013, J PROTEOMICS, V80, P171, DOI 10.1016/j.jprot.2012.12.029
   Lighthall JG, 2015, PLOS ONE, V10, DOI 10.1371/journal.pone.0119228
   Lu K, 2017, STEM CELL RES THER, V8, DOI 10.1186/s13287-017-0563-9
   Maas SLN, 2017, TRENDS CELL BIOL, V27, P172, DOI 10.1016/j.tcb.2016.11.003
   Miller GW, 2012, PLOS ONE, V7, DOI 10.1371/journal.pone.0047402
   Moon PG, 2011, PROTEOMICS, V11, P2459, DOI 10.1002/pmic.201000443
   O'Connor BP, 2008, P NATL ACAD SCI USA, V105, P13015, DOI 10.1073/pnas.0803386105
   Park DJ, 2020, J NANOBIOTECHNOL, V18, DOI 10.1186/s12951-020-00739-7
   Pichichero ME, 2018, LANCET, V392, P533, DOI 10.1016/S0140-6736(18)31862-2
   Pio R, 2013, PLOS ONE, V8, DOI 10.1371/journal.pone.0054096
   Pisano S, 2020, FRONT CELL DEV BIOL, V8, DOI 10.3389/fcell.2020.553576
   Preciado S, 2021, STEM CELLS, V39, P26, DOI 10.1002/stem.3278
   Qin S, 2019, FASEB J, V33, P6129, DOI 10.1096/fj.201802388R
   Rismanchi N, 2008, HUM MOL GENET, V17, P1591, DOI 10.1093/hmg/ddn046
   Schiavinato A, 2012, J BIOL CHEM, V287, P11498, DOI 10.1074/jbc.M111.303578
   Seo YJ, 2015, OTOL NEUROTOL, V36, P1284, DOI 10.1097/MAO.0000000000000797
   Sessa R, 2013, PULM CIRC, V3, P315, DOI 10.4103/2045-8932.114758
   Shenoy GN, 2020, IMMUNOL INVEST, V49, P726, DOI 10.1080/08820139.2020.1748047
   Shimasaki T, 2018, BIOL PHARM BULL, V41, P1311, DOI 10.1248/bpb.b18-00223
   Skogberg G, 2013, PLOS ONE, V8, DOI 10.1371/journal.pone.0067554
   Stefanini ACB, 2015, DIS MARKERS, V2015, DOI 10.1155/2015/946572
   Sugino H, 2015, PLOS ONE, V10, DOI 10.1371/journal.pone.0137546
   Théry C, 2018, J EXTRACELL VESICLES, V7, DOI 10.1080/20013078.2018.1535750
   Ting PJ, 2012, J MICROBIOL IMMUNOL, V45, P453, DOI 10.1016/j.jmii.2012.06.007
   Valadi H, 2007, NAT CELL BIOL, V9, P654, DOI 10.1038/ncb1596
   van Herwijnen MJC, 2016, MOL CELL PROTEOMICS, V15, P3412, DOI 10.1074/mcp.M116.060426
   Vats S, 2019, MOL BIOL CELL, V30, P2283, DOI 10.1091/mbc.E18-08-0482
   Verlekar D, 2018, CELL DEATH DIS, V9, DOI 10.1038/s41419-018-0964-4
   Xiao YW, 2020, CANCER LETT, V476, P13, DOI 10.1016/j.canlet.2020.01.033
   Xu J, 2019, MOL MED REP, V20, P409, DOI 10.3892/mmr.2019.10293
   Yang J, 2019, BIOSCI BIOTECH BIOCH, V83, P1117, DOI 10.1080/09168451.2019.1588097
   Yoder JH, 2001, MOL BIOL CELL, V12, P2921, DOI 10.1091/mbc.12.10.2921
   Zhou Y, 2020, ACTA PHARM SIN B, V10, P1563, DOI 10.1016/j.apsb.2019.11.013
NR 70
TC 7
Z9 9
U1 1
U2 9
PU BMC
PI LONDON
PA CAMPUS, 4 CRINAN ST, LONDON N1 9XW, ENGLAND
EI 1477-3155
J9 J NANOBIOTECHNOL
JI J. Nanobiotechnol.
PD MAY 20
PY 2021
VL 19
IS 1
AR 148
DI 10.1186/s12951-021-00890-9
PG 20
WC Biotechnology & Applied Microbiology; Nanoscience & Nanotechnology
WE Science Citation Index Expanded (SCI-EXPANDED)
SC Biotechnology & Applied Microbiology; Science & Technology - Other
   Topics
GA SF2UH
UT WOS:000652615800001
PM 34016123
OA Green Submitted, gold
DA 2026-02-11
ER

PT J
AU Azlan, NABN
   Vitus, V
   Rashid, NN
   Nordin, F
   Tye, GJ
   Zaman, WSWK
AF Azlan, Noor Anastasha Balqis Noor
   Vitus, Vieralynda
   Rashid, Nurshamimi Nor
   Nordin, Fazlina
   Tye, Gee Jun
   Zaman, Wan Safwani Wan Kamarul
TI Human mesenchymal stem cell secretomes: Factors affecting profiling and
   challenges in clinical application
SO CELL AND TISSUE RESEARCH
LA English
DT Review
DE Secretomes; Mesenchymal stem cells (MSCs); Cell-free therapy;
   Regenerative medicine
ID EXTRACELLULAR VESICLES; STROMAL CELLS; BONE-MARROW; CULTURE;
   PRESERVATION; EXOSOMES; STORAGE; PHASE
AB The promising field of regenerative medicine is thrilling as it can repair and restore organs for various debilitating diseases. Mesenchymal stem cells are one of the main components in regenerative medicine that work through the release of secretomes. By adopting the use of the secretome in cell-free-based therapy, we may be able to address the challenges faced in cell-based therapy. As one of the components of cell-free-based therapy, secretome has the advantage of a better safety and efficacy profile than mesenchymal stem cells. However, secretome has its challenges that need to be addressed, such as its bioprocessing methods that may impact the secretome content and its mechanisms of action in clinical settings. Effective and standardization of bioprocessing protocols are important to ensure the supply and sustainability of secretomes for clinical applications. This may eventually impact its commercialization and marketability. In this review, the bioprocessing methods and their impacts on the secretome profile and treatment are discussed. This improves understanding of its fundamental aspects leading to potential clinical applications.
C1 [Azlan, Noor Anastasha Balqis Noor; Vitus, Vieralynda; Zaman, Wan Safwani Wan Kamarul] Univ Malaya, Fac Engn, Dept Biomed Engn, Kuala Lumpur 50603, Malaysia.
   [Vitus, Vieralynda; Zaman, Wan Safwani Wan Kamarul] Univ Malaya, Fac Engn, Ctr Innovat Med Engn, Dept Biomed Engn, Kuala Lumpur 50603, Malaysia.
   [Rashid, Nurshamimi Nor] Univ Malaya, Fac Med, Dept Mol Med, Kuala Lumpur 50603, Malaysia.
   [Nordin, Fazlina] Univ Kebangsaan Malaysia, Fac Med, Ctr Tissue Engn & Regenerat Med, Kuala Lumpur 56000, Malaysia.
   [Tye, Gee Jun] Univ Sains Malaysia, Inst Res Mol Med INFORMM, Minden 11800, Pulau Pinang, Malaysia.
   [Zaman, Wan Safwani Wan Kamarul] Univ Malaya, Fac Pharm, Dept Pharmaceut Life Sci, Kuala Lumpur 50603, Malaysia.
C3 Universiti Malaya; Universiti Malaya; Universiti Malaya; Universiti
   Kebangsaan Malaysia; Universiti Sains Malaysia; Universiti Malaya
RP Zaman, WSWK (corresponding author), Univ Malaya, Fac Engn, Dept Biomed Engn, Kuala Lumpur 50603, Malaysia.; Zaman, WSWK (corresponding author), Univ Malaya, Fac Engn, Ctr Innovat Med Engn, Dept Biomed Engn, Kuala Lumpur 50603, Malaysia.; Zaman, WSWK (corresponding author), Univ Malaya, Fac Pharm, Dept Pharmaceut Life Sci, Kuala Lumpur 50603, Malaysia.
EM wansafwani@um.edu.my
RI ; Nor Rashid, Nurshamimi/J-1879-2014; nordin, fazlina/H-5908-2017; TYE,
   GEE/F-4559-2014; Zaman, Wan/L-1321-2015
OI Noor Azlan, Noor Anastasha Balqis/0000-0002-2667-8544; 
FU Ministry of Higher Education, Malaysia
FX No Statement Available
CR Almadani YH, 2021, SEMIN PLAST SURG, V35, P141, DOI 10.1055/s-0041-1731791
   American Lung Association, 2021, PULMONARY REHABILITA
   Anjo SI, 2016, METHODS MOL BIOL, V1416, P521, DOI 10.1007/978-1-4939-3584-0_32
   [Anonymous], 2010, Global strategy for asthma management and prevention, DOI DOI 10.1016/S0335-7457(96)80056-6
   [Anonymous], 2019, Global strategy for the diagnosis, management, and prevention of chronic obstructive pulmonary disease 2019 report
   Astaridewi D, 2020, Open Access Macedonian Journal of Medical Sciences, V8, P1116, DOI [10.3889/oamjms.2020.5305, 10.3889/oamjms.2020.5305, DOI 10.3889/OAMJMS.2020.5305]
   Bakota EL, 2011, BIOMACROMOLECULES, V12, P1651, DOI 10.1021/bm200035r
   Berezo M, 2022, ADV WOUND CARE, V11, P281, DOI 10.1089/wound.2021.0073
   Blanco-Fernandez B, 2021, ADV WOUND CARE, V10, P234, DOI 10.1089/wound.2019.1094
   Bogatcheva NV, 2021, CELLS-BASEL, V10, DOI 10.3390/cells10040720
   Bruno S, 2015, IMMUNOL LETT, V168, P154, DOI 10.1016/j.imlet.2015.06.007
   Bruno S, 2009, J AM SOC NEPHROL, V20, P1053, DOI 10.1681/ASN.2008070798
   Burja B, 2020, CURR RES TRANSL MED, V68, P217, DOI 10.1016/j.retram.2020.05.006
   Byron O, 2018, EUR BIOPHYS J BIOPHY, V47, P693, DOI 10.1007/s00249-018-1333-z
   Carter K, 2019, ACTA BIOMATER, V99, P247, DOI 10.1016/j.actbio.2019.09.022
   Caseiro AR, 2016, STEM CELLS INT, V2016, DOI 10.1155/2016/9756973
   Catanzano O, 2021, EXPERT OPIN DRUG DEL, V18, P737, DOI 10.1080/17425247.2021.1867096
   Centers for Disease Control and Prevention, 2021, PNEUMONIA
   Centers for Disease Control and Prevention, 2021, VACCINES YOUR CHILDR
   Chen R, 2019, ANAL METHODS-UK, V11, P5243, DOI 10.1039/c9ay01756a
   Chhoy P, 2021, STAR PROTOC, V2, DOI 10.1016/j.xpro.2021.100303
   Clabaut A, 2015, ELECTROPHORESIS, V36, P2587, DOI 10.1002/elps.201500086
   Czapla J, 2019, STEM CELL RES THER, V10, DOI 10.1186/s13287-019-1331-9
   Dane DM, 2020, J APPL PHYSIOL, V129, P1051, DOI 10.1152/japplphysiol.00205.2020
   Daneshmandi L, 2020, TRENDS BIOTECHNOL, V38, P1373, DOI 10.1016/j.tibtech.2020.04.013
   Daskalaki E, 2018, ANAL CHIM ACTA, V1037, P338, DOI 10.1016/j.aca.2018.04.034
   Davies LC, 2017, STEM CELLS, V35, P766, DOI 10.1002/stem.2509
   Dehkordi MB, 2016, CELL TRANSPLANT, V25, P1287, DOI [10.3727/096368915x688911, 10.3727/096368915X582769, 10.3727/096368915X688911]
   Dinh PUC, 2020, NAT COMMUN, V11, DOI 10.1038/s41467-020-14344-7
   Eriksson E, 2022, WOUND REPAIR REGEN, V30, P156, DOI 10.1111/wrr.12994
   Fan XL, 2020, CELL MOL LIFE SCI, V77, P2771, DOI 10.1007/s00018-020-03454-6
   Fathi-Kazerooni M, 2022, STEM CELL RES THER, V13, DOI 10.1186/s13287-022-02771-w
   Ferlin KM, 2016, TISSUE ENG PART C-ME, V22, P348, DOI [10.1089/ten.tec.2015.0408, 10.1089/ten.TEC.2015.0408]
   Fernandes-Cunha GM, 2019, STEM CELL TRANSL MED, V8, P478, DOI 10.1002/sctm.18-0178
   Ferreira JR, 2018, FRONT IMMUNOL, V9, DOI 10.3389/fimmu.2018.02837
   Galya I, 2016, METABOLOMICS FUNDAME, DOI DOI 10.5772/66101
   Giridhar G, 2017, MICRO NANO TECHNOL, V3, P51, DOI 10.1016/B978-0-323-46139-9.00003-7
   Gnecchi M, 2005, NAT MED, V11, P367, DOI 10.1038/nm0405-367
   Gorgun C, 2021, BIOMATERIALS, V269, DOI 10.1016/j.biomaterials.2020.120633
   Greenbaum D, 2001, GENOME RES, V11, P1463, DOI 10.1101/gr.207401
   Grover SP, 2018, ARTERIOSCL THROM VAS, V38, P709, DOI 10.1161/ATVBAHA.117.309846
   Gurung S, 2021, CELL COMMUN SIGNAL, V19, DOI 10.1186/s12964-021-00730-1
   Harman RM, 2021, FRONT CELL DEV BIOL, V9, DOI 10.3389/fcell.2021.654885
   Hodge JG, 2023, TISSUE ENG REGEN MED, V20, P993, DOI 10.1007/s13770-023-00565-6
   Hsieh JY, 2013, PLOS ONE, V8, DOI 10.1371/journal.pone.0072604
   Jha KA, 2022, EXP EYE RES, V215, DOI 10.1016/j.exer.2022.108930
   Jha KA, 2021, J NEUROTRAUM, V38, P1702, DOI 10.1089/neu.2020.7309
   Kaminska A, 2021, CELLS-BASEL, V10, DOI 10.3390/cells10040719
   Kashirina DN, 2019, B EXP BIOL MED+, V167, P35, DOI 10.1007/s10517-019-04454-8
   Katagiri W, 2017, MAX PLAST RECONSTR S, V39
   Kehl D, 2019, NPJ REGEN MED, V4, DOI 10.1038/s41536-019-0070-y
   Khan RS, 2017, SCI REP-UK, V7, DOI 10.1038/srep41768
   Kim Hee Jung, 2017, Dev Reprod, V21, P1, DOI 10.12717/DR.2017.21.1.001
   Kim JH, 2022, FRONT BIOENG BIOTECH, V10, DOI 10.3389/fbioe.2022.954682
   Kompa AR, 2021, CARDIOVASC RES, V117, P918, DOI 10.1093/cvr/cvaa088
   Kudinov VA, 2022, INT J MOL SCI, V23, DOI 10.3390/ijms23073417
   Kudinov VA, 2021, PHARMACEUTICALS-BASE, V14, DOI 10.3390/ph14121263
   Kumar LP, 2019, CYTOKINE GROWTH F R, V46, P1, DOI 10.1016/j.cytogfr.2019.04.002
   Laggner M, 2020, STEM CELL RES THER, V11, DOI 10.1186/s13287-019-1524-2
   Lee WS, 2019, STEM CELL TRANSL MED, V8, P504, DOI 10.1002/sctm.18-0122
   Liang XT, 2014, CELL TRANSPLANT, V23, P1045, DOI 10.3727/096368913X667709
   Liguori TT, 2019, CIRCULATION, V140
   Liu FR, 2019, ADV HEALTHC MATER, V8, DOI 10.1002/adhm.201900411
   Liu KZ, 2020, ACS APPL MATER INTER, V12, P56723, DOI 10.1021/acsami.0c16208
   Loy H, 2019, J INFECT DIS, V219, P186, DOI 10.1093/infdis/jiy478
   Ma W, 2020, MEDICINE, V99, DOI 10.1097/MD.0000000000023343
   Maacha S, 2020, STEM CELLS INT, V2020, DOI 10.1155/2020/4356359
   Merkhan MM, 2021, J TISSUE ENG, V12, DOI 10.1177/20417314211056132
   Mizukami A, 2019, FRONT BIOENG BIOTECH, V7, DOI 10.3389/fbioe.2019.00154
   Mocchi M, 2021, PHARMACEUTICS, V13, DOI 10.3390/pharmaceutics13081129
   Moghadam M, 2020, MOL BIOL REP, V47, P1723, DOI 10.1007/s11033-020-05264-2
   Monika P, 2022, FRONT NUTR, V8, DOI 10.3389/fnut.2021.791899
   Munoz-Perez E, 2021, PHARMACEUTICS, V13, DOI 10.3390/pharmaceutics13111802
   Mustafa SA, 2011, MOL BIOSYST, V7, P1795, DOI 10.1039/c1mb05071k
   Muzes G, 2022, CELLS-BASEL, V11, DOI 10.3390/cells11152300
   National Heart L and Blood Institute, 2021, MECH VENTILATION
   National Heart L and Blood Institute, 2021, WHAT IS PULMONARY FI
   Nickerson JL, 2022, JOVE-J VIS EXP, DOI 10.3791/63503
   Nickerson JL, 2020, J PROTEOME RES, V19, P2035, DOI 10.1021/acs.jproteome.9b00867
   Ning ZB, 2014, J MEMBRANE BIOL, V247, P941, DOI 10.1007/s00232-014-9668-6
   Nonnis Simona, 2016, EuPA Open Proteom, V10, P28, DOI [10.1016/j.euprot.2016.01.005, 10.1016/j.euprot.2016.01.005]
   Pavo N, 2014, BIOMATERIALS, V35, P3541, DOI 10.1016/j.biomaterials.2013.12.071
   Phelps J, 2018, STEM CELLS INT, V2018, DOI 10.1155/2018/9415367
   Pieróg J, 2019, INTERACT CARDIOV TH, V28, P812, DOI 10.1093/icvts/ivy306
   Pinho AG, 2022, EXP NEUROL, V351, DOI 10.1016/j.expneurol.2022.113989
   Ridzuan N, 2021, STEM CELL RES THER, V12, DOI 10.1186/s13287-020-02088-6
   Robert AW, 2019, J TISSUE ENG, V10, DOI 10.1177/2041731419833391
   Saccu G, 2022, CELLS-BASEL, V11, DOI 10.3390/cells11233892
   Saeedi Pardis, 2019, Stem Cell Investig, V6, P34, DOI [10.21037/sci.2019.08.11, 10.21037/sci.2019.08.11]
   Saiz AM, 2019, BONE, V125, P151, DOI 10.1016/j.bone.2019.05.018
   Santamaria G, 2021, CELL DEATH DIFFER, V28, P203, DOI 10.1038/s41418-020-0592-2
   Sears V, 2020, BIOTECHNOL BIOENG, V117, P1159, DOI 10.1002/bit.27272
   Serra F, 2021, AIMS ALLERGY IMMUNOL, V5, P264, DOI 10.3934/Allergy.2021020
   Serra SC, 2018, BIOCHIMIE, V155, P119, DOI 10.1016/j.biochi.2018.09.012
   Shin S, 2021, INT J MOL SCI, V22, DOI 10.3390/ijms22020845
   Shin TH, 2016, CELL DEATH DIS, V7, DOI 10.1038/cddis.2016.442
   Skalnikova HK, 2013, BIOCHIMIE, V95, P2196, DOI 10.1016/j.biochi.2013.07.015
   Stavely R, 2020, STEM CELL TRANSL MED, V9, P985, DOI 10.1002/sctm.19-0446
   Straits Research, 2021, ACELLULAR THERAPY MA
   Teixeira FG, 2020, NEURAL REGEN RES, V15, P75, DOI 10.4103/1673-5374.264455
   Thery C., Journal of Extracellular Vesicles Minimal information for studies of extracellular vesicles 2018 (MISEV2018): a position statement of the International Society for Extracellular Vesicles and update of the MISEV2014 guidelines,
   Tjalsma H, 2000, MICROBIOL MOL BIOL R, V64, P515, DOI 10.1128/MMBR.64.3.515-547.2000
   Torensma R, 2013, STEM CELLS DEV, V22, P1086, DOI 10.1089/scd.2012.0384
   Vizoso FJ, 2017, INT J MOL SCI, V18, DOI 10.3390/ijms18091852
   Vriend L, 2022, STEM CELLS DEV, V31, P630, DOI 10.1089/scd.2022.0003
   Wang PH, 2018, J CHIN MED ASSOC, V81, P94, DOI 10.1016/j.jcma.2017.11.002
   Wangler S, 2021, STEM CELL RES THER, V12, DOI 10.1186/s13287-020-02062-2
   Willis GR, 2018, AM J RESP CRIT CARE, V197, P104, DOI 10.1164/rccm.201705-0925OC
   Winkel A, 2020, CYTOTHERAPY, V22, P653, DOI 10.1016/j.jcyt.2020.07.005
   Wu JY, 2021, DRUG DELIV, V28, P162, DOI 10.1080/10717544.2020.1869866
   Wu YJ, 2007, STEM CELLS, V25, P2648, DOI 10.1634/stemcells.2007-0226
   Xiong F, 2020, J OBSTET GYNAECOL RE, V46, P1809, DOI 10.1111/jog.14359
   Xu C, 2020, STEM CELLS DEV, V29, P222, DOI 10.1089/scd.2019.0173
   Xu ZH, 2022, INT J MOL SCI, V23, DOI 10.3390/ijms23084333
   Yang YM, 2023, BIOACT MATER, V27, P98, DOI 10.1016/j.bioactmat.2023.03.017
   Yen BL, 2023, STEM CELL TRANSL MED, V12, P235, DOI 10.1093/stcltm/szad011
   Zhou H, 2006, KIDNEY INT, V69, P1471, DOI 10.1038/sj.ki.5000273
   Zhukareva V, 2010, CYTOKINE, V50, P317, DOI 10.1016/j.cyto.2010.01.004
NR 118
TC 7
Z9 7
U1 2
U2 9
PU SPRINGER
PI NEW YORK
PA ONE NEW YORK PLAZA, SUITE 4600, NEW YORK, NY, UNITED STATES
SN 0302-766X
EI 1432-0878
J9 CELL TISSUE RES
JI Cell Tissue Res.
PD MAR
PY 2024
VL 395
IS 3
BP 227
EP 250
DI 10.1007/s00441-023-03857-4
EA JAN 2024
PG 24
WC Cell Biology
WE Science Citation Index Expanded (SCI-EXPANDED)
SC Cell Biology
GA XH2N1
UT WOS:001145574000001
PM 38244032
DA 2026-02-11
ER

PT J
AU Jo, J
   Gao, JQ
   Tabata, Y
AF Jo, Jun-ichiro
   Gao, Jian-Qing
   Tabata, Yasuhiko
TI Biomaterial-based delivery systems of nucleic acid for regenerative
   research and regenerative therapy
SO REGENERATIVE THERAPY
LA English
DT Review
DE Biomaterials; Drug delivery system; Cell scaffold; Nucleic acids;
   Regenerative research; Regenerative therapy
ID MESENCHYMAL STEM-CELLS; RAT CRANIAL DEFECT; PLASMID DNA; GENE DELIVERY;
   CONTROLLED-RELEASE; IN-VITRO; SUSTAINED DELIVERY; BIODEGRADABLE
   MICROSPHERES; EXTRACELLULAR VESICLES; MYOCARDIAL-INFARCTION
AB Regenerative medicine is a new and promising medical method aiming at treating patients with defective or dysfunctional tissues by maintaining or enhancing the biological activity of cells. The development of biomaterial-based technologies, such as cell scaffolds and carriers for drug delivery system, are highly required to promote the regenerative research and regenerative therapy. Nucleic acids are one of the most feasible factors to efficiently modify the biological activity of cells. The effective and stable delivery of nucleic acids into cells is highly required to succeed in the modification. Biomaterials-based non-viral carriers or biological carriers, like exosomes, play an important role in the efficient delivery of nucleic acids. This review introduces the examples of regenerative research and regenerative therapy based on the delivery of nucleic acids with biomaterials technologies and emphasizes their importance to accomplish regenerative medicine. (C) 2019, The Japanese Society for Regenerative Medicine. Production and hosting by Elsevier B.V.
C1 [Jo, Jun-ichiro; Tabata, Yasuhiko] Kyoto Univ, Inst Frontier Life & Med Sci, Dept Regenerat Sci & Engn, Lab Biomat, Kyoto, Japan.
   [Gao, Jian-Qing] Zhejiang Univ, Inst Pharmaceut, Coll Pharmaceut Sci, Dr Li Dak Sum & Yip Yio Chin Ctr Stem Cell & Rege, Hangzhou, Zhejiang, Peoples R China.
C3 Kyoto University; Zhejiang University
RP Tabata, Y (corresponding author), Kyoto Univ, Inst Frontier Life & Med Sci, Dept Regenerat Sci & Engn, Lab Biomat,Sakyo Ku, 53 Kawara Cho Shogoin, Kyoto 6068507, Japan.
EM yasuhiko@infront.kyoto-u.ac.jp
RI Gao, Jianqing/OUJ-2930-2025
FU National Natural Science Foundation of China [81620108028]
FX The research is partly supported by the National Natural Science
   Foundation of China (81620108028).
CR Aini H, 2016, SCI REP-UK, V6, DOI 10.1038/srep18743
   Allport JR, 2001, EXP HEMATOL, V29, P1237, DOI 10.1016/S0301-472X(01)00739-1
   Aoyama T, 2003, TISSUE ENG, V9, P1289, DOI 10.1089/10763270360728206
   Bakhtiar A, 2014, CURR GENE THER, V14, P247, DOI 10.2174/1566523214666140612152730
   Bibikova M, 2003, SCIENCE, V300, P764, DOI 10.1126/science.1079512
   Bogdanove AJ, 2011, SCIENCE, V333, P1843, DOI 10.1126/science.1204094
   Boyden ES, 2005, NAT NEUROSCI, V8, P1263, DOI 10.1038/nn1525
   Braasch DA, 2002, BIOCHEMISTRY-US, V41, P4503, DOI 10.1021/bi0122112
   Carletti E, 2011, METHODS MOL BIOL, V695, P17, DOI 10.1007/978-1-60761-984-0_2
   Chen DY, 2013, J CONTROL RELEASE, V172, P419, DOI 10.1016/j.jconrel.2013.06.025
   Chen ML, 2012, ACS NANO, V6, P4835, DOI 10.1021/nn300106t
   Chew SA, 2011, TISSUE ENG PT A, V17, P751, DOI [10.1089/ten.tea.2010.0496, 10.1089/ten.TEA.2010.0496]
   Choi S, 2010, ACTA BIOMATER, V6, P3426, DOI 10.1016/j.actbio.2010.03.020
   Chua ZT, 2005, ANN NY ACAD SCI, V1053, P237, DOI 10.1196/annals.1344.021
   Chun KW, 2004, J BIOMAT SCI-POLYM E, V15, P1341, DOI 10.1163/1568562042368103
   Cohen H, 2000, GENE THER, V7, P1896, DOI 10.1038/sj.gt.3301318
   Cong L, 2013, SCIENCE, V339, P819, DOI 10.1126/science.1231143
   Davidson BL, 2011, NAT REV GENET, V12, P329, DOI 10.1038/nrg2968
   De Jong OG, 2014, FRONT IMMUNOL, V5, P1, DOI 10.3389/fimmu.2014.00608
   Díez S, 2006, EUR J PHARM BIOPHARM, V63, P188, DOI 10.1016/j.ejpb.2006.03.007
   Doi N, 2012, J BIOMAT SCI-POLYM E, V23, P991, DOI 10.1163/092050611X568214
   Dumont CM, 2015, J CONTROL RELEASE, V219, P155, DOI 10.1016/j.jconrel.2015.08.014
   Egilmez NK, 2000, CANCER RES, V60, P3832
   EL Andaloussi S, 2013, NAT REV DRUG DISCOV, V12, P348, DOI 10.1038/nrd3978
   Elbashir SM, 2001, NATURE, V411, P494, DOI 10.1038/35078107
   Eming SA, 2017, SCIENCE, V356, P1026, DOI 10.1126/science.aam7928
   Ewert KK, 2010, TOP CURR CHEM, V296, P191, DOI 10.1007/128_2010_70
   Fang YL, 2015, J BIOMED MATER RES B, V103, P1679, DOI 10.1002/jbm.b.33354
   Fatima F, 2017, FRONT GENET, V8, DOI 10.3389/fgene.2017.00161
   Fatima F, 2017, ANN TRANSL MED, V5, DOI 10.21037/atm.2017.03.71
   Fatima Farah, 2017, Non-Coding RNA, V3, P10, DOI [10.3390/ncrna3010010, 10.3390/ncrna3010010]
   Fatima F, 2015, CHIN J CANCER, V34, DOI 10.1186/s40880-015-0051-5
   Fukuda J, 2006, BIOMATERIALS, V27, P1061, DOI 10.1016/j.biomaterials.2005.07.031
   Fukunaka Y, 2002, J CONTROL RELEASE, V80, P333, DOI 10.1016/S0168-3659(02)00026-3
   Gálvez-Gastélum FJ, 2011, GENE THER, V18, P88, DOI 10.1038/gt.2010.107
   Ghasemi-Mobarakeh L, 2015, WORLD J STEM CELLS, V7, P728, DOI 10.4252/wjsc.v7.i4.728
   Gustafson J, 2009, J CONTROL RELEASE, V140, P256, DOI 10.1016/j.jconrel.2009.05.022
   He CX, 2012, BIOTECHNOL APPL BIOC, V59, P163, DOI 10.1002/bab.1001
   Hecker M, 2017, BIOCHEM PHARMACOL, V144, P29, DOI 10.1016/j.bcp.2017.06.122
   Hodgkinson CP, 2010, HUM GENE THER, V21, P1513, DOI 10.1089/hum.2010.165
   Hu JH, 2016, CELL CHEM BIOL, V23, P57, DOI 10.1016/j.chembiol.2015.12.009
   Huang B, 2012, J CONTROL RELEASE, V162, P464, DOI 10.1016/j.jconrel.2012.07.034
   Huang YC, 2005, GENE THER, V12, P418, DOI 10.1038/sj.gt.3302439
   Intra J, 2011, J DRUG TARGET, V19, P393, DOI 10.3109/1061186X.2010.504263
   Ishikawa H, 2012, J BIOMAT SCI-POLYM E, V23, P2259, DOI 10.1163/156856211X614761
   Ishikawa H, 2012, BIOMATERIALS, V33, P9097, DOI 10.1016/j.biomaterials.2012.08.032
   Itaka K, 2011, CURR GENE THER, V11, P457, DOI 10.2174/156652311798192879
   Jafari M, 2017, J BIOMED MATER RES B, V105, P431, DOI 10.1002/jbm.b.33547
   Jo JI, 2008, EUR J PHARM BIOPHARM, V68, P90, DOI 10.1016/j.ejpb.2007.04.021
   Jo JI, 2007, TISSUE ENG, V13, P313, DOI 10.1089/ten.2006.0133
   Kajihara M, 2000, J CONTROL RELEASE, V66, P49, DOI 10.1016/S0168-3659(99)00257-6
   Karagiannis P, 2016, P JPN ACAD B-PHYS, V92, P412, DOI 10.2183/pjab.92.412
   Kasahara H, 2003, J AM COLL CARDIOL, V41, P1056, DOI 10.1016/S0735-1097(02)03007-3
   Kasper FK, 2005, J CONTROL RELEASE, V104, P521, DOI 10.1016/j.jconrel.2005.03.008
   Katakam P, 2015, CRIT REV THER DRUG, V32, P61, DOI 10.1615/CritRevTherDrugCarrierSyst.2014011157
   Kido Y, 2011, BIOMATERIALS, V32, P919, DOI 10.1016/j.biomaterials.2010.09.056
   Kircher MF, 2011, NAT REV CLIN ONCOL, V8, P677, DOI 10.1038/nrclinonc.2011.141
   Kong HJ, 2008, PHARM RES, V25, P1230, DOI 10.1007/s11095-007-9526-7
   Kurosawa H, 2007, J BIOSCI BIOENG, V103, P389, DOI 10.1263/jbb.103.389
   Kushibiki T, 2004, PHARM RES-DORDR, V21, P1109, DOI 10.1023/B:PHAM.0000032996.95518.dc
   Lee Y, 2012, HUM MOL GENET, V21, pR125, DOI 10.1093/hmg/dds317
   Li ZH, 2004, J CONTROL RELEASE, V98, P437, DOI 10.1016/j.jconrel.2004.05.013
   Li ZB, 2012, BIOMACROMOLECULES, V13, P3162, DOI 10.1021/bm300936x
   Lin CY, 2016, J CONTROL RELEASE, V235, P268, DOI 10.1016/j.jconrel.2016.06.001
   Lin X, 2009, CIRC J, V73, P2315, DOI 10.1253/circj.CJ-09-0379
   Liu CX, 2011, PROG MOL BIOL TRANSL, V104, P509, DOI 10.1016/B978-0-12-416020-0.00013-9
   Lowry N, 2012, BIOMATERIALS, V33, P2892, DOI 10.1016/j.biomaterials.2011.12.048
   Madeddu P, 2005, EXP PHYSIOL, V90, P315, DOI 10.1113/expphysiol.2004.028571
   Mateescu B, 2017, J EXTRACELL VESICLES, V6, DOI 10.1080/20013078.2017.1286095
   Mathiowitz E, 1997, NATURE, V386, P410, DOI 10.1038/386410a0
   Miao PH, 2012, PHARMAZIE, V67, P229, DOI 10.1691/ph.2012.1077
   Nakamura M, 2008, AM J PATHOL, V172, P650, DOI 10.2353/ajpath.2008.061249
   Nakamura Y, 2013, BIOMATERIALS, V34, P9393, DOI 10.1016/j.biomaterials.2013.08.053
   Nawaz M, 2016, STEM CELLS INT, V2016, DOI 10.1155/2016/1073140
   Needham CJ, 2014, PHARM RES-DORDR, V31, P77, DOI 10.1007/s11095-013-1133-1
   Nguyen DN, 2008, BIOMATERIALS, V29, P2783, DOI 10.1016/j.biomaterials.2008.03.011
   Ni R, 2016, ADV DRUG DELIVER REV, V106, P3, DOI 10.1016/j.addr.2016.07.005
   Nowakowski A, 2016, STEM CELLS INT, V2016, DOI [10.1016/j.stem.2016.03.012, 10.1155/2016/4956063]
   Ochiya T, 1999, NAT MED, V5, P707, DOI 10.1038/9560
   Ochiya Takahiro, 2001, Current Gene Therapy, V1, P31, DOI 10.2174/1566523013348887
   Ohno H, 2016, PROG MOL BIOL TRANSL, V139, P165, DOI 10.1016/bs.pmbts.2015.12.004
   Okazaki A, 2007, TISSUE ENG, V13, P245, DOI 10.1089/ten.2006.0185
   Ozeki M, 2005, J BIOMAT SCI-POLYM E, V16, P549, DOI 10.1163/1568562053783731
   Papp B, 2011, CELL RES, V21, P486, DOI 10.1038/cr.2011.28
   Peck Y, 2013, EXPERT OPIN DRUG DEL, V10, P369, DOI 10.1517/17425247.2013.751096
   Peng LH, 2013, CELL TISSUE RES, V352, P573, DOI 10.1007/s00441-013-1609-7
   Peng LH, 2011, DRUG DISCOV TODAY, V16, P957, DOI 10.1016/j.drudis.2011.07.009
   Peng WJ, 2017, ACTA BIOMATER, V57, P26, DOI 10.1016/j.actbio.2017.05.025
   Qiao CY, 2013, INT J NANOMED, V8, P2985, DOI 10.2147/IJN.S45184
   Robbins PD, 2014, NAT REV IMMUNOL, V14, P195, DOI 10.1038/nri3622
   Rodríguez-Enríquez S, 2008, J CELL PHYSIOL, V216, P189, DOI 10.1002/jcp.21392
   Rohban R, 2017, STEM CELLS INT, V2017, DOI 10.1155/2017/5173732
   Roma-Rodrigues C, 2017, NANOMED-NANOTECHNOL, V13, P1389, DOI 10.1016/j.nano.2017.01.013
   Sano A, 2003, ADV DRUG DELIVER REV, V55, P1651, DOI 10.1016/j.addr.2003.08.005
   Seow Y, 2009, MOL THER, V17, P767, DOI 10.1038/mt.2009.41
   Singha K, 2011, NUCLEIC ACID THER, V21, P133, DOI 10.1089/nat.2011.0293
   Smith TD, 2017, ADV DRUG DELIVER REV, V114, P193, DOI 10.1016/j.addr.2017.04.012
   Srivastava D, 2016, CELL, V166, P1386, DOI 10.1016/j.cell.2016.08.055
   Stern M, 2003, GENE THER, V10, P1282, DOI 10.1038/sj.gt.3301994
   Tabata Y, 2009, J R SOC INTERFACE, V6, pS311, DOI 10.1098/rsif.2008.0448.focus
   Tan A, 2013, ADV DRUG DELIVER REV, V65, P357, DOI 10.1016/j.addr.2012.06.014
   Thakral S, 2013, EXPERT OPIN DRUG DEL, V10, P131, DOI 10.1517/17425247.2013.736962
   Thomas SC, 2015, CURR PHARM DESIGN, V21, P6165, DOI 10.2174/1381612821666151027153246
   Tinsley-Bown AM, 2000, J CONTROL RELEASE, V66, P229, DOI 10.1016/S0168-3659(99)00275-8
   de Ilarduya CT, 2010, EUR J PHARM SCI, V40, P159, DOI 10.1016/j.ejps.2010.03.019
   Uchida F, 2013, PLOS ONE, V8, DOI 10.1371/journal.pone.0056381
   Uskokovic V, 2011, J BIOMED MATER RES B, V96B, P152, DOI 10.1002/jbm.b.31746
   van der Meel R, 2014, J CONTROL RELEASE, V195, P72, DOI 10.1016/j.jconrel.2014.07.049
   Wang DQ, 1999, J CONTROL RELEASE, V57, P9, DOI 10.1016/S0168-3659(98)00099-6
   Wang J, 2002, GENE THER, V9, P1254, DOI 10.1038/sj.gt.3301794
   Wang WW, 2013, CURR PHARM BIOTECHNO, V14, P46
   Wu TH, 2013, J BIOMED MATER RES A, V101, P1165, DOI 10.1002/jbm.a.34413
   Xia Z, 2008, AM J NEPHROL, V28, P34, DOI 10.1159/000108759
   Xiong F, 2011, PHARMAZIE, V66, P158, DOI 10.1691/ph.2011.0768
   Yeo RWY, 2013, ADV DRUG DELIVER REV, V65, P336, DOI 10.1016/j.addr.2012.07.001
   Yin H, 2014, NAT REV GENET, V15, P541, DOI 10.1038/nrg3763
   Young S, 2005, J CONTROL RELEASE, V109, P256, DOI 10.1016/j.jconrel.2005.09.023
   Zhang XQ, 2009, BIOMATERIALS, V30, P2632, DOI 10.1016/j.biomaterials.2009.01.021
   Zhong HS, 2009, J VASC SURG, V50, P1433, DOI 10.1016/j.jvs.2009.07.071
   Ziauddin J, 2001, NATURE, V411, P107, DOI 10.1038/35075114
NR 120
TC 29
Z9 35
U1 1
U2 52
PU ELSEVIER
PI AMSTERDAM
PA RADARWEG 29, 1043 NX AMSTERDAM, NETHERLANDS
SN 2352-3204
J9 REGEN THER
JI Regen. Ther.
PD DEC 1
PY 2019
VL 11
BP 123
EP 130
DI 10.1016/j.reth.2019.06.007
PG 8
WC Cell & Tissue Engineering; Engineering, Biomedical
WE Science Citation Index Expanded (SCI-EXPANDED)
SC Cell Biology; Engineering
GA JQ6OW
UT WOS:000499063400021
PM 31338391
OA Green Submitted, gold
DA 2026-02-11
ER

PT J
AU Kharazi, U
   Badalzadeh, R
AF Kharazi, Uldouz
   Badalzadeh, Reza
TI A review on the stem cell therapy and an introduction to exosomes as a
   new tool in reproductive medicine
SO REPRODUCTIVE BIOLOGY
LA English
DT Review
DE Infertility; Stem cell; Exosome; Reproductive medicine
ID ENDOTHELIAL GROWTH-FACTOR; POLYCYSTIC-OVARY-SYNDROME; INTRACYTOPLASMIC
   SPERM INJECTION; MESENCHYMAL STROMAL CELLS; ERECTILE DYSFUNCTION;
   IN-VITRO; EXTRACELLULAR VESICLES; NEUROTROPHIC FACTOR; HUMAN
   SPERMATOZOA; FERTILITY PRESERVATION
AB Stem cell therapy and exosome therapy are the two experimental methods that are now at the center of attention. Various types of stem cells, especially mesenchymal stem cells and spermatogonial stem cells have been widely administrated in reproductive medicine. However, due to the limitation of injecting living cells, using their paracrine secretions such as exosomes seems to be a better option. Exosomes show regenerative, pro-angiogenic, anti-apoptotic, anti-inflammatory, anti-hypoxic, and anti-fibrotic characteristics. They can induce cell proliferation, cell viability, migration, oogenesis, spermatogenesis, capacitation, acrosome reaction, and embryonic implantation. Exosomes have shown promising results in regenerative medicine such as liver fibrosis, stroke, cardiac ischemia, and skin injuries. Exosomes have been used to treat reproductive diseases such as erectile dysfunction and primary ovarian insufficiency. However, the study of exosomes in reproductive medicine is limited. In this article, we are going to review some of the researches on the use of stem cells and exosomes in reproductive medicine and suggest administration of a combination of exosomes for alleviating the symptoms of endometriosis and asthenozoospermia based on previous studies.
C1 [Kharazi, Uldouz] Tabriz Univ Med Sci, Drug Appl Res Ctr, Tabriz, Iran.
   [Badalzadeh, Reza] Tabriz Univ Med Sci, Biotechnol Res Ctr, Tabriz, Iran.
   [Kharazi, Uldouz; Badalzadeh, Reza] Tabriz Univ Med Sci, Mol Med Res Ctr, Tabriz, Iran.
   [Kharazi, Uldouz; Badalzadeh, Reza] Tabriz Univ Med Sci, Dept Physiol, Tabriz, Iran.
C3 Tabriz University of Medical Science; Tabriz University of Medical
   Science; Tabriz University of Medical Science; Tabriz University of
   Medical Science
RP Badalzadeh, R (corresponding author), Tabriz Univ Med Sci, Biotechnol Res Ctr, Tabriz, Iran.
EM badalzadehr@tbzmed.ac.ir
RI ; Badalzadeh, Reza/J-9944-2012
OI Kharazi, Uldouz/0000-0003-1156-4883; 
FU Biotechnology Research Center, Tabriz University of Medical Sciences,
   Tabriz, Iran [1395.652]
FX This work was supported by a grant (grant number 1395.652) from
   Biotechnology Research Center, Tabriz University of Medical Sciences,
   Tabriz, Iran. The authors thank the staff of Biotechnology Research
   Center for their supports.
CR Aalberts M, 2012, BIOL REPROD, V86, DOI 10.1095/biolreprod.111.095760
   Abd-Allah SH, 2013, CYTOTHERAPY, V15, P64, DOI 10.1016/j.jcyt.2012.08.001
   Abrahams VM, 2004, MOL HUM REPROD, V10, P55, DOI 10.1093/molehr/gah006
   Abusamra AJ, 2005, BLOOD CELL MOL DIS, V35, P169, DOI 10.1016/j.bcmd.2005.07.001
   Adefegha SA, 2018, BIOMED PHARMACOTHER, V107, P1473, DOI 10.1016/j.biopha.2018.08.128
   Ademosun AO, 2019, BIOMED PHARMACOTHER, V111, P1029, DOI 10.1016/j.biopha.2019.01.022
   Admyre C, 2007, J IMMUNOL, V179, P1969, DOI 10.4049/jimmunol.179.3.1969
   AGRAWAL Y, 1987, J REPROD FERTIL, V79, P409, DOI 10.1530/jrf.0.0790409
   Aitken RJ, 2013, MOL HUM REPROD, V19, P785, DOI 10.1093/molehr/gat067
   Alwaal A, 2015, ADV DRUG DELIVER REV, V82-83, P137, DOI 10.1016/j.addr.2014.11.012
   Anand S, 2010, NAT MED, V16, P909, DOI 10.1038/nm.2186
   Andrade GM, 2017, PLOS ONE, V12, DOI 10.1371/journal.pone.0185045
   Andreas E, 2016, CELL TISSUE RES, V366, P219, DOI 10.1007/s00441-016-2425-7
   Arienti G, 1998, ARCH BIOCHEM BIOPHYS, V358, P391, DOI 10.1006/abbi.1998.0876
   Arienti G, 1999, BIOL CELL, V91, P51, DOI 10.1016/S0248-4900(99)80030-6
   Arienti G, 1997, J MEMBRANE BIOL, V155, P89, DOI 10.1007/s002329900160
   Arienti G, 2001, COMP BIOCHEM PHYS B, V128, P661, DOI 10.1016/S1096-4959(00)00351-1
   Arienti G, 1998, BIOL REPROD, V59, P309, DOI 10.1095/biolreprod59.2.309
   Arslan F, 2013, STEM CELL RES, V10, P301, DOI 10.1016/j.scr.2013.01.002
   ARVIDSON G, 1989, BIOCHIM BIOPHYS ACTA, V984, P167, DOI 10.1016/0005-2736(89)90212-5
   Aslam M, 2009, AM J RESP CRIT CARE, V180, P1122, DOI 10.1164/rccm.200902-0242OC
   AUSTIN CR, 1952, NATURE, V170, P326, DOI 10.1038/170326a0
   Babiker AA, 2002, AM J REPROD IMMUNOL, V47, P183, DOI 10.1034/j.1600-0897.2002.1o023.x
   Bachtell NE, 1999, HUM REPROD, V14, P3048, DOI 10.1093/humrep/14.12.3048
   Bakircioglu ME, 2001, J UROLOGY, V165, P2103, DOI 10.1016/S0022-5347(05)66302-1
   BALAKIER H, 1993, FERTIL STERIL, V59, P359
   Bao RQ, 2018, GYNECOL ENDOCRINOL, V34, P320, DOI 10.1080/09513590.2017.1393661
   Baranao RI, 1997, AM J REPROD IMMUNOL, V37, P191
   Barraud-Lange V, 2007, FASEB J, V21, P3446, DOI 10.1096/fj.06-8035hyp
   Bella AJ, 2009, J SEX MED, V6, P347, DOI 10.1111/j.1743-6109.2008.01194.x
   Bjorge IM, 2017, BIOMATER SCI-UK, V6, P60, DOI 10.1039/c7bm00479f
   Blanc L, 2005, BLOOD CELL MOL DIS, V35, P21, DOI 10.1016/j.bcmd.2005.04.008
   Blazquez R, 2014, FRONT IMMUNOL, V5, DOI 10.3389/fimmu.2014.00556
   Bochinski D, 2004, INT J IMPOT RES, V16, P418, DOI 10.1038/sj.ijir.3901190
   Bormann CL, 2006, FERTIL STERIL, V86, pS116, DOI 10.1016/j.fertnstert.2006.07.310
   Bräunig P, 2018, ARQ BRAS MED VET ZOO, V70, P160, DOI 10.1590/1678-4162-9132
   Brinster RL, 2007, SCIENCE, V316, P404, DOI 10.1126/science.1137741
   BRINSTER RL, 1994, P NATL ACAD SCI USA, V91, P11298, DOI 10.1073/pnas.91.24.11298
   BRINSTER RL, 1994, P NATL ACAD SCI USA, V91, P11303, DOI 10.1073/pnas.91.24.11303
   BUKOVSKY A, 1995, AM J REPROD IMMUNOL, V33, P323, DOI 10.1111/j.1600-0897.1995.tb00901.x
   Burchardt M, 2005, UROLOGY, V66, P665, DOI 10.1016/j.urology.2005.03.058
   Burden HP, 2006, HUM REPROD UPDATE, V12, P283, DOI 10.1093/humupd/dmi052
   Burns G, 2014, PLOS ONE, V9, DOI 10.1371/journal.pone.0090913
   Caballero Julieta, 2010, Vet Med Int, V2011, P757194, DOI 10.4061/2011/757194
   Caby MP, 2005, INT IMMUNOL, V17, P879, DOI 10.1093/intimm/dxh267
   Cambier L, 2017, EMBO MOL MED, V9, P337, DOI 10.15252/emmm.201606924
   Camussi G, 2013, BIOCHEM SOC T, V41, P283, DOI 10.1042/BST20120192
   Cantaluppi V, 2012, KIDNEY INT, V82, P412, DOI 10.1038/ki.2012.105
   Carlini E, 1997, ARCH BIOCHEM BIOPHYS, V343, P6, DOI 10.1006/abbi.1997.9999
   Carlsson L, 2003, PROSTATE, V54, P322, DOI 10.1002/pros.10189
   CATALONA WJ, 1994, J UROLOGY, V152, P2037, DOI 10.1016/S0022-5347(17)32300-5
   CHANG MC, 1951, NATURE, V168, P697, DOI 10.1038/168697b0
   Chen FZ, 2017, J SEX MED, V14, P1084, DOI 10.1016/j.jsxm.2017.07.005
   Chen JJ, 2011, CARDIOL J, V18, P675, DOI 10.5603/CJ.2011.0032
   Chen Y, 2008, BLOOD, V111, P1217, DOI 10.1182/blood-2007-07-104133
   Cheng K, 2013, EXP MOL PATHOL, V94, P466, DOI 10.1016/j.yexmp.2013.03.002
   Chistiakov DA, 2016, J MOL CELL CARDIOL, V97, P47, DOI 10.1016/j.yjmcc.2016.05.007
   Choi DS, 2013, PROTEOMICS, V13, P1554, DOI 10.1002/pmic.201200329
   Churchill GC, 2002, CELL, V111, P703, DOI 10.1016/S0092-8674(02)01082-6
   Clark AT, 2011, NAT MED, V17, P1564, DOI 10.1038/nm.2594
   COULAM CB, 1991, AM J REPROD IMMUNOL, V25, P169
   Crawford ED, 2008, EUR UROL, V54, P262, DOI 10.1016/j.eururo.2008.05.032
   Crescitelli R, 2013, J EXTRACELL VESICLES, V2, DOI 10.3402/jev.v2i0.20677
   Dalman A, 2019, CELL J, V20, P527, DOI 10.22074/cellj.2019.5651
   Denzer K, 2000, J CELL SCI, V113, P3365
   Dmowski WP, 1998, HUM REPROD UPDATE, V4, P696, DOI 10.1093/humupd/4.5.696
   Dobrinski I, 1999, BIOL REPROD, V61, P1331, DOI 10.1095/biolreprod61.5.1331
   Dobrinski I, 2000, MOL REPROD DEV, V57, P270, DOI 10.1002/1098-2795(200011)57:3<270::AID-MRD9>3.0.CO;2-Z
   DOZORTSEV D, 1995, HUM REPROD, V10, P403, DOI 10.1093/oxfordjournals.humrep.a135952
   Duijvesz D, 2011, EUR UROL, V59, P823, DOI 10.1016/j.eururo.2010.12.031
   EDWARDS RG, 1969, NATURE, V221, P632, DOI 10.1038/221632a0
   Egeblad M, 2002, NAT REV CANCER, V2, P161, DOI 10.1038/nrc745
   Eirin A, 2017, KIDNEY INT, V92, P114, DOI 10.1016/j.kint.2016.12.023
   FABIANI R, 1995, PROSTATE, V27, P95, DOI 10.1002/pros.2990270206
   FABIANI R, 1994, HUM REPROD, V9, P1485, DOI 10.1093/oxfordjournals.humrep.a138735
   Fang J, 2017, SCI REP-UK, V7, P1, DOI [DOI 10.1016/J, 10.1038/srep43851, DOI 10.1038/SREP43851]
   Fanta M, 2013, GYNECOL ENDOCRINOL, V29, P145, DOI 10.3109/09513590.2012.730575
   Farhi J, 2008, ACTA OBSTET GYN SCAN, V87, P76, DOI 10.1080/00016340701743074
   Farquhar C, 2018, COCHRANE DB SYST REV, DOI 10.1002/14651858.CD010537.pub5
   Fauser BCJM, 2012, FERTIL STERIL, V97, P28, DOI 10.1016/j.fertnstert.2011.09.024
   Fazeli Z, 2018, STEM CELL REV REP, V14, P1, DOI 10.1007/s12015-017-9765-x
   Fazeli Z, 2016, NEUROSCI LETT, V630, P189, DOI 10.1016/j.neulet.2016.07.056
   Fortin J, 2014, FASEB J, V28, P1474, DOI 10.1096/fj.13-237818
   Fouad H, 2016, J ADV RES, V7, P233, DOI 10.1016/j.jare.2015.05.002
   Frängsmyr L, 2005, MOL HUM REPROD, V11, P35, DOI 10.1093/molehr/gah129
   Freedland SJ, 2005, J UROLOGY, V174, P1276, DOI 10.1097/01.ju.0000173907.84852.ec
   Fu X, 2008, CYTOTHERAPY, V10, P353, DOI 10.1080/14653240802035926
   Gatti JL, 2005, BIOL REPROD, V72, P1452, DOI 10.1095/biolreprod.104.036426
   Geens M, 2008, HUM REPROD UPDATE, V14, P121, DOI 10.1093/humupd/dmm047
   Gesierich S, 2006, CANCER RES, V66, P7083, DOI 10.1158/0008-5472.CAN-06-0391
   Ghasemzadeh-Hasankolaei M, 2014, REPROD DOMEST ANIM, V49, P588, DOI 10.1111/rda.12327
   Gholami SS, 2003, J UROLOGY, V169, P1577, DOI 10.1097/01.ju.0000055120.73261.76
   Ginsberg JP, 2010, HUM REPROD, V25, P37, DOI 10.1093/humrep/dep371
   Gou X, 2011, ASIAN J ANDROL, V13, P332, DOI 10.1038/aja.2010.116
   Gray WD, 2015, CIRC RES, V116, P255, DOI 10.1161/CIRCRESAHA.116.304360
   Grupen CG, 2010, REPROD FERT DEVELOP, V22, P1100, DOI 10.1071/RD09307
   Haider S, 2009, PLACENTA, V30, P111, DOI 10.1016/j.placenta.2008.10.012
   Hailay T, 2019, SCI REP-UK, V9, DOI 10.1038/s41598-019-49029-9
   Hajrasouliha AR, 2013, J BIOL CHEM, V288, P28058, DOI 10.1074/jbc.M113.470765
   Han C, 2016, STEM CELLS INT, V2016, DOI 10.1155/2016/7653489
   Han YD, 2018, BIOCHEM BIOPH RES CO, V497, P305, DOI 10.1016/j.bbrc.2018.02.076
   Harp D, 2016, CELL TISSUE RES, V365, P187, DOI 10.1007/s00441-016-2358-1
   Harper C, 2005, J CELL SCI, V118, P1673, DOI 10.1242/jcs.02297
   Harper CV, 2005, HUM REPROD, V20, P2675, DOI 10.1093/humrep/dei158
   Harper CV, 2004, J BIOL CHEM, V279, P46315, DOI 10.1074/jbc.M401194200
   Hedlund M, 2009, J IMMUNOL, V183, P340, DOI 10.4049/jimmunol.0803477
   Hemler ME, 2008, NAT REV DRUG DISCOV, V7, P747, DOI 10.1038/nrd2659
   Hermann BP, 2012, CELL STEM CELL, V11, P715, DOI 10.1016/j.stem.2012.07.017
   Hermann BP, 2011, STEM CELLS BIOL REG, P227, DOI 10.1007/978-1-61737-973-4_11
   Hessels D, 2007, CLIN CANCER RES, V13, P5103, DOI 10.1158/1078-0432.CCR-07-0700
   Hoelker M, 2010, REPROD DOMEST ANIM, V45, pE138, DOI 10.1111/j.1439-0531.2009.01535.x
   Hoesel B, 2013, MOL CANCER, V12, DOI 10.1186/1476-4598-12-86
   Honda A, 2007, P NATL ACAD SCI USA, V104, P12389, DOI 10.1073/pnas.0703787104
   Hsieh PS, 2003, BJU INT, V92, P470, DOI 10.1046/j.1464-410X.2003.04373.x
   Hsing AW, 2006, FRONT BIOSCI-LANDMRK, V11, P1388, DOI 10.2741/1891
   Hua JL, 2009, TISSUE CELL, V41, P448, DOI 10.1016/j.tice.2009.05.004
   Huang BX, 2018, STEM CELL RES THER, V9, DOI 10.1186/s13287-018-0953-7
   Huminiecki L, 2017, SEMIN CANCER BIOL, V46, P107, DOI 10.1016/j.semcancer.2017.04.002
   Jansen FH, 2009, MOL CELL PROTEOMICS, V8, P1192, DOI 10.1074/mcp.M800443-MCP200
   Ji SY, 2017, MOL HUM REPROD, V23, P698, DOI 10.1093/molehr/gax046
   Jones JL, 2010, GLYCOCONJUGATE J, V27, P227, DOI 10.1007/s10719-009-9262-9
   Kaji K, 2000, NAT GENET, V24, P279, DOI 10.1038/73502
   Kaluzová M, 2004, MOL CELL BIOL, V24, P5757, DOI 10.1128/MCB.24.13.5757-5766.2004
   Kang Hee Jung, 2015, Clin Exp Reprod Med, V42, P45, DOI [10.5653/cerm.2015.42.2.45, 10.5653/cerm.2015.42.2.45]
   Katare R, 2011, CIRC RES, V109, P894, DOI 10.1161/CIRCRESAHA.111.251546
   Katsuda T, 2013, SCI REP-UK, V3, DOI 10.1038/srep01197
   Katz-Jaffe MG, 2006, FERTIL STERIL, V86, P678, DOI 10.1016/j.fertnstert.2006.05.022
   KELLY RW, 1995, HUM REPROD, V10, P1686, DOI 10.1093/oxfordjournals.humrep.a136156
   Keros V, 2007, HUM REPROD, V22, P1384, DOI 10.1093/humrep/del508
   Kilic S, 2014, GYNECOL ENDOCRINOL, V30, P135, DOI 10.3109/09513590.2013.860127
   Kim HS, 2012, J PROTEOME RES, V11, P839, DOI 10.1021/pr200682z
   Kim H, 2012, ARCH GYNECOL OBSTET, V286, P147, DOI 10.1007/s00404-012-2263-0
   Kinnaird T, 2004, CIRC RES, V95, P354, DOI 10.1161/01.RES.0000137878.26174.66
   Kirchhoff C, 1997, MOL BIOL SPERM SURFA, P221
   KITAMURA M, 1995, IMMUNOLOGY, V84, P626
   Konala VBR, 2016, CYTOTHERAPY, V18, P13, DOI 10.1016/j.jcyt.2015.10.008
   Kossowska-Tomaszczuk K, 2009, STEM CELLS, V27, P210, DOI 10.1634/stemcells.2008-0233
   Kourembanas S, 2015, ANNU REV PHYSIOL, V77, P13, DOI 10.1146/annurev-physiol-021014-071641
   Kravets FG, 2000, PROSTATE, V43, P169, DOI 10.1002/(SICI)1097-0045(20000515)43:3<169::AID-PROS2>3.0.CO;2-D
   Lavoie JR, 2013, BIOCHIMIE, V95, P2212, DOI 10.1016/j.biochi.2013.06.017
   Laxman B, 2008, AACR
   Le Naour F, 2000, SCIENCE, V287, P319, DOI 10.1126/science.287.5451.319
   Lee HC, 2006, MOL MED, V12, P317, DOI 10.2119/2006-00086.Lee
   Lee J, 2013, PLOS ONE, V8, DOI 10.1371/journal.pone.0075699
   Lestari SW, 2017, SYST BIOL REPROD MED, V63, P294, DOI 10.1080/19396368.2017.1348565
   Li J, 2018, STEM CELL RES THER, V9, DOI 10.1186/s13287-018-0819-z
   Li M, 2018, ANDROLOGY-US, V6, P927, DOI 10.1111/andr.12519
   Li N, 2014, CELL PROLIFERAT, V47, P299, DOI 10.1111/cpr.12115
   Li PZ, 2017, REPROD SCI, V24, P300, DOI 10.1177/1933719116654990
   Li TF, 2013, STEM CELLS DEV, V22, P845, DOI 10.1089/scd.2012.0395
   Li X, 2016, EBIOMEDICINE, V8, P72, DOI 10.1016/j.ebiom.2016.04.030
   Lin G, 2003, BJU INT, V92, P631, DOI 10.1046/j.1464-410X.2003.04439.x
   Lin GT, 2006, J SEX MED, V3, P821, DOI 10.1111/j.1743-6109.2006.00292.x
   Lin GT, 2010, BJU INT, V105, P114, DOI 10.1111/j.1464-410X.2009.08647.x
   Liu CR, 2006, J IMMUNOL, V176, P1375, DOI 10.4049/jimmunol.176.3.1375
   Liu L, 2017, CELL PHYSIOL BIOCHEM, V43, P52, DOI 10.1159/000480317
   Liu LY, 2014, PLOS ONE, V9, DOI 10.1371/journal.pone.0088791
   Liu XW, 2001, J UROLOGY, V166, P354, DOI 10.1016/S0022-5347(05)66158-7
   Llorente A, 2004, J CELL SCI, V117, P5343, DOI 10.1242/jcs.01420
   Lopatina T, 2014, CELL COMMUN SIGNAL, V12, DOI 10.1186/1478-811X-12-26
   Lu M, 2019, EBIOMEDICINE, V42, P443, DOI 10.1016/j.ebiom.2019.03.011
   Machtinger R, 2016, HUM REPROD UPDATE, V22, P182, DOI 10.1093/humupd/dmv055
   Marneros AG, 2007, FASEB J, V21, P3809, DOI 10.1096/fj.07-8422com
   Martinez RM, 2018, SCI REP-UK, V8, DOI 10.1038/s41598-018-35379-3
   Martínez-Morales PL, 2013, STEM CELL REV REP, V9, P685, DOI 10.1007/s12015-013-9443-6
   Matsui H, 2015, CURR DRUG TARGETS, V16, P411, DOI 10.2174/1389450116666150309113624
   Matsuno Y, 2019, PLOS ONE, V14, DOI 10.1371/journal.pone.0217760
   McAllister JM, 2014, P NATL ACAD SCI USA, V111, pE1519, DOI 10.1073/pnas.1400574111
   McDavid K, 2004, PUBLIC HEALTH REP, V119, P174, DOI 10.1177/003335490411900211
   MCMASTER R, 1978, BIOL REPROD, V19, P212, DOI 10.1095/biolreprod19.1.212
   Meistrich ML, 2001, J ANDROL, V22, P809
   Meistrich ML, 1997, J ANDROL, V18, P80
   Meng S, 2013, PLOS ONE, V8, DOI 10.1371/journal.pone.0068611
   Mincheva-Nilsson L, 2010, AM J REPROD IMMUNOL, V63, P520, DOI 10.1111/j.1600-0897.2010.00822.x
   Mirzaeian L, 2019, STEM CELLS DEV, V28, P554, DOI 10.1089/scd.2018.0149
   Mitchell PJ, 2009, J TRANSL MED, V7, DOI 10.1186/1479-5876-7-4
   Mitchell R. T., 2009, V15, P101, DOI 10.1159/000207612
   Miyado K, 2000, SCIENCE, V287, P321, DOI 10.1126/science.287.5451.321
   Miyado K, 2008, P NATL ACAD SCI USA, V105, P12921, DOI 10.1073/pnas.0710608105
   NAGY ZP, 1995, HUM REPROD, V10, P1123, DOI 10.1093/oxfordjournals.humrep.a136104
   Nakagami H, 2005, ARTERIOSCL THROM VAS, V25, P2542, DOI 10.1161/01.ATV.0000190701.92007.6d
   Navakanitworakul R, 2016, SCI REP-UK, V6, DOI 10.1038/srep25486
   Ng YH, 2013, PLOS ONE, V8, DOI 10.1371/journal.pone.0058502
   Nilsson J, 2009, BRIT J CANCER, V100, P1603, DOI 10.1038/sj.bjc.6605058
   Nixon B, 2015, BIOL REPROD, V93, DOI 10.1095/biolreprod.115.132209
   O'Neill C, 1998, BIOL REPROD, V58, P1303, DOI 10.1095/biolreprod58.5.1303
   O'Neill C, 2008, HUM REPROD UPDATE, V14, P275, DOI 10.1093/humupd/dmn002
   Ogawa Y, 2008, BIOL PHARM BULL, V31, P1059, DOI 10.1248/bpb.31.1059
   Ohnami N, 2012, BIOL OPEN, V1, P640, DOI 10.1242/bio.20121420
   ONeill C, 1997, BIOL REPROD, V56, P229, DOI 10.1095/biolreprod56.1.229
   Ortiz LA, 2007, P NATL ACAD SCI USA, V104, P11002, DOI 10.1073/pnas.0704421104
   Orwig Kyle E, 2005, J Natl Cancer Inst Monogr, P51
   OSMAN RA, 1989, BIOCHEM BIOPH RES CO, V160, P828, DOI 10.1016/0006-291X(89)92508-4
   Panay N, 2009, BEST PRACT RES CL OB, V23, P129, DOI 10.1016/j.bpobgyn.2008.10.008
   Park K, 2004, EUR UROL, V46, P403, DOI 10.1016/j.eururo.2004.04.032
   Park KH, 2011, SCI SIGNAL, V4, DOI 10.1126/scisignal.2001595
   Park Yong-Seog, 2011, Clin Exp Reprod Med, V38, P142, DOI 10.5653/cerm.2011.38.3.142
   Pascucci L, 2014, VET J, V202, P361, DOI 10.1016/j.tvjl.2014.08.021
   Patel DM, 2013, STEM CELLS INT, V2013, DOI 10.1155/2013/496218
   Payne D, 1997, HUM REPROD, V12, P532
   Piehl LL, 2006, ANIM REPROD SCI, V92, P401, DOI 10.1016/j.anireprosci.2005.06.005
   Pisitkun T, 2004, P NATL ACAD SCI USA, V101, P13368, DOI 10.1073/pnas.0403453101
   PLACHOT M, 1986, HUM REPROD, V1, P237, DOI 10.1093/oxfordjournals.humrep.a136392
   Pons-Rejraji H, 2011, INT J ANDROL, V34, P568, DOI 10.1111/j.1365-2605.2010.01116.x
   Pu XY, 2007, ASIAN J ANDROL, V9, P83, DOI 10.1111/j.1745-7262.2007.00215.x
   Qiu XF, 2011, J ANDROL, V33, P37, DOI 10.2164/jandrol.110.012666
   Qiu XF, 2011, J SEX MED, V8, P427, DOI 10.1111/j.1743-6109.2010.02118.x
   Racicot K, 2012, AM J REPROD IMMUNOL, V67, P498, DOI 10.1111/j.1600-0897.2012.01109.x
   Rahmanifar F, 2016, IRAN J BASIC MED SCI, V19, P653
   Rajasekaran M, 2002, J ANDROL, V23, P393
   Ratajczak MZ, 2014, POL ARCH MED WEWN, V124, P417, DOI 10.20452/pamw.2355
   Rodrigues TA, 2019, REPROD FERT DEVELOP, V31, P888, DOI [10.1071/rd18450, 10.1071/RD18450]
   Rodriguez-Sosa JR, 2009, REPRODUCTION, V138, P187, DOI 10.1530/REP-09-0012
   Rogers RS, 2003, INT J IMPOT RES, V15, P26, DOI 10.1038/sj.ijir.3900943
   Ronquist G, 2012, J INTERN MED, V271, P400, DOI 10.1111/j.1365-2796.2011.02487.x
   Rubinstein E, 2006, DEV BIOL, V290, P351, DOI 10.1016/j.ydbio.2005.11.031
   Runge KE, 2007, DEV BIOL, V304, P317, DOI 10.1016/j.ydbio.2006.12.041
   Ryu JK, 2006, MOL THER, V13, P705, DOI 10.1016/j.ymthe.2005.10.016
   Saadeldin IM, 2014, CELL REPROGRAM, V16, P223, DOI 10.1089/cell.2014.0003
   Sabapatha A, 2006, AM J REPROD IMMUNOL, V56, P345, DOI 10.1111/j.1600-0897.2006.00435.x
   Sadri-Ardekani H, 2011, JAMA-J AM MED ASSOC, V305, P2416, DOI 10.1001/jama.2011.791
   Saeed-Zidane M, 2017, PLOS ONE, V12, DOI 10.1371/journal.pone.0187569
   Sahlén GE, 2002, PROSTATE, V53, P192, DOI 10.1002/pros.10126
   Sampson JA, 1927, AM J PATHOL, V3, P93
   Sanganalmath SK, 2013, CIRC RES, V113, P810, DOI 10.1161/CIRCRESAHA.113.300219
   Sanocka Dorota, 2004, Reprod Biol Endocrinol, V2, P12, DOI 10.1186/1477-7827-2-12
   Santonocito M, 2014, FERTIL STERIL, V102, P1751, DOI 10.1016/j.fertnstert.2014.08.005
   Sato T, 2011, NATURE, V471, P504, DOI 10.1038/nature09850
   Savill J, 2002, NAT REV IMMUNOL, V2, P965, DOI 10.1038/nri957
   Schlatt S, 2009, PEDIATR BLOOD CANCER, V53, P274, DOI 10.1002/pbc.22002
   Schmid T, 2004, J CELL MOL MED, V8, P423, DOI 10.1111/j.1582-4934.2004.tb00467.x
   Schroeder FH, 2009, NEW ENGL J MED, V360, P1320, DOI 10.1056/NEJMoa0810084
   Shetty G, 2000, ENDOCRINOLOGY, V141, P1735, DOI 10.1210/en.141.5.1735
   Shetty G, 2006, ENDOCRINOLOGY, V147, P472, DOI 10.1210/en.2005-0984
   Shetty G, 2013, ANDROLOGY-US, V1, P886, DOI 10.1111/j.2047-2927.2013.00126.x
   Siciliano L, 2008, REPROD BIOL ENDOCRIN, V6, DOI 10.1186/1477-7827-6-5
   SILBER SJ, 1995, HUM REPROD, V10, P148, DOI 10.1093/humrep/10.1.148
   Simpson RJ, 2008, PROTEOMICS, V8, P4083, DOI 10.1002/pmic.200800109
   Singh S, 2010, FREE RADICAL RES, V44, P1267, DOI 10.3109/10715762.2010.507670
   Sinha PB, 2017, J OVARIAN RES, V10, DOI 10.1186/s13048-017-0336-1
   Skalnikova HK, 2013, BIOCHIMIE, V95, P2196, DOI 10.1016/j.biochi.2013.07.015
   SKIBINSKI G, 1992, AM J REPROD IMMUNOL, V28, P97, DOI 10.1111/j.1600-0897.1992.tb00767.x
   Skog J, 2008, NAT CELL BIOL, V10, P1470, DOI 10.1038/ncb1800
   Sohel MMH, 2013, PLOS ONE, V8, DOI 10.1371/journal.pone.0078505
   Somfai T, 2012, REPROD FERT DEVELOP, V24, P743, DOI 10.1071/RD11251
   Song KJ, 2018, INT IMMUNOPHARMACOL, V55, P257, DOI 10.1016/j.intimp.2017.12.026
   STAMEY TA, 1987, NEW ENGL J MED, V317, P909, DOI 10.1056/NEJM198710083171501
   Stanford JL, 2000, JAMA-J AM MED ASSOC, V283, P354, DOI 10.1001/jama.283.3.354
   STICE SL, 1990, MOL REPROD DEV, V25, P272, DOI 10.1002/mrd.1080250309
   Stricker SA, 1999, DEV BIOL, V211, P157, DOI 10.1006/dbio.1999.9340
   Suarez SS, 2008, HUM REPROD UPDATE, V14, P647, DOI 10.1093/humupd/dmn029
   Sun C, 2012, INT J ANDROL, V35, P601, DOI 10.1111/j.1365-2605.2012.01250.x
   Sun HH, 2019, MOL HUM REPROD, V25, P5, DOI 10.1093/molehr/gay049
   SWANN K, 1990, DEVELOPMENT, V110, P1295
   Tanigawa M, 2008, MOL REPROD DEV, V75, P150, DOI 10.1002/mrd.20709
   Tapia N, 2016, CELL STEM CELL, V19, P298, DOI 10.1016/j.stem.2016.06.017
   Tarazona R, 2011, IMMUNOBIOLOGY, V216, P41, DOI 10.1016/j.imbio.2010.03.002
   Taylor DD, 2006, J IMMUNOL, V176, P1534, DOI 10.4049/jimmunol.176.3.1534
   Taylor DD, 2008, GYNECOL ONCOL, V110, P13, DOI 10.1016/j.ygyno.2008.04.033
   Théry C, 2009, NAT REV IMMUNOL, V9, P581, DOI 10.1038/nri2567
   Tibbetts MD, 2012, CURR OPIN OPHTHALMOL, V23, P226, DOI 10.1097/ICU.0b013e328352407d
   Timmers L, 2008, STEM CELL RES, V1, P129, DOI 10.1016/j.scr.2008.02.002
   Tögel F, 2005, AM J PHYSIOL-RENAL, V289, pF31, DOI 10.1152/ajprenal.00007.2005
   Tolosa JM, 2012, PLACENTA, V33, P933, DOI 10.1016/j.placenta.2012.08.004
   Tomada N, 2010, J SEX MED, V7, P1410, DOI 10.1111/j.1743-6109.2009.01648.x
   Trounson A, 2015, CELL STEM CELL, V17, P11, DOI 10.1016/j.stem.2015.06.007
   Tug N, 2011, GYNECOL ENDOCRINOL, V27, P49, DOI 10.3109/09513590.2010.487598
   Vahdati A, 2017, WORLD J PLAST SURG, V6, P18
   Valadi H, 2007, NAT CELL BIOL, V9, P654, DOI 10.1038/ncb1596
   van Koppen Arianne, 2012, PLoS One, V7, pe38746, DOI 10.1371/journal.pone.0038746
   Van Overstraeten-Schloegel N, 2006, EUR J HAEMATOL, V76, P488, DOI 10.1111/j.1600-0609.2006.00633.x
   VANSTEIRTEGHEM AC, 1993, HUM REPROD, V8, P1061, DOI 10.1093/oxfordjournals.humrep.a138192
   Vercellini P, 2014, NAT REV ENDOCRINOL, V10, P261, DOI 10.1038/nrendo.2013.255
   Vicencio JM, 2015, J AM COLL CARDIOL, V65, P1525, DOI 10.1016/j.jacc.2015.02.026
   Vlassov AV, 2012, BBA-GEN SUBJECTS, V1820, P940, DOI 10.1016/j.bbagen.2012.03.017
   Vojtech L, 2014, NUCLEIC ACIDS RES, V42, P7290, DOI 10.1093/nar/gku347
   Wang B, 2016, MOL THER, V24, P1290, DOI 10.1038/mt.2016.90
   Wang B, 2014, KIDNEY INT, V85, P352, DOI 10.1038/ki.2013.372
   Wang F, 2013, J INTEGR AGR, V12, P483, DOI [10.1016/s2095-3119(13)60249-x, 10.1016/S2095-3119(13)60249-X]
   Wang GS, 2010, TOXICOL SCI, V117, P225, DOI 10.1093/toxsci/kfq191
   Wang XH, 2014, J MOL CELL CARDIOL, V74, P139, DOI 10.1016/j.yjmcc.2014.05.001
   Webber L, 2016, HUM REPROD, V31, P926, DOI [10.18370/2309-4117.2017.37.41-48, 10.1093/humrep/dew027]
   Wei X, 2009, STEM CELLS, V27, P478, DOI 10.1634/stemcells.2008-0333
   Winters BR, 2014, UROL CLIN N AM, V41, P195, DOI 10.1016/j.ucl.2013.08.006
   Wyns C, 2008, HUM REPROD, V23, P2402, DOI 10.1093/humrep/den272
   Wyns C, 2010, HUM REPROD UPDATE, V16, P312, DOI 10.1093/humupd/dmp054
   Xin HQ, 2013, J CEREBR BLOOD F MET, V33, P1711, DOI 10.1038/jcbfm.2013.152
   Xin HQ, 2012, STEM CELLS, V30, P1556, DOI 10.1002/stem.1129
   Yafi FA, 2016, NAT REV DIS PRIMERS, V2, DOI 10.1038/nrdp.2016.3
   Yan GY, 2015, CELL BIOL INT, V39, P74, DOI 10.1002/cbin.10348
   Yan YM, 2017, MOL THER, V25, P465, DOI 10.1016/j.ymthe.2016.11.019
   Yanagida Kaoru, 2004, Hum Cell, V17, P187
   Yang J, 2018, ANDROLOGY-US, V6, P498, DOI 10.1111/andr.12483
   Yang J, 2015, PLOS ONE, V10, DOI 10.1371/journal.pone.0140551
   Yang M, 2020, NEURAL REGEN RES, V15, P120, DOI 10.4103/1673-5374.264464
   YIH TC, 2014, EXPLORING MESENCHYMA
   Yin N, 2018, REPROD SCI, V25, P1073, DOI 10.1177/1933719117732156
   Zhang B, 2014, STEM CELLS DEV, V23, P1233, DOI 10.1089/scd.2013.0479
   Zhang XW, 2012, PLOS ONE, V7, DOI 10.1371/journal.pone.0032765
   Zhang YL, 2017, NEUROCHEM INT, V111, P69, DOI 10.1016/j.neuint.2016.08.003
   Zhang Z, 2007, J CELL PHYSIOL, V211, P149, DOI 10.1002/jcp.20910
   Zhou F, 2017, ASIAN J ANDROL, V19, P91, DOI 10.4103/1008-682X.182817
   Zhou H, 2006, KIDNEY INT, V69, P1471, DOI 10.1038/sj.ki.5000273
   Zhu GQ, 2018, STEM CELLS INT, V2018, DOI [10.1155/20181/1302672, 10.1155/2018/1302672]
   Zhu LL, 2018, ANDROLOGIA, V50, DOI 10.1111/and.12871
NR 305
TC 46
Z9 58
U1 3
U2 25
PU ELSEVIER
PI AMSTERDAM
PA RADARWEG 29, 1043 NX AMSTERDAM, NETHERLANDS
SN 1642-431X
EI 2300-732X
J9 REPROD BIOL
JI Reprod. Biol.
PD DEC
PY 2020
VL 20
IS 4
BP 447
EP 459
DI 10.1016/j.repbio.2020.07.002
PG 13
WC Reproductive Biology
WE Science Citation Index Expanded (SCI-EXPANDED)
SC Reproductive Biology
GA RJ6UT
UT WOS:000637736400001
PM 32900639
DA 2026-02-11
ER

PT J
AU Shekari, F
   Nazari, A
   Kashani, SA
   Hajizadeh-Saffar, E
   Lim, R
   Baharvand, H
AF Shekari, Faezeh
   Nazari, Abdoreza
   Kashani, Sara Assar
   Hajizadeh-Saffar, Ensiyeh
   Lim, Rebecca
   Baharvand, Hossein
TI Pre-clinical investigation of mesenchymal stromal cell-derived
   extracellular vesicles: a systematic review
SO CYTOTHERAPY
LA English
DT Review
DE animal models; exosomes; extracellular vesicles; mesenchymal stromal
   cells; pre-clinical studies
ID EXOSOMES; MODELS
AB The therapeutic potential of naturally secreted micro-and nanoscale extracellular vesicles (EVs) makes them attractive candidates for regenerative medicine and pharmaceutical science applications. To date, the results of numerous publications have shown the practicality of using EVs to replace mesenchymal stromal cells (MSCs) or liposomes. This article presents a systematic review of pre-clinical studies conducted over the past decade of MSC-derived EVs (MSC-EVs) used in animal models of disease. The authors searched the relevant literature in the PubMed and Scopus databases (9358 articles), and 690 articles met the inclusion criteria. The eligible articles were placed in the following disease categories: autoimmune, brain, cancer, eye, gastrointestinal, heart, inflammation/transplantation, liver, musculoskeletal, pancreas, spinal cord and peripheral nervous system, respiratory system, reproductive system, skin, urinary system and vascular-related diseases. Next, the eligible articles were assessed for the rate of publication and global distribution, methodology of EV isolation and characterization, route of MSC-EV administration, length of follow-up, source of MSCs and animal species. The current review classifies and critically discusses the technical aspects of these MSC-EV animal studies and discusses potential relationships between methodological details and the effectiveness of MSC-EVs as reported by these pre-clinical studies.
   Crown Copyright (c) 2021. Published by Elsevier Inc. on behalf of International Society for Cell & Gene Therapy. All rights reserved.
C1 [Shekari, Faezeh; Nazari, Abdoreza; Kashani, Sara Assar; Baharvand, Hossein] Acad Ctr Educ Culture & Res, Royan Inst Stem Cell Biol & Technol, Dept Stem Cells & Dev Biol, Cell Sci Res Ctr, Banihashem Sq,Banihashem St,Resalat Highway, Tehran 1665659911, Iran.
   [Shekari, Faezeh; Baharvand, Hossein] Univ Sci & Culture, Dept Biol, Tehran, Iran.
   [Hajizadeh-Saffar, Ensiyeh] Acad Ctr Educ Culture & Res, Cell Sci Res Ctr, Royan Inst Stem Cell Biol & Technol, Dept Regenerat Med, Tehran, Iran.
   [Shekari, Faezeh; Nazari, Abdoreza; Hajizadeh-Saffar, Ensiyeh] Acad Ctr Educ Culture & Res, Adv Therapy Med Prod Technol Dev Ctr, Royan Inst Stem Cell Biol & Technol, Tehran, Iran.
   [Lim, Rebecca] Monash Univ, Ritchie Ctr, Hudson Inst Med Res, Dept Obstet & Gynecol, Clayton, Vic, Australia.
C3 Academic Center for Education, Culture & Research (ACECR); Academic
   Center for Education, Culture & Research (ACECR); Academic Center for
   Education, Culture & Research (ACECR); Academic Center for Education,
   Culture & Research (ACECR); Monash University; Hudson Institute of
   Medical Research
RP Shekari, F; Baharvand, H (corresponding author), Acad Ctr Educ Culture & Res, Royan Inst Stem Cell Biol & Technol, Dept Stem Cells & Dev Biol, Cell Sci Res Ctr, Banihashem Sq,Banihashem St,Resalat Highway, Tehran 1665659911, Iran.
EM faezehshekari@gmail.com; baharvand@royaninstitute.org
RI Baharvand, Hossein/IVV-0758-2023; Shekari, Faezeh/AEL-2145-2022; Nazari,
   Abdolreza/AAH-8821-2019
OI Baharvand, Hossein/0000-0001-6528-3687; Assar Kashani,
   Sara/0009-0001-8161-9571; Shekari, Faezeh/0000-0001-6026-5412; Nazari,
   Abdolreza/0009-0001-0315-3534
FU Royan Institute
FX This study was funded by grants provided by the Royan Institute.
CR Akyurekli C, 2015, STEM CELL REV REP, V11, P150, DOI 10.1007/s12015-014-9545-9
   Barberi T, 2005, PLOS MED, V2, P554, DOI 10.1371/journal.pmed.0020161
   Braun RK, 2018, BIOCHEM BIOPH RES CO, V503, P2653, DOI 10.1016/j.bbrc.2018.08.019
   Bruno S, 2009, J AM SOC NEPHROL, V20, P1053, DOI 10.1681/ASN.2008070798
   Chaubey S, 2018, STEM CELL RES THER, V9, DOI 10.1186/s13287-018-0903-4
   Ezquer F, 2019, ADDICT BIOL, V24, P994, DOI 10.1111/adb.12675
   Galipeau J, 2018, CELL STEM CELL, V22, P824, DOI 10.1016/j.stem.2018.05.004
   Hoogduijn MJ, 2019, STEM CELL TRANSL MED, V8, P1126, DOI 10.1002/sctm.19-0073
   Kalluri R, 2020, SCIENCE, V367, P640, DOI 10.1126/science.aau6977
   Kanada M, 2015, P NATL ACAD SCI USA, V112, pE1433, DOI 10.1073/pnas.1418401112
   Keating A, 2006, CURR OPIN HEMATOL, V13, P419, DOI 10.1097/01.moh.0000245697.54887.6f
   Kim DK, 2016, P NATL ACAD SCI USA, V113, P170, DOI 10.1073/pnas.1522297113
   Kordelas L, 2014, LEUKEMIA, V28, P970, DOI 10.1038/leu.2014.41
   LAZARUS HM, 1995, BONE MARROW TRANSPL, V16, P557
   Lee M, 2016, BIOTECHNOL BIOPROC E, V21, P299, DOI 10.1007/s12257-015-0781-x
   Lener T, 2015, J EXTRACELL VESICLES, V4, DOI 10.3402/jev.v4.30087
   Long Q, 2017, P NATL ACAD SCI USA, V114, pE3536, DOI 10.1073/pnas.1703920114
   Lötvall J, 2014, J EXTRACELL VESICLES, V3, DOI 10.3402/jev.v3.26913
   Maroto R, 2017, J EXTRACELL VESICLES, V6, DOI 10.1080/20013078.2017.1359478
   Martin I, 2019, SCI TRANSL MED, V11, DOI 10.1126/scitranslmed.aat2189
   Mead B, 2018, INVEST OPHTH VIS SCI, V59, P5473, DOI 10.1167/iovs.18-25310
   Moher D, 2009, J CLIN EPIDEMIOL, V62, P1006, DOI 10.1016/j.jclinepi.2009.06.005
   Nassar Wael, 2016, Biomater Res, V20, P21, DOI 10.1186/s40824-016-0068-0
   OWEN M, 1988, CIBA F SYMP, V136, P42
   Reiner AT, 2017, STEM CELL TRANSL MED, V6, P1730, DOI 10.1002/sctm.17-0055
   Shigemoto-Kuroda T, 2017, STEM CELL REP, V8, P1214, DOI 10.1016/j.stemcr.2017.04.008
   Spees JL, 2016, STEM CELL RES THER, V7, DOI 10.1186/s13287-016-0363-7
   Théry C, 2018, J EXTRACELL VESICLES, V7, DOI 10.1080/20013078.2018.1535750
   Ullah I, 2015, BIOSCIENCE REP, V35, DOI 10.1042/BSR20150025
   Van Deun J, 2017, NAT METHODS, V14, P228, DOI 10.1038/nmeth.4185
   Wang B, 2018, INT J NANOMED, V13, P5257, DOI 10.2147/IJN.S167880
   Willms E, 2016, SCI REP-UK, V6, DOI 10.1038/srep22519
   Witwer KW, 2019, J EXTRACELL VESICLES, V8, DOI 10.1080/20013078.2019.1609206
NR 33
TC 43
Z9 46
U1 2
U2 19
PU ELSEVIER SCI LTD
PI London
PA 125 London Wall, London, ENGLAND
SN 1465-3249
EI 1477-2566
J9 CYTOTHERAPY
JI Cytotherapy
PD APR
PY 2021
VL 23
IS 4
BP 277
EP 284
DI 10.1016/j.jcyt.2020.12.0091465-3249/
PG 8
WC Cell & Tissue Engineering; Biotechnology & Applied Microbiology; Cell
   Biology; Hematology; Medicine, Research & Experimental
WE Science Citation Index Expanded (SCI-EXPANDED)
SC Cell Biology; Biotechnology & Applied Microbiology; Hematology; Research
   & Experimental Medicine
GA RC2YB
UT WOS:000632669600001
PM 33541780
DA 2026-02-11
ER

PT J
AU Verdera, HC
   Gitz-Francois, JJ
   Schiffelers, RM
   Vader, P
AF Verdera, Helena Costa
   Gitz-Francois, Jerney J.
   Schiffelers, Raymond M.
   Vader, Pieter
TI Cellular uptake of extracellular vesicles is mediated by
   clathrin-independent endocytosis and macropinocytosis
SO JOURNAL OF CONTROLLED RELEASE
LA English
DT Article
DE Extracellular vesicles; Exosomes; Uptake; Endocytosis; Spheroids;
   Macropinocytosis
ID EXOSOME UPTAKE; VIRUS ENTRY; CELLS; INTERNALIZATION; DELIVERY; PATHWAYS;
   MICROVESICLES; TRANSFECTION; INHIBITION; EXPRESSION
AB Recent evidence has established that extracellular vesicles (EVs), including exosomes and microvesicles, form an endogenous transport system through which biomolecules, including proteins and RNA, are exchanged between cells. This endows EVs with immense potential for drug delivery and regenerative medicine applications. Understanding the biology underlying EV-based intercellular transfer of cargo is of great importance for the development of EV-based therapeutics. Here, we sought to characterize the cellular mechanisms involved in EV uptake.
   Internalization of fluorescently-labeled EVs was evaluated in HeLa cells, in 2D (monolayer) cell culture as well as 3D spheroids. Uptake was assessed using flow cytometry and confocal microscopy, using chemical as well as RNA interference-based inhibition of key proteins involved in individual endocytic pathways. Experiments with chemical inhibitors revealed that EV uptake depends on cholesterol and tyrosine kinase activity, which are implicated in clathrin-independent endocytosis, and on Na+/H+ exchange and phosphoinositide 3-kinase activity, which are important for macropinocytosis. Furthermore, EV internalization was inhibited by siRNA-mediated knockdown of caveolin-1, flotillin-1, RhoA, Rac1 and PAK1, but not clathrin heavy chain. Together, these results suggest that EVs enter cells predominantly via clathrin-independent endocytosis and macropinocytosis. Identification of EV components that promote their uptake via pathways that lead to functional cargo transfer might allow development of more efficient therapeutics through EV-inspired engineering.
C1 [Verdera, Helena Costa; Gitz-Francois, Jerney J.; Schiffelers, Raymond M.; Vader, Pieter] Univ Med Ctr Utrecht, Lab Clin Chem & Hematol, Heidelberglaan 100, NL-3584 CX Utrecht, Netherlands.
C3 Utrecht University; Utrecht University Medical Center
RP Vader, P (corresponding author), Univ Med Ctr Utrecht, Lab Clin Chem & Hematol, Heidelberglaan 100, NL-3584 CX Utrecht, Netherlands.
EM pvader@umcutrecht.nl
RI Schiffelers, Raymond/E-8786-2011; Vader, Pieter/ABE-7711-2020
OI Schiffelers, Raymond/0000-0002-1012-9815; Vader,
   Pieter/0000-0002-7059-8920; Costa Verdera, Helena/0000-0002-0750-2156
FU VENI Fellowship from Netherlands Organisation for Scientific Research
   (NWO)
FX PV is supported by a VENI Fellowship from the Netherlands Organisation
   for Scientific Research (NWO). The authors acknowledge Cor Seinen (UMC
   Utrecht) for excellent assistance with electron microscopy and the Cell
   Microscopy Core, Department of Cell Biology, Center for Molecular
   Medicine, UMC Utrecht for use of confocal microscopy facilities.
CR Akinc A, 2013, CSH PERSPECT BIOL, V5, DOI 10.1101/cshperspect.a016980
   Al-Nedawi K, 2009, P NATL ACAD SCI USA, V106, P3794, DOI 10.1073/pnas.0804543106
   Alvarez-Erviti L, 2011, NAT BIOTECHNOL, V29, P341, DOI 10.1038/nbt.1807
   Atai NA, 2013, J NEURO-ONCOL, V115, P343, DOI 10.1007/s11060-013-1235-y
   Binnington B, 2016, GLYCOBIOLOGY, V26, P166, DOI 10.1093/glycob/cwv084
   Breslin S, 2013, DRUG DISCOV TODAY, V18, P240, DOI 10.1016/j.drudis.2012.10.003
   Bruno S, 2009, J AM SOC NEPHROL, V20, P1053, DOI 10.1681/ASN.2008070798
   Chaudhary N, 2014, PLOS BIOL, V12, DOI 10.1371/journal.pbio.1001832
   Cheng ZJ, 2010, J BIOL CHEM, V285, P15119, DOI 10.1074/jbc.M109.069427
   Christianson HC, 2013, P NATL ACAD SCI USA, V110, P17380, DOI 10.1073/pnas.1304266110
   Colombo M, 2014, ANNU REV CELL DEV BI, V30, P255, DOI 10.1146/annurev-cellbio-101512-122326
   De Jong OG, 2014, FRONT IMMUNOL, V5, P1, DOI 10.3389/fimmu.2014.00608
   Doherty GJ, 2009, ANNU REV BIOCHEM, V78, P857, DOI 10.1146/annurev.biochem.78.081307.110540
   EL Andaloussi S, 2013, NAT REV DRUG DISCOV, V12, P348, DOI 10.1038/nrd3978
   Escrevente C, 2011, BMC CANCER, V11, DOI 10.1186/1471-2407-11-108
   Escudier B, 2005, J TRANSL MED, V3, DOI 10.1186/1479-5876-3-10
   Feng D, 2010, TRAFFIC, V11, P675, DOI 10.1111/j.1600-0854.2010.01041.x
   Fitzner D, 2011, J CELL SCI, V124, P447, DOI 10.1242/jcs.074088
   Gould SJ, 2013, J EXTRACELL VESICLES, V2, DOI 10.3402/jev.v2i0.20389
   Grimmer S, 2002, J CELL SCI, V115, P2953
   Haney MJ, 2015, J CONTROL RELEASE, V207, P18, DOI 10.1016/j.jconrel.2015.03.033
   Hazan-Halevy I, 2015, CANCER LETT, V364, P59, DOI 10.1016/j.canlet.2015.04.026
   Heusermann W, 2016, J CELL BIOL, V213, P173, DOI 10.1083/jcb.201506084
   Hussain KM, 2011, J BIOL CHEM, V286, P309, DOI 10.1074/jbc.M110.168468
   Ivanov Andrei I., 2008, V440, P15, DOI 10.1007/978-1-59745-178-9_2
   Kamerkar S, 2017, NATURE
   Koivusalo M, 2010, J CELL BIOL, V188, P547, DOI 10.1083/jcb.200908086
   Kordelas L, 2014, LEUKEMIA, V28, P970, DOI 10.1038/leu.2014.41
   Kowal J, 2016, P NATL ACAD SCI USA, V113, pE968, DOI 10.1073/pnas.1521230113
   Lai RC, 2010, STEM CELL RES, V4, P214, DOI 10.1016/j.scr.2009.12.003
   Lener T, 2015, J EXTRACELL VESICLES, V4, DOI 10.3402/jev.v4.30087
   Liao JK, 2005, ANNU REV PHARMACOL, V45, P89, DOI 10.1146/annurev.pharmtox.45.120403.095748
   Malda J, 2016, NAT REV RHEUMATOL, V12, P243, DOI 10.1038/nrrheum.2015.170
   Marcus ME, 2013, PHARMACEUTICALS-BASE, V6, P659, DOI 10.3390/ph6050659
   Mateescu B, 2017, J EXTRACELL VESICLES, V6, DOI 10.1080/20013078.2017.1286095
   Mayor S, 2007, NAT REV MOL CELL BIO, V8, P603, DOI 10.1038/nrm2216
   McMahon HT, 2011, NAT REV MOL CELL BIO, V12, P517, DOI 10.1038/nrm3151
   Mercer J, 2010, ANNU REV BIOCHEM, V79, P803, DOI 10.1146/annurev-biochem-060208-104626
   Mercer J, 2009, NAT CELL BIOL, V11, P510, DOI 10.1038/ncb0509-510
   Mineo M, 2012, ANGIOGENESIS, V15, P33, DOI 10.1007/s10456-011-9241-1
   Mulcahy LA, 2014, J EXTRACELL VESICLES, V3, DOI 10.3402/jev.v3.24641
   Nakase I, 2015, SCI REP-UK, V5, DOI 10.1038/srep10300
   Nanbo A, 2013, J VIROL, V87, P10334, DOI 10.1128/JVI.01310-13
   Nordin JZ, 2015, NANOMEDICINE
   Pelkmans L, 2002, SCIENCE, V296, P535, DOI 10.1126/science.1069784
   Plebanek MP, 2015, SCI REP-UK, V5, DOI 10.1038/srep15724
   Qu JL, 2009, DIGEST LIVER DIS, V41, P875, DOI 10.1016/j.dld.2009.04.006
   Rejman J, 2004, BIOCHEM J, V377, P159, DOI 10.1042/BJ20031253
   RIDLEY AJ, 1992, CELL, V70, P401, DOI 10.1016/0092-8674(92)90164-8
   Svensson KJ, 2013, J BIOL CHEM, V288, P17713, DOI 10.1074/jbc.M112.445403
   Tian T, 2014, J BIOL CHEM, V289, P22258, DOI 10.1074/jbc.M114.588046
   Tian YH, 2014, BIOMATERIALS, V35, P2383, DOI 10.1016/j.biomaterials.2013.11.083
   Uhrig S, 2012, GENE THER, V19, P210, DOI 10.1038/gt.2011.78
   Vader P, 2016, ADV DRUG DELIVER REV, V106, P148, DOI 10.1016/j.addr.2016.02.006
   Vercauteren D, 2011, BIOMATERIALS, V32, P3072, DOI 10.1016/j.biomaterials.2010.12.045
   WANG LH, 1993, J CELL BIOL, V123, P1107, DOI 10.1083/jcb.123.5.1107
   Wang ZJ, 2011, IUBMB LIFE, V63, P659, DOI 10.1002/iub.485
   Willms E, 2016, SCI REP-UK, V6, DOI 10.1038/srep22519
   Yáñez-Mó M, 2015, J EXTRACELL VESICLES, V4, DOI 10.3402/jev.v4.27066
   Zhang XX, 2011, MOL PHARMACEUT, V8, P758, DOI 10.1021/mp100366h
   Zuhorn IS, 2002, J BIOL CHEM, V277, P18021, DOI 10.1074/jbc.M111257200
NR 61
TC 421
Z9 468
U1 7
U2 211
PU ELSEVIER SCIENCE BV
PI AMSTERDAM
PA PO BOX 211, 1000 AE AMSTERDAM, NETHERLANDS
SN 0168-3659
EI 1873-4995
J9 J CONTROL RELEASE
JI J. Control. Release
PD NOV 28
PY 2017
VL 266
BP 100
EP 108
DI 10.1016/j.jconrel.2017.09.019
PG 9
WC Chemistry, Multidisciplinary; Pharmacology & Pharmacy
WE Science Citation Index Expanded (SCI-EXPANDED)
SC Chemistry; Pharmacology & Pharmacy
GA FP0VJ
UT WOS:000417325400010
PM 28919558
OA hybrid
DA 2026-02-11
ER

PT J
AU Graça, AL
   Domingues, RMA
   Calejo, I
   Gómez-Florit, M
   Gomes, ME
AF Graca, Ana L.
   Domingues, Rui M. A.
   Calejo, Isabel
   Gomez-Florit, Manuel
   Gomes, Manuela E.
TI Therapeutic Effects of Platelet-Derived Extracellular Vesicles in a
   Bioengineered Tendon Disease Model
SO INTERNATIONAL JOURNAL OF MOLECULAR SCIENCES
LA English
DT Article
DE extracellular vesicles; platelets; tendinopathy; tendon-derived cells;
   in vitro models; fibers; tissue engineering
ID RICH PLASMA; MUSCLE; MATRIX; GROWTH; TENDINOPATHY; EXPRESSION; EXOSOMES;
   PROLIFERATION; TENOMODULIN; CELLS
AB Tendon injuries represent over 30-50% of musculoskeletal disorders worldwide, yet the available therapies do not provide complete tendon repair/regeneration and full functionality restoring. Extracellular vesicles (EVs), membrane-enclosed nanoparticles, have emerged as the next breakthrough in tissue engineering and regenerative medicine to promote endogenous tissue regeneration. Here, we developed a 3D human in vitro model mimicking the signature of pathological tendon and used it to evaluate the influence that different platelet-derived EVs might have in tendon tissue repair mechanisms. For this, different EV populations isolated from platelets, small EVs (sEVs) and medium EVs (mEVs), were added to the culture media of human tendon-derived cells (hTDCs) cultured on isotropic nanofibrous scaffolds. The platelet-derived EVs increased the expression of tenogenic markers, promoted a healthy extracellular matrix (ECM) remodeling, and the synthesis of anti-inflammatory mediators. These findings suggest that platelet EVs provided relevant biochemical cues that potentiated a recovery of hTDCs phenotype from a diseased to a healthy state. Thus, this study opens new perspectives for the translation of platelet-derived EVs as therapeutics.
C1 [Graca, Ana L.; Domingues, Rui M. A.; Calejo, Isabel; Gomez-Florit, Manuel; Gomes, Manuela E.] Univ Minho, I3Bs Res Inst Biomat Biodegradables & Biomimet, European Inst Excellence Tissue Engn & Regenerat, 3Bs Res Grp, AvePk,Parque Ciencia & Tecnol, P-4805017 Guimaraes, Portugal.
   [Graca, Ana L.; Domingues, Rui M. A.; Calejo, Isabel; Gomez-Florit, Manuel; Gomes, Manuela E.] ICVS 3Bs PT Govt Associate Lab, P-4805017 Guimaraes, Portugal.
   [Gomez-Florit, Manuel] Hlth Res Inst Balearic Isl IdISBa, Palma De Mallorca 07010, Spain.
C3 Universidade do Minho; Laboratorio Associado ICVS 3B's; Institut
   Investigacio Sanitaria Illes Balears (IdISBa)
RP Gómez-Florit, M; Gomes, ME (corresponding author), Univ Minho, I3Bs Res Inst Biomat Biodegradables & Biomimet, European Inst Excellence Tissue Engn & Regenerat, 3Bs Res Grp, AvePk,Parque Ciencia & Tecnol, P-4805017 Guimaraes, Portugal.; Gómez-Florit, M; Gomes, ME (corresponding author), ICVS 3Bs PT Govt Associate Lab, P-4805017 Guimaraes, Portugal.; Gómez-Florit, M (corresponding author), Hlth Res Inst Balearic Isl IdISBa, Palma De Mallorca 07010, Spain.
EM ana.graca@i3bs.uminho.pt; rui.domingues@i3bs.uminho.pt;
   isabel.calejo@i3bs.uminho.pt; mgflorit@i3bs.uminho.pt;
   megomes@i3bs.uminho.pt
RI Gomes, Manuela/B-6282-2009; Gomez-Florit, Manuel/I-9408-2014; Graça,
   Ana/AAB-8733-2020; Domingues, Rui/G-3893-2011; Calejo,
   Isabel/S-3103-2016
OI Gomes, Manuela/0000-0002-2036-6291; Gomez-Florit,
   Manuel/0000-0001-7758-1251; Graça, Ana/0000-0002-4338-9525; Domingues,
   Rui/0000-0002-3654-9906; Calejo, Isabel/0000-0002-6015-0655
FU ERC CoG MagTendon grant [772817]; EC Twinning project Achilles [810850];
   Fundacao para a Ciencia e a Tecnologia (FCT) [PD/59/2013,
   PD/BD/135255/2017, CEECIND/01375/2017, 2020.03410.CEECIND,
   PTDC/NAN-MAT/30595/2017]; European Research Council (ERC) [772817]
   Funding Source: European Research Council (ERC); Fundação para a Ciência
   e a Tecnologia [PD/BD/135255/2017] Funding Source: FCT
FX This research was funded by the ERC CoG MagTendon grant agreement
   772817; EC Twinning project Achilles 810850; Fundacao para a Ciencia e a
   Tecnologia (FCT) for PhD grant PD/59/2013 and PD/BD/135255/2017,
   individual contracts CEECIND/01375/2017 (M.G.-F.) and 2020.03410.CEECIND
   (R.M.A.D), and project PTDC/NAN-MAT/30595/2017.
CR Agrahari V, 2019, TRENDS BIOTECHNOL, V37, P707, DOI 10.1016/j.tibtech.2018.11.012
   Aicale R, 2020, EXPERT OPIN PHARMACO, V21, P1467, DOI 10.1080/14656566.2020.1763306
   Allamand V, 2011, SKELET MUSCLE, V1, DOI 10.1186/2044-5040-1-30
   Almeida H, 2019, ACS APPL MATER INTER, V11, P19830, DOI 10.1021/acsami.9b04616
   Amable PR, 2013, STEM CELL RES THER, V4, DOI 10.1186/scrt218
   Anitua E, 2012, J CONTROL RELEASE, V157, P29, DOI 10.1016/j.jconrel.2011.07.004
   Antich-Rosselló M, 2021, INT J MOL SCI, V22, DOI 10.3390/ijms22168580
   Arvind V, 2021, FRONT BIOENG BIOTECH, V09, DOI 10.3389/fbioe.2021.719047
   Babo P., 2014, Inflammation and Regeneration, V34, P033, DOI DOI 10.2492/INFLAMMREGEN.34.033
   Banos Charles C., 2008, Birth Defects Research, V84, P228, DOI 10.1002/bdrc.20130
   Calejo I., BIOENGINEERED 3D LIV
   Cancedda R, 2017, FRONT BIOENG BIOTECH, V5, DOI 10.3389/fbioe.2017.00028
   Costa-Almeida R, 2019, BIOMED MATER, V14, DOI 10.1088/1748-605X/ab0de6
   Courneya JP, 2010, FIBROGENESIS TISSUE, V3, DOI 10.1186/1755-1536-3-9
   Crespo-Diaz R, 2011, CELL TRANSPLANT, V20, P797, DOI 10.3727/096368910X543376
   de Mos M, 2007, AM J SPORT MED, V35, P1549, DOI 10.1177/0363546507301885
   de Vos RJ, 2014, BRIT J SPORT MED, V48, P952, DOI 10.1136/bjsports-2013-093281
   Derynck R, 2019, SCI SIGNAL, V12, DOI 10.1126/scisignal.aav5183
   Docheva D, 2005, MOL CELL BIOL, V25, P699, DOI 10.1128/MCB.25.2.699-705.2005
   Docheva D, 2015, ADV DRUG DELIVER REV, V84, P222, DOI 10.1016/j.addr.2014.11.015
   Domingues RMA, 2016, ADV HEALTHC MATER, V5, P1364, DOI 10.1002/adhm.201501048
   Dubin JA, 2018, J ORTHOP RES, V36, P2823, DOI 10.1002/jor.24064
   García-Manrique P, 2018, J EXTRACELL VESICLES, V7, DOI 10.1080/20013078.2017.1422676
   Garcia-Melchor E, 2021, ANN RHEUM DIS, V80, P1075, DOI 10.1136/annrheumdis-2020-219335
   Gaut L, 2016, WIRES DEV BIOL, V5, P5, DOI 10.1002/wdev.201
   Gerarduzzi C, 2020, CANCER RES, V80, P2705, DOI 10.1158/0008-5472.CAN-18-2098
   Gonçalves AI, 2022, J CELL PHYSIOL, V237, P675, DOI 10.1002/jcp.30540
   Hughes CS, 2019, NAT PROTOC, V14, P68, DOI 10.1038/s41596-018-0082-x
   Ito Y, 2010, P NATL ACAD SCI USA, V107, P10538, DOI 10.1073/pnas.1000525107
   Jablonska-Trypuc A, 2016, J ENZYM INHIB MED CH, V31, P177, DOI 10.3109/14756366.2016.1161620
   Johnson J, 2021, TRENDS BIOTECHNOL, V39, P598, DOI 10.1016/j.tibtech.2020.10.004
   Kaji DA, 2020, ELIFE, V9, DOI 10.7554/eLife.51779
   Kannus P, 2000, SCAND J MED SCI SPOR, V10, P312, DOI 10.1034/j.1600-0838.2000.010006312.x
   Kjær M, 2004, PHYSIOL REV, V84, P649, DOI 10.1152/physrev.00031.2003
   Kulak NA, 2014, NAT METHODS, V11, P319, DOI [10.1038/NMETH.2834, 10.1038/nmeth.2834]
   Laranjeira M, 2017, SMALL, V13, DOI 10.1002/smll.201700689
   Leadbetter WB, 2005, TENDON INJURIES: BASIC SCIENCE AND CLINICAL MEDICINE, P211, DOI 10.1007/1-84628-050-8_22
   Lee NM, 2017, BIOMATERIALS, V112, P303, DOI 10.1016/j.biomaterials.2016.10.013
   Liddle AD, 2015, AM J SPORT MED, V43, P2583, DOI 10.1177/0363546514560726
   Lomas AJ, 2015, ADV DRUG DELIVER REV, V84, P257, DOI 10.1016/j.addr.2014.11.022
   Marzeda AM, 2018, J HISTOCHEM CYTOCHEM, V66, P289, DOI 10.1369/0022155418757443
   Mattey DL, 1997, ANN RHEUM DIS, V56, P426, DOI 10.1136/ard.56.7.426
   Mendes BB, 2018, ADV DRUG DELIVER REV, V129, P376, DOI 10.1016/j.addr.2017.12.018
   Millar NL, 2021, NAT REV DIS PRIMERS, V7, DOI 10.1038/s41572-020-00234-1
   Millar NL, 2017, NAT REV RHEUMATOL, V13, P110, DOI 10.1038/nrrheum.2016.213
   Mishra A, 2009, CLIN SPORT MED, V28, P113, DOI 10.1016/j.csm.2008.08.007
   Muller L, 2014, J IMMUNOL METHODS, V411, P55, DOI 10.1016/j.jim.2014.06.007
   Padilla S, 2017, TRENDS BIOTECHNOL, V35, P192, DOI 10.1016/j.tibtech.2016.09.008
   Riazifar M, 2017, ANNU REV PHARMACOL, V57, P125, DOI 10.1146/annurev-pharmtox-061616-030146
   Riley GP, 2002, MATRIX BIOL, V21, P185, DOI 10.1016/S0945-053X(01)00196-2
   Riley GP, 1996, AM J PATHOL, V149, P933
   Rolf CG, 2001, RHEUMATOLOGY, V40, P256, DOI 10.1093/rheumatology/40.3.256
   Schoenenberger AD, 2020, BIOMATERIALS, V249, DOI 10.1016/j.biomaterials.2020.120034
   Schoenenberger AD, 2018, ACTA BIOMATER, V71, P306, DOI 10.1016/j.actbio.2018.03.004
   Scott A, 2019, AM J SPORT MED, V47, P1654, DOI 10.1177/0363546519837954
   Shukunami C, 2018, SCI REP-UK, V8, DOI 10.1038/s41598-018-21194-3
   Silva AM, 2017, EUR J PHARM SCI, V98, P86, DOI 10.1016/j.ejps.2016.09.017
   Steinmann S, 2020, INT J MOL SCI, V21, DOI 10.3390/ijms21030844
   Tan GK, 2020, ELIFE, V9, DOI 10.7554/eLife.52695
   Tan M, 2016, CELL PHYSIOL BIOCHEM, V38, P2348, DOI 10.1159/000445588
   Taylor SC, 2019, TRENDS BIOTECHNOL, V37, P761, DOI 10.1016/j.tibtech.2018.12.002
   Théry C, 2009, NAT REV IMMUNOL, V9, P581, DOI 10.1038/nri2567
   Tokunaga T, 2015, AM J SPORT MED, V43, P2411, DOI 10.1177/0363546515597488
   Tomás AR, 2019, NANOSCALE, V11, P18255, DOI 10.1039/c9nr04355a
   Torreggiani E, 2014, EUR CELLS MATER, V28, P137, DOI 10.22203/eCM.v028a11
   van Niel G, 2018, NAT REV MOL CELL BIO, V19, P213, DOI 10.1038/nrm.2017.125
   Wiklander OPB, 2019, SCI TRANSL MED, V11, DOI 10.1126/scitranslmed.aav8521
   Wisniewski JR, 2009, NAT METHODS, V6, P359, DOI [10.1038/NMETH.1322, 10.1038/nmeth.1322]
   Wunderli SL, 2020, CONNECT TISSUE RES, V61, P262, DOI 10.1080/03008207.2019.1700962
   Yáñez-Mó M, 2015, J EXTRACELL VESICLES, V4, DOI 10.3402/jev.v4.27066
   Zhang CX, 2019, STEM CELLS INT, V2019, DOI 10.1155/2019/3674647
   Zhang GY, 2006, J CELL BIOCHEM, V98, P1436, DOI 10.1002/jcb.20776
   Zhang JY, 2010, J ORTHOP RES, V28, P639, DOI 10.1002/jor.21046
   Zhao WM, 2018, PLOS ONE, V13, DOI 10.1371/journal.pone.0191031
   Zhou YQ, 2016, BIOMED RES INT, V2016, DOI 10.1155/2016/9103792
NR 75
TC 17
Z9 18
U1 0
U2 16
PU MDPI
PI BASEL
PA ST ALBAN-ANLAGE 66, CH-4052 BASEL, SWITZERLAND
SN 1661-6596
EI 1422-0067
J9 INT J MOL SCI
JI Int. J. Mol. Sci.
PD MAR
PY 2022
VL 23
IS 6
AR 2948
DI 10.3390/ijms23062948
PG 16
WC Biochemistry & Molecular Biology; Chemistry, Multidisciplinary
WE Science Citation Index Expanded (SCI-EXPANDED)
SC Biochemistry & Molecular Biology; Chemistry
GA 0C4UG
UT WOS:000775309600001
PM 35328370
OA Green Submitted, gold
DA 2026-02-11
ER

PT J
AU Jia, ZW
   Zhang, SX
   Li, W
AF Jia, Zhiwei
   Zhang, Shunxin
   Li, Wei
TI Harnessing Stem Cell-Derived Extracellular Vesicles for the Regeneration
   of Degenerative Bone Conditions
SO INTERNATIONAL JOURNAL OF NANOMEDICINE
LA English
DT Review
DE nanomedicine; extracellular vesicles; stem cells; regeneration; therapy
ID INTERVERTEBRAL DISC DEGENERATION; INFLAMMATION; EXOSOMES; TISSUE;
   OSTEOARTHRITIS; PATHOGENESIS; OSTEOPOROSIS; CARTILAGE; PROTECT; BIOLOGY
AB Degenerative bone disorders such as intervertebral disc degeneration (IVDD), osteoarthritis (OA), and osteoporosis (OP) pose significant health challenges for aging populations and lack effective treatment options. The field of regenerative medicine holds promise in addressing these disorders, with a focus on utilizing extracellular vesicles (EVs) derived from stem cells as an innovative therapeutic approach. EVs have shown great potential in stimulating biological responses, making them an attractive candidate for rejuvenating degenerative bone disorders. However, a comprehensive review summarizing the current state of this field and providing a clear assessment of EV-based therapies in degenerative bone disorders is currently deficient. In this review, we aim to fill the existing gap by outlining the current knowledge on the role of EVs derived from different types of stem cells, such as mesenchymal stem cells, embryonic stem cells, and induced pluripotent stem cells, in bone regeneration. Furthermore, we discuss the therapeutic potential of EV-based treatments for IVDD, OA, and OP. By substantiating the use of stem cell-derived EVs, we highlight their promising potential as a cell-free strategy to improve degenerative bone disorders.
C1 [Jia, Zhiwei] Beijing Univ Chinese Med, Dongzhimen Hosp, Dept Orthoped, Beijing 101100, Peoples R China.
   [Zhang, Shunxin] Peoples Liberat Army Gen Hosp, Med Ctr 2, Dept Ultrasound, Beijing 100853, Peoples R China.
   [Li, Wei] Peoples Liberat Army Gen Hosp, Med Ctr 4, Dept Sports Med, Beijing 100048, Peoples R China.
C3 Beijing University of Chinese Medicine; Chinese People's Liberation Army
   General Hospital; Chinese People's Liberation Army General Hospital
RP Zhang, SX (corresponding author), Peoples Liberat Army Gen Hosp, Med Ctr 2, Dept Ultrasound, Beijing 100853, Peoples R China.; Li, W (corresponding author), Peoples Liberat Army Gen Hosp, Med Ctr 4, Dept Sports Med, Beijing 100048, Peoples R China.
EM zhangshunxin301@163.com; weilichn@126.com
RI li, Wei/OIU-6286-2025
CR Abramson SB, 2004, J RHEUMATOL, V31, P70, DOI 10.1097/BOR.0b013e328349c2b1
   Alexandru N, 2022, REV ENDOCR METAB DIS, V23, P309, DOI 10.1007/s11154-021-09664-y
   Ambrosi TH, 2017, CELL STEM CELL, V20, P771, DOI 10.1016/j.stem.2017.02.009
   Andjus P, 2020, INT J MOL SCI, V21, DOI 10.3390/ijms21186859
   Arrigoni C, 2020, CELLS-BASEL, V9, DOI 10.3390/cells9061343
   Barnett R, 2018, LANCET, V391, P1985, DOI 10.1016/S0140-6736(18)31064-X
   Bellavia D, 2019, CELL MOL LIFE SCI, V76, P3723, DOI 10.1007/s00018-019-03162-w
   Bhujel B, 2022, INT J MOL SCI, V23, DOI 10.3390/ijms23137306
   Cappariello A, 2018, J BONE MINER RES, V33, P517, DOI 10.1002/jbmr.3332
   Chan CKF, 2018, CELL, V175, P43, DOI 10.1016/j.cell.2018.07.029
   Chand S, 2022, VIRUSES-BASEL, V14, DOI 10.3390/v14030550
   Chao-yang G, 2021, OSTEOARTHR CARTILAGE, V29, P793, DOI 10.1016/j.joca.2021.02.204
   Chen Y, 2019, CURR STEM CELL RES T, V14, P654, DOI 10.2174/1574888X14666190906163253
   Cheng XF, 2018, J CELL MOL MED, V22, P261, DOI 10.1111/jcmm.13316
   Cheng ZR, 2021, AGEING RES REV, V70, DOI 10.1016/j.arr.2021.101394
   Cheng Z, 2017, REJUV RES, V20, P389, DOI 10.1089/rej.2017.1930
   Cosenza S, 2017, SCI REP-UK, V7, DOI 10.1038/s41598-017-15376-8
   Cronqvist T, 2020, PLACENTA, V100, P133, DOI 10.1016/j.placenta.2020.07.006
   Dai J, 2020, SIGNAL TRANSDUCT TAR, V5, DOI 10.1038/s41392-020-00261-0
   Dai ZQ, 2023, MATER TODAY BIO, V18, DOI 10.1016/j.mtbio.2022.100512
   Dorronsoro A, 2021, AGING CELL, V20, DOI 10.1111/acel.13337
   Fu T, 2023, CELL SIGNAL, V108, DOI 10.1016/j.cellsig.2023.110694
   Garcia-Martin R, 2022, NATURE, V601, P446, DOI 10.1038/s41586-021-04234-3
   Ge LT, 2021, J NANOBIOTECHNOL, V19, DOI 10.1186/s12951-021-01126-6
   Gong LZ, 2020, J EXTRACELL VESICLES, V9, DOI 10.1080/20013078.2020.1800971
   Greene MA, 2015, OSTEOARTHR CARTILAGE, V23, P1966, DOI 10.1016/j.joca.2015.01.008
   Guan M, 2023, INT J BIOL MACROMOL, V232, DOI 10.1016/j.ijbiomac.2023.123479
   Gupta D, 2021, ADV DRUG DELIVER REV, V178, DOI 10.1016/j.addr.2021.113961
   Han LZ, 2019, STEM CELL RES THER, V10, DOI 10.1186/s13287-019-1498-0
   Hao YJ, 2022, AGING CELL, V21, DOI 10.1111/acel.13677
   He CJ, 2018, THERANOSTICS, V8, P237, DOI 10.7150/thno.21945
   Hu Q, 2022, MILITARY MED RES, V9, DOI 10.1186/s40779-022-00417-9
   Hu Q, 2021, ACTA PHARM SIN B, V11, P1493, DOI 10.1016/j.apsb.2020.12.014
   Hu YC, 2023, CURR STEM CELL RES T, V18, P163, DOI 10.2174/1574888X17666220422093103
   Jin Y, 2021, J CELL MOL MED, V25, P9281, DOI 10.1111/jcmm.16860
   Kahn CR, 2019, J CLIN INVEST, V129, P3990, DOI 10.1172/JCI129187
   Kalluri R, 2020, SCIENCE, V367, P640, DOI 10.1126/science.aau6977
   Kamali A, 2021, THERANOSTICS, V11, P27, DOI 10.7150/thno.48987
   Kang MY, 2020, BONE, V141, DOI 10.1016/j.bone.2020.115627
   Keshtkar S, 2018, STEM CELL RES THER, V9, DOI 10.1186/s13287-018-0791-7
   Krut Z, 2021, CELLS-BASEL, V10, DOI 10.3390/cells10092241
   Lei Q, 2021, SCI TRANSL MED, V13, DOI 10.1126/scitranslmed.aaz8697
   Lelek J, 2020, INT J MOL SCI, V21, DOI 10.3390/ijms21030799
   Li T, 2022, J TISSUE ENG, V13, DOI 10.1177/20417314221132093
   Li T, 2022, BIOMOLECULES, V12, DOI 10.3390/biom12070959
   Li Y, 2022, ELIFE, V11, DOI 10.7554/eLife.73677
   Li YJ, 2021, STEM CELL RES THER, V12, DOI 10.1186/s13287-021-02342-5
   Liang WS, 2022, FRONT CELL DEV BIOL, V9, DOI 10.3389/fcell.2021.833840
   Liao ZW, 2019, THERANOSTICS, V9, P4084, DOI 10.7150/thno.33638
   Lieberthal J, 2015, OSTEOARTHR CARTILAGE, V23, P1825, DOI 10.1016/j.joca.2015.08.015
   Lin Z, 2022, BIOACT MATER, V13, P300, DOI 10.1016/j.bioactmat.2021.10.042
   Liu JH, 2021, ADV SCI, V8, DOI 10.1002/advs.202004831
   Liu M, 2018, J DENT RES, V97, P859, DOI 10.1177/0022034518764411
   Liu YL, 2022, INT J BIOL SCI, V18, P3961, DOI 10.7150/ijbs.71390
   Liu ZC, 2023, BIOACT MATER, V22, P423, DOI 10.1016/j.bioactmat.2022.10.012
   Lu K, 2017, STEM CELL RES THER, V8, DOI 10.1186/s13287-017-0563-9
   Ma MX, 2023, PEERJ, V11, DOI 10.7717/peerj.14677
   Maacha S, 2019, MOL CANCER, V18, DOI 10.1186/s12943-019-0965-7
   Malekpour K, 2022, STEM CELL REV REP, V18, P933, DOI 10.1007/s12015-021-10185-z
   Maqsood M, 2020, LIFE SCI, V256, DOI 10.1016/j.lfs.2020.118002
   Matsuzaka Y, 2022, INT J MOL SCI, V23, DOI 10.3390/ijms23126480
   Mi BB, 2020, J NANOBIOTECHNOL, V18, DOI 10.1186/s12951-020-00624-3
   Mulcahy LA, 2014, J EXTRACELL VESICLES, V3, DOI 10.3402/jev.v3.24641
   Mundy GR, 2007, NUTR REV, V65, pS147, DOI [10.1111/j.1753-4887.2007.tb00353.x, 10.1301/nr.2007.dec.S147-S151]
   Peng H, 2022, CELL METAB, V34, P1168, DOI 10.1016/j.cmet.2022.05.009
   PRESTWOOD KM, 1995, ANNU REV MED, V46, P249
   Qiu GG, 2019, STEM CELL RES THER, V10, DOI 10.1186/s13287-019-1484-6
   Rome S, 2022, INT J MOL SCI, V23, DOI 10.3390/ijms23137052
   Rong YL, 2019, CELL DEATH DIS, V10, DOI 10.1038/s41419-019-1571-8
   Sanchez-Lopez E, 2022, NAT REV RHEUMATOL, V18, P258, DOI 10.1038/s41584-022-00749-9
   Sonoda S, 2023, FRONT ENDOCRINOL, V14, DOI 10.3389/fendo.2023.1151429
   Spitzhorn LS, 2019, STEM CELL RES THER, V10, DOI 10.1186/s13287-019-1209-x
   Sun Y, 2022, NPJ REGEN MED, V7, DOI 10.1038/s41536-022-00250-7
   Sun YJ, 2021, OXID MED CELL LONGEV, V2021, DOI 10.1155/2021/9955448
   Sun YJ, 2021, STEM CELL RES THER, V12, DOI 10.1186/s13287-021-02362-1
   Tao SC, 2021, BIOACT MATER, V6, P4455, DOI 10.1016/j.bioactmat.2021.04.031
   Tu J, 2022, P NATL ACAD SCI USA, V119, DOI 10.1073/pnas.2117857119
   van Gastel N, 2021, NAT METAB, V3, P11, DOI 10.1038/s42255-020-00321-3
   van Niel G, 2018, NAT REV MOL CELL BIO, V19, P213, DOI 10.1038/nrm.2017.125
   Vatsa P, 2022, MOL NEUROBIOL, V59, P459, DOI 10.1007/s12035-021-02603-7
   Wang F, 2016, OSTEOARTHR CARTILAGE, V24, P398, DOI 10.1016/j.joca.2015.09.019
   Wang WC, 2022, FREE RADICAL BIO MED, V190, P234, DOI 10.1016/j.freeradbiomed.2022.08.018
   Wang YY, 2020, INT J NANOMED, V15, P7967, DOI 10.2147/IJN.S263756
   Wang YY, 2017, SCI REP-UK, V7, DOI 10.1038/s41598-017-03899-z
   Wang ZX, 2022, NAT COMMUN, V13, DOI 10.1038/s41467-022-29191-x
   Weng ZJ, 2021, J HEMATOL ONCOL, V14, DOI 10.1186/s13045-021-01141-y
   Withrow J, 2016, ARTHRITIS RES THER, V18, DOI 10.1186/s13075-016-1178-8
   Wu Q, 2020, CELL DEATH DIS, V11, DOI 10.1038/s41419-020-2508-y
   Wu XH, 2019, AUTOIMMUN REV, V18, P593, DOI 10.1016/j.autrev.2018.12.007
   Xia C, 2019, FREE RADICAL BIO MED, V143, P1, DOI 10.1016/j.freeradbiomed.2019.07.026
   Xia LJ, 2022, THERANOSTICS, V12, P2928, DOI 10.7150/thno.69533
   Xia YL, 2022, FRONT BIOENG BIOTECH, V10, DOI 10.3389/fbioe.2022.1019437
   Xiang XN, 2022, STEM CELL RES THER, V13, DOI 10.1186/s13287-021-02689-9
   Xie XD, 2020, FRONT BIOENG BIOTECH, V8, DOI 10.3389/fbioe.2020.594247
   Xiong MC, 2021, PHARMACOL RES, V166, DOI 10.1016/j.phrs.2021.105490
   Xiong Y, 2022, MILITARY MED RES, V9, DOI 10.1186/s40779-022-00426-8
   Xiong Y, 2020, J NANOBIOTECHNOL, V18, DOI 10.1186/s12951-020-00622-5
   Xiong Y, 2020, SMALL, V16, DOI 10.1002/smll.201904044
   Xu ZH, 2023, WORLD J STEM CELLS, V15, P502, DOI 10.4252/wjsc.v15.i6.502
   Yang ZY, 2022, BIOMATERIALS, V283, DOI 10.1016/j.biomaterials.2022.121438
   Yin BH, 2022, THERANOSTICS, V12, P207, DOI 10.7150/thno.62708
   Yin YJ, 2021, J EXTRACELL VESICLES, V10, DOI 10.1002/jev2.12154
   Zeng X, 2022, MILITARY MED RES, V9, DOI 10.1186/s40779-022-00383-2
   Zhang B, 2011, TOHOKU J EXP MED, V223, P177, DOI 10.1620/tjem.223.177
   Zhang SP, 2019, BIOMATERIALS, V200, P35, DOI 10.1016/j.biomaterials.2019.02.006
   Zhang WF, 2022, MEMBRANES-BASEL, V12, DOI 10.3390/membranes12030324
   Zhang YT, 2019, CELL PROLIFERAT, V52, DOI 10.1111/cpr.12570
   Zhang ZM, 2009, J ORTHOP RES, V27, P1067, DOI 10.1002/jor.20846
   Zhao M, 2021, ACS NANO, V15, P1519, DOI 10.1021/acsnano.0c08947
   Zhdanov VP, 2020, EUR BIOPHYS J BIOPHY, V49, P395, DOI 10.1007/s00249-020-01441-0
   Zhu LX, 2020, SCI TRANSL MED, V12, DOI 10.1126/scitranslmed.aaw6143
NR 111
TC 21
Z9 22
U1 3
U2 20
PU DOVE MEDICAL PRESS LTD
PI ALBANY
PA PO BOX 300-008, ALBANY, AUCKLAND 0752, NEW ZEALAND
SN 1178-2013
J9 INT J NANOMED
JI Int. J. Nanomed.
PY 2023
VL 18
BP 5561
EP 5578
DI 10.2147/IJN.S424731
PG 18
WC Nanoscience & Nanotechnology; Pharmacology & Pharmacy
WE Science Citation Index Expanded (SCI-EXPANDED)
SC Science & Technology - Other Topics; Pharmacology & Pharmacy
GA T8HM7
UT WOS:001080336900001
PM 37795043
OA Green Submitted, gold
DA 2026-02-11
ER

PT J
AU Chen, AZ
   Tang, SJ
   He, JW
   Li, XY
   Peng, GH
   Zhang, HR
   Chen, JH
   Chen, LW
   Chen, XS
AF Chen, Aizhen
   Tang, Shijie
   He, Jiawei
   Li, Xiangyu
   Peng, Guohao
   Zhang, Haoruo
   Chen, Jinghua
   Chen, Liangwan
   Chen, Xiaosong
TI Small extracellular vesicles from human adipose-derived mesenchymal
   stromal cells: a potential promoter of fat graft survival
SO STEM CELL RESEARCH & THERAPY
LA English
DT Article
DE Small extracellular vesicles; Human adipose-derived mesenchymal stromal
   cells; Fat graft; Angiogenesis
ID STEM-CELL; EXOSOMES; ANGIOGENESIS; REGENERATION; GUIDELINES; DISEASE;
   REPAIR; YIELD; VEGF
AB Background Small extracellular vesicles (sEVs) with genetic information secreted by cells play a crucial role in the cellular microenvironment. In this study, our purpose is to explore the characteristics of the small extracellular vesicles of human adipose-derived mesenchymal stromal cells (hADMSC-sEVs) and studied the role of hADMSC-sEVs in improving the survival rate of grafted fat. Methods In the present study, we used the transmission electron microscopy, nano-tracking analysis, nanoflow surface protein analysis, and zeta potential value to identify sEVs. SEVs' trajectory was traced dynamically to verify whether hADMSC-sEVs can be internalized into human umbilical vein endothelial cells (HUVECs) in vitro at different times. The angiogenic property of hADMSC-sEVs was observed by measuring the volume, weight, and histological analysis of the grafted fats in nude mouse models. Results Our research showed that the hADMSC-sEVs were sEVs with double-layer membrane structure and the diameter of which is within 30-150 nm. hADMSC-sEVs exert biological influence mainly through internalization into cells. Compared with the control group, the hADMSC-sEVs group had a significantly higher survival rate of grafted fat, morphological integrity, and a lower degree of inflammation and fibrosis. And immunohistochemistry showed that hADMSC-sEVs significantly increased the neovascularisation and the expression of CD34, VEGFR2, and Ki-67 in the graft tissue. Conclusions As a potential nanomaterial, hADMSC-sEVs have been explored in the field of cell-free application of stem cell technology. hADMSC-sEVs promoted the survival of grafted fats by promoting the formation of new blood vessels, which is another promising progress in the field of regenerative medicine. We believe that hADMSC-sEVs will have a broad application prospect in the field of regenerative medicine in the future.
C1 [Chen, Aizhen; Tang, Shijie; He, Jiawei; Li, Xiangyu; Peng, Guohao; Zhang, Haoruo; Chen, Xiaosong] Fujian Med Univ Union Hosp, Dept Plast Surg, Fuzhou, Peoples R China.
   [Chen, Aizhen; Tang, Shijie; He, Jiawei; Peng, Guohao; Zhang, Haoruo; Chen, Xiaosong] Fujian Med Univ, Dept Plast Surg, Fuzhou, Peoples R China.
   [Chen, Aizhen; Tang, Shijie; He, Jiawei; Peng, Guohao; Zhang, Haoruo; Chen, Xiaosong] Fujian Med Univ, Regenerat Med Inst, Fuzhou, Peoples R China.
   [Chen, Aizhen; Tang, Shijie; Li, Xiangyu; Peng, Guohao; Zhang, Haoruo] Fujian Med Univ, Dept Stem Cell Res Inst, Fuzhou, Peoples R China.
   [Chen, Jinghua] Fujian Med Univ, Sch Pharm, Dept Pharmaceut Anal, Fuzhou, Peoples R China.
   [Chen, Liangwan] Fujian Med Univ Union Hosp, Dept Cardiac Surg, Fuzhou, Peoples R China.
C3 Fujian Medical University; Fujian Medical University; Fujian Medical
   University; Fujian Medical University; Fujian Medical University; Fujian
   Medical University
RP Chen, XS (corresponding author), Fujian Med Univ Union Hosp, Dept Plast Surg, Fuzhou, Peoples R China.; Chen, XS (corresponding author), Fujian Med Univ, Dept Plast Surg, Fuzhou, Peoples R China.; Chen, XS (corresponding author), Fujian Med Univ, Regenerat Med Inst, Fuzhou, Peoples R China.; Chen, LW (corresponding author), Fujian Med Univ Union Hosp, Dept Cardiac Surg, Fuzhou, Peoples R China.
EM chenliangwan@fjmu.edu.cn; chenxiaosong74@163.com
RI ; Tang, Shijie/GXH-5719-2022; he, jia/LBH-8808-2024; 陈, 静华/MDT-7363-2025
OI Chen, Xiaosong/0000-0002-3780-5510; Tang, Shijie/0000-0002-7943-2142; 
FU National Natural Science Foundation of China [81971855, 81671930]; Joint
   Funding Project of Science and Technology Innovation in Fujian Province
   [2017Y9101]; Special Financial Funds of Fujian Province [2018B054]
FX This study was financed by National Natural Science Foundation of China
   (grant No.81971855, 81671930), Joint Funding Project of Science and
   Technology Innovation in Fujian Province (grant No. 2017Y9101), Special
   Financial Funds of Fujian Province (grant No. 2018B054).
CR Abhinand CS, 2016, J CELL COMMUN SIGNAL, V10, P347, DOI 10.1007/s12079-016-0352-8
   Alkharsah KR, 2018, INT J MOL SCI, V19, DOI 10.3390/ijms19061642
   Apte RS, 2019, CELL, V176, P1248, DOI 10.1016/j.cell.2019.01.021
   Bacakova L, 2018, BIOTECHNOL ADV, V36, P1111, DOI 10.1016/j.biotechadv.2018.03.011
   Basu J, 2016, EXPERT OPIN BIOL TH, V16, P489, DOI 10.1517/14712598.2016.1131976
   Bellini E, 2017, ANN MED SURG, V24, P65, DOI 10.1016/j.amsu.2017.11.001
   Bian XW, 2020, STEM CELL RES THER, V11, DOI 10.1186/s13287-020-01681-z
   Borrelli DA, 2018, J CONTROL RELEASE, V273, P86, DOI 10.1016/j.jconrel.2018.01.022
   Boukouris S, 2015, PROTEOM CLIN APPL, V9, P358, DOI 10.1002/prca.201400114
   Busatto S, 2018, CELLS-BASEL, V7, DOI 10.3390/cells7120273
   Buschmann D, 2018, J EXTRACELL VESICLES, V7, DOI 10.1080/20013078.2018.1481321
   Cao JY, 2020, STEM CELL RES THER, V11, DOI 10.1186/s13287-020-01719-2
   Corso G, 2017, SCI REP-UK, V7, DOI 10.1038/s41598-017-10646-x
   Coumans FAW, 2017, CIRC RES, V120, P1632, DOI 10.1161/CIRCRESAHA.117.309417
   Cui XJ, 2017, J CARDIOVASC PHARM, V70, P225, DOI 10.1097/FJC.0000000000000507
   Dizon-Maspat J, 2012, BIOTECHNOL BIOENG, V109, P962, DOI 10.1002/bit.24377
[truncated: 780,001 more chars]
