# Supplementary material for: Global Research Trends in Extracellular Vesicle–Based Therapy for Regenerative Medicine: A Bibliometric Analysis (2014–2024)
Source: Bioengineering (Basel). 2026 Feb 20;13(2):247. doi: 10.3390/bioengineering13020247 (PMC12937803; doi:10.3390/bioengineering13020247)
Supplement: Supplementary file 1 [file bioengineering-13-00247-s001.zip › download_ (4).txt]

FN Clarivate Analytics Web of Science
VR 1.0
PT J
AU Kim, SY
   Joglekar, MV
   Hardikar, AA
   Phan, TH
   Khanal, D
   Tharkar, P
   Limantoro, C
   Johnson, J
   Kalionis, B
   Chrzanowski, W
AF Kim, Sally Yunsun
   Joglekar, Mugdha V.
   Hardikar, Anandwardhan A.
   Thanh Huyen Phan
   Khanal, Dipesh
   Tharkar, Priyanka
   Limantoro, Christina
   Johnson, Jancy
   Kalionis, Bill
   Chrzanowski, Wojciech
TI Placenta Stem/Stromal Cell-Derived Extracellular Vesicles for Potential
   Use in Lung Repair
SO PROTEOMICS
LA English
DT Article
DE extracellular vesicles; lung diseases; placenta mesenchymal stromal
   cells; regenerative potential
ID MESENCHYMAL STEM-CELLS; UMBILICAL-CORD BLOOD; GLOBAL BURDEN;
   NITRIC-OXIDE; BONE-MARROW; EXOSOMES; INJURY; RNA
AB Many acute and chronic lung injuries are incurable and rank as the fourth leading cause of death globally. While stem cell treatment for lung injuries is a promising approach, there is growing evidence that the therapeutic efficacy of stem cells originates from secreted extracellular vesicles (EVs). Consequently, EVs are emerging as next-generation therapeutics. While EVs are extensively researched for diagnostic applications, their therapeutic potential to promote tissue repair is not fully elucidated. By housing and delivering tissue-repairing cargo, EVs refine the cellular microenvironment, modulate inflammation, and ultimately repair injury. Here, the potential use of EVs derived from two placental mesenchymal stem/stromal cell (MSC) lines is presented; a chorionic MSC line (CMSC29) and a decidual MSC cell line (DMSC23) for applications in lung diseases. Functional analyses using in vitro models of injury demonstrate that these EVs have a role in ameliorating injuries caused to lung cells. It is also shown that EVs promote repair of lung epithelial cells. This study is fundamental to advancing the field of EVs and to unlock the full potential of EVs in regenerative medicine.
C1 [Kim, Sally Yunsun; Thanh Huyen Phan; Khanal, Dipesh; Tharkar, Priyanka; Limantoro, Christina; Chrzanowski, Wojciech] Univ Sydney, Sydney Pharm Sch, Fac Med & Hlth, Sydney, NSW 2006, Australia.
   [Kim, Sally Yunsun; Thanh Huyen Phan; Khanal, Dipesh; Tharkar, Priyanka; Limantoro, Christina; Chrzanowski, Wojciech] Univ Sydney, Nano Inst, Sydney, NSW 2006, Australia.
   [Joglekar, Mugdha V.; Hardikar, Anandwardhan A.] Univ Sydney, Islet Biol & Diabet Grp, Natl Hlth & Med Res Council, Clin Trials Ctr, Camperdown, NSW 2050, Australia.
   [Johnson, Jancy; Kalionis, Bill] Univ Melbourne, Dept Obstet & Gynaecol, Royal Womens Hosp, Dept Maternal fetal Med, Parkville, Vic 3010, Australia.
C3 University of Sydney; University of Sydney; University of Sydney;
   University of Melbourne
RP Chrzanowski, W (corresponding author), Univ Sydney, Sydney Pharm Sch, Fac Med & Hlth, Sydney, NSW 2006, Australia.; Chrzanowski, W (corresponding author), Univ Sydney, Nano Inst, Sydney, NSW 2006, Australia.
EM wojciech.chrzanowski@sydney.edu.au
RI ; Kim, Sally Yunsun/P-8365-2018; Phan, Thanh Huyen/JNS-0937-2023;
   Joglekar, Mugdha/AFP-0659-2022; KALIONIS, BILL/B-4766-2011; Chrzanowski,
   Wojciech/AAG-4366-2021; A Hardikar, Anandwardhan/ACF-7730-2022
OI Johnson, Jancy/0000-0002-3843-5371; Kim, Sally
   Yunsun/0000-0002-2134-8810; Phan, Thanh Huyen/0000-0002-6698-751X;
   Joglekar, Mugdha/0000-0001-5346-2266; Chrzanowski,
   Wojciech/0000-0001-8050-8821; khanal, dipesh/0000-0001-6846-2373; A
   Hardikar, Anandwardhan/0000-0001-5587-2090
FU Bosch Molecular Biology Facility and Australian Microscopy &
   Microanalysis Research Facility at the Australian Centre for Microscopy
   Microanalysis
FX W.C. acknowledges The University of Sydney for the SOAR Fellowship. The
   authors acknowledge the facilities and the scientific and technical
   assistance of the Bosch Molecular Biology Facility and Australian
   Microscopy & Microanalysis Research Facility at the Australian Centre
   for Microscopy & Microanalysis, The University of Sydney. A.A.H. and
   M.V.J. acknowledge the support through the JDRF Australia T1DCRN
   Fellowship and the JDRF International Advanced Post-Doctoral Fellowship,
   respectively.
CR Akers JC, 2016, PLOS ONE, V11, DOI 10.1371/journal.pone.0149866
   Alipoor S. D., 2016, MEDIAT INFLAMM, V2016, P11
   Bellani G, 2016, JAMA-J AM MED ASSOC, V315, P788, DOI 10.1001/jama.2016.0291
   Bjorge IM, 2017, BIOMATER SCI-UK, V6, P60, DOI 10.1039/c7bm00479f
   Bogdan C, 2001, NAT IMMUNOL, V2, P907, DOI 10.1038/ni1001-907
   Collino F, 2017, STEM CELL REV REP, V13, P226, DOI 10.1007/s12015-016-9713-1
   Crosby LM, 2010, AM J PHYSIOL-LUNG C, V298, pL715, DOI 10.1152/ajplung.00361.2009
   Curley GF, 2017, CRIT CARE MED, V45, pE202, DOI 10.1097/CCM.0000000000002073
   Deregibus MC, 2014, STEM CELLS BIOL REG, P231, DOI 10.1007/978-1-4939-1001-4_13
   Ferkol Thomas, 2014, Ann Am Thorac Soc, V11, P404, DOI 10.1513/AnnalsATS.201311-405PS
   Gangwar I, 2017, SCI REP-UK, V7, DOI 10.1038/s41598-017-01765-6
   Geiger S, 2017, EUR RESPIR REV, V26, DOI 10.1183/16000617.0044-2017
   Guo L, 2011, EXP HEMATOL, V39, P608, DOI 10.1016/j.exphem.2011.01.011
   Heo JS, 2016, INT J MOL MED, V37, P115, DOI 10.3892/ijmm.2015.2413
   Herberts CA, 2011, J TRANSL MED, V9, DOI 10.1186/1479-5876-9-29
   Kim ES, 2011, RESP RES, V12, DOI 10.1186/1465-9921-12-108
   Kim PKM, 2001, INT IMMUNOPHARMACOL, V1, P1421, DOI 10.1016/S1567-5769(01)00088-1
   Kim SY, 2018, NANOSCALE HORIZ, V3, P430, DOI 10.1039/c8nh00048d
   Konala VBR, 2016, CYTOTHERAPY, V18, P13, DOI 10.1016/j.jcyt.2015.10.008
   Kusuma GD, 2016, STEM CELL REV REP, V12, P285, DOI 10.1007/s12015-016-9649-5
   Li JM, 2012, IRAN J FUZZY SYST, V9, P43, DOI 10.1186/1476-9255-9-33
   Lu K, 2017, STEM CELL RES THER, V8, DOI 10.1186/s13287-017-0563-9
   Maas SLN, 2015, J CONTROL RELEASE, V200, P87, DOI 10.1016/j.jconrel.2014.12.041
   Mei SHJ, 2007, PLOS MED, V4, P1525, DOI 10.1371/journal.pmed.0040269
   Mukhopadhyay S, 2006, RESP RES, V7, DOI 10.1186/1465-9921-7-125
   Omer N, 2012, INT J PHARM SCI DRUG, V4, P105
   Patrick M., 2013, FUTURE PRESCRIBER, V14, P13
   Qin SQ, 2016, PLACENTA, V39, P134, DOI 10.1016/j.placenta.2016.01.018
   Reddy M, 2016, INT J STEM CELLS, V9, P192, DOI 10.15283/ijsc16041
   Ribeiro Amanda O, 2014, Microrna, V3, P45
   Sen CK, 2015, AM J PATHOL, V185, P2629, DOI 10.1016/j.ajpath.2015.04.001
   Snell N, 2016, EUR RESPIR J, V48, DOI 10.1183/13993003.congress-2016.PA4913
   Soriano JB, 2017, LANCET RESP MED, V5, P691, DOI 10.1016/S2213-2600(17)30293-X
   Sun L, 2016, CYTOTHERAPY, V18, P413, DOI 10.1016/j.jcyt.2015.11.018
   Tan Kai Sen, 2014, BMC Genomics, V15, P587, DOI 10.1186/1471-2164-15-587
   Wu YT, 2015, ANALYST, V140, P6631, DOI 10.1039/c5an00688k
   Xin HQ, 2014, FRONT CELL NEUROSCI, V8, DOI 10.3389/fncel.2014.00377
   Yang K, 2018, ORG BIOMOL CHEM, V16, P619, DOI 10.1039/c7ob03164e
   Zhang L, 2017, SCI REP-UK, V7, DOI 10.1038/s41598-017-01320-3
   Zucchiatti P, 2016, ANAL CHEM, V88, P12090, DOI 10.1021/acs.analchem.6b02744
NR 40
TC 25
Z9 26
U1 1
U2 26
PU WILEY
PI HOBOKEN
PA 111 RIVER ST, HOBOKEN 07030-5774, NJ USA
SN 1615-9853
EI 1615-9861
J9 PROTEOMICS
JI Proteomics
PD SEP
PY 2019
VL 19
IS 17
AR 1800166
DI 10.1002/pmic.201800166
PG 11
WC Biochemical Research Methods; Biochemistry & Molecular Biology
WE Science Citation Index Expanded (SCI-EXPANDED)
SC Biochemistry & Molecular Biology
GA IU8EC
UT WOS:000483813800006
PM 31318160
OA Bronze
DA 2026-02-11
ER

PT J
AU Man, KY
   Eisenstein, NM
   Hoey, DA
   Cox, SC
AF Man, Kenny
   Eisenstein, Neil M.
   Hoey, David A.
   Cox, Sophie C.
TI Bioengineering extracellular vesicles: smart nanomaterials for bone
   regeneration
SO JOURNAL OF NANOBIOTECHNOLOGY
LA English
DT Review
DE Bone; Extracellular vesicles; Nanomaterials; Bioengineering;
   Biomaterials; Regenerative medicine
ID MESENCHYMAL STEM-CELLS; OSTEOGENIC DIFFERENTIATION; OSTEOBLAST
   DIFFERENTIATION; MACROPHAGE POLARIZATION; IN-VITRO; EXOSOMES; CULTURE;
   MICROVESICLES; ACTIVATION; DELIVERY
AB In the past decade, extracellular vesicles (EVs) have emerged as key regulators of bone development, homeostasis and repair. EV-based therapies have the potential to circumnavigate key issues hindering the translation of cell-based therapies including functional tissue engraftment, uncontrolled differentiation and immunogenicity issues. Due to EVs' innate biocompatibility, low immunogenicity, and high physiochemical stability, these naturally-derived nanoparticles have garnered growing interest as potential acellular nanoscale therapeutics for a variety of diseases. Our increasing knowledge of the roles these cell-derived nanoparticles play, has made them an exciting focus in the development of novel pro-regenerative therapies for bone repair. Although these nano-sized vesicles have shown promise, their clinical translation is hindered due to several challenges in the EV supply chain, ultimately impacting therapeutic efficacy and yield. From the biochemical and biophysical stimulation of parental cells to the transition to scalable manufacture or maximising vesicles therapeutic response in vivo, a multitude of techniques have been employed to improve the clinical efficacy of EVs. This review explores state of the art bioengineering strategies to promote the therapeutic utility of vesicles beyond their native capacity, thus maximising the clinical potential of these pro-regenerative nanoscale therapeutics for bone repair.
C1 [Man, Kenny; Cox, Sophie C.] Univ Birmingham, Sch Chem Engn, Birmingham B15 2TT, England.
   [Eisenstein, Neil M.] Royal Ctr Def Med, ICT Ctr, Res & Clin Innovat, Vincent Dr, Birmingham B15 2SQ, England.
   [Eisenstein, Neil M.] Univ Birmingham, Inst Translat Med, Heritage Bldg,Mindelsohn Way, Birmingham B15 2TH, England.
   [Hoey, David A.] Trinity Coll Dublin, Trinity Biomed Sci Inst, Trinity Ctr Biomed Engn, Dublin D02 R590, Ireland.
   [Hoey, David A.] Trinity Coll Dublin, Sch Engn, Dept Mech Mfg & Biomed Engn, Dublin 2, Ireland.
   [Hoey, David A.] Trinity Coll Dublin, Adv Mat & Bioengn Res Ctr, Dublin 2, Ireland.
   [Hoey, David A.] RCSI, Dublin 2, Ireland.
C3 University of Birmingham; Royal Centre for Defence Medicine; University
   of Birmingham; Trinity College Dublin; Trinity College Dublin; Trinity
   College Dublin; Royal College of Surgeons in Ireland - RCSI
RP Cox, SC (corresponding author), Univ Birmingham, Sch Chem Engn, Birmingham B15 2TT, England.
EM s.c.cox@bham.ac.uk
RI ; Man, Kenny/HDN-3784-2022; Hoey, David/X-9231-2019
OI Cox, Sophie/0000-0003-4746-0322; Man, Kenny/0000-0002-7946-9375;
   Eisenstein, Neil/0000-0002-5953-0570; 
FU EPSRC [EP/S016589/1]; Science Foundation Ireland (SFI) Frontiers for the
   Future Project Grant [19/FFP/6533]
FX The authors acknowledge funding from the EPSRC (EP/S016589/1) and
   Science Foundation Ireland (SFI) Frontiers for the Future Project Grant
   (19/FFP/6533).
CR Abbott A, 2003, NATURE, V424, P870, DOI 10.1038/424870a
   Aboushady Iman M, 2018, J Clin Exp Dent, V10, pe7, DOI [10.4317/jced.53957, 10.4317/jced.53957]
   Adlerz K, 2020, STEM CELL RES, P48
   Al-Bari AA, 2020, FASEB BIOADV, V2, P668, DOI 10.1096/fba.2020-00058
   [Anonymous], 2014, BURDEN MUSCULOSKELET, VThird
   Ansari S, 2021, PHARMACEUTICALS-BASE, V14, DOI 10.3390/ph14040289
   Antimisiaris SG, 2018, PHARMACEUTICS, V10, DOI 10.3390/pharmaceutics10040218
   Armstrong JPK, 2017, ACS NANO, V11, P69, DOI 10.1021/acsnano.6b07607
   Bonewald LF, 2007, ANN NY ACAD SCI, V1116, P281, DOI 10.1196/annals.1402.018
   Born LJ, 2022, J BIOMED MATER RES A, V110, P1190, DOI 10.1002/jbm.a.37362
   Braunecker J, 2004, INT J PHARMACEUT, V282, P19, DOI 10.1016/j.ijpharm.2003.08.020
   Busatto S, 2020, BIOMATER SCI-UK, V8, P39, DOI 10.1039/c9bm01007f
   Buzás EI, 2018, SEMIN IMMUNOPATHOL, V40, P453, DOI 10.1007/s00281-018-0682-0
   Calori GM, 2011, INJURY, V42, pS56, DOI 10.1016/j.injury.2011.06.011
   Carvalho MS, 2021, FRONT CELL DEV BIOL, P9
   Catoira MC, 2019, J MATER SCI-MATER M, V30, DOI 10.1007/s10856-019-6318-7
   Chen C, 2018, J BIOL REG HOMEOS AG, V32, P815
   Chen FM, 2016, PROG POLYM SCI, V53, P86, DOI 10.1016/j.progpolymsci.2015.02.004
   Chen S, 2019, CELL PROLIFERAT, V52, DOI 10.1111/cpr.12669
   Chen TS, 2011, J TRANSL MED, V9, DOI 10.1186/1479-5876-9-47
   Cheng PZ, 2022, BIOACT MATER, V12, P185, DOI 10.1016/j.bioactmat.2021.10.021
   Cheung RCF, 2015, MAR DRUGS, V13, P5156, DOI 10.3390/md13085156
   Colao IL, 2018, TRENDS MOL MED, V24, P242, DOI 10.1016/j.molmed.2018.01.006
   Collas P, 2008, TRANSFUS MED HEMOTH, V35, P205, DOI 10.1159/000127449
   Colombo M, 2014, ANNU REV CELL DEV BI, V30, P255, DOI 10.1146/annurev-cellbio-101512-122326
   Cui YZ, 2016, FEBS LETT, V590, P185, DOI 10.1002/1873-3468.12024
   Cui YZ, 2022, BIOACT MATER, V10, P207, DOI 10.1016/j.bioactmat.2021.09.015
   Daneshmandi L, 2020, TRENDS BIOTECHNOL, V38, P1373, DOI 10.1016/j.tibtech.2020.04.013
   Davies OG, 2017, SCI REP-UK, V7, DOI 10.1038/s41598-017-13027-6
   Demontiero O, 2012, THER ADV MUSCULOSKEL, V4, P61, DOI 10.1177/1759720X11430858
   Deng LL, 2015, BONE, V79, P37, DOI 10.1016/j.bone.2015.05.022
   Deregibus MC, 2016, INT J MOL MED, V38, P1359, DOI 10.3892/ijmm.2016.2759
   Di Rocco G, 2016, STEM CELLS INT, V2016, DOI 10.1155/2016/5029619
   DICKSON K, 1994, CLIN ORTHOP RELAT R, P189
   Diomede F, 2018, STEM CELL RES THER, V9, DOI 10.1186/s13287-018-0850-0
   Djouad F, 2012, J BIOMATER TISS ENG, V2, P14, DOI 10.1166/jbt.2012.1022
   Dompe C, 2020, CANCERS, V12, DOI 10.3390/cancers12041016
   Doyle LM, 2019, CELLS-BASEL, V8, DOI 10.3390/cells8070727
   Drela K, 2019, STEM CELLS INT, V2019, DOI 10.1155/2019/7012692
   Duval K, 2017, PHYSIOLOGY, V32, P266, DOI 10.1152/physiol.00036.2016
   Eaker S, 2017, CYTOTHERAPY, V19, P9, DOI 10.1016/j.jcyt.2016.09.011
   Ebrahimi M, 2021, FRONT MATER SCI, V15, P352, DOI 10.1007/s11706-021-0558-4
   Eibes G, 2010, J BIOTECHNOL, V146, P194, DOI 10.1016/j.jbiotec.2010.02.015
   Eichholz KF, 2021, ADV NANOBIOMED RES, V1, DOI 10.1002/anbr.202100037
   Eichholz KF, 2020, ADV HEALTHC MATER, V9, DOI 10.1002/adhm.202001102
   Eichholz KF, 2020, STEM CELL TRANSL MED, V9, P1431, DOI 10.1002/sctm.19-0405
   Ekström K, 2013, PLOS ONE, V8, DOI 10.1371/journal.pone.0075227
   Epstein Nancy E, 2013, Surg Neurol Int, V4, pS343, DOI 10.4103/2152-7806.114813
   Fakhry Maya, 2013, World J Stem Cells, V5, P136, DOI 10.4252/wjsc.v5.i4.136
   Fatima F, 2017, FRONT GENET, V8, DOI 10.3389/fgene.2017.00161
   Ferreira E, 2018, BONE JOINT RES, V7, P263, DOI 10.1302/2046-3758.74.BJR-2018-0006
   Field LD, 2015, ACCOUNTS CHEM RES, V48, P1380, DOI 10.1021/ar500449v
   Figueroa-Valdes AI, 2021, FRONT BIOENG BIOTECH, P9
   Fuzeta MD, 2020, FRONT CELL DEV BIOL, P8
   Gaharwar AK, 2013, ADV MATER, V25, P3329, DOI 10.1002/adma.201300584
   Galderisi U, 2014, MED RES REV, V34, P1100, DOI 10.1002/med.21322
   Gao MH, 2018, BONE RES, V6, DOI 10.1038/s41413-018-0039-2
   Ge M, 2017, J CRANIOFAC SURG, V28, P866, DOI 10.1097/SCS.0000000000003463
   Ge M, 2015, BIOCHEM BIOPH RES CO, V467, P27, DOI 10.1016/j.bbrc.2015.09.135
   Gimona M, 2017, INT J MOL SCI, V18, DOI 10.3390/ijms18061190
   Gnecchi M, 2005, NAT MED, V11, P367, DOI 10.1038/nm0405-367
   Gobin J, 2021, STEM CELL RES THER, V12, DOI 10.1186/s13287-021-02190-3
   Gong L, 2016, ANN CLIN LAB SCI, V46, P65
   Gresham RCH, 2021, BIOACT MATER, V6, P1945, DOI 10.1016/j.bioactmat.2020.12.012
   Gstraunthaler G, 2013, CYTOTECHNOLOGY, V65, P791, DOI 10.1007/s10616-013-9633-8
   Hanawa T, 2019, FRONT BIOENG BIOTECH, V7, DOI 10.3389/fbioe.2019.00170
   Hankenson KD, 2011, INJURY, V42, P556, DOI 10.1016/j.injury.2011.03.035
   Hanna Eve, 2016, J Mark Access Health Policy, V4, DOI [10.3402/jmahp.v4.31036, 10.3402/jmahp.v4.31036]
   Hao ZW, 2021, FRONT CELL DEV BIOL, P9
   Heathman TRJ, 2015, REGEN MED, V10, P49, DOI [10.2217/RME.14.73, 10.2217/rme.14.73]
   Hodges H, 2007, CELL TRANSPLANT, V16, P101
   Hoey AS, 2022, FRONTIERS BIOENGINEE, P10
   Hourd P., 2008, STEMBOOK
   Hu HF, 2021, CELL DEATH DIS, V12, DOI 10.1038/s41419-021-03430-3
   Hu Y, 2019, METABOLISM, V95, P93, DOI 10.1016/j.metabol.2019.01.009
   Huang B, 2021, LIFE SCI, P272
   Huang CC, 2020, ACTA BIOMATER, V109, P182, DOI 10.1016/j.actbio.2020.04.017
   Huang L.S., 2020, INT J MOL SCI, V21
   Hustedt Joshua W., 2014, Yale Journal of Biology and Medicine, V87, P549
   Huynh N, 2016, J DENT RES, V95, P673, DOI 10.1177/0022034516633189
   Huynh Nam Cong-Nhat, 2017, Bone Rep, V7, P33, DOI [10.1016/j.bonr.2017.08.001, 10.1016/j.bonr.2017.08.001]
   Huynh NCN, 2016, J CELL BIOCHEM, V117, P1384, DOI 10.1002/jcb.25429
   Ide C, 2010, BRAIN RES, V1332, P32, DOI 10.1016/j.brainres.2010.03.043
   Imai T, 2015, J EXTRACELL VESICLES, V4, DOI 10.3402/jev.v4.26238
   Izadpanah R, 2008, CANCER RES, V68, P4229, DOI 10.1158/0008-5472.CAN-07-5272
   James AW, 2016, TISSUE ENG PART B-RE, V22, P284, DOI [10.1089/ten.TEB.2015.0357, 10.1089/ten.teb.2015.0357]
   Jensen C, 2020, FRONT MOL BIOSCI, V7, DOI 10.3389/fmolb.2020.00033
   Jia YC, 2019, STEM CELL RES THER, V10, DOI 10.1186/s13287-018-1115-7
   Jiang YK, 2020, FRONT MED-LAUSANNE, V7, DOI 10.3389/fmed.2020.577578
   Jin SS, 2019, ACS NANO, V13, P6581, DOI 10.1021/acsnano.9b00489
   Jonason JH, 2009, J DENT RES, V88, P693, DOI 10.1177/0022034509341629
   Kakarla R, 2020, EXP MOL MED, V52, P1, DOI 10.1038/s12276-019-0362-8
   Kang MY, 2022, FRONT IMMUNOL, V13, DOI 10.3389/fimmu.2022.878194
   Kang MY, 2020, BONE, P141
   Karageorgiou V, 2005, BIOMATERIALS, V26, P5474, DOI 10.1016/j.biomaterials.2005.02.002
   Kaur M, 2019, MAT SCI ENG C-MATER, V102, P844, DOI 10.1016/j.msec.2019.04.064
   Khor E, 2003, BIOMATERIALS, V24, P2339, DOI 10.1016/S0142-9612(03)00026-7
   Kim HO, 2013, TISSUE ENG REGEN MED, V10, P93, DOI 10.1007/s13770-013-0010-7
   Kobayashi-Sun J, 2020, COMMUN BIOL, V3, DOI 10.1038/s42003-020-0925-1
   Kodama J, 2020, INT J MOL SCI, V21, DOI 10.3390/ijms21165685
   Koh B, 2020, CELL BIOSCI, V10, DOI 10.1186/s13578-020-00438-8
   Koshy ST, 2018, ACTA BIOMATER, V65, P36, DOI 10.1016/j.actbio.2017.11.024
   Lassus J, 1998, CLIN ORTHOP RELAT R, P7
   Lawlor L, 2019, INT J ORAL SCI, V11, DOI 10.1038/s41368-019-0053-2
   Lee JH, 2021, J TISSUE ENG, P12
   Lembong J, 2020, BIOENGINEERING-BASEL, V7, DOI 10.3390/bioengineering7030073
   Lener T, 2015, J EXTRACELL VESICLES, V4, DOI 10.3402/jev.v4.30087
   Li BY, 2015, J ORTHOP TRANSL, V3, P51, DOI 10.1016/j.jot.2015.02.003
   Li DF, 2016, NAT COMMUN, P7
   Li HL, 2017, CELL BIOL INT, V41, P1379, DOI 10.1002/cbin.10869
   Li YH, 2021, J CELL PHYSIOL, V236, P4258, DOI 10.1002/jcp.30027
   Li Z., 2021, Front. Endocrinol. (Lausanne), P12
   Li ZJ, 2018, CIRC RES, P123
   Liang B, 2019, STEM CELL RES THER, V10, DOI 10.1186/s13287-019-1410-y
   Liang He, 2022, Acta Biomater, V140, P190, DOI [10.1016/j.actbio.2021.12.004, 10.1016/j.actbio.2021.12.004]
   Liu AQ, 2020, INT J ORAL SCI, V12, DOI 10.1038/s41368-020-00100-6
   Liu SQ, 2019, STEM CELLS, V37, P779, DOI 10.1002/stem.2996
   Liu TK, 2021, JOVE-J VIS EXP, DOI 10.3791/62252
   Liu W, 2020, ACTA BIOMATER, V103, P196, DOI 10.1016/j.actbio.2019.12.020
   Liu XC, 2022, ACS BIOMATER SCI ENG, V8, P3576, DOI 10.1021/acsbiomaterials.2c00755
   Loi F, 2016, BONE, V86, P119, DOI 10.1016/j.bone.2016.02.020
   Long FX, 2012, NAT REV MOL CELL BIO, V13, P27, DOI 10.1038/nrm3254
   Lötvall J, 2014, J EXTRACELL VESICLES, V3, DOI 10.3402/jev.v3.26913
   Lu GD, 2020, FRONT CELL DEV BIOL, P8
   Luo L, 2022, BIOTECHNOL J, V17, DOI 10.1002/biot.202100401
   Luo ZW, 2019, NANOSCALE, V11, P20884, DOI 10.1039/c9nr02791b
   Lv PY, 2020, STEM CELL RES THER, V11, DOI 10.1186/s13287-020-01815-3
   Ma L, 2022, BIOACT MATER, V17, P425, DOI 10.1016/j.bioactmat.2022.01.008
   Ma L, 2022, ACS NANO, V16, P415, DOI 10.1021/acsnano.1c07150
   Man K, 2022, J FUNCT BIOMATER, V13, DOI 10.3390/jfb13020041
   Man K, 2022, CELL TISSUE RES, V388, P565, DOI 10.1007/s00441-022-03613-0
   Man KY, 2022, INT J MOL SCI, V23, DOI 10.3390/ijms23020832
   Man K, 2021, FRONT BIOENG BIOTECH, V9, DOI 10.3389/fbioe.2021.757220
   Man K, 2021, BONE, V153, DOI 10.1016/j.bone.2021.116138
   Man K, 2021, J EXTRACELL VESICLES, V10, DOI 10.1002/jev2.12118
   Man K, 2021, INT J MOL SCI, V22, DOI 10.3390/ijms22105224
   Man K, 2020, NANOMATERIALS-BASEL, V10, DOI 10.3390/nano10091838
   Man K, 2017, J FUNCT BIOMATER, V8, DOI 10.3390/jfb8030033
   Manolagas SC, 2010, TRENDS ENDOCRIN MET, V21, P369, DOI 10.1016/j.tem.2010.01.010
   Marion NW, 2006, METHOD ENZYMOL, V420, P339, DOI 10.1016/S0079-6879(06)20016-8
   Marsell R, 2011, INJURY, V42, P551, DOI 10.1016/j.injury.2011.03.031
   Mora EM, 2016, INT J MOL SCI, V17, DOI 10.3390/ijms17010013
   Morrell AE, 2018, BONE RES, V6, DOI 10.1038/s41413-018-0007-x
   Muñoz J, 2020, NUTRIENTS, V12, DOI 10.3390/nu12102999
   Nakamura Y, 2015, FEBS LETT, V589, P1257, DOI 10.1016/j.febslet.2015.03.031
   Nakao Y, 2021, ACTA BIOMATER, V122, P306, DOI 10.1016/j.actbio.2020.12.046
   Narayanan R, 2016, STEM CELLS INT, V2016, DOI 10.1155/2016/3808674
   Nawaz M, 2016, STEM CELLS INT, V2016, DOI 10.1155/2016/1073140
   Nieuwoudt M, 2021, ANN BIOMED ENG, V49, P3621, DOI 10.1007/s10439-021-02872-2
   Novack DV, 2008, ANNU REV PATHOL-MECH, V3, P457, DOI 10.1146/annurev.pathmechdis.3.121806.151431
   Oryan A, 2017, CELLS TISSUES ORGANS, V204, P59, DOI 10.1159/000469704
   Paino F, 2014, STEM CELLS, V32, P279, DOI 10.1002/stem.1544
   Pan ZY, 2022, ADV HEALTHC MATER, V11, DOI 10.1002/adhm.202201384
   Paolini L, 2022, J Extracell Biology, V1
   Patel DM, 2013, STEM CELLS INT, V2013, DOI 10.1155/2013/496218
   Payr S, 2021, J ORTHOP SURG RES, V16, DOI 10.1186/s13018-020-02153-z
   Phelps J, 2022, STEM CELL TRANSL MED, V11, P73, DOI 10.1093/stcltm/szab008
   Qi X, 2016, INT J BIOL SCI, V12, P836, DOI 10.7150/ijbs.14809
   Qin YW, 2017, J BIOL CHEM, V292, P11021, DOI 10.1074/jbc.M116.770941
   Qin YH, 2016, SCI REP-UK, V6, DOI 10.1038/srep21961
   Ramírez OJ, 2020, DRUG DELIV, V27, P1308, DOI 10.1080/10717544.2020.1818880
   Ramirez-Vick Jaime E, 2013, JSM Biotechnol Biomed Eng, V1, P1014
   Rani S, 2015, MOL THER, V23, P812, DOI 10.1038/mt.2015.44
   Raposo G, 2013, J CELL BIOL, V200, P373, DOI 10.1083/jcb.201211138
   Regmi S, 2019, EUR J CELL BIOL, V98, DOI 10.1016/j.ejcb.2019.04.002
   Robbins PD, 2014, NAT REV IMMUNOL, V14, P195, DOI 10.1038/nri3622
   Rutkovskiy A, 2016, MED SCI MONIT BASIC, V22, P95, DOI 10.12659/MSMBR.901142
   Sandonà M, 2020, EMBO REP, V21, DOI 10.15252/embr.202050863
   Scheiber AL, 2022, INT J MOL SCI, V23, DOI 10.3390/ijms23031017
   Schlundt C, 2021, ACTA BIOMATER, V133, P46, DOI 10.1016/j.actbio.2021.04.052
   Sethe S, 2006, AGEING RES REV, V5, P91, DOI 10.1016/j.arr.2005.10.001
   Shelke GV, 2014, J EXTRACELL VESICLES, V3, DOI 10.3402/jev.v3.24783
   Shen CY, 2019, CELL BIOSCI, P9
   Song H, 2019, NANO LETT, V19, P3040, DOI 10.1021/acs.nanolett.9b00287
   Stavenschi E, 2018, STEM CELL RES THER, V9, DOI 10.1186/s13287-018-1025-8
   Stavenschi E, 2017, J BIOMECH, V55, P99, DOI 10.1016/j.jbiomech.2017.02.002
   Stephenson Makeda, 2018, F1000Res, V7, DOI [10.12688/f1000research.12533.1, 10.12688/f1000research.12533.1]
   Stewart S, 2020, BONE JOINT RES, V9, P1, DOI 10.1302/2046-3758.91.BJR-2019-0043.R2
   Stuart JA, 2018, SUPRAPHYSIOLOGICAL O, V2018
   Sun HG, 2016, ANALYST, V141, P403, DOI 10.1039/c5an01995h
   Sun TF, 2021, BIOACT MATER, V6, P4163, DOI 10.1016/j.bioactmat.2021.04.013
   Sun Y, 2022, Front Public Health, P10
   Sun Y, 2016, ACS NANO, V10, P5759, DOI 10.1021/acsnano.5b07828
   Takahashi K, 2006, CELL, V126, P663, DOI 10.1016/j.cell.2006.07.024
   Tan SHS, 2020, MATER TODAY BIO, V7, DOI 10.1016/j.mtbio.2020.100067
   Tang H, 2019, EXP CELL RES, V383, DOI 10.1016/j.yexcr.2019.111541
   Tao SC, 2019, CELL COMMUN SIGNAL, V17, DOI 10.1186/s12964-019-0319-5
   Teng SS, 2016, EXP THER MED, V11, P2086, DOI 10.3892/etm.2016.3206
   Théry C, 2018, J EXTRACELL VESICLES, V7, DOI 10.1080/20013078.2018.1535750
   Thippabhotla S, 2019, SCI REP-UK, V9, DOI 10.1038/s41598-019-49671-3
   Tian XF, 2008, SCAND J CLIN LAB INV, V68, P58, DOI 10.1080/00365510701466416
   Toh WS, 2017, SEMIN CELL DEV BIOL, V67, P56, DOI 10.1016/j.semcdb.2016.11.008
   Uenaka M, 2022, NAT COMMUN, V13, DOI 10.1038/s41467-022-28673-2
   van Wijnen AJ, 2019, J ORTHOP RES, V37, P1465, DOI 10.1002/jor.24305
   Wan C, 2008, P NATL ACAD SCI USA, V105, P686, DOI 10.1073/pnas.0708474105
   Wang C, 2020, EBioMedicine, V57, DOI [10.21203/rs.3.rs-19346/v1, DOI 10.21203/RS.3.RS-19346/V1]
   Wang J, 2016, CELL DEATH DIS, V7, DOI 10.1038/cddis.2016.112
   Wang YY, 2020, INT J NANOMED, V15, P7967, DOI 10.2147/IJN.S263756
   Wang ZG, 2020, STEM CELL RES THER, V11, DOI 10.1186/s13287-020-02032-8
   Wei F, 2019, J TISSUE ENG REGEN M, V13, P1978, DOI 10.1002/term.2947
   Wei SA, 2020, MILITARY MED RES, V7, DOI 10.1186/s40779-020-00280-6
   Wei Y, 2019, BIOCHEM BIOPH RES CO, V514, P252, DOI 10.1016/j.bbrc.2019.04.029
   Wen YT, 2011, ANAL CHIM ACTA, V684, P81, DOI 10.1016/j.aca.2010.10.040
   Wiklander OPB, 2015, J EXTRACELL VESICLES, V4, DOI 10.3402/jev.v4.26316
   Xavier JR, 2015, ACS NANO, V9, P3109, DOI 10.1021/nn507488s
   Xiong Y, 2020, J NANOBIOTECHNOL, V18, DOI 10.1186/s12951-020-00622-5
   Xu T, 2020, J NANOBIOTECHNOL, V18, DOI 10.1186/s12951-020-00601-w
   Yan~ez-Mo M., 2015, J EXTRAVESICLES, V4, P27066
   Yan HC, 2020, FRONT BIOENG BIOTECH, P8
   Yan LT, 2020, CELL BIOL TOXICOL, V36, P165, DOI 10.1007/s10565-019-09504-5
   Yang BC, 2020, BIOCHEM BIOPH RES CO, V524, P883, DOI 10.1016/j.bbrc.2020.02.001
   Yang JJ, 2019, AMB EXPRESS, V9, DOI 10.1186/s13568-019-0794-5
   Yang JX, 2020, CELL SIGNAL, V70, DOI 10.1016/j.cellsig.2019.109504
   Yavropoulou MP, 2016, J MUSCULOSKEL NEURON, V16, P221
   Yeatts AB, 2013, BBA-GEN SUBJECTS, V1830, P2470, DOI 10.1016/j.bbagen.2012.06.007
   Yu W, 2021, Chem Eng J, P417
   Yu WT, 2022, BIOMATER ADV, V133, DOI 10.1016/j.msec.2022.112646
   Yu X, 2019, CELL MOL BIOL LETT, V24, DOI 10.1186/s11658-019-0191-8
   Zaborowski MP, 2015, BIOSCIENCE, V65, P783, DOI 10.1093/biosci/biv084
   Zhai MM, 2020, ADV SCI, V7, DOI 10.1002/advs.202001334
   Zhang Gensheng, 2021, Zhongguo Xiu Fu Chong Jian Wai Ke Za Zhi, V35, P356, DOI 10.7507/1002-1892.202011026
   Zhang JY, 2022, PHARM BIOL, V60, P501, DOI 10.1080/13880209.2022.2037664
   Zhang TR, 2021, FRONT PHYS-LAUSANNE, V9, DOI 10.3389/fphy.2021.672375
   Zhang Y, 2017, CELL TISSUE RES, V369, P273, DOI 10.1007/s00441-017-2598-8
   Zhou S, 2008, AGING CELL, V7, P335, DOI 10.1111/j.1474-9726.2008.00377.x
   Zhu SP, 2020, THERANOSTICS, V10, P5957, DOI 10.7150/thno.45422
NR 226
TC 24
Z9 25
U1 3
U2 40
PU BMC
PI LONDON
PA CAMPUS, 4 CRINAN ST, LONDON N1 9XW, ENGLAND
EI 1477-3155
J9 J NANOBIOTECHNOL
JI J. Nanobiotechnol.
PD APR 27
PY 2023
VL 21
IS 1
AR 137
DI 10.1186/s12951-023-01895-2
PG 22
WC Biotechnology & Applied Microbiology; Nanoscience & Nanotechnology
WE Science Citation Index Expanded (SCI-EXPANDED)
SC Biotechnology & Applied Microbiology; Science & Technology - Other
   Topics
GA F1OI8
UT WOS:000980106200001
PM 37106449
OA Green Submitted, gold
DA 2026-02-11
ER

PT J
AU Qiu, GG
   Zheng, GP
   Ge, MH
   Wang, JM
   Huang, RQ
   Shu, Q
   Xu, JG
AF Qiu, Guanguan
   Zheng, Guoping
   Ge, Menghua
   Wang, Jiangmei
   Huang, Ruoqiong
   Shu, Qiang
   Xu, Jianguo
TI Mesenchymal stem cell-derived extracellular vesicles affect disease
   outcomes via transfer of microRNAs
SO STEM CELL RESEARCH & THERAPY
LA English
DT Review
DE Mesenchymal stromal (stem) cells; Extracellular vesicles; microRNA;
   Exosomes; Microvesicles
ID EXOSOME-MEDIATED TRANSFER; THERAPEUTIC-EFFICACY; MODULATE MIRNA; STROMAL
   CELLS; BONE-MARROW; RNA; CONTRIBUTES; BIOGENESIS; MECHANISM; INCREASE
AB Mesenchymal stem cells (MSCs) are adult stromal cells with the capacity to differentiate into multiple types of cells. MSCs represent an attractive option in regenerative medicine due to their multifaceted abilities for tissue repair, immunosuppression, and anti-inflammation. Recent studies demonstrate that MSCs exert their effects via paracrine activity, which is at least partially mediated by extracellular vesicles (EVs). MSC-derived EVs (MSC-EVs) could mimic the function of parental MSCs by transferring their components such as DNA, proteins/peptides, mRNA, microRNA (miRNA), lipids, and organelles to recipient cells. In this review, we aim to summarize the mechanism and role of miRNA transfer in mediating the effects of MSC-EVs in the models of human diseases. The first three sections of the review discuss the sorting of miRNAs into EVs, uptake of EVs by target cells, and functional transfer of miRNAs via EVs. Then, we describe the composition of miRNAs in MSC-EVs. Next, we provide the existing evidence that MSC-EVs affect the outcomes of renal, liver, heart, and brain diseases by transferring their miRNA contents. In conclusion, EV-mediated miRNA transfer plays an important role in disease-modulating capacity of MSCs.
C1 [Qiu, Guanguan; Zheng, Guoping; Ge, Menghua; Xu, Jianguo] Shaoxing Second Hosp, 123 Yanan Rd, Shaoxing 312000, Zhejiang, Peoples R China.
   [Wang, Jiangmei; Huang, Ruoqiong; Shu, Qiang] Zhejiang Univ, Sch Med, Childrens Hosp, 3333 Binsheng Rd, Hangzhou 310051, Zhejiang, Peoples R China.
   [Xu, Jianguo] Zhejiang Univ, Sch Med, Affiliated Hosp 1, 79 Qingchun Rd, Hangzhou 310003, Zhejiang, Peoples R China.
C3 Zhejiang University; Zhejiang University
RP Xu, JG (corresponding author), Shaoxing Second Hosp, 123 Yanan Rd, Shaoxing 312000, Zhejiang, Peoples R China.; Shu, Q (corresponding author), Zhejiang Univ, Sch Med, Childrens Hosp, 3333 Binsheng Rd, Hangzhou 310051, Zhejiang, Peoples R China.; Xu, JG (corresponding author), Zhejiang Univ, Sch Med, Affiliated Hosp 1, 79 Qingchun Rd, Hangzhou 310003, Zhejiang, Peoples R China.
EM shuqiang@zju.edu.cn; jxu5@yahoo.com
OI chen, junjie/0009-0000-7342-4283
FU Natural Science Foundation of Zhejiang Province [LYY18H310008,
   LGF18H150007]; National Natural Science Foundation of China [81570071,
   81772122, 81671956]; Zhejiang Provincial Program for the Cultivation of
   High-level Innovative Health Talents [2016-6]
FX This work was supported by the Natural Science Foundation of Zhejiang
   Province (LYY18H310008 to GQ and LGF18H150007 to GZ), the National
   Natural Science Foundation of China (81671956) and the Zhejiang
   Provincial Program for the Cultivation of High-level Innovative Health
   Talents (2016-6) to QS, and the National Natural Science Foundation of
   China (81570071 and 81772122) to JX.
CR Akao Y, 2011, MOL THER, V19, P395, DOI 10.1038/mt.2010.254
   Arslan F, 2013, STEM CELL RES, V10, P301, DOI 10.1016/j.scr.2013.01.002
   Baglio SR, 2015, STEM CELL RES THER, V6, DOI 10.1186/s13287-015-0116-z
   Bartel DP, 2004, CELL, V116, P281, DOI 10.1016/S0092-8674(04)00045-5
   Bernardo ME, 2011, BONE MARROW TRANSPL, V46, P200, DOI 10.1038/bmt.2010.87
   Buck AH, 2014, NAT COMMUN, V5, DOI 10.1038/ncomms6488
   Cantaluppi V, 2012, KIDNEY INT, V82, P412, DOI 10.1038/ki.2012.105
   Chen L, 2018, MOL IMMUNOL, V93, P38, DOI 10.1016/j.molimm.2017.11.008
   Collino F, 2015, J AM SOC NEPHROL, V26, P2349, DOI 10.1681/ASN.2014070710
   Eirin A, 2017, PLOS ONE, V12, DOI 10.1371/journal.pone.0174303
   Fang S, 2016, STEM CELL TRANSL MED, V5, P1425, DOI 10.5966/sctm.2015-0367
   Feng YL, 2014, PLOS ONE, V9, DOI 10.1371/journal.pone.0088685
   Ferguson SW, 2018, SCI REP-UK, V8, DOI 10.1038/s41598-018-19581-x
   Figueroa J, 2017, CANCER RES, V77, P5808, DOI 10.1158/0008-5472.CAN-16-2524
   French KC, 2017, SEMIN CELL DEV BIOL, V67, P48, DOI 10.1016/j.semcdb.2017.01.002
   Gibbings DJ, 2009, NAT CELL BIOL, V11, P1143, DOI 10.1038/ncb1929
   Gnecchi M, 2005, NAT MED, V11, P367, DOI 10.1038/nm0405-367
   Gon Y, 2017, CLIN EXP ALLERGY, V47, P1586, DOI 10.1111/cea.13016
   Gregory RI, 2005, CELL, V123, P631, DOI 10.1016/j.cell.2005.10.022
   Gu D, 2016, STEM CELLS INT, V2016, DOI 10.1155/2016/2093940
   Hare JM, 2009, J AM COLL CARDIOL, V54, P2277, DOI 10.1016/j.jacc.2009.06.055
   Hessvik NP, 2012, BBA-GENE REGUL MECH, V1819, P1154, DOI 10.1016/j.bbagrm.2012.08.016
   Holm MM, 2018, TRENDS NEUROSCI, V41, P360, DOI 10.1016/j.tins.2018.03.006
   Iavello A, 2016, INT J MOL MED, V37, P958, DOI 10.3892/ijmm.2016.2488
   Koppers-Lalic D, 2014, CELL REP, V8, P1649, DOI 10.1016/j.celrep.2014.08.027
   Kosaka N, 2010, J BIOL CHEM, V285, P17442, DOI 10.1074/jbc.M110.107821
   Lindoso RS, 2014, STEM CELLS DEV, V23, P1809, DOI 10.1089/scd.2013.0618
   Lötvall J, 2014, J EXTRACELL VESICLES, V3, DOI 10.3402/jev.v3.26913
   Lou GH, 2017, J CELL MOL MED, V21, P2963, DOI 10.1111/jcmm.13208
   Lou GH, 2015, J HEMATOL ONCOL, V8, DOI 10.1186/s13045-015-0220-7
   Lu P, 2017, PLOS ONE, V12, DOI 10.1371/journal.pone.0185992
   Luther KM, 2018, J MOL CELL CARDIOL, V119, P125, DOI 10.1016/j.yjmcc.2018.04.012
   McKenzie AJ, 2016, CELL REP, V15, P978, DOI 10.1016/j.celrep.2016.03.085
   Montecalvo A, 2012, BLOOD, V119, P756, DOI 10.1182/blood-2011-02-338004
   Mulcahy LA, 2014, J EXTRACELL VESICLES, V3, DOI 10.3402/jev.v3.24641
   Munoz JL, 2013, MOL THER-NUCL ACIDS, V2, DOI 10.1038/mtna.2013.60
   Nawaz M, 2016, STEM CELLS INT, V2016, DOI 10.1155/2016/1073140
   Nolte-'t Hoen ENM, 2012, NUCLEIC ACIDS RES, V40, P9272, DOI 10.1093/nar/gks658
   Nooshabadi VT, 2018, J CELL BIOCHEM, V119, P8048, DOI 10.1002/jcb.26726
   Ono M, 2014, SCI SIGNAL, V7, DOI 10.1126/scisignal.2005231
   Parolini I, 2009, J BIOL CHEM, V284, P34211, DOI 10.1074/jbc.M109.041152
   Pegtel DM, 2010, P NATL ACAD SCI USA, V107, P6328, DOI 10.1073/pnas.0914843107
   Qu Y, 2017, J CELL MOL MED, V21, P2491, DOI 10.1111/jcmm.13170
   Rana S, 2012, INT J BIOCHEM CELL B, V44, P1574, DOI 10.1016/j.biocel.2012.06.018
   Santangelo L, 2016, CELL REP, V17, P799, DOI 10.1016/j.celrep.2016.09.031
   Shao LB, 2017, BIOMED RES INT, V2017, DOI 10.1155/2017/4150705
   Shi B, 2018, PLOS ONE, V13, DOI 10.1371/journal.pone.0191616
   Song YX, 2017, STEM CELLS, V35, P1208, DOI 10.1002/stem.2564
   Stik G, 2017, J CELL BIOL, V216, P2217, DOI 10.1083/jcb.201601109
   Sun JJ, 2015, BMC GENOMICS, V16, DOI 10.1186/s12864-015-2044-9
   Valadi H, 2007, NAT CELL BIOL, V9, P654, DOI 10.1038/ncb1596
   Villarroya-Beltri C, 2013, NAT COMMUN, V4, DOI 10.1038/ncomms3980
   Vonk LA, 2018, THERANOSTICS, V8, P906, DOI 10.7150/thno.20746
   Wang B, 2016, MOL THER, V24, P1290, DOI 10.1038/mt.2016.90
   Wang XH, 2015, SCI REP-UK, V5, DOI 10.1038/srep13721
   Winter J, 2009, NAT CELL BIOL, V11, P228, DOI 10.1038/ncb0309-228
   Xin HQ, 2017, STROKE, V48, P747, DOI 10.1161/STROKEAHA.116.015204
   Xin HQ, 2013, STEM CELLS, V31, P2737, DOI 10.1002/stem.1409
   Xin HQ, 2012, STEM CELLS, V30, P1556, DOI 10.1002/stem.1129
   Yeo RWY, 2013, ADV DRUG DELIVER REV, V65, P336, DOI 10.1016/j.addr.2012.07.001
   Yu B, 2015, INT J CARDIOL, V182, P349, DOI 10.1016/j.ijcard.2014.12.043
   Zheng GP, 2014, RESP RES, V15, DOI 10.1186/1465-9921-15-39
   Zhou Y, 2016, AM J PHYSIOL-RENAL, V310, pF27, DOI 10.1152/ajprenal.00303.2015
   Zijlstra C, 2016, J CLIN INVEST, V126, P1144, DOI 10.1172/JCI81128
NR 64
TC 240
Z9 260
U1 1
U2 36
PU BMC
PI LONDON
PA CAMPUS, 4 CRINAN ST, LONDON N1 9XW, ENGLAND
SN 1757-6512
J9 STEM CELL RES THER
JI Stem Cell Res. Ther.
PD NOV 21
PY 2018
VL 9
AR 320
DI 10.1186/s13287-018-1069-9
PG 9
WC Cell & Tissue Engineering; Cell Biology; Medicine, Research &
   Experimental
WE Science Citation Index Expanded (SCI-EXPANDED)
SC Cell Biology; Research & Experimental Medicine
GA HB3MU
UT WOS:000450956400005
PM 30463593
OA Green Submitted, gold
DA 2026-02-11
ER

PT J
AU Yu, L
   Qin, JX
   Xing, JJ
   Dai, ZH
   Zhang, TT
   Wang, F
   Zhou, J
   Zhang, XB
   Chen, X
   Gu, YJ
AF Yu, Lei
   Qin, Jianxin
   Xing, Jiajun
   Dai, Zihao
   Zhang, Tingting
   Wang, Feng
   Zhou, Jin
   Zhang, Xiaobai
   Chen, Xia
   Gu, Yunjuan
TI The mechanisms of exosomes in diabetic foot ulcers healing: a detailed
   review
SO JOURNAL OF MOLECULAR MEDICINE-JMM
LA English
DT Review; Early Access
DE Exosomes; Diabetic foot ulcers; Angiogenesis; Wound healing;
   Regenerative medicine
ID MESENCHYMAL STEM-CELLS; EXTRACELLULAR VESICLES; ANGIOGENESIS; PROMOTE;
   INFLAMMATION; THERAPY; DIFFERENTIATION; POPULATION; MIGRATION; PROGRESS
AB As time goes by, the morbidity of diabetes mellitus continues to rise, and the economic burden of diabetic foot ulcers as a common and serious complication of diabetes is increasing. However, currently there is no unified clinical treatment strategy for this complication, and the therapeutic efficacy is unsatisfactory. Recent studies have revealed that biological effects of exosomes involved in multiple stages of the process of wound closure are similar to source cells. Compared with source cells, exosomes possess lowly immunogenicity, highly stability and easily stored, etc. Accumulating evidence confirmed that exosomes promote diabetic wound healing through various pathways such as promoting angiogenesis, collagen fiber deposition, and inhibiting inflammation. The superior therapeutic efficacy of exosomes in accelerating diabetic cutaneous wound healing has attracted an increasing attention. Notably, the molecular mechanisms of exosomes vary among different sources in the chronic wound closure of diabetes. This review focuses on the specific roles and mechanisms of different cell- or tissue-derived exosomes relevant to wound healing. Additionally, the paper provides an overview of the current pre-clinical and clinical applications of exosomes, illustrates their special advantages in wound repair. Furthermore, we discuss the potential obstacles and various solutions for future research on exosomes in the management of diabetic foot ulcer. The aim is to offer novel insights and approaches for the treatment of diabetic foot ulcer.
C1 [Yu, Lei; Dai, Zihao; Zhang, Tingting; Gu, Yunjuan] Nantong Univ, Affiliated Hosp, Med Sch, Dept Endocrinol & Metab, Nantong 226001, Peoples R China.
   [Qin, Jianxin; Xing, Jiajun; Chen, Xia] Nantong Univ, Med Sch, Dept Histol & Embryol, Nantong 226001, Jiangsu, Peoples R China.
   [Wang, Feng; Zhou, Jin] Nantong Xingzhong Cell Engn Co LTD, Nantong 226001, Jiangsu, Peoples R China.
   [Zhang, Xiaobai] Nantong Univ, Nantong Peoples Hosp 3, Affiliated Nantong Hosp 3, Dept Resp Med, Nantong, Peoples R China.
C3 Nantong University; Nantong University; Nantong University
RP Gu, YJ (corresponding author), Nantong Univ, Affiliated Hosp, Med Sch, Dept Endocrinol & Metab, Nantong 226001, Peoples R China.; Chen, X (corresponding author), Nantong Univ, Med Sch, Dept Histol & Embryol, Nantong 226001, Jiangsu, Peoples R China.
EM ylchenxia@ntu.edu.cn; desette@ntu.edu.cn
RI Gu, Yunjuan/JFS-5110-2023; dai, zihao/JCD-9836-2023
FU Key special science and technology plan projects of COVID-19 for
   People's livelihood [H202136]
FX This work was supported by Nantong Grant from the Key special science
   and technology plan projects of COVID-19 for People's livelihood (No.
   H202136).
CR Alcayaga-Miranda F, 2015, STEM CELL RES THER, V6, DOI 10.1186/s13287-015-0013-5
   Armstrong DG, 2017, NEW ENGL J MED, V376, P2367, DOI 10.1056/NEJMra1615439
   Balbi C, 2017, STEM CELL TRANSL MED, V6, P1340, DOI 10.1002/sctm.16-0297
   Bo YY, 2022, J NANOBIOTECHNOL, V20, DOI 10.1186/s12951-022-01504-8
   Burgess DJ, 2014, NAT REV GENET, V15, DOI 10.1038/nrg3780
   Chang M, 2021, ACCOUNTS CHEM RES, V54, P1080, DOI 10.1021/acs.accounts.0c00864
   Chen CY, 2018, THERANOSTICS, V8, P1607, DOI 10.7150/thno.22958
   Chen LS, 2021, CELL BIOL INT, V45, P1976, DOI 10.1002/cbin.11627
   Chudzik Wieslaw, 2007, Pol Merkur Lekarski, V22, P66
   Dalirfardouei R, 2019, J TISSUE ENG REGEN M, V13, P555, DOI 10.1002/term.2799
   Diegelmann RF, 2004, FRONT BIOSCI-LANDMRK, V9, P283, DOI 10.2741/1184
   Ding JN, 2019, BIOMED RES INT, V2019, DOI 10.1155/2019/9742765
   Du W, 2017, BIOMATERIALS, V133, P70, DOI 10.1016/j.biomaterials.2017.04.030
   Duan MN, 2020, STEM CELL RES THER, V11, DOI 10.1186/s13287-020-01971-6
   Dunnwald M, 2001, EXP DERMATOL, V10, P45, DOI 10.1034/j.1600-0625.2001.100106.x
   El-Sayed KMF, 2016, STEM CELLS INT, V2016, DOI 10.1155/2016/7154327
   Fang S, 2016, STEM CELL TRANSL MED, V5, P1425, DOI 10.5966/sctm.2015-0367
   Farhadihosseinabadi B, 2018, ARTIF CELL NANOMED B, V46, P431, DOI 10.1080/21691401.2018.1458730
   Geiger A, 2015, BIOCHEM BIOPH RES CO, V467, P303, DOI 10.1016/j.bbrc.2015.09.166
   Guan Y, 2021, SCI ADV, V7, DOI 10.1126/sciadv.abj0153
   Guo SC, 2017, THERANOSTICS, V7, P81, DOI 10.7150/thno.16803
   Han XY, 2021, CELL CYCLE, V20, P616, DOI 10.1080/15384101.2021.1894813
   Han YN, 2018, INT J BIOL SCI, V14, P633, DOI 10.7150/ijbs.25018
   He CJ, 2018, THERANOSTICS, V8, P237, DOI 10.7150/thno.21945
   Hoshino A, 2015, NATURE, V527, P329, DOI 10.1038/nature15756
   Hu HH, 2018, CHEM-BIOL INTERACT, V292, P76, DOI 10.1016/j.cbi.2018.07.008
   Hu Y, 2018, THERANOSTICS, V8, P169, DOI 10.7150/thno.21234
   Hu YQ, 2021, J NANOBIOTECHNOL, V19, DOI 10.1186/s12951-021-00894-5
   Jahangir Mohammed Asadullah, 2018, Artif Cells Nanomed Biotechnol, V46, P66, DOI 10.1080/21691401.2017.1411933
   Jia RZ, 2015, CELL PHYSIOL BIOCHEM, V36, P2299, DOI 10.1159/000430193
   Jiang SJ, 2020, PHARMAZIE, V75, P576, DOI 10.1691/ph.2020.0652
   Jiawei S, 2022, FRONT BIOENG BIOTECH, V10, DOI 10.3389/fbioe.2022.942077
   Kalluri R, 2020, SCIENCE, V367, P640, DOI 10.1126/science.aau6977
   Kanter JE, 2008, CIRC RES, V103, pE116, DOI 10.1161/CIRCRESAHA.108.182642
   Keshtkar S, 2018, STEM CELL RES THER, V9, DOI 10.1186/s13287-018-0791-7
   Kim H, 2019, ADV SCI, V6, DOI 10.1002/advs.201900513
   Kim S, 2018, INT J MOL SCI, V19, DOI 10.3390/ijms19103119
   Kim S, 2021, BIOMATER SCI-UK, V9, P3028, DOI 10.1039/d0bm01801e
   Komaki M, 2017, STEM CELL RES THER, V8, DOI 10.1186/s13287-017-0660-9
   Kwon HH, 2020, ACTA DERM-VENEREOL, V100, DOI 10.2340/00015555-3666
   Landén NX, 2016, CELL MOL LIFE SCI, V73, P3861, DOI 10.1007/s00018-016-2268-0
   Lee HD, 2014, EUR J IMMUNOL, V44, P1156, DOI 10.1002/eji.201343660
   Li DY, 2022, DIABETES RES CLIN PR, V187, DOI 10.1016/j.diabres.2022.109882
   Li JF, 2022, PHARMACEUTICALS-BASE, V15, DOI 10.3390/ph15050595
   Li MD, 2019, ARTIF CELL NANOMED B, V47, P3793, DOI 10.1080/21691401.2019.1669617
   Li P, 2017, THERANOSTICS, V7, P789, DOI 10.7150/thno.18133
   Li XC, 2016, J DIABETES COMPLICAT, V30, P986, DOI 10.1016/j.jdiacomp.2016.05.009
   Li X, 2018, EXP MOL MED, V50, DOI 10.1038/s12276-018-0058-5
   Li YW, 2021, BIOTECHNOL LETT, V43, P1675, DOI 10.1007/s10529-021-03148-4
   Lin JY, 2021, SMALL, V17, DOI 10.1002/smll.202007235
   Liu DS, 2023, SMALL, V19, DOI 10.1002/smll.202206819
   Liu JW, 2021, STEM CELL REV REP, V17, P305, DOI 10.1007/s12015-020-09992-7
   Liu MA, 2022, STEM CELL RES THER, V13, DOI 10.1186/s13287-022-02783-6
   Ma T, 2019, J CELL BIOCHEM, V120, P10847, DOI 10.1002/jcb.28376
   Man K, 2020, NANOMATERIALS-BASEL, V10, DOI 10.3390/nano10091838
   Mathew SA, 2020, CELL MOL LIFE SCI, V77, P253, DOI 10.1007/s00018-019-03268-1
   Mi BB, 2020, J NANOBIOTECHNOL, V18, DOI 10.1186/s12951-020-00624-3
   Momen-Heravi F, 2017, METHODS MOL BIOL, V1660, P25, DOI 10.1007/978-1-4939-7253-1_3
   Park GH, 2023, J COSMET DERMATOL-US, V22, P3418, DOI 10.1111/jocd.15872
   Prompers L, 2007, DIABETOLOGIA, V50, P18, DOI 10.1007/s00125-006-0491-1
   Redvers RP, 2006, P NATL ACAD SCI USA, V103, P13168, DOI 10.1073/pnas.0602579103
   Rodrigues M, 2019, PHYSIOL REV, V99, P665, DOI 10.1152/physrev.00067.2017
   Salazar JJ, 2016, J DIABETES COMPLICAT, V30, P746, DOI 10.1016/j.jdiacomp.2015.12.017
   Salomon C, 2013, PLOS ONE, V8, DOI 10.1371/journal.pone.0068451
   Shen K, 2022, Zhonghua Shao Shang Yu Chuang Mian Xiu Fu Za Zhi, V38, P215, DOI 10.3760/cma.j.cn501120-20201116-00477
   Shi Q, 2017, FRONT PHYSIOL, V8, DOI 10.3389/fphys.2017.00904
   Shiekh PA, 2020, BIOMATERIALS, V249, DOI 10.1016/j.biomaterials.2020.120020
   Shu SL, 2020, J EXTRACELL VESICLES, V9, DOI 10.1080/20013078.2019.1692401
   Sun YX, 2018, ACS NANO, V12, P7613, DOI 10.1021/acsnano.7b07643
   Tao SC, 2017, STEM CELL TRANSL MED, V6, P736, DOI 10.5966/sctm.2016-0275
   Thulabandu V, 2018, WIRES DEV BIOL, V7, DOI 10.1002/wdev.307
   Ti DD, 2015, J TRANSL MED, V13, DOI 10.1186/s12967-015-0642-6
   Tutuianu R, 2021, INT J MOL SCI, V22, DOI 10.3390/ijms22126239
   Vendramin FS, 2006, Revista do Colegio Brasileiro de Cirurgioes, V33
   Vulliet PR, 2004, LANCET, V363, P783, DOI 10.1016/S0140-6736(04)15695-X
   Walmsley GG, 2015, PLAST RECONSTR SURG, V135, P907, DOI 10.1097/PRS.0000000000000972
   Walsh JW, 2016, DIABETIC MED, V33, P1493, DOI 10.1111/dme.13054
   Wang CG, 2019, THERANOSTICS, V9, P65, DOI 10.7150/thno.29766
   Wang J, 2021, J NANOBIOTECHNOL, V19, DOI 10.1186/s12951-021-00942-0
   Wang P, 2022, J INVEST DERMATOL, V142, P2508, DOI 10.1016/j.jid.2022.01.030
   Wang R, 2020, INT IMMUNOPHARMACOL, V81, DOI 10.1016/j.intimp.2019.106030
   Wei P, 2020, BURNS TRAUMA, V8, DOI 10.1093/burnst/tkaa020
   Wgealla MMAMA, 2022, J COSMET DERMATOL-US, V21, P5026, DOI 10.1111/jocd.14956
   Wu D, 2020, INT J NANOMED, V15, P7979, DOI 10.2147/IJN.S275650
   Wu PP, 2018, CYTOTHERAPY, V20, P291, DOI 10.1016/j.jcyt.2017.11.002
   Xu N, 2018, INT J BIOL MACROMOL, V117, P102, DOI 10.1016/j.ijbiomac.2018.05.066
   Yan CC, 2022, FRONT BIOENG BIOTECH, V10, DOI 10.3389/fbioe.2022.829868
   Yan YM, 2017, MOL THER, V25, P465, DOI 10.1016/j.ymthe.2016.11.019
   Yang DB, 2020, THERANOSTICS, V10, P3684, DOI 10.7150/thno.41580
   Yang JY, 2020, INT J NANOMED, V15, P5911, DOI 10.2147/IJN.S249129
   Ye CX, 2022, FRONT BIOENG BIOTECH, V10, DOI 10.3389/fbioe.2022.1053679
   Yi M, 2019, AM J PHYSIOL-CELL PH, V317, pC932, DOI 10.1152/ajpcell.00534.2018
   Yu MY, 2020, STEM CELL RES THER, V11, DOI 10.1186/s13287-020-01824-2
   Yu QQ, 2022, MICROVASC RES, V140, DOI 10.1016/j.mvr.2021.104306
   Yuan M, 2022, J NANOBIOTECHNOL, V20, DOI 10.1186/s12951-022-01354-4
   Zhang B, 2015, STEM CELLS, V33, P2158, DOI 10.1002/stem.1771
   Zhang DY, 2014, GENES DIS, V1, P8, DOI 10.1016/j.gendis.2014.07.001
   Zhang JY, 2016, INT J BIOL SCI, V12, P1472, DOI 10.7150/ijbs.15514
   Zhang JY, 2015, J TRANSL MED, V13, DOI 10.1186/s12967-015-0417-0
   Zhang L, 2021, J CELL MOL MED, V25, P2148, DOI 10.1111/jcmm.16192
   Zhang QW, 2020, STEM CELL RES THER, V11, DOI 10.1186/s13287-020-01951-w
   Zhang X, 2021, STEM CELL RES THER, V12, DOI 10.1186/s13287-021-02475-7
   Zhang Y, 2021, FRONT CELL DEV BIOL, V9, DOI 10.3389/fcell.2021.685873
   Zhang Y, 2020, INT J NANOMED, V15, P6917, DOI 10.2147/IJN.S264498
   Zhang YY, 2021, MAT SCI ENG C-MATER, V120, DOI 10.1016/j.msec.2020.111671
   Zhao B, 2017, Zhonghua Shao Shang Za Zhi, V33, P18, DOI 10.3760/cma.j.issn.1009-2587.2017.01.005
   Zhao B, 2018, STEM CELLS INT, V2018, DOI 10.1155/2018/5420463
   Zhao B, 2017, J MOL HISTOL, V48, P121, DOI 10.1007/s10735-017-9711-x
   Zhao DY, 2020, J MOL HISTOL, V51, P251, DOI 10.1007/s10735-020-09877-6
   Zhao R, 2021, ADIPOCYTE, V10, P587, DOI 10.1080/21623945.2021.1983242
   Zheng DD, 2021, FRONT CELL DEV BIOL, V8, DOI 10.3389/fcell.2020.616161
   [周欣 Zhou Xin], 2021, [中国医药工业杂志, Chinese Journal of Pharmaceuticals], V52, P1199
   Zhou Y, 2021, STEM CELL RES THER, V12, DOI 10.1186/s13287-021-02287-9
NR 113
TC 15
Z9 17
U1 6
U2 33
PU SPRINGER HEIDELBERG
PI HEIDELBERG
PA TIERGARTENSTRASSE 17, D-69121 HEIDELBERG, GERMANY
SN 0946-2716
EI 1432-1440
J9 J MOL MED
JI J. Mol. Med.
PD 2023 SEP 11
PY 2023
DI 10.1007/s00109-023-02357-w
EA SEP 2023
PG 20
WC Genetics & Heredity; Medicine, Research & Experimental
WE Science Citation Index Expanded (SCI-EXPANDED)
SC Genetics & Heredity; Research & Experimental Medicine
GA R2GT6
UT WOS:001062587300001
PM 37691076
DA 2026-02-11
ER

PT J
AU Graça, AL
   Domingues, RMA
   Gomez-Florit, M
   Gomes, ME
AF Graca, Ana L.
   Domingues, Rui M. A.
   Gomez-Florit, Manuel
   Gomes, Manuela E.
TI Platelet-Derived Extracellular Vesicles Promote Tenogenic
   Differentiation of Stem Cells on Bioengineered Living Fibers
SO INTERNATIONAL JOURNAL OF MOLECULAR SCIENCES
LA English
DT Article
DE extracellular vesicles; platelets; stem cells; tenogenic
   differentiation; hierarchical scaffolds; composite living fibers
ID TENDON; EXOSOMES; FUTURE; REPAIR; FATE
AB Tendon mimetic scaffolds that recreate the tendon hierarchical structure and niche have increasing potential to fully restore tendon functionality. However, most scaffolds lack biofunctionality to boost the tenogenic differentiation of stem cells. In this study, we assessed the role of platelet-derived extracellular vesicles (EVs) in stem cells' tenogenic commitment using a 3D bioengineered in vitro tendon model. First, we relied on fibrous scaffolds coated with collagen hydrogels encapsulating human adipose-derived stem cells (hASCs) to bioengineer our composite living fibers. We found that the hASCs in our fibers showed high elongation and cytoskeleton anisotropic organization, typical of tenocytes. Moreover, acting as biological cues, platelet-derived EVs boosted the hASCs' tenogenic commitment, prevented phenotypic drift, enhanced the deposition of the tendon-like extracellular matrix, and induced lower collagen matrix contraction. In conclusion, our living fibers provided an in vitro system for tendon tissue engineering, allowing us to study not only the tendon microenvironment but also the influence of biochemical cues on stem cell behavior. More importantly, we showed that platelet-derived EVs are a promising biochemical tool for tissue engineering and regenerative medicine applications that are worthy of further exploration, as paracrine signaling might potentiate tendon repair and regeneration.
C1 [Graca, Ana L.; Domingues, Rui M. A.; Gomes, Manuela E.] Univ Minho, I3Bs Res Inst Biomat Biodegradables & Biomimet, Headquarters European Inst Excellence Tissue Engn, 3Bs Res Grp, AvePk,Parque Ciencia & Tecnol, P-4805017 Guimaraes, Portugal.
   [Graca, Ana L.; Domingues, Rui M. A.; Gomes, Manuela E.] ICVS 3Bs PT Govt Associate Lab, P-4805017 Guimaraes, Portugal.
   [Gomez-Florit, Manuel] Hlth Res Inst Balearic Isl IdISBa, Palma De Mallorca 07010, Spain.
C3 Universidade do Minho; Laboratorio Associado ICVS 3B's; Institut
   Investigacio Sanitaria Illes Balears (IdISBa)
RP Gomes, ME (corresponding author), Univ Minho, I3Bs Res Inst Biomat Biodegradables & Biomimet, Headquarters European Inst Excellence Tissue Engn, 3Bs Res Grp, AvePk,Parque Ciencia & Tecnol, P-4805017 Guimaraes, Portugal.; Gomes, ME (corresponding author), ICVS 3Bs PT Govt Associate Lab, P-4805017 Guimaraes, Portugal.; Gomez-Florit, M (corresponding author), Hlth Res Inst Balearic Isl IdISBa, Palma De Mallorca 07010, Spain.
EM manuel.gomezflorit@ssib.es; megomes@i3bs.uminho.pt
RI Gomez-Florit, Manuel/I-9408-2014; Graça, Ana/AAB-8733-2020; Domingues,
   Rui/G-3893-2011; Gomes, Manuela/B-6282-2009
OI Gomez-Florit, Manuel/0000-0001-7758-1251; Graça,
   Ana/0000-0002-4338-9525; Domingues, Rui/0000-0002-3654-9906; Gomes,
   Manuela/0000-0002-2036-6291
FU ERC CoG MagTendon [772817]; EC Twinning project Achilles [810850];
   Fundacao para a Ciencia e a Tecnologia (FCT) [PD/59/2013,
   PD/BD/135255/2017, COVID/BD/152017/2021, 2020.03410.CEECIND,
   PTDC/NAN-MAT/30595/2017]; EU through the European Social Fund Plus for
   the Miguel Servet [CP21/00136]; European Research Council (ERC) [772817]
   Funding Source: European Research Council (ERC)
FX This research was funded by ERC CoG MagTendon, grant agreement 772817;
   EC Twinning project Achilles 810850; Fundacao para a Ciencia e a
   Tecnologia (FCT) for PhD grants PD/59/2013, PD/BD/135255/2017, and
   COVID/BD/152017/2021 (A.L.G.) and contract 2020.03410.CEECIND
   (R.M.A.D.); and project PTDC/NAN-MAT/30595/2017. M.G.-F. also thanks the
   Carlos III Health Institute and the EU through the European Social Fund
   Plus for the Miguel Servet contract CP21/00136.
CR Akbari M, 2014, ADV FUNCT MATER, V24, P4060, DOI 10.1002/adfm.201303655
   Almeida H, 2019, ACS APPL MATER INTER, V11, P19830, DOI 10.1021/acsami.9b04616
   Biernacka A, 2011, GROWTH FACTORS, V29, P196, DOI 10.3109/08977194.2011.595714
   Burnouf T, 2016, BIOMATERIALS, V76, P371, DOI 10.1016/j.biomaterials.2015.10.065
   Calejo I, 2022, ADV HEALTHC MATER, V11, DOI 10.1002/adhm.202102863
   Cheng LS, 2022, NAT REV DRUG DISCOV, V21, P379, DOI 10.1038/s41573-022-00410-w
   Costa-Almeida R, 2019, BIOMED MATER, V14, DOI 10.1088/1748-605X/ab0de6
   Costa-Almeida R, 2018, J TISSUE ENG REGEN M, V12, P1039, DOI 10.1002/term.2605
   Derynck R, 2019, SCI SIGNAL, V12, DOI 10.1126/scisignal.aav5183
   Docheva D, 2005, MOL CELL BIOL, V25, P699, DOI 10.1128/MCB.25.2.699-705.2005
   Docheva D, 2015, ADV DRUG DELIVER REV, V84, P222, DOI 10.1016/j.addr.2014.11.015
   Domingues RMA, 2016, ADV HEALTHC MATER, V5, P1364, DOI 10.1002/adhm.201501048
   Erisken C, 2013, TISSUE ENG PT A, V19, P519, DOI 10.1089/ten.tea.2012.0072
   Everts P, 2020, INT J MOL SCI, V21, DOI 10.3390/ijms21207794
   Fallahi A, 2020, ACS BIOMATER SCI ENG, V6, P1112, DOI 10.1021/acsbiomaterials.9b00992
   Gomez-Florit M, 2022, ADV DRUG DELIVER REV, V185, DOI 10.1016/j.addr.2022.114299
   Graça AL, 2022, NANOSCALE, V14, P6543, DOI 10.1039/d1nr08108j
   Graça AL, 2022, INT J MOL SCI, V23, DOI 10.3390/ijms23062948
   Grangier A, 2021, ADV DRUG DELIVER REV, V176, DOI 10.1016/j.addr.2021.113843
   Gupta S, 2007, AM J PHYSIOL-HEART C, V292, pH3052, DOI 10.1152/ajpheart.01355.2006
   Huang CC, 2016, BIOMATERIALS, V111, P103, DOI 10.1016/j.biomaterials.2016.09.029
   Huang XW, 2012, AM J RESP CELL MOL, V47, P340, DOI 10.1165/rcmb.2012-0050OC
   Huleihel L, 2016, SCI ADV, V2, DOI 10.1126/sciadv.1600502
   Johnson J, 2021, TRENDS BIOTECHNOL, V39, P598, DOI 10.1016/j.tibtech.2020.10.004
   Kaji DA, 2020, ELIFE, V9, DOI 10.7554/eLife.51779
   Kannus P, 2000, SCAND J MED SCI SPOR, V10, P312, DOI 10.1034/j.1600-0838.2000.010006312.x
   Kjær M, 2006, J ANAT, V208, P445, DOI 10.1111/j.1469-7580.2006.00549.x
   LaCroix AS, 2013, J APPL PHYSIOL, V115, P43, DOI 10.1152/japplphysiol.01449.2012
   Laranjeira M, 2017, SMALL, V13, DOI 10.1002/smll.201700689
   Lee NM, 2017, BIOMATERIALS, V112, P303, DOI 10.1016/j.biomaterials.2016.10.013
   Lin JX, 2018, ACTA BIOMATER, V70, P1, DOI 10.1016/j.actbio.2018.01.012
   Lobb RJ, 2015, J EXTRACELL VESICLES, V4, DOI 10.3402/jev.v4.27031
   Lomas AJ, 2015, ADV DRUG DELIVER REV, V84, P257, DOI 10.1016/j.addr.2014.11.022
   Mendes BB, 2018, ADV DRUG DELIVER REV, V129, P376, DOI 10.1016/j.addr.2017.12.018
   Meng JW, 2019, ADV FUNCT MATER, V29, DOI 10.1002/adfm.201902220
   Narayanan R, 2016, STEM CELLS INT, V2016, DOI 10.1155/2016/3808674
   Perikamana SKM, 2018, BIOMATERIALS, V165, P79, DOI 10.1016/j.biomaterials.2018.02.046
   Rada T, 2009, J TISSUE ENG REGEN M, V3, P158, DOI 10.1002/term.141
   Riazifar M, 2017, ANNU REV PHARMACOL, V57, P125, DOI 10.1146/annurev-pharmtox-061616-030146
   Rilla K, 2019, MATRIX BIOL, V75-76, P201, DOI 10.1016/j.matbio.2017.10.003
   Schneider M, 2018, ADV DRUG DELIVER REV, V129, P352, DOI 10.1016/j.addr.2017.12.016
   Schoenenberger AD, 2018, ACTA BIOMATER, V71, P306, DOI 10.1016/j.actbio.2018.03.004
   Schweitzer R, 2001, DEVELOPMENT, V128, P3855
   Seo BR, 2020, P NATL ACAD SCI USA, V117, P11387, DOI 10.1073/pnas.1919394117
   Shen H, 2020, J ORTHOP RES, V38, P117, DOI 10.1002/jor.24406
   Shi ZZ, 2019, J TRANSL MED, V17, DOI 10.1186/s12967-019-1960-x
   Shukunami C, 2018, SCI REP-UK, V8, DOI 10.1038/s41598-018-21194-3
   Visser TSOS, 2021, BMJ OPEN SPORT EXERC, V7, DOI 10.1136/bmjsem-2020-001023
   Snedeker JG, 2017, ACTA BIOMATER, V63, P18, DOI 10.1016/j.actbio.2017.08.032
   Spanoudes K, 2014, TRENDS BIOTECHNOL, V32, P474, DOI 10.1016/j.tibtech.2014.06.009
   Steinmann S, 2020, INT J MOL SCI, V21, DOI 10.3390/ijms21030844
   Stroschein SL, 1999, SCIENCE, V286, P771, DOI 10.1126/science.286.5440.771
   Tan GK, 2020, ELIFE, V9, DOI 10.7554/eLife.52695
   Taylor SC, 2019, TRENDS BIOTECHNOL, V37, P761, DOI 10.1016/j.tibtech.2018.12.002
   Titan AL, 2019, NAT CELL BIOL, V21, P1466, DOI 10.1038/s41556-019-0432-0
   Tomás AR, 2019, NANOSCALE, V11, P18255, DOI 10.1039/c9nr04355a
   Torreggiani E, 2014, EUR CELLS MATER, V28, P137, DOI 10.22203/eCM.v028a11
   van Niel G, 2018, NAT REV MOL CELL BIO, V19, P213, DOI 10.1038/nrm.2017.125
   Viau S, 2019, CYTOTHERAPY, V21, P738, DOI 10.1016/j.jcyt.2019.04.053
   Vos T, 2017, LANCET, V390, P1211, DOI 10.1016/S0140-6736(17)32154-2
   Wang JHC, 2006, J BIOMECH, V39, P1563, DOI 10.1016/j.jbiomech.2005.05.011
   Williamson LM, 2013, LANCET, V381, P1866, DOI 10.1016/S0140-6736(13)60631-5
   Wu SH, 2017, ACTA BIOMATER, V62, P102, DOI 10.1016/j.actbio.2017.08.043
   Wunderli SL, 2020, CONNECT TISSUE RES, V61, P262, DOI 10.1080/03008207.2019.1700962
   Yin Z, 2010, BIOMATERIALS, V31, P2163, DOI 10.1016/j.biomaterials.2009.11.083
   Yu HY, 2013, ADV HEALTHC MATER, V2, P1188, DOI 10.1002/adhm.201300053
   Yu HL, 2020, ACTA BIOMATER, V106, P328, DOI 10.1016/j.actbio.2020.01.051
   Zhang CX, 2019, STEM CELLS INT, V2019, DOI 10.1155/2019/3674647
   Zhang JY, 2010, J ORTHOP RES, V28, P639, DOI 10.1002/jor.21046
NR 69
TC 10
Z9 10
U1 0
U2 11
PU MDPI
PI BASEL
PA ST ALBAN-ANLAGE 66, CH-4052 BASEL, SWITZERLAND
SN 1661-6596
EI 1422-0067
J9 INT J MOL SCI
JI Int. J. Mol. Sci.
PD FEB
PY 2023
VL 24
IS 4
AR 3516
DI 10.3390/ijms24043516
PG 17
WC Biochemistry & Molecular Biology; Chemistry, Multidisciplinary
WE Science Citation Index Expanded (SCI-EXPANDED)
SC Biochemistry & Molecular Biology; Chemistry
GA 9I1SY
UT WOS:000939299900001
PM 36834925
OA Green Submitted, gold
DA 2026-02-11
ER

PT J
AU Maiullari, F
   Chirivì, M
   Costantini, M
   Ferretti, AM
   Recchia, S
   Maiullari, S
   Milan, M
   Presutti, D
   Pace, V
   Raspa, M
   Scavizzi, F
   Massetti, M
   Petrella, L
   Fanelli, M
   Rizzi, M
   Fortunato, O
   Moretti, F
   Caradonna, E
   Bearzi, C
   Rizzi, R
AF Maiullari, Fabio
   Chirivi, Maila
   Costantini, Marco
   Ferretti, Anna Maria
   Recchia, Sandro
   Maiullari, Silvia
   Milan, Marika
   Presutti, Dario
   Pace, Valentina
   Raspa, Marcello
   Scavizzi, Ferdinando
   Massetti, Massimo
   Petrella, Lella
   Fanelli, Mara
   Rizzi, Marta
   Fortunato, Orazio
   Moretti, Fabiola
   Caradonna, Eugenio
   Bearzi, Claudia
   Rizzi, Roberto
TI In vivo organized neovascularization induced by 3D bioprinted
   endothelial-derived extracellular vesicles
SO BIOFABRICATION
LA English
DT Article
DE 3D bioprinting; extracellular vesicles; innovative bioinks;
   neovascularization
AB Extracellular vesicles (EVs) have become a key tool in the biotechnological landscape due to their well-documented ability to mediate intercellular communication. This feature has been explored and is under constant investigation by researchers, who have demonstrated the important role of EVs in several research fields ranging from oncology to immunology and diagnostics to regenerative medicine. Unfortunately, there are still some limitations to overcome before clinical application, including the inability to confine the EVs to strategically defined sites of interest to avoid side effects. In this study, for the first time, EV application is supported by 3D bioprinting technology to develop a new strategy for applying the angiogenic cargo of human umbilical vein endothelial cell-derived EVs in regenerative medicine. EVs, derived from human endothelial cells and grown under different stressed conditions, were collected and used as bioadditives for the formulation of advanced bioinks. After in vivo subcutaneous implantation, we demonstrated that the bioprinted 3D structures, loaded with EVs, supported the formation of a new functional vasculature in situ, consisting of blood-perfused microvessels recapitulating the printed pattern. The results obtained in this study favour the development of new therapeutic approaches for critical clinical conditions, such as the need for prompt revascularization of ischaemic tissues, which represent the fundamental substrate for advanced regenerative medicine applications.
C1 [Maiullari, Fabio] Gemelli Molise SpA, Campobasso, Italy.
   [Maiullari, Fabio; Chirivi, Maila; Milan, Marika; Bearzi, Claudia; Rizzi, Roberto] Ist Nazl Genet Mol INGM Romeo Enrica Invernizzi, Milan, Italy.
   [Chirivi, Maila; Maiullari, Silvia; Milan, Marika; Presutti, Dario; Pace, Valentina; Raspa, Marcello; Scavizzi, Ferdinando; Moretti, Fabiola; Bearzi, Claudia] Natl Res Council Italy IBBC CNR, Inst Biochem & Cell Biol, Rome, Italy.
   [Costantini, Marco; Presutti, Dario] Polish Acad Sci, Inst Phys Chem, Warsaw, Poland.
   [Ferretti, Anna Maria] Natl Res Council Italy SCITEC CNR, Inst Chem Sci & Technol Giulio Natta, Milan, Italy.
   [Recchia, Sandro] Univ Insubria, Dept Sci & High Technol, Como, Italy.
   [Maiullari, Silvia] Univ Cattolica Sacro Cuore, Inst Pathol, Rome, Italy.
   [Pace, Valentina] Sapienza Univ Rome, Dept Expt Med, Rome, Italy.
   [Massetti, Massimo] IRCCS Fdn Policlin Univ Agostino Gemelli, Dept Cardiovasc Dis, Rome, Italy.
   [Petrella, Lella; Fanelli, Mara] Gemelli Molise SpA, Lab Mol Oncol, Campobasso, Italy.
   [Rizzi, Marta] Natl Res Council Italy UPGO CNR, Ufficio Programmaz & Grant Off, Rome, Italy.
   [Fortunato, Orazio] IRCCS Fdn Ist Nazl Tumori, Dept Res, Tumor Genom Unit, Milan, Italy.
   [Moretti, Fabiola] IRCCS Regina Elena Natl Canc Inst, Rome, Italy.
   [Caradonna, Eugenio] Gemelli Molise SpA, Res Unit, Campobasso, Italy.
   [Rizzi, Roberto] Natl Res Council Italy ITB CNR, Inst Biomed Technol, Milan, Italy.
C3 Consiglio Nazionale delle Ricerche (CNR); Istituto di Biochimica e
   Biologia Cellulare (IBBC-CNR); Polish Academy of Sciences; Institute of
   Physical Chemistry of the Polish Academy of Sciences; Consiglio
   Nazionale delle Ricerche (CNR); Istituto di Scienze Tecnologie Chimiche
   Giulio Natta (SCITEC-CNR); University of Insubria; Catholic University
   of the Sacred Heart; IRCCS Policlinico Gemelli; Sapienza University
   Rome; Catholic University of the Sacred Heart; IRCCS Policlinico
   Gemelli; Fondazione IRCCS Istituto Nazionale Tumori Milan; Consiglio
   Nazionale delle Ricerche (CNR); Istituto di Tecnologie Biomediche
   (ITB-CNR)
RP Rizzi, R (corresponding author), Ist Nazl Genet Mol INGM Romeo Enrica Invernizzi, Milan, Italy.; Rizzi, R (corresponding author), Natl Res Council Italy ITB CNR, Inst Biomed Technol, Milan, Italy.
EM roberto.rizzi@cnr.it
RI MILAN, MARIKA/AAB-7000-2019; Maiullari, Fabio/KAM-5140-2024; Fanelli,
   Mara/U-7495-2019; Bearzi, Claudia/ACA-3056-2022; Fortunato,
   Orazio/H-2213-2017; Petrella, Lella/J-8764-2016; Ferretti,
   Anna/E-6861-2010; Moretti, Fabiola/I-5647-2013; Costantini,
   Marco/X-4403-2018; Maiullari, Silvia/AHE-7539-2022; RASPA,
   MARCELLO/AAX-6807-2020; scavizzi, ferdinando/AAX-5443-2021
OI MILAN, MARIKA/0000-0003-2535-0640; Maiullari, Fabio/0000-0002-3641-0031;
   Fanelli, Mara/0000-0001-5240-6932; Fortunato,
   Orazio/0000-0001-9874-7273; Chirivì, Maila/0000-0002-7805-7993;
   Petrella, Lella/0000-0001-8556-7804; Moretti,
   Fabiola/0000-0002-2691-1254; MASSETTI, Massimo/0000-0002-7100-8478;
   Costantini, Marco/0000-0003-2756-5872; Maiullari,
   Silvia/0000-0001-9240-5299; Presutti, Dario/0000-0002-0207-6338; RIZZI,
   ROBERTO/0000-0001-6084-7199; 
FU Regione Lazio, LAZIO INNOVA [85-2017-15095]; Italian Regenerative
   Medicine Infrastructure (IRMI), Cluster ALISEI [CTN01_00177_888744];
   National Science Centre Poland (NCN) within SONATA 14 Project
   [2018/31/D/ST8/03647]
FX This research was funded by Regione Lazio, LAZIO INNOVA (85-2017-15095)
   and by the Italian Regenerative Medicine Infrastructure (IRMI), Cluster
   ALISEI (CTN01_00177_888744). This study was also supported by the
   National Science Centre Poland (NCN) within SONATA 14 Project No.
   2018/31/D/ST8/03647 to MC. We are grateful to Chiara Cordiglieri and
   INGM Imaging Facility for their assistance during image acquisition.
CR Arderiu G, 2015, ARTERIOSCL THROM VAS, V35, P348, DOI 10.1161/ATVBAHA.114.303927
   Autiero M, 2003, NAT MED, V9, P936, DOI 10.1038/nm884
   Bachurski D, 2019, J EXTRACELL VESICLES, V8, DOI 10.1080/20013078.2019.1596016
   Baci D, 2020, CELLS-BASEL, V9, DOI 10.3390/cells9061527
   Bister N, 2020, J EXTRACELL VESICLES, V10, DOI 10.1002/jev2.12002
   Borzi C, 2019, CELL DEATH DIS, V10, DOI 10.1038/s41419-019-2003-5
   Burnley-Hall N, 2017, NITRIC OXIDE-BIOL CH, V63, P1, DOI 10.1016/j.niox.2016.12.005
   Carmeliet P, 2001, NAT MED, V7, P575, DOI 10.1038/87904
   Claesson-Welsh L, 2003, BIOCHEM SOC T, V31, P20, DOI 10.1042/bst0310020
   Colosi C, 2016, ADV MATER, V28, P677, DOI 10.1002/adma.201503310
   Dasgupta SK, 2009, BLOOD, V113, P1332, DOI 10.1182/blood-2008-07-167148
   Dasgupta SK, 2012, CIRCULATION, V125, P1664, DOI 10.1161/CIRCULATIONAHA.111.068833
   Datta P, 2017, ACTA BIOMATER, V51, P1, DOI 10.1016/j.actbio.2017.01.035
   De Jong OG, 2014, FRONT IMMUNOL, V5, P1, DOI 10.3389/fimmu.2014.00608
   Ferrara N, 2003, NAT MED, V9, P669, DOI 10.1038/nm0603-669
   Gurunathan S, 2019, CELLS-BASEL, V8, DOI 10.3390/cells8040307
   Hafiane A, 2018, METABOLISM, V85, P213, DOI 10.1016/j.metabol.2018.04.008
   HARDING C, 1983, J CELL BIOL, V97, P329, DOI 10.1083/jcb.97.2.329
   Hemler ME, 2008, NAT REV DRUG DISCOV, V7, P747, DOI 10.1038/nrd2659
   Hemler ME, 2005, NAT REV MOL CELL BIO, V6, P801, DOI 10.1038/nrm1736
   Hemler ME, 2001, J CELL BIOL, V155, P1103, DOI 10.1083/jcb.200108061
   Ionov L, 2018, ADV HEALTHC MATER, V7, DOI 10.1002/adhm.201800412
   Kamisasanuki T, 2011, BIOCHEM BIOPH RES CO, V413, P128, DOI 10.1016/j.bbrc.2011.08.068
   Kikuchi S, 2019, INT J MOL SCI, V20, DOI 10.3390/ijms20102584
   Ko SY, 2019, COMMUN BIOL, V2, DOI 10.1038/s42003-019-0609-x
   Kogure Takayuki, 2013, Genes Cancer, V4, P261, DOI 10.1177/1947601913499020
   Lamichhane TN, 2015, TISSUE ENG PART B-RE, V21, P45, DOI [10.1089/ten.TEB.2014.0300, 10.1089/ten.teb.2014.0300]
   Latifkar A, 2019, J CELL SCI, V132, DOI 10.1242/jcs.222406
   Le Bihan MC, 2012, J PROTEOMICS, V77, P344, DOI 10.1016/j.jprot.2012.09.008
   Lee RT, 2016, CIRCULATION, V133, P2618, DOI 10.1161/CIRCULATIONAHA.115.019214
   Lo SC, 2006, J BIOMED SCI, V13, P787, DOI 10.1007/s11373-006-9107-5
   Ludwig N, 2018, MOL CANCER RES, V16, P1798, DOI 10.1158/1541-7786.MCR-18-0358
   Maiullari F, 2018, SCI REP-UK, V8, DOI 10.1038/s41598-018-31848-x
   Manca ML, 2016, INT J PHARMACEUT, V511, P198, DOI 10.1016/j.ijpharm.2016.07.009
   Margolis L, 2019, PLOS BIOL, V17, DOI 10.1371/journal.pbio.3000363
   Mause SF, 2010, CIRC RES, V107, P1047, DOI 10.1161/CIRCRESAHA.110.226456
   Mleczko J, 2018, MOL NUTR FOOD RES, V62, DOI 10.1002/mnfr.201700917
   Moroni L, 2018, NAT REV MATER, V3, P21, DOI 10.1038/s41578-018-0006-y
   Moroni L, 2018, TRENDS BIOTECHNOL, V36, P384, DOI 10.1016/j.tibtech.2017.10.015
   Mota C, 2015, J TISSUE ENG REGEN M, V9, P174, DOI 10.1002/term.1635
   Mulcahy LA, 2014, J EXTRACELL VESICLES, V3, DOI 10.3402/jev.v3.24641
   Noble JM, 2020, J STRUCT BIOL, V210, DOI 10.1016/j.jsb.2020.107474
   Oggero S, 2019, FRONT PHARMACOL, V10, DOI 10.3389/fphar.2019.01479
   Rahmoune H, 2018, METHODS MOL BIOL, V1735, P221, DOI 10.1007/978-1-4939-7614-0_12
   Ramteke A, 2015, MOL CARCINOGEN, V54, P554, DOI 10.1002/mc.22124
   Rautou PE, 2011, CIRC RES, V108, P335, DOI 10.1161/CIRCRESAHA.110.237420
   Rome S, 2019, FRONT PHYSIOL, V10, DOI 10.3389/fphys.2019.00929
   Sahoo S, 2011, CIRC RES, V109, P724, DOI 10.1161/CIRCRESAHA.111.253286
   Salomon C, 2013, PLOS ONE, V8, DOI 10.1371/journal.pone.0068451
   Sampogna Gianluca, 2015, J Microsc Ultrastruct, V3, P101, DOI [10.1016/j.jmau.2015.05.002, 10.1016/j.jmau.2015.05.002]
   Shao CC, 2018, MOL CANCER, V17, DOI 10.1186/s12943-018-0869-y
   Sheldon H, 2010, BLOOD, V116, P2385, DOI 10.1182/blood-2009-08-239228
   Simpson RJ, 2009, EXPERT REV PROTEOMIC, V6, P267, DOI 10.1586/EPR.09.17
   Skog J, 2008, NAT CELL BIOL, V10, P1470, DOI 10.1038/ncb1800
   Smyth T, 2015, J CONTROL RELEASE, V199, P145, DOI 10.1016/j.jconrel.2014.12.013
   Stamatovic SM, 2006, J IMMUNOL, V177, P2651, DOI 10.4049/jimmunol.177.4.2651
   Taraboletti G, 2002, AM J PATHOL, V160, P673, DOI 10.1016/S0002-9440(10)64887-0
   Thery Clotilde, 2006, Curr Protoc Cell Biol, VChapter 3, DOI 10.1002/0471143030.cb0322s30
   Tjwa M, 2003, CELL TISSUE RES, V314, P5, DOI 10.1007/s00441-003-0776-3
   Todorova D, 2017, CIRC RES, V120, P1658, DOI 10.1161/CIRCRESAHA.117.309681
   Tokarz Aleksandra, 2015, Folia Med Cracov, V55, P35
   Valadi H, 2007, NAT CELL BIOL, V9, P654, DOI 10.1038/ncb1596
   van der Pol E, 2014, J THROMB HAEMOST, V12, P1182, DOI 10.1111/jth.12602
   Wiklander OPB, 2015, J EXTRACELL VESICLES, V4, DOI 10.3402/jev.v4.26316
   Xu D, 2013, ADV DRUG DELIVER REV, V65, P368, DOI 10.1016/j.addr.2012.07.010
   Yáñez-Mó M, 2009, TRENDS CELL BIOL, V19, P434, DOI 10.1016/j.tcb.2009.06.004
   Zernecke A, 2009, SCI SIGNAL, V2, DOI 10.1126/scisignal.2000610
   Zhang Y, 2020, EXP THER MED, V19, P755, DOI 10.3892/etm.2019.8244
   Zhang Y, 2019, CELL BIOSCI, V9, DOI 10.1186/s13578-019-0282-2
NR 69
TC 34
Z9 36
U1 0
U2 35
PU IOP PUBLISHING LTD
PI BRISTOL
PA TEMPLE CIRCUS, TEMPLE WAY, BRISTOL BS1 6BE, ENGLAND
SN 1758-5082
EI 1758-5090
J9 BIOFABRICATION
JI Biofabrication
PD JUL
PY 2021
VL 13
IS 3
AR 035014
DI 10.1088/1758-5090/abdacf
PG 19
WC Engineering, Biomedical; Materials Science, Biomaterials
WE Science Citation Index Expanded (SCI-EXPANDED)
SC Engineering; Materials Science
GA RM2RO
UT WOS:000639512800001
PM 33434889
OA Green Submitted, hybrid
DA 2026-02-11
ER

PT J
AU Wang, Q
   Liu, Y
   Zhang, SQ
   He, F
   Shi, T
   Li, JZ
   Wang, ZM
   Jia, J
AF Wang, Qian
   Liu, Yang
   Zhang, Shuqing
   He, Fan
   Shi, Tong
   Li, Jizong
   Wang, Zhimin
   Jia, Jia
TI Exosome-based bioinks for 3D bioprinting applications in tissue
   engineering and regenerative medicine
SO INTERNATIONAL JOURNAL OF BIOPRINTING
LA English
DT Review
DE Exosomes; Bioprinting; Bioinks; Regenerative medicine; Tissue
   engineering
ID CELL-DERIVED EXOSOMES; TRANSFERRIN RECEPTOR; DECELLULARIZED MATRIX;
   IN-VITRO; SCAFFOLD; HYDROGEL; MATURATION; DELIVERY; THERAPY; REPAIR
AB Bioprinting is an emerging technology for tissue engineering and regenerative medicine. Despite its fast, accurate manufacture for tissues and organs in vitro, bioprinting has been seriously limited for biofabrication because of the restricted approaches to reproducing the extracellular matrix (ECM) with sufficient bioactivities for bioprinted cells. Exosomes are natural biological particles with proteins, lipids, or genetic materials. They have distinct properties and unique biological functions to manipulate cellular behaviors and cell fates, showing great potential to support cells for bioprinting. Here, we reviewed the recent progresses of exosome-advanced bioprinting for tissue engineering and regenerative medicine. Firstly, we offer an overview of the basics of exosomes and the current representative applications of exosomes in bone tissue engineering, immunological regulations, angiogenesis, and neural regenerations. Then, a brief introduction about the bioinks and the currently developed bioprinting methods is provided. We further give an in-depth review of the biomedical applications of bioprinting with exosomes, majorly in bone engineering, vascular engineering, therapy of neuron injury, and skin regeneration. We also conclude with an outlook on the challenges of the unmet needs of bioprinting cells with correspondent ECM environments through bioprinting with exosomes.
C1 [Wang, Qian; Liu, Yang; Zhang, Shuqing; Jia, Jia] Shanghai Univ, Sch Life Sci, Shanghai, Peoples R China.
   [He, Fan; Jia, Jia] Shanghai Univ, Sch Microelect, Sino Swiss Inst Adv Technol, Shanghai, Peoples R China.
   [Shi, Tong; Li, Jizong] Shanghai Ctr Biomed Dev, Shanghai, Peoples R China.
   [Wang, Zhimin] SIBPT, Shanghai MOST Key Lab Hlth & Dis Genom, Shanghai, Peoples R China.
C3 Shanghai University; Shanghai University
RP Jia, J (corresponding author), Shanghai Univ, Sch Life Sci, Shanghai, Peoples R China.; Jia, J (corresponding author), Shanghai Univ, Sch Microelect, Sino Swiss Inst Adv Technol, Shanghai, Peoples R China.; Li, JZ (corresponding author), Shanghai Ctr Biomed Dev, Shanghai, Peoples R China.; Wang, ZM (corresponding author), SIBPT, Shanghai MOST Key Lab Hlth & Dis Genom, Shanghai, Peoples R China.
EM jizongli@stcsm.sh.gov.cn; wangzhm@chgc.sh.cn; jiajia748@126.com
RI Liu, Yang/MGV-2500-2025
OI Liu, Yang/0009-0009-8355-1601; Jia, Jia/0000-0001-7967-4275
FU National Natural Science Foundation of China [51833006]; Innovation
   Promotion Program of NHC; Shanghai Key Labs, SIBPT [CX2023-03]; Shanghai
   University [N-58-D305-22-204]; Science and Technology Commission of
   Shanghai Municipality [17DZ2260600, 22692116403]
FX Zhimin Wang reports financial support was provided by National Natural
   Science Foundation of China (No. 51833006) and Innovation Promotion
   Program of NHC and Shanghai Key Labs, SIBPT (No. CX2023-03). Jia Jia
   reports financial support was provided by Shanghai University (No.
   N-58-D305-22-204). Jizong Li reports financial support was provided by
   Science and Technology Commission of Shanghai Municipality (No.
   17DZ2260600 & No. 22692116403).
CR An Y, 2021, CELL PROLIFERAT, V54, DOI 10.1111/cpr.12993
   Avci P, 2013, SEMIN CUTAN MED SURG, V32, P41
   Badylak SF, 2011, ANNU REV BIOMED ENG, V13, P27, DOI 10.1146/annurev-bioeng-071910-124743
   Barrs RW, 2020, CHEM REV, V120, P10878, DOI 10.1021/acs.chemrev.0c00027
   Billiet T, 2012, BIOMATERIALS, V33, P6020, DOI 10.1016/j.biomaterials.2012.04.050
   Budnik V, 2016, NAT REV NEUROSCI, V17, P160, DOI 10.1038/nrn.2015.29
   Chen L, 2023, BIOACT MATER, V25, P460, DOI 10.1016/j.bioactmat.2022.07.030
   Chen PF, 2019, THERANOSTICS, V9, P2439, DOI 10.7150/thno.31017
   Ding GP, 2015, ONCOTARGET, V6, P29877, DOI 10.18632/oncotarget.4924
   Dobos A, 2021, BIOFABRICATION, V13, DOI 10.1088/1758-5090/abb063
   EL Andaloussi S, 2013, NAT REV DRUG DISCOV, V12, P348, DOI 10.1038/nrd3978
   Fan JB, 2020, ACS NANO, V14, P11973, DOI 10.1021/acsnano.0c05122
   Fan L, 2022, ADV SCI, V9, DOI 10.1002/advs.202105586
   Faught E, 2017, J ENDOCRINOL, V232, P237, DOI 10.1530/JOE-16-0427
   Freeman FE, 2021, TRENDS MOL MED, V27, P700, DOI 10.1016/j.molmed.2021.05.001
   Garreta E, 2017, MATER TODAY, V20, P166, DOI 10.1016/j.mattod.2016.12.005
   Gómez-Guillén MC, 2011, FOOD HYDROCOLLOID, V25, P1813, DOI 10.1016/j.foodhyd.2011.02.007
   Griffiths CEM, 2001, BRIT J DERMATOL, V144, P715, DOI 10.1046/j.1365-2133.2001.04125.x
   Gu CY, 2021, FRONT CELL DEV BIOL, V9, DOI 10.3389/fcell.2021.709204
   Han CS, 2019, BIOMATER SCI-UK, V7, P2920, DOI 10.1039/c9bm00101h
   Han M, 2022, NANO LETT, V22, P6391, DOI 10.1021/acs.nanolett.2c02259
   Haney MJ, 2015, J CONTROL RELEASE, V207, P18, DOI 10.1016/j.jconrel.2015.03.033
   HARDING C, 1983, J CELL BIOL, V97, P329, DOI 10.1083/jcb.97.2.329
   Heinrich MA, 2019, SMALL, V15, DOI 10.1002/smll.201805510
   Herrmann IK, 2021, NAT NANOTECHNOL, V16, P748, DOI 10.1038/s41565-021-00931-2
   Holl J, 2021, CELLS-BASEL, V10, DOI 10.3390/cells10030655
   Hong CS, 2016, J EXTRACELL VESICLES, V5, DOI 10.3402/jev.v5.29289
   Hsu JM, 2020, J PAIN RES, V13, P3257, DOI 10.2147/JPR.S286771
   Hu HX, 2020, J EXTRACELL VESICLES, V9, DOI 10.1080/20013078.2020.1778883
   Hu Y, 2021, BIOACT MATER, V6, P2905, DOI 10.1016/j.bioactmat.2021.02.014
   Huang JH, 2021, NANOSCALE, V13, P8740, DOI 10.1039/d1nr01314a
   Huang PS, 2020, CARDIOVASC RES, V116, P353, DOI 10.1093/cvr/cvz139
   Isaacson A, 2018, EXP EYE RES, V173, P188, DOI 10.1016/j.exer.2018.05.010
   Ji LJ, 2019, IMMUNOL RES, V67, P432, DOI 10.1007/s12026-019-09088-6
   Jiang SP, 2021, BIOACT MATER, V6, P2711, DOI 10.1016/j.bioactmat.2021.01.031
   Kalluri R, 2020, SCIENCE, V367, P640, DOI 10.1126/science.aau6977
   Katsuda T, 2013, PROTEOMICS, V13, P1637, DOI 10.1002/pmic.201200373
   Kim YG, 2020, BIOTECHNOL J, V15, DOI 10.1002/biot.202000082
   Kingsley DM, 2019, ACTA BIOMATER, V95, P357, DOI 10.1016/j.actbio.2019.02.014
   Kishore R, 2017, EUR HEART J, V38, P212, DOI 10.1093/eurheartj/ehw324
   Leucht A, 2020, SCI REP-UK, V10, DOI 10.1038/s41598-020-62166-w
   Li FY, 2022, J NANOBIOTECHNOL, V20, DOI 10.1186/s12951-022-01347-3
   Li LM, 2020, NANO LETT, V20, P4298, DOI 10.1021/acs.nanolett.0c00929
   Li QJ, 2021, DRUG DELIV, V28, P884, DOI 10.1080/10717544.2021.1912210
   Li XD, 2020, CHEM REV, V120, P10596, DOI 10.1021/acs.chemrev.0c00008
   Li Y, 2022, COMPOS PART B-ENG, V242, DOI 10.1016/j.compositesb.2022.110034
   Liang QS, 2022, INT J BIOPRINTING, V8, P15, DOI 10.18063/ijb.v8i3.511
   Lin JY, 2021, SMALL, V17, DOI 10.1002/smll.202007235
   Liu S, 2023, CARBOHYD POLYM, V300, DOI 10.1016/j.carbpol.2022.120226
   Liu XY, 2022, FRONT BIOENG BIOTECH, V10, DOI 10.3389/fbioe.2022.1025138
   Liu ZX, 2022, FRONT BIOENG BIOTECH, V10, DOI 10.3389/fbioe.2022.922570
   Londono R, 2015, ANN BIOMED ENG, V43, P577, DOI 10.1007/s10439-014-1103-8
   Lykke-Andersen S, 2009, J CELL SCI, V122, P1487, DOI 10.1242/jcs.047399
   Ma SQ, 2022, MATER TODAY BIO, V13, DOI 10.1016/j.mtbio.2021.100195
   Ma T, 2018, STEM CELLS INT, V2018, DOI 10.1155/2018/3290372
   Malda J, 2013, ADV MATER, V25, P5011, DOI 10.1002/adma.201302042
   Matai I, 2020, BIOMATERIALS, V226, DOI 10.1016/j.biomaterials.2019.119536
   Miri AK, 2019, BIOMATERIALS, V198, P204, DOI 10.1016/j.biomaterials.2018.08.006
   Moghaddam AS, 2021, ACS APPL BIO MATER, V4, P4049, DOI 10.1021/acsabm.1c00219
   Mu JF, 2022, BIOMATER SCI-UK, V10, P1803, DOI 10.1039/d1bm01722e
   Murphy SV, 2014, NAT BIOTECHNOL, V32, P773, DOI 10.1038/nbt.2958
   Nagappan PG, 2020, MILITARY MED RES, V7, DOI 10.1186/s40779-020-00259-3
   Ng WL, 2020, BIOFABRICATION, V12, DOI 10.1088/1758-5090/ab6034
   Norotte C, 2009, BIOMATERIALS, V30, P5910, DOI 10.1016/j.biomaterials.2009.06.034
   Ozbolat IT, 2016, BIOMATERIALS, V76, P321, DOI 10.1016/j.biomaterials.2015.10.076
   PAN BT, 1983, BIOCHEM J, V210, P37, DOI 10.1042/bj2100037
   PAN BT, 1983, CELL, V33, P967, DOI 10.1016/0092-8674(83)90040-5
   Poongodi R, 2021, INT J MOL SCI, V22, DOI 10.3390/ijms222413347
   Rao F, 2019, STEM CELLS INT, V2019, DOI 10.1155/2019/2546367
   Rolland TJ, 2022, NPJ REGEN MED, V7, DOI 10.1038/s41536-022-00240-9
   Rowley JA, 1999, BIOMATERIALS, V20, P45, DOI 10.1016/S0142-9612(98)00107-0
   Samaeekia R, 2018, INVEST OPHTH VIS SCI, V59, P5194, DOI 10.1167/iovs.18-24803
   Samandari M, 2022, ADV MATER, V34, DOI 10.1002/adma.202105883
   Samanta S, 2018, ACTA PHARMACOL SIN, V39, P501, DOI 10.1038/aps.2017.162
   Santschi M, 2019, CURR OPIN BIOMED ENG, V10, P116, DOI 10.1016/j.cobme.2019.05.003
   Shafei S, 2020, J BIOMED MATER RES A, V108, P545, DOI 10.1002/jbm.a.36835
   Shi A, 2021, THERANOSTICS, V11, P6616, DOI 10.7150/thno.57701
   Shi Q, 2017, FRONT PHYSIOL, V8, DOI 10.3389/fphys.2017.00904
   Shojaati G, 2019, STEM CELL TRANSL MED, V8, P1192, DOI 10.1002/sctm.18-0297
   Sohn HS, 2019, BIOMATER RES, V23
   Song JJ, 2011, TRENDS MOL MED, V17, P424, DOI 10.1016/j.molmed.2011.03.005
   Sorkio A, 2018, BIOMATERIALS, V171, P57, DOI 10.1016/j.biomaterials.2018.04.034
   Sun BK, 2014, SCIENCE, V346, P941, DOI 10.1126/science.1253836
   Sun YH, 2021, NPG ASIA MATER, V13, DOI 10.1038/s41427-021-00340-w
   Suntornnond R, 2022, J MATER CHEM B, V10, P5989, DOI 10.1039/d2tb00442a
   Tang QM, 2022, BIOMATERIALS, V280, DOI 10.1016/j.biomaterials.2021.121320
   Tavafoghi M, 2021, BIOFABRICATION, V13, DOI 10.1088/1758-5090/ac0b9a
   Tian YP, 2021, J BIOMED MATER RES A, V109, P1209, DOI 10.1002/jbm.a.37114
   Valadi H, 2007, NAT CELL BIOL, V9, P654, DOI 10.1038/ncb1596
   Valot L, 2019, CHEM SOC REV, V48, P4049, DOI 10.1039/c7cs00718c
   van Niel G, 2018, NAT REV MOL CELL BIO, V19, P213, DOI 10.1038/nrm.2017.125
   Wang CG, 2019, THERANOSTICS, V9, P65, DOI 10.7150/thno.29766
   Wang GH, 2021, NAT COMMUN, V12, DOI 10.1038/s41467-021-25990-w
   Wang L, 2020, FRONT BIOENG BIOTECH, V8, DOI 10.3389/fbioe.2020.564731
   Wang M, 2019, ACS NANO, V13, P10279, DOI 10.1021/acsnano.9b03656
   Wang T, 2021, FRONT CELL DEV BIOL, V9, DOI 10.3389/fcell.2021.659783
   Wang WM, 2019, EXP DERMATOL, V28, P213, DOI 10.1111/exd.13857
   Wang WT, 2022, MATER TODAY BIO, V16, DOI 10.1016/j.mtbio.2022.100355
   Wei JZ, 2020, J MOL HISTOL, V51, P455, DOI 10.1007/s10735-020-09896-3
   Wu Y, 2017, CELL TRANSPLANT, V26, P1224, DOI 10.1177/0963689717714090
   Wu ZG, 2020, BIOCHEM BIOPH RES CO, V531, P559, DOI 10.1016/j.bbrc.2020.07.094
   Xia ZM, 2018, SLAS TECHNOL, V23, P301, DOI 10.1177/2472630318760515
   Xiong MC, 2021, PHARMACOL RES, V166, DOI 10.1016/j.phrs.2021.105490
   Yáñez-Mó M, 2015, J EXTRACELL VESICLES, V4, DOI 10.3402/jev.v4.27066
   Yang DB, 2020, THERANOSTICS, V10, P3684, DOI 10.7150/thno.41580
   Yi HG, 2019, NAT BIOMED ENG, V3, P509, DOI 10.1038/s41551-019-0363-x
   Yu ZT, 2022, ISCIENCE, V25, DOI 10.1016/j.isci.2022.104200
   Zarovni N, 2015, METHODS, V87, P46, DOI 10.1016/j.ymeth.2015.05.028
   Zha Y, 2021, THERANOSTICS, V11, P397, DOI 10.7150/thno.50741
   Zha Y, 2020, BIOMATERIALS, V247, DOI 10.1016/j.biomaterials.2020.119985
   Zhang B, 2019, ENGINEERING-PRC, V5, P777, DOI 10.1016/j.eng.2019.03.009
   Zhang FX, 2021, BIOMATERIALS, V278, DOI 10.1016/j.biomaterials.2021.121169
   Zhang KY, 2018, ACS APPL MATER INTER, V10, P30081, DOI 10.1021/acsami.8b08449
   Zhang SP, 2018, BIOMATERIALS, V156, P16, DOI 10.1016/j.biomaterials.2017.11.028
   Zhang Y, 2022, J BIOL ENG, V16, DOI 10.1186/s13036-022-00301-z
   Zhang Y, 2019, CELL BIOSCI, V9, DOI 10.1186/s13578-019-0282-2
   Zhao Y, 2022, PHARMACEUTICS, V14, DOI 10.3390/pharmaceutics14102189
   Zhou FF, 2020, BIOMATERIALS, V258, DOI 10.1016/j.biomaterials.2020.120287
NR 118
TC 9
Z9 9
U1 1
U2 23
PU Accscience Publishing
PI Singapore
PA 8 Burn Road#15-03 Trivex, Singapore, SINGAPORE
SN 2424-7723
EI 2424-8002
J9 INT J BIOPRINTING
JI Int. J. Bioprinting
PD OCT 15
PY 2023
VL 9
IS 6
BP 110
EP 131
AR 0114
DI 10.36922/ijb.0114
PG 22
WC Engineering, Biomedical; Materials Science, Biomaterials
WE Science Citation Index Expanded (SCI-EXPANDED)
SC Engineering; Materials Science
GA X9SC8
UT WOS:001101755900008
OA gold
DA 2026-02-11
ER

PT J
AU Dong, J
   Wu, B
   Tian, WD
AF Dong, Jia
   Wu, Bin
   Tian, Weidong
TI Human adipose tissue-derived small extracellular vesicles promote soft
   tissue repair through modulating M1-to-M2 polarization of macrophages
SO STEM CELL RESEARCH & THERAPY
LA English
DT Article
DE Human adipose tissue-derived small extracellular vesicles; Adipose
   tissue regeneration; Skin wound healing; Macrophage polarization
ID MESENCHYMAL STEM-CELLS; EXOSOMES; INFLAMMATION; FACILITATE; HYDROGEL;
   STRATEGY
AB BackgroundSuccessful regenerative medicine strategies need the manipulation and control of macrophages' phenotypic switching. Our previous study indicated that rat and porcine adipose tissue-derived small extracellular vesicles could successfully promote soft tissue repair. However, whether human adipose tissue-derived small extracellular vesicles (h-sEV-AT) showed the same ability to promote soft tissue regeneration and whether adipose tissue-derived small extracellular vesicles (sEV-AT) contribute to modulating the polarization of macrophages were unknown.MethodsIn this study, we, for the first time, isolated h-sEV-AT from liposuction adipose tissue and characterized the morphology, size distribution, and marker protein. In vitro, we treated adipose-derived stromal/stem cells (ASCs), endothelial cells (ECs), and M1 macrophages with h-sEV-AT. In vivo, the ability of h-sEV-AT to promote soft tissue regeneration and polarize macrophages was investigated.ResultsThe results indicated that h-sEV-AT possessed the characteristics of small extracellular vesicles (sEVs). In vitro, an obvious increase in adipogenesis and angiogenesis was induced by h-sEV-AT. In vivo, h-sEV-AT successfully induced the regeneration of adipose tissue and effectively accelerated full-thickness skin wound healing. Besides, we found that h-sEV-AT showed the ability to increase the percentage of M2 macrophages both in vivo and in vitro, which had been reported to contribute to tissue repair and regeneration.ConclusionsTaken together, these results suggested that h-sEV-AT showed the ability to induce soft tissue repair supported by not only the differentiation of ASCs and ECs but also the polarization of macrophages. Considering the abundant sources, high yield, and guaranteed effectiveness, this study provided a cell-free strategy for soft tissue regeneration that directly isolated small extracellular vesicles from human liposuction adipose tissue.
C1 [Dong, Jia; Tian, Weidong] Sichuan Univ, West China Sch Stomatol, State Key Lab Oral Dis, Chengdu 610041, Sichuan, Peoples R China.
   [Dong, Jia; Tian, Weidong] Sichuan Univ, Natl Clin Res Ctr Oral Dis, West China Sch Stomatol, Chengdu 610041, Sichuan, Peoples R China.
   [Dong, Jia; Tian, Weidong] Sichuan Univ, West China Sch Stomatol, Natl Engn Lab Oral Regenerat Med, Chengdu 610041, Sichuan, Peoples R China.
   [Dong, Jia; Wu, Bin] Peoples Hosp Longhua Shenzhen, Dept Stomatol, Shenzhen 518109, Guangdong, Peoples R China.
C3 Sichuan University; Sichuan University; Sichuan University; The People's
   Hospital of Longhua, Shenzhen
RP Dong, J; Tian, WD (corresponding author), Sichuan Univ, West China Sch Stomatol, State Key Lab Oral Dis, Chengdu 610041, Sichuan, Peoples R China.; Dong, J; Tian, WD (corresponding author), Sichuan Univ, Natl Clin Res Ctr Oral Dis, West China Sch Stomatol, Chengdu 610041, Sichuan, Peoples R China.; Dong, J; Tian, WD (corresponding author), Sichuan Univ, West China Sch Stomatol, Natl Engn Lab Oral Regenerat Med, Chengdu 610041, Sichuan, Peoples R China.; Dong, J (corresponding author), Peoples Hosp Longhua Shenzhen, Dept Stomatol, Shenzhen 518109, Guangdong, Peoples R China.
EM scu2013dongjia@sina.com; drtwd@sina.com
CR Ahn So Yoon, 2018, Exp Mol Med, V50, P1, DOI 10.1038/s12276-018-0055-8
   Anderson JM, 2008, SEMIN IMMUNOL, V20, P86, DOI 10.1016/j.smim.2007.11.004
   Blázquez R, 2018, ACTA BIOMATER, V71, P318, DOI 10.1016/j.actbio.2018.02.014
   Brown C, 2019, J TISSUE ENG REGEN M, V13, P1738, DOI 10.1002/term.2914
   Dai MJ, 2017, TISSUE ENG PT A, V23, P1221, DOI [10.1089/ten.TEA.2017.0045, 10.1089/ten.tea.2017.0045]
   Daley JM, 2010, J LEUKOCYTE BIOL, V87, P59, DOI 10.1189/jlb.0409236
   Deng SQ, 2019, INT J BIOCHEM CELL B, V114, DOI 10.1016/j.biocel.2019.105564
   Dong J, 2020, INT J NANOMED, V15, P6975, DOI 10.2147/IJN.S269069
   Flaherty SE, 2019, SCIENCE, V363, P989, DOI 10.1126/science.aaw2586
   Fu XR, 2019, CELLS-BASEL, V8, DOI 10.3390/cells8080784
   Grainger DW, 2013, NAT BIOTECHNOL, V31, P507, DOI 10.1038/nbt.2600
   Guerrero-Juarez CF, 2018, NAT REV ENDOCRINOL, V14, P163, DOI 10.1038/nrendo.2017.162
   He C, 2022, STEM CELL RES THER, V13, DOI 10.1186/s13287-022-02757-8
   Jeppesen DK, 2019, CELL, V177, P428, DOI 10.1016/j.cell.2019.02.029
   Karin M, 2016, NATURE, V529, P307, DOI 10.1038/nature17039
   Kwak G, 2022, SMALL, V18, DOI 10.1002/smll.202200060
   Lan TT, 2021, BIOMATERIALS, V276, DOI 10.1016/j.biomaterials.2021.121066
   Li H, 2017, ADV HEALTHC MATER, V6, DOI 10.1002/adhm.201601112
   Li N, 2022, FRONT IMMUNOL, V13, DOI 10.3389/fimmu.2022.888949
   Liu WS, 2022, SCI ADV, V8, DOI 10.1126/sciadv.abn7006
   Liu YF, 2022, SMALL, V18, DOI 10.1002/smll.202107354
   Lo Sicco C, 2017, STEM CELL TRANSL MED, V6, P1018, DOI 10.1002/sctm.16-0363
   Lv KQ, 2019, THERANOSTICS, V9, P7403, DOI 10.7150/thno.32637
   Merrick D, 2020, CELL STEM CELL, V26, P801, DOI 10.1016/j.stem.2020.04.021
   Mosser DM, 2008, NAT REV IMMUNOL, V8, P958, DOI 10.1038/nri2448
   Pajarinen J, 2019, BIOMATERIALS, V196, P80, DOI 10.1016/j.biomaterials.2017.12.025
   Qi X, 2016, INT J BIOL SCI, V12, P836, DOI 10.7150/ijbs.14809
   Raposo G, 2019, NAT REV MOL CELL BIO, V20, P509, DOI 10.1038/s41580-019-0158-7
   Ribatti D, 2021, EXP CELL RES, V398, DOI 10.1016/j.yexcr.2020.112398
   Sindrilaru A, 2011, J CLIN INVEST, V121, P985, DOI 10.1172/JCI44490
   Spiller KL, 2015, BIOMATERIALS, V37, P194, DOI 10.1016/j.biomaterials.2014.10.017
   Tang YT, 2022, FRONT IMMUNOL, V13, DOI 10.3389/fimmu.2022.880523
   Théry C, 2018, J EXTRACELL VESICLES, V7, DOI 10.1080/20013078.2018.1535750
   Toh WS, 2018, CYTOTHERAPY, V20, P1419, DOI 10.1016/j.jcyt.2018.09.008
   Wang L, 2017, SCI REP-UK, V7, DOI 10.1038/s41598-017-12919-x
   Wgealla MMAMA, 2022, J COSMET DERMATOL-US, V21, P5026, DOI 10.1111/jocd.14956
   Witherel CE, 2019, ADV HEALTHC MATER, V8, DOI 10.1002/adhm.201801451
   Wynn TA, 2016, IMMUNITY, V44, P450, DOI 10.1016/j.immuni.2016.02.015
   Yang JY, 2020, INT J NANOMED, V15, P5911, DOI 10.2147/IJN.S249129
   Yang S, 2022, BIOMED MATER, V17, DOI 10.1088/1748-605X/ac68bc
   Yang XX, 2019, J CONTROL RELEASE, V308, P119, DOI 10.1016/j.jconrel.2019.07.021
   Yuan P, 2014, CURR STEM CELL RES T, V9, P415, DOI 10.2174/1574888X09666140710100143
   Zhang S, 2016, OSTEOARTHR CARTILAGE, V24, P2135, DOI 10.1016/j.joca.2016.06.022
   Zhang SP, 2018, BIOMATERIALS, V156, P16, DOI 10.1016/j.biomaterials.2017.11.028
   Zhang Y, 2017, J CELL SCI, V130, P1158, DOI 10.1242/jcs.197764
   Zhao H, 2018, DIABETES, V67, P235, DOI 10.2337/db17-0356
   Zhao RJ, 2022, J CONTROL RELEASE, V345, P214, DOI 10.1016/j.jconrel.2022.03.025
NR 47
TC 26
Z9 27
U1 7
U2 35
PU BMC
PI LONDON
PA CAMPUS, 4 CRINAN ST, LONDON N1 9XW, ENGLAND
EI 1757-6512
J9 STEM CELL RES THER
JI Stem Cell Res. Ther.
PD APR 7
PY 2023
VL 14
IS 1
AR 67
DI 10.1186/s13287-023-03306-7
PG 16
WC Cell & Tissue Engineering; Cell Biology; Medicine, Research &
   Experimental
WE Science Citation Index Expanded (SCI-EXPANDED)
SC Cell Biology; Research & Experimental Medicine
GA C7CO3
UT WOS:000963455700003
PM 37024970
OA Green Submitted, gold
DA 2026-02-11
ER

PT J
AU Pagano, F
   Picchio, V
   Angelini, F
   Iaccarino, A
   Peruzzi, M
   Cavarretta, E
   Biondi-Zoccai, G
   Sciarretta, S
   De Falco, E
   Chimenti, I
   Frati, G
AF Pagano, Francesca
   Picchio, Vittorio
   Angelini, Francesco
   Iaccarino, Alessandra
   Peruzzi, Mariangela
   Cavarretta, Elena
   Biondi-Zoccai, Giuseppe
   Sciarretta, Sebastiano
   De Falco, Elena
   Chimenti, Isotta
   Frati, Giacomo
TI The Biological Mechanisms of Action of Cardiac Progenitor Cell Therapy
SO CURRENT CARDIOLOGY REPORTS
LA English
DT Review
DE Cardiac progenitor cells; Cardiac regeneration; Paracrine effects;
   Exosomes; Non-coding RNAs
ID CARDIOSPHERE-DERIVED CELLS; MESENCHYMAL STEM-CELLS;
   MYOCARDIAL-INFARCTION; EXTRACELLULAR VESICLES; HEART-FAILURE;
   ENDOTHELIAL DIFFERENTIATION; PARACRINE MECHANISMS; MICRORNA CLUSTERS;
   IN-VITRO; ADULT
AB Cell therapy for cardiovascular diseases is regarded as a rapidly growing field within regenerative medicine. Different cellular populations enriched for cardiac progenitor cells (CPCs), or derivate a-cellular products, are currently under preclinical and clinical evaluation. Here, we have reviewed the described mechanisms whereby resident post-natal CPCs, isolated in different ways, act as a therapeutic product on the damaged myocardium.
   Several biological mechanisms of action have been described which can explain the multiple therapeutic effects of CPC treatment observed on cardiac function and remodelling. These mechanisms span from direct cardiovascular differentiation, through induction of resident progenitor proliferation, to paracrine effects on cardiac and non-cardiac cells mediated by exosomes and non-coding RNAs.
   All the reported mechanisms of action support an integrated view including cardiomyogenesis, cardioprotection, and anti-fibrotic effects. Moreover, future developments of CPC therapy approaches may support cell-free strategies, exploiting effective pleiotropic cell-derived products, such as exosomes.
C1 [Pagano, Francesca; Picchio, Vittorio; Peruzzi, Mariangela; Cavarretta, Elena; Biondi-Zoccai, Giuseppe; Sciarretta, Sebastiano; De Falco, Elena; Chimenti, Isotta; Frati, Giacomo] Univ Roma La Sapienza, Dept Med Surg Sci & Biotechnol, Corso Repubbl 79, I-04100 Latina, Italy.
   [Angelini, Francesco] San Filippo Neri Hosp, Med Oncol Unit, Via Giovanni Martinotti 20, I-00135 Rome, Italy.
   [Angelini, Francesco] CRO Natl Canc Inst, Expt & Clin Pharmacol Unit, Via Franco Gallini 2, I-33081 Aviano, PN, Italy.
   [Iaccarino, Alessandra] Univ Roma La Sapienza, Dept Thorac Surg, Viale Regina Margherita 324, I-00161 Rome, Italy.
   [Biondi-Zoccai, Giuseppe; Sciarretta, Sebastiano; Frati, Giacomo] IRCCS Neuromed Inst, Dept AngioCardioNeurol, Via Atinense 18, I-86077 Pozzilli, IS, Italy.
C3 Sapienza University Rome; San Filippo Neri Hospital; IRCCS Aviano (CRO);
   Sapienza University Rome; IRCCS Neuromed
RP Chimenti, I (corresponding author), Univ Roma La Sapienza, Dept Med Surg Sci & Biotechnol, Corso Repubbl 79, I-04100 Latina, Italy.
EM francesca.pagano@uniroma1.it; vittorio.picchio@uniroma1.it;
   Francescoangelini01@gmail.com; dr.alessandra.iaccarino@gmail.com;
   mariangela.peruzzi@uniroma1.it; elena.cavarretta@uniroma1.it;
   giuseppe.biondizoccai@uniroma1.it; sebastiano.sciarretta@uniroma1.it;
   elena.defalco@uniroma1.it; isotta.chimenti@uniroma1.it;
   fraticello@inwind.it
RI ; Pagano, Francesca/V-4204-2019; PICCHIO, VITTORIO/AAA-9661-2019;
   Iaccarino, Alessana/AAB-9693-2022; Biondi-Zoccai, Giuseppe/C-9670-2012;
   Chimenti, Isotta/D-2661-2015; Cavarretta, Elena/K-4468-2016; Frati,
   Giacomo/ABI-7410-2020; Peruzzi, Mariangela/AAG-5367-2019
OI angelini, francesco/0000-0002-0052-6956; Pagano,
   Francesca/0000-0003-1956-5864; PICCHIO, VITTORIO/0000-0003-1591-5118;
   Iaccarino, Alessana/0000-0002-5626-414X; Biondi-Zoccai,
   Giuseppe/0000-0001-6103-8510; Chimenti, Isotta/0000-0002-0865-8814;
   Cavarretta, Elena/0000-0003-0221-6000; 
CR Aminzadeh MA, 2018, STEM CELL REP, V10, P942, DOI 10.1016/j.stemcr.2018.01.023
   Angelini Francesco, 2016, Front Biosci (Schol Ed), V8, P303, DOI 10.2741/s464
   Barile Lucio, 2007, Nat Clin Pract Cardiovasc Med, V4 Suppl 1, pS9, DOI 10.1038/ncpcardio0738
   Barile L, 2018, CARDIOVASC RES, V114, P992, DOI 10.1093/cvr/cvy055
   Barile L, 2014, CARDIOVASC RES, V103, P530, DOI 10.1093/cvr/cvu167
   Bearzi C, 2007, P NATL ACAD SCI USA, V104, P14068, DOI 10.1073/pnas.0706760104
   Beltrami AP, 2003, CELL, V114, P763, DOI 10.1016/S0092-8674(03)00687-1
   Bjorge IM, 2017, BIOMATER SCI-UK, V6, P60, DOI 10.1039/c7bm00479f
   Bolli R, 2011, LANCET, V378, P1847, DOI 10.1016/S0140-6736(11)61590-0
   Cambier L, 2018, HYPERTENSION, V72, P370, DOI 10.1161/HYPERTENSIONAHA.118.11239
   Cambier L, 2017, EMBO MOL MED, V9, P337, DOI 10.15252/emmm.201606924
   Cambria E, 2017, NPJ REGEN MED, V2, DOI 10.1038/s41536-017-0024-1
   Castaldo C, 2018, STEM CELL TRANSL MED, V7, P506, DOI 10.1002/sctm.18-0023
   Cavarretta E, 2016, BIOMED RES INT, V2016, DOI 10.1155/2016/2150763
   Chen LJ, 2013, BIOCHEM BIOPH RES CO, V431, P566, DOI 10.1016/j.bbrc.2013.01.015
   Cheng K, 2014, J AM HEART ASSOC, V3, DOI 10.1161/JAHA.114.001260
   Cheng K, 2014, JACC-HEART FAIL, V2, P49, DOI 10.1016/j.jchf.2013.08.008
   Chimenti I, 2018, HYPERTENSION, DOI [10.1161/HYPERTENSIONAHA.118.10684, DOI 10.1161/HYPERTENSI0NAHA.118.10684]
   Chimenti I, 2016, SCI REP-UK, V6, DOI 10.1038/srep36774
   Chimenti Isotta, 2012, Methods Mol Biol, V879, P327, DOI 10.1007/978-1-61779-815-3_19
   Chimenti I, 2010, CIRC RES, V106, P971, DOI 10.1161/CIRCRESAHA.109.210682
   Condorelli G, 2014, J AM COLL CARDIOL, V63, P2177, DOI 10.1016/j.jacc.2014.01.050
   Conigliaro A, 2017, ADV EXP MED BIOL, V998, P23, DOI 10.1007/978-981-10-4397-0_2
   Courties G, 2014, J AM COLL CARDIOL, V63, P1556, DOI 10.1016/j.jacc.2013.11.023
   D'Amario D, 2014, FUTUR CARDIOL, V10, P16, DOI 10.1161/CIRCULATIONAHA.113.006591
   D'Elia P, 2013, BIOMED RES INT, V2013, DOI 10.1155/2013/190178
   Davis DR, 2010, STEM CELLS, V28, P903, DOI 10.1002/stem.413
   Dawn B, 2005, P NATL ACAD SCI USA, V102, P3766, DOI 10.1073/pnas.0405957102
   de Couto G, 2017, CIRCULATION, V136, P200, DOI 10.1161/CIRCULATIONAHA.116.024590
   de Couto G, 2015, J CLIN INVEST, V125, P3147, DOI 10.1172/JCI81321
   Emmert MY, 2017, EUR HEART J, V38, P1095, DOI 10.1093/eurheartj/ehx152
   Eschenhagen T, 2018, J CLIN INVEST, V128, P1731, DOI 10.1172/JCI121079
   Feng J, 2018, CURR DRUG TARGETS, V19, P1077, DOI 10.2174/1389450119666180518111931
   Forte E, 2011, STEM CELL REV REP, V7, P1018, DOI 10.1007/s12015-011-9252-8
   Gaetani Roberto, 2014, J Cell Mol Med, V18, P2147, DOI 10.1111/jcmm.12458
   Gago-Lopez N, 2014, STEM CELL REP, V2, P576, DOI 10.1016/j.stemcr.2014.03.003
   Gallet R, 2017, EUR HEART J, V38, P201, DOI 10.1093/eurheartj/ehw240
   Glembotski CC, 2017, CIRC RES, V120, P772, DOI 10.1161/CIRCRESAHA.116.310298
   Gnecchi M, 2008, CIRC RES, V103, P1204, DOI 10.1161/CIRCRESAHA.108.176826
   Gnecchi M, 2016, METHODS MOL BIOL, V1416, P123, DOI 10.1007/978-1-4939-3584-0_7
   Goumans MJ, 2008, STEM CELL RES, V1, P138, DOI 10.1016/j.scr.2008.02.003
   Gray WD, 2015, CIRC RES, V116, P255, DOI 10.1161/CIRCRESAHA.116.304360
   Hatzistergos KE, 2016, CIRC RES, V119, P921, DOI 10.1161/CIRCRESAHA.116.309281
   Hsieh PCH, 2007, NAT MED, V13, P970, DOI 10.1038/nm1618
   Hu SJ, 2010, CIRCULATION, V122, pS124, DOI 10.1161/CIRCULATIONAHA.109.928424
   Huang CY, 2011, PLOS ONE, V6, DOI 10.1371/journal.pone.0029246
   Ibrahim AGE, 2014, STEM CELL REP, V2, P606, DOI 10.1016/j.stemcr.2014.04.006
   Iwakura T, 2011, J MOL CELL CARDIOL, V51, P207, DOI 10.1016/j.yjmcc.2011.04.013
   Jackson R, 2015, J AM HEART ASSOC, V4, DOI 10.1161/JAHA.115.002104
   Jesty SA, 2012, P NATL ACAD SCI USA, V109, P13380, DOI 10.1073/pnas.1208114109
   Jing H, 2018, TRANSL RES, V196, P1, DOI 10.1016/j.trsl.2018.01.005
   Kanazawa H, 2015, CIRC-HEART FAIL, V8, P322, DOI 10.1161/CIRCHEARTFAILURE.114.001484
   Kowalski MP, 2015, INT J BIOCHEM CELL B, V66, P20, DOI 10.1016/j.biocel.2015.07.003
   Lang JK, 2016, PLOS ONE, V11, DOI 10.1371/journal.pone.0165926
   Lee ST, 2011, J AM COLL CARDIOL, V57, P455, DOI 10.1016/j.jacc.2010.07.049
   Li ST, 2018, INT J MOL MED, V42, P1517, DOI 10.3892/ijmm.2018.3699
   Li TS, 2012, J AM COLL CARDIOL, V59, P942, DOI 10.1016/j.jacc.2011.11.029
   Torán JL, 2017, SCI REP-UK, V7, DOI 10.1038/s41598-017-11976-6
   Makkar RR, 2012, LANCET, V379, P895, DOI 10.1016/S0140-6736(12)60195-0
   Malliaras K, 2014, EMBO MOL MED, V6, P760, DOI 10.1002/emmm.201303626
   Malliaras K, 2013, EMBO MOL MED, V5, P191, DOI 10.1002/emmm.201201737
   Matsuura K, 2004, J BIOL CHEM, V279, P11384, DOI 10.1074/jbc.M310822200
   Mayfield AE, 2017, THERANOSTICS, V7, P4850, DOI 10.7150/thno.19435
   Mayfield AE, 2016, STEM CELL RES THER, V7, DOI 10.1186/s13287-016-0321-4
   Menasché P, 2018, NAT REV CARDIOL, V15, P659, DOI 10.1038/s41569-018-0013-0
   Mendell JT, 2008, CELL, V133, P217, DOI 10.1016/j.cell.2008.04.001
   Messina E, 2004, CIRC RES, V95, P911, DOI 10.1161/01.RES.0000147315.71699.51
   Miyamoto S, 2010, STEM CELLS DEV, V19, P105, DOI 10.1089/scd.2009.0041
   Mohri T, 2006, J BIOL CHEM, V281, P6442, DOI 10.1074/jbc.M508969200
   Oh H, 2003, P NATL ACAD SCI USA, V100, P12313, DOI 10.1073/pnas.2132126100
   Tosar JP, 2015, NUCLEIC ACIDS RES, V43, P5601, DOI 10.1093/nar/gkv432
   Peruzzi M, 2015, BIOMED RES INT, V2015, DOI 10.1155/2015/613782
   Prathipati P, 2017, STEM CELL REV REP, V13, P79, DOI 10.1007/s12015-016-9696-y
   Sanganalmath SK, 2013, CIRC RES, V113, P810, DOI 10.1161/CIRCRESAHA.113.300219
   Schirone L, 2017, OXID MED CELL LONGEV, V2017, DOI 10.1155/2017/3920195
   Shapouri-Moghaddam A, 2018, J CELL PHYSIOL, V233, P6425, DOI 10.1002/jcp.26429
   Siciliano C, 2015, CELL TRANSPLANT, V24, P2307, DOI [10.3727/096368914x5771, 10.3727/096368914X685771]
   Sluijter JPG, 2015, CIRC RES, V116, P219, DOI 10.1161/CIRCRESAHA.114.305673
   Smith RR, 2007, CIRCULATION, V115, P896, DOI 10.1161/CIRCULATIONAHA.106.655209
   Smits AM, 2009, NAT PROTOC, V4, P232, DOI 10.1038/nprot.2008.229
   Stastna M, 2010, PROTEOMICS, V10, P245, DOI 10.1002/pmic.200900515
   Tang JA, 2017, NAT COMMUN, V8, DOI 10.1038/ncomms13724
   Tang XL, 2010, CIRCULATION, V121, P293, DOI 10.1161/CIRCULATIONAHA.109.871905
   Thery Clotilde, 2006, Curr Protoc Cell Biol, VChapter 3, DOI 10.1002/0471143030.cb0322s30
   Tilokee EL, 2016, STEM CELLS, V34, P1826, DOI 10.1002/stem.2373
   Townsend N, 2019, EUR HEART J, V40, P189, DOI [10.1093/eurheartj/ehw334, 10.1093/eurheartj/ehy342]
   Tseliou E, 2015, J AM COLL CARDIOL, V66, P599, DOI 10.1016/j.jacc.2015.05.068
   Tseliou E, 2014, BASIC RES CARDIOL, V109, DOI 10.1007/s00395-014-0443-8
   Urbanelli L, 2013, GENES-BASEL, V4, P152, DOI 10.3390/genes4020152
   van Balkom BWM, 2015, J EXTRACELL VESICLES, V4, DOI 10.3402/jev.v4.26760
   van Berlo JH, 2014, NATURE, V509, P337, DOI 10.1038/nature13309
   van Vliet P, 2008, NETH HEART J, V16, P163, DOI 10.1007/BF03086138
   Vandergriff AC, 2015, STEM CELLS INT, V2015, DOI 10.1155/2015/960926
   Vrijsen KR, 2016, ADV HEALTHC MATER, V5, P2555, DOI 10.1002/adhm.201600308
   Xie YC, 2014, STEM CELLS, V32, P2397, DOI 10.1002/stem.1736
   Yacoub Magdi H, 2013, Glob Cardiol Sci Pract, V2013, P5, DOI 10.5339/gcsp.2013.3
   Zwetsloot PP, 2016, CIRC RES, V118, P1223, DOI 10.1161/CIRCRESAHA.115.307676
NR 97
TC 21
Z9 21
U1 0
U2 6
PU SPRINGER
PI NEW YORK
PA ONE NEW YORK PLAZA, SUITE 4600, NEW YORK, NY, UNITED STATES
SN 1523-3782
EI 1534-3170
J9 CURR CARDIOL REP
JI Curr. Cardiol. Rep.
PD OCT
PY 2018
VL 20
IS 10
AR 84
DI 10.1007/s11886-018-1031-6
PG 10
WC Cardiac & Cardiovascular Systems
WE Science Citation Index Expanded (SCI-EXPANDED)
SC Cardiovascular System & Cardiology
GA GQ4VO
UT WOS:000441673500002
PM 30105430
DA 2026-02-11
ER

PT J
AU Papadopoulos, KS
   Piperi, C
   Korkolopoulou, P
AF Papadopoulos, Konstantinos S.
   Piperi, Christina
   Korkolopoulou, Penelope
TI Clinical Applications of Adipose-Derived Stem Cell (ADSC) Exosomes in
   Tissue Regeneration
SO INTERNATIONAL JOURNAL OF MOLECULAR SCIENCES
LA English
DT Review
DE adipose-derived stem cells; exosomes; regenerative medicine; wound
   healing; musculoskeletal regeneration; tissue engineering
ID STROMAL-VASCULAR FRACTION; EXTRACELLULAR VESICLES;
   INTERNATIONAL-SOCIETY; PROGENITOR CELLS; SURFACE MARKERS; INFLAMMATION;
   ANGIOGENESIS; BROWN; FLAPS; IDENTIFICATION
AB Adipose-derived stem cells (ADSCs) are mesenchymal stem cells with a great potential for self-renewal and differentiation. Exosomes derived from ADSCs (ADSC-exos) can imitate their functions, carrying cargoes of bioactive molecules that may affect specific cellular targets and signaling processes. Recent evidence has shown that ADSC-exos can mediate tissue regeneration through the regulation of the inflammatory response, enhancement of cell proliferation, and induction of angiogenesis. At the same time, they may promote wound healing as well as the remodeling of the extracellular matrix. In combination with scaffolds, they present the future of cell-free therapies and promising adjuncts to reconstructive surgery with diverse tissue-specific functions and minimal adverse effects. In this review, we address the main characteristics and functional properties of ADSC-exos in tissue regeneration and explore their most recent clinical application in wound healing, musculoskeletal regeneration, dermatology, and plastic surgery as well as in tissue engineering.
C1 [Papadopoulos, Konstantinos S.] 401 Gen Mil Hosp Athens, Dept Plast & Reconstruct Surg, Athens 11525, Greece.
   [Papadopoulos, Konstantinos S.; Korkolopoulou, Penelope] Natl & Kapodistrian Univ Athens, Med Sch, Dept Pathol 1, Athens 11527, Greece.
   [Piperi, Christina] Natl & Kapodistrian Univ Athens, Med Sch, Dept Biol Chem, 75 M Asias St, Athens 11527, Greece.
C3 National & Kapodistrian University of Athens; National & Kapodistrian
   University of Athens
RP Korkolopoulou, P (corresponding author), Natl & Kapodistrian Univ Athens, Med Sch, Dept Pathol 1, Athens 11527, Greece.; Piperi, C (corresponding author), Natl & Kapodistrian Univ Athens, Med Sch, Dept Biol Chem, 75 M Asias St, Athens 11527, Greece.
EM dean.papadopoulos66@gmail.com; cpiperi@med.uoa.gr; pkorkol@med.uoa.gr
RI Piperi, Christina/AAF-2009-2020; Papadopoulos,
   Konstantinos/ABF-2939-2020
OI Piperi, Christina/0000-0002-2701-0618; KORKOLOPOULOU,
   PENELOPE/0000-0003-1883-3898; Papadopoulos,
   Konstantinos/0000-0003-4171-4096
CR Naqvi JBFAR, 2015, Journal of Clinical & Cellular Immunology, V06, DOI [10.4172/2155-9899.1000362, 10.4172/2155-9899.1000362, DOI 10.4172/2155-9899.1000362]
   Aliyev A, 2018, J RECONSTR MICROSURG, V34, pE1, DOI 10.1055/s-0038-1646944
   An Y, 2019, SCI REP-UK, V9, DOI 10.1038/s41598-019-49339-y
   Bai Y, 2018, BIOCHEM BIOPH RES CO, V500, P310, DOI 10.1016/j.bbrc.2018.04.065
   Bathini S, 2021, BIOSENS BIOELECTRON, V194, DOI 10.1016/j.bios.2021.113585
   Berry Ryan, 2015, Curr Mol Biol Rep, V1, P101, DOI 10.1007/s40610-015-0018-y
   Bourin P, 2013, CYTOTHERAPY, V15, P641, DOI 10.1016/j.jcyt.2013.02.006
   Carvalho PP, 2013, TISSUE ENG PART C-ME, V19, P473, DOI [10.1089/ten.tec.2012.0465, 10.1089/ten.TEC.2012.0465]
   Chandler EM, 2012, P NATL ACAD SCI USA, V109, P9786, DOI 10.1073/pnas.1121160109
   Chen J, 2019, J CELL PHYSIOL, V234, P23097, DOI 10.1002/jcp.28873
   Chen PF, 2019, THERANOSTICS, V9, P2439, DOI 10.7150/thno.31017
   Chen S, 2019, CELL PROLIFERAT, V52, DOI 10.1111/cpr.12669
   Cheng K-H., 2011, Genomic Med. Biomarkers, V3, P53, DOI DOI 10.1016/J.GMBHS.2011.08.003
   Cho BS, 2018, STEM CELL RES THER, V9, DOI 10.1186/s13287-018-0939-5
   Choi EW, 2018, EXP DERMATOL, V27, P1170, DOI 10.1111/exd.13451
   Cocucci E, 2015, TRENDS CELL BIOL, V25, P364, DOI 10.1016/j.tcb.2015.01.004
   Cooper DR, 2018, ADV WOUND CARE, V7, P299, DOI 10.1089/wound.2017.0775
   CORMACK GC, 1984, BRIT J PLAST SURG, V37, P80, DOI 10.1016/0007-1226(84)90049-3
   Croitoru-Lamoury J, 2011, PLOS ONE, V6, DOI 10.1371/journal.pone.0014698
   Dai R, 2016, STEM CELLS INT, V2016, DOI 10.1155/2016/6737345
   Dhamodharan U, 2019, FREE RADICAL BIO MED, V138, P53, DOI 10.1016/j.freeradbiomed.2019.04.031
   Hoang DH, 2020, FRONT MOL BIOSCI, V7, DOI 10.3389/fmolb.2020.00119
   Domenis R, 2018, SCI REP-UK, V8, DOI 10.1038/s41598-018-31707-9
   Domenis R, 2015, STEM CELL RES THER, V6, DOI 10.1186/scrt536
   Dominici M, 2006, CYTOTHERAPY, V8, P315, DOI 10.1080/14653240600855905
   Emam SE, 2021, J CONTROL RELEASE, V334, P327, DOI 10.1016/j.jconrel.2021.05.001
   Ersoy B, 2015, J RECONSTR MICROSURG, V31, P291, DOI 10.1055/s-0034-1396770
   Fazaeli H, 2021, BIOMED RES INT, V2021, DOI 10.1155/2021/9688138
   Fujisawa D, 2015, PRS-GLOB OPEN, V3, DOI 10.1097/GOX.0000000000000400
   Fulco I, 2014, LANCET, V384, P337, DOI 10.1016/S0140-6736(14)60544-4
   Gao JH, 2023, FRONT BIOENG BIOTECH, V10, DOI 10.3389/fbioe.2022.1100892
   Gassling V, 2010, CLIN ORAL IMPLAN RES, V21, P543, DOI 10.1111/j.1600-0501.2009.01900.x
   Gentile P, 2023, AESTHET PLAST SURG, V47, P2051, DOI 10.1007/s00266-023-03364-5
   Gillies Harold., 1957, PRINCIPLES ART PLAST
   Glenn Justin D, 2014, World J Stem Cells, V6, P526, DOI 10.4252/wjsc.v6.i5.526
   Gong M, 2017, ONCOTARGET, V8, P45200, DOI 10.18632/oncotarget.16778
   Guo JH, 2021, J EXTRACELL VESICLES, V10, DOI 10.1002/jev2.12145
   Hallock GG, 2000, PLAST RECONSTR SURG, V105, P1465, DOI 10.1097/00006534-200004040-00032
   Han YD, 2018, BIOCHEM BIOPH RES CO, V497, P305, DOI 10.1016/j.bbrc.2018.02.076
   Han YD, 2020, INT J BIOCHEM CELL B, V126, DOI 10.1016/j.biocel.2020.105805
   He L, 2020, BIOSCIENCE REP, V40, DOI 10.1042/BSR20192549
   Houseman ND, 2000, PLAST RECONSTR SURG, V105, P2287, DOI 10.1097/00006534-200006000-00001
   Iyyanki T, 2015, AESTHET SURG J, V35, P467, DOI 10.1093/asj/sju055
   Julier Z, 2017, ACTA BIOMATER, V53, P13, DOI 10.1016/j.actbio.2017.01.056
   Jung SM, 2019, HANDB EXP PHARMACOL, V251, P3, DOI 10.1007/164_2018_168
   Kamei N, 2021, NANOMED-NANOTECHNOL, V35, DOI 10.1016/j.nano.2021.102396
   Kang T, 2016, STEM CELL TRANSL MED, V5, P440, DOI 10.5966/sctm.2015-0177
   Kim DK, 2021, CHEM ENG J, V406, DOI 10.1016/j.cej.2020.127080
   Kim IG, 2020, SCI REP-UK, V10, DOI 10.1038/s41598-020-61405-4
   Kouniavski E, 2022, PRS-GLOB OPEN, V10, DOI 10.1097/GOX.0000000000004523
   Kretschmer A, 2022, SCI REP-UK, V12, DOI 10.1038/s41598-022-08608-z
   Kwon HH, 2020, ACTA DERM-VENEREOL, V100, DOI 10.2340/00015555-3666
   Li BH, 2020, ANN TRANSL MED, V8, DOI 10.21037/atm-20-6605
   Li G, 2023, FRONT BIOENG BIOTECH, V11, DOI 10.3389/fbioe.2023.1096390
   Li L, 2020, INT J MOL SCI, V21, DOI 10.3390/ijms21010049
   Li R, 2022, STEM CELL RES THER, V13, DOI 10.1186/s13287-022-02823-1
   Li WY, 2018, ACS APPL MATER INTER, V10, P5240, DOI 10.1021/acsami.7b17620
   Li X, 2018, EXP MOL MED, V50, DOI 10.1038/s12276-018-0058-5
   Liang XL, 2016, J CELL SCI, V129, P2182, DOI 10.1242/jcs.170373
   Lin YC, 2013, ACTA BIOMATER, V9, P5243, DOI 10.1016/j.actbio.2012.09.028
   Lindroos B, 2011, STEM CELL REV REP, V7, P269, DOI 10.1007/s12015-010-9193-7
   Liu HY, 2021, ADV MATER, V33, DOI 10.1002/adma.202008493
   Liu Y, 2011, NAT MED, V17, P1594, DOI 10.1038/nm.2542
   Lo Sicco C, 2017, STEM CELL TRANSL MED, V6, P1018, DOI 10.1002/sctm.16-0363
   Lohan P, 2017, FRONT IMMUNOL, V8, DOI 10.3389/fimmu.2017.01626
   Lohan P, 2014, STEM CELL RES THER, V5, DOI 10.1186/scrt488
   Long CM, 2022, FRONT SURG, V9, DOI 10.3389/fsurg.2022.1030288
   Lu YJ, 2020, J CELL MOL MED, V24, P9590, DOI 10.1111/jcmm.15387
   Ma YF, 2023, ADV SCI, V10, DOI 10.1002/advs.202302622
   Mazini L, 2021, STEM CELL RES THER, V12, DOI 10.1186/s13287-020-02006-w
   McIntosh K, 2006, STEM CELLS, V24, P1246, DOI 10.1634/stemcells.2005-0235
   Mildmay-White A, 2017, CURR STEM CELL RES T, V12, P484, DOI 10.2174/1574888X11666160429122133
   Min SY, 2019, P NATL ACAD SCI USA, V116, P17970, DOI 10.1073/pnas.1906512116
   Mitchell R, 2019, STEM CELL RES THER, V10, DOI 10.1186/s13287-019-1213-1
   Mou S, 2019, PLAST RECONSTR SURG, V144, P869, DOI 10.1097/PRS.0000000000006046
   Nakamura Y, 2015, FEBS LETT, V589, P1257, DOI 10.1016/j.febslet.2015.03.031
   Nam JH, 2020, ARCH PLAST SURG-APS, V47, P310, DOI 10.5999/aps.2020.00213
   Nguyen D, 2022, J SURG ONCOL, V125, P113, DOI 10.1002/jso.26679
   Oedayrajsingh-Varma MJ, 2006, CYTOTHERAPY, V8, P166, DOI 10.1080/14653240600621125
   Ong WK, 2014, STEM CELL REP, V2, P171, DOI 10.1016/j.stemcr.2014.01.002
   Pan ZZ, 2019, STEM CELL RES THER, V10, DOI 10.1186/s13287-019-1459-7
   Patrikoski M, 2014, STEM CELL TRANSL MED, V3, P1220, DOI 10.5966/sctm.2013-0201
   PRIBAZ JJ, 1994, MICROSURG, V15, P618, DOI 10.1002/micr.1920150903
   Pu CM, 2017, J INVEST DERMATOL, V137, P1353, DOI 10.1016/j.jid.2016.12.030
   Raajendiran A, 2019, CELL REP, V27, P1528, DOI 10.1016/j.celrep.2019.04.010
   Rezaie J, 2022, CELL COMMUN SIGNAL, V20, DOI 10.1186/s12964-022-00959-4
   Ritter A, 2019, CELLS-BASEL, V8, DOI 10.3390/cells8101288
   Ritter A, 2015, ONCOTARGET, V6, P34475, DOI 10.18632/oncotarget.5922
   Ruijing C., 2023, Nano Today, V49, P101789
   Schreml S, 2009, CYTOTHERAPY, V11, P947, DOI 10.3109/14653240903204322
   Semaan N, 2011, PLOS ONE, V6, DOI 10.1371/journal.pone.0019827
   Shafei S, 2020, J BIOMED MATER RES A, V108, P545, DOI 10.1002/jbm.a.36835
   Shang QW, 2015, STEM CELLS DEV, V24, P2052, DOI 10.1089/scd.2014.0557
   Shin S, 2021, INT J MOL SCI, V22, DOI 10.3390/ijms22020845
   Silva FJ, 2014, STEM CELLS, V32, P572, DOI 10.1002/stem.1595
   Skouras P, 2023, BIOMEDICINES, V11, DOI 10.3390/biomedicines11092371
   Skouras P, 2023, INT J MOL SCI, V24, DOI 10.3390/ijms241210162
   Spiller KL, 2017, ADV DRUG DELIVER REV, V122, P74, DOI 10.1016/j.addr.2017.05.010
   Su N, 2021, SCI ADV, V7, DOI 10.1126/sciadv.abf7207
   Suga H, 2009, STEM CELLS DEV, V18, P1201, DOI 10.1089/scd.2009.0003
   Ter-Ovanesyan D, 2021, ELIFE, V10, DOI [10.1101/2020.10.13.337881, 10.7554/eLife.70725, 10.7554/eLife.70725.sa1, 10.7554/eLife.70725.sa2]
   Tiryaki T, 2022, PRS-GLOB OPEN, V10, DOI 10.1097/GOX.0000000000004702
   Tsiklin IL, 2022, POLYMERS-BASEL, V14, DOI 10.3390/polym14153222
   Tsuji T, 2017, SCI REP-UK, V7, DOI 10.1038/s41598-017-12634-7
   Vernice NA, 2022, Plastic & Reconstructive Surgery Global Open, V10, P33, DOI [10.1097/01.gox.0000898480.09669.71, 10.1097/01.gox.0000898480.09669.71, DOI 10.1097/01.GOX.0000898480.09669.71]
   Wang Jiangwen, 2020, Zhongguo Xiu Fu Chong Jian Wai Ke Za Zhi, V34, P124, DOI 10.7507/1002-1892.201903058
   Wang L, 2017, SCI REP-UK, V7, DOI 10.1038/s41598-017-12919-x
   Wang WS, 2014, P NATL ACAD SCI USA, V111, P14466, DOI 10.1073/pnas.1412685111
   Wang YC, 2023, ADV MATER, V35, DOI 10.1002/adma.202303642
   Weaver AM, 2020, CANCER RES, V80, P379, DOI 10.1158/0008-5472.CAN-19-2782
   Wei F, 2019, ACTA BIOMATER, V86, P480, DOI 10.1016/j.actbio.2019.01.006
   Wu JY, 2021, TISSUE ENG REGEN MED, V18, P685, DOI 10.1007/s13770-021-00347-y
   Wu ZY, 2021, GLAND SURG, V10, P1046, DOI 10.21037/gs-21-4
   Xie Aiguo, 2022, Dis Markers, V2022, P6943630, DOI [10.1155/2022/6943630, 10.1155/2022/6943630]
   Xie XY, 2023, GEN PSYCHIAT, V36, DOI 10.1136/gpsych-2023-101143
   Xiong JC, 2020, STEM CELLS INT, V2020, DOI 10.1155/2020/5293850
   Xiong MC, 2020, FRONT CELL DEV BIOL, V8, DOI 10.3389/fcell.2020.574223
   Yang C, 2020, ARCH BIOCHEM BIOPHYS, V681, DOI 10.1016/j.abb.2020.108259
   Yang CY, 2022, J SURG ONCOL, V126, P1169, DOI 10.1002/jso.27058
   Yang SD, 2020, CELL PROLIFERAT, V53, DOI 10.1111/cpr.12890
   YAO ST, 1981, PLAST RECONSTR SURG, V68, P404, DOI 10.1097/00006534-198100000-00031
   Yao Xue-wei, 2023, Oxidative Medicine and Cellular Longevity, V2023, P3602962, DOI [10.1155/2023/3602962, 10.1155/2023/3602962]
   Zanata F, 2018, PLAST RECONSTR SURG, V141, p232E, DOI 10.1097/PRS.0000000000004030
   Zha Y, 2021, THERANOSTICS, V11, P397, DOI 10.7150/thno.50741
   Zhang W, 2018, EXP CELL RES, V370, P333, DOI 10.1016/j.yexcr.2018.06.035
   Zhang Y, 2017, J CELL SCI, V130, P1158, DOI 10.1242/jcs.197764
   Zhang Y, 2022, J BIOL ENG, V16, DOI 10.1186/s13036-022-00301-z
   Zhang Yu, 2012, ScientificWorldJournal, V2012, P793823, DOI 10.1100/2012/793823
   Zhao C, 2020, MOL MED REP, V21, P1881, DOI 10.3892/mmr.2020.10982
   Zhao H, 2018, DIABETES, V67, P235, DOI 10.2337/db17-0356
   Zhou YW, 2016, PLAST RECONSTR SURG, V137, p44E, DOI 10.1097/PRS.0000000000001981
   Zhu MR, 2021, CELL TISSUE BANK, V22, P77, DOI 10.1007/s10561-020-09867-8
   Zhu YG, 2022, STEM CELL RES THER, V13, DOI 10.1186/s13287-022-02900-5
   Ziegler M.E., 2022, Tissue Engineering, P157, DOI [10.1016/B978-0-12-824064-9.00014-9, DOI 10.1016/B978-0-12-824064-9.00014-9]
   Zuk PA, 2002, MOL BIOL CELL, V13, P4279, DOI 10.1091/mbc.E02-02-0105
NR 135
TC 42
Z9 44
U1 10
U2 21
PU MDPI
PI BASEL
PA ST ALBAN-ANLAGE 66, CH-4052 BASEL, SWITZERLAND
SN 1661-6596
EI 1422-0067
J9 INT J MOL SCI
JI Int. J. Mol. Sci.
PD JUN
PY 2024
VL 25
IS 11
AR 5916
DI 10.3390/ijms25115916
PG 22
WC Biochemistry & Molecular Biology; Chemistry, Multidisciplinary
WE Science Citation Index Expanded (SCI-EXPANDED)
SC Biochemistry & Molecular Biology; Chemistry
GA UC2K2
UT WOS:001245795100001
PM 38892103
OA Green Submitted, gold
DA 2026-02-11
ER

PT J
AU Schepici, G
   Silvestro, S
   Mazzon, E
AF Schepici, Giovanni
   Silvestro, Serena
   Mazzon, Emanuela
TI Regenerative Effects of Exosomes-Derived MSCs: An Overview on Spinal
   Cord Injury Experimental Studies
SO BIOMEDICINES
LA English
DT Review
DE exosomes; spinal cord injury; mesenchymal stromal; stem; blood-spinal
   cord barrier integrity
ID FUNCTIONAL RECOVERY; EXTRACELLULAR VESICLES; INFLAMMATION; BIOGENESIS;
   BARRIER; PERSPECTIVE; OPPORTUNITY; ACTIVATION; MECHANISMS; COMPENDIUM
AB Spinal cord injury (SCI) is a devastating condition usually induced by the initial mechanical insult that can lead to permanent motor and sensory deficits. At present, researchers are investigating potential therapeutic strategies to ameliorate the neuro-inflammatory cascade that occurs post-injury. Although the use of mesenchymal stromal/stem (MSCs) as a potential therapy in application to regenerative medicine promoted anti-inflammatory and neuroprotective effects, several disadvantages limit their use. Therefore, recent studies have reported the effects of exosomes-derived MSCs (MSC-EXOs) as an innovative therapeutic option for SCI patients. It is noteworthy that MSC-EXOs can maintain the integrity of the blood-spinal cord barrier (BSCB), promoting angiogenic, proliferative, and anti-oxidant effects, as well as immunomodulatory, anti-inflammatory, and antiapoptotic properties. Therefore, in this study, we summarized the preclinical studies reported in the literature that have shown the effects of MSC-EXOs as a new molecular target to counteract the devastating effects of SCI.
C1 [Schepici, Giovanni; Silvestro, Serena; Mazzon, Emanuela] IRCCS Ctr Neurolesi Bonino Pulejo, Via Provinciale Palermo, I-98124 Messina, Italy.
C3 IRCCS Bonino Pulejo
RP Mazzon, E (corresponding author), IRCCS Ctr Neurolesi Bonino Pulejo, Via Provinciale Palermo, I-98124 Messina, Italy.
EM emanuela.mazzon@irccsme.it
RI Schepici, Giovanni/ABI-8369-2020; Silvestro, Serena/AAA-5497-2019;
   Mazzon, Emanuela/AAL-4334-2020
OI Silvestro, Serena/0000-0003-3846-0785; 
FU Ministero della Salute [Current Research Funds 2022] Funding Source:
   Medline
CR Ahuja CS, 2017, NEUROSURGERY, V80, pS9, DOI 10.1093/neuros/nyw080
   Aimaletdinov AM, 2022, INT J MOL SCI, V23, DOI 10.3390/ijms231911312
   Alizadeh A, 2019, FRONT NEUROL, V10, DOI 10.3389/fneur.2019.00282
   Tran AP, 2018, PHYSIOL REV, V98, P881, DOI 10.1152/physrev.00017.2017
   Anderson AJ, 2004, J NEUROTRAUM, V21, P1831, DOI 10.1089/neu.2004.21.1831
   Antimisiaris SG, 2018, PHARMACEUTICS, V10, DOI 10.3390/pharmaceutics10040218
   Aziz I, 2014, EVID-BASED COMPL ALT, V2014, DOI 10.1155/2014/871657
   Bartel DP, 2004, CELL, V116, P281, DOI 10.1016/S0092-8674(04)00045-5
   Biglari B, 2015, SPINAL CORD, V53, P510, DOI 10.1038/sc.2015.28
   Bracken MB, 2012, COCHRANE DB SYST REV, DOI 10.1002/14651858.CD001046.pub2
   Brambilla R, 2005, J EXP MED, V202, P145, DOI 10.1084/jem.20041918
   Buller B, 2010, FEBS J, V277, P4299, DOI 10.1111/j.1742-4658.2010.07818.x
   Chen B, 2017, STEM CELL TRANSL MED, V6, P1753, DOI 10.1002/sctm.16-0477
   Chen WC, 2021, J TRANSL MED, V19, DOI 10.1186/s12967-021-02843-0
   Chen YY, 2021, STEM CELL RES THER, V12, DOI 10.1186/s13287-021-02282-0
   Cui GH, 2018, FASEB J, V32, P654, DOI 10.1096/fj.201700600R
   David S, 2011, NAT REV NEUROSCI, V12, P388, DOI 10.1038/nrn3053
   Davis BK, 2011, ANNU REV IMMUNOL, V29, P707, DOI 10.1146/annurev-immunol-031210-101405
   Ding SQ, 2019, EXP BIOL MED, V244, P1149, DOI 10.1177/1535370219872759
   Ding Y, 2022, INT J MOL SCI, V23, DOI 10.3390/ijms231810972
   Dong HX, 2003, J NEUROSCI, V23, P8682
   Donnelly DJ, 2008, EXP NEUROL, V209, P378, DOI 10.1016/j.expneurol.2007.06.009
   Doyle LM, 2019, CELLS-BASEL, V8, DOI 10.3390/cells8070727
   Fayazi N, 2021, MOL NEUROBIOL, V58, P3494, DOI 10.1007/s12035-021-02324-x
   Feng D, 2010, TRAFFIC, V11, P675, DOI 10.1111/j.1600-0854.2010.01041.x
   Fitzner D, 2011, J CELL SCI, V124, P447, DOI 10.1242/jcs.074088
   Fraser DA, 2007, J BIOL CHEM, V282, P7360, DOI 10.1074/jbc.M605741200
   Gupta R, 2010, J AM ACAD ORTHOP SUR, V18, P210, DOI 10.5435/00124635-201004000-00004
   Guy R, 2020, BIOMOLECULES, V10, DOI 10.3390/biom10091320
   Han ZL, 2014, BRAIN RES, V1582, P12, DOI 10.1016/j.brainres.2014.07.045
   Hawryluk G, 2015, J NEUROTRAUM, V32, P1958, DOI 10.1089/neu.2014.3778
   Hu J, 2016, LIFE SCI, V158, P1, DOI 10.1016/j.lfs.2016.06.018
   Hu JZ, 2015, BRAIN RES, V1608, P191, DOI 10.1016/j.brainres.2015.02.036
   Huang JH, 2020, NEUROCHEM RES, V45, P760, DOI 10.1007/s11064-019-02950-x
   Huang JH, 2020, NEUROSCIENCE, V424, P133, DOI 10.1016/j.neuroscience.2019.10.043
   Izadpanah M, 2018, J MOL NEUROSCI, V66, P172, DOI 10.1007/s12031-018-1135-x
   Ji WC, 2019, BIOCHIMIE, V167, P171, DOI 10.1016/j.biochi.2019.10.002
   Jiang W, 2017, J NEUROINFLAMM, V14, DOI 10.1186/s12974-017-0980-9
   Jiang W, 2016, SPINE, V41, pE330, DOI 10.1097/BRS.0000000000001287
   Jiang ZS, 2021, CELL CYCLE, V20, P993, DOI 10.1080/15384101.2021.1919825
   Jin MQ, 2022, FRONT BIOENG BIOTECH, V10, DOI 10.3389/fbioe.2022.980548
   Jo DH, 2013, MOL CELLS, V36, P465, DOI 10.1007/s10059-013-0228-1
   Juan T, 2018, SEMIN CELL DEV BIOL, V74, P66, DOI 10.1016/j.semcdb.2017.08.022
   Kalluri R, 2020, SCIENCE, V367, P640, DOI 10.1126/science.aau6977
   Kang J, 2019, GENE THER, V26, P491, DOI 10.1038/s41434-019-0101-8
   Keerthikumar S, 2016, J MOL BIOL, V428, P688, DOI 10.1016/j.jmb.2015.09.019
   Keller S, 2006, IMMUNOL LETT, V107, P102, DOI 10.1016/j.imlet.2006.09.005
   Kigerl KA, 2009, J NEUROSCI, V29, P13435, DOI 10.1523/JNEUROSCI.3257-09.2009
   Kim GU, 2021, INT J MOL SCI, V22, DOI 10.3390/ijms222413672
   Kucuk N, 2021, INT J MOL SCI, V22, DOI 10.3390/ijms22179543
   Kumar H, 2017, MOL NEUROBIOL, V54, P3578, DOI 10.1007/s12035-016-9910-6
   Kumar R, 2018, WORLD NEUROSURG, V113, pE345, DOI 10.1016/j.wneu.2018.02.033
   Kwiecien JM, 2020, PLOS ONE, V15, DOI 10.1371/journal.pone.0226584
   Kwon BK, 2017, J NEUROTRAUM, V34, P567, DOI 10.1089/neu.2016.4435
   Kwon BK, 2009, J NEUROSURG-SPINE, V10, P181, DOI 10.3171/2008.10.SPINE08217
   Lankford KL, 2018, PLOS ONE, V13, DOI 10.1371/journal.pone.0190358
   Lee JR, 2020, INT J MOL SCI, V21, DOI 10.3390/ijms21114185
   Lee NH, 2022, INT J MOL SCI, V23, DOI 10.3390/ijms23042223
   Li D, 2018, FRONT NEUROSCI-SWITZ, V12, DOI 10.3389/fnins.2018.00845
   Li LM, 2020, NANO LETT, V20, P4298, DOI 10.1021/acs.nanolett.0c00929
   Li MY, 2020, EUR J MED CHEM, V207, DOI 10.1016/j.ejmech.2020.112784
   Liau LL, 2020, CELL BIOSCI, V10, DOI 10.1186/s13578-020-00475-3
   Liu W, 2020, J NEUROINFLAMM, V17, DOI 10.1186/s12974-020-1726-7
   Liu W, 2019, J NEUROTRAUM, V36, P469, DOI 10.1089/neu.2018.5835
   Lizana J, 2022, NEUROL INT, V14, P581, DOI 10.3390/neurolint14030047
   Lu YH, 2019, FRONT NEUROSCI-SWITZ, V13, DOI 10.3389/fnins.2019.00209
   Mathieu M, 2019, NAT CELL BIOL, V21, P9, DOI 10.1038/s41556-018-0250-9
   Mathivanan S, 2009, PROTEOMICS, V9, P4997, DOI 10.1002/pmic.200900351
   Meng FY, 2007, GASTROENTEROLOGY, V133, P647, DOI 10.1053/j.gastro.2007.05.022
   Moher D, 2009, PLOS MED, V6, DOI 10.1371/journal.pmed.1000097
   Morales II, 2016, CURR PHARM DESIGN, V22, P720, DOI 10.2174/1381612822666151204001103
   Mosser DM, 2008, NAT REV IMMUNOL, V8, P958, DOI 10.1038/nri2448
   Muthu Sathish, 2021, Stem Cell Investig, V8, P7, DOI [10.21037/sci-2020-037, 10.21037/sci-2020-037]
   Nakamura M, 2003, EXP NEUROL, V184, P313, DOI 10.1016/S0014-4886(03)00361-3
   Nakazaki M, 2021, J EXTRACELL VESICLES, V10, DOI 10.1002/jev2.12137
   Ota T, 2020, INTERV NEURORADIOL, V26, P244, DOI 10.1177/1591019920901931
   Park E, 2004, J NEUROTRAUM, V21, P754, DOI 10.1089/0897715041269641
   Ramer LM, 2005, SPINAL CORD, V43, P134, DOI 10.1038/sj.sc.3101715
   Reinhold AK, 2017, PFLUG ARCH EUR J PHY, V469, P123, DOI 10.1007/s00424-016-1920-8
   Riazifar M, 2019, ACS NANO, V13, P6670, DOI 10.1021/acsnano.9b01004
   Guerrero AR, 2012, J NEUROINFLAMM, V9, DOI 10.1186/1742-2094-9-40
   Romanelli P, 2019, FRONT NEUROL, V10, DOI 10.3389/fneur.2019.01225
   Rosenzweig ES, 2004, CURR OPIN NEUROL, V17, P121, DOI 10.1097/00019052-200404000-00007
   Sarvar DP, 2016, ADV PHARM BULL, V6, P293, DOI 10.15171/apb.2016.041
   Silva NA, 2014, PROG NEUROBIOL, V114, P25, DOI 10.1016/j.pneurobio.2013.11.002
   Singh A, 2014, CLIN EPIDEMIOL, V6, P309, DOI 10.2147/CLEP.S68889
   Sugawara T, 2003, ANTIOXID REDOX SIGN, V5, P597, DOI 10.1089/152308603770310266
   Sun GD, 2018, MAT SCI ENG C-MATER, V89, P194, DOI 10.1016/j.msec.2018.04.006
   Sun Y, 2021, STEM CELL RES THER, V12, DOI 10.1186/s13287-021-02629-7
   Sung SE, 2022, BIOMEDICINES, V10, DOI 10.3390/biomedicines10030678
   Sykova E, 2021, FRONT CELL DEV BIOL, V9, DOI 10.3389/fcell.2021.695900
   Tyler JY, 2013, NANOSCALE, V5, P8821, DOI 10.1039/c3nr00957b
   Vader P, 2016, ADV DRUG DELIVER REV, V106, P148, DOI 10.1016/j.addr.2016.02.006
   van Niel G, 2006, J BIOCHEM, V140, P13, DOI 10.1093/jb/mvj128
   Wang L, 2018, CELL PHYSIOL BIOCHEM, V50, P1535, DOI 10.1159/000494652
   Wang Y, 2021, STEM CELL RES THER, V12, DOI 10.1186/s13287-021-02148-5
   Wang Z, 2020, J CELL PHYSIOL, V235, P3634, DOI 10.1002/jcp.29253
   Wilson JR, 2013, CAN MED ASSOC J, V185, P485, DOI 10.1503/cmaj.121206
   Xu GH, 2019, J CELL PHYSIOL, V234, P10205, DOI 10.1002/jcp.27690
   Yáñez-Mó M, 2015, J EXTRACELL VESICLES, V4, DOI 10.3402/jev.v4.27066
   Yang DB, 2020, THERANOSTICS, V10, P3684, DOI 10.7150/thno.41580
   Yang M, 2019, NEUROSURGERY, V85, pE399, DOI 10.1093/neuros/nyz154
   Yang XX, 2019, J CONTROL RELEASE, V308, P119, DOI 10.1016/j.jconrel.2019.07.021
   Yang ZM, 2022, PHARMACEUTICS, V14, DOI 10.3390/pharmaceutics14030618
   Yu T, 2019, BRAZ J MED BIOL RES, V52, DOI [10.1590/1414-431X20198735, 10.1590/1414-431x20198735]
   Yu YM, 2011, EUR J NEUROSCI, V33, P1587, DOI 10.1111/j.1460-9568.2011.07643.x
   Yuan XC, 2019, FRONT NEUROSCI-SWITZ, V13, DOI 10.3389/fnins.2019.00319
   Yuan YM, 2013, NEUROSCI BULL, V29, P421, DOI 10.1007/s12264-013-1358-3
   Zhang CL, 2020, NEUROSCI LETT, V739, DOI 10.1016/j.neulet.2020.135399
   Zhang Y, 2020, INT J NANOMED, V15, P6917, DOI 10.2147/IJN.S264498
   Zhivotovsky B, 2011, CELL CALCIUM, V50, P211, DOI 10.1016/j.ceca.2011.03.003
   Zhou X, 2014, NEURAL REGEN RES, V9, P1787, DOI 10.4103/1673-5374.143423
   Zhou Y, 2022, NEURAL REGEN RES, V17, P194, DOI 10.4103/1673-5374.314323
NR 113
TC 22
Z9 25
U1 2
U2 14
PU MDPI
PI BASEL
PA MDPI AG, Grosspeteranlage 5, CH-4052 BASEL, SWITZERLAND
EI 2227-9059
J9 BIOMEDICINES
JI Biomedicines
PD JAN
PY 2023
VL 11
IS 1
AR 201
DI 10.3390/biomedicines11010201
PG 24
WC Biochemistry & Molecular Biology; Medicine, Research & Experimental;
   Pharmacology & Pharmacy
WE Science Citation Index Expanded (SCI-EXPANDED)
SC Biochemistry & Molecular Biology; Research & Experimental Medicine;
   Pharmacology & Pharmacy
GA 7X8QH
UT WOS:000914459300001
PM 36672709
OA Green Submitted, gold
DA 2026-02-11
ER

PT J
AU Rezabakhsh, A
   Mahdipour, M
   Nourazarian, A
   Habibollahi, P
   Sokullu, E
   Avci, ÇB
   Rahbarghazi, R
AF Rezabakhsh, Aysa
   Mahdipour, Mahdi
   Nourazarian, Alireza
   Habibollahi, Paria
   Sokullu, Emel
   Avci, Cigir Biray
   Rahbarghazi, Reza
TI Application of exosomes for the alleviation of COVID-19-related
   pathologies
SO CELL BIOCHEMISTRY AND FUNCTION
LA English
DT Review
DE COVID-19; exosomes; paracrine interaction; regenerative potential; stem
   cell; therapeutic effects
ID EXTRACELLULAR VESICLES; SARS-COV-2; INFECTION
AB The pandemic of COVID-19 caused worldwide concern. Due to the lack of appropriate medications and the inefficiency of commercially available vaccines, lots of efforts are being made to develop de novo therapeutic modalities. Besides this, the possibility of several genetic mutations in the viral genome has led to the generation of resistant strains such as Omicron against neutralizing antibodies and vaccines, leading to worsening public health status. Exosomes (Exo), nanosized vesicles, possess several therapeutic properties that participate in intercellular communication. The discovery and application of Exo in regenerative medicine have paved the way for the alleviation of several pathologies. These nanosized particles act as natural bioshuttles and transfer several biomolecules and anti-inflammatory cytokines. To date, several approaches are available for the administration of Exo into the targeted site inside the body, although the establishment of standard administration routes remains unclear. As severe acute respiratory syndrome coronavirus 2 primarily affects the respiratory system, we here tried to highlight the transplantation of Exo in the alleviation of COVID-19 pathologies.
C1 [Rezabakhsh, Aysa] Tabriz Univ Med Sci, Cardiovasc Res Ctr, Tabriz, Iran.
   [Mahdipour, Mahdi; Rahbarghazi, Reza] Tabriz Univ Med Sci, Stem Cell Res Ctr, Imam Reza St,Golgasht St, Tabriz, Iran.
   [Nourazarian, Alireza] Khoy Univ Med Sci, Dept Basic Med Sci, Khoy, Iran.
   [Habibollahi, Paria] Tabriz Univ Med Sci, Fac Pharm, Dept Pharmacol & Toxicol, Tabriz, Iran.
   [Sokullu, Emel] Koc Univ, Res Ctr Translat Med KUTTAM, Istanbul, Sariyer, Turkey.
   [Avci, Cigir Biray] Ege Univ, Fac Med, Dept Med Biol, Izmir, Turkey.
   [Rahbarghazi, Reza] Tabriz Univ Med Sci, Fac Adv Med Sci, Dept Appl Cell Sci, Tabriz, Iran.
C3 Tabriz University of Medical Science; Tabriz University of Medical
   Science; Tabriz University of Medical Science; Koc University; Ege
   University; Tabriz University of Medical Science
RP Rahbarghazi, R (corresponding author), Tabriz Univ Med Sci, Stem Cell Res Ctr, Imam Reza St,Golgasht St, Tabriz, Iran.
EM rezarahbardvm@gmail.com
RI Avci, Cigir Biray/GWV-1665-2022; Nourazarian, Alireza/G-3873-2015;
   Sokullu, Emel/ADN-0664-2022; Rahbarghazi, Reza/L-7238-2017; habibollahi,
   paria/AAG-1483-2020; Rezabakhsh, Aysa/AAZ-1312-2020
OI Avci, Cigir Biray/0000-0001-8251-4520; Nourazarian,
   Alireza/0000-0003-2082-1335; 
FU National Institute for Medical Research Development (NIMAD); Tabriz
   University of Medical Sciences; NIMAD
FX National Institute for Medical Research Development (NIMAD); Tabriz
   University of Medical Sciences; NIMAD
CR Arabpour M, 2021, INT IMMUNOPHARMACOL, V97, DOI 10.1016/j.intimp.2021.107823
   Bagheri HS, 2021, STEM CELL REV REP, V17, P214, DOI 10.1007/s12015-020-10108-4
   Barberis E, 2021, FRONT MOL BIOSCI, V8, DOI 10.3389/fmolb.2021.632290
   Cha S, 2021, BIOMEDICINES, V9, DOI 10.3390/biomedicines9050471
   da Silva KN, 2021, STEM CELL RES THER, V12, DOI 10.1186/s13287-021-02502-7
   Dinh PUC, 2020, NAT COMMUN, V11, DOI 10.1038/s41467-020-14344-7
   El-Shennawy L, 2022, NAT COMMUN, V13, DOI 10.1038/s41467-021-27893-2
   Elsharkasy OM, 2020, ADV DRUG DELIVER REV, V159, P332, DOI 10.1016/j.addr.2020.04.004
   Elzanowska J, 2021, MOL ONCOL, V15, P1701, DOI 10.1002/1878-0261.12777
   Fan J, 2020, J INFECTION, V81, pE64, DOI 10.1016/j.jinf.2020.06.047
   Gottlieb RL, 2021, JAMA-J AM MED ASSOC, V325, P632, DOI 10.1001/jama.2021.0202
   Grein J, 2020, NEW ENGL J MED, V382, P2327, DOI 10.1056/NEJMoa2007016
   Guo SW, 2019, ACS NANO, V13, P10015, DOI 10.1021/acsnano.9b01892
   Gurunathan S, 2021, FRONT IMMUNOL, V12, DOI 10.3389/fimmu.2021.716407
   Gurunathan S, 2021, INT J NANOMED, V16, P1281, DOI 10.2147/IJN.S291956
   Gurung S, 2021, CELL COMMUN SIGNAL, V19, DOI 10.1186/s12964-021-00730-1
   Han LL, 2021, J MED VIROL, V93, P5376, DOI 10.1002/jmv.27050
   Heidarzadeh M, 2021, CELL BIOSCI, V11, DOI 10.1186/s13578-021-00650-0
   Herman S, 2021, STEM CELLS, V39, P1589, DOI 10.1002/stem.3456
   Hou YXJ, 2020, CELL, V182, P429, DOI 10.1016/j.cell.2020.05.042
   Imai T, 2015, J EXTRACELL VESICLES, V4, DOI 10.3402/jev.v4.26238
   Inal JM, 2020, CLIN SCI, V134, P1301, DOI 10.1042/CS20200623
   Kennedy TL, 2021, TRENDS CARDIOVAS MED, V31, P405, DOI 10.1016/j.tcm.2020.08.003
   Kim HK, 2022, J EXTRACELL VESICLES, V11, DOI 10.1002/jev2.12179
   Kuate S, 2007, VIROLOGY, V362, P26, DOI 10.1016/j.virol.2006.12.011
   Kucuk N, 2021, INT J MOL SCI, V22, DOI 10.3390/ijms22179543
   Li X, 2019, APL BIOENG, V3, DOI 10.1063/1.5087122
   Liu YX, 2018, FRONT PLANT SCI, V9, DOI 10.3389/fpls.2018.00286
   Mohanty A, 2020, J BIOSCIENCES, V45, DOI 10.1007/s12038-020-00068-9
   Moss LD, 2021, NEUROCHEM INT, V150, DOI 10.1016/j.neuint.2021.105173
   Mulay A, 2021, CELL REP, V35, DOI 10.1016/j.celrep.2021.109055
   Peacock TP., 2022, bioRxiv, DOI 10
   Perets N, 2018, MOL AUTISM, V9, DOI 10.1186/s13229-018-0240-6
   Pesce E, 2022, FRONT IMMUNOL, V12, DOI 10.3389/fimmu.2021.785941
   Pizzorno A, 2020, CELL REP MED, V1, DOI [10.1101/2020.03.31.017889, 10.1016/j.xcrm.2020.100059]
   Planas D, 2022, NATURE, V602, P671, DOI 10.1038/s41586-021-04389-z
   Popowski KD, 2021, VIEW-CHINA, V2, DOI 10.1002/VIW.20200186
   Qu QX, 2020, STEM CELL RES THER, V11, DOI 10.1186/s13287-020-01639-1
   Rahbarghazi R, 2019, MICROVASC RES, V121, P63, DOI 10.1016/j.mvr.2018.10.005
   Rezabakhsh A, 2021, STEM CELL RES THER, V12, DOI 10.1186/s13287-021-02596-z
   Rezabakhsh A, 2020, Journal of Research in Clinical Medicine, V8, P5, DOI [10.34172/jrcm.2020.005, 10.34172/jrcm.2020.005, DOI 10.34172/JRCM.2020.005]
   Russell KA, 2020, FRONT MICROBIOL, V11, DOI 10.3389/fmicb.2020.606404
   Safari A, 2021, STEM CELL RES THER, V12, DOI 10.1186/s13287-021-02482-8
   Scott TA, 2022, MOL THER-METH CLIN D, V24, P355, DOI 10.1016/j.omtm.2022.01.015
   Sengupta V, 2020, STEM CELLS DEV, V29, P747, DOI 10.1089/scd.2020.0080
   Shen ZJ, 2020, CLIN INFECT DIS, V71, P713, DOI 10.1093/cid/ciaa203
   Shi LZ, 2021, INT J MOL SCI, V22, DOI 10.3390/ijms222212295
   Shokrollahi E, 2019, J CELL PHYSIOL, V234, P21005, DOI 10.1002/jcp.28704
   Shuai HP, 2022, NATURE, V603, P693, DOI 10.1038/s41586-022-04442-5
   Tomar B, 2020, CELLS-BASEL, V9, DOI [10.3390/cells9061383, 10.3389/fimmu.2020.02063]
   V'kovski P, 2021, PLOS BIOL, V19, DOI 10.1371/journal.pbio.3001158
   Vihta, 2022, OMICRON ASS CHANGES, DOI 10.1101/2022.01.18.22269082
   Wang JM, 2020, CRIT CARE MED, V48, pE599, DOI 10.1097/CCM.0000000000004315
   Wang MY, 2020, FRONT CELL INFECT MI, V10, DOI 10.3389/fcimb.2020.587269
   WANG S, 2021, FRONT CELL DEV BIOL, V8
   Wei DH, 2021, CELL RES, V31, P157, DOI 10.1038/s41422-020-00409-1
   Xia C, 2021, FRONT ENDOCRINOL, V12, DOI 10.3389/fendo.2021.727272
   XU J, 2020, FRONT BIOENG BIOTECH, V8
   YAN S, 2022, FRONT IMMUNOL, V12
   Yao ZL, 2019, J PROTEOME RES, V18, P855, DOI 10.1021/acs.jproteome.8b00514
   Zangeneh Z, 2021, International Journal of Medical Laboratory, V8, P247
   Zhang Q, 2021, GASTROENTEROLOGY, V160, P958, DOI 10.1053/j.gastro.2020.09.042
   Zhang YT, 2021, STEM CELL RES THER, V12, DOI 10.1186/s13287-021-02274-0
   Zhou M, 2020, RESP MED, V162, DOI 10.1016/j.rmed.2020.105871
   Ziegler Carly G K, 2021, bioRxiv, DOI [10.1016/j.cell.2021.07.023, 10.1101/2021.02.20.431155]
NR 65
TC 7
Z9 10
U1 0
U2 12
PU WILEY
PI HOBOKEN
PA 111 RIVER ST, HOBOKEN 07030-5774, NJ USA
SN 0263-6484
EI 1099-0844
J9 CELL BIOCHEM FUNCT
JI Cell Biochem. Funct.
PD JUL
PY 2022
VL 40
IS 5
BP 430
EP 438
DI 10.1002/cbf.3720
EA JUN 2022
PG 9
WC Biochemistry & Molecular Biology; Cell Biology
WE Science Citation Index Expanded (SCI-EXPANDED)
SC Biochemistry & Molecular Biology; Cell Biology
GA 3F7YS
UT WOS:000804118600001
PM 35647674
OA Green Submitted
DA 2026-02-11
ER

PT J
AU Bryk, M
   Karnas, E
   Mlost, J
   Zuba-Surma, E
   Starowicz, K
AF Bryk, Marta
   Karnas, Elzbieta
   Mlost, Jakub
   Zuba-Surma, Ewa
   Starowicz, Katarzyna
TI Mesenchymal stem cells and extracellular vesicles for the treatment of
   pain: Current status and perspectives
SO BRITISH JOURNAL OF PHARMACOLOGY
LA English
DT Review
DE chronic pain; extracellular vesicles; mesenchymal stromal; stem cells;
   pain; regenerative medicine
ID UMBILICAL-CORD BLOOD; HUMAN BONE-MARROW; NUCLEUS PULPOSUS CELLS;
   PROOF-OF-CONCEPT; NEUROPATHIC PAIN; CONCISE GUIDE; ADIPOSE-TISSUE;
   INTRAARTICULAR INJECTION; KNEE OSTEOARTHRITIS; RAT MODEL
AB Mesenchymal stem/stromal cells (MSCs) are multipotent progenitor cells of mesodermal origin. Due to their capacity for self-renewal and differentiation into several cell types, MSCs have been extensively studied in experimental biology and regenerative medicine in recent years. Moreover, MSCs release extracellular vesicles (EVs), which might be partly responsible for their regenerative properties. MSCs regulate several processes in target cells via paracrine signalling, such as immunomodulation, anti-apoptotic signalling, tissue remodelling, angiogenesis and anti-fibrotic signalling. The aim of this review is to provide a detailed description of the functional properties of MSCs and EVs and their potential clinical applications, with a special focus on pain treatment. The analgesic, anti-inflammatory and regenerative properties of MSCs and EVs will be discussed for several diseases, such as neuropathic pain, osteoarthritis and spinal cord injury.
C1 [Bryk, Marta; Mlost, Jakub; Starowicz, Katarzyna] Polish Acad Sci, Maj Inst Pharmacol, Krakow, Poland.
   [Karnas, Elzbieta; Zuba-Surma, Ewa] Jagiellonian Univ, Fac Biochem Biophys & Biotechnol, Dept Cell Biol, Krakow, Poland.
C3 Polish Academy of Sciences; Maj Institute of Pharmacology of the Polish
   Academy of Sciences; Jagiellonian University
RP Starowicz, K (corresponding author), Polish Acad Sci, Maj Inst Pharmacol, Krakow, Poland.
EM starow@if-pan.krakow.pl
RI Starowicz, Katarzyna/AAB-8595-2022; Karnas, Elżbieta/KIC-4361-2024;
   Kędziora, Marta/AAQ-5152-2021; Mlost, Jakub/L-5199-2019; Zuba-Surma,
   Ewa/GZM-7140-2022
OI Starowicz, Katarzyna/0000-0003-0091-0066; Karnas,
   Elżbieta/0000-0001-9956-1593; Kędziora, Marta/0000-0002-6980-8273;
   Mlost, Jakub/0000-0003-4102-7245; Zuba-Surma, Ewa/0000-0001-6814-6127
FU National Center for Research and Development
   [STRATEGMED3/303570/7/NCBR/2017]
FX National Center for Research and Development, Grant/Award Number:
   STRATEGMED3/303570/7/NCBR/2017
CR Ahmadian-Moghadam H, 2020, BIOTECHNOL LETT, V42, P1073, DOI 10.1007/s10529-020-02886-1
   Alexander SPH, 2019, BRIT J PHARMACOL, V176, pS247, DOI 10.1111/bph.14751
   Alexander SPH, 2019, BRIT J PHARMACOL, V176, pS297, DOI [10.1111/bph.14752, 10.1111/bph.14749]
   Alexander SPH, 2019, BRIT J PHARMACOL, V176, pS397, DOI 10.1111/bph.14753
   Alexander SPH, 2019, BRIT J PHARMACOL, V176, pS1, DOI 10.1111/bph.14747
   Alvarez-Viejo M, 2013, TRANSPL P, V45, P434, DOI 10.1016/j.transproceed.2012.05.091
   [Anonymous], 2020, Spinal cord injury facts and figures at a glance 2020 SCI data sheet
   Ayala-Cuellar AP, 2019, BIOMOL THER, V27, P25, DOI 10.4062/biomolther.2017.260
   Baer PC, 2012, STEM CELLS INT, V2012, DOI 10.1155/2012/812693
   Bain BJ, 2003, BRIT J HAEMATOL, V121, P949, DOI 10.1046/j.1365-2141.2003.04329.x
   Balbi C, 2017, STEM CELL TRANSL MED, V6, P1340, DOI 10.1002/sctm.16-0297
   Baron R, 2010, LANCET NEUROL, V9, P807, DOI 10.1016/S1474-4422(10)70143-5
   Blázquez R, 2018, ACTA BIOMATER, V71, P318, DOI 10.1016/j.actbio.2018.02.014
   Börger V, 2017, INT J MOL SCI, V18, DOI 10.3390/ijms18071450
   Cao XC, 2014, INT J BIOCHEM CELL B, V53, P372, DOI 10.1016/j.biocel.2014.06.003
   Carvalho PH, 2013, ARQ BRAS CARDIOL, V100, P82, DOI 10.1590/S0066-782X2012005000114
   Castro-Manrreza ME, 2019, STEM CELLS INT, V2019, DOI 10.1155/2019/4541797
   Chen WB, 2019, J TISSUE ENG REGEN M, V13, P1618, DOI 10.1002/term.2916
   Chiang CY, 2016, PLOS ONE, V11, DOI 10.1371/journal.pone.0159482
   Cocucci E, 2009, TRENDS CELL BIOL, V19, P43, DOI 10.1016/j.tcb.2008.11.003
   Meirelles LDS, 2006, J CELL SCI, V119, P2204, DOI 10.1242/jcs.02932
   Deng H, 2018, CELL REPROGRAM, V20, P178, DOI 10.1089/cell.2017.0047
   DiBonaventura MD, 2017, J PAIN RES, V10, P2525, DOI 10.2147/JPR.S127014
   Dong LY, 2019, AM J TRANSL RES, V11, P6989
   Elabd C, 2016, J TRANSL MED, V14, DOI 10.1186/s12967-016-1015-5
   Elahi KC, 2016, STEM CELLS INT, V2016, DOI 10.1155/2016/5646384
   Finnerup Nanna B, 2015, Lancet Neurol, V14, P162, DOI 10.1016/S1474-4422(14)70251-0
   Forouzanfar F, 2018, EUR J PAIN, V22, P295, DOI 10.1002/ejp.1119
   Foster BP, 2016, CRIT REV CL LAB SCI, V53, P379, DOI 10.1080/10408363.2016.1190682
   FRIEDENSTEIN AJ, 1970, CELL TISSUE KINET, V3, P393, DOI 10.1111/j.1365-2184.1970.tb00347.x
   Garay-Mendoza D, 2018, INT J RHEUM DIS, V21, P140, DOI 10.1111/1756-185X.13139
   García-Fernández C, 2020, BIOCHEM ENG J, V159, DOI 10.1016/j.bej.2020.107601
   Gnecchi M, 2005, NAT MED, V11, P367, DOI 10.1038/nm0405-367
   Gopalsamy B, 2019, NEUROCHEM RES, V44, P2123, DOI 10.1007/s11064-019-02850-0
   Grassner L, 2016, J NEUROTRAUM, V33, P1658, DOI 10.1089/neu.2015.4325
   Guo W, 2011, STEM CELLS, V29, P1294, DOI 10.1002/stem.667
   Gupta PK, 2016, ARTHRITIS RES THER, V18, DOI 10.1186/s13075-016-1195-7
   Han I, 2017, INT NEUROUROL J, V21, pS24, DOI 10.5213/inj.1734856.428
   Harrell CR, 2019, ADV EXP MED BIOL, V1084, P187, DOI 10.1007/5584_2018_306
   Harrell CR, 2019, CELLS-BASEL, V8, DOI 10.3390/cells8121605
   Harting MT, 2018, STEM CELLS, V36, P79, DOI 10.1002/stem.2730
   Horwitz EM, 2005, CYTOTHERAPY, V7, P393, DOI 10.1080/14653240500319234
   Huang XD, 2018, CELL TISSUE RES, V374, P99, DOI 10.1007/s00441-018-2855-5
   Ichiseki T, 2018, INT J MOL SCI, V19, DOI 10.3390/ijms19010203
   Ismail AM, 2018, LYMPHAT RES BIOL, V16, P270, DOI 10.1089/lrb.2017.0027
   Jaggi AS, 2011, FUND CLIN PHARMACOL, V25, P1, DOI 10.1111/j.1472-8206.2009.00801.x
   Jin HJ, 2013, INT J MOL SCI, V14, P17986, DOI 10.3390/ijms140917986
   Jo CH, 2014, STEM CELLS, V32, P1254, DOI 10.1002/stem.1634
   Kern S, 2006, STEM CELLS, V24, P1294, DOI 10.1634/stemcells.2005-0342
   Khatab S, 2018, EUR CELLS MATER, V36, P218, DOI 10.22203/eCM.v036a16
   Kilpinen L, 2013, J EXTRACELL VESICLES, V2, DOI 10.3402/jev.v2i0.21927
   Kolaparthy LK, 2015, INT J STEM CELLS, V8, P121, DOI 10.15283/ijsc.2015.8.2.121
   Kooijmans SAA, 2016, J EXTRACELL VESICLES, V5, DOI 10.3402/jev.v5.31053
   Kumar H, 2017, STEM CELL RES THER, V8, DOI 10.1186/s13287-017-0710-3
   Labedz-Maslowska A, 2020, INT J MOL SCI, V21, DOI 10.3390/ijms21176172
   Lai RC, 2019, J LIPID RES, V60, P318, DOI 10.1194/jlr.R087411
   Lai RC, 2010, STEM CELL RES, V4, P214, DOI 10.1016/j.scr.2009.12.003
   Latief N, 2016, CELL BIOL INT, V40, P579, DOI 10.1002/cbin.10596
   Laulagnier K, 2004, BIOCHEM J, V380, P161, DOI 10.1042/BJ20031594
   Lee HY, 2015, TISSUE ENG PT A, V21, P2044, DOI [10.1089/ten.tea.2014.0713, 10.1089/ten.TEA.2014.0713]
   Lee MJ, 2017, KOREAN J PHYSIOL PHA, V21, P153, DOI 10.4196/kjpp.2017.21.2.153
   Lee WS, 2019, STEM CELL TRANSL MED, V8, P504, DOI 10.1002/sctm.18-0122
   Lelek J, 2020, INT J MOL SCI, V21, DOI 10.3390/ijms21030799
   Lin CH, 2018, INT J MOL SCI, V19, DOI 10.3390/ijms19010034
   Linero I, 2014, PLOS ONE, V9, DOI 10.1371/journal.pone.0107001
   Liu GM, 2013, INT J ONCOL, V43, P1301, DOI 10.3892/ijo.2013.2039
   Lu K, 2017, STEM CELL RES THER, V8, DOI 10.1186/s13287-017-0563-9
   Lukomska B, 2019, STEM CELLS INT, V2019, DOI 10.1155/2019/9628536
   Maacha S, 2020, STEM CELLS INT, V2020, DOI 10.1155/2020/4356359
   Mahla Ranjeet Singh, 2016, Int J Cell Biol, V2016, P6940283, DOI [10.1155/2016/6940283, 10.1155/2016/6940283]
   Majumdar MK, 1998, J CELL PHYSIOL, V176, P57, DOI 10.1002/(SICI)1097-4652(199807)176:1<57::AID-JCP7>3.0.CO;2-7
   Mak J, 2016, SCI REP-UK, V6, DOI 10.1038/srep23076
   Mancini OK, 2015, STEM CELL RES THER, V6, DOI 10.1186/s13287-015-0127-9
   Mannelli LD, 2018, NEUROPHARMACOLOGY, V131, P166, DOI 10.1016/j.neuropharm.2017.12.020
   Lamo-Espinosa JM, 2018, J TRANSL MED, V16, DOI 10.1186/s12967-018-1591-7
   Marinas-Pardo L, 2018, STEM CELLS DEV, V27, P1147, DOI 10.1089/scd.2018.0074
   Mei L, 2017, PLOS ONE, V12, DOI 10.1371/journal.pone.0176107
   Mert T, 2017, BIOELECTROMAGNETICS, V38, P255, DOI 10.1002/bem.22038
   Miguélez-Rivera L, 2018, SPINE J, V18, P330, DOI 10.1016/j.spinee.2017.09.002
   Minciacchi VR, 2015, SEMIN CELL DEV BIOL, V40, P41, DOI 10.1016/j.semcdb.2015.02.010
   Mittelbrunn M, 2011, NAT COMMUN, V2, DOI 10.1038/ncomms1285
   Mushahary D, 2018, CYTOM PART A, V93A, P19, DOI 10.1002/cyto.a.23242
   Musumeci G, 2015, INT J MOL SCI, V16, P6093, DOI 10.3390/ijms16036093
   Neybecker P, 2018, STEM CELL RES THER, V9, DOI 10.1186/s13287-018-1071-2
   Orozco L, 2013, TRANSPLANTATION, V95, P1535, DOI 10.1097/TP.0b013e318291a2da
   Ouryazdanpanah Noushin, 2018, Iran J Pathol, V13, P461
   Parekkadan B, 2010, ANNU REV BIOMED ENG, V12, P87, DOI 10.1146/annurev-bioeng-070909-105309
   Park YB, 2017, STEM CELL TRANSL MED, V6, P613, DOI 10.5966/sctm.2016-0157
   Pigati L, 2010, PLOS ONE, V5, DOI 10.1371/journal.pone.0013515
   Portalska KJ, 2012, PLOS ONE, V7, DOI 10.1371/journal.pone.0046842
   Prada I, 2016, INT J MOL SCI, V17, DOI 10.3390/ijms17081296
   Prasadam I, 2018, LAB INVEST, V98, P106, DOI 10.1038/labinvest.2017.117
   Qiu GG, 2019, STEM CELL RES THER, V10, DOI 10.1186/s13287-019-1484-6
   Qiu GG, 2018, STEM CELL RES THER, V9, DOI 10.1186/s13287-018-1069-9
   Raileanu VN, 2019, STEM CELL TRANSL MED, V8, P1041, DOI 10.1002/sctm.19-0022
   Raju R., 2014, J SIGNAL TRANSDUCT, V2014, P962962, DOI [10.1155/2014/962962, DOI 10.1155/2014/962962]
   Ramos TL, 2016, CELL COMMUN SIGNAL, V14, DOI 10.1186/s12964-015-0124-8
   Raposio E, 2017, ANN MED SURG, V20, P87, DOI 10.1016/j.amsu.2017.07.018
   Raposo G, 2013, J CELL BIOL, V200, P373, DOI 10.1083/jcb.201211138
   Reis M, 2018, FRONT IMMUNOL, V9, DOI 10.3389/fimmu.2018.02538
   Roh DH, 2013, CELL TRANSPLANT, V22, P1577, DOI 10.3727/096368912X659907
   Rong YL, 2019, CELL DEATH DIS, V10, DOI 10.1038/s41419-019-1571-8
   Rossignoli F, 2013, BIOMED RES INT, V2013, DOI 10.1155/2013/901821
   Ryu CM, 2018, THERANOSTICS, V8, P5610, DOI 10.7150/thno.27559
   Sacerdote P, 2013, STEM CELLS DEV, V22, P1252, DOI 10.1089/scd.2012.0398
   Sakamoto T, 2019, BMC MUSCULOSKEL DIS, V20, DOI 10.1186/s12891-019-2710-1
   Salari V, 2020, INT J MOL SCI, V21, DOI 10.3390/ijms21249683
   Schu S, 2012, J CELL MOL MED, V16, P2094, DOI 10.1111/j.1582-4934.2011.01509.x
   Sedgwick AE, 2018, TRAFFIC, V19, P319, DOI 10.1111/tra.12558
   Sharif-Alhoseini M, 2017, SPINAL CORD, V55, P714, DOI 10.1038/sc.2016.187
   Shiue SJ, 2019, PAIN, V160, P210, DOI 10.1097/j.pain.0000000000001395
   Shojaati G, 2019, STEM CELL TRANSL MED, V8, P1192, DOI 10.1002/sctm.18-0297
   Sibov TT, 2012, CYTOTECHNOLOGY, V64, P511, DOI 10.1007/s10616-012-9428-3
   Singer W, 2019, NEUROLOGY, V93, pE77, DOI 10.1212/WNL.0000000000007720
   Sinusas K, 2012, AM FAM PHYSICIAN, V85, P49
   Smith JR, 2016, STEM CELLS INT, V2016, DOI 10.1155/2016/6810980
   Song KR, 2015, MOL MED REP, V12, P4664, DOI 10.3892/mmr.2015.3895
   Steinert AF, 2007, ARTHRITIS RES THER, V9, DOI 10.1186/ar2195
   Subra C, 2007, BIOCHIMIE, V89, P205, DOI 10.1016/j.biochi.2006.10.014
   Sun Y, 2017, MOL PAIN, V13, DOI 10.1177/1744806917701445
   Tan SS, 2013, J EXTRACELL VESICLES, V2, DOI 10.3402/jev.v2i0.22614
   Tang JL, 2015, MOL MED REP, V12, P1753, DOI 10.3892/mmr.2015.3645
   ter Wengel PV, 2019, J NEUROTRAUM, V36, P2609, DOI 10.1089/neu.2018.6277
   Théry C, 2018, J EXTRACELL VESICLES, V7, DOI 10.1080/20013078.2018.1535750
   Tian J, 2021, J MOL NEUROSCI, V71, P972, DOI 10.1007/s12031-020-01717-2
   Timmers L, 2008, STEM CELL RES, V1, P129, DOI 10.1016/j.scr.2008.02.002
   Tofiño-Vian M, 2017, OXID MED CELL LONGEV, V2017, DOI 10.1155/2017/7197598
   Toh WS, 2018, BIOCHEM SOC T, V46, P843, DOI 10.1042/BST20180079
   Ullah I, 2015, BIOSCIENCE REP, V35, DOI 10.1042/BSR20150025
   Urrutia DN, 2019, PLOS ONE, V14, DOI 10.1371/journal.pone.0213032
   van Buul GM, 2014, J ORTHOP RES, V32, P1167, DOI 10.1002/jor.22650
   van Niel G, 2006, J BIOCHEM, V140, P13, DOI 10.1093/jb/mvj128
   Vangsness CT, 2014, J BONE JOINT SURG AM, V96A, P90, DOI 10.2106/JBJS.M.00058
   Vasanthan J, 2021, CELLS-BASEL, V10, DOI 10.3390/cells10010054
   Vega A, 2015, TRANSPLANTATION, V99, P1681, DOI 10.1097/TP.0000000000000678
   Wagner W, 2005, EXP HEMATOL, V33, P1402, DOI 10.1016/j.exphem.2005.07.003
   Watanabe S, 2015, STEM CELLS, V33, P1902, DOI 10.1002/stem.2006
   Wilson JR, 2013, CAN MED ASSOC J, V185, P485, DOI 10.1503/cmaj.121206
   Xuan K, 2018, SCI TRANSL MED, V10, DOI 10.1126/scitranslmed.aaf3227
   Yáñez-Mó M, 2015, J EXTRACELL VESICLES, V4, DOI 10.3402/jev.v4.27066
   Yang DY, 2012, J NEUROSURG, V116, P1357, DOI 10.3171/2012.2.JNS111360
   Yang H, 2020, J NEUROINFLAMM, V17, DOI 10.1186/s12974-020-1731-x
   Yang HJ, 2014, CELLS TISSUES ORGANS, V199, P373, DOI 10.1159/000369969
   Yang X, 2020, CELL BIOSCI, V10, DOI 10.1186/s13578-020-00480-6
   Yousefifard M, 2016, STEM CELL RES THER, V7, DOI 10.1186/s13287-016-0295-2
   Yun S, 2016, J ORTHOP SURG RES, V11, DOI 10.1186/s13018-016-0342-9
   Zaborowski MP, 2015, BIOSCIENCE, V65, P783, DOI 10.1093/biosci/biv084
   Zhang SP, 2019, BIOMATERIALS, V200, P35, DOI 10.1016/j.biomaterials.2019.02.006
   Zhang X, 2011, J CELL BIOCHEM, V112, P1206, DOI 10.1002/jcb.23042
   Zhang ZY, 2009, STEM CELLS, V27, P126, DOI 10.1634/stemcells.2008-0456
   Zheng GP, 2018, CELL TISSUE RES, V374, P1, DOI 10.1007/s00441-018-2871-5
   Zhou J, 2019, J CELL BIOCHEM, V120, P2198, DOI 10.1002/jcb.27530
   Zhou YY, 2019, J CLIN MED, V8, DOI 10.3390/jcm8071025
   Zhu YG, 2014, STEM CELLS, V32, P116, DOI 10.1002/stem.1504
NR 154
TC 24
Z9 24
U1 0
U2 24
PU WILEY
PI HOBOKEN
PA 111 RIVER ST, HOBOKEN 07030-5774, NJ USA
SN 0007-1188
EI 1476-5381
J9 BRIT J PHARMACOL
JI Br. J. Pharmacol.
PD SEP
PY 2022
VL 179
IS 17
BP 4281
EP 4299
DI 10.1111/bph.15569
EA JUN 2021
PG 19
WC Pharmacology & Pharmacy
WE Science Citation Index Expanded (SCI-EXPANDED)
SC Pharmacology & Pharmacy
GA 4P7DO
UT WOS:000665051400001
PM 34028798
OA Green Submitted
DA 2026-02-11
ER

PT J
AU Cha, H
   Hong, S
   Park, JH
   Park, HH
AF Cha, Hyeonjin
   Hong, Seyoung
   Park, Ju Hyun
   Park, Hee Ho
TI Stem Cell-Derived Exosomes and Nanovesicles: Promotion of Cell
   Proliferation, Migration, and Anti-Senescence for Treatment of Wound
   Damage and Skin Ageing
SO PHARMACEUTICS
LA English
DT Review
DE stem cell; exosome; cell-engineered nanovesicle (CNV); proliferation;
   migration; anti-senescence; wound healing; anti-ageing
ID MESENCHYMAL STROMAL CELLS; CANCER CELLS; INDUCE PROLIFERATION; PROTEOMIC
   ANALYSIS; CONDITIONED MEDIUM; PROSTATE-CANCER; TUMOR-GROWTH;
   ANGIOGENESIS; MICROVESICLES; BONE
AB Extracellular vesicles (EVs), such as exosomes, are nano-sized vesicles derived from endocytic membranes and contain biomolecules such as proteins, lipids, RNAs, and DNAs for the transfer of signals to recipient cells, playing significant roles in cell-to-cell communication. Discovery of exosomes has attracted attention for possible use as next generation therapies in clinical applications; however, several studies suggest that cells secrete exosomes that perform as mediators in the tumor niche and play several roles in tumorigenesis, angiogenesis, and metastasis. Recently, stem cell-derived exosomes have been suggested as a desirable source for regenerative medicine due to their roles in the promotion of angiogenesis via migratory and proliferative mechanisms. This review is aimed at demonstrating the present knowledge of stem cell-derived exosomes and cell-engineered nanovesicles (CNVs) as proliferative, migratory, and anti-senescent therapeutic biomaterial for use in tissue regeneration; wound healing and anti-ageing are explained. We conclude this review by discussing the future perspectives of stem cell-derived exosomes and CNVs as a platform in therapeutic strategies for treatment of wound damage and skin aging.
C1 [Cha, Hyeonjin; Park, Ju Hyun] Kangwon Natl Univ, Dept Med Biomat Engn, Chuncheon Si 24341, Gangwon Do, South Korea.
   [Hong, Seyoung; Park, Hee Ho] Kangwon Natl Univ, Interdisciplinary Program Biohlth Machinery Conve, Chuncheon Si 24341, Gangwon Do, South Korea.
   [Park, Hee Ho] Kangwon Natl Univ, Dept Biotechnol & Bioengn, Chuncheon Si 24341, Gangwon Do, South Korea.
C3 Kangwon National University; Kangwon National University; Kangwon
   National University
RP Park, JH (corresponding author), Kangwon Natl Univ, Dept Med Biomat Engn, Chuncheon Si 24341, Gangwon Do, South Korea.; Park, HH (corresponding author), Kangwon Natl Univ, Interdisciplinary Program Biohlth Machinery Conve, Chuncheon Si 24341, Gangwon Do, South Korea.; Park, HH (corresponding author), Kangwon Natl Univ, Dept Biotechnol & Bioengn, Chuncheon Si 24341, Gangwon Do, South Korea.
EM hyeon_j03@kangwon.ac.kr; syh@kangwon.ac.kr; juhyunpark@kangwon.ac.kr;
   hhpark@kangwon.ac.kr
OI Cha, Hyeonjin/0000-0002-5841-0737; Park, Ju Hyun/0000-0001-8590-7442;
   Park, Hee Ho/0000-0003-1498-5624
FU Technology Innovation Program (Alchemist Project) - Ministry of Trade,
   Industry & Energy (MOTIE, Korea) [20012384]; Korea Evaluation Institute
   of Industrial Technology (KEIT) - Korea government (MSIT) [20008546];
   National Research Foundation of Korea (NRF) - Korea government (MSIT)
   [2016M3A9C6917402, 2018R1C1B6007644]
FX This work was supported by the Technology Innovation Program (Alchemist
   Project, 20012384) funded by the Ministry of Trade, Industry & Energy
   (MOTIE, Korea). This work was supported by the Korea Evaluation
   Institute of Industrial Technology (KEIT) grant funded by the Korea
   government (MSIT) (No. 20008546) and by the National Research Foundation
   of Korea (NRF) grant funded by the Korea government (MSIT) (No.
   2016M3A9C6917402 and 2018R1C1B6007644).
CR Abusamra AJ, 2005, BLOOD CELL MOL DIS, V35, P169, DOI 10.1016/j.bcmd.2005.07.001
   Adams RH, 2007, NAT REV MOL CELL BIO, V8, P464, DOI 10.1038/nrm2183
   Al-Sowayan BS, 2020, FRONT PHARMACOL, V11, DOI 10.3389/fphar.2020.00384
   Anderson JD, 2016, STEM CELLS, V34, P601, DOI 10.1002/stem.2298
   Atay S, 2011, AM J REPROD IMMUNOL, V65, P65, DOI 10.1111/j.1600-0897.2010.00880.x
   Ayob AZ, 2018, J BIOMED SCI, V25, DOI 10.1186/s12929-018-0426-4
   Barry FP, 2004, INT J BIOCHEM CELL B, V36, P568, DOI 10.1016/j.biocel.2003.11.001
   Bazigou E, 2013, CELL MOL LIFE SCI, V70, P1055, DOI 10.1007/s00018-012-1110-6
   Branscome H, 2020, J NEUROIMMUNE PHARM, V15, P520, DOI 10.1007/s11481-019-09865-y
   Camussi G, 2010, KIDNEY INT, V78, P838, DOI 10.1038/ki.2010.278
   Cantaluppi V, 2012, CELL TRANSPLANT, V21, P1305, DOI 10.3727/096368911X627534
   Chen B, 2017, STEM CELL TRANSL MED, V6, P1753, DOI 10.1002/sctm.16-0477
   Chen LW, 2008, PLOS ONE, V3, DOI 10.1371/journal.pone.0001886
   Chen TS, 2010, NUCLEIC ACIDS RES, V38, P215, DOI 10.1093/nar/gkp857
   Choi DS, 2011, PROTEOMICS, V11, P2745, DOI 10.1002/pmic.201100022
   Ciardiello C, 2018, STEM CELLS INT, V2018, DOI 10.1155/2018/6392198
   Colombo M, 2014, ANNU REV CELL DEV BI, V30, P255, DOI 10.1146/annurev-cellbio-101512-122326
   Conigliaro A, 2015, MOL CANCER, V14, DOI 10.1186/s12943-015-0426-x
   Du YD, 2017, CELL PHYSIOL BIOCHEM, V43, P611, DOI 10.1159/000480533
   Falanga Anna, 2003, Clin Adv Hematol Oncol, V1, P673
   Fatima F, 2017, FRONT GENET, V8, DOI 10.3389/fgene.2017.00161
   Figley SA, 2014, J NEUROTRAUM, V31, P541, DOI 10.1089/neu.2013.3034
   Gabrusiewicz K, 2018, ONCOIMMUNOLOGY, V7, DOI 10.1080/2162402X.2017.1412909
   Goodarzi P, 2018, ADV EXP MED BIOL, V1119, P119, DOI 10.1007/5584_2018_251
   Goulet CR, 2019, BMC CANCER, V19, DOI 10.1186/s12885-019-5353-6
   Grange C, 2011, CANCER RES, V71, P5346, DOI 10.1158/0008-5472.CAN-11-0241
   Gutkin A, 2016, ONCOTARGET, V7, P59173, DOI 10.18632/oncotarget.10384
   Gutzeit C, 2014, J IMMUNOL, V192, P5852, DOI 10.4049/jimmunol.1302068
   Han C, 2019, ACS BIOMATER SCI ENG, V5, P1534, DOI 10.1021/acsbiomaterials.8b01646
   Hardin H, 2018, LAB INVEST, V98, P1133, DOI 10.1038/s41374-018-0065-0
   HARDING C, 1983, J CELL BIOL, V97, P329, DOI 10.1083/jcb.97.2.329
   Hood JL, 2011, CANCER RES, V71, P3792, DOI 10.1158/0008-5472.CAN-10-4455
   Hood JL, 2009, LAB INVEST, V89, P1317, DOI 10.1038/labinvest.2009.94
   Howitt J, 2016, J BIOL CHEM, V291, P26589, DOI 10.1074/jbc.R116.757955
   Hu LH, 2016, SCI REP-UK, V6, DOI 10.1038/srep28924
   Huang AX, 2015, INT J BIOL SCI, V11, P961, DOI 10.7150/ijbs.11943
   Huang Z, 2017, ONCOL RES, V25, P651, DOI 10.3727/096504016X14752792816791
   Huh MI, 2014, TISSUE ENG REGEN MED, V11, P171, DOI 10.1007/s13770-014-0412-1
   Hwang WL, 2019, J HEMATOL ONCOL, V12, DOI 10.1186/s13045-019-0699-4
   Jahanban-Esfahlan A, 2016, INT J BIOL MACROMOL, V91, P703, DOI 10.1016/j.ijbiomac.2016.05.032
   Jang SC, 2013, ACS NANO, V7, P7698, DOI 10.1021/nn402232g
   Janowska-Wieczorek A, 2005, INT J CANCER, V113, P752, DOI 10.1002/ijc.20657
   Jeong D, 2014, BIOMATERIALS, V35, P9302, DOI 10.1016/j.biomaterials.2014.07.047
   Jo W, 2016, ADV HEALTHC MATER, V5, P3148, DOI 10.1002/adhm.201600810
   Jung JY, 2015, INT J MOL SCI, V16, P19027, DOI 10.3390/ijms160819027
   Katakowski M, 2013, CANCER LETT, V335, P201, DOI 10.1016/j.canlet.2013.02.019
   Khan M, 2015, CIRC RES, V117, P52, DOI 10.1161/CIRCRESAHA.117.305990
   Kim J, 2017, ADV HEALTHC MATER, V6, DOI 10.1002/adhm.201700381
   Kim SA, 2018, INT J MOL SCI, V19, DOI [10.15818/ihss.2018.19.1.1, 10.3390/ijms19092739]
   Kourembanas S, 2015, ANNU REV PHYSIOL, V77, P13, DOI 10.1146/annurev-physiol-021014-071641
   Kraitchman DL, 2005, CIRCULATION, V112, P1451, DOI 10.1161/CIRCULATIONAHA.105.537480
   Krampera M, 2006, BONE, V39, P678, DOI 10.1016/j.bone.2006.04.020
   Kucharzewska P, 2013, P NATL ACAD SCI USA, V110, P7312, DOI 10.1073/pnas.1220998110
   Lee H, 2020, INT J MOL SCI, V21, DOI 10.3390/ijms21010343
   Lee JW, 2011, STEM CELLS, V29, P913, DOI 10.1002/stem.643
   Lelek J, 2020, INT J MOL SCI, V21, DOI 10.3390/ijms21030799
   Li C, 2019, CELL TRANSPLANT, V28, P1373, DOI 10.1177/0963689719870999
   Li JY, 2016, CELL PHYSIOL BIOCHEM, V38, P1715, DOI 10.1159/000443111
   Li QK, 2016, CELL CYCLE, V15, P1144, DOI 10.1080/15384101.2016.1158376
   Liang XT, 2014, CELL TRANSPLANT, V23, P1045, DOI 10.3727/096368913X667709
   Liu SQ, 2019, STEM CELLS, V37, P779, DOI 10.1002/stem.2996
   Lu YH, 2019, FRONT NEUROSCI-SWITZ, V13, DOI 10.3389/fnins.2019.00209
   Ma T, 2018, STEM CELLS INT, V2018, DOI 10.1155/2018/3290372
   Ma YB, 2019, J CELL MOL MED, V23, P2822, DOI 10.1111/jcmm.14190
   Ma YB, 2017, INT J CLIN EXP PATHO, V10, P10032
   Ma ZJ, 2019, STEM CELL RES THER, V10, DOI 10.1186/s13287-019-1149-5
   Mateescu B, 2017, J EXTRACELL VESICLES, V6, DOI 10.1080/20013078.2017.1286095
   Matsumoto A, 2017, CANCER SCI, V108, P1803, DOI 10.1111/cas.13310
   Maxson S, 2012, STEM CELL TRANSL MED, V1, P142, DOI 10.5966/sctm.2011-0018
   Munagala R, 2016, CANCER LETT, V371, P48, DOI 10.1016/j.canlet.2015.10.020
   Nakamura Y, 2015, FEBS LETT, V589, P1257, DOI 10.1016/j.febslet.2015.03.031
   Nawaz M, 2016, STEM CELLS INT, V2016, DOI 10.1155/2016/1073140
   Ngalame NNO, 2018, TOXICOL SCI, V165, P40, DOI 10.1093/toxsci/kfy176
   Nong KT, 2016, CYTOTHERAPY, V18, P1548, DOI 10.1016/j.jcyt.2016.08.002
   Oh M, 2018, INT J MOL SCI, V19, DOI 10.3390/ijms19061715
   Oh M, 2017, BIOTECHNOL BIOPROC E, V22, P561, DOI 10.1007/s12257-017-0221-1
   Pathan M, 2019, NUCLEIC ACIDS RES, V47, pD516, DOI 10.1093/nar/gky1029
   Phinney DG, 2007, STEM CELLS, V25, P2896, DOI 10.1634/stemcells.2007-0637
   Phinney DG, 2017, STEM CELLS, V35, P851, DOI 10.1002/stem.2575
   Povero D, 2019, JCI INSIGHT, V4, DOI 10.1172/jci.insight.125652
   Qi X, 2016, INT J BIOL SCI, V12, P836, DOI 10.7150/ijbs.14809
   Qu JL, 2009, DIGEST LIVER DIS, V41, P875, DOI 10.1016/j.dld.2009.04.006
   Ramirez MI, 2018, NANOSCALE, V10, P881, DOI 10.1039/c7nr08360b
   Ramteke A, 2015, MOL CARCINOGEN, V54, P554, DOI 10.1002/mc.22124
   Rani S, 2016, ADV MATER, V28, P5542, DOI 10.1002/adma.201504009
   Raposo G, 2013, J CELL BIOL, V200, P373, DOI 10.1083/jcb.201211138
   Rashed MH, 2017, INT J MOL SCI, V18, DOI 10.3390/ijms18030538
   Ribatti D, 2012, CANCER LETT, V321, P13, DOI 10.1016/j.canlet.2012.02.024
   Richards KE, 2017, ONCOGENE, V36, P1770, DOI 10.1038/onc.2016.353
   Rong YL, 2019, CELL DEATH DIS, V10, DOI 10.1038/s41419-019-1571-8
   Sánchez CA, 2016, ONCOTARGET, V7, P3993, DOI 10.18632/oncotarget.6540
   Shabbir A, 2015, STEM CELLS DEV, V24, P1635, DOI 10.1089/scd.2014.0316
   Shim JH, 2013, PLOS ONE, V8, DOI 10.1371/journal.pone.0067604
   Shimbo K, 2014, BIOCHEM BIOPH RES CO, V445, P381, DOI 10.1016/j.bbrc.2014.02.007
   Sidhu SS, 2004, ONCOGENE, V23, P956, DOI 10.1038/sj.onc.1207070
   Skog J, 2008, NAT CELL BIOL, V10, P1470, DOI 10.1038/ncb1800
   Sugimori M, 2015, PLOS ONE, V10, DOI 10.1371/journal.pone.0135760
   Sun X, 2017, ONCOTARGET, V8, P36137, DOI 10.18632/oncotarget.16661
   Sun ZP, 2017, ONCOTARGET, V8, P93839, DOI 10.18632/oncotarget.21288
   Takasugi M, 2017, NAT COMMUN, V8, DOI 10.1038/ncomms15728
   Toma C, 2009, CIRC RES, V104, P398, DOI 10.1161/CIRCRESAHA.108.187724
   Valadi H, 2007, NAT CELL BIOL, V9, P654, DOI 10.1038/ncb1596
   Vallabhaneni KC, 2016, PLOS ONE, V11, DOI 10.1371/journal.pone.0166027
   Van Deun J, 2014, J EXTRACELL VESICLES, V3, DOI 10.3402/jev.v3.24858
   Vlassov AV, 2012, BBA-GEN SUBJECTS, V1820, P940, DOI 10.1016/j.bbagen.2012.03.017
   Vrijsen KR, 2010, J CELL MOL MED, V14, P1064, DOI 10.1111/j.1582-4934.2010.01081.x
   Wang L, 2019, MOL CANCER, V18, DOI 10.1186/s12943-019-0997-z
   Wu LJ, 2016, TUMOR BIOL, V37, P12169, DOI 10.1007/s13277-016-5071-5
   Wu YJ, 2007, WOUND REPAIR REGEN, V15, pS18, DOI 10.1111/j.1524-475X.2007.00221.x
   Yang L, 2013, MOL MED REP, V8, P1272, DOI 10.3892/mmr.2013.1634
   Yoo JK, 2012, STEM CELLS DEV, V21, P2049, DOI 10.1089/scd.2011.0500
   Zhang B, 2015, STEM CELLS, V33, P2158, DOI 10.1002/stem.1771
   Zhang JY, 2015, J TRANSL MED, V13, DOI 10.1186/s12967-015-0417-0
   Zhang ZG, 2019, NAT REV NEUROL, V15, P193, DOI 10.1038/s41582-018-0126-4
   Zhou WY, 2014, CANCER CELL, V25, P501, DOI 10.1016/j.ccr.2014.03.007
   Zhu W, 2012, CANCER LETT, V315, P28, DOI 10.1016/j.canlet.2011.10.002
NR 116
TC 36
Z9 41
U1 4
U2 87
PU MDPI
PI BASEL
PA ST ALBAN-ANLAGE 66, CH-4052 BASEL, SWITZERLAND
EI 1999-4923
J9 PHARMACEUTICS
JI Pharmaceutics
PD DEC
PY 2020
VL 12
IS 12
AR 1135
DI 10.3390/pharmaceutics12121135
PG 18
WC Pharmacology & Pharmacy
WE Science Citation Index Expanded (SCI-EXPANDED)
SC Pharmacology & Pharmacy
GA PK5MG
UT WOS:000602488300001
PM 33255430
OA Green Submitted, gold
DA 2026-02-11
ER

PT J
AU Smadja, DM
AF Smadja, David M.
TI Extracellular Microvesicles vs. Mitochondria: Competing for the Top Spot
   in Cardiovascular Regenerative Medicine
SO STEM CELL REVIEWS AND REPORTS
LA English
DT Article
DE Extracellular vesicles; Mitochondria; Stem cells; ECFCs; Regeneration;
   Heart failure
ID MESENCHYMAL STEM-CELLS; PROGENITOR CELLS; MECHANISMS; VESICLES
AB Regenerative medicine aims to restore, replace, and regenerate human cells, tissues, and organs. Despite significant advancements, many cell therapy trials for cardiovascular diseases face challenges like cell survival and immune compatibility, with benefits largely stemming from paracrine effects. Two promising therapeutic tools have been recently emerged in cardiovascular diseases: extracellular vesicles (EVs) and mitochondrial transfer. Concerning EVs, the first pivotal study with EV-enriched secretome derived from cardiovascular progenitor cells has been done treating heart failure. This first in man demonstrated the safety and feasibility of repeated intravenous infusions and highlighted significant clinical improvements, including enhanced cardiac function and reduced symptoms in heart failure patients. The second study uncovered a novel mechanism of endothelial regeneration through mitochondrial transfer via tunneling nanotubes (TNTs). This research showed that mesenchymal stromal cells (MSCs) transfer mitochondria to endothelial cells, significantly enhancing their bioenergetics and vessel-forming capabilities. This mitochondrial transfer was crucial for endothelial cell engraftment and function, offering a new strategy for vascular regeneration without the need for additional cell types. Combining EV and mitochondrial strategies presents new clinical opportunities. These approaches could revolutionize regenerative medicine, offering new hope for treating cardiovascular and other degenerative diseases. Continued research and clinical trials will be crucial in optimizing these therapies, potentially leading to personalized medicine approaches that enhance patient outcomes.
   Regenerative medicine seeks to restore, replace, and regenerate human cells, tissues, and organs, with recent advancements focusing on extracellular vesicles (EVs) and mitochondrial transfer for cardiovascular diseases. Pivotal studies have demonstrated that EV-enriched secretomes and mitochondrial transfer significantly improve cardiac function or endothelial regeneration, offering promising new strategies for cardiovascular diseases
C1 [Smadja, David M.] Univ Paris Cite, INSERM, Innovat Therapies Hemostasis, F-75006 Paris, France.
   [Smadja, David M.] Georges Pompidou European Hosp, AP HP, Hematol Dept, Inserm UMR S1140, 56 rue Leblanc, F-75015 Paris, France.
C3 Universite Paris Cite; Institut National de la Sante et de la Recherche
   Medicale (Inserm); Institut National de la Sante et de la Recherche
   Medicale (Inserm); Assistance Publique Hopitaux Paris (APHP); Universite
   Paris Cite; Hopital Universitaire Europeen Georges-Pompidou - APHP
RP Smadja, DM (corresponding author), Univ Paris Cite, INSERM, Innovat Therapies Hemostasis, F-75006 Paris, France.; Smadja, DM (corresponding author), Georges Pompidou European Hosp, AP HP, Hematol Dept, Inserm UMR S1140, 56 rue Leblanc, F-75015 Paris, France.
EM david.smadja@me.com
RI Smadja, David/M-3872-2017
OI Smadja, David/0000-0001-7731-9202
FU AP-HP; ANR; Inserm; Universite Paris-Cite
FX DMS research team has been funded with grants from AP-HP, French
   national agency for research ANR, Inserm and Universite Paris-Cite
CR Amari L, 2021, FRONT MOL NEUROSCI, V14, DOI 10.3389/fnmol.2021.767219
   [Anonymous], BIOMATERIALS, V291, DOI DOI 10.1016/J.BIOMATERIALS.2022.121877
   Brestoff JR, 2021, CELL METAB, V33, P270, DOI 10.1016/j.cmet.2020.11.008
   Choi JW, 2018, J NEUROSURG, V129, P1151, DOI 10.3171/2017.5.JNS17147
   Correa BL, 2021, THERANOSTICS, V11, P10114, DOI 10.7150/thno.62304
   Correa BL, 2021, CARDIOVASC RES, V117, P292, DOI 10.1093/cvr/cvaa028
   Crewe C, 2021, CELL METAB, V33, P1853, DOI 10.1016/j.cmet.2021.08.002
   D'Acunzo P, 2021, SCI ADV, V7, DOI 10.1126/sciadv.abe5085
   Davidson SM, 2023, CARDIOVASC RES, V119, P45, DOI 10.1093/cvr/cvac031
   Deas E, 2009, EMBO MOL MED, V1, P152, DOI 10.1002/emmm.200900024
   El Harane N, 2018, EUR HEART J, V39, P1835, DOI 10.1093/eurheartj/ehy012
   Fernández-Avilés F, 2017, EUR HEART J, V38, P2532, DOI 10.1093/eurheartj/ehx248
   González-King H, 2024, J EXTRACELL VESICLES, V13, DOI 10.1002/jev2.12445
   Hamada T, 2020, ACTA BIOMATER, V115, P92, DOI 10.1016/j.actbio.2020.08.015
   Jin SM, 2012, J CELL SCI, V125, P795, DOI 10.1242/jcs.093849
   Kervadec A, 2016, J HEART LUNG TRANSPL, V35, P795, DOI 10.1016/j.healun.2016.01.013
   Koga BAA, 2023, FRONT CELL DEV BIOL, V10, DOI 10.3389/fcell.2022.1047094
   Levoux J, 2021, CELL METAB, V33, P283, DOI 10.1016/j.cmet.2020.12.006
   Lin RZ, 2024, NATURE, V629, DOI 10.1038/s41586-024-07340-0
   Liu Y, 2024, STEM CELL REV REP, V20, P617, DOI 10.1007/s12015-024-10681-y
   Main EN, 2023, REGEN BIOMATER, V10, DOI 10.1093/rb/rbad070
   Mccully JD, 2023, FRONT CARDIOVASC MED, V10, DOI 10.3389/fcvm.2023.1268814
   Melero-Martin JM, 2008, CIRC RES, V103, P194, DOI 10.1161/CIRCRESAHA.108.178590
   Melero-Martin JM, 2022, CSH PERSPECT MED, V12, DOI 10.1101/cshperspect.a041154
   Menasché P, 2024, EBIOMEDICINE, V103, DOI 10.1016/j.ebiom.2024.105145
   Patel AA, 2024, TISSUE CELL, V89, DOI 10.1016/j.tice.2024.102415
   Perez RF, 2024, CELL STRESS CHAPERON, V29, P483, DOI 10.1016/j.cstres.2024.05.002
   Phinney DG, 2015, NAT COMMUN, V6, DOI 10.1038/ncomms9472
   Ratajczak J, 2006, LEUKEMIA, V20, P847, DOI 10.1038/sj.leu.2404132
   Ratajczak MZ, 2012, LEUKEMIA, V26, P1166, DOI 10.1038/leu.2011.389
   Ratajczak MZ, 2020, LEUKEMIA, V34, P3126, DOI 10.1038/s41375-020-01041-z
   Rossi E, 2017, THROMB HAEMOSTASIS, V117, P1908, DOI 10.1160/TH17-01-0007
   She Z, 2021, FRONT IMMUNOL, V11, DOI 10.3389/fimmu.2020.628576
   Silvestre JS, 2013, PHYSIOL REV, V93, P1743, DOI 10.1152/physrev.00006.2013
   Smadja DM, 2024, STEM CELL REV REP, V20, P1532, DOI 10.1007/s12015-024-10736-0
   Smadja DM, 2019, ADV EXP MED BIOL, V1201, P215, DOI 10.1007/978-3-030-31206-0_11
   Smadja DM, 2019, J THROMB HAEMOST, V17, P1190, DOI 10.1111/jth.14462
   Smadja DM, 2017, STEM CELL REV REP, V13, P198, DOI 10.1007/s12015-017-9718-4
   Smadja DM, 2015, THROMB HAEMOSTASIS, V114, P735, DOI 10.1160/TH14-11-0907
   Ubersax JA, 2007, NAT REV MOL CELL BIO, V8, P530, DOI 10.1038/nrm2203
   Vilas-Boas EA, 2024, FREE RADICAL BIO MED, V219, P195, DOI 10.1016/j.freeradbiomed.2024.04.234
   Wengert LA, 2022, BIOMOLECULES, V12, DOI 10.3390/biom12060786
   Westermann B, 2010, NAT REV MOL CELL BIO, V11, P872, DOI 10.1038/nrm3013
   Wu YZ, 2022, INT J CARDIOL, V361, P61, DOI 10.1016/j.ijcard.2022.05.025
   Zhang JY, 2021, J AM COLL CARDIOL, V78, P2092, DOI 10.1016/j.jacc.2021.09.019
   Zhao M, 2021, ACS NANO, V15, P1519, DOI 10.1021/acsnano.0c08947
   Zong Y, 2024, SIGNAL TRANSDUCT TAR, V9, DOI 10.1038/s41392-024-01839-8
NR 47
TC 6
Z9 6
U1 3
U2 6
PU SPRINGER
PI NEW YORK
PA ONE NEW YORK PLAZA, SUITE 4600, NEW YORK, NY, UNITED STATES
SN 2629-3269
EI 2629-3277
J9 STEM CELL REV REP
JI Stem Cell Rev. Rep.
PD OCT
PY 2024
VL 20
IS 7
BP 1813
EP 1818
DI 10.1007/s12015-024-10758-8
EA JUL 2024
PG 6
WC Cell & Tissue Engineering; Cell Biology; Medicine, Research &
   Experimental
WE Science Citation Index Expanded (SCI-EXPANDED)
SC Cell Biology; Research & Experimental Medicine
GA H6A3B
UT WOS:001264598100002
PM 38976143
DA 2026-02-11
ER

PT J
AU Huang, PS
   Tian, XQ
   Li, Q
   Yang, YJ
AF Huang, Peisen
   Tian, Xiaqiu
   Li, Qing
   Yang, Yuejin
TI New strategies for improving stem cell therapy in ischemic heart disease
SO HEART FAILURE REVIEWS
LA English
DT Review
DE Stem cell transplantation; Ischemic heart disease; MicroRNAs; Tissue
   engineering; Exosomes; Transplantation immunology
ID ACUTE MYOCARDIAL-INFARCTION; LEFT-VENTRICULAR FUNCTION; INDUCED
   PLURIPOTENT; CARDIAC-FUNCTION; PROGENITOR CELLS; STROMAL CELLS;
   IN-VITRO; SERUM DEPRIVATION; TRANSPLANTATION; TISSUE
AB Stem cell therapy is a promising approach to the treatment of ischemic heart disease via replenishing cell loss after myocardial infarction. Both preclinical studies and clinical trials have indicated that cardiac function improved consistently, but very modestly after cell-based therapy. This mainly attributed to low cell survival rate, engraftment and functional integration, which became the major challenges to regenerative medicine. In recent years, several new cell types have been developed to regenerate cardiomyocytes and novel delivery approaches helped to increase local cell retention. New strategies, such as cell pretreatment, gene-based therapy, tissue engineering, extracellular vesicles application and immunologic regulation, have surged and brought about improved cell survival and functional integration leading to better therapeutic effects after cell transplantation. In this review, we summarize these new strategies targeting at challenges of cardiac regenerative medicine and discuss recent evidences that may hint their effectiveness in the future clinical settings.
C1 [Huang, Peisen; Tian, Xiaqiu; Li, Qing; Yang, Yuejin] Chinese Acad Med Sci, Natl Ctr Cardiovasc Dis, Peking Union Med Coll, State Key Lab Cardiovasc Dis,Fu Wai Hosp, 167 Beilishi Rd, Beijing 100037, Peoples R China.
C3 Chinese Academy of Medical Sciences - Peking Union Medical College; Fu
   Wai Hospital - CAMS; Peking Union Medical College
RP Yang, YJ (corresponding author), Chinese Acad Med Sci, Natl Ctr Cardiovasc Dis, Peking Union Med Coll, State Key Lab Cardiovasc Dis,Fu Wai Hosp, 167 Beilishi Rd, Beijing 100037, Peoples R China.
EM yangyjfw@126.com
RI huang, peisen/PEX-1811-2025
FU National Natural Science Foundation of China [81170129]; 863 Program of
   China [2011AA020110, 2013AA020101]
FX We appreciate the multiple contributions made by Yuan Yu at the China
   Oxford Centre for International Health Research in the realms of writing
   assistance and proof reading of the review. This study was supported by
   Grants from the National Natural Science Foundation of China (81170129
   to Yuejin Yang) and 863 Program of China (2011AA020110, 2013AA020101).
CR Afzal MR, 2015, CIRC RES, V117, P558, DOI 10.1161/CIRCRESAHA.114.304792
   Ahmed RPH, 2011, CIRC RES, V109, P60, DOI 10.1161/CIRCRESAHA.110.240010
   Ahmed RPH, 2011, REGEN MED, V6, P171, DOI [10.2217/rme.10.103, 10.2217/RME.10.103]
   Alvarez-Erviti L, 2011, NAT BIOTECHNOL, V29, P341, DOI 10.1038/nbt.1807
   Andrews PW, 2014, NAT BIOTECHNOL, V32, P724, DOI 10.1038/nbt.2973
   [Anonymous], LASER OPTOELECTRONIC
   Araki R, 2013, NATURE, V494, P100, DOI 10.1038/nature11807
   Arslan F, 2013, STEM CELL RES, V10, P301, DOI 10.1016/j.scr.2013.01.002
   Awada HK, 2016, BIOMATERIALS, V82, P94, DOI 10.1016/j.biomaterials.2015.12.025
   Barbash IM, 2003, CIRCULATION, V108, P863, DOI 10.1161/01.CIR.0000084828.50310.6A
   Barile L, 2014, CARDIOVASC RES, V103, P530, DOI 10.1093/cvr/cvu167
   Bartunek J, 2013, J AM COLL CARDIOL, V61, P2329, DOI 10.1016/j.jacc.2013.02.071
   Behfar A, 2010, J AM COLL CARDIOL, V56, P721, DOI 10.1016/j.jacc.2010.03.066
   Bergmann O, 2009, SCIENCE, V324, P98, DOI 10.1126/science.1164680
   Birla RK, 2007, TISSUE ENG, V13, P2239, DOI 10.1089/ten.2006.0359
   Boon RA, 2015, NAT REV CARDIOL, V12, P135, DOI 10.1038/nrcardio.2014.207
   Brenner W, 2004, J NUCL MED, V45, P512
   Brunt KR, 2012, AM J PATHOL, V181, P2067, DOI 10.1016/j.ajpath.2012.08.021
   Buja LM, 2010, J AM COLL CARDIOL, V56, P1693, DOI 10.1016/j.jacc.2010.06.041
   Burridge PW, 2012, CELL STEM CELL, V10, P16, DOI 10.1016/j.stem.2011.12.013
   Cao JN, 2014, PROTEIN CELL, V5, P1, DOI 10.1007/s13238-013-0003-2
   Chaput N, 2011, SEMIN IMMUNOPATHOL, V33, P419, DOI 10.1007/s00281-010-0233-9
   Chen JJ, 2011, CARDIOL J, V18, P675, DOI 10.5603/CJ.2011.0032
   Chen LJ, 2013, BIOCHEM BIOPH RES CO, V431, P566, DOI 10.1016/j.bbrc.2013.01.015
   Chen SL, 2004, AM J CARDIOL, V94, P92, DOI 10.1016/j.amjcard.2004.03.034
   Chimenti I, 2010, CIRC RES, V106, P971, DOI 10.1161/CIRCRESAHA.109.210682
   Choi SH, 2012, CIRC J, V76, P1307, DOI 10.1253/circj.CJ-11-1479
   Chong JJH, 2014, NATURE, V510, P273, DOI 10.1038/nature13233
   Christman KL, 2006, J AM COLL CARDIOL, V48, P907, DOI 10.1016/j.jacc.2006.06.005
   Christman KL, 2004, J AM COLL CARDIOL, V44, P654, DOI 10.1016/j.jacc.2004.04.040
   Danoviz ME, 2010, PLOS ONE, V5, DOI 10.1371/journal.pone.0012077
   Deuse T, 2009, CIRCULATION, V120, pS247, DOI 10.1161/CIRCULATIONAHA.108.843680
   Dhingra S, 2013, CIRCULATION, V128, pS69, DOI 10.1161/CIRCULATIONAHA.112.000324
   Dhodapkar KM, 2010, P NATL ACAD SCI USA, V107, P8718, DOI 10.1073/pnas.0915086107
   Drowley L, 2010, MOL THER, V18, P1865, DOI 10.1038/mt.2010.160
   Fedak PWM, 2008, SEMIN THORAC CARDIOV, V20, P87, DOI 10.1053/j.semtcvs.2008.04.001
   Feng YL, 2014, PLOS ONE, V9, DOI 10.1371/journal.pone.0088685
   Fidelis-de-Oliveira P, 2012, CELL TRANSPLANT, V21, P1011, DOI 10.3727/096368911X623916
   Finegold JA, 2013, INT J CARDIOL, V168, P934, DOI 10.1016/j.ijcard.2012.10.046
   Fisher SA, 2015, CIRC RES, V116, P1361, DOI 10.1161/CIRCRESAHA.116.304386
   Forest VF, 2010, STEM CELL RES THER, V1, DOI 10.1186/scrt4
   Freyman T, 2006, EUR HEART J, V27, P1114, DOI 10.1093/eurheartj/ehi818
   Furuta A, 2006, CIRC RES, V98, P705, DOI 10.1161/01.RES.0000209515.59115.70
   Gangaraju VK, 2009, NAT REV MOL CELL BIO, V10, P116, DOI 10.1038/nrm2621
   Garbern JC, 2013, CELL STEM CELL, V12, P689, DOI 10.1016/j.stem.2013.05.008
   Geckil H, 2010, NANOMEDICINE-UK, V5, P469, DOI 10.2217/NNM.10.12
   Giricz Z, 2014, J MOL CELL CARDIOL, V68, P75, DOI 10.1016/j.yjmcc.2014.01.004
   Giteau A, 2008, EUR J PHARM BIOPHARM, V70, P127, DOI 10.1016/j.ejpb.2008.03.006
   Gnecchi M, 2008, CIRC RES, V103, P1204, DOI 10.1161/CIRCRESAHA.108.176826
   Gnecchi M, 2006, FASEB J, V20, P661, DOI 10.1096/fj.05-5211com
   Golpanian S, 2016, STEM CELL TRANSL MED, V5, P186, DOI 10.5966/sctm.2015-0101
   Gray WD, 2015, CIRC RES, V116, P255, DOI 10.1161/CIRCRESAHA.116.304360
   Guha P, 2013, CELL STEM CELL, V12, P407, DOI 10.1016/j.stem.2013.01.006
   Guo HD, 2011, TISSUE ENG PT A, V17, P45, DOI 10.1089/ten.TEA.2010.0124
   Hare JM, 2012, JAMA-J AM MED ASSOC, V308, P2369, DOI 10.1001/jama.2012.25321
   Heldman AW, 2014, JAMA-J AM MED ASSOC, V311, P62, DOI 10.1001/jama.2013.282909
   Hou DM, 2005, CIRCULATION, V112, pI150, DOI 10.1161/CIRCULATIONAHA.104.526749
   Huang F, 2013, INT J MOL MED, V31, P484, DOI 10.3892/ijmm.2012.1200
   Huang M, 2009, CIRCULATION, V120, pS230, DOI 10.1161/CIRCULATIONAHA.108.841155
   Ibrahim AGE, 2014, STEM CELL REP, V2, P606, DOI 10.1016/j.stemcr.2014.04.006
   Ifkovits JL, 2010, P NATL ACAD SCI USA, V107, P11507, DOI 10.1073/pnas.1004097107
   Izarra A, 2014, STEM CELL REP, V3, P1029, DOI 10.1016/j.stemcr.2014.10.010
   Jakob P, 2012, CIRCULATION, V126, P2962, DOI 10.1161/CIRCULATIONAHA.112.093906
   Jansen F, 2013, CIRCULATION, V128, P2026, DOI 10.1161/CIRCULATIONAHA.113.001720
   Kan CD, 2007, J AM COLL CARDIOL, V50, P1086, DOI 10.1016/j.jacc.2007.06.009
   Kaneko S, 2013, CELL STEM CELL, V12, P385, DOI 10.1016/j.stem.2013.03.008
   Kang K, 2012, J AM COLL CARDIOL, V60, P2237, DOI 10.1016/j.jacc.2012.08.985
   Karantalis V, 2015, J AM COLL CARDIOL, V66, P1990, DOI 10.1016/j.jacc.2015.08.879
   Karantalis V, 2014, CIRC RES, V114, P1302, DOI 10.1161/CIRCRESAHA.114.303180
   Katare R, 2011, CIRC RES, V109, P894, DOI 10.1161/CIRCRESAHA.111.251546
   Kawamura M, 2012, CIRCULATION, V126, pS29, DOI 10.1161/CIRCULATIONAHA.111.084343
   Kinnaird T, 2004, CIRC RES, V94, P678, DOI 10.1161/01.RES.0000118601.37875.AC
   Kofidis T, 2005, CIRCULATION, V112, pI173, DOI 10.1161/CIRCULATIONAHA.104.526178
   Kraitchman DL, 2005, CIRCULATION, V112, P1451, DOI 10.1161/CIRCULATIONAHA.105.537480
   Laflamme MA, 2007, NAT BIOTECHNOL, V25, P1015, DOI 10.1038/nbt1327
   Lai RC, 2010, STEM CELL RES, V4, P214, DOI 10.1016/j.scr.2009.12.003
   Lasher RA, 2012, J TISSUE ENG, V3, DOI 10.1177/2041731412455354
   Lee Rosalind, 2004, Cell, VS116, pS89, DOI 10.1016/S0092-8674(04)00035-2
   Li N, 2015, AM J TRANSL RES, V7, P1058
   Li N, 2014, CHINESE MED J-PEKING, V127, P1046, DOI 10.3760/cma.j.issn.0366-6999.20132638
   Li YX, 2015, NAT REV CARDIOL, V12, DOI 10.1038/nrcardio.2014.207-c1
   Liao SY, 2010, HEART RHYTHM, V7, P1852, DOI 10.1016/j.hrthm.2010.09.006
   Liu J, 2011, J CELL MOL MED, V15, P1474, DOI 10.1111/j.1582-4934.2010.01104.x
   Liu N, 2008, GENE DEV, V22, P3242, DOI 10.1101/gad.1738708
   Liu R, 2014, J CELL MOL MED, V18, P2417, DOI 10.1111/jcmm.12421
   Mackie AR, 2012, CIRC RES, V111, P312, DOI 10.1161/CIRCRESAHA.112.266015
   Madonna R, 2015, CARDIOVASC RES, V108, P39, DOI 10.1093/cvr/cvv197
   Makridakis M, 2013, BBA-PROTEINS PROTEOM, V1834, P2380, DOI 10.1016/j.bbapap.2013.01.032
   Mathison M, 2012, J AM HEART ASSOC, V1, DOI 10.1161/JAHA.112.005652
   Matkovich SJ, 2010, CIRC RES, V106, P166, DOI 10.1161/CIRCRESAHA.109.202176
   Mauritz C, 2011, EUR HEART J, V32, P2634, DOI 10.1093/eurheartj/ehr166
   Mayfield AE, 2014, BIOMATERIALS, V35, P133, DOI 10.1016/j.biomaterials.2013.09.085
   Menasché P, 2003, J AM COLL CARDIOL, V41, P1078, DOI 10.1016/S0735-1097(03)00092-5
   Menasché P, 2008, CIRCULATION, V117, P1189, DOI 10.1161/CIRCULATIONAHA.107.734103
   Michler RE, 2014, CARDIOL REV, V22, P105, DOI 10.1097/CRD.0000000000000018
   Miyagi Y, 2011, BIOMATERIALS, V32, P1280, DOI 10.1016/j.biomaterials.2010.10.007
   Morgan KY, 2014, TISSUE ENG PT A, V20, P1654, DOI [10.1089/ten.tea.2013.0355, 10.1089/ten.TEA.2013.0355]
   Nagaya N, 2004, AM J PHYSIOL-HEART C, V287, pH2670, DOI 10.1152/ajpheart.01071.2003
   Nakamuta JS, 2009, PLOS ONE, V4, DOI 10.1371/journal.pone.0006005
   Németh K, 2009, NAT MED, V15, P42, DOI 10.1038/nm.1905
   Okano H, 2013, CIRC RES, V112, P523, DOI 10.1161/CIRCRESAHA.111.256149
   Okita K, 2011, NAT METHODS, V8, P409, DOI [10.1038/NMETH.1591, 10.1038/nmeth.1591]
   Ong SG, 2014, CIRCULATION, V130, pS60, DOI 10.1161/CIRCULATIONAHA.113.007917
   Ong SG, 2012, PHARMACOL THERAPEUT, V136, P69, DOI 10.1016/j.pharmthera.2012.07.005
   Pan QQ, 2011, J BIOMED RES, V25, P328, DOI 10.1016/S1674-8301(11)60044-4
   Pascual-Gil S, 2015, J CONTROL RELEASE, V203, P23, DOI 10.1016/j.jconrel.2015.02.009
   Passier R, 2008, NATURE, V453, P322, DOI 10.1038/nature07040
   Poncelet AJ, 2007, TRANSPLANTATION, V83, P783, DOI 10.1097/01.tp.0000258649.23081.a3
   Porrello ER, 2013, P NATL ACAD SCI USA, V110, P187, DOI 10.1073/pnas.1208863110
   Porrello ER, 2011, SCIENCE, V331, P1078, DOI 10.1126/science.1200708
   Price MJ, 2006, INT J CARDIOL, V111, P231, DOI 10.1016/j.ijcard.2005.07.036
   Radisic M, 2013, MAYO CLIN PROC, V88, P884, DOI 10.1016/j.mayocp.2013.05.003
   Rane AA, 2011, J AM COLL CARDIOL, V58, P2615, DOI 10.1016/j.jacc.2011.11.001
   Rigol M, 2010, J CARD FAIL, V16, P357, DOI 10.1016/j.cardfail.2009.12.006
   Robbins PD, 2014, NAT REV IMMUNOL, V14, P195, DOI 10.1038/nri3622
   Roncalli J, 2011, J AM COLL CARDIOL, V57, P2444, DOI 10.1016/j.jacc.2010.11.069
   Rosengart TK, 2012, INNOVATIONS, V7, P173, DOI 10.1097/IMI.0b013e318265d9f6
   Ruvinov E, 2011, BIOMATERIALS, V32, P565, DOI 10.1016/j.biomaterials.2010.08.097
   Sanada S, 2011, AM J PHYSIOL-HEART C, V301, pH1723, DOI 10.1152/ajpheart.00553.2011
   Sanchez-Freire V, 2014, J AM COLL CARDIOL, V64, P436, DOI 10.1016/j.jacc.2014.04.056
   Solomon S, 2015, STEM CELL REV REP, V11, P1, DOI 10.1007/s12015-014-9574-4
   Spaggiari GM, 2008, BLOOD, V111, P1327, DOI 10.1182/blood-2007-02-074997
   Suzuki K, 2004, CIRCULATION, V110, pII219, DOI 10.1161/01.CIR.0000138388.55416.06
   Takahashi K, 2006, CELL, V126, P663, DOI 10.1016/j.cell.2006.07.024
   Tatard VM, 2005, BIOMATERIALS, V26, P3727, DOI 10.1016/j.biomaterials.2004.09.042
   Taylor CJ, 2005, LANCET, V366, P2019, DOI 10.1016/S0140-6736(05)67813-0
   Taylor CJ, 2012, CELL STEM CELL, V11, P147, DOI 10.1016/j.stem.2012.07.014
   Théry C, 2009, NAT REV IMMUNOL, V9, P581, DOI 10.1038/nri2567
   Thomas E D, 1999, Biol Blood Marrow Transplant, V5, P341
   Tous E, 2011, J CARDIOVASC TRANSL, V4, P528, DOI 10.1007/s12265-011-9291-1
   Waldenström A, 2012, PLOS ONE, V7, DOI 10.1371/journal.pone.0034653
   Wall ST, 2006, CIRCULATION, V114, P2627, DOI 10.1161/CIRCULATIONAHA.106.657270
   Wang HB, 2010, J HEART LUNG TRANSPL, V29, P881, DOI 10.1016/j.healun.2010.03.016
   Wang T, 2009, ACTA BIOMATER, V5, P2939, DOI 10.1016/j.actbio.2009.04.040
   Wang XH, 2012, CARDIOVASC RES, V94, P379, DOI 10.1093/cvr/cvs096
   Williams AR, 2013, CIRCULATION, V127, P213, DOI 10.1161/CIRCULATIONAHA.112.131110
   Wyles SP, 2014, STEM CELLS DEV, V23, P2274, DOI 10.1089/scd.2014.0259
   Xiong Q, 2013, CIRCULATION, V127, P997, DOI 10.1161/CIRCULATIONAHA.112.000641
   Xu QF, 2012, J AM COLL CARDIOL, V59, P2107, DOI 10.1016/j.jacc.2012.02.033
   Yamaguchi T, 2015, INT J CARDIOL, V178, P239, DOI 10.1016/j.ijcard.2014.10.144
   Yamanaka S, 2012, CELL STEM CELL, V10, P678, DOI 10.1016/j.stem.2012.05.005
   Ye JQ, 2015, HEART FAIL REV, V20, P613, DOI 10.1007/s10741-015-9494-7
   Ye L, 2014, CELL STEM CELL, V15, P750, DOI 10.1016/j.stem.2014.11.009
   Ye L, 2013, CIRC RES, V113, P922, DOI 10.1161/CIRCRESAHA.113.300216
   Yu B, 2013, PLOS ONE, V8, DOI 10.1371/journal.pone.0073304
   Yu JX, 2009, J VASC SURG, V50, P608, DOI 10.1016/j.jvs.2009.05.049
   Zhang L, 2014, CELL CYCLE, V13, P762, DOI 10.4161/cc.27677
   Zhang M, 2001, J MOL CELL CARDIOL, V33, P907, DOI 10.1006/jmcc.2001.1367
   Zhang Q, 2012, STEM CELLS DEV, V21, P1321, DOI 10.1089/scd.2011.0684
   Zhang YZ, 2011, PLOS ONE, V6, DOI 10.1371/journal.pone.0019012
   Zhao TB, 2011, NATURE, V474, P212, DOI 10.1038/nature10135
   Zhuo YF, 2010, J THORAC CARDIOV SUR, V139, P1286, DOI 10.1016/j.jtcvs.2009.08.052
   Zimmermann WH, 2006, NAT MED, V12, P452, DOI 10.1038/nm1394
   Zimmermann WH, 2002, CIRCULATION, V106, pI151, DOI 10.1161/01.cir.0000032876.55215.10
NR 154
TC 42
Z9 48
U1 0
U2 25
PU SPRINGER
PI DORDRECHT
PA VAN GODEWIJCKSTRAAT 30, 3311 GZ DORDRECHT, NETHERLANDS
SN 1382-4147
EI 1573-7322
J9 HEART FAIL REV
JI Heart Fail. Rev.
PD NOV
PY 2016
VL 21
IS 6
BP 737
EP 752
DI 10.1007/s10741-016-9576-1
PG 16
WC Cardiac & Cardiovascular Systems
WE Science Citation Index Expanded (SCI-EXPANDED)
SC Cardiovascular System & Cardiology
GA EB2YK
UT WOS:000387228300007
PM 27459850
DA 2026-02-11
ER

PT J
AU Zhu, YJ
   Yan, JP
   Zhang, HF
   Cui, GX
AF Zhu, Yongjia
   Yan, Jiapeng
   Zhang, Hongfei
   Cui, Guanxing
TI Bone marrow mesenchymal stem cell-derived exosomes: A novel therapeutic
   agent for tendon-bone healing (Review)
SO INTERNATIONAL JOURNAL OF MOLECULAR MEDICINE
LA English
DT Review
DE bone marrow mesenchymal stem cells; exosomes; tendon-bone healing;
   rotator cuff; anterior cruciate ligament
ID CRUCIATE LIGAMENT RECONSTRUCTION; PLATELET-RICH PLASMA; ROTATOR CUFF
   TEAR; PROMOTE; GRAFT; AUGMENTATION; MICRORNAS; PROGRESS; MODEL;
   MICROVESICLES
AB In sports medicine, injuries related to the insertion of tendons into bones, including rotator cuff injuries, anterior cruciate ligament injuries and Achilles tendon ruptures, are commonly observed. However, traditional therapies have proven to be insufficient in achieving satisfactory outcomes due to the intricate anatomical structure associated with these injuries. Adult bone marrow mesenchymal stem cells possess self-renewal and multi-directional differentiation potential and can generate various mesenchymal tissues to aid in the recovery of bone, cartilage, adipose tissue and bone marrow hematopoietic tissue. In addition, extracellular vesicles derived from bone marrow mesenchymal stem cells known as exosomes, contain lipids, proteins and nucleic acids that govern the tissue microenvironment, facilitate tissue repair and perform various biological functions. Studies have demonstrated that bone marrow mesenchymal stem cell-derived exosomes can function as natural nanocapsules for drug delivery and can enhance tendon-bone healing strength. The present review discusses the latest research results on the role of exosomes released by bone marrow mesenchymal stem cells in tendon-bone healing and provides valuable information for implementing these techniques in regenerative medicine and sports health.
C1 [Zhu, Yongjia; Yan, Jiapeng; Zhang, Hongfei; Cui, Guanxing] Weifang Med Univ, Dept Arthrit, Affiliated Hosp, Weifang 261031, Shandong, Peoples R China.
   [Zhang, Hongfei; Cui, Guanxing] Weifang Med Univ, Dept Arthrit, Affiliated Hosp, 2428 Yuhe Rd, Weifang 261031, Shandong, Peoples R China.
C3 Shandong Second Medical University; Shandong Second Medical University
RP Zhang, HF; Cui, GX (corresponding author), Weifang Med Univ, Dept Arthrit, Affiliated Hosp, 2428 Yuhe Rd, Weifang 261031, Shandong, Peoples R China.
EM cuiguanxing19@163.com; zhf131@126.com
RI Yan, Jiapeng/PIH-7014-2026; Zhu, Yongjia/HNI-3348-2023
FU Shandong Traditional Chinese Medicine Technology Project
FX Not applicable.
CR Abels ER, 2016, CELL MOL NEUROBIOL, V36, P301, DOI 10.1007/s10571-016-0366-z
   Akbari A, 2020, LIFE SCI, V249, DOI 10.1016/j.lfs.2020.117447
   Anz AW, 2014, J AM ACAD ORTHOP SUR, V22, P68, DOI 10.5435/JAAOS-22-02-68
   Arabpour M, 2021, INT IMMUNOPHARMACOL, V97, DOI 10.1016/j.intimp.2021.107823
   Baglio SR, 2015, STEM CELL RES THER, V6, DOI 10.1186/s13287-015-0116-z
   Bennell KL, 2021, JAMA-J AM MED ASSOC, V326, P2021, DOI 10.1001/jama.2021.19415
   Berger DR, 2019, BONE JOINT RES, V8, P32, DOI 10.1302/2046-3758.81.BJR-2018-0164.R1
   Cai JY, 2023, AM J SPORT MED, V51, P1267, DOI 10.1177/03635465231155927
   Cervellin M, 2012, KNEE SURG SPORT TR A, V20, P114, DOI 10.1007/s00167-011-1570-5
   Chamberlain CS, 2021, STEM CELLS, V39, P55, DOI 10.1002/stem.3291
   Chamberlain CS, 2014, CONNECT TISSUE RES, V55, P177, DOI 10.3109/03008207.2014.906408
   Chen HB, 2021, AM J SPORT MED, V49, P2064, DOI 10.1177/03635465211011751
   Chen WB, 2021, BIOMATERIALS, V271, DOI 10.1016/j.biomaterials.2021.120714
   Chen X, 2020, AM J SPORT MED, V48, P2028, DOI 10.1177/0363546519881423
   Chen X, 2018, AM J SPORT MED, V46, P2020, DOI 10.1177/0363546517743746
   Chen Z, 2023, J ORTHOP TRANSL, V39, P63, DOI 10.1016/j.jot.2022.12.005
   Cheng PF, 2016, BIOMATERIALS, V81, P14, DOI 10.1016/j.biomaterials.2015.12.005
   Connor DE, 2019, J BONE MINER METAB, V37, P759, DOI 10.1007/s00774-019-01013-z
   Di Rocco G, 2016, STEM CELLS INT, V2016, DOI 10.1155/2016/5029619
   Diebold G, 2017, J BONE JOINT SURG AM, V99, P1198, DOI 10.2106/JBJS.16.00770
   Driscoll J, 2019, J GASTROENTEROL, V54, P763, DOI 10.1007/s00535-019-01599-1
   EL Andaloussi S, 2013, NAT REV DRUG DISCOV, V12, P348, DOI 10.1038/nrd3978
   Ersen A, 2014, ARCH ORTHOP TRAUM SU, V134, P405, DOI 10.1007/s00402-013-1914-3
   Fang SH, 2020, DRUG DES DEV THER, V14, P4579, DOI 10.2147/DDDT.S258024
   Fang WH, 2022, TISSUE ENG PART B-RE, V28, P613, DOI [10.1089/ten.teb.2021.0075, 10.1089/ten.TEB.2021.0075]
   Fatima F, 2017, FRONT GENET, V8, DOI 10.3389/fgene.2017.00161
   Fealy S, 2006, AM J SPORT MED, V34, P120, DOI 10.1177/0363546505280212
   Gao HY, 2022, INT J MOL SCI, V23, DOI 10.3390/ijms23105765
   Gaspar D, 2015, ADV DRUG DELIVER REV, V84, P240, DOI 10.1016/j.addr.2014.11.023
   Gatti S, 2011, NEPHROL DIAL TRANSPL, V26, P1474, DOI 10.1093/ndt/gfr015
   Geng R, 2022, J ORTHOP TRANSL, V34, P11, DOI 10.1016/j.jot.2022.04.002
   Gordon S, 2014, IMMUNOL REV, V262, P36, DOI 10.1111/imr.12223
   Han L, 2022, BIOENGINEERED, V13, P1459, DOI 10.1080/21655979.2021.2019871
   Hao ZC, 2016, CELL PROLIFERAT, V49, P154, DOI 10.1111/cpr.12242
   Hu J, 2020, EXP MOL PATHOL, V115, DOI 10.1016/j.yexmp.2020.104468
   Huang Y, 2020, STEM CELL RES THER, V11, DOI 10.1186/s13287-020-02005-x
   Janssen RPA, 2014, KNEE SURG SPORT TR A, V22, P2102, DOI 10.1007/s00167-013-2634-5
   Jia LF, 2019, ALZHEIMERS DEMENT, V15, P1071, DOI 10.1016/j.jalz.2019.05.002
   JOHNSTONE RM, 1987, J BIOL CHEM, V262, P9412
   Jungebluth P, 2011, LANCET, V378, P1997, DOI 10.1016/S0140-6736(11)61715-7
   Kalluri R, 2020, SCIENCE, V367, P640, DOI 10.1126/science.aau6977
   Kawamura S, 2005, J ORTHOP RES, V23, P1425, DOI 10.1016/j.orthres.2005.01.014
   Keene DJ, 2019, BMJ-BRIT MED J, V367, DOI 10.1136/bmj.l6132
   Keshtkar S, 2018, STEM CELL RES THER, V9, DOI 10.1186/s13287-018-0791-7
   Kim CH, 2022, J SHOULDER ELB SURG, V31, P428, DOI 10.1016/j.jse.2021.09.008
   Klinkert K, 2017, EUR SURG RES, V58, P109, DOI 10.1159/000451078
   Kordelas L, 2014, LEUKEMIA, V28, P970, DOI 10.1038/leu.2014.41
   Kourembanas S, 2015, ANNU REV PHYSIOL, V77, P13, DOI 10.1146/annurev-physiol-021014-071641
   Kovacevic D, 2008, CLIN ORTHOP RELAT R, V466, P622, DOI 10.1007/s11999-007-0112-4
   Kuang GM, 2010, KNEE SURG SPORT TR A, V18, P1038, DOI 10.1007/s00167-009-0910-1
   Lässer C, 2011, J TRANSL MED, V9, DOI 10.1186/1479-5876-9-9
   Latifkar A, 2019, J CELL SCI, V132, DOI 10.1242/jcs.222406
   Li FQ, 2023, WORLD J STEM CELLS, V15, P248, DOI 10.4252/wjsc.v15.i4.248
   Li J, 2023, CYTOKINE, V162, DOI 10.1016/j.cyto.2022.156090
   Li J, 2020, REGEN THER, V15, P70, DOI 10.1016/j.reth.2020.07.001
   Li MZ, 2020, J ORTHOP TRANSL, V21, P49, DOI 10.1016/j.jot.2019.12.007
   Li SC, 2021, PHYS THER, V101, DOI 10.1093/ptj/pzab055
   Li ZY, 2022, STEM CELL RES THER, V13, DOI 10.1186/s13287-022-02975-0
   Lim WL, 2019, TISSUE ENG REGEN MED, V16, P549, DOI 10.1007/s13770-019-00196-w
   Liu Q, 2019, BIOMATERIALS, V192, P189, DOI 10.1016/j.biomaterials.2018.10.037
   Lobb RJ, 2015, J EXTRACELL VESICLES, V4, DOI 10.3402/jev.v4.27031
   Lu HB, 2018, AM J PHYS MED REHAB, V97, P270, DOI 10.1097/PHM.0000000000000844
   Lu VC, 2021, CELLS-BASEL, V10, DOI 10.3390/cells10102553
   Lui PPY, 2021, STEM CELL REV REP, V17, P379, DOI 10.1007/s12015-020-10023-8
   Lui PPY, 2014, AM J SPORT MED, V42, P681, DOI 10.1177/0363546513517539
   Lundgreen K, 2011, BRIT J SPORT MED, V45, P1035, DOI 10.1136/bjsm.2010.083188
   Ma XD, 2011, J MOL CELL BIOL, V3, P159, DOI 10.1093/jmcb/mjr007
   Malekpour K, 2022, STEM CELL REV REP, V18, P933, DOI 10.1007/s12015-021-10185-z
   McKiernan J, 2016, JAMA ONCOL, V2, P882, DOI 10.1001/jamaoncol.2016.0097
   McWhorter FY, 2013, P NATL ACAD SCI USA, V110, P17253, DOI 10.1073/pnas.1308887110
   Ménétrey J, 2008, KNEE SURG SPORT TR A, V16, P224, DOI 10.1007/s00167-007-0474-x
   Mihelic R, 2004, AM J SPORT MED, V32, P1619, DOI 10.1177/0363546504263703
   Mirza R, 2009, AM J PATHOL, V175, P2454, DOI 10.2353/ajpath.2009.090248
   Molloy T, 2003, SPORTS MED, V33, P381, DOI 10.2165/00007256-200333050-00004
   Mosquera-Heredia MI, 2021, BIOMEDICINES, V9, DOI 10.3390/biomedicines9081061
   Murray MM, 2007, J ORTHOP RES, V25, P1007, DOI 10.1002/jor.20367
   Musahl V, 2019, NEW ENGL J MED, V380, P2341, DOI 10.1056/NEJMcp1805931
   Nooshabadi VT, 2018, J CELL BIOCHEM, V119, P8048, DOI 10.1002/jcb.26726
   Patel S, 2018, J ORTHOP RES, V36, P1069, DOI 10.1002/jor.23810
   Pawitan JA, 2014, BIOMED RES INT, V2014, DOI 10.1155/2014/965849
   Pomatto M, 2021, INT J MOL SCI, V22, DOI 10.3390/ijms22083851
   Qin SN, 2021, BONE, V153, DOI 10.1016/j.bone.2021.116172
   Qiu XY, 2020, CELL PROLIFERAT, V53, DOI 10.1111/cpr.12830
   Raposo G, 2013, J CELL BIOL, V200, P373, DOI 10.1083/jcb.201211138
   Ren Y, 2021, BIOMATERIALS, V276, DOI 10.1016/j.biomaterials.2021.121019
   Riau AK, 2019, FRONT PHARMACOL, V10, DOI 10.3389/fphar.2019.01368
   Rodeo SA, 2007, J BONE JOINT SURG AM, V89A, P2485, DOI 10.2106/JBJS.C.01627
   Rothrauff BB, 2019, J SHOULDER ELB SURG, V28, P654, DOI 10.1016/j.jse.2018.08.044
   Sevivas N, 2018, AM J SPORT MED, V46, P449, DOI 10.1177/0363546517735850
   Sevivas N, 2017, AM J SPORT MED, V45, P179, DOI 10.1177/0363546516657827
   Sharma P, 2005, J BONE JOINT SURG AM, V87A, P187, DOI 10.2106/JBJS.D.01850
   Shi YX, 2020, MED SCI MONITOR, V26, DOI 10.12659/MSM.923328
   Sindrilaru A, 2011, J CLIN INVEST, V121, P985, DOI 10.1172/JCI44490
   Sivaraj KK, 2016, DEVELOPMENT, V143, P2706, DOI 10.1242/dev.136861
   Sun HL, 2020, AM J PHYSIOL-CELL PH, V319, pC1141, DOI 10.1152/ajpcell.00516.2019
   Sun YY, 2019, AM J SPORT MED, V47, P2327, DOI 10.1177/0363546519859324
   Takayama K, 2015, BIOMATERIALS, V60, P9, DOI 10.1016/j.biomaterials.2015.03.036
   Théry C, 2002, NAT REV IMMUNOL, V2, P569, DOI 10.1038/nri855
   Utsunomiya H, 2020, ARTHROSCOPY, V36, P86, DOI 10.1016/j.arthro.2019.09.001
   van den Boorn JG, 2011, NAT BIOTECHNOL, V29, P325, DOI 10.1038/nbt.1830
   van Niel G, 2018, NAT REV MOL CELL BIO, V19, P213, DOI 10.1038/nrm.2017.125
   Vlassov AV, 2012, BBA-GEN SUBJECTS, V1820, P940, DOI 10.1016/j.bbagen.2012.03.017
   Wang CY, 2021, AM J SPORT MED, V49, P2321, DOI 10.1177/03635465211020010
   Wang F, 2021, BIOMATERIALS, V279, DOI 10.1016/j.biomaterials.2021.121242
   Wang JL, 2021, BIOMATERIALS, V268, DOI 10.1016/j.biomaterials.2020.120576
   Wang YJ, 2019, J CELL MOL MED, V23, P5475, DOI 10.1111/jcmm.14430
   Wang ZK, 2021, FRONT CELL DEV BIOL, V9, DOI 10.3389/fcell.2021.741183
   Wu B., 2021, Res Sq
   Wu D, 2020, INT J NANOMED, V15, P7979, DOI 10.2147/IJN.S275650
   Xiang XN, 2022, STEM CELL RES THER, V13, DOI 10.1186/s13287-021-02689-9
   Xie Y, 2017, J CELL MOL MED, V21, P1033, DOI 10.1111/jcmm.13039
   Xiong QH, 2023, ENDOCR METAB IMMUNE, V23, P336, DOI 10.2174/1871530322666220523151713
   Xu TP, 2019, CYTOTECHNOLOGY, V71, P57, DOI 10.1007/s10616-018-0264-y
   Xu X, 2021, BIOMATERIALS, V269, DOI 10.1016/j.biomaterials.2020.120539
   Xu YH, 2008, CLIN ORTHOP RELAT R, V466, P1528, DOI 10.1007/s11999-008-0286-4
   Xu Y, 2021, WORLD J STEM CELLS, V13, P753, DOI 10.4252/wjsc.v13.i7.753
   Yamamoto A, 2010, J SHOULDER ELB SURG, V19, P116, DOI 10.1016/j.jse.2009.04.006
   Yokoya S, 2012, AM J SPORT MED, V40, P1259, DOI 10.1177/0363546512442343
   Yoshikawa T, 2006, AM J SPORT MED, V34, P1918, DOI 10.1177/0363546506294469
   Yu HL, 2020, ACTA BIOMATER, V106, P328, DOI 10.1016/j.actbio.2020.01.051
   Zakeri Z, 2019, J CELL BIOCHEM, V120, P10930, DOI 10.1002/jcb.28499
   Zhang JY, 2021, PLOS ONE, V16, DOI 10.1371/journal.pone.0251166
   Zhang MY, 2019, ARTHROSCOPY, V35, P1486, DOI 10.1016/j.arthro.2018.11.014
   Zhang MZ, 2020, STEM CELL RES THER, V11, DOI 10.1186/s13287-020-01918-x
   Zhang T, 2022, J ORTHOP TRANSL, V36, P152, DOI 10.1016/j.jot.2022.08.001
   Zhang Y, 2021, LIFE SCI, V272, DOI 10.1016/j.lfs.2021.119204
   Zou JX, 2023, J NANOBIOTECHNOL, V21, DOI 10.1186/s12951-023-01778-6
   Zou MR, 2023, J FUNCT BIOMATER, V14, DOI 10.3390/jfb14060299
NR 128
TC 13
Z9 16
U1 12
U2 50
PU SPANDIDOS PUBL LTD
PI ATHENS
PA POB 18179, ATHENS, 116 10, GREECE
SN 1107-3756
EI 1791-244X
J9 INT J MOL MED
JI Int. J. Mol. Med.
PD DEC
PY 2023
VL 52
IS 6
AR 121
DI 10.3892/ijmm.2023.5324
PG 16
WC Medicine, Research & Experimental
WE Science Citation Index Expanded (SCI-EXPANDED)
SC Research & Experimental Medicine
GA Z7VG3
UT WOS:001114111100001
PM 37937691
OA Green Submitted, hybrid
DA 2026-02-11
ER

PT J
AU Zeng, WL
   Guo, LL
AF Zeng Weiliang
   Guo Lili
TI Research Advances in the Application of Adipose-Derived Stem Cells
   Derived Exosomes in Cutaneous Wound Healing
SO ANNALS OF DERMATOLOGY
LA English
DT Review
DE Adipose-derived mesenchymal stem cells; Exosomes; Wound healing
ID MESENCHYMAL STEM; EXTRACELLULAR VESICLES; MEMBRANE-VESICLES;
   BONE-MARROW; ANGIOGENESIS; TISSUE; SKIN; PROLIFERATION; MECHANISMS;
   ENRICHMENT
AB Cutaneous wound healing has always been an intractable medical problem for both clinicians and researchers, with an urgent need for more efficacious methods to achieve optimal outcomes morphologically and functionally. Stem cells, the body's rapid response 'road repair crew,' being on standby to combat tissue injuries, are an essential part of regenerative medicine. Currently, the use of adipose-derived stem cells (ADSCs), a kind of mesenchymal stem cells with multipotent differentiation and self-renewal capacity, is surging in the field of cutaneous wound healing. ADSCs may exert influences either by releasing paracrine signalling factors or differentiating into mature adipose cells to provide the 'building blocks' for engineered tissue. As an important paracrine substance released from ADSCs, exosomes are a kind of extracellular vesicles and carrying various bioactive molecules mediating adjacent or distant intercellular communication. Previous studies have indicated that ADSCs derived exosomes (ADSCs-Exos) promoted skin wound healing by affecting all stages of wound healing, including regulating inflammatory response, promoting proliferation and migration of fibroblasts or keratinocytes, facilitating angiogenesis, and regulating remodeling of extracellular matrix, which have provided new opportunities for understanding how ADSCs-Exos mediate intercellular communication in pathological processes of the skin and therapeutic strategies for cutaneous wound repair. In this review, we focus on elucidating the role of ADSCs-Exos at various stages of cutaneous wound healing, detailing the latest developments, and presenting some challenges necessary to be addressed in this field, with the expectation of providing a new perspective on how to best utilize this powerful cell-free therapy in the future.
C1 [Zeng Weiliang; Guo Lili] Zhengzhou Univ, Affiliated Hosp 1, Dept Cosmet & Plast Surg, 1 Jianshe East Rd, Zhengzhou 450052, Henan, Peoples R China.
C3 Zhengzhou University
RP Guo, LL (corresponding author), Zhengzhou Univ, Affiliated Hosp 1, Dept Cosmet & Plast Surg, 1 Jianshe East Rd, Zhengzhou 450052, Henan, Peoples R China.
EM guolilizzu@163.com
RI Zeng, Wen/GPS-8058-2022
FU Science and Technology Department of Henan Province, Zhengzhou, China
   [182102310086]
FX This study was funded by the Science and Technology Department of Henan
   Province, Zhengzhou, China (Grant No. 182102310086). The funder(s) had
   no role in the design and conduct of the study; collection, management,
   analysis, and interpretation of the data; preparation, review, or
   approval of the manuscript; and decision to submit the manuscript for
   publication.
CR Blaber SP, 2012, J TRANSL MED, V10, DOI 10.1186/1479-5876-10-172
   Boateng J, 2015, J PHARM SCI-US, V104, P3653, DOI 10.1002/jps.24610
   Cai Y, 2020, STEM CELL RES THER, V11, DOI 10.1186/s13287-020-01831-3
   Chen B, 2019, PLAST RECONSTR SURG, V144, p816E, DOI 10.1097/PRS.0000000000006175
   Chevillet JR, 2014, P NATL ACAD SCI USA, V111, P14888, DOI 10.1073/pnas.1408301111
   Choi EW, 2018, EXP DERMATOL, V27, P1170, DOI 10.1111/exd.13451
   Chu GY, 2018, J FOOD DRUG ANAL, V26, P14, DOI 10.1016/j.jfda.2017.10.004
   Collawn SS, 2012, ANN PLAS SURG, V68, P501, DOI 10.1097/SAP.0b013e31823b69fc
   Colombo M, 2014, ANNU REV CELL DEV BI, V30, P255, DOI 10.1146/annurev-cellbio-101512-122326
   Conde-Vancells J, 2008, J PROTEOME RES, V7, P5157, DOI 10.1021/pr8004887
   Coumans FAW, 2017, CIRC RES, V120, P1632, DOI 10.1161/CIRCRESAHA.117.309417
   De Jong OG, 2014, FRONT IMMUNOL, V5, P1, DOI 10.3389/fimmu.2014.00608
   Hoang DH, 2020, FRONT MOL BIOSCI, V7, DOI 10.3389/fmolb.2020.00119
   Escola JM, 1998, J BIOL CHEM, V273, P20121, DOI 10.1074/jbc.273.32.20121
   Eto H, 2011, AM J PATHOL, V178, P2322, DOI 10.1016/j.ajpath.2011.01.032
   Frazier T, 2020, BIOMOLECULES, V10, DOI 10.3390/biom10101373
   Guo S, 2010, J DENT RES, V89, P219, DOI 10.1177/0022034509359125
   György B, 2011, CELL MOL LIFE SCI, V68, P2667, DOI 10.1007/s00018-011-0689-3
   Han YN, 2018, INT J BIOL SCI, V14, P633, DOI 10.7150/ijbs.25018
   Hay RJ, 2014, J INVEST DERMATOL, V134, P1527, DOI 10.1038/jid.2013.446
   Hsiao STF, 2012, STEM CELLS DEV, V21, P2189, DOI 10.1089/scd.2011.0674
   Hu L, 2016, SCI REP-UK, V6, DOI 10.1038/srep32993
   Jing H, 2018, TRANSL RES, V196, P1, DOI 10.1016/j.trsl.2018.01.005
   Kang T, 2016, STEM CELL TRANSL MED, V5, P440, DOI 10.5966/sctm.2015-0177
   Keerthikumar S, 2015, ONCOTARGET, V6, P15375, DOI 10.18632/oncotarget.3801
   Kim DK, 2013, J EXTRACELL VESICLES, V2, DOI 10.3402/jev.v2i0.20384
   Kimmel HM, 2016, WOUNDS, V28, P264
   Kolle SFT, 2013, LANCET, V382, P1113, DOI 10.1016/S0140-6736(13)61410-5
   Kruger MJ, 2018, J MOL ENDOCRINOL, V61, P173, DOI 10.1530/JME-18-0078
   Kucharzewski M, 2019, EUR J PHARMACOL, V843, P307, DOI 10.1016/j.ejphar.2018.12.012
   Kumar LP, 2019, CYTOKINE GROWTH F R, V46, P1, DOI 10.1016/j.cytogfr.2019.04.002
   Kusuma GD, 2017, STEM CELLS DEV, V26, P617, DOI 10.1089/scd.2016.0349
   Landén NX, 2016, CELL MOL LIFE SCI, V73, P3861, DOI 10.1007/s00018-016-2268-0
   Lee RH, 2004, CELL PHYSIOL BIOCHEM, V14, P311, DOI 10.1159/000080341
   Li X, 2018, EXP MOL MED, V50, DOI 10.1038/s12276-018-0058-5
   Liang XL, 2016, J CELL SCI, V129, P2182, DOI 10.1242/jcs.170373
   Lin Jin, 2015, ScientificWorldJournal, V2015, P657086, DOI 10.1155/2015/657086
   Liu K, 2019, BRIT J DERMATOL, V181, P854, DOI 10.1111/bjd.17984
   Liu M, 2018, J DENT RES, V97, P859, DOI 10.1177/0022034518764411
   Loreti EH, 2015, PHOTOMED LASER SURG, V33, P104, DOI 10.1089/pho.2014.3772
   Lv QJ, 2020, MOL PHARMACEUT, V17, P1723, DOI 10.1021/acs.molpharmaceut.0c00177
   Ma T, 2019, J CELL BIOCHEM, V120, P10847, DOI 10.1002/jcb.28376
   Mathivanan S, 2012, NUCLEIC ACIDS RES, V40, pD1241, DOI 10.1093/nar/gkr828
   New SEP, 2015, STEM CELL RES, V15, P1, DOI 10.1016/j.scr.2015.04.003
   O'Loughlin AJ, 2012, CURR GENE THER, V12, P262, DOI 10.2174/156652312802083594
   PAN BT, 1983, CELL, V33, P967, DOI 10.1016/0092-8674(83)90040-5
   Park KM, 2018, TISSUE ENG PART B-RE, V24, P327, DOI [10.1089/ten.teb.2018.0027, 10.1089/ten.TEB.2018.0027]
   Pelizzo G, 2018, REGEN MED, V13, P385, DOI 10.2217/rme-2018-0001
   Proksch E, 2008, EXP DERMATOL, V17, P1063, DOI 10.1111/j.1600-0625.2008.00786.x
   Qiu H, 2020, J COSMET DERMATOL-US, V19, P574, DOI 10.1111/jocd.13215
   Rajabzadeh Nassim, 2019, Stem Cell Investig, V6, P19, DOI [10.21037/sci.2019.06.04, 10.21037/sci.2019.06.04]
   Rani S, 2016, ADV MATER, V28, P5542, DOI 10.1002/adma.201504009
   Raposo G, 2013, J CELL BIOL, V200, P373, DOI 10.1083/jcb.201211138
   Ross RJ, 2014, ANN PLAS SURG, V73, P352, DOI 10.1097/SAP.0b013e31827aeb51
   Segura MF, 2009, P NATL ACAD SCI USA, V106, P1814, DOI 10.1073/pnas.0808263106
   Shabbir A, 2015, STEM CELLS DEV, V24, P1635, DOI 10.1089/scd.2014.0316
   Shi RF, 2020, AM J PHYSIOL-CELL PH, V318, pC848, DOI 10.1152/ajpcell.00041.2020
   Shiekh PA, 2020, BIOMATERIALS, V249, DOI 10.1016/j.biomaterials.2020.120020
   Singer AJ, 1999, NEW ENGL J MED, V341, P738, DOI 10.1056/NEJM199909023411006
   Slack JMW, 2018, WIRES DEV BIOL, V7, DOI 10.1002/wdev.323
   Strioga M, 2012, STEM CELLS DEV, V21, P2724, DOI 10.1089/scd.2011.0722
   Théry C, 2009, NAT REV IMMUNOL, V9, P581, DOI 10.1038/nri2567
   Tkach M, 2016, CELL, V164, P1226, DOI 10.1016/j.cell.2016.01.043
   Ud-Din S, 2014, HEALTHCARE-BASEL, V2, P445, DOI 10.3390/healthcare2040445
   Vizoso FJ, 2017, INT J MOL SCI, V18, DOI 10.3390/ijms18091852
   Wang L, 2017, SCI REP-UK, V7, DOI 10.1038/s41598-017-12919-x
   Wang M, 2019, ACS NANO, V13, P10279, DOI 10.1021/acsnano.9b03656
   Yáñez-Mó M, 2015, J EXTRACELL VESICLES, V4, DOI 10.3402/jev.v4.27066
   Yang C, 2020, ARCH BIOCHEM BIOPHYS, V681, DOI 10.1016/j.abb.2020.108259
   Zabeo D, 2017, J EXTRACELL VESICLES, V6, DOI 10.1080/20013078.2017.1329476
   Zhang W, 2018, EXP CELL RES, V370, P333, DOI 10.1016/j.yexcr.2018.06.035
   Zhang Y, 2020, J MOL HISTOL, V51, P375, DOI 10.1007/s10735-020-09887-4
   Zuk PA, 2001, TISSUE ENG, V7, P211, DOI 10.1089/107632701300062859
   Zuk PA, 2010, MOL BIOL CELL, V21, P1783, DOI 10.1091/mbc.E09-07-0589
NR 74
TC 36
Z9 43
U1 1
U2 30
PU KOREAN DERMATOLOGICAL ASSOC
PI SEOUL
PA 305 SEOCHO NASAN, SUITE OFFICE 1330-16, SEOCHO-2-DONG, SEOCHO-GU, SEOUL,
   137-858, SOUTH KOREA
SN 1013-9087
EI 2005-3894
J9 ANN DERMATOL
JI Ann. Dermatol.
PD AUG
PY 2021
VL 33
IS 4
BP 309
EP 317
DI 10.5021/ad.2021.33.4.309
PG 9
WC Dermatology
WE Science Citation Index Expanded (SCI-EXPANDED)
SC Dermatology
GA TI1KE
UT WOS:000672540500001
PM 34341631
OA Green Submitted, gold
DA 2026-02-11
ER

PT J
AU Velot, E
   Balmayor, ER
   Bertoni, L
   Chubinskaya, S
   Cicuttini, F
   de Girolamo, L
   Demoor, M
   Grigolo, B
   Jones, E
   Kon, E
   Lisignoli, G
   Murphy, M
   Noël, D
   Vinatier, C
   van Osch, GJVM
   Cucchiarini, M
AF Velot, Emilie
   Balmayor, Elizabeth R.
   Bertoni, Lelia
   Chubinskaya, Susan
   Cicuttini, Flavia
   de Girolamo, Laura
   Demoor, Magali
   Grigolo, Brunella
   Jones, Elena
   Kon, Elizaveta
   Lisignoli, Gina
   Murphy, Mary
   Noel, Daniele
   Vinatier, Claire
   van Osch, Gerjo J. V. M.
   Cucchiarini, Magali
TI Women's contribution to stem cell research for osteoarthritis: an
   opinion paper
SO FRONTIERS IN CELL AND DEVELOPMENTAL BIOLOGY
LA English
DT Review
DE osteoarthritis; regenerative medicine; orthobiologics; stem cells;
   extracellular vesicles; gene therapy; RNA therapeutics
ID MESENCHYMAL STROMAL CELLS; MEDIATED GENE-TRANSFER; BONE MORPHOGENETIC
   PROTEIN-2; RNA-ENCODING BMP-2; GROWTH-FACTOR-BETA; CHONDROGENIC
   DIFFERENTIATION; CARTILAGE REPAIR; ADENOASSOCIATED VIRUS; MESSENGER-RNA;
   IN-VITRO
C1 [Velot, Emilie] Univ Lorraine, French Natl Ctr Sci Res, Lab Mol Engn & Articular Physiopathol IMoPA, Nancy, France.
   [Balmayor, Elizabeth R.] RWTH Aachen Univ Hosp, Dept Orthopaed Trauma & Reconstruct Surg, Expt Orthopaed & Trauma Surg, Aachen, Germany.
   [Balmayor, Elizabeth R.] Mayo Clin, Rehabil Med Res Ctr, Rochester, MN USA.
   [Bertoni, Lelia] Ecole Natl Vet Alfort, CIRALE, USC 957, BPLC, Maisons Alfort, France.
   [Chubinskaya, Susan] Rush Univ, Med Ctr, Chicago, IL USA.
   [Cicuttini, Flavia] Monash Univ & Rheumatol, Alfred Hosp, Musculoskeletal Unit, Melbourne, Vic, Australia.
   [de Girolamo, Laura] IRCCS Osped Galeazzi St Ambrogio, Orthopaed Biotechnol Lab, Milan, Italy.
   [Demoor, Magali] Normandie Univ, Unicaen, Biotargen, Caen, France.
   [Grigolo, Brunella] IRCCS Ist Ortoped Rizzoli, Lab RAMSES, Bologna, Italy.
   [Jones, Elena] Leeds Inst Rheumat & Musculoskeletal Med, Leeds, England.
   [Kon, Elizaveta] IRCCS Humanitas Res Hosp, Milan, Italy.
   [Kon, Elizaveta] Humanitas Univ, Dept Biomed Sci, Milan, Italy.
   [Lisignoli, Gina] IRCCS Ist Ortoped Rizzoli, Lab Immunoreumatol & Rigeneraz Tissutale, Bologna, Italy.
   [Murphy, Mary] Univ Galway, Regenerat Med Inst Remed, Sch Med, Galway, Ireland.
   [Noel, Daniele] Univ Montpellier, IRMB, INSERM, CHU Montpellier, Montpellier, France.
   [Vinatier, Claire] Nantes Univ, Oniris, INSERM, Regenerat Med & Skeleton, Nantes, France.
   [van Osch, Gerjo J. V. M.] Delft Univ Technol, Erasmus MC Univ Med Ctr, Fac Mech Maritime & Mat Engn, Dept Biomech Engn,Dept Orthoped & Sports Med, Rotterdam, Netherlands.
   [Cucchiarini, Magali] Saarland Univ, Ctr Expt Orthoped, Homburg, Saar, Germany.
   [Cucchiarini, Magali] Saarland Univ, Med Ctr, Homburg, Saar, Germany.
C3 Universite de Lorraine; RWTH Aachen University; RWTH Aachen University
   Hospital; Mayo Clinic; Ecole Nationale Veterinaire d'Alfort (ENVA); Rush
   University; Florey Institute of Neuroscience & Mental Health; Howard
   Florey Institute Affiliates; Universite de Caen Normandie; Humanitas
   University; Ollscoil na Gaillimhe-University of Galway; Institut
   National de la Sante et de la Recherche Medicale (Inserm); Universite de
   Montpellier; CHU de Montpellier; Nantes Universite; Oniris VetAgroBio
   Nantes; Institut National de la Sante et de la Recherche Medicale
   (Inserm); Erasmus University Rotterdam; Erasmus MC; Delft University of
   Technology; Universitatsklinikum des Saarlandes; Universitatsklinikum
   des Saarlandes
RP Velot, E (corresponding author), Univ Lorraine, French Natl Ctr Sci Res, Lab Mol Engn & Articular Physiopathol IMoPA, Nancy, France.; Cucchiarini, M (corresponding author), Saarland Univ, Ctr Expt Orthoped, Homburg, Saar, Germany.; Cucchiarini, M (corresponding author), Saarland Univ, Med Ctr, Homburg, Saar, Germany.
EM emilie.velot@univ-lorraine.fr; mmcucchiarini@hotmail.com
RI Noel, Daniele/E-5719-2016; Jones, Elena/AAL-2818-2021; Grigolo,
   Brunella/J-5417-2016; Chansa, Collins/H-3003-2019; Balmayor,
   E./N-9283-2015; DE GIROLAMO, LAURA/C-6274-2011; Lisignoli,
   Gina/K-4384-2016; KON, ELIZAVETA/J-9951-2018; VELOT, Emilie/P-6561-2019;
   Vinatier, Claire/P-1686-2014
OI Lisignoli, Gina/0000-0003-2837-9967; KON, ELIZAVETA/0000-0003-0649-2336;
   VELOT, Emilie/0000-0001-8620-5696; Vinatier, Claire/0000-0002-6063-9901
FU NIH; European Union's Horizon 2020 research and innovation program
   (grant "cmRNAbone"); NHMRC Investigator Grant; ERDF; Fonds Eperon; GIS
   CENTAURE-equine research; Regional Council of Normandy (France); French
   National Research Agency (ANR/EuroNanoMedIII); Italian Ministry of
   Health "Ricerca Corrente"; Centre of Excellence in Medical Engineering -
   Wellcome Trust; EPSRC (WELMEC); Foundation for Research in Rheumatology
   (FOREUM); Italian Ministry of Health (BANDO RICERCA FINALIZZATA 2019
   esercizio finanziario anni 2018-2019, "PATTERN") [R01AR074395]; Italian
   Ministry of Health "Ricerca Corrente" [874790]; European Union's Horizon
   2020 research and innovation programmes [APP1194829]; Higher Education
   Authority Ireland (EpiHyper) [917CB210]; INTERREG Ireland Wales
   Programme [N80-2014]; Science Foundation Ireland; European Union
   [917CB213, 917CB224]; French National Research Agency (ANR)
   ("ECELLFRANCE " ) [ANR-20-ANM3-0006-02]; French National Research Agency
   (ANR) through the ANR JCJC "KLOTHOA"; Region Pays de la Loire ("RFI
   Bioregate", "GenOA"); Arthritis Foundation [WT 088908/Z/09/Z]; Societe
   Francaise de Rhumatologie [104929]; World Arthrosis Foundation
   [CO-2019-12370720];  [874671];  [667932];  [80885];  [2021/01/29FIDEC]; 
   [PIA/ANR-11-INSB-005];  [ANR-18-CE14-0024-01]
FX This work was supported by the NIH (grant number R01AR074395, NIAMS) and
   the European Union's Horizon 2020 research and innovation program (grant
   "cmRNAbone", agreement number 874790) (EB), the NHMRC Investigator Grant
   (APP1194829) (FC), the European Union-funded project "OA-ACTIVE" within
   the framework of the Operational Program ERDF (European Regional
   Development Funds)/ESF 2014-2020, also supported by ERDF grants
   "EQUISTEM" 917CB210), by Fonds Eperon ("EQUISTEM" N80-2014) (MD, LB),
   the GIS CENTAURE-equine research, the ERDF and Regional Council of
   Normandy (France) grant in the CPER Centaure program (N degrees
   917CB213, 917CB224), the French National Research Agency
   (ANR/EuroNanoMedIII, ANR-20-ANM3-0006-02) (MD), the Italian Ministry of
   Health "Ricerca Corrente" (BG), the Centre of Excellence in Medical
   Engineering funded by the Wellcome Trust and EPSRC (WELMEC; grant number
   WT 088908/Z/09/Z) and the Foundation for Research in Rheumatology
   (FOREUM, grant number 104929) (EJ), the Italian Ministry of Health
   (BANDO RICERCA FINALIZZATA 2019 esercizio finanziario anni 2018-2019,
   "PATTERN" grant CO-2019-12370720) (EK), the Italian Ministry of Health
   "Ricerca Corrente" (GL), the European Union's Horizon 2020 research and
   innovation programmes (grant numbers 874671 and 667932), the Higher
   Education Authority Ireland (EpiHyper), the INTERREG Ireland Wales
   Programme (80885), the Science Foundation Ireland (2021/01/29FIDEC), and
   the European Union's Horizon 2020 research and innovation programme
   (grant agreements "AutoCRAT" 874671 and "AutoSTEM" 667932) (MM), the
   French National Research Agency (ANR) ("ECELLFRANCE " grant
   PIA/ANR-11-INSB-005) (DN), the French National Research Agency (ANR)
   through the ANR JCJC "KLOTHOA" (ANR-18-CE14-0024-01), the region Pays de
   la Loire ("RFI Bioregate", "GenOA"), the Arthritis Foundation, and the
   Societe Francaise de Rhumatologie (CV), and the World Arthrosis
   Foundation (MC).
CR Abdollahiyan P, 2020, BIOTECHNOL J, V15, DOI 10.1002/biot.202000095
   Ahmed M, 2021, BONE JOINT OPEN, V2, P893, DOI 10.1302/2633-1462.210.BJO-2021-0089.R1
   Aini H, 2016, SCI REP-UK, V6, DOI 10.1038/srep18743
   Alliston T, 2020, J ORTHOP RES, V38, P1661, DOI 10.1002/jor.24685
   Altschuler N, 2023, AM J SPORT MED, V51, P957, DOI 10.1177/03635465231151252
   Alvarez AV, 2020, FRONT VET SCI, V7, DOI 10.3389/fvets.2020.579967
   Amann E, 2017, ACTA BIOMATER, V52, P130, DOI 10.1016/j.actbio.2017.01.064
   Amini M, 2022, INT J MOL SCI, V23, DOI 10.3390/ijms232214467
   Sánchez-Téllez DA, 2017, POLYMERS-BASEL, V9, DOI 10.3390/polym9120671
   Anderson DD, 2011, J ORTHOP RES, V29, P802, DOI 10.1002/jor.21359
   Anderson JR, 2022, FRONT VET SCI, V9, DOI 10.3389/fvets.2022.901269
   [Anonymous], 2020, BURDEN MUSCULOSKELET, VFourth
   Ansboro S, 2012, EUR CELLS MATER, V23, P310, DOI 10.22203/eCM.v023a24
   Anzillotti G, 2022, EUR REV MED PHARMACO, V26, P5447, DOI 10.26355/eurrev_202208_29413
   Arévalo-Turrubiarte M, 2022, EQUINE VET J, V54, P1133, DOI 10.1111/evj.13537
   Armiento AR, 2018, ACTA BIOMATER, V65, P1, DOI 10.1016/j.actbio.2017.11.021
   Atasoy-Zeybek A, 2018, ADV EXP MED BIOL, V1119, P85, DOI 10.1007/5584_2018_253
   Backstrom KC, 2004, AM J VET RES, V65, P1223, DOI 10.2460/ajvr.2004.65.1223
   Badieyan ZS, 2016, J CONTROL RELEASE, V239, P137, DOI 10.1016/j.jconrel.2016.08.037
   Bakhshandeh B, 2017, BIOTECHNOL GENET ENG, V33, P144, DOI 10.1080/02648725.2018.1430464
   Ball AN, 2019, J ORTHOP RES, V37, P1310, DOI 10.1002/jor.24209
   Balmayor ER, 2019, TISSUE ENG PT A, V25, P9, DOI [10.1089/ten.tea.2018.0315, 10.1089/ten.TEA.2018.0315]
   Balmayor ER, 2017, STEM CELLS DEV, V26, P25, DOI 10.1089/scd.2016.0171
   Balmayor ER, 2016, BIOMATERIALS, V87, P131, DOI 10.1016/j.biomaterials.2016.02.018
   Balmayor ER, 2015, ADV DRUG DELIVER REV, V94, P13, DOI 10.1016/j.addr.2015.04.022
   Balmayor ER, 2022, CURR OPIN BIOTECH, V74, DOI 10.1016/j.copbio.2021.10.015
   Bannuru RR, 2019, OSTEOARTHR CARTILAGE, V27, P1578, DOI 10.1016/j.joca.2019.06.011
   Barabino G, 2020, SCI ENG ETHICS, V26, P275, DOI 10.1007/s11948-019-00097-0
   Barbour KE, 2017, MMWR-MORBID MORTAL W, V66, P246, DOI 10.15585/mmwr.mm6609e1
   Beane OS, 2012, ANN BIOMED ENG, V40, P2079, DOI 10.1007/s10439-012-0639-8
   Bertoni L, 2021, INT J MOL SCI, V22, DOI 10.3390/ijms22052499
   Bertoni L, 2019, STEM CELLS INT, V2019, DOI 10.1155/2019/9431894
   Bony Claire, 2015, Front Immunol, V6, P655, DOI 10.3389/fimmu.2015.00655
   Borghesi J, 2019, TISSUE CELL, V58, P99, DOI 10.1016/j.tice.2019.04.007
   BRITTBERG M, 1994, NEW ENGL J MED, V331, P889, DOI 10.1056/NEJM199410063311401
   Broeckx SY, 2019, STEM CELLS DEV, V28, P410, DOI 10.1089/scd.2018.0061
   Garbin LC, 2021, FRONT VET SCI, V8, DOI 10.3389/fvets.2021.602978
   Carballo-Pedrares N, 2022, PHARMACEUTICS, V14, DOI 10.3390/pharmaceutics14112327
   Casanova MR, 2021, NPJ REGEN MED, V6, DOI 10.1038/s41536-021-00190-8
   Chen MW, 2020, J MATER CHEM B, V8, P9314, DOI 10.1039/d0tb01412e
   Cheng AX, 2014, STEM CELL TRANSL MED, V3, P1287, DOI 10.5966/sctm.2014-0101
   Cho WJ, 2023, TISSUE ENG REGEN MED, V20, P143, DOI 10.1007/s13770-022-00509-6
   Chongchai A, 2021, VIRUSES-BASEL, V13, DOI 10.3390/v13122343
   Cicuttini FM, 2004, ANN RHEUM DIS, V63, P1124, DOI 10.1136/ard.2004.021253
   Colbath AC, 2020, EQUINE VET J, V52, P654, DOI 10.1111/evj.13233
   Coleman CM, 2010, HUM GENE THER, V21, P1239, DOI 10.1089/hum.2010.138
   Colombini A, 2022, FRONT BIOENG BIOTECH, V10, DOI 10.3389/fbioe.2022.1000879
   Colombini A, 2023, KNEE SURG SPORT TR A, V31, P2338, DOI 10.1007/s00167-022-07030-2
   Colombini A, 2019, CYTOTHERAPY, V21, P1179, DOI 10.1016/j.jcyt.2019.10.004
   Contentin R, 2022, INT J MOL SCI, V23, DOI 10.3390/ijms23105795
   Cosenza S, 2018, THERANOSTICS, V8, P1399, DOI 10.7150/thno.21072
   Cosenza S, 2017, SCI REP-UK, V7, DOI 10.1038/s41598-017-15376-8
   Cottard V, 2004, J CLIN IMMUNOL, V24, P162, DOI 10.1023/B:JOCI.0000019781.64421.5c
   Craft AM, 2013, DEVELOPMENT, V140, P2597, DOI 10.1242/dev.087890
   Critchley S, 2020, ACTA BIOMATER, V113, P130, DOI 10.1016/j.actbio.2020.05.040
   Cucchiarini M, 2005, MOL THER, V12, P229, DOI 10.1016/j.ymthe.2005.03.012
   Cucchiarini M, 2016, OSTEOARTHR CARTILAGE, V24, P1330, DOI 10.1016/j.joca.2016.03.018
   Cucchiarini M, 2014, GENE THER, V21, P811, DOI 10.1038/gt.2014.58
   Cucchiarini M, 2019, NAT REV RHEUMATOL, V15, P18, DOI 10.1038/s41584-018-0125-2
   Cucchiarini M, 2018, AM J SPORT MED, V46, P1987, DOI 10.1177/0363546518773709
   Cucchiarini M, 2016, DISCOV MED, V21, P495
   Cucchiarini M, 2011, TISSUE ENG PT A, V17, P1921, DOI [10.1089/ten.tea.2011.0018, 10.1089/ten.TEA.2011.0018]
   Cucchiarini M, 2013, J MOL MED, V91, P625, DOI 10.1007/s00109-012-0978-9
   Cucchiarini M, 2012, BIO-MED MATER ENG, V22, P197, DOI 10.3233/BME-2012-0709
   Cullier A, 2022, INT J MOL SCI, V23, DOI 10.3390/ijms23168949
   Curtin CM, 2015, ADV HEALTHC MATER, V4, P223, DOI 10.1002/adhm.201400397
   Curtin CM, 2012, ADV MATER, V24, P749, DOI 10.1002/adma.201103828
   D'Mello S, 2017, AAPS J, V19, P43, DOI 10.1208/s12248-016-9982-2
   de Girolamo L, 2016, KNEE SURG SPORT TR A, V24, P1826, DOI 10.1007/s00167-016-4125-y
   de Girolamo L, 2019, KNEE SURG SPORT TR A, V27, P1717, DOI 10.1007/s00167-018-5182-1
   de la Vega R, 2021, TRANSL RES, V236, P1, DOI 10.1016/j.trsl.2021.04.009
   De La Vega RE, 2022, SCI ADV, V8, DOI 10.1126/sciadv.abl6242
   De Luca P, 2019, J CLIN MED, V8, DOI 10.3390/jcm8040423
   Decker RS, 2017, DEV BIOL, V426, P56, DOI 10.1016/j.ydbio.2017.04.006
   Decker RS, 2014, MATRIX BIOL, V39, P5, DOI 10.1016/j.matbio.2014.08.006
   Demoor M, 2014, BBA-GEN SUBJECTS, V1840, P2414, DOI 10.1016/j.bbagen.2014.02.030
   Desancé M, 2018, INT J MOL SCI, V19, DOI 10.3390/ijms19020537
   Deshmukh V, 2019, OSTEOARTHR CARTILAGE, V27, P1347, DOI 10.1016/j.joca.2019.05.006
   Deshmukh V, 2018, OSTEOARTHR CARTILAGE, V26, P18, DOI 10.1016/j.joca.2017.08.015
   Diederichs S, 2019, FRONT CELL DEV BIOL, V7, DOI 10.3389/fcell.2019.00270
   Diederichs S, 2019, CELL MOL LIFE SCI, V76, P3875, DOI 10.1007/s00018-019-03099-0
   Diederichs S, 2016, STEM CELLS DEV, V25, P598, DOI 10.1089/scd.2015.0312
   Diederichs S, 2014, STEM CELLS DEV, V23, P1594, DOI 10.1089/scd.2013.0477
   Dietz BW, 2021, RHEUM DIS CLIN N AM, V47, P181, DOI 10.1016/j.rdc.2020.12.003
   Djouad F, 2009, NAT REV RHEUMATOL, V5, P392, DOI 10.1038/nrrheum.2009.104
   Docheva D, 2015, ADV DRUG DELIVER REV, V84, P222, DOI 10.1016/j.addr.2014.11.015
   Domergue S, 2016, PLOS ONE, V11, DOI 10.1371/journal.pone.0156161
   Dong L, 2017, SCI REP-UK, V7, DOI 10.1038/s41598-017-13838-7
   Dostert G, 2017, FRONT CELL DEV BIOL, V5, DOI 10.3389/fcell.2017.00006
   Driessen BJH, 2017, CELL BIOL TOXICOL, V33, P329, DOI 10.1007/s10565-017-9382-0
   Dyer O, 2020, BMJ-BRIT MED J, V368, DOI 10.1136/bmj.m580
   Eichhoff AM, 2019, MOL THER-METH CLIN D, V15, P211, DOI 10.1016/j.omtm.2019.09.003
   El Omar R, 2014, TISSUE ENG PART B-RE, V20, P523, DOI [10.1089/ten.teb.2013.0664, 10.1089/ten.TEB.2013.0664]
   Elangovan S, 2015, J CONTROL RELEASE, V218, P22, DOI 10.1016/j.jconrel.2015.09.050
   Elkhoury K, 2022, BIOFABRICATION, V14, DOI 10.1088/1758-5090/ac8621
   European Scoiety of Gene and Cell Therapy, 2022, P ESGCT 29 ANN C COL, DOI [10.1089/hum.2022.29225.abstracts, DOI 10.1089/HUM.2022.29225.ABSTRACTS]
   Evans CH, 2019, BONE JOINT RES, V8, P469, DOI 10.1302/2046-3758.810.BJR-2019-0265
   Fahy N, 2014, OSTEOARTHR CARTILAGE, V22, P1167, DOI 10.1016/j.joca.2014.05.021
   Farrell E, 2016, STEM CELL RES THER, V7, DOI 10.1186/s13287-016-0331-2
   Farrell E, 2009, TISSUE ENG PART C-ME, V15, P285, DOI 10.1089/ten.tec.2008.0297
   Fayed O, 2021, MOL PHARMACEUT, V18, P1121, DOI 10.1021/acs.molpharmaceut.0c01042
   Ferris DJ, 2014, VET SURG, V43, P255, DOI 10.1111/j.1532-950X.2014.12100.x
   Fischer J, 2016, J CELL PHYSIOL, V231, P2673, DOI 10.1002/jcp.25369
   Fischer J, 2014, STEM CELLS DEV, V23, P2513, DOI 10.1089/scd.2014.0101
   Fortier LA, 1998, AM J VET RES, V59, P1182
   Fortier LA, 2005, VET SURG, V34, P415, DOI 10.1111/j.1532-950X.2005.00063.x
   Fortier LA, 2011, STEM CELL RES THER, V2, DOI 10.1186/scrt50
   Frisch J, 2017, J CELL MOL MED, V21, P2748, DOI 10.1111/jcmm.13190
   Frisch J, 2017, STEM CELL TRANSL MED, V6, P249, DOI 10.5966/sctm.2016-0149
   Frisch J, 2016, STEM CELLS DEV, V25, P1495, DOI 10.1089/scd.2016.0106
   Frisch J, 2016, J CELL MOL MED, V20, P430, DOI 10.1111/jcmm.12774
   Frisch J, 2015, TISSUE ENG PT A, V21, P2460, DOI [10.1089/ten.TEA.2014.0679, 10.1089/ten.tea.2014.0679]
   Frisch J, 2015, CURR STEM CELL RES T, V10, P121, DOI 10.2174/1574888X09666140922112326
   Frisch J, 2014, HUM GENE THER, V25, P1050, DOI 10.1089/hum.2014.091
   Frisch J, 2014, STEM CELL RES THER, V5, DOI 10.1186/scrt491
   Fusco G, 2021, EFORT OPEN REV, V6, P501, DOI 10.1302/2058-5241.6.210026
   Gabusi E, 2022, GELS-BASEL, V8, DOI 10.3390/gels8120766
   Gao GF, 2015, BIOTECHNOL LETT, V37, P2349, DOI 10.1007/s10529-015-1921-2
   Garcia John, 2020, Osteoarthr Cartil Open, V2, P100039, DOI [10.1016/j.ocarto.2020.100039, 10.1016/j.ocarto.2020.100039]
   Geiger F, 2007, BONE, V41, P516, DOI 10.1016/j.bone.2007.06.018
   Geiger F, 2005, J BONE MINER RES, V20, P2028, DOI 10.1359/JBMR.050701
   Geng YN, 2021, COMMUN BIOL, V4, DOI 10.1038/s42003-020-01606-9
   Gerull KM, 2020, CLIN ORTHOP RELAT R, V478, P2729, DOI 10.1097/CORR.0000000000001359
   Gómez-Ferrer M, 2021, INT J MOL SCI, V22, DOI 10.3390/ijms22073416
   Gómez-Leduc T, 2017, INT J MOL SCI, V18, DOI 10.3390/ijms18091933
   Gómez-Leduc T, 2016, SCI REP-UK, V6, DOI 10.1038/srep32786
   Gong J, 2021, J RHEUMATOL, V48, P585, DOI 10.3899/jrheum.200021
   Guérit D, 2014, STEM CELLS DEV, V23, P1195, DOI 10.1089/scd.2013.0463
   Guérit D, 2013, PLOS ONE, V8, DOI 10.1371/journal.pone.0062582
   Guzzo RM, 2013, J CELL BIOCHEM, V114, P480, DOI 10.1002/jcb.24388
   Hackett CH, 2011, VET CLIN N AM-EQUINE, V27, P233, DOI 10.1016/j.cveq.2011.04.003
   Hafezi M, 2021, POLYMERS-BASEL, V13, DOI 10.3390/polym13234199
   Hamilton AM, 2019, PLOS ONE, V14, DOI 10.1371/journal.pone.0214107
   Hanousek K, 2018, VET REC, V182, P666, DOI 10.1136/vr.104719
   Hawker GA, 2019, CLIN EXP RHEUMATOL, V37, P3
   Heirani-Tabasi A, 2021, BIOMED MATER, V16, DOI 10.1088/1748-605X/ac0cbf
   Hellingman CA, 2011, TISSUE ENG PT A, V17, P1157, DOI [10.1089/ten.TEA.2010.0043, 10.1089/ten.tea.2010.0043]
   Hotham WE, 2021, VET RECORD OPEN, V8, DOI 10.1002/vro2.22
   Huang DY, 2023, SCI ADV, V9, DOI 10.1126/sciadv.ade9497
   Husteden C, 2023, ADV HEALTHC MATER, V12, DOI 10.1002/adhm.202201978
   Hwang NS, 2006, TISSUE ENG, V12, P2695, DOI 10.1089/ten.2006.12.2695
   Hwang NS, 2008, P NATL ACAD SCI USA, V105, P20641, DOI 10.1073/pnas.0809680106
   Hyland M, 2020, CELLS-BASEL, V9, DOI 10.3390/cells9030726
   Ilas DC, 2019, RHEUMATOLOGY, V58, P1777, DOI 10.1093/rheumatology/kez130
   Ishihara A, 2015, J ORTHOP RES, V33, P1455, DOI 10.1002/jor.22791
   Ivis, 2010, AAEP ANN CONV BALT
   Jammes M, 2023, FRONT VET SCI, V10, DOI 10.3389/fvets.2023.1115774
   Jones EA, 2004, ARTHRITIS RHEUM-US, V50, P817, DOI 10.1002/art.20203
   Jones EA, 2008, ARTHRITIS RHEUM-US, V58, P1731, DOI 10.1002/art.23485
   Jones EA, 2016, THER ADV MUSCULOSKEL, V8, P57, DOI 10.1177/1759720X16642372
   Jorgensen C, 2003, GENE THER, V10, P928, DOI 10.1038/sj.gt.3302019
   Jorgensen C, 2001, ANN RHEUM DIS, V60, P305, DOI 10.1136/ard.60.4.305
   Kahn LH, 2017, NATURE, V543, pS47, DOI 10.1038/543S47a
   Karikó K, 2005, IMMUNITY, V23, P165, DOI 10.1016/j.immuni.2005.06.008
   Kearney CM, 2022, FRONT VET SCI, V9, DOI 10.3389/fvets.2022.907616
   Kennedy Sarah, 2022, Best Pract Res Clin Rheumatol, V36, P101810, DOI [10.1016/j.berh.2022.101810, 10.1016/j.berh.2022.101810]
   Khatab S, 2018, EUR CELLS MATER, V36, P218, DOI 10.22203/eCM.v036a16
   Khorsand B, 2017, AAPS J, V19, P438, DOI 10.1208/s12248-016-0034-8
   Kisiday JD, 2020, J ORTHOP RES, V38, P1996, DOI 10.1002/jor.24671
   Klinger P, 2011, ARTHRITIS RHEUM-US, V63, P2721, DOI 10.1002/art.30335
   Koh RH, 2020, CELLS-BASEL, V9, DOI 10.3390/cells9020419
   Kon E, 2013, BONE JOINT RES, V2, P18, DOI 10.1302/2046-3758.22.2000092
   Kon E, 2021, ARTHROSCOPY, V37, P2258, DOI 10.1016/j.arthro.2021.04.010
   Kon E, 2021, AM J SPORT MED, V49, P588, DOI 10.1177/0363546520981750
   Kon E, 2020, EXPERT OPIN BIOL TH, V20, P1447, DOI 10.1080/14712598.2020.1798925
   Kon E, 2018, KNEE SURG SPORT TR A, V26, P2704, DOI 10.1007/s00167-017-4707-3
   Kon E, 2015, ARTHROSCOPY, V31, P767, DOI 10.1016/j.arthro.2014.11.017
   Kon E, 2014, AM J SPORT MED, V42, P158, DOI 10.1177/0363546513505434
   Kon E, 2012, J KNEE SURG, V25, P17, DOI 10.1055/s-0031-1299651
   Kon E, 2008, SPORTS MED ARTHROSC, V16, P221, DOI 10.1097/JSA.0b013e31818cdbc5
   Kwon H, 2019, NAT REV RHEUMATOL, V15, P550, DOI 10.1038/s41584-019-0255-1
   Lacaze P, 2022, ARTHRITIS RHEUMATOL, V74, P1480, DOI 10.1002/art.42156
   Ledo AM, 2020, ACTA BIOMATER, V110, P153, DOI 10.1016/j.actbio.2020.04.027
   Lee HH, 2011, TISSUE ENG PT A, V17, P1969, DOI [10.1089/ten.tea.2010.0586, 10.1089/ten.TEA.2010.0586]
   Legendre F, 2017, SCI REP-UK, V7, DOI 10.1038/s41598-017-03579-y
   Legendre F, 2013, TISSUE ENG PART C-ME, V19, P550, DOI [10.1089/ten.tec.2012.0508, 10.1089/ten.TEC.2012.0508]
   Leifer VP, 2022, OSTEOARTHR CARTILAGE, V30, P10, DOI 10.1016/j.joca.2021.05.007
   Leijs MJC, 2012, FRONT IMMUNOL, V3, DOI 10.3389/fimmu.2012.00231
   Lepage SIM, 2019, STEM CELLS DEV, V28, P227, DOI 10.1089/scd.2018.0135
   Levings RSW, 2018, HUM GENE THER CL DEV, V29, P90, DOI 10.1089/humc.2017.142
   Levings RSW, 2018, HUM GENE THER CL DEV, V29, P101, DOI 10.1089/humc.2017.143
   Li J, 2021, EXPERT OPIN INV DRUG, V30, P923, DOI 10.1080/13543784.2021.1972970
   Li L, 2019, J ORTHOP TRANSL, V17, P26, DOI 10.1016/j.jot.2018.09.003
   Liu W, 2022, INT J MOL SCI, V23, DOI 10.3390/ijms23031147
   Liu XL, 2017, NANOSCALE, V9, P4430, DOI 10.1039/c7nr00352h
   Lolli A, 2019, J CONTROL RELEASE, V309, P220, DOI 10.1016/j.jconrel.2019.07.040
   Lolli A, 2019, J ORTHOP RES, V37, P12, DOI 10.1002/jor.24136
   Lolli A, 2017, CELL MOL LIFE SCI, V74, P3451, DOI 10.1007/s00018-017-2531-z
   Lolli A, 2016, STEM CELLS, V34, P1801, DOI 10.1002/stem.2350
   Loozen LD, 2013, J MATER CHEM B, V1, P6619, DOI 10.1039/c3tb21093f
   Lopa S, 2014, EUR CELLS MATER, V27, P298
   Lopa S, 2019, KNEE SURG SPORT TR A, V27, P2003, DOI 10.1007/s00167-018-5118-9
   Madry H, 2020, PHARMACEUTICS, V12, DOI 10.3390/pharmaceutics12100930
   Madry H, 2020, ADV MATER, V32, DOI 10.1002/adma.201906508
   Maihöfer J, 2021, ADV MATER, V33, DOI 10.1002/adma.202008451
   Manferdini C, 2022, CELLS-BASEL, V11, DOI 10.3390/cells11243969
   Manferdini C, 2020, J ORTHOP RES, V38, P336, DOI 10.1002/jor.24446
   Manivong S, 2023, DRUG DISCOV TODAY, V28, DOI 10.1016/j.drudis.2023.103488
   Markides H, 2019, STEM CELL RES THER, V10, DOI 10.1186/s13287-018-1123-7
   Martinello T, 2013, J ORTHOP RES, V31, P306, DOI 10.1002/jor.22205
   Martinez-Redondo P, 2020, PROTEIN CELL, V11, P219, DOI 10.1007/s13238-019-00685-7
   Mathieu M, 2014, EUR CELLS MATER, V28, P82, DOI 10.22203/eCM.v028a07
   Maumus M, 2021, CELL BIOSCI, V11, DOI 10.1186/s13578-021-00695-1
   Maumus M, 2017, FRONT IMMUNOL, V8, DOI 10.3389/fimmu.2017.01638
   Maumus M, 2016, FRONT IMMUNOL, V7, DOI 10.3389/fimmu.2016.00392
   Maumus M, 2013, STEM CELL RES, V11, P834, DOI 10.1016/j.scr.2013.05.008
   McCoy AM, 2015, VET PATHOL, V52, P803, DOI 10.1177/0300985815588611
   Melief SM, 2013, STEM CELL TRANSL MED, V2, P455, DOI 10.5966/sctm.2012-0184
   Meng WK, 2020, NANOMATERIALS-BASEL, V10, DOI 10.3390/nano10050855
   Mesure B, 2019, CURR STEM CELL RES T, V14, P337, DOI 10.2174/1574888X14666181205121658
   Mocchi M, 2021, ANIMALS-BASEL, V11, DOI 10.3390/ani11113271
   Mocchi M, 2021, PHARMACEUTICALS-BASE, V14, DOI 10.3390/ph14060553
   Mödder UI, 2008, J CELL BIOCHEM, V103, P393, DOI 10.1002/jcb.21423
   Montheil T, 2022, FRONT BIOENG BIOTECH, V10, DOI 10.3389/fbioe.2022.888437
   Moradi L, 2017, BIOMATERIALS, V126, P18, DOI 10.1016/j.biomaterials.2017.02.022
   Morille M, 2016, BIOMATERIALS, V88, P60, DOI 10.1016/j.biomaterials.2016.02.022
   Morille M, 2013, J CONTROL RELEASE, V170, P99, DOI 10.1016/j.jconrel.2013.04.017
   Morscheid S, 2019, J CLIN MED, V8, DOI 10.3390/jcm8091326
   Morscheid S, 2019, INT J MOL SCI, V20, DOI 10.3390/ijms20102591
   Murphy JM, 2003, ARTHRITIS RHEUM-US, V48, P3464, DOI 10.1002/art.11365
   Murray SJ, 2010, AM J VET RES, V71, P103, DOI 10.2460/ajvr.71.1.103
   Narcisi R, 2015, STEM CELL REP, V4, P459, DOI 10.1016/j.stemcr.2015.01.017
   Nedorubova IA, 2022, INT J MOL SCI, V23, DOI 10.3390/ijms232314720
   Noel Daniele, 2002, Curr Opin Investig Drugs, V3, P1000
   Nooeaid P, 2012, J CELL MOL MED, V16, P2247, DOI 10.1111/j.1582-4934.2012.01571.x
   Nunes SS, 2013, SCI REP-UK, V3, DOI 10.1038/srep02141
   Ochs J, 2022, BIOENG TRANSL MED, V7, DOI 10.1002/btm2.10387
   Oldershaw RA, 2010, NAT BIOTECHNOL, V28, P1221, DOI 10.1038/nbt.1683
   Oo WM, 2021, DRUG DES DEV THER, V15, P2921, DOI 10.2147/DDDT.S295224
   Orth P, 2014, STEM CELLS CLONING, V7, P1, DOI 10.2147/SCCAA.S42880
   Pagnotto MR, 2007, GENE THER, V14, P804, DOI 10.1038/sj.gt.3302938
   Pascual-Garrido C, 2019, AM J SPORT MED, V47, P212, DOI 10.1177/0363546518808012
   Peck J, 2021, ORTHOP REV, V13, DOI 10.52965/001c.25549
   Pelttari K, 2006, ARTHRITIS RHEUM-US, V54, P3254, DOI 10.1002/art.22136
   Perdisa F, 2014, HISTOL HISTOPATHOL, V29, P805, DOI 10.14670/HH-29.805
   Perry J, 2021, CELLS-BASEL, V10, DOI 10.3390/cells10081999
   Pers YM, 2021, FRONT IMMUNOL, V12, DOI 10.3389/fimmu.2021.624024
   Peshkova M, 2022, INT J MOL SCI, V23, DOI 10.3390/ijms23052767
   Peterman NJ, 2022, CUREUS J MED SCIENCE, V14, DOI 10.7759/cureus.27305
   Pleumeekers MM, 2018, PLOS ONE, V13, DOI 10.1371/journal.pone.0190744
   Poh PSP, 2018, STEM CELLS INT, V2018, DOI 10.1155/2018/5402853
   Power RN, 2022, INT J MOL SCI, V23, DOI 10.3390/ijms23031460
   Raftery RM, 2019, BIOMATERIALS, V216, DOI 10.1016/j.biomaterials.2019.119277
   Raftery RM, 2018, J CONTROL RELEASE, V283, P20, DOI 10.1016/j.jconrel.2018.05.022
   Raftery RM, 2017, BIOMATERIALS, V149, P116, DOI 10.1016/j.biomaterials.2017.09.036
   Raftery RM, 2016, ADV MATER, V28, P5447, DOI 10.1002/adma.201505088
   Ragni E, 2022, CELLS-BASEL, V11, DOI 10.3390/cells11213501
   Ragni E, 2022, BIOLOGY-BASEL, V11, DOI 10.3390/biology11111632
   Ragni E, 2021, CELLS-BASEL, V10, DOI 10.3390/cells10051072
   Ragni E, 2021, STEM CELL TRANSL MED, V10, P1044, DOI 10.1002/sctm.20-0390
   Ragni E, 2020, STEM CELL RES THER, V11, DOI 10.1186/s13287-020-01677-9
   Rahman G, 2022, FRONT BIOENG BIOTECH, V10, DOI 10.3389/fbioe.2022.893992
   Raisin S, 2017, BIOMATER SCI-UK, V5, P1910, DOI 10.1039/c7bm00384f
   Raisin S, 2016, BIOMATERIALS, V104, P223, DOI 10.1016/j.biomaterials.2016.07.017
   Ramos YFM, 2022, STEM CELL RES THER, V13, DOI 10.1186/s13287-022-03117-2
   Ramzan F, 2022, BIOENGINEERING-BASEL, V9, DOI 10.3390/bioengineering9060239
   Rey-Rico A, 2018, MOL PHARMACEUT, V15, P2816, DOI 10.1021/acs.molpharmaceut.8b00331
   Rey-Rico A, 2017, INT J NANOMED, V12, P6985, DOI 10.2147/IJN.S144579
   Rey-Rico A, 2017, CURR GENE THER, V17, P127, DOI 10.2174/1566523217666170510162459
   Rey-Rico A, 2017, CONNECT TISSUE RES, V58, P317, DOI 10.1080/03008207.2016.1276576
   Rey-Rico A, 2016, BIOMED RES INT, V2016, DOI 10.1155/2016/1215263
   Rey-Rico A, 2016, ACTA BIOMATER, V29, P1, DOI 10.1016/j.actbio.2015.10.015
   Rikkers M, 2021, CARTILAGE, V13, p129S, DOI 10.1177/19476035211059600
   Rikkers M, 2022, NPJ REGEN MED, V7, DOI 10.1038/s41536-021-00203-6
   Roelofs AJ, 2017, NAT COMMUN, V8, DOI 10.1038/ncomms15040
   Roemeling-van Rhijn M, 2013, FRONT IMMUNOL, V4, DOI 10.3389/fimmu.2013.00203
   Roseti L, 2019, CELLS-BASEL, V8, DOI 10.3390/cells8111305
   Roseti L, 2018, MATERIALS, V11, DOI 10.3390/ma11091749
   Roseti L, 2017, MAT SCI ENG C-MATER, V78, P1246, DOI 10.1016/j.msec.2017.05.017
   Ruiz M, 2020, BIOMATERIALS, V226, DOI 10.1016/j.biomaterials.2019.119544
   Russo E, 2022, STEM CELLS INT, V2022, DOI 10.1155/2022/2454168
   Sahin U, 2014, NAT REV DRUG DISCOV, V13, P759, DOI 10.1038/nrd4278
   Salvador J, 2022, ACTA BIOMATER, V153, P97, DOI 10.1016/j.actbio.2022.09.016
   Sanjurjo-Rodriguez C, 2020, FRONT BIOENG BIOTECH, V8, DOI 10.3389/fbioe.2020.579751
   Sanjurjo-Rodriguez C, 2019, SCI REP-UK, V9, DOI 10.1038/s41598-019-45820-w
   Sarem M, 2018, ACTA BIOMATER, V69, P83, DOI 10.1016/j.actbio.2018.01.025
   Sartore L, 2021, MAT SCI ENG C-MATER, V126, DOI 10.1016/j.msec.2021.112175
   Schnabel LV, 2014, REGEN MED, V9, P621, DOI [10.2217/RME.14.29, 10.2217/rme.14.29]
   Schwabe K, 2016, ARTHRITIS RHEUMATOL, V68, P138, DOI 10.1002/art.39425
   Shapiro G, 2018, CURR OSTEOPOROS REP, V16, P504, DOI 10.1007/s11914-018-0459-3
   Sivasubramaniyan K, 2019, OSTEOARTHR CARTILAGE, V27, P1831, DOI 10.1016/j.joca.2019.08.006
   Sivasubramaniyan K, 2018, AM J SPORT MED, V46, P3521, DOI 10.1177/0363546518804807
   Skou ST, 2019, CLIN EXP RHEUMATOL, V37, P112
   Sun Y, 2018, RHEUMATOLOGY, V57, P2072, DOI 10.1093/rheumatology/kex487
   Tanikella AS, 2020, INT J MOL SCI, V21, DOI 10.3390/ijms21176046
   Taraballi F, 2017, STEM CELL TRANSL MED, V6, P2186, DOI 10.1002/sctm.17-0181
   Tendulkar G, 2019, INT J MOL SCI, V20, DOI 10.3390/ijms20071716
   ter Huurne M, 2012, ARTHRITIS RHEUM-US, V64, P3604, DOI 10.1002/art.34626
   Teunissen M, 2022, STEM CELL RES THER, V13, DOI 10.1186/s13287-022-03144-z
   Tierney EG, 2013, J CONTROL RELEASE, V165, P173, DOI 10.1016/j.jconrel.2012.11.013
   Tiryaki T, 2022, PRS-GLOB OPEN, V10, DOI 10.1097/GOX.0000000000004702
   Trucco D, 2021, ACS BIOMATER SCI ENG, V7, P3306, DOI 10.1021/acsbiomaterials.1c00410
   Ulivi M, 2023, KNEE SURG SPORT TR A, V31, P3079, DOI 10.1007/s00167-022-07101-4
   Urich J, 2020, NANOMATERIALS-BASEL, V10, DOI 10.3390/nano10061238
   Valot L, 2021, GELS-BASEL, V7, DOI 10.3390/gels7020073
   van Buul GM, 2012, OSTEOARTHR CARTILAGE, V20, P1186, DOI 10.1016/j.joca.2012.06.003
   van Osch GJVM, 2009, J CELL MOL MED, V13, P792, DOI 10.1111/j.1582-4934.2009.00789.x
   Varma MJO, 2007, STEM CELLS DEV, V16, P91, DOI 10.1089/scd.2006.0026
   Velot É, 2022, INT J MOL SCI, V23, DOI 10.3390/ijms23052864
   Velot É, 2021, FRONT BIOENG BIOTECH, V9, DOI 10.3389/fbioe.2021.645039
   Venkatesan JK, 2022, HUM GENE THER, V33, P950, DOI 10.1089/hum.2022.004
   Venkatesan JK, 2021, HUM GENE THER, V32, P895, DOI 10.1089/hum.2020.329
   Venkatesan JK, 2020, PHARMACEUTICS, V12, DOI 10.3390/pharmaceutics12030280
   Venkatesan JK, 2018, DISCOV MED, V25, P195
   Venkatesan JK, 2019, TISSUE ENG REGEN MED, V16, P345, DOI 10.1007/s13770-019-00179-x
   Vinatier C, 2009, CURR STEM CELL RES T, V4, P318, DOI 10.2174/157488809789649205
   Vincent TL, 2022, CLIN GERIATR MED, V38, P193, DOI 10.1016/j.cger.2021.11.015
   Vincent TL, 2020, LANCET RHEUMATOL, V2, pE633, DOI 10.1016/S2665-9913(20)30279-4
   Vincent TL, 2019, SEMIN ARTHRITIS RHEU, V49, pS36, DOI 10.1016/j.semarthrit.2019.09.018
   Vinod E, 2023, J ORTHOP, V35, P43, DOI 10.1016/j.jor.2022.10.012
   Viswanathan S, 2019, CYTOTHERAPY, V21, P1019, DOI 10.1016/j.jcyt.2019.08.002
   Vonk LA, 2018, THERANOSTICS, V8, P906, DOI 10.7150/thno.20746
   Vonk LA, 2015, STEM CELL RES THER, V6, DOI 10.1186/s13287-015-0086-1
   Voskamp C, 2020, FRONT BIOENG BIOTECH, V8, DOI 10.3389/fbioe.2020.00658
   Walsh DP, 2021, BIOMATER SCI-UK, V9, P4984, DOI 10.1039/d1bm00094b
   Wang YY, 2017, ARTHRITIS RES THER, V19, DOI 10.1186/s13075-017-1391-0
   Weissman D, 2015, EXPERT REV VACCINES, V14, P265, DOI 10.1586/14760584.2015.973859
   Wluka A, 2004, ANN RHEUM DIS, V63, P264, DOI 10.1136/ard/2003.007666
   Wu HY, 2022, STEM CELL RES THER, V13, DOI 10.1186/s13287-021-02695-x
   Xi XM, 2021, PHARMAZIE, V76, P61, DOI 10.1691/ph.2021.0128
   Xu MJ, 2019, STEM CELLS, V37, P754, DOI 10.1002/stem.2993
   Yan HC, 2020, FRONT BIOENG BIOTECH, V8, DOI 10.3389/fbioe.2020.01015
   Yang JZ, 2017, ACTA BIOMATER, V57, P1, DOI 10.1016/j.actbio.2017.01.036
   Yang JR, 2019, ACTA BIOMATER, V91, P159, DOI 10.1016/j.actbio.2019.04.054
   Yazici Y, 2020, ARTHRITIS RHEUMATOL, V72, P1694, DOI 10.1002/art.41315
   Zachos T, 2007, MOL THER, V15, P1543, DOI 10.1038/sj.mt.6300192
   Zachos TA, 2006, J ORTHOP RES, V24, P1279, DOI 10.1002/jor.20068
   Zhang FX, 2021, BIOMATERIALS, V278, DOI 10.1016/j.biomaterials.2021.121169
   Zhang JH, 2020, ACTA BIOMATER, V114, P307, DOI 10.1016/j.actbio.2020.07.016
   Zhang W, 2019, TISSUE ENG PT A, V25, P131, DOI [10.1089/ten.tea.2018.0112, 10.1089/ten.TEA.2018.0112]
   Zhou Y, 2021, CELL DEATH DISCOV, V7, DOI 10.1038/s41420-021-00418-y
NR 331
TC 2
Z9 3
U1 1
U2 8
PU FRONTIERS MEDIA SA
PI LAUSANNE
PA AVENUE DU TRIBUNAL FEDERAL 34, LAUSANNE, CH-1015, SWITZERLAND
SN 2296-634X
J9 FRONT CELL DEV BIOL
JI Front. Cell. Dev. Biol.
PD DEC 19
PY 2023
VL 11
AR 1209047
DI 10.3389/fcell.2023.1209047
PG 20
WC Cell Biology; Developmental Biology
WE Science Citation Index Expanded (SCI-EXPANDED)
SC Cell Biology; Developmental Biology
GA DT5O5
UT WOS:001134340900001
PM 38174070
OA Green Submitted, gold
DA 2026-02-11
ER

PT J
AU Vizoso, FJ
   Eiro, N
   Costa, L
   Esparza, P
   Landin, M
   Diaz-Rodriguez, P
   Schneider, J
   Perez-Fernandez, R
AF Vizoso, Francisco J.
   Eiro, Noemi
   Costa, Luis
   Esparza, Paloma
   Landin, Mariana
   Diaz-Rodriguez, Patricia
   Schneider, Jose
   Perez-Fernandez, Roman
TI Mesenchymal Stem Cells in Homeostasis and Systemic Diseases: Hypothesis,
   Evidences, and Therapeutic Opportunities
SO INTERNATIONAL JOURNAL OF MOLECULAR SCIENCES
LA English
DT Review
DE Regenerative medicine; aging diseases; diabetes; lupus; secretome;
   conditioned medium; extracellular vesicles; exosomes
ID ACUTE LUNG INJURY; HUMAN BONE-MARROW; STROMAL CELLS; CONDITIONED MEDIUM;
   EXTRACELLULAR VESICLES; LUPUS-ERYTHEMATOSUS; CELLULAR SENESCENCE;
   DIABETES-MELLITUS; INHIBIT APOPTOSIS; UP-REGULATION
AB Mesenchymal stem cells (MSCs) are present in all organs and tissues, playing a well-known function in tissue regeneration. However, there is also evidence indicating a broader role of MSCs in tissue homeostasis. In vivo studies have shown MSC paracrine mechanisms displaying proliferative, immunoregulatory, anti-oxidative, or angiogenic activity. In addition, recent studies also demonstrate that depletion and/or dysfunction of MSCs are associated with several systemic diseases, such as lupus, diabetes, psoriasis, and rheumatoid arthritis, as well as with aging and frailty syndrome. In this review, we hypothesize about the role of MSCs as keepers of tissue homeostasis as well as modulators in a variety of inflammatory and degenerative systemic diseases. This scenario opens the possibility for the use of secretome-derived products from MSCs as new therapeutic agents in order to restore tissue homeostasis, instead of the classical paradigm one disease, one drug.
C1 [Vizoso, Francisco J.; Eiro, Noemi; Costa, Luis; Esparza, Paloma] Fdn Hosp Jove, Res Unit, Avda Eduardo Castro 161, Gijon 33290, Spain.
   [Landin, Mariana; Diaz-Rodriguez, Patricia] Univ Santiago Compostela, Fac Pharm, Dept Pharmacol Pharm & Pharmaceut Technol, Campus Vida, Santiago De Compostela 15782, Spain.
   [Schneider, Jose] Univ Rey Juan Carlos, Dept Obstet & Gynecol, Avda Atenas S-N, Alcorcon 28922, Spain.
   [Perez-Fernandez, Roman] Univ Santiago Compostela, Ctr Res Mol Med & Chron Dis CIMUS, Dept Physiol, Santiago De Compostela 15706, Spain.
C3 Universidade de Santiago de Compostela; Universidad Rey Juan Carlos;
   Universidade de Santiago de Compostela
RP Vizoso, FJ (corresponding author), Fdn Hosp Jove, Res Unit, Avda Eduardo Castro 161, Gijon 33290, Spain.; Perez-Fernandez, R (corresponding author), Univ Santiago Compostela, Ctr Res Mol Med & Chron Dis CIMUS, Dept Physiol, Santiago De Compostela 15706, Spain.
EM investigacion@hospitaldejove.com; roman.perez.fernandez@usc.es
RI ; Landin, Mariana/AAA-5880-2019; Diaz-Roiguez, Patricia/AAA-8425-2019;
   Perez-Fernandez, Roman/L-6342-2014; Eiro, Noemi/HNC-3166-2023
OI Costa Pérez, Luis/0000-0001-9171-6706; Vizoso,
   Francisco/0000-0002-2827-5511; Landin, Mariana/0000-0002-2835-8958;
   Diaz-Roiguez, Patricia/0000-0002-7576-2013; Perez-Fernandez,
   Roman/0000-0002-5894-0615; Eiro, Noemi/0000-0001-5840-4807
FU Instituto de Salud Carlos III [PI17/02236]; Fundacion para la
   Investigacion en Celulas Madre Uterinas (FICEMU)
FX This study was supported by Instituto de Salud Carlos III (PI17/02236)
   to F.J.V., and by Fundacion para la Investigacion en Celulas Madre
   Uterinas (FICEMU) to F.J.V and R.P.-F.
CR Adkins DR, 2000, BONE MARROW TRANSPL, V26, P1239, DOI 10.1038/sj.bmt.1702703
   Afanasyev BV., 2009, Cellular Therapy and Transplantation (CTT), V1, DOI [10.3205/ctt-2009-en-000029.01, DOI 10.3205/CTT-2009-EN-000029.01]
   Alcayaga-Miranda F, 2017, FRONT IMMUNOL, V8, DOI 10.3389/fimmu.2017.00339
   Alvarez D, 2015, STEM CELLS CLONING, V8, P61, DOI 10.2147/SCCAA.S49801
   Amable PR, 2014, STEM CELL RES THER, V5, DOI 10.1186/scrt442
   Amini A, 2018, J PHOTOCH PHOTOBIO B, V182, P42, DOI 10.1016/j.jphotobiol.2018.03.010
   Angelova PR, 2018, REDOX BIOL, V14, P474, DOI 10.1016/j.redox.2017.10.016
   Barbagallo I, 2017, EXP BIOL MED, V242, P1079, DOI 10.1177/1535370216681552
   Becker-Merok A, 2010, J RHEUMATOL, V37, P2039, DOI 10.3899/jrheum.100180
   Beltramo E, 2014, ACTA DIABETOL, V51, P1055, DOI 10.1007/s00592-014-0672-1
   Ben Menachem-Zidon O, 2019, PLOS ONE, V14, DOI 10.1371/journal.pone.0218081
   Benias PC, 2018, SCI REP-UK, V8, DOI [10.1038/s41598-018-25732-x, 10.1038/s41598-018-23062-6]
   Bermudez MA, 2016, EXP EYE RES, V149, P84, DOI 10.1016/j.exer.2016.06.022
   Bermudez MA, 2015, INVEST OPHTH VIS SCI, V56, P983, DOI 10.1167/iovs.14-15859
   Block GJ, 2009, STEM CELLS, V27, P670, DOI [10.1634/stemcells.stemcells.2008-0742, 10.1002/stem.20080742]
   Bossolasco P, 2010, J MOL MED, V88, P553, DOI 10.1007/s00109-009-0584-7
   Brini AT, 2017, SCI REP-UK, V7, DOI 10.1038/s41598-017-09487-5
   Brown ML, 2014, PLOS ONE, V9, DOI 10.1371/journal.pone.0099656
   Campanati A, 2014, ARCH DERMATOL RES, V306, P915, DOI 10.1007/s00403-014-1493-3
   Campisi J, 2007, NAT REV MOL CELL BIO, V8, P729, DOI 10.1038/nrm2233
   Caplan AI, 2007, J CELL PHYSIOL, V213, P341, DOI 10.1002/jcp.21200
   Caplan AI, 2006, J CELL BIOCHEM, V98, P1076, DOI 10.1002/jcb.20886
   Cárdenes N, 2018, STEM CELL RES THER, V9, DOI 10.1186/s13287-018-0970-6
   Cesarz Z, 2016, STEM CELLS INT, V2016, DOI 10.1155/2016/9176357
   Chen JY, 2015, ASIAN PAC J TROP MED, V8, P725, DOI 10.1016/j.apjtm.2015.07.022
   Chen L, 2018, STEM CELLS INT, V2018, DOI 10.1155/2018/9156560
   Chen XJ, 2014, CLIN INTERV AGING, V9, P433, DOI 10.2147/CIA.S45300
   Cho BS, 2018, STEM CELL RES THER, V9, DOI 10.1186/s13287-018-0939-5
   Cho GW, 2010, STEM CELLS DEV, V19, P1035, DOI 10.1089/scd.2009.0453
   Choi M, 2014, MOL CELLS, V37, P133, DOI 10.14348/molcells.2014.2317
   Corselli M, 2010, ARTERIOSCL THROM VAS, V30, P1104, DOI 10.1161/ATVBAHA.109.191643
   Cramer C, 2010, STEM CELLS DEV, V19, P1875, DOI 10.1089/scd.2010.0009
   Dalirfardouei R, 2019, J TISSUE ENG REGEN M, V13, P555, DOI 10.1002/term.2799
   Deng XQ, 2018, J DIABETES RES, V2018, DOI 10.1155/2018/5765478
   Devaney J, 2015, THORAX, V70, P625, DOI 10.1136/thoraxjnl-2015-206813
   DiGirolamo CM, 1999, BRIT J HAEMATOL, V107, P275, DOI 10.1046/j.1365-2141.1999.01715.x
   Ding DW, 2018, MAT SCI ENG C-MATER, V92, P1041, DOI 10.1016/j.msec.2017.12.036
   Dominici M, 2006, CYTOTHERAPY, V8, P315, DOI 10.1080/14653240600855905
   Eiro N, 2014, ONCOTARGET, V5, P10692, DOI 10.18632/oncotarget.2530
   Elahi KC, 2016, STEM CELLS INT, V2016, DOI 10.1155/2016/5646384
   Eun LY, 2011, TISSUE CELL, V43, P238, DOI 10.1016/j.tice.2011.04.002
   Feng XB, 2014, ARTHRITIS RHEUMATOL, V66, P3413, DOI 10.1002/art.38879
   Fijany A, 2019, MOL BIOL REP, V46, P1459, DOI 10.1007/s11033-018-4516-x
   Forbes JM, 2013, PHYSIOL REV, V93, P137, DOI 10.1152/physrev.00045.2011
   FRIEDENSTEIN AJ, 1970, CELL TISSUE KINET, V3, P393, DOI 10.1111/j.1365-2184.1970.tb00347.x
   Gao L, 2017, ARTHRITIS RHEUMATOL, V69, P1623, DOI 10.1002/art.40142
   Garcia CG, 2019, ACTA BIOMATER, V84, P34, DOI 10.1016/j.actbio.2018.11.028
   Geng LY, 2014, J IMMUNOL RES, V2014, DOI 10.1155/2014/169082
   Giacoppo S, 2017, FASEB J, V31, P5592, DOI 10.1096/fj.201700524R
   Golpanian S, 2016, ONCOTARGET, V7, P11899, DOI 10.18632/oncotarget.7727
   Gu ZF, 2013, CLIN DEV IMMUNOL, DOI 10.1155/2013/134243
   Gu ZF, 2012, CELL SIGNAL, V24, P2307, DOI 10.1016/j.cellsig.2012.07.012
   Guo SC, 2016, INT J BIOL SCI, V12, P1262, DOI 10.7150/ijbs.16150
   Haines DD, 2013, J CELL MOL MED, V17, P936, DOI 10.1111/jcmm.12074
   Ho JH, 2012, CELL TRANSPLANT, V21, P997, DOI 10.3727/096368911X603611
   Hou R, 2014, J EUR ACAD DERMATOL, V28, P1782, DOI 10.1111/jdv.12420
   Hou RX, 2016, GENET MOL RES, V15, DOI 10.4238/gmr.15038631
   Hu LH, 2016, SCI REP-UK, V6, DOI 10.1038/srep28924
   Hung SC, 2007, STEM CELLS, V25, P2363, DOI 10.1634/stemcells.2006-0686
   Inukai T, 2013, BIOCHEM BIOPH RES CO, V430, P763, DOI 10.1016/j.bbrc.2012.11.074
   Jiang WH, 2006, TRANSPL INT, V19, P570, DOI 10.1111/j.1432-2277.2006.00307.x
   Jones DL, 2011, NAT CELL BIOL, V13, P506, DOI 10.1038/ncb0511-506
   Jumabay M, 2015, J CELL PHYSIOL, V230, P2821, DOI 10.1002/jcp.25012
   Kastrinaki MC, 2008, ANN RHEUM DIS, V67, P741, DOI 10.1136/ard.2007.076174
   Khan M, 2013, STEM CELL RES THER, V4, DOI 10.1186/scrt207
   Kim H, 2015, CELL TRANSPLANT, V24, P1571, DOI 10.3727/096368914X682792
   Kim SJ, 2012, J BIOSCI BIOENG, V113, P771, DOI 10.1016/j.jbiosc.2012.02.007
   Koh SH, 2012, EXP NEUROL, V233, P472, DOI 10.1016/j.expneurol.2011.11.021
   Kornicka K, 2018, STEM CELL REV REP, V14, P337, DOI 10.1007/s12015-018-9809-x
   Kota Sunil K, 2012, Indian J Endocrinol Metab, V16, P918, DOI 10.4103/2230-8210.102992
   Kyurkchiev Dobroslav, 2014, World J Stem Cells, V6, P552, DOI 10.4252/wjsc.v6.i5.552
   Lee Jin Hyun, 2018, Biomater Res, V22, P27, DOI [10.1186/s40824-018-0138-6, 10.1186/s40824-018-0138-6]
   Leslie WD, 2012, J BONE MINER RES, V27, P2231, DOI 10.1002/jbmr.1759
   Li LX, 2015, INT J CLIN EXP MED, V8, P3825
   Li TF, 2013, STEM CELLS DEV, V22, P845, DOI 10.1089/scd.2012.0395
   Li X, 2012, STEM CELLS DEV, V21, P2387, DOI 10.1089/scd.2011.0447
   Li Y, 2017, INT J MOL MED, V39, P775, DOI 10.3892/ijmm.2017.2912
   Linero I, 2014, PLOS ONE, V9, DOI 10.1371/journal.pone.0107001
   Liu CH, 2005, CYTOKINE, V32, P270, DOI 10.1016/j.cyto.2005.11.003
   Liu GH, 2011, NATURE, V472, P221, DOI 10.1038/nature09879
   Liu HJ, 2019, NANOMATERIALS-BASEL, V9, DOI 10.3390/nano9040511
   Liu JL, 2018, BURNS, V44, P370, DOI 10.1016/j.burns.2017.08.017
   Liu RF, 2015, GENET MOL RES, V14, P17758, DOI 10.4238/2015.December.21.49
   Madhira SL, 2012, PLOS ONE, V7, DOI 10.1371/journal.pone.0048061
   Mancini OK, 2015, STEM CELL RES THER, V6, DOI 10.1186/s13287-015-0127-9
   Mansilla E, 2011, STEM CELLS INT, V2011, DOI 10.4061/2011/943216
   de Paula DRM, 2017, LIFE SCI, V188, P45, DOI 10.1016/j.lfs.2017.08.034
   Mattiucci D, 2018, CELL TRANSPLANT, V27, P754, DOI 10.1177/0963689717745890
   Mazzeo A, 2015, ACTA DIABETOL, V52, P1113, DOI 10.1007/s00592-015-0798-9
   McGinley LM, 2013, HUM GENE THER, V24, P840, DOI 10.1089/hum.2011.009
   Mead B, 2017, STEM CELL TRANSL MED, V6, P1273, DOI 10.1002/sctm.16-0428
   Mendicino M, 2014, CELL STEM CELL, V14, P141, DOI 10.1016/j.stem.2014.01.013
   Miao C, 2017, STEM CELL RES THER, V8, DOI 10.1186/s13287-017-0697-9
   Mohammed E, 2018, BIOMOLECULES, V8, DOI 10.3390/biom8040167
   Monsel A, 2015, AM J RESP CRIT CARE, V192, P324, DOI 10.1164/rccm.201410-1765OC
   Moseley KF, 2018, ENDOCR RES, V43, P155, DOI 10.1080/07435800.2018.1441868
   Mukherjee A, 2019, INT J NANOMED, V14, P1937, DOI 10.2147/IJN.S198353
   Nery AA, 2013, CYTOM PART A, V83A, P48, DOI 10.1002/cyto.a.22205
   Nie Y, 2010, LUPUS, V19, P850, DOI 10.1177/0961203309361482
   Orciani M, 2011, BRIT J DERMATOL, V165, P585, DOI 10.1111/j.1365-2133.2011.10438.x
   Orciani M, 2018, OXID MED CELL LONGEV, V2018, DOI 10.1155/2018/1545784
   Panchalingam KM, 2015, STEM CELL RES THER, V6, DOI 10.1186/s13287-015-0228-5
   Papadaki HA, 2002, BLOOD, V99, P1610, DOI 10.1182/blood.V99.5.1610
   Pawitan JA, 2014, BIOMED RES INT, V2014, DOI 10.1155/2014/965849
   Pereira T, 2014, PLOS ONE, V9, DOI 10.1371/journal.pone.0113769
   Perets N, 2018, MOL AUTISM, V9, DOI 10.1186/s13229-018-0240-6
   Pérez-Luna VH, 2018, GELS-BASEL, V4, DOI 10.3390/gels4030061
   Phelps J, 2018, STEM CELLS INT, V2018, DOI 10.1155/2018/9415367
   Phinney DG, 2015, NAT COMMUN, V6, DOI 10.1038/ncomms9472
   Pitt JM, 2016, J CLIN INVEST, V126, P1139, DOI 10.1172/JCI87316
   Polacek M, 2011, CELL TRANSPLANT, V20, P1381, DOI 10.3727/096368910X550215
   Price MJ, 2006, INT J CARDIOL, V111, P231, DOI 10.1016/j.ijcard.2005.07.036
   Raggi Chiara, 2012, Muscles Ligaments Tendons J, V2, P239
   Ranganath SH, 2012, CELL STEM CELL, V10, P244, DOI 10.1016/j.stem.2012.02.005
   Rani S, 2015, MOL THER, V23, P812, DOI 10.1038/mt.2015.44
   Redondo J, 2018, STEM CELL TRANSL MED, V7, P748, DOI 10.1002/sctm.18-0045
   Redondo J, 2018, MULT SCLER J, V24, P919, DOI 10.1177/1352458517711276
   Rennert RC, 2014, STEM CELL RES THER, V5, DOI 10.1186/scrt468
   Rezabakhsh A, 2017, J CELL BIOCHEM, V118, P1518, DOI 10.1002/jcb.25814
   Rezaie J, 2018, J CELL BIOCHEM, V119, P524, DOI 10.1002/jcb.26211
   Rosca AM, 2017, CURR STEM CELL RES T, V12, P134, DOI 10.2174/1574888X10666151026115320
   Salem M, 2017, Journal of Medical Histology, V1, P69, DOI [10.21608/jmh.2017.1108.1018, DOI 10.21608/jmh.2017.1108.1018, 10.21608/jmh.2017.1108.1018, DOI 10.21608/JMH.2017.1108.1018]
   Samaeekia R, 2018, INVEST OPHTH VIS SCI, V59, P5194, DOI 10.1167/iovs.18-24803
   Samsonraj RM, 2017, STEM CELL TRANSL MED, V6, P2173, DOI 10.1002/sctm.17-0129
   Sarkar P, 2018, CYTOTHERAPY, V20, P21, DOI 10.1016/j.jcyt.2017.08.007
   Schneider J, 2018, FRONT MICROBIOL, V9, DOI 10.3389/fmicb.2018.02818
   Schnitzler AC, 2016, BIOCHEM ENG J, V108, P3, DOI 10.1016/j.bej.2015.08.014
   Scully Tony, 2012, Nature, V485, pS2
   Sendon-Lago J, 2019, EXP EYE RES, V180, P110, DOI 10.1016/j.exer.2018.12.004
   Shi D, 2014, PATHOL BIOL, V62, P382, DOI 10.1016/j.patbio.2014.07.009
   Shi Q, 2017, FRONT PHARMACOL, V8, DOI 10.3389/fphar.2017.00058
   Shi S, 2003, J BONE MINER RES, V18, P696, DOI 10.1359/jbmr.2003.18.4.696
   Shi YF, 2010, CELL RES, V20, P510, DOI 10.1038/cr.2010.44
   Shibata KR, 2007, STEM CELLS, V25, P2371, DOI 10.1634/stemcells.2007-0225
   Stone ML, 2017, RESP RES, V18, DOI 10.1186/s12931-017-0704-9
   Sun LY, 2007, LUPUS, V16, P121, DOI 10.1177/0961203306075793
   Tachida Y, 2015, Journal of Proteomics & Bioinformatics, V8, DOI [10.4172/jpb.1000379, DOI 10.4172/JPB.1000379, 10.4172/jpb.1000379]
   Tang Y, 2012, CLIN DEV IMMUNOL, DOI 10.1155/2012/826182
   Tao SC, 2017, STEM CELL TRANSL MED, V6, P736, DOI 10.5966/sctm.2016-0275
   Timmers L, 2008, STEM CELL RES, V1, P129, DOI 10.1016/j.scr.2008.02.002
   Tögel F, 2005, AM J PHYSIOL-RENAL, V289, pF31, DOI 10.1152/ajprenal.00007.2005
   Uccelli A, 2008, NAT REV IMMUNOL, V8, P726, DOI 10.1038/nri2395
   van de Vyver M, 2016, MOL CELL ENDOCRINOL, V426, P1, DOI 10.1016/j.mce.2016.02.003
   Vasam G, 2017, DIABETES, V66, P505, DOI 10.2337/db16-1039
   Vizoso FJ, 2017, INT J MOL SCI, V18, DOI 10.3390/ijms18091852
   Wang DD, 2014, ARTHRITIS RHEUMATOL, V66, P2234, DOI 10.1002/art.38674
   Wang L, 2018, SCI REP-UK, V8, DOI 10.1038/s41598-018-24991-y
   Wang MJ, 2006, AM J PHYSIOL-REG I, V291, pR880, DOI 10.1152/ajpregu.00280.2006
   Willis GR, 2018, AM J RESP CRIT CARE, V197, P104, DOI 10.1164/rccm.201705-0925OC
   Wu LW, 2014, TRANSPL IMMUNOL, V30, P122, DOI 10.1016/j.trim.2014.03.001
   Yan YM, 2017, MOL THER, V25, P465, DOI 10.1016/j.ymthe.2016.11.019
   Ye X, 2017, CURR STEM CELL RES T, V12, P377, DOI 10.2174/1574888X12666170316105805
   Yeo RWY, 2013, ADV DRUG DELIVER REV, V65, P336, DOI 10.1016/j.addr.2012.07.001
   Yu KR, 2013, GERONTOLOGY, V59, P557, DOI 10.1159/000353857
   Yuan YJ, 2016, CLIN SCI, V130, P2181, DOI 10.1042/CS20160235
   Yue WM, 2008, STEM CELLS DEV, V17, P785, DOI [10.1089/scd.2008.0243, 10.1089/scd.2007.0243]
   Yun CW, 2019, INT J MOL SCI, V20, DOI 10.3390/ijms20040982
   Zhang B, 2015, STEM CELL TRANSL MED, V4, P513, DOI 10.5966/sctm.2014-0267
   Zhang LB, 2019, PULM PHARMACOL THER, V54, P39, DOI 10.1016/j.pupt.2018.11.007
   Zhang WQ, 2015, SCIENCE, V348, P1160, DOI 10.1126/science.aaa1356
   Zhu YT, 2018, STEM CELL RES THER, V9, DOI 10.1186/s13287-018-0898-x
   Zhu YG, 2014, STEM CELLS, V32, P116, DOI 10.1002/stem.1504
NR 162
TC 83
Z9 90
U1 1
U2 20
PU MDPI
PI BASEL
PA ST ALBAN-ANLAGE 66, CH-4052 BASEL, SWITZERLAND
EI 1422-0067
J9 INT J MOL SCI
JI Int. J. Mol. Sci.
PD AUG
PY 2019
VL 20
IS 15
AR 3738
DI 10.3390/ijms20153738
PG 23
WC Biochemistry & Molecular Biology; Chemistry, Multidisciplinary
WE Science Citation Index Expanded (SCI-EXPANDED)
SC Biochemistry & Molecular Biology; Chemistry
GA IS8ET
UT WOS:000482383000131
PM 31370159
OA Green Submitted, gold
DA 2026-02-11
ER

PT J
AU Beetler, DJ
   Di Florio, DN
   Bruno, KA
   Ikezu, T
   March, KL
   Cooper, LT Jr
   Wolfram, J
   Fairweather, D
AF Beetler, Danielle J.
   Di Florio, Damian N.
   Bruno, Katelyn A.
   Ikezu, Tsuneya
   March, Keith L.
   Cooper Jr., Leslie T.
   Wolfram, Joy
   Fairweather, DeLisa
TI Extracellular vesicles as personalized medicine
SO MOLECULAR ASPECTS OF MEDICINE
LA English
DT Review
DE Nanomedicine; Regenerative medicine; Cancer; Neurological disease;
   Viruses; Immune response
ID GESTATIONAL DIABETES-MELLITUS; INSULINOMA-RELEASED EXOSOMES;
   CELL-DERIVED MICROPARTICLES; HEPATITIS-C VIRUS; T-CELLS; ENDOTHELIAL
   MICROPARTICLES; MATERNAL CIRCULATION; MYELOID MICROVESICLES;
   EPITHELIAL-CELLS; EMERGING ROLE
AB Extracellular vesicles (EVs) are released from all cells in the body, forming an important intercellular commu-nication network that contributes to health and disease. The contents of EVs are cell source-specific, inducing distinct signaling responses in recipient cells. The specificity of EVs and their accumulation in fluid spaces that are accessible for liquid biopsies make them highly attractive as potential biomarkers and therapies for disease. The duality of EVs as favorable (therapeutic) or unfavorable (pathological) messengers is context dependent and remains to be fully determined in homeostasis and various disease states. This review describes the use of EVs as biomarkers, drug delivery vehicles, and regenerative therapeutics, highlighting examples involving viral in-fections, cancer, and neurological diseases. There is growing interest to provide personalized therapy based on individual patient and disease characteristics. Increasing evidence suggests that EV biomarkers and therapeutic approaches are ideal for personalized medicine due to the diversity and multifunctionality of EVs.
C1 [Beetler, Danielle J.; Di Florio, Damian N.; Fairweather, DeLisa] Mayo Clin, Ctr Clin & Translat Sci, Rochester, MN 55902 USA.
   [Beetler, Danielle J.; Di Florio, Damian N.; Bruno, Katelyn A.; Cooper Jr., Leslie T.; Fairweather, DeLisa] Mayo Clin, Dept Cardiovasc Med, Jacksonville, FL 32224 USA.
   [Ikezu, Tsuneya] Mayo Clin, Dept Neurosci, Jacksonville, FL 32224 USA.
   [Bruno, Katelyn A.; March, Keith L.] Univ Florida, Ctr Regenerat Med, Gainesville, FL 32611 USA.
   [Bruno, Katelyn A.; March, Keith L.] Univ Florida, Div Cardiol, Gainesville, FL 32611 USA.
   [Wolfram, Joy] Univ Queensland, Sch Chem Engn, Brisbane, Qld 4072, Australia.
   [Wolfram, Joy] Univ Queensland, Australian Inst Bioengn & Nanotechnol, Brisbane, Qld 4072, Australia.
   [Fairweather, DeLisa] Johns Hopkins Bloomberg Sch Publ Hlth, Dept Environm Hlth Sci & Engn, Baltimore, MD 21205 USA.
   [Fairweather, DeLisa] Mayo Clin, 4500 San Pablo Rd, Jacksonville, FL 32224 USA.
C3 Mayo Clinic; Mayo Clinic; Mayo Clinic; State University System of
   Florida; University of Florida; State University System of Florida;
   University of Florida; University of Queensland; University of
   Queensland; Johns Hopkins University; Johns Hopkins Bloomberg School of
   Public Health; Mayo Clinic
RP Fairweather, D (corresponding author), Mayo Clin, 4500 San Pablo Rd, Jacksonville, FL 32224 USA.
EM Fairweather.DeLisa@mayo.edu
RI ; Wolfram, Joy/I-1574-2019; Cooper, Leslie/PHF-2668-2026
OI Fairweather, DeLisa/0000-0003-3093-1810; Wolfram,
   Joy/0000-0003-0579-9897; Beetler, Danielle/0000-0003-1767-5701; Bruno,
   Katelyn/0000-0001-8980-6059; Di Florio, Damian/0000-0003-1619-5394;
   Ikezu, Tsuneya/0000-0002-3979-8596
FU NCATS NIH HHS [UL1 TR002377, UL1 TR002556, TL1 TR002380] Funding Source:
   Medline; NHLBI NIH HHS [R01 HL164520] Funding Source: Medline; NIAID NIH
   HHS [R21 AI154927, R21 AI163302, R21 AI152318, R21 AI145356] Funding
   Source: Medline; NIA NIH HHS [R01 AG076537, R01 AG067763, R01 AG054672,
   R01 AG066429, R01 AG054199, R01 AG072719, RF1 AG054199] Funding Source:
   Medline; National Center for Advancing Translational Sciences
   [TL1TR002380] Funding Source: NIH RePORTER; National Heart Lung and
   Blood Institute [R01HL164520] Funding Source: NIH RePORTER; National
   Institute of Allergy and Infectious Diseases [R21AI163302, R21AI152318,
   R21AI154927] Funding Source: NIH RePORTER; National Institute on Aging
   [R01AG067763, R01AG054672, R01AG066429, R01AG072719] Funding Source: NIH
   RePORTER
CR Administration U. S. F. a. D, 2016, PERS MED BIOL APPR P
   Admyre C, 2007, J ALLERGY CLIN IMMUN, V120, P1418, DOI 10.1016/j.jaci.2007.06.040
   Agosta F, 2014, ANN NEUROL, V76, P813, DOI 10.1002/ana.24235
   Agouni A, 2019, FRONT NEUROL, V10, DOI 10.3389/fneur.2019.00251
   Ali M, 2020, AM J TRANSPLANT, V20, P3294, DOI 10.1111/ajt.16164
   Amabile N, 2005, J AM SOC NEPHROL, V16, P3381, DOI 10.1681/ASN.2005050535
   An K, 2013, MOL BRAIN, V6, DOI 10.1186/1756-6606-6-47
   An TX, 2015, J EXTRACELL VESICLES, V4, DOI 10.3402/jev.v4.27522
   Antonucci F, 2012, EMBO J, V31, P1231, DOI 10.1038/emboj.2011.489
   Arsic A, 2020, SCI REP-UK, V10, DOI 10.1038/s41598-020-63418-5
   Asai H, 2015, NAT NEUROSCI, V18, P1584, DOI 10.1038/nn.4132
   Avendaño-Vázquez SE, 2020, J EXTRACELL VESICLES, V9, DOI 10.1080/20013078.2020.1784617
   Badimon L, 2016, FRONT PHARMACOL, V7, DOI 10.3389/fphar.2016.00293
   Bakhti M, 2011, J BIOL CHEM, V286, P787, DOI 10.1074/jbc.M110.190009
   Barreiro K, 2017, CELL TISSUE RES, V369, P217, DOI 10.1007/s00441-017-2621-0
   Bashratyan R, 2013, EUR J IMMUNOL, V43, P2588, DOI 10.1002/eji.201343376
   Bazzan E, 2021, INT J MOL SCI, V22, DOI 10.3390/ijms22126417
   Bei YH, 2017, ADV EXP MED BIOL, V998, P71, DOI 10.1007/978-981-10-4397-0_5
   Belov L, 2016, J EXTRACELL VESICLES, V5, DOI 10.3402/jev.v5.25355
   Bianco F, 2005, J IMMUNOL, V174, P7268, DOI 10.4049/jimmunol.174.11.7268
   Blonda M, 2018, FRONT NEUROL, V9, DOI 10.3389/fneur.2018.00604
   Boilard E, 2010, SCIENCE, V327, P580, DOI 10.1126/science.1181928
   Bonafede R, 2017, FRONT CELL NEUROSCI, V11, DOI 10.3389/fncel.2017.00080
   Bonafede R, 2016, EXP CELL RES, V340, P150, DOI 10.1016/j.yexcr.2015.12.009
   Bondhopadhyay B, 2021, CANCERS, V13, DOI 10.3390/cancers13184672
   Braak H, 2003, NEUROBIOL AGING, V24, P197, DOI 10.1016/S0197-4580(02)00065-9
   Bray ER, 2021, PHARMACEUTICS, V13, DOI 10.3390/pharmaceutics13101543
   Busatto S, 2022, J EXTRACELL VESICLES, V11, DOI 10.1002/jev2.12202
   Busatto S, 2020, J NANOBIOTECHNOL, V18, DOI 10.1186/s12951-020-00722-2
   Busatto S, 2019, BIOMED MICRODEVICES, V21, DOI 10.1007/s10544-019-0396-7
   Buzas EI, 2014, NAT REV RHEUMATOL, V10, P356, DOI 10.1038/nrrheum.2014.19
   Calvani R, 2020, GEROSCIENCE, V42, P1323, DOI 10.1007/s11357-020-00192-2
   Carlsson L, 2000, PROSTATE, V44, P279, DOI 10.1002/1097-0045(20000901)44:4<279::AID-PROS4>3.0.CO;2-2
   Casella G, 2018, MOL THER, V26, P2107, DOI 10.1016/j.ymthe.2018.06.024
   Catalano M, 2020, J EXTRACELL VESICLES, V9, DOI 10.1080/20013078.2019.1703244
   Chen HP, 2020, J INFLAMM RES, V13, P1113, DOI 10.2147/JIR.S287256
   Chen Y, 2021, BJOG-INT J OBSTET GY, V128, P1037, DOI 10.1111/1471-0528.16552
   Cheng L, 2015, MOL PSYCHIATR, V20, P1188, DOI 10.1038/mp.2014.127
   Choi JS, 2016, J CONTROL RELEASE, V222, P107, DOI 10.1016/j.jconrel.2015.12.018
   Chong SY, 2019, INT J MOL SCI, V20, DOI 10.3390/ijms20133272
   Clough E, 2021, J NEUROIMMUNE PHARM, V16, P770, DOI 10.1007/s11481-021-10015-6
   Cocozza F, 2020, J EXTRACELL VESICLES, V10, DOI 10.1002/jev2.12050
   Coenen-Stass AML, 2016, HUM MOL GENET, V25, P3960, DOI 10.1093/hmg/ddw237
   Colombo M, 2014, ANNU REV CELL DEV BI, V30, P255, DOI 10.1146/annurev-cellbio-101512-122326
   Costa A, 2022, INT J MOL SCI, V23, DOI 10.3390/ijms23020590
   Couch Y, 2021, J EXTRACELL VESICLES, V10, DOI 10.1002/jev2.12144
   Crescitelli R, 2013, J EXTRACELL VESICLES, V2, DOI 10.3402/jev.v2i0.20677
   Cricrì G, 2021, INT J MOL SCI, V22, DOI 10.3390/ijms22126507
   Curry N, 2014, J EXTRACELL VESICLES, V3, DOI 10.3402/jev.v3.25625
   da Rocha-Azevedo B, 2015, CELL RES, V25, P1, DOI 10.1038/cr.2014.146
   Pérez DD, 2020, SCI REP-UK, V10, DOI 10.1038/s41598-020-60212-1
   De Tkaczevski L Z, 1968, Rev Soc Argent Biol, V44, P19
   Dean WL, 2009, THROMB HAEMOSTASIS, V102, P711, DOI 10.1160/TH09-04-243
   Del Bene M, 2022, NEURO-ONCOLOGY, V24, P184, DOI 10.1093/neuonc/noab229
   Del Vecchio F, 2021, J EXTRACELL VESICLES, V10, DOI 10.1002/jev2.12075
   Deleo AM, 2018, J NEUROIMMUNE PHARM, V13, P292, DOI 10.1007/s11481-017-9768-z
   Deng LL, 2015, BONE, V79, P37, DOI 10.1016/j.bone.2015.05.022
   Dias MVS, 2018, FRONT MICROBIOL, V9, DOI 10.3389/fmicb.2018.02411
   Dickens AM, 2017, SCI SIGNAL, V10, DOI 10.1126/scisignal.aai7696
   Dickhout A, 2018, FRONT CARDIOVASC MED, V5, DOI 10.3389/fcvm.2018.00113
   Ding Y, 2021, J NANOBIOTECHNOL, V19, DOI 10.1186/s12951-021-01113-x
   El-Shennawy L, 2022, NAT COMMUN, V13, DOI 10.1038/s41467-021-27893-2
   Eren E, 2022, CELLS-BASEL, V11, DOI 10.3390/cells11030436
   Esposito K, 2006, J CLIN ENDOCR METAB, V91, P3676, DOI 10.1210/jc.2006-0851
   Feiler MS, 2015, J CELL BIOL, V211, P897, DOI 10.1083/jcb.201504057
   Feingold K.R., 2020, Endotext
   FELLER WF, 1968, JNCI-J NATL CANCER I, V40, P1359
   Feng R, 2020, J EXTRACELL VESICLES, V9, DOI 10.1080/20013078.2020.1783869
   Fevrier B, 2004, P NATL ACAD SCI USA, V101, P9683, DOI 10.1073/pnas.0308413101
   Focosi D, 2021, VIRUSES-BASEL, V13, DOI 10.3390/v13081594
   Forterre A, 2014, CELL CYCLE, V13, P78, DOI 10.4161/cc.26808
   Fowlie G, 2018, INT J MOL SCI, V19, DOI 10.3390/ijms19082251
   Fry CS, 2017, CELL STEM CELL, V20, P56, DOI 10.1016/j.stem.2016.09.010
   Fu SH, 2020, CELL DEATH DISCOV, V6, DOI 10.1038/s41420-020-00305-y
   Gasecka A, 2019, CARDIOL J, V26, P782, DOI 10.5603/CJ.a2018.0045
   Gentile E, 2013, FUTURE ONCOL, V9, P1849, DOI [10.2217/FON.13.146, 10.2217/fon.13.146]
   Gildea JJ, 2014, CLIN BIOCHEM, V47, P89, DOI 10.1016/j.clinbiochem.2014.06.018
   Gonzalez-Kozlova EE, 2022, ADV EXP MED BIOL, V1361, P235, DOI 10.1007/978-3-030-91836-1_13
   Good ME, 2020, HYPERTENSION, V75, P218, DOI 10.1161/HYPERTENSIONAHA.119.13363
   GOODSELL DS, 1993, TRENDS BIOCHEM SCI, V18, P65, DOI 10.1016/0968-0004(93)90153-E
   Greening DW, 2016, BIOL REPROD, V94, DOI [10.1095/biolreprod.116.143503, 10.1095/biolreprod.115.134890]
   Grey M, 2015, J BIOL CHEM, V290, P2969, DOI 10.1074/jbc.M114.585703
   Grieco GE, 2021, FRONT IMMUNOL, V12, DOI 10.3389/fimmu.2021.682948
   Gualerzi A, 2021, BIOLOGY-BASEL, V10, DOI 10.3390/biology10090843
   Gul L, 2022, J EXTRACELL VESICLES, V11, DOI 10.1002/jev2.12189
   György B, 2011, BLOOD, V117, pE39, DOI 10.1182/blood-2010-09-307595
   Han C, 2020, HAEMATOLOGICA, V105, P1686, DOI 10.3324/haematol.2019.226209
   Hendrix A, 2021, NAT REV MOL CELL BIO, V22, P243, DOI 10.1038/s41580-021-00348-8
   Hiemstra TF, 2014, J AM SOC NEPHROL, V25, P2017, DOI 10.1681/ASN.2013101066
   Hill AF, 2019, J NEUROSCI, V39, P9269, DOI 10.1523/JNEUROSCI.0147-18.2019
   Hong CW, 2018, IMMUNE NETW, V18
   Hood JL, 2019, SEMIN CANCER BIOL, V59, P251, DOI 10.1016/j.semcancer.2019.06.020
   Höög JL, 2015, J EXTRACELL VESICLES, V4, DOI 10.3402/jev.v4.28680
   Hu T, 2021, TRENDS CANCER, V7, P122, DOI 10.1016/j.trecan.2020.09.003
   Huang YP, 2020, FRONT IMMUNOL, V11, DOI 10.3389/fimmu.2020.01509
   Hwang IY, 2003, P NATL ACAD SCI USA, V100, P6670, DOI 10.1073/pnas.1131852100
   Iannotta D, 2021, NANO TODAY, V39, DOI 10.1016/j.nantod.2021.101159
   Jalabert A, 2016, DIABETOLOGIA, V59, P1049, DOI 10.1007/s00125-016-3882-y
   James-Allan LB, 2020, FASEB J, V34, P5724, DOI 10.1096/fj.201902522RR
   Janas AM, 2016, BBA-BIOMEMBRANES, V1858, P1139, DOI 10.1016/j.bbamem.2016.02.011
   Jayaseelan VP, 2019, CELL MOL IMMUNOL, V16, P935, DOI 10.1038/s41423-019-0310-5
   Jella KK, 2016, PLOS ONE, V11, DOI 10.1371/journal.pone.0165763
   Jia LX, 2017, CELL PHYSIOL BIOCHEM, V43, P2562, DOI 10.1159/000484508
   Kahn R, 2017, KIDNEY INT, V91, P96, DOI 10.1016/j.kint.2016.09.023
   Karlsson M, 2001, EUR J IMMUNOL, V31, P2892, DOI 10.1002/1521-4141(2001010)31:10<2892::AID-IMMU2892>3.0.CO;2-I
   Kerris EWJ, 2020, J INVEST MED, V68, P813, DOI 10.1136/jim-2019-001195
   Khalaj K, 2019, JCI INSIGHT, V4, DOI 10.1172/jci.insight.128846
   Khalid A, 2017, EXPERT OPIN DRUG DEL, V14, P865, DOI 10.1080/17425247.2017.1243527
   Kheansaard W, 2018, SCI REP-UK, V8, DOI 10.1038/s41598-018-31386-6
   Kimura K, 2018, J EXP NEUROSCI, V12, DOI 10.1177/1179069518764892
   Kinoshita T, 2017, J HUM GENET, V62, P67, DOI 10.1038/jhg.2016.87
   Knight M, 1998, BRIT J OBSTET GYNAEC, V105, P632, DOI 10.1111/j.1471-0528.1998.tb10178.x
   Kolhe R, 2017, SCI REP-UK, V7, DOI 10.1038/s41598-017-01905-y
   Kost Y, 2022, J COSMET DERMATOL-US, V21, P3226, DOI 10.1111/jocd.15008
   Kumar A, 2017, J NEUROINFLAMM, V14, DOI 10.1186/s12974-017-0819-4
   Kwon Y, 2020, STEM CELL RES THER, V11, DOI 10.1186/s13287-020-02033-7
   Lachenal G, 2011, MOL CELL NEUROSCI, V46, P409, DOI 10.1016/j.mcn.2010.11.004
   Le Bihan MC, 2012, J PROTEOMICS, V77, P344, DOI 10.1016/j.jprot.2012.09.008
   Lee EE, 2021, FRONT PSYCHIATRY, V11, DOI 10.3389/fpsyt.2020.532624
   Lener T, 2015, J EXTRACELL VESICLES, V4, DOI 10.3402/jev.v4.30087
   Li K, 2022, MOL CANCER, V21, DOI 10.1186/s12943-022-01499-8
   Liu CR, 2006, J IMMUNOL, V176, P1375, DOI 10.4049/jimmunol.176.3.1375
   Liu J, 2018, EUR REV MED PHARMACO, V22, P2036, DOI 10.26355/eurrev_201804_14733
   Liu X, 2020, KIDNEY INT, V97, P1181, DOI 10.1016/j.kint.2019.11.026
   Liu YY, 2019, CIRC RES, V124, P575, DOI 10.1161/CIRCRESAHA.118.314010
   Lone SN, 2022, MOL CANCER, V21, DOI 10.1186/s12943-022-01543-7
   de Andrés JL, 2020, J HEMATOL ONCOL, V13, DOI 10.1186/s13045-020-00966-3
   Louten J., 2016, Essential Human Virology, P19, DOI DOI 10.1016/B978-0-12-800947-5.00002-8
   Loyer X, 2018, CIRC RES, V123, P100, DOI 10.1161/CIRCRESAHA.117.311326
   Luo WJ, 2020, COMMUN BIOL, V3, DOI 10.1038/s42003-020-0830-7
   Lv LL, 2018, J AM SOC NEPHROL, V29, P919, DOI 10.1681/ASN.2017050523
   Ma L, 2015, CELL RES, V25, P24, DOI 10.1038/cr.2014.135
   Mallardi A, 2018, COLLOID SURFACE B, V168, P134, DOI 10.1016/j.colsurfb.2018.02.006
   Marcilla A, 2014, J EXTRACELL VESICLES, V3, DOI 10.3402/jev.v3.25040
   Marleau AM, 2012, J TRANSL MED, V10, DOI 10.1186/1479-5876-10-134
   Martellucci S, 2020, INT J MOL SCI, V21, DOI 10.3390/ijms21186486
   Martin F J, 2005, Drugs R D, V6, P71, DOI 10.2165/00126839-200506020-00002
   Massaro C, 2021, ADV DRUG DELIVER REV, V176, DOI 10.1016/j.addr.2021.113838
   Maugeri N, 2018, SCI TRANSL MED, V10, DOI 10.1126/scitranslmed.aao3089
   Medicine U. S. N. L. o, US
   Meehan B, 2016, J EXTRACELL VESICLES, V5, DOI 10.3402/jev.v5.33109
   Mensà E, 2020, J EXTRACELL VESICLES, V9, DOI 10.1080/20013078.2020.1725285
   Midura EF, 2015, J SURG RES, V197, P25, DOI 10.1016/j.jss.2015.02.064
   Milasan A, 2016, J EXTRACELL VESICLES, V5, DOI 10.3402/jev.v5.31427
   Minagar A, 2001, NEUROLOGY, V56, P1319, DOI 10.1212/WNL.56.10.1319
   Minkler S, 2021, CANCERS, V13, DOI 10.3390/cancers13030422
   Mitsuhashi S, 2016, INFLAMM BOWEL DIS, V22, P1587, DOI 10.1097/MIB.0000000000000840
   Morales-Prieto DM, 2022, CELLS-BASEL, V11, DOI 10.3390/cells11040625
   Morris KV, 2022, MOL THER, V30, P2393, DOI 10.1016/j.ymthe.2022.05.015
   Mörtberg J, 2019, BMC NEPHROL, V20, DOI 10.1186/s12882-019-1261-x
   Muraoka S, 2020, CELLS-BASEL, V9, DOI 10.3390/cells9091959
   Muraoka S, 2019, FRONT NEUROSCI-SWITZ, V13, DOI 10.3389/fnins.2019.01059
   Nath S, 2012, J NEUROSCI, V32, P8767, DOI 10.1523/JNEUROSCI.0615-12.2012
   Nawaz M, 2014, NAT REV UROL, V11, P688, DOI 10.1038/nrurol.2014.301
   Nogueira PM, 2015, J EXTRACELL VESICLES, V4, DOI 10.3402/jev.v4.28734
   Palmerini CA, 2003, FERTIL STERIL, V80, P1181, DOI 10.1016/S0015-0282(03)02160-5
   Palomino RAÑ, 2021, PLOS PATHOG, V17, DOI 10.1371/journal.ppat.1009508
   Pant S, 2012, BIOCHEM PHARMACOL, V83, P1484, DOI 10.1016/j.bcp.2011.12.037
   Paolicelli Rosa C, 2017, Front Synaptic Neurosci, V9, P9, DOI [10.3389/fnsyn.2017.00009, 10.3389/fnsyn.2017.00009]
   Park KH, 2011, SCI SIGNAL, V4, DOI 10.1126/scisignal.2001595
   Pastor L, 2021, INT J MOL SCI, V22, DOI 10.3390/ijms22020583
   Picca A, 2022, NEURAL REGEN RES, V17, P534, DOI 10.4103/1673-5374.320972
   Piffoux M, 2019, ADV DRUG DELIVER REV, V138, P247, DOI 10.1016/j.addr.2018.12.009
   Pileri P, 1998, SCIENCE, V282, P938, DOI 10.1126/science.282.5390.938
   Pironti G, 2015, CIRCULATION, V131, P2120, DOI 10.1161/CIRCULATIONAHA.115.015687
   Pishavar E, 2021, INT J MOL SCI, V22, DOI 10.3390/ijms22126203
   Prattichizzo F, 2019, J EXTRACELL VESICLES, V8, DOI 10.1080/20013078.2019.1656044
   Qi J, 2020, J ORTHOP RES, V38, P1845, DOI 10.1002/jor.24587
   Raab-Traub N, 2017, NAT REV MICROBIOL, V15, P559, DOI 10.1038/nrmicro.2017.60
   Rahman MJ, 2014, DIABETES, V63, P1008, DOI 10.2337/db13-0859
   Ramirez MI, 2018, NANOSCALE, V10, P881, DOI 10.1039/c7nr08360b
   Ramirez-Garrastacho M, 2022, BRIT J CANCER, V126, P331, DOI 10.1038/s41416-021-01610-8
   Raposo G, 1996, J EXP MED, V183, P1161, DOI 10.1084/jem.183.3.1161
   Raposo G, 2013, J CELL BIOL, V200, P373, DOI 10.1083/jcb.201211138
   Raymond AD, 2011, AIDS RES HUM RETROV, V27, P167, DOI 10.1089/aid.2009.0170
   Robbins PD, 2014, NAT REV IMMUNOL, V14, P195, DOI 10.1038/nri3622
   Rodrigues M, 2018, THERANOSTICS, V8, P2709, DOI 10.7150/thno.20576
   Romancino DP, 2013, FEBS LETT, V587, P1379, DOI 10.1016/j.febslet.2013.03.012
   Rong HT, 2018, BRAIN RES, V1694, P104, DOI 10.1016/j.brainres.2018.05.015
   ROONEY IA, 1993, J EXP MED, V177, P1409, DOI 10.1084/jem.177.5.1409
   Rossaint J, 2016, NAT COMMUN, V7, DOI 10.1038/ncomms13464
   Ruan Z, 2021, BRAIN, V144, P288, DOI 10.1093/brain/awaa376
   Ruan Z, 2020, MOL NEURODEGENER, V15, DOI 10.1186/s13024-020-00396-2
   Sáenz-Cuesta M, 2014, BIOMARK MED, V8, P653, DOI [10.2217/BMM.14.9, 10.2217/bmm.14.9]
   Sahu A, 2021, NATURE AGING, V1, P1148, DOI 10.1038/s43587-021-00143-2
   Salomon C, 2016, DIABETES, V65, P598, DOI 10.2337/db15-0966
   Sang Q, 2013, J CLIN ENDOCR METAB, V98, P3068, DOI 10.1210/jc.2013-1715
   Saugstad JA, 2017, J EXTRACELL VESICLES, V6, P1, DOI 10.1080/20013078.2017.1317577
   Schorey JS, 2016, J CLIN INVEST, V126, P1181, DOI 10.1172/JCI81132
   Schuh K, 2004, J BIOL CHEM, V279, P28220, DOI 10.1074/jbc.M312599200
   Shang MY, 2017, METHODS MOL BIOL, V1660, P1, DOI 10.1007/978-1-4939-7253-1_1
   Shen JL, 2017, MATER TODAY, V20, P95, DOI 10.1016/j.mattod.2017.01.013
   Shen Jianliang, 2015, J Vis Exp, P52075, DOI 10.3791/52075
   Sheng HM, 2011, J IMMUNOL, V187, P1591, DOI 10.4049/jimmunol.1100231
   Sheridan C, 2016, NAT BIOTECHNOL, V34, P358, DOI 10.1038/nbt0416-359
   Siljander P, 1996, BLOOD, V87, P4651, DOI 10.1182/blood.V87.11.4651.bloodjournal87114651
   Simon C, 2018, ENDOCR REV, V39, P292, DOI 10.1210/er.2017-00229
   Sin J, 2017, J VIROL, V91, DOI 10.1128/JVI.01347-17
   Sinha MS, 2018, ACTA NEUROPATHOL, V136, P41, DOI 10.1007/s00401-018-1868-1
   Skonieczna-Zydecka K, 2018, J CLIN MED, V7, DOI 10.3390/jcm7120521
   Soto C, 2018, NAT NEUROSCI, V21, P1332, DOI 10.1038/s41593-018-0235-9
   SUN CN, 1966, J ULTRA MOL STRUCT R, V15, P380, DOI 10.1016/S0022-5320(66)80114-4
   Sun W, 2018, ACTA PHARMACOL SIN, V39, P534, DOI 10.1038/aps.2018.17
   Szabo G, 2017, NAT REV GASTRO HEPAT, V14, P455, DOI 10.1038/nrgastro.2017.71
   Szwedowicz U, 2022, MOLECULES, V27, DOI 10.3390/molecules27041303
   Takeuchi T, 2021, J BIOCHEM, V169, P181, DOI 10.1093/jb/mvaa131
   TANS G, 1991, BLOOD, V77, P2641
   Tao SC, 2018, ADV SCI, V5, DOI 10.1002/advs.201700449
   Tessandier N, 2020, ARTERIOSCL THROM VAS, V40, P929, DOI 10.1161/ATVBAHA.119.313698
   Tey SK, 2022, J EXTRACELL VESICLES, V11, DOI 10.1002/jev2.12231
   Thankam FG, 2020, J CARDIOVASC TRANSL, V13, P686, DOI 10.1007/s12265-019-09952-8
   Théry C, 2002, NAT IMMUNOL, V3, P1156, DOI 10.1038/ni854
   Théry C, 2018, J EXTRACELL VESICLES, V7, DOI 10.1080/20013078.2018.1535750
   Thind A, 2016, J EXTRACELL VESICLES, V5, DOI 10.3402/jev.v5.31292
   Thompson AG, 2016, NAT REV NEUROL, V12, P346, DOI 10.1038/nrneurol.2016.68
   Tian M, 2020, SMALL, V16, DOI 10.1002/smll.201904064
   Timár CI, 2013, BLOOD, V121, P510, DOI 10.1182/blood-2012-05-431114
   Tominaga N, 2015, NAT COMMUN, V6, DOI 10.1038/ncomms7716
   Tong M, 2015, CSH PERSPECT MED, V5, DOI 10.1101/cshperspect.a023028
   Ullal AJ, 2011, J AUTOIMMUN, V36, P173, DOI 10.1016/j.jaut.2011.02.001
   Urabe F, 2021, J EXTRACELL VESICLES, V10, DOI 10.1002/jev2.12125
   Valenti R, 2006, CANCER RES, V66, P9290, DOI 10.1158/0008-5472.CAN-06-1819
   Van Deun J, 2017, NAT METHODS, V14, P228, DOI 10.1038/nmeth.4185
   Veerman RE, 2021, J EXTRACELL VESICLES, V10, DOI 10.1002/jev2.12128
   Verderio C, 2012, ANN NEUROL, V72, P610, DOI 10.1002/ana.23627
   Walker S, 2019, THERANOSTICS, V9, P8001, DOI 10.7150/thno.37097
   Walker SA, 2020, CELLS-BASEL, V9, DOI 10.3390/cells9091946
   Wan R, 2022, INT J MOL SCI, V23, DOI 10.3390/ijms23073869
   Wang XH, 2022, PHARMACEUTICS, V14, DOI 10.3390/pharmaceutics14010016
   Weilner S, 2016, AGING-US, V8, P16, DOI 10.18632/aging.100865
   Weingrill RB, 2021, FRONT PHYSIOL, V12, DOI 10.3389/fphys.2021.767112
   Wellings EP, 2021, ORTHOP J SPORTS MED, V9, DOI 10.1177/23259671211062929
   Welton JL, 2017, J EXTRACELL VESICLES, V6, DOI 10.1080/20013078.2017.1369805
   Wen C, 2017, J EXTRACELL VESICLES, V6, DOI 10.1080/20013078.2017.1400370
   Whittaker TE, 2020, J EXTRACELL VESICLES, V9, DOI 10.1080/20013078.2020.1807674
   Willis GR, 2020, J EXTRACELL VESICLES, V9, DOI 10.1080/20013078.2020.1790874
   Witwer KW, 2021, NAT REV MATER, V6, P103, DOI 10.1038/s41578-020-00277-6
   WOLF P, 1967, BRIT J HAEMATOL, V13, P269, DOI 10.1111/j.1365-2141.1967.tb08741.x
   Wolfram J, 2019, NANO TODAY, V25, P85, DOI 10.1016/j.nantod.2019.02.005
   Wolfram J, 2015, CURR DRUG TARGETS, V16, P1671, DOI 10.2174/1389450115666140804124808
   Wu WC, 2020, FRONT IMMUNOL, V11, DOI 10.3389/fimmu.2020.579043
   Xiao YW, 2019, J EXTRACELL VESICLES, V8, DOI 10.1080/20013078.2019.1625677
   Xu KY, 2020, J TRANSL MED, V18, DOI 10.1186/s12967-020-02609-0
   Yáñez-Mó M, 2015, J EXTRACELL VESICLES, V4, DOI 10.3402/jev.v4.27066
   Yang Y, 2022, CELL DEATH DIFFER, V29, P1395, DOI 10.1038/s41418-022-00928-x
   Yates AG, 2022, J EXTRACELL VESICLES, V11, DOI 10.1002/jev2.12190
   Yates AG, 2022, J EXTRACELL VESICLES, V11, DOI 10.1002/jev2.12151
   Yin B, 2021, STEM CELLS INT, V2021, DOI 10.1155/2021/6696894
   Yin BH, 2022, THERANOSTICS, V12, P207, DOI 10.7150/thno.62708
   Yin YJ, 2021, J EXTRACELL VESICLES, V10, DOI 10.1002/jev2.12154
   Yoshida M, 2019, CELL METAB, V30, P329, DOI 10.1016/j.cmet.2019.05.015
   You Y, 2022, J EXTRACELL VESICLES, V11, DOI 10.1002/jev2.12183
   You Y, 2019, NEUROBIOL DIS, V130, DOI 10.1016/j.nbd.2019.104512
   Yuana Y, 2015, J EXTRACELL VESICLES, V4, DOI 10.3402/jev.v4.29260
   Zakeri A, 2021, J EXTRACELL VESICLES, V10, DOI 10.1002/jev2.12131
   Zhang HY, 2018, NAT CELL BIOL, V20, P332, DOI 10.1038/s41556-018-0040-4
   Zhang J, 2004, J VIROL, V78, P1448, DOI 10.1128/JVI.78.3.1448-1455.2004
   Zhong J, 2021, BIOMATERIALS, V277, DOI 10.1016/j.biomaterials.2021.121126
   Zhou XX, 2020, CELL MOL IMMUNOL, V17, P323, DOI 10.1038/s41423-020-0391-1
   Zubairova LD, 2015, SCI REP-UK, V5, DOI 10.1038/srep17611
NR 260
TC 66
Z9 75
U1 1
U2 41
PU ELSEVIER
PI AMSTERDAM
PA RADARWEG 29, 1043 NX AMSTERDAM, NETHERLANDS
SN 0098-2997
EI 1872-9452
J9 MOL ASPECTS MED
JI Mol. Asp. Med.
PD JUN
PY 2023
VL 91
AR 101155
DI 10.1016/j.mam.2022.101155
EA JAN 2023
PG 14
WC Biochemistry & Molecular Biology; Medicine, Research & Experimental
WE Science Citation Index Expanded (SCI-EXPANDED)
SC Biochemistry & Molecular Biology; Research & Experimental Medicine
GA 8L3KR
UT WOS:000923684400001
PM 36456416
OA Green Submitted, hybrid
DA 2026-02-11
ER

PT J
AU Abreu, SC
   Weiss, DJ
   Rocco, PRM
AF Abreu, Soraia C.
   Weiss, Daniel J.
   Rocco, Patricia R. M.
TI Extracellular vesicles derived from mesenchymal stromal cells: a
   therapeutic option in respiratory diseases?
SO STEM CELL RESEARCH & THERAPY
LA English
DT Review
ID ACUTE LUNG INJURY; BRONCHOALVEOLAR LAVAGE FLUID; ALLERGIC AIRWAY
   INFLAMMATION; STEM-CELLS; IN-VITRO; MESSENGER-RNA; PARACRINE ACTION;
   TISSUE-REPAIR; MICROVESICLES; EXOSOMES
AB Extracellular vesicles (EVs) are plasma membrane-bound fragments released from several cell types, including mesenchymal stromal cells (MSCs), constitutively or under stimulation. EVs derived from MSCs and other cell types transfer molecules (such as DNA, proteins/peptides, mRNA, microRNA, and lipids) and/or organelles with reparative and anti-inflammatory properties to recipient cells. The paracrine anti-inflammatory effects promoted by MSC-derived EVs have attracted significant interest in the regenerative medicine field, including for potential use in lung injuries. In the present review, we describe the characteristics, biological activities, and mechanisms of action of MSC-derived EVs. We also review the therapeutic potential of EVs as reported in relevant preclinical models of acute and chronic respiratory diseases, such as pneumonia, acute respiratory distress syndrome, asthma, and pulmonary arterial hypertension. Finally, we discuss possible approaches for potentiating the therapeutic effects of MSC-derived EVs so as to enable use of this therapy in clinical practice.
C1 [Abreu, Soraia C.; Rocco, Patricia R. M.] Univ Fed Rio de Janeiro, Carlos Chagas Filho Inst Biophys, Lab Pulm Invest, Ilha Fundao, Av Carlos Chagas Filho 373, BR-21941902 Rio De Janeiro, RJ, Brazil.
   [Weiss, Daniel J.] Univ Vermont, Coll Med, Vermont Lung Ctr, Dept Med, 89 Beaumont Ave Given, Burlington, VT 05405 USA.
C3 Universidade Federal do Rio de Janeiro; University of Vermont
RP Rocco, PRM (corresponding author), Univ Fed Rio de Janeiro, Carlos Chagas Filho Inst Biophys, Lab Pulm Invest, Ilha Fundao, Av Carlos Chagas Filho 373, BR-21941902 Rio De Janeiro, RJ, Brazil.
EM prmrocco@gmail.com
RI Rieken Macedo Rocco, Patricia/I-7460-2012
OI Rieken Macedo Rocco, Patricia/0000-0003-1412-7136
FU Brazilian Council for Scientific and Technological Development (CNPq);
   Rio de Janeiro State Research Foundation (FAPERJ); Coordination for the
   Improvement of Higher Education Personnel (CAPES); Department of Science
   and Technology-Brazilian Ministry of Health (DECIT/MS)
FX This study was supported by the Brazilian Council for Scientific and
   Technological Development (CNPq), the Rio de Janeiro State Research
   Foundation (FAPERJ), the Coordination for the Improvement of Higher
   Education Personnel (CAPES), and the Department of Science and
   Technology-Brazilian Ministry of Health (DECIT/MS).
CR Abreu SC, 2013, RESP PHYSIOL NEUROBI, V187, P190, DOI 10.1016/j.resp.2013.03.014
   Admyre C, 2008, ALLERGY, V63, P404, DOI 10.1111/j.1398-9995.2007.01600.x
   Akyurekli C, 2015, STEM CELL REV REP, V11, P150, DOI 10.1007/s12015-014-9545-9
   Aliotta JM, 2013, CARDIOVASC RES, V100, P354, DOI 10.1093/cvr/cvt184
   Almqvist N, 2008, IMMUNOLOGY, V125, P21, DOI 10.1111/j.1365-2567.2008.02812.x
   Baglio SR, 2015, STEM CELL RES THER, V6, DOI 10.1186/s13287-015-0116-z
   Baglio SR, 2012, FRONT PHYSIOL, V3, DOI 10.3389/fphys.2012.00359
   Bakouboula B, 2008, AM J RESP CRIT CARE, V177, P536, DOI 10.1164/rccm.200706-840OC
   Baranova IN, 2008, J IMMUNOL, V181, P7147, DOI 10.4049/jimmunol.181.10.7147
   Bell GI, 2012, STEM CELLS DEV, V21, P1863, DOI 10.1089/scd.2011.0634
   Biancone L, 2012, NEPHROL DIAL TRANSPL, V27, P3037, DOI 10.1093/ndt/gfs168
   Bourdonnay E, 2015, J EXP MED, V212, P729, DOI 10.1084/jem.20141675
   Bruno S, 2015, IMMUNOL LETT, V168, P154, DOI 10.1016/j.imlet.2015.06.007
   Bruno S, 2013, PEDIATR NEPHROL, V28, P2249, DOI 10.1007/s00467-013-2413-z
   Camussi G, 2013, BIOCHEM SOC T, V41, P283, DOI 10.1042/BST20120192
   Camussi G, 2010, KIDNEY INT, V78, P838, DOI 10.1038/ki.2010.278
   Chen JY, 2014, PLOS ONE, V9, DOI 10.1371/journal.pone.0115316
   Chen J, 2015, BIOMED RES INT, V2015, DOI 10.1155/2015/985814
   Collino F, 2010, PLOS ONE, V5, DOI 10.1371/journal.pone.0011803
   Conforti A, 2014, STEM CELLS DEV, V23, P2591, DOI 10.1089/scd.2014.0091
   Cruz FF, 2015, STEM CELL TRANSL MED, V4, P1302, DOI 10.5966/sctm.2014-0280
   Dale GL, 2009, PLATELETS, V20, P361, DOI 10.1080/09537100903096692
   Demayo F, 2002, AM J PHYSIOL-LUNG C, V283, pL510, DOI 10.1152/ajplung.00144.2002
   Dooner MS, 2008, STEM CELLS DEV, V17, P207, DOI 10.1089/scd.2007.0195
   Eirin A, 2014, GENE, V551, P55, DOI 10.1016/j.gene.2014.08.041
   Fierabracci A, 2015, CELL TRANSPLANT, V24, P133, DOI 10.3727/096368913X675728
   Fujita Y, 2015, TRENDS MOL MED, V21, P533, DOI 10.1016/j.molmed.2015.07.004
   Gonzalez-Rey E, 2009, GUT, V58, P929, DOI 10.1136/gut.2008.168534
   Goodwin M, 2011, STEM CELLS, V29, P1137, DOI 10.1002/stem.656
   Goolaerts A, 2014, AM J PHYSIOL-LUNG C, V306, pL975, DOI 10.1152/ajplung.00242.2013
   Gould SJ, 2013, J EXTRACELL VESICLES, V2, DOI 10.3402/jev.v2i0.20389
   György B, 2015, ANNU REV PHARMACOL, V55, P439, DOI 10.1146/annurev-pharmtox-010814-124630
   Hackstein H, 2015, RESP RES, V16, DOI 10.1186/s12931-015-0288-1
   Hofmann NA, 2012, PLOS ONE, V7, DOI 10.1371/journal.pone.0044468
   Iglesias DM, 2012, PLOS ONE, V7, DOI 10.1371/journal.pone.0042840
   Ionescu L, 2012, AM J PHYSIOL-LUNG C, V303, pL967, DOI 10.1152/ajplung.00144.2011
   Katsuda T, 2013, PROTEOMICS, V13, P1637, DOI 10.1002/pmic.201200373
   Kim HS, 2012, J PROTEOME RES, V11, P839, DOI 10.1021/pr200682z
   Kordelas L, 2014, LEUKEMIA, V28, P970, DOI 10.1038/leu.2014.41
   Lai RC, 2015, SEMIN CELL DEV BIOL, V40, P82, DOI 10.1016/j.semcdb.2015.03.001
   Lai RC, 2011, REGEN MED, V6, P481, DOI [10.2217/rme.11.35, 10.2217/RME.11.35]
   Lai YS, 2012, J DRUG TARGET, V20, P246, DOI 10.3109/1061186X.2011.639023
   Lalu MM, 2012, PLOS ONE, V7, DOI 10.1371/journal.pone.0047559
   Lathrop MJ, 2014, STEM CELL TRANSL MED, V3, P194, DOI 10.5966/sctm.2013-0061
   Lee C, 2012, CIRCULATION, V126, P2601, DOI 10.1161/CIRCULATIONAHA.112.114173
   Lee JW, 2011, STEM CELLS, V29, P913, DOI 10.1002/stem.643
   Levänen B, 2013, J ALLERGY CLIN IMMUN, V131, P894, DOI 10.1016/j.jaci.2012.11.039
   Li LX, 2015, INT J CLIN EXP MED, V8, P3825
   Lopatina T, 2014, CELL COMMUN SIGNAL, V12, DOI 10.1186/1478-811X-12-26
   Lötvall J, 2014, J EXTRACELL VESICLES, V3, DOI 10.3402/jev.v3.26913
   MacDonald IA, 2012, RES MICROBIOL, V163, P607, DOI 10.1016/j.resmic.2012.10.020
   Maron-Gutierrez T, 2013, CRIT CARE MED, V41, pE319, DOI 10.1097/CCM.0b013e31828a663e
   Martinez FD, 2013, LANCET, V382, P1360, DOI 10.1016/S0140-6736(13)61536-6
   Mathivanan S, 2009, PROTEOMICS, V9, P4997, DOI 10.1002/pmic.200900351
   Matthay MA, 2012, EUR RESPIR J, V39, P1062, DOI 10.1183/09031936.00204211
   Mokarizadeh A, 2012, IMMUNOL LETT, V147, P47, DOI 10.1016/j.imlet.2012.06.001
   Monsel A, 2015, AM J RESP CRIT CARE, V192, P324, DOI 10.1164/rccm.201410-1765OC
   Olaya-Abril A, 2014, J PROTEOMICS, V106, P46, DOI 10.1016/j.jprot.2014.04.023
   Papierniak ES, 2013, AM J THER, V20, P79, DOI 10.1097/MJT.0b013e31826915c2
   Paredes PT, 2012, ALLERGY, V67, P911, DOI 10.1111/j.1398-9995.2012.02835.x
   Park JA, 2012, J ALLERGY CLIN IMMUN, V130, P1375, DOI 10.1016/j.jaci.2012.05.031
   Parolini I, 2009, J BIOL CHEM, V284, P34211, DOI 10.1074/jbc.M109.041152
   Pasha Z, 2008, CARDIOVASC RES, V77, P134, DOI 10.1093/cvr/cvm025
   Phinney DG, 2015, NAT COMMUN, V6, DOI 10.1038/ncomms9472
   Pinkerton M, 2013, J ALLERGY CLIN IMMUN, V132, P217, DOI 10.1016/j.jaci.2013.03.006
   Prado N, 2008, J IMMUNOL, V181, P1519, DOI 10.4049/jimmunol.181.2.1519
   Qazi KR, 2010, THORAX, V65, P1016, DOI 10.1136/thx.2009.132027
   Quesenberry PJ, 2008, STEM CELL REV, V4, P137, DOI 10.1007/s12015-008-9036-y
   Quesenberry PJ, 2014, STEM CELLS DEV, V23, P1429, DOI 10.1089/scd.2013.0594
   Ratajczak J, 2006, LEUKEMIA, V20, P847, DOI 10.1038/sj.leu.2404132
   Rubenfeld GD, 2005, NEW ENGL J MED, V353, P1685, DOI 10.1056/NEJMoa050333
   Sarkar A, 2009, PLOS ONE, V4, DOI 10.1371/journal.pone.0007140
   Tetta C, 2011, ORGANOGENESIS, V7, P105, DOI 10.4161/org.7.2.15782
   Tian YH, 2014, BIOMATERIALS, V35, P2383, DOI 10.1016/j.biomaterials.2013.11.083
   Tomasoni S, 2013, STEM CELLS DEV, V22, DOI 10.1089/scd.2012.0266
   Waszak P, 2012, STEM CELLS DEV, V21, P2789, DOI 10.1089/scd.2010.0566
   Zhang B, 2014, STEM CELLS DEV, V23, P1233, DOI 10.1089/scd.2013.0479
   Zhao SM, 2010, STEM CELLS DEV, V19, P607, DOI 10.1089/scd.2009.0345
   Zhu YG, 2014, STEM CELLS, V32, P116, DOI 10.1002/stem.1504
NR 79
TC 107
Z9 117
U1 0
U2 30
PU BMC
PI LONDON
PA CAMPUS, 4 CRINAN ST, LONDON N1 9XW, ENGLAND
SN 1757-6512
J9 STEM CELL RES THER
JI Stem Cell Res. Ther.
PD APR 14
PY 2016
VL 7
AR 53
DI 10.1186/s13287-016-0317-0
PG 10
WC Cell & Tissue Engineering; Cell Biology; Medicine, Research &
   Experimental
WE Science Citation Index Expanded (SCI-EXPANDED)
SC Cell Biology; Research & Experimental Medicine
GA DK1AO
UT WOS:000374644500002
PM 27075363
OA Green Submitted, gold
DA 2026-02-11
ER

PT J
AU Nagelkerke, A
   Ojansivu, M
   van der Koog, L
   Whittaker, TE
   Cunnane, EM
   Silva, AM
   Dekker, N
   Stevens, MM
AF Nagelkerke, Anika
   Ojansivu, Miina
   van der Koog, Luke
   Whittaker, Thomas E.
   Cunnane, Eoghan M.
   Silva, Andreia M.
   Dekker, Niek
   Stevens, Molly M.
TI Extracellular vesicles for tissue repair and regeneration: Evidence,
   challenges and opportunities
SO ADVANCED DRUG DELIVERY REVIEWS
LA English
DT Review
DE Regenerative medicine; Mesenchymal stem cells; Therapeutic cargo
   delivery; EV-engineering; EV-functionalized biomaterials; Clinical trial
ID MESENCHYMAL STEM-CELLS; STROMAL CELLS; IN-VITRO; FUNCTIONAL RECOVERY;
   CARDIAC-FUNCTION; MESSENGER-RNAS; TUMOR-GROWTH; EXOSOMES; MICROVESICLES;
   ANGIOGENESIS
AB Extracellular vesicles (EVs) are biological nanoparticles naturally secreted by cells, acting as delivery vehicles for molecular messages. During the last decade, EVs have been assigned multiple functions that have established their potential as therapeutic mediators for a variety of diseases and conditions. In this review paper, we report on the potential of EVs in tissue repair and regeneration. The regenerative properties that have been associated with EVs are explored, detailing the molecular cargo they carry that is capable of mediating such effects, the signaling cascades triggered in target cells and the functional outcome achieved. EV interactions and biodistribution in vivo that influence their regenerative effects are also described, particularly upon administration in combination with biomaterials. Finally, we review the progress that has been made for the successful implementation of EV regenerative therapies in a clinical setting. (c) 2021 Elsevier B.V. All rights reserved.
C1 [Nagelkerke, Anika] Univ Groningen, Groningen Res Inst Pharm, Pharmaceut Anal, POB 196,XB20, NL-9700 AD Groningen, Netherlands.
   [Ojansivu, Miina; Stevens, Molly M.] Karolinska Inst, Dept Med Biochem & Biophys, Stockholm, Sweden.
   [van der Koog, Luke] Univ Groningen, Groningen Res Inst Pharm, Mol Pharmacol, POB 196,XB10, NL-9700 AD Groningen, Netherlands.
   [van der Koog, Luke] Univ Groningen, Univ Med Ctr Groningen, GRIAC Res Inst, Groningen, Netherlands.
   [Whittaker, Thomas E.; Cunnane, Eoghan M.; Stevens, Molly M.] Imperial Coll London, Dept Mat, London SW7 2AZ, England.
   [Whittaker, Thomas E.; Cunnane, Eoghan M.; Stevens, Molly M.] Imperial Coll London, Dept Bioengn, London, England.
   [Whittaker, Thomas E.; Cunnane, Eoghan M.; Stevens, Molly M.] Imperial Coll London, Inst Biomed Engn, London, England.
   [Silva, Andreia M.; Dekker, Niek] AstraZeneca, BioPharmaceut R&D, Discovery Sci, Discovery Biol, Gothenburg, Sweden.
   [Whittaker, Thomas E.] UCL Great Ormond St Inst Child Hlth, Dept Infect Immun & Inflammat, London, England.
C3 University of Groningen; Karolinska Institutet; University of Groningen;
   University of Groningen; Imperial College London; Imperial College
   London; Imperial College London; AstraZeneca; University of London;
   University College London
RP Stevens, MM (corresponding author), Imperial Coll London, Dept Mat, London SW7 2AZ, England.
EM a.p.nagelkerke@rug.nl; miina.ojansivu@ki.se; l.van.der.koog@rug.nl;
   e.cunnane@imperial.ac.uk; andreia.silva@astrazeneca.com;
   niek.dekker@astrazeneca.com; m.stevens@imperial.ac.uk
RI Whittaker, Thomas E/AAC-5237-2019; van der Koog, Luke/KOD-2420-2024;
   cunnane, eoghan/ABG-6287-2021; Stevens, Molly/J-6495-2013; Silva, Aneia
   M/AAY-1152-2021
OI Whittaker, Thomas E/0000-0002-3181-4571; Ojansivu,
   Miina/0000-0002-5493-3530; van der Koog, Luke/0000-0001-6785-0921;
   cunnane, eoghan/0000-0001-5599-9040; Nagelkerke,
   Anika/0000-0002-7541-588X; Stevens, Molly/0000-0002-7335-266X; Silva,
   Aneia M/0000-0001-6365-1407; Dekker, Niek/0000-0001-8245-6041
FU Jane and Aatos Erkko Foundation; Otto A. Malm Foundation; Paulo
   Foundation; Oskar Huttunen Foundation; Swedish Foundation of Strategic
   Research through the Industrial Research Centre "FoRmulaEx" [IRC150065];
   Molecular Life and Health Program of the University of Groningen;
   Rosetrees Trust; EPSRC; UK Regenerative Medicine Platform
   "Acellular/Smart Materials - 3D Architecture" [MR/R015651/1]; Medical
   Research Council [MR/R015651/1] Funding Source: researchfish; MRC
   [MR/R015651/1] Funding Source: UKRI
FX MO was funded by grants from the Jane and Aatos Erkko Foundation, Otto
   A. Malm Foundation, The Paulo Foundation and The Oskar Huttunen
   Foundation. MO and MMS are grateful for support from the Swedish
   Foundation of Strategic Research through the Industrial Research Centre
   "FoRmulaEx" (IRC150065) . LvdK is supported by a PhD scholarship from
   the Molecular Life and Health Program of the University of Groningen.
   TEW was funded by the Rosetrees Trust and the EPSRC. EMC and MMS were
   funded by a grant from the UK Regenerative Medicine Platform
   "Acellular/Smart Materials - 3D Architecture" (MR/R015651/1) . AMS is a
   PostDoc fellow of the AstraZeneca R&D PostDoc Program.
CR Abels ER, 2016, CELL MOL NEUROBIOL, V36, P301, DOI 10.1007/s10571-016-0366-z
   Aderibigbe B, 2017, PHARMACEUTICS, V9, DOI 10.3390/pharmaceutics9010002
   Afizadeh R, 2019, J CHEM NEUROANAT, V96, P126, DOI 10.1016/j.jchemneu.2019.01.003
   Albanese M., 2020, BIORXIV
   Alvarez-Erviti L, 2011, NAT BIOTECHNOL, V29, P341, DOI 10.1038/nbt.1807
   Anger F, 2019, STEM CELLS DEV, V28, P1451, DOI 10.1089/scd.2019.0085
   Ankrum JA, 2014, NAT BIOTECHNOL, V32, P252, DOI 10.1038/nbt.2816
   Antes TJ, 2018, J NANOBIOTECHNOL, V16, DOI 10.1186/s12951-018-0388-4
   Armstrong JPK, 2018, ADV DRUG DELIVER REV, V130, P12, DOI 10.1016/j.addr.2018.06.017
   Armstrong JPK, 2017, ACS NANO, V11, P69, DOI 10.1021/acsnano.6b07607
   Balbi C, 2019, INT J CARDIOL, V287, P87, DOI 10.1016/j.ijcard.2019.04.011
   Balbi C, 2017, STEM CELL TRANSL MED, V6, P1340, DOI 10.1002/sctm.16-0297
   Baraniak PR, 2010, REGEN MED, V5, P121, DOI [10.2217/rme.09.74, 10.2217/RME.09.74]
   Barile L, 2014, CARDIOVASC RES, V103, P530, DOI 10.1093/cvr/cvu167
   Basalova N, 2020, CELLS-BASEL, V9, DOI 10.3390/cells9051272
   Bian SY, 2014, J MOL MED, V92, P387, DOI 10.1007/s00109-013-1110-5
   Blázquez R, 2018, ACTA BIOMATER, V71, P318, DOI 10.1016/j.actbio.2018.02.014
   Brennan MA, 2020, ADV FUNCT MATER, V30, DOI 10.1002/adfm.201909125
   Bruno S, 2017, TISSUE ENG PT A, V23, P1262, DOI [10.1089/ten.TEA.2017.0069, 10.1089/ten.tea.2017.0069]
   Caplan H, 2019, FRONT IMMUNOL, V10, DOI 10.3389/fimmu.2019.01645
   Center for Biologics Evaluation and Research Food and Drug Administration, 2019, PUBL SAF NOT EX PROD
   Cha JM, 2018, SCI REP-UK, V8, DOI 10.1038/s41598-018-19211-6
   Chen B, 2019, PLAST RECONSTR SURG, V144, p816E, DOI 10.1097/PRS.0000000000006175
   Chen CY, 2018, THERANOSTICS, V8, P1607, DOI 10.7150/thno.22958
   Chen J, 2019, J CELL PHYSIOL, V234, P23097, DOI 10.1002/jcp.28873
   Chen L, 2018, MOL IMMUNOL, V93, P38, DOI 10.1016/j.molimm.2017.11.008
   Chen PF, 2019, THERANOSTICS, V9, P2439, DOI 10.7150/thno.31017
   Chen Q, 2020, MOL CELL BIOCHEM, V465, P103, DOI 10.1007/s11010-019-03671-z
   Chen S, 2019, CELL PROLIFERAT, V52, DOI 10.1111/cpr.12669
   Chen WC, 2013, NANOTECHNOL REV, V2, P201, DOI 10.1515/ntrev-2012-0040
   Chen W, 2018, MACROMOL BIOSCI, V18, DOI 10.1002/mabi.201700242
   Chen YH, 2018, STEM CELL RES THER, V9, DOI 10.1186/s13287-018-1047-2
   Chen YQ, 2017, STEM CELL RES THER, V8, DOI 10.1186/s13287-017-0722-z
   Chevillet JR, 2014, P NATL ACAD SCI USA, V111, P14888, DOI 10.1073/pnas.1408301111
   Chew JRJ, 2019, ACTA BIOMATER, V89, P252, DOI 10.1016/j.actbio.2019.03.021
   Choi HY, 2014, PLOS ONE, V9, DOI 10.1371/journal.pone.0087853
   Choi YH, 2011, HUM GENE THER, V22, P3, DOI 10.1089/hum.2010.211
   Chung JJ, 2020, J THORAC CARDIOV SUR, V159, P1825, DOI 10.1016/j.jtcvs.2019.06.017
   Clark L, 2019, TLS-TIMES LIT SUPPL, P8
   Corso G, 2019, J EXTRACELL VESICLES, V8, DOI 10.1080/20013078.2019.1663043
   Cosenza S, 2017, SCI REP-UK, V7, DOI 10.1038/s41598-017-15376-8
   Cunnane EM, 2020, ACS APPL MATER INTER, V12, P26955, DOI 10.1021/acsami.0c06609
   Dai MJ, 2017, TISSUE ENG PT A, V23, P1221, DOI [10.1089/ten.TEA.2017.0045, 10.1089/ten.tea.2017.0045]
   Damania A, 2018, STEM CELL RES THER, V9, DOI 10.1186/s13287-017-0752-6
   Davies OG, 2017, SCI REP-UK, V7, DOI 10.1038/s41598-017-13027-6
   de Beer J., 2016, Patent, Patent No. 15112180
   Hoang DH, 2020, FRONT MOL BIOSCI, V7, DOI 10.3389/fmolb.2020.00119
   Diomede F, 2018, INT J NANOMED, V13, P3805, DOI 10.2147/IJN.S162836
   Diomede F, 2018, STEM CELL RES THER, V9, DOI 10.1186/s13287-018-0850-0
   Dozio V, 2017, J EXTRACELL VESICLES, V6, DOI 10.1080/20013078.2017.1302705
   Dzialo E, 2019, INT J MOL SCI, V20, DOI 10.3390/ijms20061436
   El Harane N, 2018, EUR HEART J, V39, P1835, DOI 10.1093/eurheartj/ehy012
   Escobar-Ivirico J.L., 2020, 435 EPP
   Escudier B, 2005, J TRANSL MED, V3, DOI 10.1186/1479-5876-3-10
   Fang S, 2016, STEM CELL TRANSL MED, V5, P1425, DOI 10.5966/sctm.2015-0367
   Feng D, 2010, TRAFFIC, V11, P675, DOI 10.1111/j.1600-0854.2010.01041.x
   Figliolini F, 2020, ARTERIOSCL THROM VAS, V40, P239, DOI 10.1161/ATVBAHA.119.313506
   Forbes GM, 2014, CLIN GASTROENTEROL H, V12, P64, DOI 10.1016/j.cgh.2013.06.021
   French KC, 2017, SEMIN CELL DEV BIOL, V67, P48, DOI 10.1016/j.semcdb.2017.01.002
   Friedman RC, 2009, GENOME RES, V19, P92, DOI 10.1101/gr.082701.108
   Fu SY, 2020, NANOIMPACT, V20, DOI 10.1016/j.impact.2020.100261
   Fuhrmann G, 2018, ADV MATER, V30, DOI 10.1002/adma.201706616
   Fuhrmann G, 2015, J CONTROL RELEASE, V205, P35, DOI 10.1016/j.jconrel.2014.11.029
   Gangadaran P, 2018, FRONT PHARMACOL, V9, DOI 10.3389/fphar.2018.00169
   Gangadaran P, 2017, J CONTROL RELEASE, V264, P112, DOI 10.1016/j.jconrel.2017.08.022
   García LF, 2020, FRONT IMMUNOL, V11, DOI 10.3389/fimmu.2020.01441
   Gatti S, 2011, NEPHROL DIAL TRANSPL, V26, P1474, DOI 10.1093/ndt/gfr015
   Gee P, 2020, NAT COMMUN, V11, DOI 10.1038/s41467-020-14957-y
   Giebel Bernd, 2017, Stem Cell Investig, V4, P84, DOI [10.21037/sci.2017.09.06, 10.21037/sci.2017.09.06]
   GLASS C, 2011, MOL CELL BIOCHEM, V357, P135, DOI DOI 10.1007/S11010-011-0883-5
   Glass C, 2011, AM J PHYSIOL-HEART C, V301, pH2038, DOI 10.1152/ajpheart.00271.2011
   Gnecchi M, 2005, NAT MED, V11, P367, DOI 10.1038/nm0405-367
   Gnecchi M, 2006, FASEB J, V20, P661, DOI 10.1096/fj.05-5211com
   González MA, 2009, GASTROENTEROLOGY, V136, P978, DOI 10.1053/j.gastro.2008.11.041
   Gonzalez-King H, 2017, STEM CELLS, V35, P1747, DOI 10.1002/stem.2618
   Grange C, 2014, INT J MOL MED, V33, P1055, DOI 10.3892/ijmm.2014.1663
   Guo XF, 2018, STEM CELL RES THER, V9, DOI 10.1186/s13287-018-0773-9
   Gupta D, 2020, J EXTRACELL VESICLES, V9, DOI 10.1080/20013078.2020.1800222
   Han CS, 2019, BIOMATER SCI-UK, V7, P2920, DOI 10.1039/c9bm00101h
   Han CS, 2019, MAT SCI ENG C-MATER, V99, P322, DOI 10.1016/j.msec.2019.01.122
   Han Y, 2019, CELLS-BASEL, V8, DOI 10.3390/cells8080886
   Harting MT, 2018, STEM CELLS, V36, P79, DOI 10.1002/stem.2730
   He JG, 2018, SCI REP-UK, V8, DOI 10.1038/s41598-018-27435-9
   Henriques-Antunes H, 2019, ACS NANO, V13, P8694, DOI 10.1021/acsnano.9b00376
   Hoshino A, 2015, NATURE, V527, P329, DOI 10.1038/nature15756
   Hu BL, 2016, CELL PHYSIOL BIOCHEM, V40, P155, DOI 10.1159/000452533
   Hu CX, 2018, J CELL MOL MED, V22, P1428, DOI 10.1111/jcmm.13492
   Hu SL, 2018, STEM CELL TRANSL MED, V7, P615, DOI 10.1002/sctm.17-0278
   Hu XL, 2019, STEM CELL RES THER, V10, DOI 10.1186/s13287-019-1278-x
   Hu Y, 2019, METABOLISM, V95, P93, DOI 10.1016/j.metabol.2019.01.009
   Hu Y, 2018, THERANOSTICS, V8, P169, DOI 10.7150/thno.21234
   Huang CC, 2020, ACTA BIOMATER, V109, P182, DOI 10.1016/j.actbio.2020.04.017
   Huang CC, 2016, BIOMATERIALS, V111, P103, DOI 10.1016/j.biomaterials.2016.09.029
   Huang J, 2020, INT CONF SYST SIGNAL, P11, DOI 10.1109/IWSSIP48289.2020.9145131
   Huang Q, 2018, ONCOL REP, V40, P2584, DOI 10.3892/or.2018.6672
   Huang RQ, 2019, AGING-US, V11, P7996, DOI 10.18632/aging.102314
   Hyun J, 2015, SCI REP-UK, V5, DOI 10.1038/srep14135
   Imai T, 2015, J EXTRACELL VESICLES, V4, DOI 10.3402/jev.v4.26238
   Iordachescu A, 2018, RSC ADV, V8, P7622, DOI 10.1039/c7ra12511a
   Jarmalaviciute A, 2015, CYTOTHERAPY, V17, P932, DOI 10.1016/j.jcyt.2014.07.013
   Jenjaroenpun P, 2013, PEERJ, V1, DOI 10.7717/peerj.201
   Jia YC, 2019, STEM CELL RES THER, V10, DOI 10.1186/s13287-018-1115-7
   Jiang M, 2018, CELL PHYSIOL BIOCHEM, V47, P864, DOI [10.1159/000490078and, 10.1159/000490078]
   Jing H, 2020, BIOMATERIALS, V231, DOI 10.1016/j.biomaterials.2019.119682
   Ju GQ, 2015, PLOS ONE, V10, DOI 10.1371/journal.pone.0121534
   Jung YJ, 2020, SCI ADV, V6, DOI 10.1126/sciadv.aay6721
   Kamerkar S, 2017, NATURE, V546, P498, DOI 10.1038/nature22341
   Kanada M, 2015, P NATL ACAD SCI USA, V112, pE1433, DOI 10.1073/pnas.1418401112
   Kang IS, 2020, BMB REP, V53, P118, DOI 10.5483/BMBRep.2020.53.2.235
   Kang J, 2019, GENE THER, V26, P491, DOI 10.1038/s41434-019-0101-8
   Kang K, 2015, STEM CELLS INT, V2015, DOI 10.1155/2015/659890
   Kang T, 2016, STEM CELL TRANSL MED, V5, P440, DOI 10.5966/sctm.2015-0177
   Katsuda T, 2013, SCI REP-UK, V3, DOI 10.1038/srep01197
   Kaur S, 2014, MATRIX BIOL, V37, P49, DOI 10.1016/j.matbio.2014.05.007
   Kauscher U, 2020, LANGMUIR, V36, P3912, DOI 10.1021/acs.langmuir.9b03479
   Keshtkar S, 2018, STEM CELL RES THER, V9, DOI 10.1186/s13287-018-0791-7
   Kim HS, 2012, J PROTEOME RES, V11, P839, DOI 10.1021/pr200682z
   Kowal J, 2016, P NATL ACAD SCI USA, V113, pE968, DOI 10.1073/pnas.1521230113
   Kuang YY, 2020, STROKE, V51
   Kusuma GD, 2018, FRONT PHARMACOL, V9, DOI 10.3389/fphar.2018.01199
   La Greca A, 2018, EXP MOL MED, V50, DOI 10.1038/s12276-018-0142-x
   Lai PL, 2018, J HEMATOL ONCOL, V11, DOI 10.1186/s13045-018-0680-7
   Lai RC, 2010, STEM CELL RES, V4, P214, DOI 10.1016/j.scr.2009.12.003
   Larssen P, 2017, MOL CELL PROTEOMICS, V16, P502, DOI [10.1074/mcp.A116.064725, 10.1074/mcp.M116.064725]
   Lässer C, 2018, MOL ASPECTS MED, V60, P1, DOI 10.1016/j.mam.2018.02.002
   Lázaro-Ibáñez E, 2021, ACS NANO, V15, P3212, DOI 10.1021/acsnano.0c09873
   Li D, 2018, FRONT NEUROSCI-SWITZ, V12, DOI 10.3389/fnins.2018.00845
   Li LM, 2012, PLOS ONE, V7, DOI 10.1371/journal.pone.0046957
   Li WY, 2018, ACS APPL MATER INTER, V10, P5240, DOI 10.1021/acsami.7b17620
   Li X, 2016, EBIOMEDICINE, V8, P72, DOI 10.1016/j.ebiom.2016.04.030
   Li XB, 2020, ORAL DIS, V26, P131, DOI 10.1111/odi.13202
   Li Y, 2017, STEM CELL RES THER, V8, DOI 10.1186/s13287-017-0648-5
   Li Z., 2017, CELL PROLIF, V50
   Liao FL, 2018, ACTA PHARMACOL SIN, V39, P552, DOI 10.1038/aps.2017.130
   Liao W, 2019, CLIN SCI, V133, P1955, DOI 10.1042/CS20181064
   Liu BH, 2018, NAT BIOMED ENG, V2, P293, DOI 10.1038/s41551-018-0229-7
   Liu Q, 2016, J CLIN INVEST, V126, P2805, DOI 10.1172/JCI84577
   Liu XL, 2017, NANOSCALE, V9, P4430, DOI 10.1039/c7nr00352h
   Lopatina T, 2014, CELL COMMUN SIGNAL, V12, DOI 10.1186/1478-811X-12-26
   Lopez-Verrilli MA, 2016, NEUROSCIENCE, V320, P129, DOI 10.1016/j.neuroscience.2016.01.061
   Losurdo M, 2020, STEM CELL TRANSL MED, V9, P1068, DOI 10.1002/sctm.19-0327
   Lou GH, 2017, J CELL MOL MED, V21, P2963, DOI 10.1111/jcmm.13208
   Lu ZF, 2017, TISSUE ENG PT A, V23, P1212, DOI 10.1089/ten.tea.2016.0548
   Luo ZW, 2019, NANOSCALE, V11, P20884, DOI 10.1039/c9nr02791b
   Lv KQ, 2019, THERANOSTICS, V9, P7403, DOI 10.7150/thno.32637
   Maji S, 2017, J APPL TOXICOL, V37, P310, DOI 10.1002/jat.3362
   Man K, 2020, NANOMATERIALS-BASEL, V10, DOI 10.3390/nano10091838
   Mao GP, 2018, STEM CELL RES THER, V9, DOI 10.1186/s13287-018-1004-0
   Mao GP, 2018, J CELL MOL MED, V22, P5354, DOI 10.1111/jcmm.13808
   Mardpour S, 2019, ACS APPL MATER INTER, V11, P37421, DOI 10.1021/acsami.9b10126
   Markov O, 2019, FRONT PHARMACOL, V10, DOI 10.3389/fphar.2019.01152
   Martins M, 2016, STEM CELL REP, V6, P284, DOI 10.1016/j.stemcr.2016.01.001
   Martins-Marques T, 2016, J EXTRACELL VESICLES, V5, DOI 10.3402/jev.v5.32538
   Maugeri M, 2019, NAT COMMUN, V10, DOI 10.1038/s41467-019-12275-6
   McBride JD, 2017, STEM CELLS DEV, V26, P1384, DOI 10.1089/scd.2017.0087
   Medina A, 2010, WOUND REPAIR REGEN, V18, P245, DOI 10.1111/j.1524-475X.2010.00580.x
   Mellows B, 2017, STEM CELLS DEV, V26, P1316, DOI 10.1089/scd.2017.0089
   Mendt M, 2018, JCI INSIGHT, V3, DOI 10.1172/jci.insight.99263
   Mitchell R, 2019, STEM CELL RES THER, V10, DOI 10.1186/s13287-019-1213-1
   Montecalvo A, 2012, BLOOD, V119, P756, DOI 10.1182/blood-2011-02-338004
   Moon GJ, 2019, TRANSL STROKE RES, V10, P509, DOI 10.1007/s12975-018-0668-1
   Morelli AE, 2004, BLOOD, V104, P3257, DOI 10.1182/blood-2004-03-0824
   Morigi M, 2004, J AM SOC NEPHROL, V15, P1794, DOI 10.1097/01.ASN.0000128974.07460.34
   Morishita M, 2015, J PHARM SCI-US, V104, P705, DOI 10.1002/jps.24251
   Munshi A, 2019, STEM CELL RES THER, V10, DOI 10.1186/s13287-019-1516-2
   Murphy DE, 2019, EXP MOL MED, V51
   Nabhan JF, 2012, P NATL ACAD SCI USA, V109, P4146, DOI 10.1073/pnas.1200448109
   Nair R, 2014, STEM CELLS DEV, V23, P1625, DOI 10.1089/scd.2013.0633
   Narayanan K, 2018, BIOMATERIALS, V182, P312, DOI 10.1016/j.biomaterials.2018.08.027
   Nikravesh N, 2019, ADV HEALTHC MATER, V8, DOI 10.1002/adhm.201801604
   O'Dea KP, 2020, J EXTRACELL VESICLES, V9, DOI 10.1080/20013078.2019.1706708
   Otero-Ortega L, 2018, J CEREBR BLOOD F MET, V38, P767, DOI 10.1177/0271678X17708917
   Otero-Ortega L, 2017, SCI REP-UK, V7, DOI 10.1038/srep44433
   Ouyang B, 2020, NAT MATER, V19, P1362, DOI 10.1038/s41563-020-0755-z
   Paganini C, 2019, BIOTECHNOL J, V14, DOI 10.1002/biot.201800528
   Park EJ, 2019, BLOOD ADV, V3, P1, DOI 10.1182/bloodadvances.2018024877
   Pascucci L, 2014, J CONTROL RELEASE, V192, P262, DOI 10.1016/j.jconrel.2014.07.042
   Penders J, 2018, NAT COMMUN, V9, DOI 10.1038/s41467-018-06397-6
   Peng YQ, 2018, PLOS ONE, V13, DOI 10.1371/journal.pone.0194004
   Pitt JM, 2014, J IMMUNOL, V193, P1006, DOI 10.4049/jimmunol.1400703
   Poulos J, 2018, STEM CELL RES THER, V9, DOI 10.1186/s13287-017-0735-7
   Povero D, 2019, JCI INSIGHT, V4, DOI 10.1172/jci.insight.125652
   Pusic AD, 2014, J NEUROIMMUNOL, V266, P12, DOI 10.1016/j.jneuroim.2013.10.014
   Qin YW, 2016, SCI REP-UK, V6, DOI 10.1038/srep20880
   Qiu GG, 2019, STEM CELL RES THER, V10, DOI 10.1186/s13287-019-1484-6
   Quah BJC, 2005, BLOOD CELL MOL DIS, V35, P94, DOI 10.1016/j.bcmd.2005.05.002
   Ramasubramanian L, 2020, BIOMOLECULES, V10, DOI 10.3390/biom10010048
   Rana S, 2012, INT J BIOCHEM CELL B, V44, P1574, DOI 10.1016/j.biocel.2012.06.018
   Rao F, 2019, STEM CELLS INT, V2019, DOI 10.1155/2019/2546367
   Rashed MH, 2017, INT J MOL SCI, V18, DOI 10.3390/ijms18030538
   Ratti M, 2020, TARGET ONCOL, V15, P261, DOI 10.1007/s11523-020-00717-x
   Reiner AT, 2017, STEM CELL TRANSL MED, V6, P1730, DOI 10.1002/sctm.17-0055
   Ren S, 2019, STEM CELL RES THER, V10, DOI 10.1186/s13287-019-1152-x
   Reshke R, 2020, NAT BIOMED ENG, V4, P52, DOI 10.1038/s41551-019-0502-4
   Resnick IB, 2013, AM J BLOOD RES, V3, P225
   Royo F, 2019, NANOSCALE, V11, P1531, DOI 10.1039/c8nr03900c
   Saleh AF, 2019, NANOSCALE, V11, P6990, DOI 10.1039/c8nr08720b
   Roballo KCS, 2019, SCI REP-UK, V9, DOI 10.1038/s41598-019-47229-x
   Saunderson SC, 2014, BLOOD, V123, P208, DOI 10.1182/blood-2013-03-489732
   Scuteri A, 2011, CURR STEM CELL RES T, V6, P82, DOI 10.2174/157488811795495486
   Shao LB, 2017, BIOMED RES INT, V2017, DOI 10.1155/2017/4150705
   Shi H, 2017, THERANOSTICS, V7, P1674, DOI 10.7150/thno.18082
   Shi Q, 2017, FRONT PHARMACOL, V8, DOI 10.3389/fphar.2017.00058
   Shi ZZ, 2019, J TRANSL MED, V17, DOI 10.1186/s12967-019-1960-x
   Shimoda A, 2019, SCI REP-UK, V9, DOI 10.1038/s41598-019-47760-x
   Shojaati G, 2019, STEM CELL TRANSL MED, V8, P1192, DOI 10.1002/sctm.18-0297
   Shyam H, 2017, REGEN MED, V12, P111, DOI 10.2217/rme-2016-0162
   Simonsen JB, 2019, J EXTRACELL VESICLES, V8, DOI 10.1080/20013078.2019.1582237
   Sisa C, 2019, FRONT PHYSIOL, V10, DOI 10.3389/fphys.2019.00282
   Skog J, 2008, NAT CELL BIOL, V10, P1470, DOI 10.1038/ncb1800
   Smart N, 2008, CIRC RES, V102, P1155, DOI 10.1161/CIRCRESAHA.108.175158
   Smyth T, 2015, J CONTROL RELEASE, V199, P145, DOI 10.1016/j.jconrel.2014.12.013
   Soares AR, 2015, SCI REP-UK, V5, DOI 10.1038/srep13243
   Song H, 2019, NANO LETT, V19, P3040, DOI 10.1021/acs.nanolett.9b00287
   Song Y, 2019, THERANOSTICS, V9, P2346, DOI 10.7150/thno.29945
   Stam J, 2021, J CHROMATOGR B, V1169, DOI 10.1016/j.jchromb.2021.122604
   Stronati E, 2019, INT J MOL SCI, V20, DOI 10.3390/ijms20153691
   Sun DM, 2010, MOL THER, V18, P1606, DOI 10.1038/mt.2010.105
   Sun H, 2019, J CELL BIOCHEM, V120, P171, DOI 10.1002/jcb.27289
   Sun RN, 2019, J CELL PHYSIOL, V234, P21947, DOI 10.1002/jcp.28758
   Tao SC, 2017, STEM CELL TRANSL MED, V6, P736, DOI 10.5966/sctm.2016-0275
   Tao SC, 2017, THERANOSTICS, V7, P180, DOI 10.7150/thno.17133
   Teng F, 2021, ADV SCI, V8, DOI 10.1002/advs.202003505
   Théry C, 2018, J EXTRACELL VESICLES, V7, DOI 10.1080/20013078.2018.1535750
   Tian Y, 2018, ACS NANO, V12, P671, DOI 10.1021/acsnano.7b07782
   Tieu A, 2020, ACS NANO, V14, P9728, DOI 10.1021/acsnano.0c01363
   Timmers L, 2008, STEM CELL RES, V1, P129, DOI 10.1016/j.scr.2008.02.002
   Tofiño-Vian M, 2018, CELL PHYSIOL BIOCHEM, V47, P11, DOI 10.1159/000489739
   Togliatto G, 2016, INT J OBESITY, V40, P102, DOI 10.1038/ijo.2015.123
   Tomasoni S, 2013, STEM CELLS DEV, V22, DOI 10.1089/scd.2012.0266
   Tsiapalis D, 2020, CELLS-BASEL, V9, DOI 10.3390/cells9040991
   Turchinovich A, 2011, NUCLEIC ACIDS RES, V39, P7223, DOI 10.1093/nar/gkr254
   Valadi H, 2007, NAT CELL BIOL, V9, P654, DOI 10.1038/ncb1596
   Vasudevan S, 2012, WIRES RNA, V3, P311, DOI 10.1002/wrna.121
   Viaud S, 2011, J IMMUNOTHER, V34, P65, DOI 10.1097/CJI.0b013e3181fe535b
   Viñas JL, 2018, SCI REP-UK, V8, DOI 10.1038/s41598-018-34557-7
   Wang B, 2018, INT J NANOMED, V13, P5257, DOI 10.2147/IJN.S167880
   Wang B, 2016, MOL THER, V24, P1290, DOI 10.1038/mt.2016.90
   Wang CG, 2019, THERANOSTICS, V9, P65, DOI 10.7150/thno.29766
   Wang K, 2017, STEM CELL TRANSL MED, V6, P209, DOI 10.5966/sctm.2015-0386
   Wang N., 1863, BIOCHIM BIOPHYS ACTA, V2017, P2085
   Wang QY, 2018, NAT COMMUN, V9, DOI 10.1038/s41467-018-03390-x
   Wang XW, 2018, J AM HEART ASSOC, V7, DOI 10.1161/JAHA.117.008024
   Wang XQ, 2018, PLOS ONE, V13, DOI 10.1371/journal.pone.0193059
   Wang Y, 2018, OXID MED CELL LONGEV, V2018, DOI 10.1155/2018/4971261
   Watson DC, 2018, J EXTRACELL VESICLES, V7, DOI 10.1080/20013078.2018.1442088
   Webber J, 2013, J EXTRACELL VESICLES, V2, DOI 10.3402/jev.v2i0.19861
   Wei F, 2019, J TISSUE ENG REGEN M, V13, P1978, DOI 10.1002/term.2947
   Wei Y, 2019, BIOCHEM BIOPH RES CO, V514, P252, DOI 10.1016/j.bbrc.2019.04.029
   Wei YZ, 2019, BIOMATERIALS, V204, P13, DOI 10.1016/j.biomaterials.2019.01.049
   Wei ZR, 2017, NAT COMMUN, V8, DOI 10.1038/s41467-017-00848-2
   Weilner S, 2016, AGING-US, V8, P16, DOI 10.18632/aging.100865
   Wen SC, 2019, INT J MOL SCI, V20, DOI 10.3390/ijms20215468
   Whittaker TE, 2020, J EXTRACELL VESICLES, V9, DOI 10.1080/20013078.2020.1807674
   Wiklander OPB, 2015, J EXTRACELL VESICLES, V4, DOI 10.3402/jev.v4.26316
   Witwer KW, 2019, J EXTRACELL VESICLES, V8, DOI 10.1080/20013078.2019.1648167
   Witwer KW, 2019, J EXTRACELL VESICLES, V8, DOI 10.1080/20013078.2019.1609206
   Wu XQ, 2017, IMMUNOL LETT, V191, P55, DOI 10.1016/j.imlet.2017.09.010
   Xie H, 2017, SCI REP-UK, V7, DOI 10.1038/srep45622
   Xie K, 2019, IUBMB LIFE, V71, P2020, DOI 10.1002/iub.2147
   Xie LZ, 2019, AM J TRANSL RES, V11, P7063
   Xin HQ, 2017, STROKE, V48, P747, DOI 10.1161/STROKEAHA.116.015204
   Xin HQ, 2013, STEM CELLS, V31, P2737, DOI 10.1002/stem.1409
   Xu GH, 2019, J CELL PHYSIOL, V234, P10205, DOI 10.1002/jcp.27690
   Xu HY, 2020, J CELL BIOCHEM, V121, P2089, DOI 10.1002/jcb.27399
   Xu Q, 2018, BIOCHEM BIOPH RES CO, V498, P32, DOI 10.1016/j.bbrc.2018.02.144
   Xuan WL, 2020, FRONT CELL DEV BIOL, V8, DOI 10.3389/fcell.2020.00011
   Xue CL, 2018, STEM CELLS DEV, V27, P456, DOI 10.1089/scd.2017.0296
   Yan LT, 2020, CELL BIOL TOXICOL, V36, P165, DOI 10.1007/s10565-019-09504-5
   Yan YM, 2017, MOL THER, V25, P465, DOI 10.1016/j.ymthe.2016.11.019
   Yáñez-Mó M, 2015, J EXTRACELL VESICLES, V4, DOI 10.3402/jev.v4.27066
   Ye M, 2019, INT J BIOL SCI, V15, P158, DOI 10.7150/ijbs.28392
   Yoo AS, 2011, NATURE, V476, P228, DOI 10.1038/nature10323
   Yu B, 2015, INT J CARDIOL, V182, P349, DOI 10.1016/j.ijcard.2014.12.043
   Yuan DF, 2017, BIOMATERIALS, V142, P1, DOI 10.1016/j.biomaterials.2017.07.011
   Yuan XD, 2017, CELL DEATH DIS, V8, DOI 10.1038/s41419-017-0041-4
   Zakrzewski W, 2019, STEM CELL RES THER, V10, DOI 10.1186/s13287-019-1165-5
   Zhang B, 2014, STEM CELLS DEV, V23, P1233, DOI 10.1089/scd.2013.0479
   Zhang HY, 2018, NAT CELL BIOL, V20, P332, DOI 10.1038/s41556-018-0040-4
   Zhang JY, 2016, STEM CELL RES THER, V7, DOI 10.1186/s13287-016-0391-3
   Zhang JY, 2015, J TRANSL MED, V13, DOI 10.1186/s12967-015-0417-0
   Zhang KY, 2018, ACS APPL MATER INTER, V10, P30081, DOI 10.1021/acsami.8b08449
   Zhang L, 2019, STEM CELLS INT, V2019, DOI 10.1155/2019/6452684
   Zhang Q, 2019, CELL REP, V27, P940, DOI 10.1016/j.celrep.2019.01.009
   Zhang XL, 2020, STEM CELL RES THER, V11, DOI 10.1186/s13287-020-01707-6
   Zhang Y, 2019, J DENT RES, V98, P225, DOI 10.1177/0022034518804531
   Zhang Y, 2017, J CELL SCI, V130, P1158, DOI 10.1242/jcs.197764
   Zhao H, 2018, DIABETES, V67, P235, DOI 10.2337/db17-0356
   Zhu JY, 2017, J AM COLL CARDIOL, V70, pC40, DOI 10.1016/j.jacc.2017.07.136
   Zhu LP, 2018, THERANOSTICS, V8, P6163, DOI 10.7150/thno.28021
   Zhu YG, 2014, STEM CELLS, V32, P116, DOI 10.1002/stem.1504
   Zhu ZY, 2019, HUM REPROD, V34, P248, DOI 10.1093/humrep/dey344
NR 292
TC 153
Z9 168
U1 3
U2 97
PU ELSEVIER
PI AMSTERDAM
PA RADARWEG 29, 1043 NX AMSTERDAM, NETHERLANDS
SN 0169-409X
EI 1872-8294
J9 ADV DRUG DELIVER REV
JI Adv. Drug Deliv. Rev.
PD AUG
PY 2021
VL 175
AR 113775
DI 10.1016/j.addr.2021.04.013
EA JUN 2021
PG 28
WC Pharmacology & Pharmacy
WE Science Citation Index Expanded (SCI-EXPANDED)
SC Pharmacology & Pharmacy
GA TS9VC
UT WOS:000679998800001
PM 33872693
OA Green Published, Bronze
DA 2026-02-11
ER

PT J
AU Boulestreau, J
   Maumus, M
   Jorgensen, C
   Noël, D
AF Boulestreau, Jeremy
   Maumus, Marie
   Jorgensen, Christian
   Noel, Daniele
TI Extracellular vesicles from mesenchymal stromal cells: Therapeutic
   perspectives for targeting senescence in osteoarthritis
SO ADVANCED DRUG DELIVERY REVIEWS
LA English
DT Review
DE Mesenchymal stromal cell; Extracellular vesicle; Senescence; Aging;
   Osteoarthritis; Regenerative medicine
ID STEM-CELLS; EXOSOMES; KNEE; AGE; REGENERATION; PREVALENCE; IMPACT;
   REPAIR
AB Osteoarthritis (OA) is a common age-related disease that correlates with a high number of senescent cells in joint tissues. Senescence has been reported to be one of the main drivers of OA pathogenesis, in particular via the release of senescence-associated secretory phenotype (SASP) factors. SASP factors are secreted as single molecules and/or packaged within extracellular vesicles (EVs), thereby contributing to senescent phenotype dissemination. Targeting senescent cells using senolytics or senomorphics has therefore been tested and improvement of OA-associated features has been reported in murine models. Mesenchymal stromal cells (MSCs) and their derived EVs (MSC-EVs) are promising treatments for OA, exerting pleiotropic functions by producing a variety of factors. However, functions of MSCs and MSCEVs are affected by aging. In this review, we discuss on the impact of the senescent environment on functions of aged MSC-EVs and on the anti-aging properties of MSC-EVs in the context of OA. (c) 2021 Elsevier B.V. All rights reserved.
C1 [Boulestreau, Jeremy; Maumus, Marie; Jorgensen, Christian; Noel, Daniele] Univ Montpellier, IRMB, INSERM, Montpellier, France.
   [Maumus, Marie] Bauerfeind France, IRMB, Montpellier, France.
   [Jorgensen, Christian; Noel, Daniele] CHU Montpellier, Dept Rheumatol, Clin Immunol & Osteoarticular Dis Therapeut Unit, Montpellier, France.
C3 Universite de Montpellier; Institut National de la Sante et de la
   Recherche Medicale (Inserm); Universite de Montpellier; Institut
   National de la Sante et de la Recherche Medicale (Inserm); Universite de
   Montpellier; CHU de Montpellier
RP Noël, D (corresponding author), Hop St Eloi, Inserm U1183, IRMB, 80 Ave Augustin Fliche, F-34295 Montpellier 5, France.
EM daniele.noel@inserm.fr
RI Noel, Daniele/E-5719-2016; Maumus, Marie/AAD-1725-2019; Jorgensen,
   Christian/C-5090-2018
OI Boulestreau, Jeremy/0000-0002-7231-2084; 
FU Inserm Institute; University of Montpellier; University Hospital of
   Montpellier; Agence Nationale pour la Recherche [ANR11INSB005]; FOREUM
   Foundation
FX We acknowledge support from the Inserm Institute, the University of
   Montpellier and University Hospital of Montpellier. We also acknowledge
   the Agence Nationale pour la Recherche for support of the national
   infrastructure: "ECELLFRANCE: Development of a national adult
   mesenchymal stem cell based therapy platform" (ANR11INSB005) . Study was
   also supported by a research grant from FOREUM Foundation for Research
   in Rheumatology. Figures used SMART Servier Medical ART.
CR Ahmadi M, 2021, CELL BIOCHEM FUNCT, V39, P60, DOI 10.1002/cbf.3602
   Beane OS, 2014, PLOS ONE, V9, DOI 10.1371/journal.pone.0115963
   Bian XW, 2020, STEM CELL RES THER, V11, DOI 10.1186/s13287-020-01681-z
   Bruno S, 2013, STEM CELLS DEV, V22, DOI 10.1089/scd.2012.0304
   Campisi J, 2011, CURR OPIN GENET DEV, V21, P107, DOI 10.1016/j.gde.2010.10.005
   Cavallo C, 2021, SCI REP-UK, V11, DOI 10.1038/s41598-020-80032-7
   Chen TS, 2011, J TRANSL MED, V9, DOI 10.1186/1479-5876-9-47
   Cisternas MG, 2016, ARTHRIT CARE RES, V68, P574, DOI 10.1002/acr.22721
   Coryell PR, 2021, NAT REV RHEUMATOL, V17, P47, DOI 10.1038/s41584-020-00533-7
   Cosenza S, 2018, THERANOSTICS, V8, P1399, DOI 10.7150/thno.21072
   Cosenza S, 2017, SCI REP-UK, V7, DOI 10.1038/s41598-017-15376-8
   D'Arrigo D, 2019, J CLIN MED, V8, DOI 10.3390/jcm8111867
   Davis C, 2017, TISSUE ENG PT A, V23, P1231, DOI [10.1089/ten.TEA.2016.0525, 10.1089/ten.tea.2016.0525]
   De Luna A, 2020, FRONT CELL DEV BIOL, V8, DOI 10.3389/fcell.2020.593386
   Del Rey MJ, 2019, IMMUN AGEING, V16, DOI 10.1186/s12979-019-0169-4
   Desando G, 2013, ARTHRITIS RES THER, V15, DOI 10.1186/ar4156
   Diekman BO, 2018, AGING CELL, V17, DOI 10.1111/acel.12771
   Dolgin E, 2020, NAT BIOTECHNOL, V38, P1371, DOI 10.1038/s41587-020-00750-1
   Fafián-Labora J, 2017, SCI REP-UK, V7, DOI 10.1038/srep43923
   Fafián-Labora J, 2020, STEM CELL RES THER, V11, DOI 10.1186/s13287-019-1534-0
   Farr JN, 2016, J BONE MINER RES, V31, P1920, DOI 10.1002/jbmr.2892
   Feng R, 2020, J EXTRACELL VESICLES, V9, DOI 10.1080/20013078.2020.1783869
   Fulzele S, 2019, AGING-US, V11, P1791, DOI 10.18632/aging.101874
   Ganguly P, 2017, CELL TRANSPLANT, V26, P1520, DOI 10.1177/0963689717721201
   Giannasi C, 2020, STEM CELL RES THER, V11, DOI 10.1186/s13287-020-02035-5
   Hartjes TA, 2019, BIOENGINEERING-BASEL, V6, DOI 10.3390/bioengineering6010007
   He SH, 2017, CELL, V169, P1000, DOI 10.1016/j.cell.2017.05.015
   Hootman JM, 2006, ARTHRITIS RHEUM-US, V54, P226, DOI 10.1002/art.21562
   Huang RQ, 2019, AGING-US, V11, P7996, DOI 10.18632/aging.102314
   Jeon OH, 2019, JCI INSIGHT, V4, DOI 10.1172/jci.insight.125019
   Jeon OH, 2018, J CLIN INVEST, V128, P1229, DOI 10.1172/JCI95147
   Jin Z, 2020, INT IMMUNOPHARMACOL, V78, DOI 10.1016/j.intimp.2019.105946
   Khanh VC, 2020, SCI REP-UK, V10, DOI 10.1038/s41598-020-74444-8
   Khayrullin A, 2019, CELLS-BASEL, V8, DOI 10.3390/cells8010037
   Kulkarni R., 2017, INTERCELLULAR TRANSF
   Lei Q, 2021, SCI TRANSL MED, V13, DOI 10.1126/scitranslmed.aaz8697
   Li L, 2020, ARTHRITIS RHEUMATOL, V72, P1123, DOI 10.1002/art.41230
   Li L, 2018, SWISS MED WKLY, V148, DOI 10.4414/smw.2018.14607
   Li SS, 2020, FRONT BIOENG BIOTECH, V8, DOI 10.3389/fbioe.2020.603598
   Liu HL, 2020, STEM CELL RES THER, V11, DOI 10.1186/s13287-020-01798-1
   Liu SQ, 2019, STEM CELLS, V37, P779, DOI 10.1002/stem.2996
   Loeser RF, 2009, OSTEOARTHR CARTILAGE, V17, P971, DOI 10.1016/j.joca.2009.03.002
   López-Otín C, 2013, CELL, V153, P1194, DOI 10.1016/j.cell.2013.05.039
   Malaise O, 2019, AGING-US, V11, P9128, DOI 10.18632/aging.102379
   Mao GP, 2018, STEM CELL RES THER, V9, DOI 10.1186/s13287-018-1004-0
   Martin JA, 2004, BIORHEOLOGY, V41, P479
   Niedermair T, 2020, FRONT BIOENG BIOTECH, V8, DOI 10.3389/fbioe.2020.615520
   Nogueira-Recalde U, 2019, EBIOMEDICINE, V45, P588, DOI 10.1016/j.ebiom.2019.06.049
   Okada M, 2016, STEM CELLS, V34, P148, DOI 10.1002/stem.2211
   Platas J, 2016, AGING-US, V8, P1703, DOI 10.18632/aging.101007
   Prasanna SJ, 2010, PLOS ONE, V5, DOI [10.1371/journal.pone.0009016, 10.1371/journal.pone.0014189]
   Prattichizzo F, 2019, J EXTRACELL VESICLES, V8, DOI 10.1080/20013078.2019.1656044
   Qin YH, 2016, SCI REP-UK, V6, DOI 10.1038/srep21961
   Ragni E, 2020, STEM CELL RES THER, V11, DOI 10.1186/s13287-020-01677-9
   Ren WH, 2019, J EXP CLIN CANC RES, V38, DOI 10.1186/s13046-019-1027-0
   Roccaro AM, 2013, J CLIN INVEST, V123, P1542, DOI 10.1172/JCI66517
   Rodini Carolina Oliveira, 2018, Oncotarget, V9, P24766, DOI [10.18632/oncotarget.25346, 10.18632/oncotarget.25346]
   Rong YL, 2021, ACTA BIOMATER, V122, P325, DOI 10.1016/j.actbio.2020.12.034
   Shariatzadeh M, 2019, CELL TISSUE RES, V378, P399, DOI 10.1007/s00441-019-03069-9
   Shekari F, 2021, CYTOTHERAPY, V23, P277, DOI [10.1016/j.jcyt.2020.12.0091465-3249/, 10.1016/j.jcyt.2020.12.009]
   Si HB, 2020, MOL THER-NUCL ACIDS, V19, P15, DOI 10.1016/j.omtn.2019.10.032
   Song YC, 2020, J ORTHOP TRANSL, V24, P121, DOI 10.1016/j.jot.2020.03.015
   Su T, 2019, ACS NANO, V13, P2450, DOI 10.1021/acsnano.8b09375
   Tan TT, 2021, PHARMACEUTICALS-BASE, V14, DOI 10.3390/ph14040345
   Tao SC, 2017, THERANOSTICS, V7, P180, DOI 10.7150/thno.17133
   ter Huurne M, 2012, ARTHRITIS RHEUM-US, V64, P3604, DOI 10.1002/art.34626
   Terlecki-Zaniewicz L, 2018, AGING-US, V10, P1103, DOI 10.18632/aging.101452
   Théry C, 2018, J EXTRACELL VESICLES, V7, DOI 10.1080/20013078.2018.1535750
   Tofiño-Vian M, 2018, CELL PHYSIOL BIOCHEM, V47, P11, DOI 10.1159/000489739
   Tofiño-Vian M, 2017, OXID MED CELL LONGEV, V2017, DOI 10.1155/2017/7197598
   van Niel G, 2018, NAT REV MOL CELL BIO, V19, P213, DOI 10.1038/nrm.2017.125
   Varderidou-Minasian S, 2020, THERANOSTICS, V10, P5979, DOI 10.7150/thno.40122
   Vonk LA, 2018, THERANOSTICS, V8, P906, DOI 10.7150/thno.20746
   Vono R, 2018, ANTIOXID REDOX SIGN, V29, P864, DOI 10.1089/ars.2017.7294
   Wang AYL, 2021, INT J MOL SCI, V22, DOI 10.3390/ijms22041769
   Wang KP, 2020, MOL THER-NUCL ACIDS, V22, P1078, DOI 10.1016/j.omtn.2020.09.014
   Wang R, 2021, CELL TISSUE RES, V384, P113, DOI 10.1007/s00441-020-03319-1
   Wang Y, 2015, STEM CELL RES THER, V6, DOI 10.1186/s13287-015-0179-x
   Wang ZR, 2021, CELL BIOL TOXICOL, V37, P85, DOI 10.1007/s10565-020-09559-9
   Wei ZJ, 2021, ANN TRANSL MED, V9, DOI 10.21037/atm-20-5116
   Weilner S, 2016, AGING CELL, V15, P744, DOI 10.1111/acel.12484
   Weiss ML, 2008, STEM CELLS, V26, P2865, DOI 10.1634/stemcells.2007-1028
   Woo CH, 2020, J EXTRACELL VESICLES, V9, DOI 10.1080/20013078.2020.1735249
   Wu S, 2013, PLOS ONE, V8, DOI 10.1371/journal.pone.0061366
   Xu MQ, 2021, AGING DIS, V12, P102, DOI 10.14336/AD.2020.0624
   Yan LT, 2021, CLIN TRANSL MED, V11, DOI 10.1002/ctm2.255
   Yin QL, 2020, STEM CELL RES THER, V11, DOI 10.1186/s13287-020-01744-1
   Zhang JY, 2020, AGING-US, V12, P25138, DOI 10.18632/aging.104110
   Zhang S, 2016, OSTEOARTHR CARTILAGE, V24, P2135, DOI 10.1016/j.joca.2016.06.022
   Zhi ZZ, 2020, J CELL PHYSIOL, V235, P7173, DOI 10.1002/jcp.29615
   Zhu Y, 2017, STEM CELL RES THER, V8, DOI 10.1186/s13287-017-0510-9
NR 91
TC 53
Z9 54
U1 4
U2 55
PU ELSEVIER
PI AMSTERDAM
PA RADARWEG 29, 1043 NX AMSTERDAM, NETHERLANDS
SN 0169-409X
EI 1872-8294
J9 ADV DRUG DELIVER REV
JI Adv. Drug Deliv. Rev.
PY 2021
VL 175
AR 113836
DI 10.1016/j.addr.2021.113836
EA JUL 2021
PG 9
WC Pharmacology & Pharmacy
WE Science Citation Index Expanded (SCI-EXPANDED)
SC Pharmacology & Pharmacy
GA TP6FG
UT WOS:000677692700004
PM 34166759
OA Bronze
DA 2026-02-11
ER

PT J
AU Tao, SC
   Guo, SC
   Zhang, CQ
AF Tao, Shi-Cong
   Guo, Shang-Chun
   Zhang, Chang-Qing
TI Platelet-derived Extracellular Vesicles: An Emerging Therapeutic
   Approach
SO INTERNATIONAL JOURNAL OF BIOLOGICAL SCIENCES
LA English
DT Review
DE extracellular vesicle; micro-vesicle; exosome; platelet; regenerative
   medicine; platelet-rich plasma
ID MESENCHYMAL STEM-CELLS; RICH PLASMA; FEMORAL-HEAD; ACTIVATED PLATELETS;
   EXOSOMES; MICROPARTICLES; CANCER; MICROVESICLES; PROTEIN; INFLAMMATION
AB Extracellular vesicles (EVs) are a newly-discovered way by which cells communicate with their neighbors, as well as transporting cargos which once were considered to be limited by membrane barriers, including membrane proteins, cytosolic proteins and RNA. The discovery of platelet-derived EVs (P-EVs), the most abundant EVs in human blood, has been a very tortuous process. At first, P-EVs were identified as nothing but 'platelet dust', and subsequent research did not progress smoothly because of the limited research techniques to study EVs. Following leaps and bounds of technical progress in studying EVs, more and more attractive features of P-EVs were revealed and they began to be further researched. The aim of this review is to present the latest knowledge about the role of P-EVs in tissue repair and tumor progression. The potential mechanism of P-EVs is emphasized. Then the limitations of the present study and future research directions are discussed.
C1 [Tao, Shi-Cong; Zhang, Chang-Qing] Shanghai Jiao Tong Univ, Dept Orthoped Surg, Affiliated Peoples Hosp 6, 600 Yishan Rd, Shanghai 200233, Peoples R China.
   [Guo, Shang-Chun; Zhang, Chang-Qing] Shanghai Jiao Tong Univ, Inst Microsurg Extrem, Affiliated Peoples Hosp 6, 600 Yishan Rd, Shanghai 200233, Peoples R China.
C3 Shanghai Jiao Tong University; Shanghai Jiao Tong University
RP Zhang, CQ (corresponding author), Shanghai Jiao Tong Univ, Dept Orthoped Surg, Affiliated Peoples Hosp 6, 600 Yishan Rd, Shanghai 200233, Peoples R China.; Guo, SC (corresponding author), Shanghai Jiao Tong Univ, Inst Microsurg Extrem, Affiliated Peoples Hosp 6, 600 Yishan Rd, Shanghai 200233, Peoples R China.
EM achuni@126.com; zhangcq@sjtu.edu.cn
RI Tao, Shi-Cong/M-4205-2018; Guo, Shang-Chun/M-6246-2018; zhang,
   changqing/JFA-3383-2023
OI Tao, Shi-Cong/0000-0002-8706-6138; Guo, Shang-Chun/0000-0001-6285-6750;
   zhang, changqing/0000-0002-7408-4126
FU National Natural Science Foundation of China [81301589, 81472066]; Joint
   Project Funding for Major Diseases in Shanghai [2014ZYJB0301]; NHFPC
   Special Fund for Health Scientific Research in the Public Welfare
   [201402016]
FX This work was supported by the National Natural Science Foundation of
   China (Grant Nos. 81301589 and 81472066). This work was also supported
   by Joint Project Funding for Major Diseases in Shanghai (Grant No.
   2014ZYJB0301) and the NHFPC Special Fund for Health Scientific Research
   in the Public Welfare (NO. 201402016).
CR Aatonen MT, 2014, J EXTRACELL VESICLES, V3, DOI 10.3402/jev.v3.24692
   Abels ER, 2016, CELL MOL NEUROBIOL, V36, P301, DOI 10.1007/s10571-016-0366-z
   Akyurekli C, 2015, STEM CELL REV REP, V11, P150, DOI 10.1007/s12015-014-9545-9
   Antwi-Baffour S, 2015, IMMUN INFLAMM DIS, V3, P133, DOI 10.1002/iid3.66
   Barile L, 2014, CARDIOVASC RES, V103, P530, DOI 10.1093/cvr/cvu167
   Basu J, 2014, REGEN MED, V9, P497, DOI [10.2217/RME.14.25, 10.2217/rme.14.25]
   Boilard E, 2010, SCIENCE, V327, P580, DOI 10.1126/science.1181928
   Brisman A, 2017, PALG STUD GREEN CRIM, P1, DOI 10.1057/978-1-137-55705-6_1
   Chechlinska M, 2010, NAT REV CANCER, V10, P2, DOI 10.1038/nrc2782
   Chong JJH, 2014, NATURE, V510, P273, DOI 10.1038/nature13233
   Cocucci E, 2009, TRENDS CELL BIOL, V19, P43, DOI 10.1016/j.tcb.2008.11.003
   Colombo M, 2014, ANNU REV CELL DEV BI, V30, P255, DOI 10.1146/annurev-cellbio-101512-122326
   Crescitelli R, 2013, J EXTRACELL VESICLES, V2, DOI 10.3402/jev.v2i0.20677
   Dinkla S, 2016, BLOOD, V127, P1976, DOI 10.1182/blood-2015-04-640300
   Dovizio M, 2015, BIOCHEM SOC T, V43, P707, DOI 10.1042/BST20140322
   Elwood PC, 2016, PLOS ONE, V11, DOI 10.1371/journal.pone.0152402
   Flaumenhaft R, 2010, SEMIN THROMB HEMOST, V36, P881, DOI 10.1055/s-0030-1267042
   Gangalum RK, 2011, J BIOL CHEM, V286, P3261, DOI 10.1074/jbc.M110.160135
   Garcia NA, 2015, PLOS ONE, V10, DOI 10.1371/journal.pone.0138849
   GASIC GJ, 1968, P NATL ACAD SCI USA, V61, P46, DOI 10.1073/pnas.61.1.46
   Gentile P, 2017, STEM CELLS, V35, P117, DOI 10.1002/stem.2498
   Goetzl EJ, 2016, FASEB J, V30, P2058, DOI 10.1096/fj.201500150R
   Guo SC, 2017, THERANOSTICS, V7, P81, DOI 10.7150/thno.16803
   Gurbel PA, 2016, CIRC RES, V118, P1380, DOI 10.1161/CIRCRESAHA.115.307016
   Guthrie K, 2013, TRENDS BIOTECHNOL, V31, P505, DOI 10.1016/j.tibtech.2013.05.007
   Hayon Y, 2012, CNS NEUROL DISORD-DR, V11, P921, DOI 10.2174/1871527311201070921
   Hayon Y, 2012, CURR NEUROVASC RES, V9, P185, DOI 10.2174/156720212801619018
   Hayon Y, 2012, J MOL NEUROSCI, V47, P659, DOI 10.1007/s12031-012-9711-y
   Heijnen HFG, 1999, BLOOD, V94, P3791, DOI 10.1182/blood.V94.11.3791.423a22_3791_3799
   Helley D, 2009, EUR UROL, V56, P479, DOI 10.1016/j.eururo.2008.06.038
   Hood JL, 2016, NANOMEDICINE-UK, V11, P1745, DOI 10.2217/nnm-2016-0102
   Hurley JH, 2015, EMBO J, V34, P2398, DOI 10.15252/embj.201592484
   Italiano JE, 2010, CURR OPIN HEMATOL, V17, P578, DOI 10.1097/MOH.0b013e32833e77ee
   Janowska-Wieczorek A, 2005, INT J CANCER, V113, P752, DOI 10.1002/ijc.20657
   Johnson KE, 2017, ARTERIOSCLER THROMB
   KARPATKIN S, 1988, J CLIN INVEST, V81, P1012, DOI 10.1172/JCI113411
   Kibria G, 2016, SCI REP-UK, V6, DOI 10.1038/srep36502
   Krafft C, 2016, NANOMEDICINE
   Labelle M, 2011, CANCER CELL, V20, P576, DOI 10.1016/j.ccr.2011.09.009
   Laffont B, 2013, BLOOD, V122, P253, DOI 10.1182/blood-2013-03-492801
   Li JH, 2009, BMC CANCER, V9, DOI 10.1186/1471-2407-9-244
   Li XC, 2016, CYTOTHERAPY, V18, P253, DOI 10.1016/j.jcyt.2015.11.009
   Liu ML, 2012, ARTERIOSCL THROM VAS, V32, P2113, DOI 10.1161/ATVBAHA.112.255471
   Lo Cicero A, 2015, CURR OPIN CELL BIOL, V35, P69, DOI 10.1016/j.ceb.2015.04.013
   Martin JR, 2013, CROAT MED J, V54, P219, DOI 10.3325/cmj.2013.54.219
   Mause SF, 2010, CIRCULATION, V122, P495, DOI 10.1161/CIRCULATIONAHA.109.909473
   Melki I, 2017, PLATELETS, V28, P214, DOI 10.1080/09537104.2016.1265924
   Midura EF, 2016, SHOCK, V45, P82, DOI 10.1097/SHK.0000000000000460
   Mitchell PJ, 2009, J TRANSL MED, V7, DOI 10.1186/1479-5876-7-4
   Moreno-Gonzalo O, 2014, FRONT IMMUNOL, V5, DOI 10.3389/fimmu.2014.00383
   Nawaz M, 2014, NAT REV UROL, V11, P688, DOI 10.1038/nrurol.2014.301
   Nazimek K, 2015, IMMUNOLOGY, V146, P23, DOI 10.1111/imm.12466
   Nguyen JT, 2014, PEDIATR DERMATOL, V31, P556, DOI 10.1111/pde.12373
   Ohnishi S, 2007, FEBS LETT, V581, P3961, DOI 10.1016/j.febslet.2007.07.028
   Pak J, 2014, J INT MED RES, V42, P1353, DOI 10.1177/0300060514546940
   Prokopi M, 2009, BLOOD, V114, P723, DOI 10.1182/blood-2009-02-205930
   Pucci F, 2016, CELL REP, V17, P1764, DOI 10.1016/j.celrep.2016.10.031
   Raposo G, 2013, J CELL BIOL, V200, P373, DOI 10.1083/jcb.201211138
   Risitano A, 2012, BLOOD, V119, P6288, DOI 10.1182/blood-2011-12-396440
   Robertson C, 2006, BLOOD, V107, P3907, DOI 10.1182/blood-2005-02-0802
   Ruiz M, 2016, EXPERT OPIN BIOL TH, V16, P33, DOI 10.1517/14712598.2016.1093108
   Schwertz H, 2012, METHODS MOL BIOL, V788, P141, DOI 10.1007/978-1-61779-307-3_11
   Stoorvogel W, 2015, CELL RES, V25, P531, DOI 10.1038/cr.2015.39
   Sunderland N, 2017, CIRC RES, V120, P418, DOI 10.1161/CIRCRESAHA.116.309303
   Tafelmeier M., 2016, J STEROID BIOCH MOL
   Tao SC, 2016, STEM CELLS TRANSL ME
   Tao SC, 2017, THERANOSTICS, V7, P733, DOI 10.7150/thno.17450
   Teng XM, 2015, CELL PHYSIOL BIOCHEM, V37, P2415, DOI 10.1159/000438594
   Tkach M, 2016, CELL, V164, P1226, DOI 10.1016/j.cell.2016.01.043
   Torreggiani E, 2014, EUR CELLS MATER, V28, P137, DOI 10.22203/eCM.v028a11
   Trivedi M, 2016, ONCOGENESIS, V5, DOI 10.1038/oncsis.2016.52
   Turpin D, 2016, AUTOIMMUN REV, V15, P174, DOI 10.1016/j.autrev.2015.11.004
   van Es N, 2014, SEMIN ONCOL, V41, P311, DOI 10.1053/j.seminoncol.2014.04.015
   Varki A, 2007, BLOOD, V110, P1723, DOI 10.1182/blood-2006-10-053736
   Varon David, 2009, Discov Med, V8, P237
   WARREN BA, 1972, BRIT J EXP PATHOL, V53, P206
   WOLF P, 1967, BRIT J HAEMATOL, V13, P269, DOI 10.1111/j.1365-2141.1967.tb08741.x
   Zhang J, 2015, GENOM PROTEOM BIOINF, V13, P17, DOI 10.1016/j.gpb.2015.02.001
NR 78
TC 136
Z9 154
U1 4
U2 35
PU IVYSPRING INT PUBL
PI LAKE HAVEN
PA PO BOX 4546, LAKE HAVEN, NSW 2263, AUSTRALIA
SN 1449-2288
J9 INT J BIOL SCI
JI Int. J. Biol. Sci.
PY 2017
VL 13
IS 7
BP 828
EP 834
DI 10.7150/ijbs.19776
PG 7
WC Biochemistry & Molecular Biology; Biology
WE Science Citation Index Expanded (SCI-EXPANDED)
SC Biochemistry & Molecular Biology; Life Sciences & Biomedicine - Other
   Topics
GA FE7EL
UT WOS:000408370300002
PM 28808416
OA Green Submitted, gold
DA 2026-02-11
ER

PT J
AU Lu, D
   Wu, JP
   Yang, QW
   Wang, HY
   Yang, JJ
   Zhang, GG
   Wang, C
   Yang, YL
   Zhu, L
   Sun, XZ
AF Lu, Di
   Wu, Jiu-Ping
   Yang, Qi-Wei
   Wang, Hua-Yi
   Yang, Jun-Jie
   Zhang, Gang-Gang
   Wang, Chen
   Yang, Yan-Lian
   Zhu, Ling
   Sun, Xin-Zhi
TI Recent advances in lipid nanovesicles for targeted treatment of spinal
   cord injury
SO FRONTIERS IN BIOENGINEERING AND BIOTECHNOLOGY
LA English
DT Review
DE spinal cord injury; lipid nanovesicles; liposomes; extracellular
   vesicles; targeting; drug delivery
ID DRUG-DELIVERY VEHICLES; EXTRACELLULAR VESICLES; BLOOD-BRAIN; FUNCTIONAL
   RECOVERY; IN-VITRO; ANTIINFLAMMATORY DRUGS; INTRAVENOUS-INFUSION;
   SURFACE-CHARGE; STEM-CELLS; EXOSOMES
AB The effective regeneration and functional restoration of damaged spinal cord tissue have been a long-standing concern in regenerative medicine. Treatment of spinal cord injury (SCI) is challenging due to the obstruction of the blood-spinal cord barrier (BSCB), the lack of targeting of drugs, and the complex pathophysiology of injury sites. Lipid nanovesicles, including cell-derived nanovesicles and synthetic lipid nanovesicles, are highly biocompatible and can penetrate BSCB, and are therefore effective delivery systems for targeted treatment of SCI. We summarize the progress of lipid nanovesicles for the targeted treatment of SCI, discuss their advantages and challenges, and provide a perspective on the application of lipid nanovesicles for SCI treatment. Although most of the lipid nanovesicle-based therapy of SCI is still in preclinical studies, this low immunogenicity, low toxicity, and highly engineerable nanovesicles will hold great promise for future spinal cord injury treatments.
C1 [Lu, Di; Wu, Jiu-Ping; Yang, Qi-Wei; Yang, Jun-Jie; Zhang, Gang-Gang; Sun, Xin-Zhi] Zhengzhou Univ, Affiliated Hosp 1, Dept Orthopaed Surg, Zhengzhou, Peoples R China.
   [Lu, Di; Yang, Qi-Wei; Wang, Hua-Yi; Wang, Chen; Yang, Yan-Lian; Zhu, Ling] Natl Ctr Nanosci & Technol, CAS Key Lab Standardizat & Measurement Nanotechnol, Beijing, Peoples R China.
   [Wang, Hua-Yi; Yang, Yan-Lian; Zhu, Ling] Univ Chinese Acad Sci, Beijing, Peoples R China.
   [Wang, Chen] Natl Ctr NanoSci & Technol, CAS Key Lab Biol Effects Nanomat & Nanosafety, Beijing, Peoples R China.
C3 Zhengzhou University; Chinese Academy of Sciences; National Center for
   Nanoscience & Technology, CAS; Chinese Academy of Sciences; University
   of Chinese Academy of Sciences, CAS; Chinese Academy of Sciences;
   National Center for Nanoscience & Technology, CAS; Key Laboratory for
   Biological Effects of Nanomaterials & Nanosafety, CAS
RP Sun, XZ (corresponding author), Zhengzhou Univ, Affiliated Hosp 1, Dept Orthopaed Surg, Zhengzhou, Peoples R China.; Yang, YL; Zhu, L (corresponding author), Natl Ctr Nanosci & Technol, CAS Key Lab Standardizat & Measurement Nanotechnol, Beijing, Peoples R China.; Yang, YL; Zhu, L (corresponding author), Univ Chinese Acad Sci, Beijing, Peoples R China.
EM yangyl@nanoctr.cn; zhul@nanoctr.cn; sunxinzhi2023@163.com
RI sun, xinzhi/Y-3856-2019; wang, huayi/OOK-4523-2025; Qiwei,
   Yang/HQZ-9956-2023; Zhu, Ling/AFZ-9657-2022
OI Zhu, Ling/0000-0003-3818-6093
FU Key Research Projects of Universities of Henan Province [21A320064];
   National Natural Science Foundation of China [31971295]; National Key
   Research and Development Program of China [2021YFA1201500]; Strategic
   Priority Research Program of Chinese Academy of Science [XDB36000000]
FX The author(s) declare financial support was received for the research,
   authorship, and/or publication of this article. This work is supported
   by Key Research Projects of Universities of Henan Province (21A320064),
   National Natural Science Foundation of China (No. 31971295), National
   Key Research and Development Program of China Grant (2021YFA1201500),
   and the Strategic Priority Research Program of Chinese Academy of
   Science (XDB36000000).
CR Akbarzadeh A, 2013, NANOSCALE RES LETT, V8, DOI 10.1186/1556-276X-8-102
   Alon R, 2002, SEMIN IMMUNOL, V14, P93, DOI 10.1006/smim.2001.0346
   Alvarez-Erviti L, 2011, NAT BIOTECHNOL, V29, P341, DOI 10.1038/nbt.1807
   An JY, 2022, INT J PHARMACEUT, V628, DOI 10.1016/j.ijpharm.2022.122285
   Austin JW, 2012, BIOMATERIALS, V33, P4555, DOI 10.1016/j.biomaterials.2012.03.022
   Badhiwala JH, 2021, LANCET NEUROL, V20, P117, DOI 10.1016/S1474-4422(20)30406-3
   Barenholz Y, 2012, J CONTROL RELEASE, V160, P117, DOI 10.1016/j.jconrel.2012.03.020
   Bartanusz V, 2011, ANN NEUROL, V70, P194, DOI 10.1002/ana.22421
   Bashyal S, 2022, J CONTROL RELEASE, V348, P723, DOI 10.1016/j.jconrel.2022.06.011
   Beck KD, 2010, BRAIN, V133, P433, DOI 10.1093/brain/awp322
   Bellver-Landete V, 2019, NAT COMMUN, V10, DOI 10.1038/s41467-019-08446-0
   Betzer O, 2017, ACS NANO, V11, P10883, DOI 10.1021/acsnano.7b04495
   Bobo D, 2016, PHARM RES-DORDR, V33, P2373, DOI 10.1007/s11095-016-1958-5
   Bowers CA, 2016, PLOS ONE, V11, DOI 10.1371/journal.pone.0145991
   Buschmann D, 2021, ADV DRUG DELIVER REV, V174, P348, DOI 10.1016/j.addr.2021.04.027
   Bydon M, 2014, WORLD NEUROSURG, V82, P848, DOI 10.1016/j.wneu.2013.02.062
   Casella G, 2018, MOL THER, V26, P2107, DOI 10.1016/j.ymthe.2018.06.024
   Cavaletti G, 2009, MOL PHARMACEUT, V6, P1363, DOI 10.1021/mp8001478
   Chen W, 2020, J TISSUE ENG REGEN M, V14, P412, DOI 10.1002/term.3002
   Chen YY, 2021, STEM CELL RES THER, V12, DOI 10.1186/s13287-021-02282-0
   CURTIS R, 1993, J NEUROCYTOL, V22, P51, DOI 10.1007/BF01183975
   Dong L, 2020, J EXTRACELL VESICLES, V10, DOI 10.1002/jev2.12044
   Elizei SS, 2017, NEURAL REGEN RES, V12, P385, DOI 10.4103/1673-5374.202933
   Fan BY, 2020, DIABETOLOGIA, V63, P431, DOI 10.1007/s00125-019-05043-0
   Fan Y, 2020, NEUROSCI LETT, V736, DOI 10.1016/j.neulet.2020.135262
   Fehlings MG, 2012, PLOS ONE, V7, DOI 10.1371/journal.pone.0032037
   Feng YF, 2021, INT J NANOMED, V16, P3073, DOI 10.2147/IJN.S297716
   Fernandes M, 2021, J CONTROL RELEASE, V336, P130, DOI 10.1016/j.jconrel.2021.06.018
   Filipczak N, 2020, ADV DRUG DELIVER REV, V156, P4, DOI 10.1016/j.addr.2020.06.022
   Freese C, 2014, PLOS ONE, V9, DOI 10.1371/journal.pone.0091003
   Fu SY, 2020, NANOIMPACT, V20, DOI 10.1016/j.impact.2020.100261
   Fukui T, 2022, INT J MOL SCI, V23, DOI 10.3390/ijms23126661
   Gaillard PJ, 2012, J CONTROL RELEASE, V164, P364, DOI 10.1016/j.jconrel.2012.06.022
   Gao SJ, 2017, J DRUG TARGET, V25, P75, DOI 10.1080/1061186X.2016.1191082
   Gao ZS, 2021, ACTA BIOMATER, V126, P211, DOI 10.1016/j.actbio.2021.03.018
   Gerndt SJ, 1997, J TRAUMA, V42, P279, DOI 10.1097/00005373-199702000-00017
   Gimona M, 2017, INT J MOL SCI, V18, DOI 10.3390/ijms18061190
   Grimaldi N, 2016, CHEM SOC REV, V45, P6520, DOI 10.1039/c6cs00409a
   Guo L, 2021, J NANOBIOTECHNOL, V19, DOI 10.1186/s12951-021-00879-4
   Guo SW, 2019, ACS NANO, V13, P10015, DOI 10.1021/acsnano.9b01892
   Hallan SS, 2021, NANOMATERIALS-BASEL, V11, DOI 10.3390/nano11010171
   Hallan SS, 2020, MOLECULES, V25, DOI 10.3390/molecules25235655
   Hamidzadeh K, 2017, ANNU REV PHYSIOL, V79, P567, DOI 10.1146/annurev-physiol-022516-034348
   Haney MJ, 2015, J CONTROL RELEASE, V207, P18, DOI 10.1016/j.jconrel.2015.03.033
   Harvey LA, 2016, J PHYSIOTHER, V62, P4, DOI 10.1016/j.jphys.2015.11.004
   Hassane FS, 2010, CELL MOL LIFE SCI, V67, P715, DOI 10.1007/s00018-009-0186-0
   Hayta E, 2018, J CHEM NEUROANAT, V87, P25, DOI 10.1016/j.jchemneu.2017.08.001
   He RY, 2020, MAT SCI ENG C-MATER, V117, DOI 10.1016/j.msec.2020.111314
   Hua S, 2018, FRONT PHARMACOL, V9, DOI 10.3389/fphar.2018.00790
   Huang JH, 2017, J NEUROTRAUM, V34, P3388, DOI 10.1089/neu.2017.5063
   Huang W, 2021, OXID MED CELL LONGEV, V2021, DOI 10.1155/2021/1634917
   Hung ME, 2015, J BIOL CHEM, V290, P8166, DOI 10.1074/jbc.M114.621383
   Israel LL, 2020, J CONTROL RELEASE, V320, P45, DOI 10.1016/j.jconrel.2020.01.009
   James SL, 2019, LANCET NEUROL, V18, P56, DOI 10.1016/S1474-4422(18)30415-0
   Jeppesen DK, 2019, CELL, V177, P428, DOI 10.1016/j.cell.2019.02.029
   Ji WH, 2019, CHINESE CHEM LETT, V30, P739, DOI 10.1016/j.cclet.2018.09.008
   Jia G, 2018, BIOMATERIALS, V178, P302, DOI 10.1016/j.biomaterials.2018.06.029
   Jiang DD, 2020, J NANOBIOTECHNOL, V18, DOI 10.1186/s12951-020-00665-8
   Jiang YB, 2020, LIFE SCI, V256, DOI 10.1016/j.lfs.2020.117987
   Jiang ZS, 2021, CELL CYCLE, V20, P993, DOI 10.1080/15384101.2021.1919825
   Jin LY, 2021, J NEUROTRAUM, V38, P1203, DOI 10.1089/neu.2020.7413
   Jo W, 2014, NANOSCALE, V6, P12056, DOI 10.1039/c4nr02391a
   Jo W, 2016, ADV HEALTHC MATER, V5, P3148, DOI 10.1002/adhm.201600810
   Juillerat-Jeanneret L, 2008, DRUG DISCOV TODAY, V13, P1099, DOI 10.1016/j.drudis.2008.09.005
   Kalluri R, 2020, SCIENCE, V367, P640, DOI 10.1126/science.aau6977
   Kamerkar S, 2017, NATURE, V546, P498, DOI 10.1038/nature22341
   Ke WN, 2021, ADV DRUG DELIVER REV, V176, DOI 10.1016/j.addr.2021.113835
   Keller S, 2011, J TRANSL MED, V9, DOI 10.1186/1479-5876-9-86
   Khalil KA, 2008, INT J PHARMACEUT, V354, P39, DOI 10.1016/j.ijpharm.2007.12.003
   Khani AT, 2021, CANCER LETT, V501, P200, DOI 10.1016/j.canlet.2020.11.014
   Kidd S, 2009, STEM CELLS, V27, P2614, DOI 10.1002/stem.187
   Kim HY, 2018, NANO LETT, V18, P4965, DOI 10.1021/acs.nanolett.8b01816
   Klingelhoefer L, 2015, NAT REV NEUROL, V11, P625, DOI 10.1038/nrneurol.2015.197
   Kong SD, 2012, J CONTROL RELEASE, V164, P49, DOI 10.1016/j.jconrel.2012.09.021
   Krasnici S, 2003, INT J CANCER, V105, P561, DOI 10.1002/ijc.11108
   Kunte H, 2015, LANCET NEUROL, V14, P352, DOI 10.1016/S1474-4422(15)70013-X
   Kur IM, 2020, PLOS BIOL, V18, DOI 10.1371/journal.pbio.3000643
   Kurano T, 2022, J CONTROL RELEASE, V344, P225, DOI 10.1016/j.jconrel.2022.03.017
   Kwon IK, 2012, J CONTROL RELEASE, V164, P108, DOI 10.1016/j.jconrel.2012.07.010
   Lai XW, 2022, STEM CELL RES THER, V13, DOI 10.1186/s13287-022-03116-3
   Lankford KL, 2018, PLOS ONE, V13, DOI 10.1371/journal.pone.0190358
   Large DE, 2021, ADV DRUG DELIVER REV, V176, DOI 10.1016/j.addr.2021.113851
   Lee DH, 2014, J NEUROIMMUNOL, V274, P96, DOI 10.1016/j.jneuroim.2014.06.025
   Lee JY, 2018, J NEUROTRAUM, V35, P508, DOI 10.1089/neu.2017.5235
   Lee JR, 2020, INT J MOL SCI, V21, DOI 10.3390/ijms21114185
   Li D, 2018, FRONT NEUROSCI-SWITZ, V12, DOI 10.3389/fnins.2018.00845
   Li RX, 2019, NANO LETT, V19, P124, DOI 10.1021/acs.nanolett.8b03439
   Liang Y, 2022, J NEUROTRAUM, V39, P701, DOI 10.1089/neu.2021.0290
   Liang YJ, 2021, THERANOSTICS, V11, P3183, DOI 10.7150/thno.52570
   Lin MS, 2011, J SURG RES, V166, P280, DOI 10.1016/j.jss.2009.07.001
   Liu C, 2019, ADV MATER, V31, DOI 10.1002/adma.201804788
   Liu W, 2020, J NEUROINFLAMM, V17, DOI 10.1186/s12974-020-1726-7
   Liu WZ, 2021, STEM CELL RES THER, V12, DOI 10.1186/s13287-021-02153-8
   Liu XY, 2022, ASIAN J PHARM SCI, V17, P87, DOI 10.1016/j.ajps.2021.11.001
   Liu ZY, 2019, NEUROLOGY, V93, pE841, DOI 10.1212/WNL.0000000000007998
   Lockman PR, 2004, J DRUG TARGET, V12, P635, DOI 10.1080/10611860400015936
   Long Y, 2022, NANOMED-NANOTECHNOL, V43, DOI 10.1016/j.nano.2022.102547
   Love SA, 2012, ANNU REV ANAL CHEM, V5, P181, DOI 10.1146/annurev-anchem-062011-143134
   Lu F, 2009, SMALL, V5, P1408, DOI 10.1002/smll.200900005
   Lu YH, 2019, FRONT NEUROSCI-SWITZ, V13, DOI 10.3389/fnins.2019.00209
   Mahmoud NN, 2020, BIOMATER SCI-UK, V8, P1669, DOI 10.1039/c9bm02072a
   Mann AP, 2016, NAT COMMUN, V7, DOI 10.1038/ncomms11980
   Matsushita T, 2015, EXP NEUROL, V267, P152, DOI 10.1016/j.expneurol.2015.03.001
   McDonald JW, 2002, LANCET, V359, P417, DOI 10.1016/S0140-6736(02)07603-1
   McHugh J, 2021, NAT REV RHEUMATOL, V17, P443, DOI 10.1038/s41584-021-00651-w
   Miller CR, 1998, BIOCHEMISTRY-US, V37, P12875, DOI 10.1021/bi980096y
   Morad G, 2019, ACS NANO, V13, P13853, DOI 10.1021/acsnano.9b04397
   Morita T, 2016, NEUROSCIENCE, V335, P221, DOI 10.1016/j.neuroscience.2016.08.037
   Mulcahy LA, 2014, J EXTRACELL VESICLES, V3, DOI 10.3402/jev.v3.24641
   Nakazaki M, 2021, J EXTRACELL VESICLES, V10, DOI 10.1002/jev2.12137
   Narum SM, 2020, MICRO NANO TECHNOL, P37, DOI 10.1016/B978-0-12-816662-8.00004-7
   NurExone, 2022, Product-exo-PTEN
   Ochoa-Cortes F, 2016, INFLAMM BOWEL DIS, V22, P433, DOI 10.1097/MIB.0000000000000667
   Oh K, 2015, ACS NANO, V9, P11718, DOI 10.1021/acsnano.5b02997
   Ottosen CI, 2019, SCAND J TRAUMA RESUS, V27, DOI 10.1186/s13049-019-0647-x
   Pan WH, 1997, J NEUROIMMUNOL, V76, P105, DOI 10.1016/S0165-5728(97)00034-9
   Park K, 2010, J PINEAL RES, V48, P270, DOI 10.1111/j.1600-079X.2010.00751.x
   Perets N, 2018, MOL AUTISM, V9, DOI 10.1186/s13229-018-0240-6
   Qian C, 2022, INT J ONCOL, V61, DOI 10.3892/ijo.2022.5405
   Qu J, 2017, STEM CELLS INT, V2017, DOI 10.1155/2017/5251313
   Quertainmont R, 2012, PLOS ONE, V7, DOI 10.1371/journal.pone.0039500
   Ran N, 2023, BIOACT MATER, V25, P766, DOI 10.1016/j.bioactmat.2022.07.002
   Ravi B, 2021, ANNU REV MED, V72, P1, DOI 10.1146/annurev-med-070119-115459
   Rodrigues BD, 2020, J PHARMACOL EXP THER, V374, P354, DOI 10.1124/jpet.119.264127
   Rong YL, 2023, BIOACT MATER, V23, P328, DOI 10.1016/j.bioactmat.2022.11.011
   Ruan H., 2022, Click chemistry extracellular vesicle/peptide/chemokine nanomissiles for treating central nervous systems injuries, DOI [10.1016/j.apsb.2022.06.007, DOI 10.1016/J.APSB.2022.06.007]
   Sadeghi S, 2020, PHARMACOL RES, V158, DOI 10.1016/j.phrs.2020.104685
   Sandelius Å, 2018, BMC NEUROL, V18, DOI 10.1186/s12883-018-1210-5
   Sato YT, 2016, SCI REP-UK, V6, DOI 10.1038/srep21933
   Selvarajah S, 2014, J NEUROTRAUM, V31, P228, DOI 10.1089/neu.2013.3098
   Shen H, 2022, ADV FUNCT MATER, V32, DOI 10.1002/adfm.202110628
   Singh R, 2009, EXP MOL PATHOL, V86, P215, DOI 10.1016/j.yexmp.2008.12.004
   Singh V, 2018, ARTIF CELL NANOMED B, V46, pS982, DOI 10.1080/21691401.2018.1523181
   Stanwick JC, 2012, INT J PHARMACEUT, V426, P284, DOI 10.1016/j.ijpharm.2012.01.035
   Surana R., 2022, Phase I study of mesenchymal stem cell (MSC)-derived exosomes with KRASG12D siRNA in patients with metastatic pancreatic cancer harboring a KRASG12D mutation
   Tang W, 2021, ASIAN J PHARM SCI, V16, P459, DOI 10.1016/j.ajps.2021.03.005
   Tang YX, 2018, NANO LETT, V18, P6207, DOI 10.1021/acs.nanolett.8b02229
   TATOR CH, 1995, BRAIN PATHOL, V5, P407, DOI 10.1111/j.1750-3639.1995.tb00619.x
   Thamphiwatana S, 2017, P NATL ACAD SCI USA, V114, P11488, DOI 10.1073/pnas.1714267114
   Tian T, 2021, THERANOSTICS, V11, P6507, DOI 10.7150/thno.56367
   Tian T, 2018, BIOMATERIALS, V150, P137, DOI 10.1016/j.biomaterials.2017.10.012
   Tinkle S, 2014, ANN NY ACAD SCI, V1313, P35, DOI 10.1111/nyas.12403
   Torchilin VP, 2005, NAT REV DRUG DISCOV, V4, P145, DOI 10.1038/nrd1632
   Torchilin VP, 2005, ADV DRUG DELIVER REV, V57, P95, DOI 10.1016/j.addr.2004.06.002
   Vlassov AV, 2012, BBA-GEN SUBJECTS, V1820, P940, DOI 10.1016/j.bbagen.2012.03.017
   Walsh CM, 2023, ADV HEALTHC MATER, V12, DOI 10.1002/adhm.202300951
   Wang BC, 2022, BIOMATER ADV, V133, DOI 10.1016/j.msec.2021.112624
   Wang G., 2020, The safety and the efficacy evaluation of allogenic adipose MSC-Exos in patients with Alzheimer's disease
   Wang HJ, 2010, BIOMATERIALS, V31, P6589, DOI 10.1016/j.biomaterials.2010.04.057
   Wang JJ, 2021, MICROBES INFECT, V23, DOI 10.1016/j.micinf.2021.104829
   Wang QQ, 2018, THERANOSTICS, V8, P4429, DOI 10.7150/thno.26717
   Wang TQ, 2021, PHARMACEUTICS, V13, DOI 10.3390/pharmaceutics13040520
   Wang XJ, 2019, BIOMATERIALS, V217, DOI 10.1016/j.biomaterials.2019.119326
   Wang XZ, 2019, FRONT MOL NEUROSCI, V12, DOI 10.3389/fnmol.2019.00081
   Wang X, 2021, J CONTROL RELEASE, V331, P390, DOI 10.1016/j.jconrel.2021.01.032
   Wu J, 2014, MOL PHARMACEUT, V11, P3210, DOI 10.1021/mp500393m
   Xia N, 2021, J BIOMATER APPL, V36, P276, DOI 10.1177/08853282211025912
   Xiao Y, 2022, BIOCHEM BIOPH RES CO, V594, P31, DOI 10.1016/j.bbrc.2022.01.051
   Xu P, 2023, J CONTROL RELEASE, V360, P528, DOI 10.1016/j.jconrel.2023.07.008
   Xuan MJ, 2016, ACS APPL MATER INTER, V8, P9610, DOI 10.1021/acsami.6b00853
   Yuan XC, 2019, FRONT NEUROSCI-SWITZ, V13, DOI 10.3389/fnins.2019.00319
   Zakrzewski W, 2019, STEM CELL RES THER, V10, DOI 10.1186/s13287-019-1165-5
   Zhang JY, 2015, J TRANSL MED, V13, DOI 10.1186/s12967-015-0417-0
   Zhang J, 2021, BIOACT MATER, V6, P3177, DOI 10.1016/j.bioactmat.2021.03.001
   Zhou X, 2020, NAT NEUROSCI, V23, P337, DOI 10.1038/s41593-020-0597-7
   Zhuang XY, 2011, MOL THER, V19, P1769, DOI 10.1038/mt.2011.164
   Zipser CM, 2022, LANCET NEUROL, V21, P659, DOI 10.1016/S1474-4422(21)00464-6
   Zuilhof H, 2016, ACCOUNTS CHEM RES, V49, P274, DOI 10.1021/acs.accounts.5b00480
   Zuo YM, 2023, NAT NANOTECHNOL, V18, P1230, DOI 10.1038/s41565-023-01416-0
NR 169
TC 9
Z9 9
U1 2
U2 33
PU FRONTIERS MEDIA SA
PI LAUSANNE
PA AVENUE DU TRIBUNAL FEDERAL 34, LAUSANNE, CH-1015, SWITZERLAND
SN 2296-4185
J9 FRONT BIOENG BIOTECH
JI Front. Bioeng. Biotechnol.
PD AUG 16
PY 2023
VL 11
AR 1261288
DI 10.3389/fbioe.2023.1261288
PG 19
WC Biotechnology & Applied Microbiology; Engineering, Biomedical
WE Science Citation Index Expanded (SCI-EXPANDED)
SC Biotechnology & Applied Microbiology; Engineering
GA Q9IN9
UT WOS:001060582700001
PM 37691909
OA Green Submitted, gold
DA 2026-02-11
ER

PT J
AU Chang, XY
   Ma, ZJ
   Zhu, GM
   Lu, YB
   Yang, JJ
AF Chang, Xingyu
   Ma, Zhanjun
   Zhu, Guomao
   Lu, Yubao
   Yang, Jingjing
TI New perspective into mesenchymal stem cells: Molecular mechanisms
   regulating osteosarcoma
SO JOURNAL OF BONE ONCOLOGY
LA English
DT Review
DE Osteosarcoma; MSCs; TME; Cellular communication; Clinical application
ID C-MYC OVEREXPRESSION; STROMAL CELLS; METASTATIC OSTEOSARCOMA;
   EXTRACELLULAR VESICLES; TARGETED DELIVERY; TUMOR-GROWTH; CANCER;
   EXOSOMES; MIGRATION; THERAPY
AB Mesenchymal stem cells (MSCs) are multipotent stem cells with significant potential for regenerative medicine. The tumorigenesis of osteosarcoma is an intricate system and MSCs act as an indispensable part of this, interacting with the tumor microenvironment (TME) during the process. MSCs link to cells by acting on each component in the TME via autocrine or paracrine extracellular vesicles for cellular communication. Because of their unique characteristics, MSCs can be modified and processed into good biological carriers, loaded with drugs, and transfected with anticancer genes for the targeted treatment of osteosarcoma. Previous high-quality reviews have described the biological characteristics of MSCs; this review will discuss the effects of MSCs on the components of the TME and cellular communication and the prospects for clinical applications of MSCs. (c) 2021 The Authors. Published by Elsevier GmbH. This is an open access article under the CC BY-NC-ND license (http://creativecommons.org/licenses/by-nc-nd/4.0/).
C1 [Chang, Xingyu; Zhu, Guomao] Lanzhou Univ, Clin Med Coll 1, Lanzhou 730000, Gansu, Peoples R China.
   [Ma, Zhanjun; Lu, Yubao; Yang, Jingjing] Lanzhou Univ, Clin Med Coll 2, Lanzhou 730000, Gansu, Peoples R China.
C3 Lanzhou University; Lanzhou University
RP Yang, JJ (corresponding author), Lanzhou Univ, Clin Med Coll 2, Lanzhou 730000, Gansu, Peoples R China.
EM yangjj2018@lzu.edu.cn
RI ; Lu, Yubao/GRJ-9374-2022
OI Ma, Zhanjun/0000-0002-0825-0755; Lu, Yubao/0000-0003-4375-8316; Chang,
   Xingyu/0000-0002-7403-1956
FU Cuiying Scientific Training Program for Undergraduates of Lanzhou
   University Second Hospital [CYXZ2020-02, CYXZ2020-03]; Chinese Medicine
   Administration Research Project of Gansu province [GZK-2019-46]
FX This work was financially supported by the Cuiying Scientific Training
   Program for Undergraduates of Lanzhou University Second Hospital
   (CYXZ2020-02; CYXZ2020-03) and Chinese Medicine Administration Research
   Project of Gansu province (GZK-2019-46).
CR Aanstoos ME, 2016, CLIN ORTHOP RELAT R, V474, P707, DOI 10.1007/s11999-015-4362-2
   Abello J, 2019, THERANOSTICS, V9, P2325, DOI 10.7150/thno.30030
   Altanerova U, 2021, INT J CANCER, V148, P128, DOI 10.1002/ijc.33188
   Avnet S, 2017, INT J CANCER, V140, P1331, DOI 10.1002/ijc.30540
   Avnet S, 2008, INT J ONCOL, V33, P1231, DOI 10.3892/ijo_00000113
   Baek G, 2019, STEM CELL TRANSL MED, V8, P880, DOI 10.1002/sctm.18-0226
   Baglio SR, 2017, CLIN CANCER RES, V23, P3721, DOI 10.1158/1078-0432.CCR-16-2726
   Berman SD, 2008, P NATL ACAD SCI USA, V105, P11851, DOI 10.1073/pnas.0805462105
   Broadhead Matthew L., 2011, Sarcoma, V2011, P959248, DOI 10.1155/2011/959248
   Cai R, 2015, COLLOID SURFACE B, V126, P381, DOI 10.1016/j.colsurfb.2014.11.050
   Chalmin F, 2010, J CLIN INVEST, V120, P457, DOI 10.1172/JCI40483
   Choi SH, 2015, MOL THER, V23, P235, DOI 10.1038/mt.2014.214
   Chou Alexander J, 2008, Paediatr Drugs, V10, P315, DOI 10.2165/00148581-200810050-00005
   Colombo M, 2014, ANNU REV CELL DEV BI, V30, P255, DOI 10.1146/annurev-cellbio-101512-122326
   De Becker A, 2016, WORLD J STEM CELLS, V8, P73, DOI 10.4252/wjsc.v8.i3.73
   Deng T, 2016, ANNU REV PATHOL-MECH, V11, P421, DOI 10.1146/annurev-pathol-012615-044359
   Douras P, 2018, INJURY, V49, P2326, DOI 10.1016/j.injury.2018.11.013
   Du L, 2018, CELL DEATH DIS, V9, DOI 10.1038/s41419-018-0745-0
   Duan Z, 2002, CYTOKINE, V17, P234, DOI 10.1006/cyto.2001.1008
   ESMO European Sarcoma Network Work, 2012, ANN ONCOL, V23, P100, DOI 10.1093/annonc/mds254
   Frantz C, 2010, J CELL SCI, V123, P4195, DOI 10.1242/jcs.023820
   Fu R, 2018, BRIT J PHARMACOL, V175, P3034, DOI 10.1111/bph.14351
   Ghannam S, 2010, STEM CELL RES THER, V1, DOI 10.1186/scrt2
   Hadla M, 2016, NANOMEDICINE-UK, V11, P2431, DOI 10.2217/nnm-2016-0154
   Halpern JL, 2011, CANCER LETT, V308, P91, DOI 10.1016/j.canlet.2011.04.018
   Han Y, 2017, TUMOR BIOL, V39, DOI 10.1177/1010428317701631
   Hartmann S, 2016, CLIN CANCER RES, V22, P4005, DOI 10.1158/1078-0432.CCR-16-0951
   Hasan A, 2017, FRONT NEUROL, V8, DOI 10.3389/fneur.2017.00028
   Hennet T, 2019, CURR OPIN STRUC BIOL, V56, P131, DOI 10.1016/j.sbi.2019.01.015
   Hernigou P, 2006, J BONE JOINT SURG AM, V88A, P2565, DOI 10.2106/JBJS.E.01455
   Hernigou P, 2016, CLIN ORTHOP SURG, V8, P1, DOI 10.4055/cios.2016.8.1.1
   Hernigou P, 2015, INT ORTHOP, V39, P1639, DOI 10.1007/s00264-015-2738-2
   Huang Y, 2020, J BONE ONCOL, V21, DOI 10.1016/j.jbo.2020.100280
   Ji JF, 2004, STEM CELLS, V22, P415, DOI 10.1634/stemcells.22-3-415
   Kanehira M, 2007, CANCER GENE THER, V14, P894, DOI 10.1038/sj.cgt.7701079
   Kawai T, 2015, CYTOTHERAPY, V17, P369, DOI 10.1016/j.jcyt.2014.11.009
   Kawano M, 2018, CELL COMMUN SIGNAL, V16, DOI 10.1186/s12964-018-0225-2
   Kempf-Bielack B, 2005, J CLIN ONCOL, V23, P559, DOI 10.1200/JCO.2005.04.063
   Kidd S, 2009, STEM CELLS, V27, P2614, DOI 10.1002/stem.187
   Kim HK, 2019, STEM CELLS, V37, P77, DOI 10.1002/stem.2920
   Kinoshita T, 2017, J HUM GENET, V62, P67, DOI 10.1038/jhg.2016.87
   Klemm F, 2015, TRENDS CELL BIOL, V25, P198, DOI 10.1016/j.tcb.2014.11.006
   Krueger TEG, 2018, STEM CELL TRANSL MED, V7, P651, DOI 10.1002/sctm.18-0024
   Lagerweij T, 2018, JOVE-J VIS EXP, DOI 10.3791/56932
   Lamoureux F, 2007, CANCER RES, V67, P7308, DOI 10.1158/0008-5472.CAN-06-4130
   Le Blanc K, 2005, BIOL BLOOD MARROW TR, V11, P321, DOI 10.1016/j.bbmt.2005.01.005
   Lee SW, 2015, ONCOL REP, V33, P1381, DOI 10.3892/or.2015.3711
   Li HD, 2018, J NANOBIOTECHNOL, V16, DOI 10.1186/s12951-018-0429-z
   Li Y, 2018, NANOMED-NANOTECHNOL, V14, P1973, DOI 10.1016/j.nano.2018.05.020
   Li YJ, 2017, CLIN EXP MED, V17, P59, DOI 10.1007/s10238-015-0405-y
   Lin LS, 2020, J BIOCHEM, V168, P265, DOI 10.1093/jb/mvaa044
   Lin PP, 2009, CARCINOGENESIS, V30, P1789, DOI 10.1093/carcin/bgp180
   Lin SS, 2019, HUM CELL, V32, P64, DOI 10.1007/s13577-018-0224-z
   Main H, 2014, CLIN TRANSL MED, V3, DOI 10.1186/2001-1326-3-10
   Mannerström B, 2019, EPIGENETICS-US, V14, P352, DOI 10.1080/15592294.2019.1585177
   Marote A, 2016, FRONT PHARMACOL, V7, DOI 10.3389/fphar.2016.00231
   Martínez-González I, 2013, AM J RESP CELL MOL, V49, P552, DOI 10.1165/rcmb.2012-0406OC
   Mathieu M, 2019, NAT CELL BIOL, V21, P9, DOI 10.1038/s41556-018-0250-9
   Meurette O, 2018, CANCER CELL, V34, P536, DOI 10.1016/j.ccell.2018.07.009
   Milane L, 2015, J CONTROL RELEASE, V219, P278, DOI 10.1016/j.jconrel.2015.06.029
   Mohseny AB, 2009, J PATHOL, V219, P294, DOI 10.1002/path.2603
   Morishita M, 2017, MOL PHARMACEUT, V14, P4079, DOI 10.1021/acs.molpharmaceut.7b00760
   Mosallaei M, 2020, CANCER GENE THER, V27, P854, DOI 10.1038/s41417-020-0179-6
   Munagala R, 2017, CANCER LETT, V393, P94, DOI 10.1016/j.canlet.2017.02.004
   Murray IR, 2014, CELL MOL LIFE SCI, V71, P1353, DOI 10.1007/s00018-013-1462-6
   Mutsaers AJ, 2013, BONE, V55, P166, DOI 10.1016/j.bone.2013.02.016
   Nawaz M, 2016, STEM CELLS INT, V2016, DOI 10.1155/2016/1073140
   Nitzsche F, 2017, STEM CELLS, V35, P1446, DOI 10.1002/stem.2614
   Niu J, 2014, CLIN EXP IMMUNOL, V176, P473, DOI 10.1111/cei.12283
   Ortiz LA, 2003, P NATL ACAD SCI USA, V100, P8407, DOI 10.1073/pnas.1432929100
   Paino F, 2017, CELL DEATH DIS, V8, DOI 10.1038/cddis.2016.308
   Pelagalli A, 2016, INT J MOL SCI, V17, DOI 10.3390/ijms17071102
   Perut F, 2019, FRONT ONCOL, V9, DOI 10.3389/fonc.2019.01342
   Pessina A, 2011, PLOS ONE, V6, DOI 10.1371/journal.pone.0028321
   Pietrovito L, 2018, MOL ONCOL, V12, P659, DOI 10.1002/1878-0261.12189
   Piri E.A., 2012, J MED HYPOTHESES IDE
   Poggi A, 2018, FRONT IMMUNOL, V9, DOI 10.3389/fimmu.2018.00262
   Qiao B, 2015, DRUG DES DEV THER, V9, P969, DOI 10.2147/DDDT.S77116
   Qin F, 2020, J CELL PHYSIOL, V235, P4734, DOI 10.1002/jcp.29351
   Quail DF, 2013, NAT MED, V19, P1423, DOI 10.1038/nm.3394
   NguyenThai QA, 2015, J GENE MED, V17, P87, DOI 10.1002/jgm.2826
   Razmkhah M, 2019, CURR STEM CELL RES T, V14, P43, DOI 10.2174/1574888X13666180816114809
   Rubio R, 2013, ONCOGENE, V32, P4970, DOI 10.1038/onc.2012.507
   Rüster B, 2006, BLOOD, V108, P3938, DOI 10.1182/blood-2006-05-025098
   Rupaimoole R, 2017, NAT REV DRUG DISCOV, V16, P203, DOI 10.1038/nrd.2016.246
   Saalfrank A, 2016, ONCOGENESIS, V5, DOI 10.1038/oncsis.2016.19
   Sage EK, 2014, THORAX, V69, P638, DOI 10.1136/thoraxjnl-2013-204110
   Samanta D, 2018, BBA-REV CANCER, V1870, P15, DOI 10.1016/j.bbcan.2018.07.002
   Sasportas LS, 2009, P NATL ACAD SCI USA, V106, P4822, DOI 10.1073/pnas.0806647106
   Sato Y, 2005, BLOOD, V106, P756, DOI 10.1182/blood-2005-02-0572
   Sedlakova O, 2014, FRONT PHYSIOL, V4, DOI 10.3389/fphys.2013.00400
   Semenza GL, 2012, TRENDS MOL MED, V18, P534, DOI 10.1016/j.molmed.2012.08.001
   Sepehr KS, 2020, CANCER IMMUNOL IMMUN, V69, P1841, DOI 10.1007/s00262-020-02567-y
   Shao HL, 2018, CHEM REV, V118, P1917, DOI 10.1021/acs.chemrev.7b00534
   Shen WC, 2019, NAT COMMUN, V10, DOI 10.1038/s41467-019-10197-x
   Shimizu T, 2010, ONCOGENE, V29, P5687, DOI 10.1038/onc.2010.312
   Sun Z, 2014, J HEMATOL ONCOL, V7, DOI 10.1186/1756-8722-7-14
   Sun ZQ, 2018, MOL CANCER, V17, DOI 10.1186/s12943-018-0897-7
   Tat SK, 2006, BONE, V39, P706, DOI 10.1016/j.bone.2006.03.016
   Tu B, 2016, ONCOTARGET, V7, P48296, DOI 10.18632/oncotarget.10219
   Tyciakova S, 2015, J GENE MED, V17, P54, DOI 10.1002/jgm.2823
   Vallabhaneni KC, 2016, PLOS ONE, V11, DOI 10.1371/journal.pone.0166027
   Walker C, 2018, INT J MOL SCI, V19, DOI 10.3390/ijms19103028
   Walkley CR, 2008, GENE DEV, V22, P1662, DOI 10.1101/gad.1656808
   Walter M, 2009, ONCOGENE, V28, P2745, DOI 10.1038/onc.2009.130
   Wang JY, 2017, STEM CELL TRANSL MED, V6, P512, DOI 10.5966/sctm.2015-0226
   Wang Y, 2020, FRONT CELL DEV BIOL, V8, DOI 10.3389/fcell.2020.00353
   Wang YM, 2017, INT J CLIN EXP PATHO, V10, P8479
   Wu GD, 2003, TRANSPLANTATION, V75, P679, DOI 10.1097/01.TP.0000048488.35010.95
   Yu B, 2014, INT J MOL SCI, V15, P4142, DOI 10.3390/ijms15034142
   Yu FX, 2015, WORLD J SURG ONCOL, V13, DOI 10.1186/s12957-015-0465-1
   Zhang HL, 2020, CANCER LETT, V490, P54, DOI 10.1016/j.canlet.2020.07.008
   Zhao W, 2019, AGING-US, V11, P9581, DOI 10.18632/aging.102406
   Zheng Y, 2018, STEM CELL RES THER, V9, DOI 10.1186/s13287-018-0780-x
   Zhou HM, 2005, DNA RES, V12, P139, DOI 10.1093/dnares/12.2.139
   Zhu HY, 2016, INT J BIOL SCI, V12, P389, DOI 10.7150/ijbs.13688
   Zhuang GL, 2012, EMBO J, V31, P3513, DOI 10.1038/emboj.2012.183
NR 117
TC 57
Z9 60
U1 0
U2 22
PU ELSEVIER
PI AMSTERDAM
PA RADARWEG 29, 1043 NX AMSTERDAM, NETHERLANDS
EI 2212-1374
J9 J BONE ONCOL
JI J. Bone Oncol.
PD AUG
PY 2021
VL 29
AR 100372
DI 10.1016/j.jbo.2021.100372
EA JUN 2021
PG 12
WC Oncology
WE Science Citation Index Expanded (SCI-EXPANDED)
SC Oncology
GA UD6LH
UT WOS:000687316200003
PM 34258182
OA Green Submitted, gold
DA 2026-02-11
ER

PT J
AU Stik, G
   Crequit, S
   Petit, L
   Durant, J
   Charbord, P
   Jaffredo, T
   Durand, C
AF Stik, Gregoire
   Crequit, Simon
   Petit, Laurence
   Durant, Jennifer
   Charbord, Pierre
   Jaffredo, Thierry
   Durand, Charles
TI Extracellular vesicles of stromal origin target and support
   hematopoietic stem and progenitor cells
SO JOURNAL OF CELL BIOLOGY
LA English
DT Article
ID BONE-MARROW; MOLECULAR PROFILE; MESSENGER-RNA; EXOSOMES;
   DIFFERENTIATION; MAINTENANCE; BIOGENESIS; MECHANISM; APOPTOSIS; MICRORNA
AB Extracellular vesicles (EVs) have been recently reported as crucial mediators in cell-to-cell communication in development and disease. In this study, we investigate whether mesenchymal stromal cells that constitute a supportive microenvironment for hematopoietic stem and progenitor cells (HSPCs) released EVs that could affect the gene expression and function of HSPCs. By taking advantage of two fetal liver-derived stromal lines with widely differing abilities to maintain HSPCs ex vivo, we demonstrate that stromal EVs play a critical role in the regulation of HSPCs. Both supportive and nonsupportive stromal lines secreted EVs, but only those delivered by the supportive line were taken up by HSPCs ex vivo and in vivo. These EVs harbored a specific molecular signature, modulated the gene expression in HSPCs after uptake, and maintained the survival and clonogenic potential of HSPCs, presumably by preventing apoptosis. In conclusion, our study reveals that EVs are an important component of the HSPC niche, which may have major applications in regenerative medicine.
C1 [Stik, Gregoire; Crequit, Simon; Petit, Laurence; Durant, Jennifer; Charbord, Pierre; Jaffredo, Thierry; Durand, Charles] Univ Pierre & Marie Curie Paris 06, Sorbonne Univ, Ctr Natl Rech Sci 7622,Lab Biol Dev, Inst Natl Sante & Rech Med U1156,Inst Biol Paris, Paris, France.
   [Stik, Gregoire] Parque Invest Biomed Barcelona, Ctr Genom Regulat, Barcelona, Spain.
C3 Institut National de la Sante et de la Recherche Medicale (Inserm);
   Sorbonne Universite; Barcelona Institute of Science & Technology; Pompeu
   Fabra University; Centre de Regulacio Genomica (CRG)
RP Charbord, P; Durand, C (corresponding author), Univ Pierre & Marie Curie Paris 06, Sorbonne Univ, Ctr Natl Rech Sci 7622,Lab Biol Dev, Inst Natl Sante & Rech Med U1156,Inst Biol Paris, Paris, France.
EM pierre.charbord@inserm.fr; charles.durand@upmc.fr
RI ; JAFFREDO, Thierry/K-7870-2017; Stik, Gregoire/R-1342-2016
OI Durand, Charles/0000-0002-1970-0467; JAFFREDO,
   Thierry/0000-0002-8724-3261; Stik, Gregoire/0000-0002-1404-1992; PETIT,
   Laurence/0000-0002-2475-9367; charbord, pierre/0000-0002-2254-3300;
   Crequit, Simon/0000-0002-7257-4922
FU Fondation pour la Recherche Medicale [DEQ20100318258]; Agence Nationale
   pour la Recherche/California Institute for Regenerative Medicine
   [ANR/CIRM 0001-02]
FX This study was supported by grants from the Fondation pour la Recherche
   Medicale (DEQ20100318258) and from the Agence Nationale pour la
   Recherche/California Institute for Regenerative Medicine (ANR/CIRM
   0001-02).
CR ABKOWITZ JL, 1995, P NATL ACAD SCI USA, V92, P2031, DOI 10.1073/pnas.92.6.2031
   Anzai N, 2002, BLOOD, V99, P4413, DOI 10.1182/blood.V99.12.4413
   Baglio SR, 2015, STEM CELL RES THER, V6, DOI 10.1186/s13287-015-0116-z
   Bruno S, 2009, J AM SOC NEPHROL, V20, P1053, DOI 10.1681/ASN.2008070798
   Charbord P, 2014, CELL STEM CELL, V15, P376, DOI 10.1016/j.stem.2014.06.005
   Charbord P, 2010, HUM GENE THER, V21, P1045, DOI 10.1089/hum.2010.115
   Chateauvieux S, 2007, PHYSIOL GENOMICS, V29, P128, DOI 10.1152/physiolgenomics.00197.2006
   Collino F, 2010, PLOS ONE, V5, DOI 10.1371/journal.pone.0011803
   Colombo M, 2014, ANNU REV CELL DEV BI, V30, P255, DOI 10.1146/annurev-cellbio-101512-122326
   De Luca L, 2016, ONCOTARGET, V7, P6676, DOI 10.18632/oncotarget.6791
   Du J, 2015, ONCOTARGET, V6, P14993, DOI 10.18632/oncotarget.3802
   Durand C, 2007, P NATL ACAD SCI USA, V104, P20838, DOI 10.1073/pnas.0706923105
   Ekström K, 2012, J EXTRACELL VESICLES, V1, DOI 10.3402/jev.v1i0.18389
   Götz R, 2005, NAT NEUROSCI, V8, P1169, DOI 10.1038/nn1524
   Hackney JA, 2002, P NATL ACAD SCI USA, V99, P13061, DOI 10.1073/pnas.192124499
   Hoshino A, 2015, NATURE, V527, P329, DOI 10.1038/nature15756
   Hyenne V, 2015, J CELL BIOL, V211, P27, DOI 10.1083/jcb.201504136
   Kim D, 2013, GENOME BIOL, V14, DOI 10.1186/gb-2013-14-4-r36
   Liao Y, 2014, BIOINFORMATICS, V30, P923, DOI 10.1093/bioinformatics/btt656
   Lim M, 2016, LEUKEMIA, V30, P154, DOI 10.1038/leu.2015.210
   Luo M, 2015, CELL STEM CELL, V16, P426, DOI 10.1016/j.stem.2015.02.002
   Mittelbrunn M, 2011, NAT COMMUN, V2, DOI 10.1038/ncomms1285
   Moore KA, 1997, BLOOD, V89, P4337, DOI 10.1182/blood.V89.12.4337
   Morelli AE, 2004, BLOOD, V104, P3257, DOI 10.1182/blood-2004-03-0824
   Morrison SJ, 2014, NATURE, V505, P327, DOI 10.1038/nature12984
   Mulcahy LA, 2014, J EXTRACELL VESICLES, V3, DOI 10.3402/jev.v3.24641
   Nolta JA, 2002, LEUKEMIA, V16, P352, DOI 10.1038/sj.leu.2402371
   Nolte-'t Hoen ENM, 2012, NUCLEIC ACIDS RES, V40, P9272, DOI 10.1093/nar/gks658
   Oostendorp RAJ, 2005, STEM CELLS, V23, P842, DOI 10.1634/stemcells.2004-0120
   Pefanis E, 2015, CELL, V161, P774, DOI 10.1016/j.cell.2015.04.034
   Peng W, 2016, CLIN EXP MED, V16, P177, DOI 10.1007/s10238-015-0350-9
   Qin B, 2015, MOL CELL BIOCHEM, V405, P115, DOI 10.1007/s11010-015-2403-5
   Quesenberry PJ, 2015, STEM CELL RES THER, V6, DOI 10.1186/s13287-015-0150-x
   Ratajczak J, 2006, LEUKEMIA, V20, P847, DOI 10.1038/sj.leu.2404132
   Savina A, 2003, J BIOL CHEM, V278, P20083, DOI 10.1074/jbc.M301642200
   Simons M, 2009, CURR OPIN CELL BIOL, V21, P575, DOI 10.1016/j.ceb.2009.03.007
   Thery Clotilde, 2006, Curr Protoc Cell Biol, VChapter 3, DOI 10.1002/0471143030.cb0322s30
   Trapnell C, 2010, NAT BIOTECHNOL, V28, P511, DOI 10.1038/nbt.1621
   Valadi H, 2007, NAT CELL BIOL, V9, P654, DOI 10.1038/ncb1596
   van der Vlist EJ, 2012, NAT PROTOC, V7, P1311, DOI 10.1038/nprot.2012.065
   Wen S, 2016, LEUKEMIA, V30, P2221, DOI 10.1038/leu.2016.107
   Zhou Y, 2013, STEM CELL RES THER, V4, DOI 10.1186/scrt194
NR 42
TC 37
Z9 39
U1 0
U2 3
PU ROCKEFELLER UNIV PRESS
PI NEW YORK
PA 950 THIRD AVE, 2ND FLR, NEW YORK, NY 10022 USA
SN 0021-9525
EI 1540-8140
J9 J CELL BIOL
JI J. Cell Biol.
PD JUL
PY 2017
VL 216
IS 7
BP 2217
EP 2230
DI 10.1083/jcb.201601109
PG 14
WC Cell Biology
WE Science Citation Index Expanded (SCI-EXPANDED)
SC Cell Biology
GA EZ2TP
UT WOS:000404563700031
PM 28630143
OA Green Submitted, Bronze
DA 2026-02-11
ER

PT J
AU Jung, YJ
   Kim, HK
   Cho, Y
   Choi, JS
   Woo, CH
   Lee, KS
   Sul, JH
   Lee, CM
   Han, J
   Park, JH
   Jo, DG
   Cho, YW
AF Jung, Youn Jae
   Kim, Hark Kyun
   Cho, Yoonsuk
   Choi, Ji Suk
   Woo, Chang Hee
   Lee, Kyoung Soo
   Sul, Jae Hoon
   Lee, Chan Mi
   Han, Jihoon
   Park, Jae Hyung
   Jo, Dong-Gyu
   Cho, Yong Woo
TI Cell reprogramming using extracellular vesicles from differentiating
   stem cells into white/beige adipocytes
SO SCIENCE ADVANCES
LA English
DT Article
ID BROWN ADIPOSE-TISSUE; PPAR-GAMMA; EXOSOMES; WHITE; FAT; EXPRESSION;
   DELIVERY; THERAPY; MATRIX
AB Stem cell-derived extracellular vesicles (EVs) offer alternative approaches to stem cell-based therapy for regenerative medicine. In this study, stem cell EVs derived during differentiation are developed to use as cell-free therapeutic systems by inducing tissue-specific differentiation. EVs are isolated from human adipose-derived stem cells (HASCs) during white and beige adipogenic differentiation (D-EV and BD-EV, respectively) via tangential flow filtration. D-EV and BD-EV can successfully differentiate HASCs into white and beige adipocytes, respectively. D-EV are transplanted with collagen/methylcellulose hydrogels on the backs of BALB/c mice, and they produce numerous lipid droplets in injected sites. Treatments of BD-EV attenuate diet-induced obesity through browning of adipose tissue in mice. Furthermore, high-fat diet-induced hepatic steatosis and glucose tolerance are improved by BD-EV treatment. miRNAs are responsible for the observed effects of BD-EV. These results reveal that secreted EVs during stem cell differentiation into white adipocytes or beige adipocytes can promote cell reprogramming.
C1 [Jung, Youn Jae; Choi, Ji Suk; Woo, Chang Hee; Lee, Kyoung Soo; Cho, Yong Woo] Hanyang Univ ERICA, Dept Mat Sci & Chem Engn, Ansan 15588, South Korea.
   [Jung, Youn Jae; Choi, Ji Suk; Woo, Chang Hee; Lee, Chan Mi; Park, Jae Hyung; Jo, Dong-Gyu; Cho, Yong Woo] ExoStemTech Inc, Ansan 15588, South Korea.
   [Kim, Hark Kyun; Cho, Yoonsuk; Sul, Jae Hoon; Han, Jihoon; Jo, Dong-Gyu] Sungkyunkwan Univ, Sch Pharm, Suwon 16419, South Korea.
   [Park, Jae Hyung] Sungkyunkwan Univ, Sch Chem Engn, Suwon 16419, South Korea.
   [Park, Jae Hyung; Jo, Dong-Gyu] Sungkyunkwan Univ, Biomed Inst Convergence, Suwon 16419, South Korea.
C3 Hanyang University; Sungkyunkwan University (SKKU); Sungkyunkwan
   University (SKKU); Sungkyunkwan University (SKKU)
RP Cho, YW (corresponding author), Hanyang Univ ERICA, Dept Mat Sci & Chem Engn, Ansan 15588, South Korea.; Jo, DG; Cho, YW (corresponding author), ExoStemTech Inc, Ansan 15588, South Korea.; Jo, DG (corresponding author), Sungkyunkwan Univ, Sch Pharm, Suwon 16419, South Korea.; Jo, DG (corresponding author), Sungkyunkwan Univ, Biomed Inst Convergence, Suwon 16419, South Korea.
EM jodg@skku.edu; ywcho7@hanyang.ac.kr
RI Park, Jae Hyung/B-5967-2018; Sul, Jae Hoon/HZL-8968-2023; Jo,
   Dong-Gyu/AAN-9278-2021; Jung, Youn Jae/IZQ-1620-2023
OI Park, Jae Hyung/0000-0002-5043-9455; Han, Jihoon/0000-0001-5870-1414;
   Sul, Jae Hoon/0000-0002-0862-7057; LEE, Chan mi/0009-0006-4927-2754;
   Jung, Youn Jae/0000-0002-4238-9371; Kim, Hark Kyun/0000-0003-2755-0806
FU National R&D Program for Cancer Control, Ministry of Health and Welfare,
   Republic of Korea [1420390]; National Research Foundation (NRF) - Korean
   Government [NRF-2019R1A2C3011422, NRF-2019R1A5A2027340,
   NRF-2018M3A9H1023767, NRF-2017R1A5A1070259]; Industrial Core Technology
   Development Program - Ministry of Trade, Industry and Energy (MOTIE,
   Korea) [10078392]
FX This study was supported by a grant from the National R&D Program for
   Cancer Control, Ministry of Health and Welfare, Republic of Korea
   (1420390). This study was also supported by the National Research
   Foundation (NRF) funded by the Korean Government (NRF-2019R1A2C3011422,
   NRF-2019R1A5A2027340, NRF-2018M3A9H1023767, and NRF-2017R1A5A1070259),
   and the Industrial Core Technology Development Program (10078392) funded
   by the Ministry of Trade, Industry and Energy (MOTIE, Korea).
CR Baek SH, 2017, J NEUROSCI, V37, P5099, DOI 10.1523/JNEUROSCI.2385-16.2017
   Caplan AI, 2005, TISSUE ENG, V11, P1198, DOI 10.1089/ten.2005.11.1198
   Chen B, 2017, STEM CELL TRANSL MED, V6, P1753, DOI 10.1002/sctm.16-0477
   Chen L, 2017, SYM SENSOR CONTR, P1, DOI 10.1109/SLED.2017.8078418
   Chen LW, 2008, PLOS ONE, V3, DOI 10.1371/journal.pone.0001886
   Chen Y, 2017, CELL METAB, V25, P759, DOI 10.1016/j.cmet.2017.03.012
   Cirera Susanna, 2013, BMC Res Notes, V6, P472, DOI 10.1186/1756-0500-6-472
   Cosenza S, 2017, SCI REP-UK, V7, DOI 10.1038/s41598-017-15376-8
   Cypess AM, 2009, NEW ENGL J MED, V360, P1509, DOI 10.1056/NEJMoa0810780
   Dai MJ, 2017, TISSUE ENG PT A, V23, P1221, DOI [10.1089/ten.TEA.2017.0045, 10.1089/ten.tea.2017.0045]
   Dempersmier J, 2015, MOL CELL, V57, P235, DOI 10.1016/j.molcel.2014.12.005
   Denisin AK, 2016, ACS APPL MATER INTER, V8, P21893, DOI 10.1021/acsami.5b09344
   Dominici M, 2006, CYTOTHERAPY, V8, P315, DOI 10.1080/14653240600855905
   Elabd C, 2009, STEM CELLS, V27, P2753, DOI 10.1002/stem.200
   Farmer SR, 2005, INT J OBESITY, V29, pS13, DOI 10.1038/sj.ijo.0802907
   Fisher FM, 2012, GENE DEV, V26, P271, DOI 10.1101/gad.177857.111
   Frese L, 2016, TRANSFUS MED HEMOTH, V43, P268, DOI 10.1159/000448180
   Freyman T, 2006, EUR HEART J, V27, P1114, DOI 10.1093/eurheartj/ehi818
   Fu YC, 2005, J LIPID RES, V46, P1369, DOI 10.1194/jlr.M400373-JLR200
   Gentile P, 2019, J CLIN MED, V8, DOI 10.3390/jcm8060855
   Goto T, 2011, J LIPID RES, V52, P873, DOI 10.1194/jlr.M011320
   Gunawardana SC, 2012, DIABETES, V61, P674, DOI 10.2337/db11-0510
   Haga H, 2015, J EXTRACELL VESICLES, V4, DOI 10.3402/jev.v4.24900
   Harris DT, 2014, BIOMEDICINES, V2, P50, DOI 10.3390/biomedicines2010050
   Hebbard L, 2011, NAT REV GASTRO HEPAT, V8, P34, DOI 10.1038/nrgastro.2010.191
   Heinemann ML, 2014, J CHROMATOGR A, V1371, P125, DOI 10.1016/j.chroma.2014.10.026
   Hong Y, 2018, ADV FUNCT MATER, V28, DOI 10.1002/adfm.201703074
   Hu L, 2015, STEM CELLS, V33, P2483, DOI 10.1002/stem.2052
   Inoue M, 2005, BIOCHEM BIOPH RES CO, V336, P215, DOI 10.1016/j.bbrc.2005.08.070
   Jin Y, 2016, ADV FUNCT MATER, V26, P5804, DOI 10.1002/adfm.201601430
   Kim JS, 2017, ACS APPL MATER INTER, V9, P8581, DOI 10.1021/acsami.6b16783
   Kishore R, 2016, CIRC RES, V118, P330, DOI 10.1161/CIRCRESAHA.115.307654
   Lee YS, 2018, ACS NANO, V12, P2531, DOI 10.1021/acsnano.7b08297
   Li WY, 2018, ACS APPL MATER INTER, V10, P5240, DOI 10.1021/acsami.7b17620
   Liang XT, 2014, CELL TRANSPLANT, V23, P1045, DOI 10.3727/096368913X667709
   Lötvall J, 2014, J EXTRACELL VESICLES, V3, DOI 10.3402/jev.v3.26913
   Mathivanan S, 2010, J PROTEOMICS, V73, P1907, DOI 10.1016/j.jprot.2010.06.006
   Mead B, 2017, STEM CELL TRANSL MED, V6, P1273, DOI 10.1002/sctm.16-0428
   Mizuno H, 2012, STEM CELLS, V30, P804, DOI 10.1002/stem.1076
   Mori M, 2012, PLOS BIOL, V10, DOI 10.1371/journal.pbio.1001314
   Narayanan K, 2018, BIOMATERIALS, V182, P312, DOI 10.1016/j.biomaterials.2018.08.027
   Narayanan R, 2016, STEM CELLS INT, V2016, DOI 10.1155/2016/3808674
   Oliverio M, 2016, NAT CELL BIOL, V18, P328, DOI 10.1038/ncb3316
   Pan DN, 2014, NAT COMMUN, V5, DOI 10.1038/ncomms5725
   Phinney DG, 2017, STEM CELLS, V35, P851, DOI 10.1002/stem.2575
   Rosenwald M, 2014, ADIPOCYTE, V3, P4, DOI 10.4161/adip.26232
   Sahoo S, 2011, CIRC RES, V109, P724, DOI 10.1161/CIRCRESAHA.111.253286
   Shi YF, 2018, NAT REV NEPHROL, V14, P493, DOI 10.1038/s41581-018-0023-5
   Song NJ, 2016, PLOS ONE, V11, DOI 10.1371/journal.pone.0162228
   Stanford KI, 2015, DIABETES, V64, P2361, DOI 10.2337/db15-0227
   Sun L, 2011, NAT CELL BIOL, V13, P958, DOI 10.1038/ncb2286
   Thirumala S, 2009, ORGANOGENESIS, V5, P143, DOI 10.4161/org.5.3.9811
   Thomou T, 2017, NATURE, V542, P450, DOI 10.1038/nature21365
   Valadi H, 2007, NAT CELL BIOL, V9, P654, DOI 10.1038/ncb1596
   Wang XQ, 2018, PLOS ONE, V13, DOI 10.1371/journal.pone.0193059
   Ye K, 2016, ACS APPL MATER INTER, V8, P21903, DOI 10.1021/acsami.5b09746
   Zhao H, 2018, DIABETES, V67, P235, DOI 10.2337/db17-0356
   Zhu W, 2012, CANCER LETT, V315, P28, DOI 10.1016/j.canlet.2011.10.002
   Zuk PA, 2002, MOL BIOL CELL, V13, P4279, DOI 10.1091/mbc.E02-02-0105
NR 59
TC 64
Z9 69
U1 0
U2 26
PU AMER ASSOC ADVANCEMENT SCIENCE
PI WASHINGTON
PA 1200 NEW YORK AVE, NW, WASHINGTON, DC 20005 USA
SN 2375-2548
J9 SCI ADV
JI Sci. Adv.
PD MAR
PY 2020
VL 6
IS 13
AR eaay6721
DI 10.1126/sciadv.aay6721
PG 13
WC Multidisciplinary Sciences
WE Science Citation Index Expanded (SCI-EXPANDED)
SC Science & Technology - Other Topics
GA KZ5JM
UT WOS:000523298500022
PM 32232152
OA Green Submitted, gold
DA 2026-02-11
ER

PT J
AU Li, Q
   Li, B
   Chen, ZS
   Xu, WR
   Yin, H
   Deng, ZF
   Li, HY
   Yan, XM
   Hao, XK
   Li, L
   Tao, ZH
   Liu, BC
   Ye, T
   Luo, L
   Qian, H
   Fu, QL
   Wang, Q
   Zheng, L
   Wang, Y
AF Li, Qing
   Li, Bo
   Chen, Zhengsheng
   Xu, Wenrong
   Yin, Hang
   Deng, Zhifeng
   Li, Haiyan
   Yan, Xiaomei
   Hao, Xiaoke
   Li, Li
   Tao, Zhihua
   Liu, Bicheng
   Ye, Teng
   Luo, Lei
   Qian, Hui
   Fu, Qing-Ling
   Wang, Qian
   Zheng, Lei
   Wang, Yang
TI Requirements for human pluripotent stem cell derived small extracellular
   vesicles
SO INTERDISCIPLINARY MEDICINE
LA English
DT Article
DE Human pluripotent stem cell; small extracellular vesicles; guidelines
AB Small extracellular vesicles derived from human pluripotent stem cells (hPSC-sEVs) have shown great application potential in regenerative medicine. To standardise its research and clinical application, the first set of guidelines on hPSC-sEVs in China 'Requirements for human pluripotent stem cell derived small extracellular vesicles' was released by the Chinese Research Hospital Association on 28 December 2021 and came into effect on 1 January 2022. It was jointly drafted and agreed upon by the experts from the Chinese Society of Extracellular Vesicles. This standard specifies the technical requirements, test methods and regulations, packaging, instructions for use, labelling, storage, transportation, and waste handling for hPSC-sEVs, which apply to the production and quality control of hPSC-sEVs. We hope that the publication of these guidelines will make it one step closer to international standardisation of hPSC-sEVs for research and application.
C1 [Li, Qing; Chen, Zhengsheng; Ye, Teng; Wang, Yang] Shanghai Jiao Tong Univ, Shanghai Peoples Hosp 6, Inst Microsurg Extrem, Dept Orthoped Surg,Sch Med, Shanghai 200233, Peoples R China.
   [Li, Bo; Zheng, Lei] Southern Med Univ, Nanfang Hosp, Dept Lab Med, Guangzhou 510515, Peoples R China.
   [Xu, Wenrong; Qian, Hui] Jiangsu Univ, Sch Med, Dept Lab Med, Jiangsu Key Lab Med Sci & Lab Med, Zhenjiang 212013, Jiangsu, Peoples R China.
   [Xu, Wenrong; Qian, Hui] Jiangsu Univ, Zhenjiang Key Lab High Technol Res sEVs Fdn & Tran, Sch Med, Zhenjiang, Jiangsu, Peoples R China.
   [Yin, Hang] Tsinghua Univ, Beijing Frontier Res Ctr Biol Struct, Tsinghua Peking Ctr Life Sci, Sch Pharmaceut Sci, Beijing, Peoples R China.
   [Deng, Zhifeng] Shanghai Jiao Tong Univ, Shanghai Peoples Hosp 6, Sch Med, Dept Neurosurg, Shanghai, Peoples R China.
   [Li, Haiyan] RMIT Univ, STEM Coll, Sch Engn, Chem & Environm Engn, Melbourne, Vic, Australia.
   [Yan, Xiaomei] Xiamen Univ, Coll Chem & Chem Engn, Dept Chem Biol, Xiamen, Fujian, Peoples R China.
   [Hao, Xiaoke] Air Force Med Univ, Xijing Hosp, Xian, Shaanxi, Peoples R China.
   [Li, Li] Shanghai Jiao Tong Univ, Shanghai Gen Hosp, Sch Med, Dept Lab Med, Shanghai, Peoples R China.
   [Tao, Zhihua] Zhejiang Univ, Affiliated Hosp 2, Sch Med, Hangzhou, Peoples R China.
   [Liu, Bicheng] Southeast Univ, Zhong Da Hosp, Inst Nephrol, Sch Med, Nanjing, Peoples R China.
   [Luo, Lei] Shanghai Jiao Tong Univ, Sch Biomed Engn, Shanghai, Peoples R China.
   [Fu, Qing-Ling] Sun Yat Sen Univ, Otorhinolaryngol Hosp, Affiliated Hosp 1, Guangzhou 510080, Guangdong, Peoples R China.
   [Wang, Qian] Southern Med Univ, Zhujiang Hosp, Lab Med Ctr, Guangzhou 510515, Guangdong, Peoples R China.
C3 Shanghai Jiao Tong University; Southern Medical University - China;
   Jiangsu University; Jiangsu University; Tsinghua University; Shanghai
   Jiao Tong University; Royal Melbourne Institute of Technology (RMIT);
   Xiamen University; Air Force Medical University; Shanghai Jiao Tong
   University; Zhejiang University; Southeast University - China; Shanghai
   Jiao Tong University; Sun Yat Sen University; Southern Medical
   University - China
RP Wang, Y (corresponding author), Shanghai Jiao Tong Univ, Shanghai Peoples Hosp 6, Inst Microsurg Extrem, Dept Orthoped Surg,Sch Med, Shanghai 200233, Peoples R China.; Zheng, L (corresponding author), Southern Med Univ, Nanfang Hosp, Dept Lab Med, Guangzhou 510515, Peoples R China.; Qian, H (corresponding author), Jiangsu Univ, Sch Med, Dept Lab Med, Jiangsu Key Lab Med Sci & Lab Med, Zhenjiang 212013, Jiangsu, Peoples R China.; Fu, QL (corresponding author), Sun Yat Sen Univ, Otorhinolaryngol Hosp, Affiliated Hosp 1, Guangzhou 510080, Guangdong, Peoples R China.; Wang, Q (corresponding author), Southern Med Univ, Zhujiang Hosp, Lab Med Ctr, Guangzhou 510515, Guangdong, Peoples R China.
EM 1000007341@ujs.edu.cn; fuqingl@mail.sysu.edu.cn; wangqian@smu.edu.cn;
   nfyyzhenglei@smu.edu.cn; wangyang63@sjtu.edu.cn
OI Li, Haiyan/0000-0002-7423-2715
FU Subproject of National Key R&D Project of Ministry of Science and
   Technology
FX Science and Technology Commission of Shanghai Municipality, Grant/Award
   Number:21DZ2201300; Key Project of the National Natural Science
   Foundation of China, Grant/Award Number:82230080; National Science Fund
   for Distinguished Young Scholars, Grant/Award Number:82025024; National
   Natural Science Foundation of China, Grant/AwardNumbers:82071371,
   82072550; Subproject of National Key R&D Project of Ministry of Science
   and Technology, Grant/Award Number:2021YFA1300604.r No Statement
   Availabler No Statement Availabler No Statement Availabler No Statement
   Available
CR Théry C, 2018, J EXTRACELL VESICLES, V7, DOI 10.1080/20013078.2018.1535750
   Webber J, 2013, J EXTRACELL VESICLES, V2, DOI 10.3402/jev.v2i0.19861
NR 2
TC 10
Z9 11
U1 2
U2 7
PU WILEY
PI HOBOKEN
PA 111 RIVER ST, HOBOKEN 07030-5774, NJ USA
SN 2832-6237
EI 2832-6245
J9 INTERD MED
JI Interdiscip. Med.
PD APR
PY 2023
VL 1
IS 2
AR e20220018
DI 10.1002/INMD.20220018
PG 9
WC Medicine, Research & Experimental
WE Emerging Sources Citation Index (ESCI)
SC Research & Experimental Medicine
GA I1Z9T
UT WOS:001328319600009
OA Green Submitted, gold
DA 2026-02-11
ER

PT J
AU Puletic, M
   Velikic, G
   Maric, DM
   Supic, G
   Maric, DL
   Radovic, N
   Avramov, S
   Vojvodic, D
AF Puletic, Miljan
   Velikic, Gordana
   Maric, Dusan M.
   Supic, Gordana
   Maric, Dusica L.
   Radovic, Nikola
   Avramov, Stevan
   Vojvodic, Danilo
TI Clinical Efficacy of Extracellular Vesicle Therapy in Periodontitis:
   Reduced Inflammation and Enhanced Regeneration
SO INTERNATIONAL JOURNAL OF MOLECULAR SCIENCES
LA English
DT Article
DE exosomes; periodontitis; cytokines; regenerative medicine; extracellular
   vesicles
ID BONE MORPHOGENETIC PROTEINS; DELIVERY; DISEASES; HEALTH
AB Periodontitis, a prevalent inflammatory condition, affects the supporting structures of teeth, leading to significant oral health challenges. Traditional treatments have primarily focused on mechanical debridement, antimicrobial therapy, and surgery, which often fail to restore lost periodontal structures. Emerging as a novel approach in regenerative medicine, extracellular vesicle (EV) therapy, including exosomes, leverages nano-sized vesicles known for facilitating intercellular communication and modulating physiological and pathological processes. This study is a proof-of-concept type that evaluates the clinical efficacy of EV therapy as a non-surgical treatment for stage I-III periodontitis, focusing on its anti-inflammatory and regenerative potential. The research involved seven patients undergoing the therapy, and seven healthy individuals. Clinical parameters, including the plaque index, bleeding on probing, probing depth, and attachment level, were assessed alongside cytokine levels in the gingival crevicular fluid. The study found significant improvements in clinical parameters, and a marked reduction in pro-inflammatory cytokines post-treatment, matching the levels of healthy subjects, underscoring the therapy's ability to not only attenuate inflammation and enhance tissue regeneration, but also highlighting its potential in restoring periodontal health. This investigation illuminates the promising role of EV therapy in periodontal treatment, advocating for a shift towards therapies that halt disease progression and promote structural and functional restoration of periodontal tissues.
C1 [Puletic, Miljan; Maric, Dusan M.; Radovic, Nikola; Avramov, Stevan] Univ Business Acad, Fac Stomatol Pancevo, Pancevo 26101, Serbia.
   [Velikic, Gordana; Maric, Dusan M.] Clin Orto MD Pk Hosp, Dept Res & Dev, Novi Sad 21000, Serbia.
   [Velikic, Gordana] Univ Rochester, Hajim Sch Engn, Rochester, NY 14627 USA.
   [Supic, Gordana; Vojvodic, Danilo] Mil Med Acad, Inst Med Res, Belgrade 11000, Serbia.
   [Supic, Gordana; Vojvodic, Danilo] Univ Def, Med Fac, Mil Med Acad, Belgrade 11000, Serbia.
   [Maric, Dusica L.] Univ Novi Sad, Fac Med, Dept Anat, Novi Sad 21000, Serbia.
   [Avramov, Stevan] Univ Belgrade, Inst Biol Res Sinisa Stankov, Natl Inst Republ Serbia, Belgrade 11060, Serbia.
C3 University of Rochester; Ministry of Defense - Republic of Serbia;
   University of Defense - Republic of Serbia; University of Belgrade;
   Ministry of Defense - Republic of Serbia; University of Defense -
   Republic of Serbia; University of Novi Sad; University of Belgrade
RP Velikic, G (corresponding author), Clin Orto MD Pk Hosp, Dept Res & Dev, Novi Sad 21000, Serbia.; Velikic, G (corresponding author), Univ Rochester, Hajim Sch Engn, Rochester, NY 14627 USA.; Maric, DL (corresponding author), Univ Novi Sad, Fac Med, Dept Anat, Novi Sad 21000, Serbia.
EM miljenko.puletic@gmail.com; gordana.velikic@gmail.com;
   ducamaric@gmail.com; gogasupic@gmail.com; dusica.maric@mf.uns.ac.rs;
   nikolaradovic.dr@gmail.com; stevan@ibiss.bg.ac.rs;
   vojvodic.danilo@gmail.com
RI ; Vojvodic, Danilo/AAB-3439-2021; Supic, Gordana/GSN-3402-2022
OI avramov, stevan/0000-0001-9813-9411; Velikic,
   Gordana/0000-0001-6870-0079; Vojvodic, Danilo/0000-0001-9308-3076;
   Radovic, Nikola/0000-0002-8259-4820; Puletic,
   Miljan/0000-0003-3590-1581; Supic, Gordana/0000-0003-0350-4733
CR AlSarhan MA, 2021, PHOTODIAGN PHOTODYN, V35, DOI 10.1016/j.pdpdt.2021.102349
   Anusuya GS, 2016, J PHARM BIOALLIED SC, V8, P39, DOI 10.4103/0975-7406.191964
   Ao XP, 2009, J HEMATOL ONCOL, V2, DOI 10.1186/1756-8722-2-6
   Ayan G, 2023, ODOVTOS INT J DENT S, V25, P166, DOI [10.15517/IJDS.2022.52533, 10.15517/ijds.2022.52533]
   Babaloo Amirreza, 2018, J Contemp Dent Pract, V19, P997, DOI 10.5005/jp-journals-10024-2372
   Bayer AL, 2013, IMMUNOL RES, V57, P197, DOI 10.1007/s12026-013-8452-5
   Cardoso EM, 2017, FRONT IMMUNOL, V8, DOI 10.3389/fimmu.2017.00145
   Chakraborty S, 2019, INT J MOL SCI, V20, DOI 10.3390/ijms20092113
   Chang ML, 2023, INT J STEM CELLS, V16, P202, DOI 10.15283/ijsc21170
   Chen Q, 2021, FRONT CELL DEV BIOL, V9, DOI 10.3389/fcell.2021.663037
   Chen Y, 2023, DENT J-BASEL, V11, DOI 10.3390/dj11050129
   Cheng R, 2020, INT J ORAL SCI, V12, DOI 10.1038/s41368-019-0068-8
   Dewayani A, 2021, TOXINS, V13, DOI 10.3390/toxins13050315
   Dikilitas A, 2022, J APPL ORAL SCI, V30, DOI 10.1590/1678-7757-2021-0423
   Dutzan N., 2020, Emerging Therapies in Periodontics, DOI [10.1007/978-3-030-42990-46, DOI 10.1007/978-3-030-42990-46]
   El Bialy I, 2017, PHARM RES-DORDR, V34, P1152, DOI 10.1007/s11095-017-2147-x
   Engin A, 2021, ADV EXP MED BIOL, V1275, P101, DOI 10.1007/978-3-030-49844-3_4
   Faul F, 2007, BEHAV RES METHODS, V39, P175, DOI 10.3758/BF03193146
   Febbraio M, 2022, INT DENT J, V72, P37, DOI 10.1016/j.identj.2021.07.006
   Feng Y, 2022, FRONT IMMUNOL, V13, DOI 10.3389/fimmu.2022.862415
   Graziani F, 2017, PERIODONTOL 2000, V75, P152, DOI 10.1111/prd.12201
   Grossi SG, 1997, J PERIODONTOL, V68, P713, DOI 10.1902/jop.1997.68.8.713
   Hamza T, 2010, INT J MOL SCI, V11, P789, DOI 10.3390/ijms11030789
   He FZ, 2021, FRONT CELL DEV BIOL, V9, DOI 10.3389/fcell.2021.669011
   Ho Jan Yang, 2021, J Contemp Dent Pract, V22, P73, DOI 10.5005/jp-journals-10024-3034
   Hu R, 2023, CLIN EXP MED, V23, P4623, DOI 10.1007/s10238-023-01242-7
   Huangfu LJ, 2023, SIGNAL TRANSDUCT TAR, V8, DOI 10.1038/s41392-023-01620-3
   Hussen BM, 2022, CANCER CELL INT, V22, DOI 10.1186/s12935-022-02743-3
   Inchingolo F, 2023, INT J MOL SCI, V24, DOI 10.3390/ijms242417228
   Isaza-Guzmán DM, 2015, ARCH ORAL BIOL, V60, P91, DOI 10.1016/j.archoralbio.2014.09.002
   Issaranggun Na Ayuthaya B., 2017, Interface Oral Health Science, DOI [10.1007/978-981-10-1560-118, DOI 10.1007/978-981-10-1560-118]
   Keir ME, 2020, J EXP MED, V217, DOI 10.1084/jem.20192195
   Kellesarian SV, 2016, PHOTODIAGN PHOTODYN, V16, P76, DOI 10.1016/j.pdpdt.2016.08.009
   Kim YH, 2024, BMC Methods, V1, DOI [10.1186/s44330-024-00002-7, 10.1186/s44330-024-00002-7, DOI 10.1186/S44330-024-00002-7]
   Kiran M, 2005, J CLIN PERIODONTOL, V32, P266, DOI 10.1111/j.1600-051X.2005.00658.x
   Koca-Ünsal RB, 2022, MOL BIOL REP, V49, P12219, DOI 10.1007/s11033-022-08010-y
   Kriauciunas A, 2019, CUREUS J MED SCIENCE, V11, DOI 10.7759/cureus.4775
   Lin HB, 2022, J TRANSL MED, V20, DOI 10.1186/s12967-022-03487-4
   Liu X, 2022, FRONT IMMUNOL, V12, DOI 10.3389/fimmu.2021.713198
   LOE H, 1967, J PERIODONTOL, V38, P610, DOI 10.1902/jop.1967.38.6.610
   Mazurek-Mochol M, 2024, INT J MOL SCI, V25, DOI 10.3390/ijms25042146
   Menck K, 2017, JOVE-J VIS EXP, DOI 10.3791/55057
   Miron RJ, 2024, PERIODONTOL 2000, V94, P79, DOI 10.1111/prd.12521
   Miron RJ, 2017, CLIN ORAL INVEST, V21, P1913, DOI 10.1007/s00784-017-2133-z
   Miron RJ, 2016, J CLIN PERIODONTOL, V43, P668, DOI 10.1111/jcpe.12546
   Mousavi Jazi Mahvash, 2015, J Dent (Tehran), V12, P340
   Mousavijazi Mahvash, 2013, J Dent (Tehran), V10, P103
   Narazaki M, 2018, INT J MOL SCI, V19, DOI 10.3390/ijms19113528
   Nibali L, 2012, ORAL DIS, V18, P236, DOI 10.1111/j.1601-0825.2011.01867.x
   Kamal NNSNM, 2022, FRONT PHYSIOL, V12, DOI 10.3389/fphys.2021.798682
   Nocera AL, 2019, J ALLERGY CLIN IMMUN, V143, P1525, DOI 10.1016/j.jaci.2018.08.046
   Pacheco CMF, 2021, J IMMUNOL, V206, P2386, DOI 10.4049/jimmunol.2001432
   Papapanou PN, 2018, J PERIODONTOL, V89, pS173, DOI 10.1002/JPER.17-0721
   Parks OB, 2016, FRONT CELL DEV BIOL, V3, DOI 10.3389/fcell.2015.00085
   Patil M, 2019, FRONT CELL DEV BIOL, V7, DOI 10.3389/fcell.2019.00315
   Paunica I, 2023, DIAGNOSTICS, V13, DOI 10.3390/diagnostics13040681
   Qian XL, 2021, STEM CELL REV REP, V17, P411, DOI 10.1007/s12015-020-10040-7
   Qiao X, 2023, INT J NANOMED, V18, P4683, DOI 10.2147/IJN.S420967
   Radvar Mehrdad, 2008, Iran J Immunol, V5, P100, DOI 10.22034/iji.2008.48559
   Saleh MHA, 2022, Current Oral Health Reports, V9, P167, DOI [10.1007/s40496-022-00323-y, 10.1007/s40496-022-00323-y]
   Shi T, 2020, ODONTOLOGY, V108, P350, DOI 10.1007/s10266-019-00470-2
   Stadler AF, 2016, J CLIN PERIODONTOL, V43, P727, DOI 10.1111/jcpe.12557
   Stastics Kingdom, Online Stasticial Toolbox
   Sumi T, 2022, TRANSL LUNG CANCER R, DOI 10.21037/tlcr-22-388
   Sun L, 2020, J IMMUNOL, V204, P2177, DOI 10.4049/jimmunol.1900532
   Tahmasebi E, 2020, J MATER RES TECHNOL, V9, P11731, DOI 10.1016/j.jmrt.2020.08.042
   Tang V, 2023, PLOS ONE, V18, DOI 10.1371/journal.pone.0280333
   Tomioka K, 2023, BMC NEUROL, V23, DOI 10.1186/s12883-022-03048-8
   Tzng Eileen, 2023, Extracell Vesicle, V2, P100023, DOI [10.1016/j.vesic.2023.100023, 10.1016/j.vesic.2023.100023]
   Wang RPH, 2023, J NEUROINFLAMM, V20, DOI 10.1186/s12974-023-02747-4
   Wang TY, 2024, FRONT BIOENG BIOTECH, V11, DOI 10.3389/fbioe.2023.1287714
   Wei JZ, 2020, J MOL HISTOL, V51, P455, DOI 10.1007/s10735-020-09896-3
   Welsh JA, 2024, J EXTRACELL VESICLES, V13, DOI [10.1002/jev2.12404, 10.1002/jev2.12451]
   Wu QB, 2024, INT IMMUNOPHARMACOL, V128, DOI 10.1016/j.intimp.2024.111558
   Xiong M, 2024, CELL COMMUN SIGNAL, V22, DOI 10.1186/s12964-024-01521-0
   Xu J, 2022, Gene & Protein in Disease, V1, P99, DOI [10.36922/gpd.v1i2.99, 10.36922/gpd.v1i2.99]
   Yan CT, 2022, J TRANSL MED, V20, DOI 10.1186/s12967-022-03412-9
   Yang B, 2021, FRONT IMMUNOL, V12, DOI 10.3389/fimmu.2021.781378
   Ye HL, 2023, FRONT BIOENG BIOTECH, V11, DOI 10.3389/fbioe.2023.1301362
   Yin K, 2019, BIOMARK RES, V7, DOI 10.1186/s40364-019-0159-x
   Yucel-Lindberg T, 2013, EXPERT REV MOL MED, V15, DOI 10.1017/erm.2013.8
   Zhang X, 2020, INT J ORAL SCI, V12, DOI 10.1038/s41368-019-0071-0
   Zhang ZY, 2022, FRONT IMMUNOL, V13, DOI 10.3389/fimmu.2022.896745
   Zhao MC, 2023, FRONT ENDOCRINOL, V14, DOI 10.3389/fendo.2023.1192625
   Zubkova E, 2024, CURR ISSUES MOL BIOL, V46, P2209, DOI 10.3390/cimb46030142
NR 85
TC 12
Z9 13
U1 0
U2 9
PU MDPI
PI BASEL
PA MDPI AG, Grosspeteranlage 5, CH-4052 BASEL, SWITZERLAND
SN 1661-6596
EI 1422-0067
J9 INT J MOL SCI
JI Int. J. Mol. Sci.
PD JUN
PY 2024
VL 25
IS 11
AR 5753
DI 10.3390/ijms25115753
PG 25
WC Biochemistry & Molecular Biology; Chemistry, Multidisciplinary
WE Science Citation Index Expanded (SCI-EXPANDED)
SC Biochemistry & Molecular Biology; Chemistry
GA UB2K1
UT WOS:001245534900001
PM 38891939
OA Green Submitted, gold
DA 2026-02-11
ER

PT J
AU González-González, A
   García-Sánchez, D
   Dotta, M
   Rodríguez-Rey, JC
   Pérez-Campo, FM
AF Gonzalez-Gonzalez, Alberto
   Garcia-Sanchez, Daniel
   Dotta, Monica
   Rodriguez-Rey, Jose C.
   Perez-Campo, Flor M.
TI Mesenchymal stem cells secretome: The cornerstone of cell-free
   regenerative medicine
SO WORLD JOURNAL OF STEM CELLS
LA English
DT Review
DE Mesenchymal stem cells; Secretome; Soluble factors; Extra-cellular
   vesicles; Exosomes; Bone regeneration
ID UMBILICAL-CORD BLOOD; BONE-MARROW; EXTRACELLULAR VESICLES; OSTEOGENIC
   DIFFERENTIATION; ENDOTHELIAL-CELLS; STROMAL CELLS; OSTEOBLASTIC
   DIFFERENTIATION; CONDITIONED MEDIUM; PROGENITOR CELLS; EXOSOMES
AB Mesenchymal stem cells (MSCs) are the most frequently used stem cells in clinical trials due to their easy isolation from various adult tissues, their ability of homing to injury sites and their potential to differentiate into multiple cell types. However, the realization that the beneficial effect of MSCs relies mainly on their paracrine action, rather than on their engraftment in the recipient tissue and subsequent differentiation, has opened the way to cell-free therapeutic strategies in regenerative medicine. All the soluble factors and vesicles secreted by MSCs are commonly known as secretome. MSCs secretome has a key role in cell-to-cell communication and has been proven to be an active mediator of immune-modulation and regeneration both in vitro and in vivo. Moreover, the use of secretome has key advantages over cell-based therapies, such as a lower immunogenicity and easy production, handling and storage. Importantly, MSCs can be modulated to alter their secretome composition to better suit specific therapeutic goals, thus, opening a large number of possibilities. Altogether these advantages now place MSCs secretome at the center of an important number of investigations in different clinical contexts, enabling rapid scientific progress in this field.
C1 [Gonzalez-Gonzalez, Alberto; Garcia-Sanchez, Daniel; Dotta, Monica; Rodriguez-Rey, Jose C.; Perez-Campo, Flor M.] Univ Cantabria, Fac Med, Dept Mol Biol IDIVAL, Avda Cardenal Herrera Oria S-N, Santander 39011, Cantabria, Spain.
C3 Universidad de Cantabria
RP Pérez-Campo, FM (corresponding author), Univ Cantabria, Fac Med, Dept Mol Biol IDIVAL, Avda Cardenal Herrera Oria S-N, Santander 39011, Cantabria, Spain.
EM f.perezcampo@unican.es
RI González González, Alicia/GWD-0410-2022; González-González,
   Alberto/GWD-0410-2022
OI González González, Alicia/0000-0001-8020-2531; Perez-Campo, Flor
   Maria/0000-0002-9872-7990; González-González,
   Alberto/0000-0002-2336-8284; Roiguez-Rey, Jose/0000-0002-8369-3118
FU Spanish Ministerio de Economia y competitividad [RTI2018-097324];
   Predoctoral program in Biomedicine from the University of Cantabria;
   Instituto de Investigacion Valdecilla (IDIVAL) [PREVAL 19/02, PREVAL
   20/01]
FX Supported by Spanish Ministerio de Economia y competitividad, No.
   RTI2018-097324; Predoctoral program in Biomedicine from the University
   of Cantabria and the Instituto de Investigacion Valdecilla (IDIVAL), No.
   PREVAL 19/02 and PREVAL 20/01.
CR Ando Y, 2014, BONE, V61, P82, DOI 10.1016/j.bone.2013.12.029
   Ankrum JA, 2014, NAT BIOTECHNOL, V32, P252, DOI 10.1038/nbt.2816
   Apweiler R, 2004, NUCLEIC ACIDS RES, V32, pD115, DOI [10.1093/nar/gkw1099, 10.1093/nar/gkh131]
   Arno AI, 2014, STEM CELL RES THER, V5, DOI 10.1186/scrt417
   Azari K, 2001, EXPERT OPIN INV DRUG, V10, P1677, DOI 10.1517/13543784.10.9.1677
   Baberg F, 2019, BBA-PROTEINS PROTEOM, V1867, P434, DOI 10.1016/j.bbapap.2019.01.013
   Baglio SR, 2015, STEM CELL RES THER, V6, DOI 10.1186/s13287-015-0116-z
   Baglio SR, 2012, FRONT PHYSIOL, V3, DOI 10.3389/fphys.2012.00359
   Baixauli F, 2014, FRONT IMMUNOL, V5, DOI 10.3389/fimmu.2014.00403
   Bala S, 2015, SCI REP-UK, V5, DOI 10.1038/srep10721
   Bao LL, 2018, ONCOGENE, V37, P2873, DOI 10.1038/s41388-018-0183-6
   Barkholt L, 2013, CYTOTHERAPY, V15, P753, DOI 10.1016/j.jcyt.2013.03.005
   Bayraktar R, 2017, MOL ONCOL, V11, P1673, DOI 10.1002/1878-0261.12144
   Bhushan R, 2013, INT J BIOCHEM CELL B, V45, P696, DOI 10.1016/j.biocel.2012.12.008
   Bianco P, 2000, J CLIN INVEST, V105, P1663, DOI 10.1172/JCI10413
   Blander JM, 2017, IMMUNOL REV, V277, P158, DOI 10.1111/imr.12537
   Blazar BR, 2018, BLOOD, V131, P2651, DOI 10.1182/blood-2017-11-785865
   Caplan AI, 2018, STEM CELL TRANSL MED, V7, P762, DOI 10.1002/sctm.18-0074
   Caplan AI, 2015, STEM CELLS INT, V2015, DOI 10.1155/2015/628767
   Castro-Manrreza ME, 2015, J IMMUNOL RES, V2015, DOI 10.1155/2015/394917
   CHARGAFF E, 1946, J BIOL CHEM, V166, P189
   Chen S, 2017, STEM CELL REP, V8, P773, DOI 10.1016/j.stemcr.2017.01.028
   Chen TS, 2011, J TRANSL MED, V9, DOI 10.1186/1479-5876-9-47
   Chen WC, 2016, IMMUNOL RES, V64, P831, DOI 10.1007/s12026-016-8798-6
   Cheng P, 2013, J BONE MINER RES, V28, P1180, DOI 10.1002/jbmr.1845
   Collino F, 2017, STEM CELL REV REP, V13, P226, DOI 10.1007/s12015-016-9713-1
   Cosenza S, 2018, THERANOSTICS, V8, P1399, DOI 10.7150/thno.21072
   Crescitelli R, 2013, J EXTRACELL VESICLES, V2, DOI 10.3402/jev.v2i0.20677
   Cunningham CJ, 2018, J CEREBR BLOOD F MET, V38, P1276, DOI 10.1177/0271678X18776802
   Das S, 2019, CELL, V177, P231, DOI 10.1016/j.cell.2019.03.023
   Desdín-Micó G, 2017, CELL ADHES MIGR, V11, P127, DOI 10.1080/19336918.2016.1251000
   Di Rocco G, 2016, STEM CELLS INT, V2016, DOI 10.1155/2016/5029619
   Doyle LM, 2019, CELLS-BASEL, V8, DOI 10.3390/cells8070727
   Du T, 2014, PLOS ONE, V9, DOI 10.1371/journal.pone.0096836
[truncated: 781,898 more chars]
