# Supplementary material for: Global Research Trends in Extracellular Vesicle–Based Therapy for Regenerative Medicine: A Bibliometric Analysis (2014–2024)
Source: Bioengineering (Basel). 2026 Feb 20;13(2):247. doi: 10.3390/bioengineering13020247 (PMC12937803; doi:10.3390/bioengineering13020247)
Supplement: Supplementary file 1 [file bioengineering-13-00247-s001.zip › download_ (5).txt]

FN Clarivate Analytics Web of Science
VR 1.0
PT J
AU Otahal, A
   Kramer, K
   Kuten-Pella, O
   Moser, LB
   Neubauer, M
   Lacza, Z
   Nehrer, S
   De Luna, A
AF Otahal, Alexander
   Kramer, Karina
   Kuten-Pella, Olga
   Moser, Lukas B.
   Neubauer, Markus
   Lacza, Zsombor
   Nehrer, Stefan
   De Luna, Andrea
TI Effects of Extracellular Vesicles from Blood-Derived Products on
   Osteoarthritic Chondrocytes within an Inflammation Model
SO INTERNATIONAL JOURNAL OF MOLECULAR SCIENCES
LA English
DT Article
DE extracellular vesicles; inflammation; immunomodulation; coagulation;
   intercellular communication; blood products; osteoarthritis
ID PLATELET-RICH PLASMA; NECROSIS-FACTOR-ALPHA; TOLL-LIKE RECEPTORS;
   ARTICULAR CHONDROCYTES; GROWTH-FACTORS; RISK-FACTORS; CARTILAGE;
   EXOSOMES; KNEE; MODULATION
AB Osteoarthritis (OA) is hallmarked by a progressive degradation of articular cartilage. One major driver of OA is inflammation, in which cytokines such as IL-6, TNF-alpha and IL-1 beta are secreted by activated chondrocytes, as well as synovial cells-including macrophages. Intra-articular injection of blood products-such as citrate-anticoagulated plasma (CPRP), hyperacute serum (hypACT), and extracellular vesicles (EVs) isolated from blood products-is gaining increasing importance in regenerative medicine for the treatment of OA. A co-culture system of primary OA chondrocytes and activated M1 macrophages was developed to model an OA joint in order to observe the effects of EVs in modulating the inflammatory environment. Primary OA chondrocytes were obtained from patients undergoing total knee replacement. Primary monocytes obtained from voluntary healthy donors and the monocytic cell line THP-1 were differentiated and activated into proinflammatory M1 macrophages. EVs were isolated by ultracentrifugation and characterized by nanoparticle tracking analysis and Western blot. Gene expression analysis of chondrocytes by RT-qPCR revealed increased type II collagen expression, while cytokine profiling via ELISA showed lower TNF-alpha and IL-1 beta levels associated with EV treatment. In conclusion, the inflammation model provides an accessible tool to investigate the effects of blood products and EVs in the inflammatory context of OA.
C1 [Otahal, Alexander; Kramer, Karina; Moser, Lukas B.; Neubauer, Markus; Nehrer, Stefan; De Luna, Andrea] Danube Univ Krems, Ctr Regenerat Med, A-3500 Krems, Austria.
   [Kuten-Pella, Olga; Lacza, Zsombor] OrthoSera GmbH, A-3500 Krems, Austria.
   [Lacza, Zsombor] Univ Phys Educ, Inst Sport & Hlth Sci, H-1123 Budapest, Hungary.
C3 Danube University Krems; Hungarian University of Sport Science
RP Otahal, A (corresponding author), Danube Univ Krems, Ctr Regenerat Med, A-3500 Krems, Austria.
EM alexander.otahal@donau-uni.ac.at; karina.kramer@donau-uni.ac.at;
   olga.kuten@orthosera.com; lukas.moser@donau-uni.ac.at;
   markus.neubauer@donau-uni.ac.at; zsombor.lacza@orthosera.com;
   stefan.nehrer@donau-uni.ac.at; andrea.deluna@donau-uni.ac.at
RI ; Otahal, Alexander/GOP-2460-2022; De Luna, Anea/AAA-1649-2021
OI Kramer, Karina/0000-0002-9720-7598; Kuten, Olga/0000-0002-1827-1314;
   Otahal, Alexander/0000-0003-3705-0039; De Luna,
   Anea/0000-0003-1937-0186; Neubauer, Markus/0000-0002-1386-7362
FU European Fund for Regional Development (EFRE); Fund for Economy and
   Tourism of Lower Austria [WST3-F-5030664/003-2017]
FX This research was jointly funded by the European Fund for Regional
   Development (EFRE) and the Fund for Economy and Tourism of Lower
   Austria, grant number WST3-F-5030664/003-2017.
CR Aigner T, 2005, CYTOKINE, V31, P227, DOI 10.1016/j.cyto.2005.04.009
   Akeda K, 2006, OSTEOARTHR CARTILAGE, V14, P1272, DOI 10.1016/j.joca.2006.05.008
   Amable PR, 2013, STEM CELL RES THER, V4, DOI 10.1186/scrt218
   Archbold P., 2020, SURG KNEE, P139
   Bauer C, 2016, J INFLAMM-LOND, V13, DOI 10.1186/s12950-016-0139-y
   Belluzzi E, 2020, INT J MOL SCI, V21, DOI 10.3390/ijms21176016
   Benjamini Y, 2006, BIOMETRIKA, V93, P491, DOI 10.1093/biomet/93.3.491
   Bobacz K, 2007, ARTHRITIS RHEUM-US, V56, P1880, DOI 10.1002/art.22637
   Bondeson J, 2010, ARTHRITIS RHEUM-US, V62, P647, DOI 10.1002/art.27290
   Boswell SG, 2012, ARTHROSCOPY, V28, P429, DOI 10.1016/j.arthro.2011.10.018
   Chaganti RK, 2011, CURR REV MUSCULOSKE, V4, P99, DOI 10.1007/s12178-011-9088-5
   Colombo M, 2014, ANNU REV CELL DEV BI, V30, P255, DOI 10.1146/annurev-cellbio-101512-122326
   De Luna-Preitschopf A, 2017, INT J MOL SCI, V18, DOI 10.3390/ijms18071494
   Diekman BO, 2013, CURR OPIN RHEUMATOL, V25, P119, DOI 10.1097/BOR.0b013e32835aa28d
   Dong YF, 2005, J CELL BIOCHEM, V95, P1057, DOI 10.1002/jcb.20466
   El-Sharkawy H, 2007, J PERIODONTOL, V78, P661, DOI 10.1902/jop.2007.060302
   Fan Z, 2007, AM J PATHOL, V171, P938, DOI 10.2353/ajpath.2007.061083
   Filardo G, 2021, CARTILAGE, V13, p364S, DOI 10.1177/1947603520931170
   Fotouhi A, 2018, BIOMED PHARMACOTHER, V104, P652, DOI 10.1016/j.biopha.2018.05.019
   Gao TY, 2016, BIOMED RES INT, V2016, DOI 10.1155/2016/2428915
   Gardiner C, 2013, J EXTRACELL VESICLES, V2, DOI 10.3402/jev.v2i0.19671
   Gato-Calvo L, 2019, THER ADV CHRONIC DIS, V10, DOI 10.1177/2040622319825567
   Golebiewska EM, 2015, BLOOD REV, V29, P153, DOI 10.1016/j.blre.2014.10.003
   Green JD, 2015, GENES DIS, V2, P307, DOI 10.1016/j.gendis.2015.09.003
   GUERNE PA, 1990, J IMMUNOL, V144, P499
   Hock A, 2017, J PEDIATR SURG, V52, P755, DOI 10.1016/j.jpedsurg.2017.01.032
   Kardos D, 2019, CELLS-BASEL, V8, DOI 10.3390/cells8080824
   Kardos D, 2019, INT J MOL SCI, V20, DOI 10.3390/ijms20030721
   Karimi N, 2018, CELL MOL LIFE SCI, V75, P2873, DOI 10.1007/s00018-018-2773-4
   Katsiougiannis S, 2017, FASEB J, V31, P998, DOI 10.1096/fj.201600984R
   KELLGREN JH, 1957, ANN RHEUM DIS, V16, P494, DOI 10.1136/ard.16.4.494
   Kolasinski SL, 2020, ARTHRIT CARE RES, V72, P149, DOI [10.1002/acr.24131, 10.1002/art.41142]
   Kuten O, 2018, TISSUE ENG PT A, V24, P1011, DOI [10.1089/ten.tea.2017.0384, 10.1089/ten.TEA.2017.0384]
   Lamichhane TN, 2015, TISSUE ENG PART B-RE, V21, P45, DOI [10.1089/ten.TEB.2014.0300, 10.1089/ten.teb.2014.0300]
   Le ADK, 2018, CURR REV MUSCULOSKE, V11, P624, DOI 10.1007/s12178-018-9527-7
   LEFEBVRE V, 1990, BIOCHIM BIOPHYS ACTA, V1052, P366, DOI 10.1016/0167-4889(90)90145-4
   Li YH, 2016, OSTEOARTHR CARTILAGE, V24, P1577, DOI 10.1016/j.joca.2016.04.019
   LOTZ M, 1992, J IMMUNOL, V148, P466
   Lv MX, 2019, SCI REP-UK, V9, DOI 10.1038/s41598-018-36500-2
   Masuki H, 2016, INT J IMPLANT DENT, V2, DOI 10.1186/s40729-016-0052-4
   Mehdiani A, 2015, JOVE-J VIS EXP, DOI 10.3791/50974
   Moreno-Gonzalo O, 2018, CELL MOL LIFE SCI, V75, P1, DOI 10.1007/s00018-017-2690-y
   NAKATA K, 1993, P NATL ACAD SCI USA, V90, P2870, DOI 10.1073/pnas.90.7.2870
   Otahal A, 2021, SCI REP-UK, V11, DOI 10.1038/s41598-021-84234-5
   Otahal A, 2020, FRONT BIOENG BIOTECH, V8, DOI 10.3389/fbioe.2020.584050
   Oudelaar BW, 2019, AM J SPORT MED, V47, P479, DOI [10.4103/njms.njms_40_18, 10.1177/0363546517746112]
   Palviainen M, 2020, PLOS ONE, V15, DOI 10.1371/journal.pone.0236439
   Pearson MJ, 2017, SCI REP-UK, V7, DOI 10.1038/s41598-017-03759-w
   Pereira RC, 2013, TISSUE ENG PT A, V19, P1476, DOI [10.1089/ten.TEA.2012.0225, 10.1089/ten.tea.2012.0225]
   Pourakbari R, 2019, LIFE SCI, V236, DOI 10.1016/j.lfs.2019.116861
   Prakash S, 2011, J MAXILLOFAC ORAL SU, V10, P45, DOI 10.1007/s12663-011-0182-4
   Prieto-Alhambra D, 2014, ANN RHEUM DIS, V73, P1659, DOI 10.1136/annrheumdis-2013-203355
   Primorac D, 2021, PHARMACEUTICALS-BASE, V14, DOI 10.3390/ph14030205
   Rackov G, 2016, J CLIN INVEST, V126, P3089, DOI 10.1172/JCI83404
   Samavedi S, 2017, TISSUE ENG PT A, V23, P101, DOI [10.1089/ten.tea.2016.0007, 10.1089/ten.TEA.2016.0007]
   Sampey GC, 2016, J BIOL CHEM, V291, P1251, DOI 10.1074/jbc.M115.662171
   Sandell LJ, 2001, ARTHRITIS RES, V3, P107, DOI 10.1186/ar148
   Sillat T, 2013, ACTA ORTHOP, V84, P585, DOI 10.3109/17453674.2013.854666
   Song J, 2017, ANIM CELLS SYST, V21, P397, DOI 10.1080/19768354.2017.1406871
   Steinhaus Michael E, 2017, HSS J, V13, P207, DOI [10.1007/s11420-017-9558-4, 10.1007/s11420-017-9558-4]
   Sundman EA, 2011, AM J SPORT MED, V39, P2135, DOI 10.1177/0363546511417792
   Takov K, 2019, J EXTRACELL VESICLES, V8, DOI 10.1080/20013078.2018.1560809
   Théry C, 2018, J EXTRACELL VESICLES, V7, DOI 10.1080/20013078.2018.1535750
   Thery Clotilde, 2006, Curr Protoc Cell Biol, VChapter 3, DOI 10.1002/0471143030.cb0322s30
   Tsujii A, 2017, KNEE, V24, P1262, DOI 10.1016/j.knee.2017.08.001
   Van Deun J, 2017, NAT METHODS, V14, P228, DOI 10.1038/nmeth.4185
   Verma P, 2011, J CELL BIOCHEM, V112, P3507, DOI 10.1002/jcb.23298
   Vincenti MP, 2001, ARTHRITIS RES, V3, P381, DOI 10.1186/ar331
   Wang Y, 2020, OSTEOARTHR CARTILAGE, V28, P669, DOI 10.1016/j.joca.2020.01.011
   Wang YZ, 2020, CELL DEATH DIS, V11, DOI 10.1038/s41419-020-03127-z
   Wu CC, 2011, BIOMATERIALS, V32, P5847, DOI 10.1016/j.biomaterials.2011.05.002
   Xue J, 2013, MOL MED REP, V8, P1755, DOI 10.3892/mmr.2013.1729
   Xue QJ, 2018, INT J MOL SCI, V19, DOI 10.3390/ijms19123805
   Yáñez-Mó M, 2015, J EXTRACELL VESICLES, V4, DOI 10.3402/jev.v4.27066
NR 74
TC 17
Z9 17
U1 0
U2 8
PU MDPI
PI BASEL
PA MDPI AG, Grosspeteranlage 5, CH-4052 BASEL, SWITZERLAND
SN 1661-6596
EI 1422-0067
J9 INT J MOL SCI
JI Int. J. Mol. Sci.
PD JUL
PY 2021
VL 22
IS 13
AR 7224
DI 10.3390/ijms22137224
PG 15
WC Biochemistry & Molecular Biology; Chemistry, Multidisciplinary
WE Science Citation Index Expanded (SCI-EXPANDED)
SC Biochemistry & Molecular Biology; Chemistry
GA TH2XO
UT WOS:000671957800001
PM 34281278
OA Green Submitted, gold
DA 2026-02-11
ER

PT J
AU Ma, N
   Liu, Y
   Chen, DD
   Wu, CF
   Meng, ZH
AF Ma, Ning
   Liu, Ye
   Chen, Dandan
   Wu, Changfeng
   Meng, Zihui
TI In Vivo Imaging of Exosomes Labeled with NIR-II Polymer Dots in
   Liver-Injured Mice
SO BIOMACROMOLECULES
LA English
DT Article
ID EXTRACELLULAR VESICLES; CELLS; TRACKING; THERAPY
AB Mesenchymal stem cell-derived exosomes (MSC-Exos) are emerging as a promising platform for treating various intractable diseases and organ injuries. Monitoring their migration, homing, and therapeutic capability in vivo is essential to develop exosome-based theranostics. Here, we designed fluorescent semiconductor polymer dots (Pdots) in the second near-infrared window (NIR-II) for bright labeling and tracking of MSC-Exos. Glucose-coated Pdots (Pdots-Glu) were able to label MSC-Exos without changing their biological properties. The NIR-II fluorescent Pdots allow for high labeling brightness and long-term in vivo tracking of MSC-Exos. We investigated the biodistributions and therapeutic functions of these labeled MSC-Exos in liver-resected mice. In vivo and ex vivo imaging demonstrated that the Pdot-labeled MSC-Exos injected via the tail vein mainly accumulated in the residual liver tissue. In terms of the therapeutic effect, MSC-Exos may accelerate postoperative liver function recovery by inhibiting inflammatory responses, promoting cell proliferation, and resisting apoptosis. Our results indicated that MSC-Exos therapeutic systems hold promising applications in liver regenerative medicine.
C1 [Ma, Ning; Meng, Zihui] Jilin Univ, Dept Hepatobiliary Pancreat Surg, China Japan Union Hosp, Changchun, Jilin, Peoples R China.
   [Liu, Ye; Chen, Dandan; Wu, Changfeng] Southern Univ Sci & Technol, Dept Biomed Engn, Shenzhen 518055, Guangdong, Peoples R China.
C3 Jilin University; Southern University of Science & Technology
RP Meng, ZH (corresponding author), Jilin Univ, Dept Hepatobiliary Pancreat Surg, China Japan Union Hosp, Changchun, Jilin, Peoples R China.
EM zhmeng@jlu.edu.cn
OI meng, zihui/0000-0003-2553-081X; Chen, Dandan/0000-0001-8416-312X
FU Key Scientific and Technological Research and Development Project of
   Jilin Province;  [20180201055YY]
FX ? ACKNOWLEDGMENTS This study was funded by the Key Scientific and
   Technological Research and Development Project of Jilin Province (No.
   20180201055YY) .
CR Akers JC, 2013, J NEURO-ONCOL, V113, P1, DOI 10.1007/s11060-013-1084-8
   Ankrum JA, 2014, NAT BIOTECHNOL, V32, P252, DOI 10.1038/nbt.2816
   Baglio SR, 2012, FRONT PHYSIOL, V3, DOI 10.3389/fphys.2012.00359
   Betzer O, 2020, WIRES NANOMED NANOBI, V12, DOI 10.1002/wnan.1594
   Betzer O, 2017, ACS NANO, V11, P10883, DOI 10.1021/acsnano.7b04495
   Börger V, 2017, INT J MOL SCI, V18, DOI 10.3390/ijms18071450
   Cao HM, 2020, ACS NANO, V14, P4014, DOI 10.1021/acsnano.9b08207
   Chen DD, 2017, THERANOSTICS, V7, P1820, DOI 10.7150/thno.18614
   Choi DS, 2013, PROTEOMICS, V13, P1554, DOI 10.1002/pmic.201200329
   Chuo STY, 2018, J BIOMED SCI, V25, DOI 10.1186/s12929-018-0494-5
   Dreifuss T, 2015, NANOSCALE, V7, P15175, DOI 10.1039/c5nr03119b
   Escola JM, 1998, J BIOL CHEM, V273, P20121, DOI 10.1074/jbc.273.32.20121
   Fujii S, 2018, STEM CELLS, V36, P434, DOI 10.1002/stem.2759
   Furuta T, 2016, STEM CELL TRANSL MED, V5, P1620, DOI 10.5966/sctm.2015-0285
   Guo SW, 2019, ACS NANO, V13, P10015, DOI 10.1021/acsnano.9b01892
   Jiang WQ, 2018, STEM CELLS INT, V2018, DOI 10.1155/2018/6079642
   Kordelas L, 2014, LEUKEMIA, V28, P970, DOI 10.1038/leu.2014.41
   Kucharzewska P, 2013, P NATL ACAD SCI USA, V110, P7312, DOI 10.1073/pnas.1220998110
   Li YJ, 2020, J CONTROL RELEASE, V328, P141, DOI 10.1016/j.jconrel.2020.08.056
   Liu Y, 2020, ANGEW CHEM INT EDIT, V59, P21049, DOI 10.1002/anie.202007886
   Meng ZH, 2017, CHEM-EUR J, V23, P6836, DOI 10.1002/chem.201700002
   Mitchell C, 2008, NAT PROTOC, V3, P1167, DOI 10.1038/nprot.2008.80
   Perets N, 2019, NANO LETT, V19, P3422, DOI 10.1021/acs.nanolett.8b04148
   Ranjbarvaziri S, 2011, BIOMATERIALS, V32, P5195, DOI 10.1016/j.biomaterials.2011.04.004
   Resch-Genger U, 2008, NAT METHODS, V5, P763, DOI 10.1038/NMETH.1248
   Song YF, 2021, CELL BIOL TOXICOL, V37, P51, DOI 10.1007/s10565-020-09530-8
   Tamura R, 2017, ACTA BIOMATER, V57, P274, DOI 10.1016/j.actbio.2017.05.013
   Tan CY, 2014, STEM CELL RES THER, V5, DOI 10.1186/scrt465
   Tanaka T, 2018, CSH PERSPECT BIOL, V10, DOI 10.1101/cshperspect.a028456
   Tetta C, 2013, ENDOCRINE, V44, P11, DOI 10.1007/s12020-012-9839-0
   van Poll D, 2008, HEPATOLOGY, V47, P1634, DOI 10.1002/hep.22236
   Venturelli L, 2016, SCI REP-UK, V6, DOI 10.1038/srep21629
   Wen SW, 2016, CANCER RES, V76, P6816, DOI 10.1158/0008-5472.CAN-16-0868
   Williams C, 2014, CELL RES, V24, P766, DOI 10.1038/cr.2014.44
   Wu CF, 2006, LANGMUIR, V22, P2956, DOI 10.1021/la060188l
   Xiao J, 2016, CELL DEATH DIS, V7, DOI 10.1038/cddis.2016.181
   Xie K, 2019, CELL CYCLE, V18, P3491, DOI 10.1080/15384101.2019.1689480
   Yamazaki M, 1994, Gan To Kagaku Ryoho, V21, P2679
   Yan YM, 2017, MOL THER, V25, P465, DOI 10.1016/j.ymthe.2016.11.019
   Yuan Y, 2021, ANAL CHEM, V93, P7071, DOI 10.1021/acs.analchem.1c00548
   Zhang PJ, 2018, ANAL CHEM, V90, P11273, DOI 10.1021/acs.analchem.8b01506
   Zheng J, 2020, ADV SCI, V7, DOI 10.1002/advs.201903746
   Zhou YF, 2006, CANCER RES, V66, P10849, DOI 10.1158/0008-5472.CAN-06-2146
   Zitvogel L, 1998, NAT MED, V4, P594, DOI 10.1038/nm0598-594
NR 44
TC 20
Z9 21
U1 0
U2 36
PU AMER CHEMICAL SOC
PI WASHINGTON
PA 1155 16TH ST, NW, WASHINGTON, DC 20036 USA
SN 1525-7797
EI 1526-4602
J9 BIOMACROMOLECULES
JI Biomacromolecules
PD NOV 14
PY 2022
VL 23
IS 11
BP 4825
EP 4833
DI 10.1021/acs.biomac.2c01005
EA OCT 2022
PG 9
WC Biochemistry & Molecular Biology; Chemistry, Organic; Polymer Science
WE Science Citation Index Expanded (SCI-EXPANDED)
SC Biochemistry & Molecular Biology; Chemistry; Polymer Science
GA 6H6IJ
UT WOS:000878942500001
PM 36301049
DA 2026-02-11
ER

PT J
AU Beer, L
   Mildner, M
   Gyöngyösi, M
   Ankersmit, HJ
AF Beer, Lucian
   Mildner, Michael
   Gyoengyoesi, Mariann
   Ankersmit, Hendrik Jan
TI Peripheral blood mononuclear cell secretome for tissue repair
SO APOPTOSIS
LA English
DT Review
DE PBMC; Regenerative medicine; Tissue regeneration; Paracrine; Secretome
ID ACUTE MYOCARDIAL-INFARCTION; MESENCHYMAL STEM-CELLS; REGULATORY T-CELLS;
   LEFT-VENTRICULAR DYSFUNCTION; HEPATOCYTE GROWTH-FACTOR;
   SPINAL-CORD-INJURY; BONE-MARROW-CELLS; APOPTOTIC CELLS; DENDRITIC CELLS;
   TGF-BETA
AB For almost two decades, cell-based therapies have been tested in modern regenerative medicine to either replace or regenerate human cells, tissues, or organs and restore normal function. Secreted paracrine factors are increasingly accepted to exert beneficial biological effects that promote tissue regeneration. These factors are called the cell secretome and include a variety of proteins, lipids, microRNAs, and extracellular vesicles, such as exosomes and microparticles. The stem cell secretome has most commonly been investigated in pre-clinical settings. However, a growing body of evidence indicates that other cell types, such as peripheral blood mononuclear cells (PBMCs), are capable of releasing significant amounts of biologically active paracrine factors that exert beneficial regenerative effects. The apoptotic PBMC secretome has been successfully used pre-clinically for the treatment of acute myocardial infarction, chronic heart failure, spinal cord injury, stroke, and wound healing. In this review we describe the benefits of choosing PBMCs instead of stem cells in regenerative medicine and characterize the factors released from apoptotic PBMCs. We also discuss pre-clinical studies with apoptotic cell-based therapies and regulatory issues that have to be considered when conducting clinical trials using cell secretome-based products. This should allow the reader to envision PBMC secretome-based therapies as alternatives to all other forms of cell-based therapies.
C1 [Beer, Lucian] Med Univ Vienna, Dept Biomed Imaging & Image Guided Therapy, Vienna, Austria.
   [Beer, Lucian; Ankersmit, Hendrik Jan] Med Univ Vienna, Christian Doppler Lab Cardiac & Thorac Diag & Reg, Vienna, Austria.
   [Ankersmit, Hendrik Jan] Med Univ Vienna, FFG Project APOSEC 852748, FOLAB Surg, Vienna, Austria.
   [Mildner, Michael] Med Univ Vienna, Dept Dermatol, Vienna, Austria.
   [Gyoengyoesi, Mariann] Med Univ Vienna, Div Cardiol, Vienna, Austria.
   [Ankersmit, Hendrik Jan] Med Univ Vienna, Dept Thorac Surg, Vienna, Austria.
C3 Medical University of Vienna; Medical University of Vienna; Medical
   University of Vienna; Medical University of Vienna; Medical University
   of Vienna; Medical University of Vienna
RP Ankersmit, HJ (corresponding author), Med Univ Vienna, Christian Doppler Lab Cardiac & Thorac Diag & Reg, Vienna, Austria.; Ankersmit, HJ (corresponding author), Med Univ Vienna, FFG Project APOSEC 852748, FOLAB Surg, Vienna, Austria.; Ankersmit, HJ (corresponding author), Med Univ Vienna, Dept Thorac Surg, Vienna, Austria.
EM hendrik.ankersmit@meduniwien.ac.at
RI ; Beer, Lucian/OON-4865-2025
OI Beer, Lucian/0000-0003-4388-7580; Mildner, Michael/0000-0002-6892-925X;
   Ankersmit, Henik Jan/0000-0002-8761-3517
FU Christian Doppler Laboratory for Diagnosis & Regeneration in Thoracic
   Diseases [852748]
FX We thank Daniela Leitner for the design of the figures and investors
   HJA, MP, KF, IP, and HPH for their financial support. Research on the
   PBMC secretome was financed by the Christian Doppler Laboratory for
   Diagnosis & Regeneration in Thoracic Diseases (2009-2015) under group
   leader HJA and FFG-Grant "APOSEC" (#852748; 2015-2018). We also are
   indebted to Prof. Walter Klepetko and Prof. Michael Gnant, as well as
   all of the diploma/PhD students and scientific colleagues involved in
   the studies. Special thanks to Prof. Meinrad Peterlik, former head of
   the Department of Pathophysiology at the medical faculty of the
   University of Vienna (1984-2006).
CR Altmann Patrick, 2014, F1000Res, V3, P131, DOI 10.12688/f1000research.4219.2
   Ankersmit H., 2001, Journal of Heart and Lung Transplantation, V20, P187, DOI 10.1016/S1053-2498(00)00386-7
   Ankersmit HJ, 2009, EUR J CLIN INVEST, V39, P445, DOI 10.1111/j.1365-2362.2009.02111.x
   Ankersmit HJ, 1999, LANCET, V354, P550, DOI 10.1016/S0140-6736(98)10359-8
   Ankersmit HJ, 2006, THORAC CARDIOV SURG, V54, P278, DOI 10.1055/s-2006-923803
   Ankersmit HJ, 2002, CLIN EXP IMMUNOL, V128, P175, DOI 10.1046/j.1365-2249.2002.01836.x
   Ankersmit HJ, 2001, CLIN EXP IMMUNOL, V125, P142, DOI 10.1046/j.1365-2249.2001.01590.x
   [Anonymous], 2004, PROLONGATION LIFE OP
   Assmus B, 2002, CIRCULATION, V106, P3009, DOI 10.1161/01.CIR.0000043246.74879.CD
   Balsam LB, 2004, NATURE, V428, P668, DOI 10.1038/nature02460
   Beer L, 2015, SCI REP-UK, V5, DOI 10.1038/srep16662
   Beer L, 2014, BMC GENOMICS, V15, DOI 10.1186/1471-2164-15-814
   Behfar A, 2014, NAT REV CARDIOL, V11, P232, DOI 10.1038/nrcardio.2014.9
   Beltrami AP, 2001, NEW ENGL J MED, V344, P1750, DOI 10.1056/NEJM200106073442303
   Bergmann O, 2015, CELL, V161, P1566, DOI 10.1016/j.cell.2015.05.026
   Bergmann O, 2009, SCIENCE, V324, P98, DOI 10.1126/science.1164680
   Bittencourt MD, 2001, BLOOD, V98, P224, DOI 10.1182/blood.V98.1.224
   Boland K, 2013, CELL DEATH DIS, V4, DOI 10.1038/cddis.2013.250
   Bonnefoy F, 2008, LEUKEMIA, V22, P1430, DOI 10.1038/sj.leu.2405061
   Bonnefoy F, 2011, J IMMUNOL, V186, P5696, DOI 10.4049/jimmunol.1001523
   Brunner M, 2004, INTENS CARE MED, V30, P1468, DOI 10.1007/s00134-004-2184-x
   Chen SL, 2004, AM J CARDIOL, V94, P92, DOI 10.1016/j.amjcard.2004.03.034
   Costa-Silva B, 2015, NAT CELL BIOL, V17, P816, DOI 10.1038/ncb3169
   David S, 2012, INT REV NEUROBIOL, V106, P127, DOI 10.1016/B978-0-12-407178-0.00006-5
   de la Rosa EJ, 2000, TRENDS NEUROSCI, V23, P454, DOI 10.1016/S0166-2236(00)01628-3
   Erwig LP, 2007, AM J PATHOL, V171, P2, DOI 10.2353/ajpath.2007.070135
   Fadok VA, 1998, J CLIN INVEST, V101, P890, DOI 10.1172/JCI1112
   Ferguson TA, 2002, J IMMUNOL, V168, P5589, DOI 10.4049/jimmunol.168.11.5589
   Fisher SA, 2016, CLIN PHARMACOL THER, V100, P88, DOI 10.1002/cpt.344
   Fisher SA, 2015, CIRC RES, V116, P1361, DOI 10.1161/CIRCRESAHA.116.304386
   FOLDES I, 1970, EXPERIENTIA, V26, P741, DOI 10.1007/BF02232519
   Gabriel C, 2014, ISBT SCI SER, V9, P155, DOI 10.1111/voxs.12103
   Gallina C, 2015, STEM CELLS INT, V2015, DOI 10.1155/2015/765846
   Gnecchi M, 2008, CIRC RES, V103, P1204, DOI 10.1161/CIRCRESAHA.108.176826
   Gnecchi M, 2016, METHODS MOL BIOL, V1416, P123, DOI 10.1007/978-1-4939-3584-0_7
   Gnecchi Massimiliano, 2009, V482, P281, DOI 10.1007/978-1-59745-060-7_18
   Grau A, 2015, PLOS ONE, V10, DOI 10.1371/journal.pone.0122440
   Gray M, 2007, P NATL ACAD SCI USA, V104, P14080, DOI 10.1073/pnas.0700326104
   Griffith TS, 2007, J IMMUNOL, V178, P2679, DOI 10.4049/jimmunol.178.5.2679
   Gyöngyösi M, 2015, CIRC RES, V116, P1346, DOI 10.1161/CIRCRESAHA.116.304346
   Hacker S, 2016, SCI REP-UK, V6, DOI 10.1038/srep25168
   Haider T, 2015, EXP NEUROL, V267, P230, DOI 10.1016/j.expneurol.2015.03.013
   Hatzistergos KE, 2010, CIRC RES, V107, P913, DOI 10.1161/CIRCRESAHA.110.222703
   Hodgkinson CP, 2016, CIRC RES, V118, P95, DOI 10.1161/CIRCRESAHA.115.305373
   Hoetzenecker K, 2012, BASIC RES CARDIOL, V107, DOI 10.1007/s00395-012-0292-2
   Hoetzenecker K, 2015, EUR HEART J, V36, P676, DOI 10.1093/eurheartj/ehs459
   HOLZINGER C, 1994, EUR J VASCULAR SURG, V8, P351, DOI 10.1016/S0950-821X(05)80155-0
   Hotchkiss RS, 2003, P NATL ACAD SCI USA, V100, P6724, DOI 10.1073/pnas.1031788100
   Huang Q, 2011, NAT MED, V17, P860, DOI 10.1038/nm.2385
   Huynh MLN, 2002, J CLIN INVEST, V109, P41, DOI 10.1172/JCI11638
   Kasiri MM, 2016, EUR J CLIN INVEST, V46, P853, DOI 10.1111/eci.12667
   KERR JFR, 1972, BRIT J CANCER, V26, P239, DOI 10.1038/bjc.1972.33
   Kleinclauss F, 2006, CELL DEATH DIFFER, V13, P41, DOI 10.1038/sj.cdd.4401699
   Kleist C, 2015, CLIN SCI, V128, P593, DOI 10.1042/CS20140258
   Kocher AA, 2001, NAT MED, V7, P430, DOI 10.1038/86498
   Korf-Klingebiel M, 2008, EUR HEART J, V29, P2851, DOI 10.1093/eurheartj/ehn456
   Kushwah R, 2009, J IMMUNOL, V183, P7104, DOI 10.4049/jimmunol.0900824
   Kwak BR, 2005, NAT MED, V11, P366, DOI 10.1038/nm0405-366
   Laflamme MA, 2002, CIRC RES, V90, P634, DOI 10.1161/01.RES.0000014822.62629.EB
   Lauber K, 2003, CELL, V113, P717, DOI 10.1016/S0092-8674(03)00422-7
   Lee YJ, 2012, EUR RESPIR J, V40, P424, DOI 10.1183/09031936.00096711
   Lichtenauer M, 2012, PLOS ONE, V7, DOI 10.1371/journal.pone.0052101
   Lichtenauer M, 2011, BASIC RES CARDIOL, V106, P1283, DOI 10.1007/s00395-011-0224-6
   Lichtenauer M, 2011, BASIC RES CARDIOL, V106, P645, DOI 10.1007/s00395-011-0173-0
   Losordo DW, 2007, CIRCULATION, V115, P3165, DOI 10.1161/CIRCULATIONAHA.106.687376
   Mansour S, 2010, J CARDIOVASC TRANSL, V3, P153, DOI 10.1007/s12265-009-9145-2
   Maximow AA, 1909, FOLIA HAEMATOLOGICA, V8
   Mildner M, 2013, PLOS ONE, V8, DOI 10.1371/journal.pone.0060103
   Mirotsou M, 2007, P NATL ACAD SCI USA, V104, P1643, DOI 10.1073/pnas.0610024104
   Miyake Y, 2007, J CLIN INVEST, V117, P2268, DOI 10.1172/JCI31990
   Moser B, 2003, BIOCHEM BIOPH RES CO, V308, P581, DOI 10.1016/S0006-291X(03)01389-5
   Mougel F, 2012, DIABETES METAB, V38, P531, DOI 10.1016/j.diabet.2012.08.008
   Murry CE, 2004, NATURE, V428, P664, DOI 10.1038/nature02446
   Nguyen PK, 2011, CIRC RES, V109, P962, DOI 10.1161/CIRCRESAHA.111.242909
   Niehans P, 1952, 20 JAHRE ZELLULAR TH
   Nikoletopoulou V, 2013, BBA-MOL CELL RES, V1833, P3448, DOI 10.1016/j.bbamcr.2013.06.001
   Notley CA, 2015, J IMMUNOL, V194, P1621, DOI 10.4049/jimmunol.1401256
   Notley CA, 2011, J IMMUNOL, V186, P4967, DOI 10.4049/jimmunol.1003021
   Okoye IS, 2014, IMMUNITY, V41, P89, DOI [10.1016/j.immuni.2014.05.019, 10.1016/j.immuni.2014.08.008]
   Orlic D, 2001, NATURE, V410, P701, DOI 10.1038/35070587
   Palmer E, 2003, NAT REV IMMUNOL, V3, P383, DOI 10.1038/nri1085
   Pavo N, 2014, BIOMATERIALS, V35, P3541, DOI 10.1016/j.biomaterials.2013.12.071
   Perotti C, 2013, STEM CELLS DEV, V22, P2806, DOI 10.1089/scd.2013.0172
   Perruche S, 2004, AM J TRANSPLANT, V4, P1361, DOI 10.1111/j.1600-6143.2004.00509.x
   Perruche S, 2009, ARTHRITIS RES THER, V11, DOI 10.1186/ar2750
   Premer C, 2015, EBIOMEDICINE, V2, P467, DOI 10.1016/j.ebiom.2015.03.020
   Qiu CH, 2009, J IMMUNOL, V182, P4127, DOI 10.4049/jimmunol.0803364
   Raposo G, 2013, J CELL BIOL, V200, P373, DOI 10.1083/jcb.201211138
   Ren Y, 2008, J IMMUNOL, V180, P4978, DOI 10.4049/jimmunol.180.7.4978
   Rietschel H, 1955, WIEN MED WOCHENSCHR, V46, P949
   RIETSCHEL HG, 1954, DEUT MED WOCHENSCHR, V79, P1671, DOI 10.1055/s-0028-1119943
   Roth G, 2003, BIOCHEM BIOPH RES CO, V308, P840, DOI 10.1016/S0006-291X(03)01482-7
   Roth GA, 2004, SHOCK, V22, P218, DOI 10.1097/01.shk.0000136098.49672.0e
   Saas P, 2016, STEM CELLS, V34, P1464, DOI 10.1002/stem.2361
   Shabbir A, 2015, STEM CELLS DEV, V24, P1635, DOI 10.1089/scd.2014.0316
   Sirois I, 2011, CELL DEATH DIFFER, V18, P549, DOI 10.1038/cdd.2010.126
   Stark MA, 2005, IMMUNITY, V22, P285, DOI 10.1016/j.immuni.2005.01.011
   Sun E, 2004, CELL DEATH DIFFER, V11, P1258, DOI 10.1038/sj.cdd.4401500
   Szondy Z, 2014, FRONT IMMUNOL, V5, DOI 10.3389/fimmu.2014.00354
   Thum T, 2005, J AM COLL CARDIOL, V46, P1799, DOI 10.1016/j.jacc.2005.07.053
   Vollrath D, 2015, PLOS GENET, V11, DOI 10.1371/journal.pgen.1005723
   Wang Z, 2006, AM J TRANSPLANT, V6, P1297, DOI 10.1111/j.1600-6143.2006.01308.x
   Wang ZL, 2009, PLOS ONE, V4, DOI 10.1371/journal.pone.0004940
   Wollert KC, 2005, CIRCULATION, V112, P151, DOI 10.1161/CIRCULATIONAHA.105.551895
   Wollert KC, 2004, LANCET, V364, P141, DOI 10.1016/S0140-6736(04)16626-9
   Wu C, 2013, CELL MOL IMMUNOL, V10, P393, DOI 10.1038/cmi.2013.16
   Xia CQ, 2008, J AUTOIMMUN, V30, P283, DOI 10.1016/j.jaut.2007.11.017
   Xia CQ, 2007, DIABETES, V56, P2116, DOI 10.2337/db06-0825
   Yoon YS, 2015, MUCOSAL IMMUNOL, V8, P1031, DOI 10.1038/mi.2014.130
   Yoon YS, 2013, J LEUKOCYTE BIOL, V94, P1037, DOI 10.1189/jlb.0513255
   Zhang MG, 2011, HEPATOLOGY, V53, P306, DOI 10.1002/hep.24029
NR 111
TC 67
Z9 74
U1 1
U2 21
PU SPRINGER
PI DORDRECHT
PA VAN GODEWIJCKSTRAAT 30, 3311 GZ DORDRECHT, NETHERLANDS
SN 1360-8185
EI 1573-675X
J9 APOPTOSIS
JI Apoptosis
PD DEC
PY 2016
VL 21
IS 12
BP 1336
EP 1353
DI 10.1007/s10495-016-1292-8
PG 18
WC Biochemistry & Molecular Biology; Cell Biology
WE Science Citation Index Expanded (SCI-EXPANDED)
SC Biochemistry & Molecular Biology; Cell Biology
GA EB2VQ
UT WOS:000387221100002
PM 27696124
OA Green Submitted, hybrid
DA 2026-02-11
ER

PT J
AU Khoei, SG
   Dermani, FK
   Malih, S
   Fayazi, N
   Sheykhhasan, M
AF Khoei, Saeideh Gholamzadeh
   Dermani, Fateme Karimi
   Malih, Sara
   Fayazi, Nashmin
   Sheykhhasan, Mohsen
TI The Use of Mesenchymal Stem Cells and their Derived Extracellular
   Vesicles in Cardiovascular Disease Treatment
SO CURRENT STEM CELL RESEARCH & THERAPY
LA English
DT Review
DE Cardiovascular disease (CVD); Mesenchymal stem cells (MSCs); MSC derived
   exosomes (MSC-EXOs); cardiac muscle; exosomes; myocardial lesions
ID AUTOLOGOUS BONE-MARROW; ACUTE MYOCARDIAL-INFARCTION; LEFT-VENTRICULAR
   FUNCTION; STROMAL CELLS; HEART-FAILURE; DOUBLE-BLIND; ISCHEMIC
   CARDIOMYOPATHY; PROMOTE ANGIOGENESIS; THERAPEUTIC STRATEGY; NATURAL
   SCAFFOLDS
AB Background: Cardiovascular disease (CVD), including disorders of cardiac muscle and vascular, is the major cause of death globally. Many unsuccessful attempts have been made to intervene in the disease's pathogenesis and treatment. Stem cell-based therapies, as a regeneration strategy, cast a new hope for CVD treatment. One of the most well-known stem cells is mesenchymal stem cells (MSCs), classified as one of the adult stem cells and can be obtained from different tissues. These cells have superior properties, such as proliferation and highly specialized differentiation. On the other hand, they have the potential to modulate the immune system and anti-inflammatory activity. One of their most important features is the secreting the extracellular vesicles (EVs) like exosomes (EXOs) as an intercellular communication system mediating the different physiological and pathophysiological affairs.
   Methods: In this review study, the importance of MSC and its secretory exosomes for the treatment of heart disease has been together and specifically addressed and the use of these promising natural and accessible agents is predicted to replace the current treatment modalities even faster than we imagine.
   Results: MSC derived EXOs by providing a pro-regenerative condition allowing innate stem cells to repair damaged tissues successfully. As a result, MSCs are considered as the appropriate cellular source in regenerative medicine. In the plethora of experiments, MSCs and MSC-EXOs have been used for the treatment and regeneration of heart diseases and myocardial lesions.
   Conclusion: Administration of MSCs has been provided a replacement therapeutic option for heart regeneration, obtaining great attention among the basic researcher and the medical doctors.
C1 [Khoei, Saeideh Gholamzadeh; Fayazi, Nashmin; Sheykhhasan, Mohsen] Hamadan Univ Med Sci, Sch Adv Med Sci & Technol, Dept Med Biotechnol, Hamadan, Hamadan, Iran.
   [Khoei, Saeideh Gholamzadeh; Dermani, Fateme Karimi; Fayazi, Nashmin; Sheykhhasan, Mohsen] Hamadan Univ Med Sci, Res Ctr Mol Med, Hamadan, Hamadan, Iran.
   [Malih, Sara] Tarbiat Modares Univ, Fac Med Sci, Dept Med Biotechnol, Tehran, Iran.
   [Sheykhhasan, Mohsen] Acad Ctr Educ Culture & Res, Dept Mesenchymal Stem Cell, Qom, Iran.
C3 Hamadan University of Medical Sciences; Hamadan University of Medical
   Sciences; Tarbiat Modares University; Academic Center for Education,
   Culture & Research (ACECR)
RP Sheykhhasan, M (corresponding author), Acad Ctr Educ Culture & Res, Dept Mesenchymal Stem Cell, Qom, Iran.; Sheykhhasan, M (corresponding author), Hamadan Univ Med Sci, Fac Med, Res Ctr Mol Med, Dept Mol Med & Genet, Hamadan, Hamadan, Iran.
EM m.sheykhhasan@acecr.ac.ir
RI Malih, Sara/C-6667-2016; Sheykhhasan, Mohsen/I-3048-2019; Karimi
   Dermani, Fateme/AAU-4252-2021
OI Malih, Sara/0000-0002-5400-0773; Sheykhhasan,
   Mohsen/0000-0001-8599-7492; Fayazi Hosseini,
   Nashmin/0000-0001-7346-2749; 
CR Aggarwal S, 2005, BLOOD, V105, P1815, DOI 10.1182/blood-2004-04-1559
   Alvarez R, 2015, INT J ORAL SCI, V7, P213, DOI 10.1038/ijos.2015.42
   Arslan F, 2013, STEM CELL RES, V10, P301, DOI 10.1016/j.scr.2013.01.002
   Bagno L, 2018, MOL THER, V26, P1610, DOI 10.1016/j.ymthe.2018.05.009
   Bartolucci J, 2017, CIRC RES, V121, P1192, DOI 10.1161/CIRCRESAHA.117.310712
   Benjamin EJ, 2017, CIRCULATION, V135, pE146, DOI [10.1161/CIR.0000000000000485, 10.1161/CIR.0000000000000558]
   Bian SY, 2014, J MOL MED, V92, P387, DOI 10.1007/s00109-013-1110-5
   Blanco JF, 2019, STEM CELL RES THER, V10, DOI 10.1186/s13287-019-1166-4
   Bobis-Wozowicz S, 2017, J MOL MED, V95, P205, DOI 10.1007/s00109-016-1471-7
   Bobis-Wozowicz S, 2011, EXP HEMATOL, V39, P686, DOI 10.1016/j.exphem.2011.03.004
   Bolli R, 2018, AM HEART J, V201, P54, DOI 10.1016/j.ahj.2018.02.009
   Butler J, 2017, CIRC RES, V120, P332, DOI 10.1161/CIRCRESAHA.116.309717
   Camussi G, 2013, ROLE STEM CELL DERIV
   Castro-Manrreza ME, 2015, J IMMUNOL RES, V2015, DOI 10.1155/2015/394917
   Chen SF, 2004, CHINESE MED J-PEKING, V117, P1443
   Chen SL, 2004, AM J CARDIOL, V94, P92, DOI 10.1016/j.amjcard.2004.03.034
   Chen Y, 2010, J CELL MOL MED, V14, P1494, DOI 10.1111/j.1582-4934.2009.00912.x
   Chullikana A, 2015, CYTOTHERAPY, V17, P250, DOI 10.1016/j.jcyt.2014.10.009
   Colombo M, 2014, ANNU REV CELL DEV BI, V30, P255, DOI 10.1146/annurev-cellbio-101512-122326
   D'souza N, 2015, BMC MED, V13, DOI 10.1186/s12916-015-0426-0
   Davis ME, 2006, P NATL ACAD SCI USA, V103, P8155, DOI 10.1073/pnas.0602877103
   Delafontaine P, 2004, ARTERIOSCL THROM VAS, V24, P435, DOI 10.1161/01.ATV.0000105902.89459.09
   Devine SM, 2000, CURR OPIN HEMATOL, V7, P358, DOI 10.1097/00062752-200011000-00007
   Dominici M, 2006, CYTOTHERAPY, V8, P315, DOI 10.1080/14653240600855905
   Dougherty JA, 2017, STEM CELLS INT, V2017, DOI 10.1155/2017/5785436
   Dykes IM, 2017, CARDIOL THER, V6, P225, DOI 10.1007/s40119-017-0091-9
   Farooq W, 2017, INT CONF FRONT INFO, P315, DOI 10.1109/FIT.2017.00063
   FRIEDENSTEIN AJ, 1974, TRANSPLANTATION, V17, P331, DOI 10.1097/00007890-197404000-00001
   FRIEDENSTEIN AJ, 1968, TRANSPLANTATION, V6, P230, DOI 10.1097/00007890-196803000-00009
   Gao F, 2016, CELL DEATH DIS, V7, DOI 10.1038/cddis.2015.327
   Gao LR, 2015, BMC MED, V13, DOI 10.1186/s12916-015-0399-z
   Gao LR, 2013, INT J CARDIOL, V168, P3191, DOI 10.1016/j.ijcard.2013.04.112
   Gaziano TA, 2010, CURR PROB CARDIOLOGY, V35, P72, DOI 10.1016/j.cpcardiol.2009.10.002
   Ghiasi M, 2016, FRONT LIFE SCI, V9, P32, DOI 10.1080/21553769.2015.1077477
   Ghoryani M, 2019, BIOMED PHARMACOTHER, V109, P1834, DOI 10.1016/j.biopha.2018.11.056
   Giebel Bernd, 2017, Stem Cell Investig, V4, P84, DOI [10.21037/sci.2017.09.06, 10.21037/sci.2017.09.06]
   Golpanian S, 2016, PHYSIOL REV, V96, P1127, DOI 10.1152/physrev.00019.2015
   Gomes SA, 2013, P NATL ACAD SCI USA, V110, P2834, DOI 10.1073/pnas.1220185110
   Guijarro D, 2016, INT J CARDIOL, V209, P258, DOI 10.1016/j.ijcard.2016.02.016
   Guo J, 2014, INFLAMMATION, V37, P2156, DOI 10.1007/s10753-014-9949-3
   Han J, 2015, ACS NANO, V9, P2805, DOI 10.1021/nn506732n
   Hare JM, 2012, JAMA-J AM MED ASSOC, V308, P2369, DOI 10.1001/jama.2012.25321
   Hare JM, 2009, J AM COLL CARDIOL, V54, P2277, DOI 10.1016/j.jacc.2009.06.055
   Hass R, 2011, CELL COMMUN SIGNAL, V9, DOI 10.1186/1478-811X-9-12
   He JG, 2018, CELL TRANSPLANT, V27, P1657, DOI 10.1177/0963689718805375
   Heldman AW, 2014, JAMA-J AM MED ASSOC, V311, P62, DOI 10.1001/jama.2013.282909
   Hida N, 2008, STEM CELLS, V26, P1695, DOI 10.1634/stemcells.2007-0826
   Houtgraaf JH, 2012, J AM COLL CARDIOL, V59, P539, DOI 10.1016/j.jacc.2011.09.065
   Huang LN, 2015, INT J BIOL SCI, V11, P238, DOI 10.7150/ijbs.10725
   Jin LY, 2020, STEM CELL RES THER, V11, DOI 10.1186/s13287-020-01633-7
   Ju CW, 2018, J CARDIOVASC TRANSL, V11, P429, DOI 10.1007/s12265-018-9824-y
   Jung S, 2018, MOL MED REP, V18, P5563, DOI 10.3892/mmr.2018.9561
   Kamdar F, 2013, J THORAC CARDIOV SUR, V145, P575, DOI 10.1016/j.jtcvs.2012.09.095
   Kanda S, 2003, J BIOL CHEM, V278, P8244, DOI 10.1074/jbc.M210635200
   Kaneko Y, 2020, STEM CELL TRANSL MED, V9, P203, DOI 10.1002/sctm.19-0229
   Kemp CD, 2012, CARDIOVASC PATHOL, V21, P365, DOI 10.1016/j.carpath.2011.11.007
   Lai RC, 2010, STEM CELL RES, V4, P214, DOI 10.1016/j.scr.2009.12.003
   Lan X, 2017, STEM CELL TRANSL MED, V6, P1997, DOI 10.1002/sctm.17-0091
   Lee JW, 2014, J KOREAN MED SCI, V29, P23, DOI 10.3346/jkms.2014.29.1.23
   Liu S, 2016, INT J MOL SCI, V17, DOI 10.3390/ijms17060982
   Lv KQ, 2019, THERANOSTICS, V9, P7403, DOI 10.7150/thno.32637
   Ma J, 2017, STEM CELL TRANSL MED, V6, P51, DOI 10.5966/sctm.2016-0038
   Mahla Ranjeet Singh, 2016, Int J Cell Biol, V2016, P6940283, DOI [10.1155/2016/6940283, 10.1155/2016/6940283]
   Majka M, 2017, STEM CELL TRANSL MED, V6, P1859, DOI 10.1002/sctm.16-0484
   Majumdar MK, 2003, J BIOMED SCI, V10, P228, DOI 10.1159/000068710
   Mann DL, 2005, CIRCULATION, V111, P2837, DOI 10.1161/CIRCULATIONAHA.104.500546
   Marquez-Curtis LA, 2015, CRYOBIOLOGY, V71, P181, DOI 10.1016/j.cryobiol.2015.07.003
   Marzban Mohsen, 2018, Iranian Biomedical Journal, V22, P312, DOI [10.29252/ibj.22.5.312, 10.29252/ibj.22.5.312]
   Mathiasen AB, 2015, EUR HEART J, V36, P1744, DOI 10.1093/eurheartj/ehv136
   Moon MH, 2006, CELL PHYSIOL BIOCHEM, V17, P279, DOI 10.1159/000094140
   Naghavi M, 2015, LANCET, V385, P117, DOI 10.1016/S0140-6736(14)61682-2
   Niiranen TJ, 2016, EXPERT REV CARDIOVAS, V14, P855, DOI 10.1080/14779072.2016.1176528
   Nystoriak Matthew A, 2018, Front Cardiovasc Med, V5, P135, DOI [10.3389/fcvm.2018.00135, 10.3389/fcvm.2018.00135]
   Ohnishi S, 2007, J MOL CELL CARDIOL, V42, P88, DOI 10.1016/j.yjmcc.2006.10.003
   Olvera Lopez E, 2020, CARDIOVASCULAR DIS S
   Paitazoglou C, 2019, EUR J HEART FAIL, V21, P1032, DOI 10.1002/ejhf.1412
   Pandey AC, 2017, STEM CELLS INT, V2017, DOI 10.1155/2017/9640108
   Pandey AC, 2011, STEM CELL RES THER, V2, DOI 10.1186/scrt90
   Patel AN, 2015, STEM CELL TRANSL MED, V4, P1021, DOI 10.5966/sctm.2015-0070
   Penn EC, 2008, J MOL CELL CARDIOL, V44, P486, DOI 10.1016/j.yjmcc.2007.09.012
   Pittenger MF, 1999, SCIENCE, V284, P143, DOI 10.1126/science.284.5411.143
   Pola R, 2003, CIRCULATION, V108, P479, DOI 10.1161/01.CIR.0000080338.60981.FA
   Qomi RT, 2017, WORLD J STEM CELLS, V9, P107, DOI 10.4252/wjsc.v9.i8.107
   Rabbani Shahram, 2017, J Tehran Heart Cent, V12, P65
   Ramasamy R, 2007, TRANSPLANTATION, V83, P71, DOI 10.1097/01.tp.0000244572.24780.54
   Rasmusson I, 2007, J LEUKOCYTE BIOL, V82, P887, DOI 10.1189/jlb.0307140
   Ratajczak J, 2006, LEUKEMIA, V20, P1487, DOI 10.1038/sj.leu.2404296
   Ringdén O, 2006, TRANSPLANTATION, V81, P1390, DOI 10.1097/01.tp.0000214462.63943.14
   Roncalli J, 2011, EUR HEART J, V32, P1748, DOI 10.1093/eurheartj/ehq455
   Roncalli J, 2011, J AM COLL CARDIOL, V57, P2444, DOI 10.1016/j.jacc.2010.11.069
   Ruan W, 2005, CHINESE MED J-PEKING, V118, P1175
   Sato D, 2011, CARDIOVASC PATHOL, V20, P146, DOI 10.1016/j.carpath.2010.04.001
   Schuleri KH, 2009, EUR HEART J, V30, P2722, DOI 10.1093/eurheartj/ehp265
   Shadmanfar S, 2018, CYTOTHERAPY, V20, P499, DOI 10.1016/j.jcyt.2017.12.009
   Sheykhhasan M., 2015, AM J TRANSL RES, V2474, P7378
   Sheykhhasan M., 2017, J STEM CELL RES THER, V2
   Sheykhhasan M, 2019, J MOL MED, V7
   Sheykhhasan M, 2016, Acta Medica International, V3, P116, DOI [10.5530/ami.2016.1.25, DOI 10.5530/AMI.2016.1.25]
   Sheykhhasan M, 2019, CURR STEM CELL RES T, V14, P532, DOI 10.2174/1574888X14666190411121528
   Sheykhhasan Mohsen, 2018, Stem Cell Investig, V5, P41, DOI [10.21037/sci.2018.11.04, 10.21037/sci.2018.11.04]
   Sheykhhasan M, 2016, INTERNET J MED UPDAT, V11, P11, DOI 10.4314/ijmu.v11i2.4
   Sheykhhasan M, 2015, INT J STEM CELLS, V8, P219, DOI 10.15283/ijsc.2015.8.2.219
   Shi S, 2018, J THORAC DIS, V10, P5476, DOI 10.21037/jtd.2018.09.50
   Silva GV, 2005, CIRCULATION, V111, P150, DOI 10.1161/01.CIR.0000151812.86142.45
   Spees JL, 2006, P NATL ACAD SCI USA, V103, P1283, DOI 10.1073/pnas.0510511103
   Sun X, 2018, BIOCHEM BIOPH RES CO, V503, P2611, DOI 10.1016/j.bbrc.2018.08.012
   Suzuki S, 2010, CELLS TISSUES ORGANS, V191, P269, DOI 10.1159/000260061
   Tang YL, 2005, ANN THORAC SURG, V80, P229, DOI 10.1016/j.athoracsur.2005.02.072
   Teng XM, 2015, CELL PHYSIOL BIOCHEM, V37, P2415, DOI 10.1159/000438594
   Toma C, 2002, CIRCULATION, V105, P93, DOI 10.1161/hc0102.101442
   Trounson A, 2015, CELL STEM CELL, V17, P11, DOI 10.1016/j.stem.2015.06.007
   Trounson A, 2011, BMC MED, V9, DOI 10.1186/1741-7015-9-52
   Uccelli A, 2008, NAT REV IMMUNOL, V8, P726, DOI 10.1038/nri2395
   Vokes SA, 2004, DEVELOPMENT, V131, P4371, DOI 10.1242/dev.01304
   Vrijsen KR, 2016, ADV HEALTHC MATER, V5, P2555, DOI 10.1002/adhm.201600308
   WANG X, 2018, J AM HEART ASSOC, V7, DOI DOI 10.1161/JAHA.118.008737
   Wang YJ, 2015, INT J CARDIOL, V192, P61, DOI 10.1016/j.ijcard.2015.05.020
   White IA, 2016, METHODS MOL BIOL, V1416, P55, DOI 10.1007/978-1-4939-3584-0_4
   Xu J-Y, 2019, REGEN MED
   Yang L, 2024, J CELL PHYSIOL, V239, DOI 10.1002/jcp.29484
   Yun CW, 2019, INT J MOL SCI, V20, DOI 10.3390/ijms20040982
   Zhang ZC, 2013, INT J CARDIOL, V168, P1711, DOI 10.1016/j.ijcard.2013.03.126
   Zhang ZW, 2016, J AM HEART ASSOC, V5, DOI 10.1161/JAHA.115.002856
   Zhao JJ, 2014, MOL MED REP, V10, P1448, DOI 10.3892/mmr.2014.2378
NR 124
TC 18
Z9 19
U1 0
U2 5
PU BENTHAM SCIENCE PUBL LTD
PI SHARJAH
PA EXECUTIVE STE Y-2, PO BOX 7917, SAIF ZONE, 1200 BR SHARJAH, U ARAB
   EMIRATES
SN 1574-888X
EI 2212-3946
J9 CURR STEM CELL RES T
JI Curr. Stem Cell Res. Ther.
PY 2020
VL 15
IS 7
BP 623
EP 638
DI 10.2174/1574888X15666200501235201
PG 16
WC Cell & Tissue Engineering; Cell Biology
WE Science Citation Index Expanded (SCI-EXPANDED)
SC Cell Biology
GA OF3RI
UT WOS:000581129000010
PM 32357818
DA 2026-02-11
ER

PT J
AU Andrade, AC
   Wolf, M
   Binder, HM
   Gomes, FG
   Manstein, F
   Ebner-Peking, P
   Poupardin, R
   Zweigerdt, R
   Schallmoser, K
   Strunk, D
AF Andrade, Andre Cronemberger
   Wolf, Martin
   Binder, Heide-Marie
   Gomes, Fausto Gueths
   Manstein, Felix
   Ebner-Peking, Patricia
   Poupardin, Rodolphe
   Zweigerdt, Robert
   Schallmoser, Katharina
   Strunk, Dirk
TI Hypoxic Conditions Promote the Angiogenic Potential of Human Induced
   Pluripotent Stem Cell-Derived Extracellular Vesicles
SO INTERNATIONAL JOURNAL OF MOLECULAR SCIENCES
LA English
DT Article
DE extracellular vesicles (EV); induced pluripotent stem cells (iPSC);
   hypoxia; angiogenesis; regenerative medicine; hypoxia-inducible
   transcription factor (HIF)
ID POTENCY ASSAY; IN-VITRO; EXOSOMES; BIOLOGY; REPAIR; DIFFERENTIATION;
   INFORMATION; EXPANSION; OXYGEN
AB Stem cells secrete paracrine factors including extracellular vesicles (EVs) which can mediate cellular communication and support the regeneration of injured tissues. Reduced oxygen (hypoxia) as a key regulator in development and regeneration may influence cellular communication via EVs. We asked whether hypoxic conditioning during human induced pluripotent stem cell (iPSC) culture effects their EV quantity, quality or EV-based angiogenic potential. We produced iPSC-EVs from large-scale culture-conditioned media at 1%, 5% and 18% air oxygen using tangential flow filtration (TFF), with or without subsequent concentration by ultracentrifugation (TUCF). EVs were quantified by tunable resistive pulse sensing (TRPS), characterized according to MISEV2018 guidelines, and analyzed for angiogenic potential. We observed superior EV recovery by TFF compared to TUCF. We confirmed hypoxia efficacy by HIF-1 alpha stabilization and pimonidazole hypoxyprobe. EV quantity did not differ significantly at different oxygen conditions. Significantly elevated angiogenic potential was observed for iPSC-EVs derived from 1% oxygen culture by TFF or TUCF as compared to EVs obtained at higher oxygen or the corresponding EV-depleted soluble factor fractions. Data thus demonstrate that cell-culture oxygen conditions and mode of EV preparation affect iPSC-EV function. We conclude that selecting appropriate protocols will further improve production of particularly potent iPSC-EV-based therapeutics.
C1 [Andrade, Andre Cronemberger; Wolf, Martin; Binder, Heide-Marie; Ebner-Peking, Patricia; Poupardin, Rodolphe; Strunk, Dirk] Paracelsus Med Univ PMU, Spinal Cord Injury & Tissue Regenerat Ctr Salzbur, Cell Therapy Inst, A-5020 Salzburg, Austria.
   [Gomes, Fausto Gueths; Schallmoser, Katharina] Paracelsus Med Univ PMU, Dept Transfus Med & SCI TReCS, A-5020 Salzburg, Austria.
   [Manstein, Felix; Zweigerdt, Robert] Hannover Med Sch, Dept Cardiac Thorac Transplantat & Vasc Surg, Leibniz Res Labs Biotechnol & Artificial Organs L, D-30625 Hannover, Germany.
C3 Paracelsus Private Medical University; Paracelsus Private Medical
   University; Hannover Medical School
RP Strunk, D (corresponding author), Paracelsus Med Univ PMU, Spinal Cord Injury & Tissue Regenerat Ctr Salzbur, Cell Therapy Inst, A-5020 Salzburg, Austria.
EM andre.cronemberger@pmu.ac.at; martin.wolf@pmu.ac.at;
   heide.binder@pmu.ac.at; fausto.gueths@pmu.ac.at;
   manstein.felix@mh-hannover.de; patricia.ebner@pmu.ac.at;
   rodolphe.poupardin@pmu.ac.at; Zweigerdt.Robert@mh-hannover.de;
   k.schallmoser@salk.at; dirk.strunk@pmu.ac.at
RI Strunk, Dirk/V-4598-2017; Wolf, Martin/AGX-0301-2022; Cronemberger
   Anade, André/E-6401-2015; Gueths Gomes, Fausto/Q-6272-2019; Schallmoser,
   Katharina/V-4734-2017
OI Strunk, Dirk/0000-0003-1810-867X; Manstein, Felix/0000-0001-9740-9686;
   Wolf, Martin/0000-0002-4795-8086; Cronemberger Anade,
   André/0000-0002-1790-081X; Gueths Gomes, Fausto/0000-0002-6400-8680;
   Schallmoser, Katharina/0000-0002-7204-0058
FU European Union's Horizon 2020 research and innovation program [733006,
   731377]; Land Salzburg "Cancer Cluster Salzburg-Smart Specialization
   Center (CCS)" [20102-P1601064-FPR01-2017]; Land Salzburg/IWB/EFRE
   2014-2020 "Transfer Center for Extracellular Vesicles Theralytic
   Technologies (EV-TT)" [P1812596]; Land Salzburg/WISS, EV-TT-Bpro
   (Begleitprojekt zu IWB Zentrum EV-TT) [2025 20102-F1900731-KZP]; German
   Research Foundation (DFG) [REBIRTH EXC 62/2, ZW64/4-1, KFO311/ZW64/7-1];
   German Ministry for Education and Science (BMBF) [13N14086, 01EK1601A,
   01EK1602A, 13XP5092B, 031L0249]; Forderung aus Mitteln des
   Niedersachsischen Vorab [ZN3340]; European Union H2020 project
   TECHNOBEAT [66724]; H2020 Societal Challenges Programme [731377] Funding
   Source: H2020 Societal Challenges Programme
FX This research was funded by the European Union's Horizon 2020 research
   and innovation program (grant agreement no. 733006 to D.S.; no. 731377
   to K.S.), Land Salzburg 20102-P1601064-FPR01-2017 "Cancer Cluster
   Salzburg-Smart Specialization Center (CCS)", Land Salzburg/IWB/EFRE
   2014-2020 P1812596 "Transfer Center for Extracellular Vesicles
   Theralytic Technologies (EV-TT)" and by Land Salzburg/WISS 2025
   20102-F1900731-KZP, EV-TT-Bpro (Begleitprojekt zu IWB Zentrum EV-TT) (to
   D.S.). R.Z. received funding from: German Research Foundation (DFG;
   grants: Cluster of Excellence REBIRTH EXC 62/2, ZW64/4-1,
   KFO311/ZW64/7-1), German Ministry for Education and Science (BMBF,
   grants: 13N14086, 01EK1601A, 01EK1602A, 13XP5092B, 031L0249), "Forderung
   aus Mitteln des Niedersachsischen Vorab" (grant: ZN3340), and the
   European Union H2020 project TECHNOBEAT (grant: 66724).
CR Adamiak M, 2018, CIRC RES, V122, P296, DOI 10.1161/CIRCRESAHA.117.311769
   Beltrán-Camacho L, 2021, INT J MOL SCI, V22, DOI 10.3390/ijms22052335
   Binder H.M., 2019, EXTRACELLULAR VESICL, DOI [10.1101/808808, DOI 10.1101/808808]
   Branscome H, 2020, J NEUROIMMUNE PHARM, V15, P520, DOI 10.1007/s11481-019-09865-y
   Burnouf T, 2016, BIOMATERIALS, V76, P371, DOI 10.1016/j.biomaterials.2015.10.065
   Carpentier G., 2012, IMAGEJ NEWS
   Choueiri TK, 2020, NAT MED, V26, P1519, DOI 10.1038/s41591-020-1093-z
   Critser PJ, 2010, CURR OPIN ORGAN TRAN, V15, P68, DOI 10.1097/MOT.0b013e32833454b5
   Ding QQ, 2018, EXP THER MED, V15, P4791, DOI 10.3892/etm.2018.6059
   Dougherty JA, 2018, FRONT PHYSIOL, V9, DOI 10.3389/fphys.2018.01794
   Drakhlis L, 2021, NAT BIOTECHNOL, V39, P737, DOI 10.1038/s41587-021-00815-9
   El Harane N, 2018, EUR HEART J, V39, P1835, DOI 10.1093/eurheartj/ehy012
   Ferland-McCollough D, 2017, PHARMACOL THERAPEUT, V171, P30, DOI 10.1016/j.pharmthera.2016.11.008
   Gao L, 2020, SCI TRANSL MED, V12, DOI 10.1126/scitranslmed.aay1318
   Gudbergsson JM, 2019, J CONTROL RELEASE, V306, P108, DOI 10.1016/j.jconrel.2019.06.006
   Hofmann Nicole A, 2009, J Vis Exp, DOI 10.3791/1524
   Hofmann NA, 2012, PLOS ONE, V7, DOI 10.1371/journal.pone.0044468
   Hu GW, 2015, STEM CELL RES THER, V6, DOI 10.1186/scrt546
   Johnson TK, 2019, AM J PHYSIOL-HEART C, V317, pH765, DOI 10.1152/ajpheart.00247.2019
   Kalluri R, 2020, SCIENCE, V367, P640, DOI 10.1126/science.aau6977
   Ketterl N, 2015, STEM CELL RES THER, V6, DOI 10.1186/s13287-015-0233-8
   Koike N, 2004, NATURE, V428, P138, DOI 10.1038/428138a
   Kordelas L, 2014, LEUKEMIA, V28, P970, DOI 10.1038/leu.2014.41
   Kropp C, 2016, STEM CELL TRANSL MED, V5, P1289, DOI 10.5966/sctm.2015-0253
   Lee Y, 2012, HUM MOL GENET, V21, pR125, DOI 10.1093/hmg/dds317
   Lener T, 2015, J EXTRACELL VESICLES, V4, DOI 10.3402/jev.v4.30087
   Liu XL, 2017, INT J BIOL SCI, V13, P232, DOI 10.7150/ijbs.16951
   Lu M, 2019, EBIOMEDICINE, V42, P443, DOI 10.1016/j.ebiom.2019.03.011
   Mancuso T, 2020, INT J MOL SCI, V21, DOI 10.3390/ijms21103725
   Mas-Bargues C, 2019, INT J MOL SCI, V20, DOI 10.3390/ijms20051195
   Melero-Martin JM, 2007, BLOOD, V109, P4761, DOI 10.1182/blood-2006-12-062471
   Menasché P, 2020, ARCH CARDIOVASC DIS, V113, P285, DOI 10.1016/j.acvd.2020.01.002
   Mohyeldin A, 2010, CELL STEM CELL, V7, P150, DOI 10.1016/j.stem.2010.07.007
   Olmer R, 2018, STEM CELL REP, V10, P1657, DOI 10.1016/j.stemcr.2018.03.017
   Pachler K, 2017, INT J MOL SCI, V18, DOI 10.3390/ijms18071413
   Park JJ, 2021, STEM CELL TRANSL MED, V10, P414, DOI 10.1002/sctm.20-0132
   Place TL, 2017, FREE RADICAL BIO MED, V113, P311, DOI 10.1016/j.freeradbiomed.2017.10.003
   Prasain N, 2014, NAT BIOTECHNOL, V32, P1151, DOI 10.1038/nbt.3048
   Qi X, 2016, INT J BIOL SCI, V12, P836, DOI 10.7150/ijbs.14809
   Reinisch Andreas, 2009, J Vis Exp, DOI 10.3791/1525
   Reinisch A, 2009, BLOOD, V113, P6716, DOI 10.1182/blood-2008-09-181362
   Rivera FJ, 2017, FRONT CELL DEV BIOL, V5, DOI 10.3389/fcell.2017.00088
   Rohban R, 2013, PLOS ONE, V8, DOI 10.1371/journal.pone.0066909
   Schallmoser K, 2008, TISSUE ENG PT C-METH, V14, P185, DOI 10.1089/ten.tec.2008.0060
   Scharler S., 2020, EXTRA HEMATOPOIETIC, DOI [10.1101/2020.07.07.192385, DOI 10.1101/2020.07.07.192385]
   Schindelin J, 2012, NAT METHODS, V9, P676, DOI [10.1038/NMETH.2019, 10.1038/nmeth.2019]
   Schito L, 2017, ONCOGENE, V36, P5331, DOI 10.1038/onc.2017.119
   Semenza GL, 2019, ANNU REV PHARMACOL, V59, P379, DOI 10.1146/annurev-pharmtox-010818-021637
   Stachelscheid H., 2020, SELF ASSEMBLY PROGEN, DOI [10.1101/2020.09.10.292409, DOI 10.1101/2020.09.10.292409]
   Tamò L, 2021, INT J MOL SCI, V22, DOI 10.3390/ijms22020958
   Théry C, 2018, J EXTRACELL VESICLES, V7, DOI 10.1080/20013078.2018.1535750
   Turner A, 2021, AM J PHYSIOL-HEART C, V320, pH954, DOI 10.1152/ajpheart.00463.2020
   Tursky ML, 2020, STEM CELL REP, V15, P735, DOI 10.1016/j.stemcr.2020.07.009
   van Niel G, 2018, NAT REV MOL CELL BIO, V19, P213, DOI 10.1038/nrm.2017.125
   Wang YJ, 2015, INT J CARDIOL, V192, P61, DOI 10.1016/j.ijcard.2015.05.020
   Warnecke A, 2020, CLIN TRANSL MED, V10, DOI 10.1002/ctm2.262
   Xia YG, 2020, STEM CELL RES THER, V11, DOI 10.1186/s13287-020-01834-0
   Xuan WL, 2021, STEM CELL RES THER, V12, DOI 10.1186/s13287-021-02174-3
   Ye M, 2019, INT J BIOL SCI, V15, P158, DOI 10.7150/ijbs.28392
   Zhang JY, 2015, J TRANSL MED, V13, DOI 10.1186/s12967-015-0417-0
NR 60
TC 19
Z9 20
U1 1
U2 21
PU MDPI
PI BASEL
PA MDPI AG, Grosspeteranlage 5, CH-4052 BASEL, SWITZERLAND
SN 1661-6596
EI 1422-0067
J9 INT J MOL SCI
JI Int. J. Mol. Sci.
PD APR
PY 2021
VL 22
IS 8
AR 3890
DI 10.3390/ijms22083890
PG 21
WC Biochemistry & Molecular Biology; Chemistry, Multidisciplinary
WE Science Citation Index Expanded (SCI-EXPANDED)
SC Biochemistry & Molecular Biology; Chemistry
GA RT3AZ
UT WOS:000644336300001
PM 33918735
OA Green Submitted, gold
DA 2026-02-11
ER

PT J
AU Chen, B
   Cai, JR
   Wei, YT
   Jiang, ZH
   Desjardins, HE
   Adams, AE
   Li, SL
   Kao, HK
   Guo, LF
AF Chen, Bin
   Cai, Junrong
   Wei, Yating
   Jiang, Zhaohua
   Desjardins, Haley E.
   Adams, Alexandra E.
   Li, Shengli
   Kao, Huang-Kai
   Guo, Lifei
TI Exosomes Are Comparable to Source Adipose Stem Cells in Fat Graft
   Retention with Up-Regulating Early Inflammation and Angiogenesis
SO PLASTIC AND RECONSTRUCTIVE SURGERY
LA English
DT Article
ID MSC-DERIVED EXOSOMES; EXTRACELLULAR VESICLES; ASSISTED LIPOTRANSFER;
   STROMAL CELLS; TISSUE; THERAPY; DIFFERENTIATION; PROLIFERATION;
   MICROVESICLES; FIBROSIS
AB Background: Exosomes derived from mesenchymal stem cells possess functional properties similar to those of their parent cells, suggesting that they could play a pivotal role in tissue repair and regeneration. Methods: Using lipotransfer as a surrogate, exosomes were isolated from mouse adipose-derived stem cell-conditioned medium and characterized. Minced fat tissue mixed with exosomes, source cells (cell-assisted lipotransfer), or saline was implanted subcutaneously in the lower back of C57/BL mice bilaterally (n = 16 each). Transferred fat tissues were harvested and analyzed at 3 and 10 weeks. Results: At 3 and 10 weeks after the transfer, fat grafts in groups of exosomes and cell-assisted lipotransfer showed better fat integrity, fewer oil cysts, and reduced fibrosis. At week 10, graft retention rates in cell-assisted lipotransfer (50.9 +/- 2.4 percent; p = 0.03) and exosome groups (56.4 +/- 1.6 percent; p < 0.001) were significantly higher than in the saline group (40.7 +/- 4.7 percent). Further investigations of macrophage infiltration, inflammatory factors, angiogenic factors, adipogenic factors, and extracellular matrix revealed that those exosomes promoted angiogenesis and up-regulated early inflammation, whereas during mid to late stages of fat grafting, they exerted a proadipogenic effect and also increased collagen synthesis level similarly to their source cells. Conclusions: The adipose-derived stem cell-derived exosomes demonstrated effects comparable to those of their source cells in achieving improved graft retention by up-regulating early inflammation and augmenting angiogenesis. These features may enable exosomes to be an attractive cell-free alternative in therapeutic regenerative medicine.
C1 Lahey Hosp & Med Ctr, Div Plast Surg, Lab Tissue Regenerat, Burlington, ON, Canada.
   Southern Med Univ, Dept Plast Surg, Nanfang Hosp, Boston, MA USA.
   Hong Kong Polytech Univ, Dept Rehabil Sci, Guangzhou, Guangdong, Peoples R China.
   Shanghai Jiao Tong Univ, Sch Med, Shanghai Ninth Peoples Hosp, Dept Plast & Reconstruct Surg, Shanghai, Peoples R China.
   Chang Gung Univ, Chang Gung Mem Hosp, Dept Plast & Reconstruct Surg, Taoyuan, Taiwan.
C3 Hong Kong Polytechnic University; Shanghai Jiao Tong University; Chang
   Gung University; Chang Gung Memorial Hospital
RP Chen, B; Guo, LF (corresponding author), 41 Mall Rd, Burlington, MA 01805 USA.
EM bin.chen@lahey.org; lifei.guo@lahey.org
RI Chen, Bin/AAG-3449-2019
FU Robert E. Weiss Foundation at Lahey Hospital Medical Center
FX This work is partially funded by the Robert E. Weiss Foundation at Lahey
   Hospital & Medical Center.
CR Aronowitz JA, 2015, ANN PLAS SURG, V75, P666, DOI 10.1097/SAP.0000000000000594
   Baglio SR, 2015, STEM CELL RES THER, V6, DOI 10.1186/s13287-015-0116-z
   Banyard DA, 2015, J CELL MOL MED, V19, P21, DOI 10.1111/jcmm.12425
   Bian SY, 2014, J MOL MED, V92, P387, DOI 10.1007/s00109-013-1110-5
   Brown SA, 2010, PLAST RECONSTR SURG, V126, P1936, DOI 10.1097/PRS.0b013e3181f44790
   Cabral J, 2018, ADV DRUG DELIVER REV, V129, P394, DOI 10.1016/j.addr.2018.01.018
   Cai JR, 2018, PLAST RECONSTR SURG, V141, P376, DOI 10.1097/PRS.0000000000004028
   Chen B, 2017, PLAST RECONSTR SURG, V139, P105, DOI 10.1097/PRS.0000000000002909
   Chen Q, 2016, CELL DEATH DIFFER, V23, P1128, DOI 10.1038/cdd.2015.168
   Chen TS, 2010, NUCLEIC ACIDS RES, V38, P215, DOI 10.1093/nar/gkp857
   Cheriyan T, 2014, PLAST RECONSTR SURG, V133, P1365, DOI 10.1097/PRS.0000000000000185
   Colombo M, 2014, ANNU REV CELL DEV BI, V30, P255, DOI 10.1146/annurev-cellbio-101512-122326
   Dai MJ, 2017, TISSUE ENG PT A, V23, P1221, DOI [10.1089/ten.TEA.2017.0045, 10.1089/ten.tea.2017.0045]
   Das S, 2015, CARDIOVASC PATHOL, V24, P199, DOI 10.1016/j.carpath.2015.04.007
   De Jong OG, 2014, FRONT IMMUNOL, V5, P1, DOI 10.3389/fimmu.2014.00608
   Deregibus MC, 2007, BLOOD, V110, P2440, DOI 10.1182/blood-2007-03-078709
   Divoux A, 2010, DIABETES, V59, P2817, DOI 10.2337/db10-0585
   Doorn J, 2012, TISSUE ENG PART B-RE, V18, P101, DOI [10.1089/ten.teb.2011.0488, 10.1089/ten.TEB.2011.0488]
   Dougherty JA, 2017, STEM CELLS INT, V2017, DOI 10.1155/2017/5785436
   Gimble JM, 2007, CIRC RES, V100, P1249, DOI 10.1161/01.RES.0000265074.83288.09
   Gong M, 2017, ONCOTARGET, V8, P45200, DOI 10.18632/oncotarget.16778
   Guay C, 2017, DIABETES OBES METAB, V19, P137, DOI 10.1111/dom.13027
   Haarer J, 2015, TRANSPL INT, V28, P1, DOI 10.1111/tri.12415
   He CJ, 2018, THERANOSTICS, V8, P237, DOI 10.7150/thno.21945
   Hong KY, 2018, PLAST RECONSTR SURG, V141, P365, DOI 10.1097/PRS.0000000000004021
   Horie K, 2017, BIOCHEM BIOPH RES CO, V492, P356, DOI 10.1016/j.bbrc.2017.08.107
   Hu Y, 2018, THERANOSTICS, V8, P169, DOI 10.7150/thno.21234
   Kao HK, 2011, ANN SURG, V254, P1066, DOI 10.1097/SLA.0b013e3182251559
   Katsuda T, 2013, SCI REP-UK, V3, DOI 10.1038/srep01197
   Khouri RK, 2017, PLAST RECONSTR SURG, V140, p466E, DOI 10.1097/PRS.0000000000003648
   Kordelas L, 2014, LEUKEMIA, V28, P970, DOI 10.1038/leu.2014.41
   Kraus NA, 2016, ADIPOCYTE, V5, P351, DOI 10.1080/21623945.2016.1240137
   Lai RC, 2015, SEMIN CELL DEV BIOL, V40, P82, DOI 10.1016/j.semcdb.2015.03.001
   Lai Ruenn Chai, 2012, Int J Proteomics, V2012, P971907, DOI 10.1155/2012/971907
   Lai RC, 2010, STEM CELL RES, V4, P214, DOI 10.1016/j.scr.2009.12.003
   Laloze J, 2017, ANN CHIR PLAST ESTH, V62, P609, DOI 10.1016/j.anplas.2017.03.011
   Lankford KL, 2018, PLOS ONE, V13, DOI 10.1371/journal.pone.0190358
   Lim P, 2011, STEM CELL-BASED TISSUE REPAIR, P346, DOI 10.1039/9781849732246-00346
   Lu PF, 2011, CSH PERSPECT BIOL, V3, DOI 10.1101/cshperspect.a005058
   Luan A, 2016, STEM CELLS, V34, P668, DOI 10.1002/stem.2256
   Maguire Greg, 2013, Commun Integr Biol, V6, pe26631, DOI 10.4161/cib.26631
   Merino-González C, 2016, FRONT PHYSIOL, V7, DOI 10.3389/fphys.2016.00024
   Mineda K, 2014, PLAST RECONSTR SURG, V133, P1064, DOI 10.1097/PRS.0000000000000097
   Paik KJ, 2015, PLAST RECONSTR SURG, V136, P67, DOI 10.1097/PRS.0000000000001367
   Phinney DG, 2017, STEM CELLS, V35, P851, DOI 10.1002/stem.2575
   Pittenger MF, 1999, SCIENCE, V284, P143, DOI 10.1126/science.284.5411.143
   Poulos J, 2018, STEM CELL RES THER, V9, DOI 10.1186/s13287-017-0735-7
   Rani S, 2015, MOL THER, V23, P812, DOI 10.1038/mt.2015.44
   Raposo G, 2013, J CELL BIOL, V200, P373, DOI 10.1083/jcb.201211138
   Schorey JS, 2008, TRAFFIC, V9, P871, DOI 10.1111/j.1600-0854.2008.00734.x
   Shabbir A, 2015, STEM CELLS DEV, V24, P1635, DOI 10.1089/scd.2014.0316
   Shoshani O, 2005, PLAST RECONSTR SURG, V115, P853, DOI 10.1097/01.PRS.0000153036.71928.30
   Spencer M, 2010, AM J PHYSIOL-ENDOC M, V299, pE1016, DOI 10.1152/ajpendo.00329.2010
   Strong AL, 2015, PLAST RECONSTR SURG, V136, P897, DOI 10.1097/PRS.0000000000001590
   Sun BC, 2018, REV NEUROSCIENCE, V29, P531, DOI 10.1515/revneuro-2017-0059
   Todorova D, 2017, CIRC RES, V120, P1658, DOI 10.1161/CIRCRESAHA.117.309681
   Toyserkani NM, 2016, AESTHET PLAST SURG, V40, P309, DOI 10.1007/s00266-016-0613-1
   van der Pol E, 2012, PHARMACOL REV, V64, P676, DOI 10.1124/pr.112.005983
   Wang Shihua, 2011, Front Med, V5, P372, DOI 10.1007/s11684-011-0164-4
   Yáñez-Mó M, 2015, J EXTRACELL VESICLES, V4, DOI 10.3402/jev.v4.27066
   Yu B, 2014, INT J MOL SCI, V15, P4142, DOI 10.3390/ijms15034142
   Yu NZ, 2015, CHINESE MED J-PEKING, V128, P1245, DOI 10.4103/0366-6999.156142
   Zhang B, 2015, STEM CELLS, V33, P2158, DOI 10.1002/stem.1771
   Zhang Y, 2017, J CELL SCI, V130, P1158, DOI 10.1242/jcs.197764
   Zhang Y, 2016, CELL PROLIFERAT, V49, P3, DOI 10.1111/cpr.12233
   Zuk PA, 2002, MOL BIOL CELL, V13, P4279, DOI 10.1091/mbc.E02-02-0105
   Zuk PA, 2001, TISSUE ENG, V7, P211, DOI 10.1089/107632701300062859
NR 67
TC 73
Z9 80
U1 0
U2 39
PU LIPPINCOTT WILLIAMS & WILKINS
PI PHILADELPHIA
PA TWO COMMERCE SQ, 2001 MARKET ST, PHILADELPHIA, PA 19103 USA
SN 0032-1052
EI 1529-4242
J9 PLAST RECONSTR SURG
JI Plast. Reconstr. Surg.
PD NOV
PY 2019
VL 144
IS 5
BP 816E
EP 827E
DI 10.1097/PRS.0000000000006175
PG 12
WC Surgery
WE Science Citation Index Expanded (SCI-EXPANDED)
SC Surgery
GA JH7ZY
UT WOS:000492989300012
PM 31385891
DA 2026-02-11
ER

PT J
AU Romano, V
   Belviso, I
   Sacco, AM
   Cozzolino, D
   Nurzynska, D
   Amarelli, C
   Maiello, C
   Sirico, F
   Di Meglio, F
   Castaldo, C
AF Romano, Veronica
   Belviso, Immacolata
   Sacco, Anna Maria
   Cozzolino, Domenico
   Nurzynska, Daria
   Amarelli, Cristiano
   Maiello, Ciro
   Sirico, Felice
   Di Meglio, Franca
   Castaldo, Clotilde
TI Human Cardiac Progenitor Cell-Derived Extracellular Vesicles Exhibit
   Promising Potential for Supporting Cardiac Repair in Vitro
SO FRONTIERS IN PHYSIOLOGY
LA English
DT Article
DE extracellular vesicles; human cardiac progenitor cells; human cardiac
   fibroblasts; cardiac regenerative medicine; paracrine effects
ID MYOCARDIAL REGENERATION ALLSTAR; HEART STEM-CELLS; CARDIOMYOCYTE
   APOPTOSIS; CD117-POSITIVE CELLS; PARACRINE ACTION; MECHANISMS;
   MICROVESICLES; DIFFERENTIATION; EXOSOMES; THERAPY
AB Although human Cardiac Progenitor Cells (hCPCs) are not retained by host myocardium they still improve cardiac function when injected into ischemic heart. Emerging evidence supports the hypothesis that hCPC beneficial effects are induced by paracrine action on resident cells. Extracellular vesicles (EVs) are an intriguing mechanism of cell communication based on the transport and transfer of peptides, lipids, and nucleic acids that have the potential to modulate signaling pathways, cell growth, migration, and proliferation of recipient cells. We hypothesize that EVs are involved in the paracrine effects elicited by hCPCs and held accountable for the response of the infarcted myocardium to hCPC-based cell therapy. To test this theory, we collected EVs released by hCPCs isolated from healthy myocardium and evaluated the effects they elicited when administered to resident hCPC and cardiac fibroblasts (CFs) isolated from patients with post-ischemic end-stage heart failure. Evidence emerging from our study indicated that hCPC-derived EVs impacted upon proliferation and survival of hCPCs residing in the ischemic heart and regulated the synthesis and deposition of extracellular-matrix by CFs. These findings suggest that beneficial effects exerted by hCPC injection are, at least to some extent, ascribable to the delivery of signals conveyed by EVs.
C1 [Romano, Veronica; Belviso, Immacolata; Sacco, Anna Maria; Cozzolino, Domenico; Sirico, Felice; Di Meglio, Franca; Castaldo, Clotilde] Univ Naples Federico II, Dept Publ Hlth, Naples, Italy.
   [Nurzynska, Daria] Univ Salerno, Surg & Dent Scuola Med Salernitana, Dept Med, DIPMED, Baronissi, Italy.
   [Amarelli, Cristiano; Maiello, Ciro] Monaldi Hosp, Dept Cardiovasc Surg & Transplant, Naples, Italy.
C3 University of Naples Federico II; University of Salerno
RP Belviso, I; Di Meglio, F (corresponding author), Univ Naples Federico II, Dept Publ Hlth, Naples, Italy.
EM immacolata.belviso@unina.it; franca.dimeglio@unina.it
RI Nurzynska, Daria/A-2161-2010; Amarelli, Cristiano/U-6804-2017; Maiello,
   Ciro/IAR-5127-2023; Cozzolino, Davide/AGM-3901-2022; Castaldo,
   Clotilde/P-8695-2014; Belviso, Immacolata/AAI-4676-2021; Romano,
   Veronica/AAM-4208-2020; Sirico, Felice/O-9705-2019
OI Nurzynska, Daria/0000-0003-1092-6168; Amarelli,
   Cristiano/0000-0002-7949-7771; 
FU European Research Council under the European Union's Horizon 2020
   Research and Innovation Program [772168]
FX This research and the APC were funded by the European Research Council
   under the European Union's Horizon 2020 Research and Innovation Program,
   grant agreement number 772168.
CR Abd Elmageed ZY, 2014, STEM CELLS, V32, P983, DOI 10.1002/stem.1619
   Akyurekli C, 2015, STEM CELL REV REP, V11, P150, DOI 10.1007/s12015-014-9545-9
   Anthony DF, 2013, TRANSPLANT RES, V2, DOI 10.1186/2047-1440-2-10
   Barile L, 2014, CARDIOVASC RES, V103, P530, DOI 10.1093/cvr/cvu167
   Barteneva NS, 2013, FRONT CELL INFECT MI, V3, DOI 10.3389/fcimb.2013.00049
   Belviso I, 2016, TISSUE ENG PT A, V22, pS110
   Belviso I, 2020, INT J MOL SCI, V21, DOI 10.3390/ijms21217903
   Belviso I, 2020, FRONT BIOENG BIOTECH, V8, DOI 10.3389/fbioe.2020.00229
   Belviso I, 2020, JOVE-J VIS EXP, DOI 10.3791/60629
   Berezin AE, 2020, FRONT CARDIOVASC MED, V7, DOI 10.3389/fcvm.2020.00047
   Bi B, 2007, J AM SOC NEPHROL, V18, P2486, DOI 10.1681/ASN.2007020140
   Boffito M, 2018, PLOS ONE, V13, DOI 10.1371/journal.pone.0199896
   Brigstock DR, 2010, J CELL COMMUN SIGNAL, V4, P1, DOI 10.1007/s12079-009-0071-5
   Burchfield JS, 2013, CIRCULATION, V128, P388, DOI 10.1161/CIRCULATIONAHA.113.001878
   Caby MP, 2005, INT IMMUNOL, V17, P879, DOI 10.1093/intimm/dxh267
   Camussi G, 2013, BIOCHEM SOC T, V41, P283, DOI 10.1042/BST20120192
   Camussi G, 2010, KIDNEY INT, V78, P838, DOI 10.1038/ki.2010.278
   Cantaluppi V, 2012, KIDNEY INT, V82, P412, DOI 10.1038/ki.2012.105
   Casieri V, 2020, SCI REP-UK, V10, DOI 10.1038/s41598-020-59225-7
   CASTALDO C, 2013, BIOMED RES INT, V2013, DOI DOI 10.1155/2013/352370
   Castaldo C, 2008, STEM CELLS, V26, P1723, DOI 10.1634/stemcells.2007-0732
   Castaldo C, 2018, STEM CELL TRANSL MED, V7, P506, DOI 10.1002/sctm.18-0023
   Cesselli D, 2011, AM J PATHOL, V179, P349, DOI 10.1016/j.ajpath.2011.03.036
   Chakravarty T, 2017, CELL TRANSPLANT, V26, P205, DOI 10.3727/096368916X692933
   Cheng C, 2014, PLOS ONE, V9, DOI 10.1371/journal.pone.0088566
   Chimenti I, 2010, CIRC RES, V106, P971, DOI 10.1161/CIRCRESAHA.109.210682
   Chistiakov DA, 2016, INT J MOL SCI, V17, DOI 10.3390/ijms17010063
   Cieri N, 2014, IMMUNOL REV, V257, P165, DOI 10.1111/imr.12130
   Ciullo A, 2019, INT J MOL SCI, V20, DOI 10.3390/ijms20030468
   Corsten MF, 2010, CIRC-CARDIOVASC GENE, V3, P499, DOI 10.1161/CIRCGENETICS.110.957415
   Cossetti C, 2014, MOL CELL, V56, P193, DOI 10.1016/j.molcel.2014.08.020
   Cotrufo M, 2005, EUR J HISTOCHEM, V49, P363
   Crescitelli R, 2013, J EXTRACELL VESICLES, V2, DOI 10.3402/jev.v2i0.20677
   Davidson SM, 2018, MOL ASPECTS MED, V60, P104, DOI 10.1016/j.mam.2017.11.004
   Di Meglio F, 2007, EUR J HISTOCHEM, V51, P275
   Di Meglio F, 2017, TISSUE ENG PART C-ME, V23, P525, DOI [10.1089/ten.tec.2017.0267, 10.1089/ten.TEC.2017.0267]
   Di Meglio F, 2012, J CELL MOL MED, V16, P936, DOI 10.1111/j.1582-4934.2011.01393.x
   Di Meglio F, 2010, J MOL CELL CARDIOL, V49, P719, DOI 10.1016/j.yjmcc.2010.05.013
   Di Meglio F, 2010, INT J CARDIOL, V145, pE44, DOI 10.1016/j.ijcard.2008.12.137
   Di Megliol Franca, 2010, Italian Journal of Anatomy and Embryology, V115, P71
   Dougherty JA, 2020, FRONT CELL DEV BIOL, V8, DOI 10.3389/fcell.2020.00130
   Eitan Y, 2010, TISSUE ENG PART C-ME, V16, P671, DOI [10.1089/ten.tec.2009.0111, 10.1089/ten.TEC.2009.0111]
   Engler AJ, 2006, CELL, V126, P677, DOI 10.1016/j.cell.2006.06.044
   Femminò S, 2020, VASC PHARMACOL, V135, DOI 10.1016/j.vph.2020.106790
   Frühbeis C, 2012, FRONT PHYSIOL, V3, DOI 10.3389/fphys.2012.00119
   Gnecchi M, 2005, NAT MED, V11, P367, DOI 10.1038/nm0405-367
   Gnecchi M, 2008, CIRC RES, V103, P1204, DOI 10.1161/CIRCRESAHA.108.176826
   Gogiraju R, 2019, FRONT CARDIOVASC MED, V6, DOI 10.3389/fcvm.2019.00020
   Gomzikova MO, 2021, FRONT CELL DEV BIOL, V9, DOI 10.3389/fcell.2021.653322
   Gupta D, 2021, ADV DRUG DELIVER REV, V178, DOI 10.1016/j.addr.2021.113961
   Harrell CR, 2019, CELLS-BASEL, V8, DOI 10.3390/cells8121605
   Hicks C, 2013, CELL TRANSPLANT, V22, P1541, DOI 10.3727/096368912X657936
   Hill JA, 2008, NEW ENGL J MED, V358, P1370, DOI 10.1056/NEJMra072139
   Izadpanah M, 2018, J MOL NEUROSCI, V66, P172, DOI 10.1007/s12031-018-1135-x
   Jansen F, 2017, CIRC RES, V120, P1649, DOI 10.1161/CIRCRESAHA.117.310752
   Kajstura J, 2004, SURG CLIN N AM, V84, P161, DOI 10.1016/S0039-6109(03)00215-9
   Kapelko V I, 2001, Exp Clin Cardiol, V6, P41
   Karlsson O, 2016, EPIGENETICS-US, V11, P721, DOI 10.1080/15592294.2016.1216285
   Katare R, 2014, ARTERIOSCL THROM VAS, V34, P408, DOI 10.1161/ATVBAHA.113.302592
   Khan M, 2015, CIRC RES, V117, P52, DOI 10.1161/CIRCRESAHA.117.305990
   Kreimer S, 2015, J PROTEOME RES, V14, P2367, DOI 10.1021/pr501279t
   Lamichhane TN, 2015, TISSUE ENG PART B-RE, V21, P45, DOI [10.1089/ten.TEB.2014.0300, 10.1089/ten.teb.2014.0300]
   Liang XT, 2014, CELL TRANSPLANT, V23, P1045, DOI 10.3727/096368913X667709
   Liu SX, 2011, ARTHRITIS RHEUM-US, V63, P239, DOI 10.1002/art.30074
   Livak KJ, 2001, METHODS, V25, P402, DOI 10.1006/meth.2001.1262
   Loyer X, 2014, CIRC RES, V114, P345, DOI 10.1161/CIRCRESAHA.113.300858
   Maguire Greg, 2013, Commun Integr Biol, V6, pe26631, DOI 10.4161/cib.26631
   Makkar RR, 2020, EUR HEART J, V41, P3451, DOI 10.1093/eurheartj/ehaa541
   Matsa E, 2014, CIRC RES, V114, P21, DOI 10.1161/CIRCRESAHA.113.302895
   Metzger K, 2020, IN VITRO CELL DEV-AN, V56, P193, DOI 10.1007/s11626-019-00428-2
   Mishra PK, 2012, CAN J PHYSIOL PHARM, V90, P353, DOI [10.1139/Y11-131, 10.1139/y11-131]
   Mitchelson Keith Richard, 2015, World J Biol Chem, V6, P162, DOI [10.4331/wjbc.v6.i3.162, 10.4331/wjbc.v6.i3.162]
   Mittelbrunn M, 2012, NAT REV MOL CELL BIO, V13, P328, DOI 10.1038/nrm3335
   Nurzynska D, 2013, BASIC RES CARDIOL, V108, DOI 10.1007/s00395-012-0320-2
   Ostovaneh MR, 2021, OPEN HEART, V8, DOI 10.1136/openhrt-2021-001614
   Pagano F, 2017, STEM CELLS INT, V2017, DOI 10.1155/2017/7396462
   Parekkadan B, 2007, PLOS ONE, V2, DOI 10.1371/journal.pone.0000941
   Pisitkun T, 2004, P NATL ACAD SCI USA, V101, P13368, DOI 10.1073/pnas.0403453101
   Postiglione L, 2003, EUR J HISTOCHEM, V47, P309
   Putame G, 2020, MED ENG PHYS, V84, P1, DOI 10.1016/j.medengphy.2020.07.018
   Qiao FH, 2019, INT J ONCOL, V54, P1525, DOI 10.3892/ijo.2019.4745
   Qiu GG, 2018, STEM CELL RES THER, V9, DOI 10.1186/s13287-018-1069-9
   Quesenberry PJ, 2015, STEM CELL RES THER, V6, DOI 10.1186/s13287-015-0150-x
   Ratajczak J, 2006, LEUKEMIA, V20, P847, DOI 10.1038/sj.leu.2404132
   Raval Z, 2013, CIRC RES, V112, P1288, DOI 10.1161/CIRCRESAHA.113.300565
   Regev-Rudzki N, 2013, CELL, V153, P1120, DOI 10.1016/j.cell.2013.04.029
   Romano V, 2021, INT J MOL SCI, V22, DOI 10.3390/ijms22105283
   Sacco AM, 2019, J CELL MOL MED, V23, P4256, DOI 10.1111/jcmm.14316
   Schuldiner M, 2000, P NATL ACAD SCI USA, V97, P11307, DOI 10.1073/pnas.97.21.11307
   Sevilla CA, 2013, PLOS ONE, V8, DOI 10.1371/journal.pone.0077316
   Sinden JD, 2012, PROG BRAIN RES, V201, P119, DOI 10.1016/B978-0-444-59544-7.00007-X
   Singh P, 2010, ANNU REV CELL DEV BI, V26, P397, DOI 10.1146/annurev-cellbio-100109-104020
   Théry C, 2018, J EXTRACELL VESICLES, V7, DOI 10.1080/20013078.2018.1535750
   Tian CH, 2021, FREE RADICAL BIO MED, V167, P218, DOI 10.1016/j.freeradbiomed.2021.03.013
   Timmers L, 2011, STEM CELL RES, V6, P206, DOI 10.1016/j.scr.2011.01.001
   Timmers L, 2008, STEM CELL RES, V1, P129, DOI 10.1016/j.scr.2008.02.002
   Urabe F, 2020, AM J PHYSIOL-CELL PH, V318, pC29, DOI 10.1152/ajpcell.00280.2019
   Wang CC, 2008, CARDIOVASC RES, V77, P515, DOI 10.1093/cvr/cvm046
   Wang YJ, 2015, INT J CARDIOL, V192, P61, DOI 10.1016/j.ijcard.2015.05.020
   Wu QQ, 2017, CLIN SCI, V131, P2319, DOI 10.1042/CS20171167
   Xia XF, 2018, BBA-MOL BASIS DIS, V1864, P178, DOI 10.1016/j.bbadis.2017.10.009
   Xiao J, 2016, CELL DEATH DIS, V7, DOI 10.1038/cddis.2016.181
   Yáñez-Mó M, 2015, J EXTRACELL VESICLES, V4, DOI 10.3402/jev.v4.27066
   Zhang B, 2016, INT J MOL SCI, V17, DOI 10.3390/ijms17020174
   Zhou SF, 2017, PLOS ONE, V12, DOI 10.1371/journal.pone.0169899
NR 105
TC 5
Z9 5
U1 0
U2 3
PU FRONTIERS MEDIA SA
PI LAUSANNE
PA AVENUE DU TRIBUNAL FEDERAL 34, LAUSANNE, CH-1015, SWITZERLAND
EI 1664-042X
J9 FRONT PHYSIOL
JI Front. Physiol.
PD MAY 20
PY 2022
VL 13
AR 879046
DI 10.3389/fphys.2022.879046
PG 16
WC Physiology
WE Science Citation Index Expanded (SCI-EXPANDED)
SC Physiology
GA 1W1PO
UT WOS:000806551800001
PM 35669580
OA Green Submitted, gold
DA 2026-02-11
ER

PT J
AU Lee, KWA
   Chan, LKW
   Hung, LC
   Phoebe, LKW
   Park, Y
   Yi, KH
AF Lee, Kar Wai Alvin
   Chan, Lisa Kwin Wah
   Hung, Lee Cheuk
   Phoebe, Lam Kar Wai
   Park, Youngjin
   Yi, Kyu-Ho
TI Clinical Applications of Exosomes: A Critical Review
SO INTERNATIONAL JOURNAL OF MOLECULAR SCIENCES
LA English
DT Review
DE exosomes; therapeutic potential; regenerative medicine; cancer therapy;
   diagnostic biomarkers
ID CELL-DERIVED EXOSOMES; THERAPY; THERAPEUTICS; CHALLENGES
AB Exosomes, small membrane-bound vesicles secreted by cells, have gained significant attention for their therapeutic potential. Measuring 30-100 nm in diameter and derived from various cell types, exosomes play a crucial role in intercellular communication by transferring proteins, lipids, and RNA between cells. This review analyzes existing literature on the clinical applications of exosomes. We conducted a comprehensive search of peer-reviewed articles and clinical trial data to evaluate the benefits, limitations, and challenges of exosome-based therapies. Key areas of focus included regenerative medicine, cancer therapy, gene therapy, and diagnostic biomarkers. This review highlights the vast clinical applications of exosomes. In regenerative medicine, exosomes facilitate tissue repair and regeneration. In cancer therapy, exosomes can deliver therapeutic agents directly to tumor cells. In gene therapy, exosomes serve as vectors for gene delivery. As diagnostic biomarkers, they are useful in diagnosing various diseases. Challenges such as the isolation, purification, and characterization of exosomes were identified. Current clinical trials demonstrate the potential of exosome-based therapies, though they also reveal significant hurdles. Regulatory issues, including the need for standardization and validation of exosome products, are critical for advancing these therapies. While significant progress has been made in understanding exosome biology, further research is essential to fully unlock their clinical potential. Addressing challenges in isolation, purification, and regulatory standardization is crucial for their successful application in clinical practice. This review provides a concise overview of the clinical applications of exosomes, emphasizing both their therapeutic promise and the obstacles that need to be overcome.
C1 [Lee, Kar Wai Alvin; Chan, Lisa Kwin Wah; Hung, Lee Cheuk] EverKeen Med Ctr, Hong Kong, Peoples R China.
   [Phoebe, Lam Kar Wai] Perfect Skin Solut, Hong Kong, Peoples R China.
   [Park, Youngjin] Obliv Clin, Incheon 21998, South Korea.
   [Yi, Kyu-Ho] Yonsei Univ, Human Identificat Res Inst, Dept Oral Biol,Div Anat & Dev Biol, BK21 FOUR Project,Coll Dent, 50-1 Yonsei Ro, Seoul 03722, South Korea.
   [Yi, Kyu-Ho] Maylin Clin Apgujeong, Seoul 06005, South Korea.
C3 Yonsei University; Yonsei University Health System
RP Yi, KH (corresponding author), Yonsei Univ, Human Identificat Res Inst, Dept Oral Biol,Div Anat & Dev Biol, BK21 FOUR Project,Coll Dent, 50-1 Yonsei Ro, Seoul 03722, South Korea.; Yi, KH (corresponding author), Maylin Clin Apgujeong, Seoul 06005, South Korea.
EM alvin429@yahoo.com; drchan.everkeen@gmail.com; andylee618@hotmail.com;
   drlamkarwai@gmail.com; youngjinp@gmail.com; kyuho90@daum.net
RI Lee, Kar Wai, Alvin/KEI-3428-2024
OI Yi, Kyu-Ho/0000-0001-5572-1364; Lam, Kar Wai Phoebe/0000-0002-3237-3229
CR Aheget H, 2020, J CLIN MED, V9, DOI 10.3390/jcm9082380
   Batrakova EV, 2016, WIRES NANOMED NANOBI, V8, P744, DOI 10.1002/wnan.1395
   Bobrie A, 2011, TRAFFIC, V12, P1659, DOI 10.1111/j.1600-0854.2011.01225.x
   Chen YS, 2020, TZU CHI MED J, V32, P113, DOI 10.4103/tcmj.tcmj_182_19
   Chung IM, 2020, CLIN CHIM ACTA, V500, P226, DOI 10.1016/j.cca.2019.10.022
   Codispoti B, 2018, J CLIN MED, V7, DOI 10.3390/jcm7100357
   Cully M, 2021, NAT REV DRUG DISCOV, V20, P6, DOI 10.1038/d41573-020-00220-y
   Das CK, 2019, MOL PHARMACEUT, V16, P24, DOI 10.1021/acs.molpharmaceut.8b00901
   Dimik M, 2023, DRUG DELIV TRANSL RE, V13, P473, DOI 10.1007/s13346-022-01225-3
   Donoso-Quezada J, 2020, CRIT REV BIOTECHNOL, V40, P804, DOI 10.1080/07388551.2020.1785385
   Dorayappan KDP, 2016, GYNECOL ONCOL, V142, P199, DOI 10.1016/j.ygyno.2016.03.036
   Gurunathan S, 2021, INT J NANOMED, V16, P1281, DOI 10.2147/IJN.S291956
   Harrell CR, 2020, PHARMACEUTICS, V12, DOI 10.3390/pharmaceutics12050474
   He CJ, 2018, THERANOSTICS, V8, P237, DOI 10.7150/thno.21945
   Hessvik NP, 2018, CELL MOL LIFE SCI, V75, P193, DOI 10.1007/s00018-017-2595-9
   Hood JL, 2012, WIRES NANOMED NANOBI, V4, P458, DOI 10.1002/wnan.1174
   Hu Q, 2020, PRECIS CLIN MED, V3, P54, DOI 10.1093/pcmedi/pbaa007
   Huda MN, 2021, ACS BIOMATER SCI ENG, V7, P2106, DOI 10.1021/acsbiomaterials.1c00217
   Jang J, 2023, FRONT PLANT SCI, V13, DOI 10.3389/fpls.2022.1064412
   Jiang LD, 2019, MOL PHARMACEUT, V16, P3333, DOI 10.1021/acs.molpharmaceut.9b00409
   Kang JS, 2020, EXOSOMES: A CLINICAL COMPENDIUM, P467, DOI 10.1016/B978-0-12-816053-4.00020-1
   Kavya ANVL, 2022, BIOMATER ADV, V134, DOI 10.1016/j.msec.2021.112579
   Kost Y, 2022, J COSMET DERMATOL-US, V21, P3226, DOI 10.1111/jocd.15008
   Lai JJ, 2022, ADV SCI, V9, DOI 10.1002/advs.202103222
   Lee BC, 2021, J CLIN MED, V10, DOI 10.3390/jcm10040711
   Li X, 2019, APL BIOENG, V3, DOI 10.1063/1.5087122
   Lorenc T, 2020, CANCERS, V12, DOI 10.3390/cancers12113386
   Lotfy A, 2023, STEM CELL RES THER, V14, DOI 10.1186/s13287-023-03287-7
   Lu MM, 2019, J CARDIOVASC TRANSL, V12, P68, DOI 10.1007/s12265-018-9796-y
   Ludwig N, 2019, INT J MOL SCI, V20, DOI 10.3390/ijms20194684
   Martins TS, 2021, J NEUROCHEM, V156, P162, DOI 10.1111/jnc.15112
   Mendt M, 2019, BONE MARROW TRANSPL, V54, P789, DOI 10.1038/s41409-019-0616-z
   Nafar S, 2022, J INVEST MED, V70, P1212, DOI 10.1136/jim-2021-002194
   Perocheau D, 2021, BRIT J PHARMACOL, V178, P2375, DOI 10.1111/bph.15432
   Pinto H, 2024, AESTHET PLAST SURG, V48, P2513, DOI 10.1007/s00266-023-03844-8
   Popowski K, 2020, J EXTRACELL VESICLES, V9, DOI 10.1080/20013078.2020.1785161
   Rezaie J, 2022, CELL COMMUN SIGNAL, V20, DOI 10.1186/s12964-022-00959-4
   Salarpour S, 2022, J MOL LIQ, V350, DOI 10.1016/j.molliq.2022.118549
   Sanghani A, 2022, ACTA OPHTHALMOL, V100, P243, DOI 10.1111/aos.14932
   Santos P, 2021, FRONT IMMUNOL, V12, DOI 10.3389/fimmu.2021.711565
   Seo K, 2023, NANOSCALE, V15, P5798, DOI 10.1039/d2nr07018a
   Sheridan C, 2016, NAT BIOTECHNOL, V34, P358, DOI 10.1038/nbt0416-359
   Skuratovskaia D, 2021, CURR PHARM DESIGN, V27, P3105, DOI 10.2174/1381612826666201210120444
   Song Y, 2021, AM J REPROD IMMUNOL, V85, DOI 10.1111/aji.13329
   Sun Y, 2014, CLIN THER, V36, P863, DOI 10.1016/j.clinthera.2014.04.018
   Tai YL, 2018, CANCER SCI, V109, P2364, DOI 10.1111/cas.13697
   Tang ZY, 2020, INT J CANCER, V146, P2946, DOI 10.1002/ijc.32762
   Théry C, 2018, J EXTRACELL VESICLES, V7, DOI 10.1080/20013078.2018.1535750
   Tzng Eileen, 2023, Extracell Vesicle, V2, P100023, DOI [10.1016/j.vesic.2023.100023, 10.1016/j.vesic.2023.100023]
   Urbanelli Lorena, 2015, Recent Pat CNS Drug Discov, V10, P10, DOI 10.2174/1574889810666150702124059
   van Hoof A, 1999, CELL, V99, P347, DOI 10.1016/S0092-8674(00)81520-2
   Vitha AE, 2019, STEM CELLS DEV, V28, P141, DOI 10.1089/scd.2018.0205
   Wang JH, 2017, FRONT PHARMACOL, V7, DOI 10.3389/fphar.2016.00533
   Wang X, 2023, CANCER GENE THER, V30, P1051, DOI 10.1038/s41417-023-00617-y
   Willis GR, 2017, FRONT CARDIOVASC MED, V4, DOI 10.3389/fcvm.2017.00063
   Xiong MC, 2021, PHARMACOL RES, V166, DOI 10.1016/j.phrs.2021.105490
   Xu L, 2019, CURR MOL MED, V19, P387, DOI 10.2174/1566524019666190429144310
   Xu ZJ, 2020, MOL CANCER, V19, DOI 10.1186/s12943-020-01278-3
   Yamashita T, 2018, BIOL PHARM BULL, V41, P835, DOI 10.1248/bpb.b18-00133
   Yi KH, 2024, SKIN RES TECHNOL, V30, DOI 10.1111/srt.13627
   Zhang Y, 2020, INT J NANOMED, V15, P6917, DOI 10.2147/IJN.S264498
   Zipkin M, 2019, NAT BIOTECHNOL, V37, P1395, DOI 10.1038/s41587-019-0326-5
NR 62
TC 66
Z9 72
U1 26
U2 43
PU MDPI
PI BASEL
PA ST ALBAN-ANLAGE 66, CH-4052 BASEL, SWITZERLAND
SN 1661-6596
EI 1422-0067
J9 INT J MOL SCI
JI Int. J. Mol. Sci.
PD JUL
PY 2024
VL 25
IS 14
AR 7794
DI 10.3390/ijms25147794
PG 21
WC Biochemistry & Molecular Biology; Chemistry, Multidisciplinary
WE Science Citation Index Expanded (SCI-EXPANDED)
SC Biochemistry & Molecular Biology; Chemistry
GA ZR5U7
UT WOS:001277042700001
PM 39063033
OA Green Submitted, gold
DA 2026-02-11
ER

PT J
AU Elashry, MI
   Speer, J
   De Marco, I
   Klymiuk, MC
   Wenisch, S
   Arnhold, S
AF Elashry, Mohamed I.
   Speer, Julia
   De Marco, Isabelle
   Klymiuk, Michele C.
   Wenisch, Sabine
   Arnhold, Stefan
TI Extracellular Vesicles: A Novel Diagnostic Tool and Potential
   Therapeutic Approach for Equine Osteoarthritis
SO CURRENT ISSUES IN MOLECULAR BIOLOGY
LA English
DT Review
DE mesenchymal stem cells; extracellular vesicles; osteoarthritis;
   veterinary medicine
ID MESENCHYMAL STEM-CELLS; PLATELET-RICH PLASMA; ADIPOSE-TISSUE;
   ARTICULAR-CARTILAGE; SYNOVIAL-FLUID; POLYSULFATED GLYCOSAMINOGLYCAN;
   CHONDROCYTE HYPERTROPHY; BASIC SCIENCE; UP-REGULATION; EXOSOMES
AB Osteoarthritis (OA) is a chronic progressive degenerative joint disease that affects a significant portion of the equine population and humans worldwide. Current treatment options for equine OA are limited and incompletely curative. Horses provide an excellent large-animal model for studying human OA. Recent advances in the field of regenerative medicine have led to the exploration of extracellular vesicles (EVs)-cargoes of microRNA, proteins, lipids, and nucleic acids-to evaluate their diagnostic value in terms of disease progression and severity, as well as a potential cell-free therapeutic approach for equine OA. EVs transmit molecular signals that influence various biological processes, including the inflammatory response, apoptosis, proliferation, and cell communication. In the present review, we summarize recent advances in the isolation and identification of EVs, the use of their biologically active components as biomarkers, and the distribution of the gap junction protein connexin 43. Moreover, we highlight the role of mesenchymal stem cell-derived EVs as a potential therapeutic tool for equine musculoskeletal disorders. This review aims to provide a comprehensive overview of the current understanding of the pathogenesis, diagnosis, and treatment strategies for OA. In particular, the roles of EVs as biomarkers in synovial fluid, chondrocytes, and plasma for the early detection of equine OA are discussed.
C1 [Elashry, Mohamed I.; Speer, Julia; Klymiuk, Michele C.; Arnhold, Stefan] Justus Liebig Univ Giessen, Inst Vet Anat Histol & Embryol, D-35392 Giessen, Germany.
   [De Marco, Isabelle; Wenisch, Sabine] Justus Liebig Univ Giessen, Inst Vet Anat Histol & Embryol, Clin Small Anim, D-35392 Giessen, Germany.
C3 Justus Liebig University Giessen; Justus Liebig University Giessen
RP Elashry, MI (corresponding author), Justus Liebig Univ Giessen, Inst Vet Anat Histol & Embryol, D-35392 Giessen, Germany.
EM mohammed.elashry@vetmed.uni-giessen.de;
   julia.speer@vetmed.uni-giessen.de;
   isabelle.demarco@vetmed.uni-giessen.de;
   michele.klymiuk@vetmed.uni-giessen.de;
   sabine.wenisch@vetmed.uni-giessen.de;
   stefan.arnhold@vetmed.uni-giessen.de
RI ; Klymiuk, Michele Christian/A-4676-2010
OI Elashry, MOHAMED I/0000-0002-6312-2182; Klymiuk, Michele
   Christian/0000-0002-8934-5114; Arnhold, Stefan/0000-0001-9455-2727
FU Deutsche Forschungsgemeinschaft (DFG);  [AR333/11-1]
FX This research was partially funded by the Deutsche
   Forschungsgemeinschaft (DFG), grant number AR333/11-1.
CR Aatonen M, 2017, METHODS MOL BIOL, V1545, P177, DOI 10.1007/978-1-4939-6728-5_12
   Abramson SB, 2004, J RHEUMATOL, V31, P70, DOI 10.1097/BOR.0b013e328349c2b1
   Ackerman IN, 2018, J PATIENT-REP OUTCOM, V2, DOI 10.1186/s41687-018-0062-5
   Afonso V, 2007, JOINT BONE SPINE, V74, P324, DOI 10.1016/j.jbspin.2007.02.002
   Aggarwal S, 2005, BLOOD, V105, P1815, DOI 10.1182/blood-2004-04-1559
   Akyurekli C, 2015, STEM CELL REV REP, V11, P150, DOI 10.1007/s12015-014-9545-9
   Alexander M, 2015, NAT COMMUN, V6, DOI 10.1038/ncomms8321
   Alvarez-Erviti L, 2011, NAT BIOTECHNOL, V29, P341, DOI 10.1038/nbt.1807
   Alves JC, 2021, BMC VET RES, V17, DOI [10.1186/s12917-021-02913-x, 10.1186/s12917-021-02920-y]
   Amuasi JH, 2020, LANCET, V395, P1469, DOI 10.1016/S0140-6736(20)31027-8
   Anderson DD, 2011, J ORTHOP RES, V29, P802, DOI 10.1002/jor.21359
   Anderson JR, 2023, INT J MOL SCI, V24, DOI 10.3390/ijms241914888
   Anderson JR, 2022, FRONT VET SCI, V9, DOI 10.3389/fvets.2022.901269
   [Anonymous], 2000, Lameness and laminitis in U.S. horses
   Arai K, 2005, EQUINE VET J, V37, P31, DOI 10.2746/0425164054406784
   Arnhold S, 2019, INT J BIOL MACROMOL, V123, P889, DOI 10.1016/j.ijbiomac.2018.11.158
   Arnhold S, 2015, AM J STEM CELLS, V4, P1
   Atalaia T, 2021, ANIMALS-BASEL, V11, DOI 10.3390/ani11061508
   Attur M, 2011, ARTHRITIS RHEUM-US, V63, P1908, DOI 10.1002/art.30360
   Baccarin RYA, 2022, ANIM FRONT, V12, P25, DOI 10.1093/af/vfac026
   Baglio SR, 2015, STEM CELL RES THER, V6, DOI 10.1186/s13287-015-0116-z
   Baranyai T, 2015, PLOS ONE, V10, DOI 10.1371/journal.pone.0145686
   Barbosa GM, 2019, SCI REP-UK, V9, DOI 10.1038/s41598-019-50958-8
   Bastia D, 2014, SEMIN CELL DEV BIOL, V30, P165, DOI 10.1016/j.semcdb.2014.04.030
   Baugé C, 2008, ARTHRITIS RHEUM, V58, P221, DOI 10.1002/art.23154
   Bellingham SA, 2012, NUCLEIC ACIDS RES, V40, P10937, DOI 10.1093/nar/gks832
   Berenbaum F, 2007, ARTHRITIS RES THER, V9, DOI 10.1186/ar2335
   Bertoni L, 2019, STEM CELLS INT, V2019, DOI 10.1155/2019/9431894
   Bihlet AR, 2019, ARTHRITIS RES THER, V21, DOI 10.1186/s13075-019-1987-7
   Bijlsma JWJ, 2011, LANCET, V377, P2115, DOI 10.1016/S0140-6736(11)60243-2
   Blair P, 2009, BLOOD REV, V23, P177, DOI 10.1016/j.blre.2009.04.001
   Block GJ, 2009, STEM CELLS, V27, P670, DOI [10.1634/stemcells.stemcells.2008-0742, 10.1002/stem.20080742]
   Bongiovanni L, 2021, VET PATHOL, V58, P453, DOI 10.1177/0300985821999328
   Bos SD, 2009, OSTEOARTHR CARTILAGE, V17, P621, DOI 10.1016/j.joca.2008.10.007
   Boulestreau J, 2024, J NANOBIOTECHNOL, V22, DOI 10.1186/s12951-024-02655-6
   Brandt KD, 2008, RHEUM DIS CLIN N AM, V34, P531, DOI 10.1016/j.rdc.2008.05.011
   Branly T, 2018, INT J MOL SCI, V19, DOI 10.3390/ijms19020435
   Buchner HHF, 2006, EQUINE VET J, V38, P574, DOI 10.2746/042516406X153247
   Buckwalter JA, 2006, BIORHEOLOGY, V43, P603
   Calvo IO, 2021, INT J MOL SCI, V22, DOI 10.3390/ijms22147496
   Cao HF, 2023, ACS NANO, V17, P13358, DOI 10.1021/acsnano.3c01612
   Caplan AI, 2006, J CELL BIOCHEM, V98, P1076, DOI 10.1002/jcb.20886
   Caplan AI, 2019, NATURE, V566, P39, DOI 10.1038/d41586-019-00490-6
   Caron JP., 2003, Diagnostics and Management of Lameness in the Horse, V2nd, P746, DOI DOI 10.1016/B978-0-7216-8342-3.50092-91
   Castanheira C, 2021, BMC VET RES, V17, DOI 10.1186/s12917-020-02707-7
   Cecil DL, 2005, J IMMUNOL, V175, P8296, DOI 10.4049/jimmunol.175.12.8296
   Chang YH, 2016, CELL TRANSPLANT, V25, P937, DOI 10.3727/096368915X690288
   Chen BY, 2019, CLIN CHIM ACTA, V493, P14, DOI 10.1016/j.cca.2019.02.021
   Chen D, 2017, BONE RES, V5, DOI 10.1038/boneres.2016.44
   Chen X, 2006, IMMUNOL CELL BIOL, V84, P413, DOI 10.1111/j.1440-1711.2006.01458.x
   Chow YY, 2020, MEDIAT INFLAMM, V2020, DOI 10.1155/2020/8293921
   Clarke E, 2024, BIOCHEM BIOPHYS REP, V37, DOI 10.1016/j.bbrep.2023.101635
   Clarke EJ, 2022, FRONT VET SCI, V9, DOI 10.3389/fvets.2022.1057667
   Clarke EJ, 2022, ANAL METHODS-UK, V14, P3661, DOI [10.1039/d2ay00779g, 10.1039/D2AY00779G]
   Clegg PD, 2003, VET J, V166, P3, DOI 10.1016/S1090-0233(02)00270-8
   Clutterbuck AL, 2011, J PROTEOMICS, V74, P704, DOI 10.1016/j.jprot.2011.02.017
   Cohen-Solal Martine, 2013, Bonekey Rep, V2, P422, DOI 10.1038/bonekey.2013.156
   Cokelaere S, 2016, VET J, V214, P61, DOI 10.1016/j.tvjl.2016.02.005
   Connard SS, 2024, JAVMA-J AM VET MED A, V262, P83, DOI 10.2460/javma.24.02.0102
   Contentin R, 2022, INT J MOL SCI, V23, DOI 10.3390/ijms23105795
   Contreras RA, 2016, STEM CELLS INT, V2016, DOI 10.1155/2016/3162743
   Coppinger JA, 2004, BLOOD, V103, P2096, DOI 10.1182/blood-2003-08-2804
   Cosenza S, 2017, SCI REP-UK, V7, DOI 10.1038/s41598-017-15376-8
   Dankbar B, 2007, J ORTHOP RES, V25, P569, DOI 10.1002/jor.20338
   Dantas LO, 2017, OSTEOARTHR CARTILAGE, V25, pS174, DOI 10.1016/j.joca.2017.02.302
   Desando G, 2013, ARTHRITIS RES THER, V15, DOI 10.1186/ar4156
   Diomaiuto E, 2021, PHARMACEUTICALS-BASE, V14, DOI 10.3390/ph14080766
   Djouad F, 2009, NAT REV RHEUMATOL, V5, P392, DOI 10.1038/nrrheum.2009.104
   Domenis R, 2017, MEDIAT INFLAMM, V2017, DOI 10.1155/2017/4814987
   Elashry MI, 2017, ACTA HISTOCHEM, V119, P786, DOI 10.1016/j.acthis.2017.10.002
   Familtseva A, 2019, MOL CELL BIOCHEM, V459, P1, DOI 10.1007/s11010-019-03545-4
   Feng XF, 2020, AGING-US, V12, P1087, DOI 10.18632/aging.102635
   Frisbie DD, 2009, J ORTHOP RES, V27, P1675, DOI 10.1002/jor.20933
   Frisbie DD, 2009, AM J VET RES, V70, P449, DOI 10.2460/ajvr.70.4.449
   Frisbie DD, 2009, AM J VET RES, V70, P203, DOI 10.2460/ajvr.70.2.203
   Frisbie DD, 1999, AM J VET RES, V60, P306
   Frisbie DD, 2002, GENE THER, V9, P12, DOI 10.1038/sj.gt.3301608
   Frisbie DD, 2001, VET CLIN N AM-EQUINE, V17, P233, DOI 10.1016/S0749-0739(17)30059-7
   Fu Y, 2017, TISSUE ENG PART B-RE, V23, P515, DOI [10.1089/ten.teb.2016.0365, 10.1089/ten.TEB.2016.0365]
   Gao F, 2016, CELL DEATH DIS, V7, DOI 10.1038/cddis.2015.327
   Gao K, 2020, MOD RHEUMATOL, V30, P758, DOI 10.1080/14397595.2019.1651445
   Garbin LC, 2020, J EQUINE VET SCI, V86, DOI 10.1016/j.jevs.2019.102820
   Goldring SR, 2004, CLIN ORTHOP RELAT R, pS27, DOI 10.1097/01.blo.0000144854.66565.8f
   Golebiewska EM, 2014, BRIT J HAEMATOL, V165, P204, DOI 10.1111/bjh.12682
   Goodrich LR, 2006, VET J, V171, P51, DOI 10.1016/j.tvjl.2004.07.008
   Guercio A, 2012, CELL BIOL INT, V36, P189, DOI 10.1042/CBI20110304
   Haussler KK, 2016, VET CLIN N AM-EQUINE, V32, P87, DOI 10.1016/j.cveq.2015.12.003
   Horie M, 2012, J BONE JOINT SURG AM, V94A, P701, DOI 10.2106/JBJS.K.00176
   Hotham WE, 2021, VET RECORD OPEN, V8, DOI 10.1002/vro2.22
   Hu Y, 2023, ACTA CHIR ORTHOP TR, V90, P267, DOI 10.55095/achot2023/032
   Huey DJ, 2012, SCIENCE, V338, P917, DOI 10.1126/science.1222454
   Hunziker EB, 2002, OSTEOARTHR CARTILAGE, V10, P432, DOI 10.1053/joca.2002.0801
   Hunziker EB, 2015, TISSUE ENG PT A, V21, P2089, DOI [10.1089/ten.TEA.2014.0599, 10.1089/ten.tea.2014.0599]
   Hurley JH, 2012, NAT CELL BIOL, V14, P654, DOI 10.1038/ncb2530
   Ingale D, 2021, GENES-BASEL, V12, DOI 10.3390/genes12070989
   Iyer SR, 2020, AM J SPORT MED, V48, P2277, DOI 10.1177/0363546520926462
   Jammes M, 2023, INT J MOL SCI, V24, DOI 10.3390/ijms241814169
   Jammes M, 2023, FRONT VET SCI, V10, DOI 10.3389/fvets.2023.1115774
   Jastrzebska E, 2021, MED WETER, V77, P137, DOI 10.21521/mw.6513
   Javeed N, 2017, J BIOMED RES, V31, P386, DOI 10.7555/JBR.30.20150162
   Jiang LQ, 2019, MED SCI MONITOR, V25, P3329, DOI 10.12659/MSM.914027
   Johnson K, 2012, SCIENCE, V336, P717, DOI 10.1126/science.1215157
   Jorgensen C, 2001, ANN RHEUM DIS, V60, P305, DOI 10.1136/ard.60.4.305
   Kakkar M, 2019, REV SCI TECH OIE, V38, P135, DOI 10.20506/rst.38.1.2948
   Kalamegam G, 2018, ADV EXP MED BIOL, V1089, P23, DOI 10.1007/5584_2018_205
   Kamm JL, 2010, EQUINE VET J, V42, P693, DOI 10.1111/j.2042-3306.2010.00140.x
   Kato T, 2014, ARTHRITIS RES THER, V16, DOI 10.1186/ar4679
   Kawcak CE, 2011, AM J VET RES, V72, P772, DOI 10.2460/ajvr.72.6.772
   KELLGREN JH, 1957, ANN RHEUM DIS, V16, P494, DOI 10.1136/ard.16.4.494
   Kerwin SC, 2010, TOP COMPANION ANIM M, V25, P218, DOI 10.1053/j.tcam.2010.09.004
   Klymiuk MC, 2019, BMC VET RES, V15, DOI 10.1186/s12917-019-1789-9
   Koch C, 2009, JAVMA-J AM VET MED A, V234, P1389, DOI 10.2460/javma.234.11.1389
   Kolhe R, 2017, SCI REP-UK, V7, DOI 10.1038/s41598-017-01905-y
   Kristjansson B, 2014, STEM CELLS INT, V2014, DOI 10.1155/2014/194318
   Kuyinu EL, 2016, J ORTHOP SURG RES, V11, DOI 10.1186/s13018-016-0346-5
   Lai RC, 2010, STEM CELL RES, V4, P214, DOI 10.1016/j.scr.2009.12.003
   Lee YH, 2020, INT J MOL SCI, V21, DOI 10.3390/ijms21041541
   Li Z, 2018, CELL PHYSIOL BIOCHEM, V47, P2008, DOI 10.1159/000491469
   Liu DH, 2021, J CHIN MED ASSOC, V84, P754, DOI 10.1097/JCMA.0000000000000570
   Liu XC, 2019, J ORTHOP SURG RES, V14, DOI 10.1186/s13018-019-1529-7
   Liu YB, 2018, CELL CYCLE, V17, P2411, DOI 10.1080/15384101.2018.1526603
   Lopez-Verrilli MA, 2016, NEUROSCIENCE, V320, P129, DOI 10.1016/j.neuroscience.2016.01.061
   Lv ZY, 2021, FRONT CELL DEV BIOL, V9, DOI 10.3389/fcell.2021.725568
   Mancuso P, 2019, FRONT BIOENG BIOTECH, V7, DOI 10.3389/fbioe.2019.00009
   Manoto SL, 2018, SAUDI J BIOL SCI, V25, P672, DOI 10.1016/j.sjbs.2016.02.002
   Mao GP, 2018, J CELL MOL MED, V22, P5354, DOI 10.1111/jcmm.13808
   MARR CM, 1993, VET REC, V132, P476, DOI 10.1136/vr.132.19.476
   Martel-Pelletier J, 2016, NAT REV DIS PRIMERS, V2, DOI 10.1038/nrdp.2016.72
   Martens Timothy P, 2006, Nat Clin Pract Cardiovasc Med, V3 Suppl 1, pS18, DOI 10.1038/ncpcardio0404
   Mathieu M, 2019, NAT CELL BIOL, V21, P9, DOI 10.1038/s41556-018-0250-9
   Maumus M, 2013, STEM CELL RES, V11, P834, DOI 10.1016/j.scr.2013.05.008
   McCoy AM, 2015, VET PATHOL, V52, P803, DOI 10.1177/0300985815588611
   McIlwraith CW, 2012, BONE JOINT RES, V1, P297, DOI 10.1302/2046-3758.111.2000132
   McIlwraith CW, 2018, J ORTHOP RES, V36, P823, DOI 10.1002/jor.23738
   Meirelles LD, 2009, TISSUE ENG PT A, V15, P221, DOI 10.1089/ten.tea.2008.0103
   Meng FG, 2018, THERANOSTICS, V8, P2862, DOI 10.7150/thno.23547
   Meng XB, 2020, BIOCHEM RES INT, V2020, DOI 10.1155/2020/9659412
   Meng Y, 2020, MOL MED REP, V22, P5313, DOI 10.3892/mmr.2020.11594
   Merino AM, 2014, FRONT IMMUNOL, V5, DOI 10.3389/fimmu.2014.00658
   Merz D, 2003, J IMMUNOL, V171, P4406, DOI 10.4049/jimmunol.171.8.4406
   Miao CG, 2021, FRONT PHARMACOL, V12, DOI 10.3389/fphar.2021.685623
   Mobasheri A, 2023, BEST PRACT RES CL RH, V37, DOI 10.1016/j.berh.2023.101852
   Morgan RE, 2018, J ORTHOP RES, V36, P2178, DOI 10.1002/jor.23891
   Morita K, 2007, J EXP MED, V204, P1613, DOI 10.1084/jem.20062525
   Moussaa M, 2017, EXP CELL RES, V352, P146, DOI 10.1016/j.yexcr.2017.02.012
   Mueller MB, 2011, PM&R, V3, pS3, DOI 10.1016/j.pmrj.2011.05.009
   Mustonen AM, 2023, ARTHRITIS RES THER, V25, DOI 10.1186/s13075-023-02998-9
   Mustonen AM, 2022, SCI REP-UK, V12, DOI 10.1038/s41598-022-21398-8
   Nakagami H, 2005, ARTERIOSCL THROM VAS, V25, P2542, DOI 10.1161/01.ATV.0000190701.92007.6d
   Narayanan R, 2016, STEM CELLS INT, V2016, DOI 10.1155/2016/3808674
   Nauta AJ, 2007, BLOOD, V110, P3499, DOI 10.1182/blood-2007-02-069716
   Navani A, 2017, PAIN PHYSICIAN, V20, pE345, DOI 10.36076/ppj.2017.e356
   Ni ZH, 2019, CELL DEATH DIS, V10, DOI 10.1038/s41419-019-1739-2
   O'Brien TJ, 2023, EXTRACELL VESICLES C, V4, P151, DOI 10.20517/evcna.2023.11
   Pelletier JP, 2001, ARTHRITIS RHEUM-US, V44, P1237, DOI 10.1002/1529-0131(200106)44:6<1237::AID-ART214>3.0.CO;2-F
   Peng C, 2024, EQUINE VET J, V56, P858, DOI 10.1111/evj.14042
   Pfeifer JPH, 2024, FRONT BIOENG BIOTECH, V12, DOI 10.3389/fbioe.2024.1416694
   Phinney DG, 2017, STEM CELLS, V35, P851, DOI 10.1002/stem.2575
   Porter M, 2005, VET CLIN N AM-EQUINE, V21, P599, DOI 10.1016/j.cveq.2005.08.002
   Ragni E, 2019, CELLS-BASEL, V8, DOI 10.3390/cells8040369
   Rehman J, 2010, J MOL MED, V88, P981, DOI 10.1007/s00109-010-0678-2
   Ribeiro-Rodrigues TM, 2017, J CELL SCI, V130, P3619, DOI 10.1242/jcs.200667
   Roberts S, 2011, REGEN MED, V6, P351, DOI [10.2217/RME.11.21, 10.2217/rme.11.21]
   Robinson WH, 2016, NAT REV RHEUMATOL, V12, P580, DOI 10.1038/nrrheum.2016.136
   Rodríguez-Merchán EC, 2022, INT J MOL SCI, V23, DOI 10.3390/ijms23031301
   Roelofs AJ, 2017, NAT COMMUN, V8, DOI 10.1038/ncomms15040
   Rosenthal AK, 2015, J BIOL CHEM, V290, P13028, DOI 10.1074/jbc.M114.630558
   Royo F, 2016, J EXTRACELL VESICLES, V5, DOI 10.3402/jev.v5.29497
   Salzler MJ, 2018, ARTHROSCOPY, V34, P1541, DOI 10.1016/j.arthro.2018.02.027
   Schlachter C, 2016, VET CLIN N AM-EQUINE, V32, P127, DOI 10.1016/j.cveq.2015.12.011
   Silver I A, 1983, Equine Vet J Suppl, P1
   Soares AR, 2015, SCI REP-UK, V5, DOI 10.1038/srep13243
   Song JE, 2021, CELLS-BASEL, V10, DOI 10.3390/cells10010120
   Song J, 2017, ANIM CELLS SYST, V21, P397, DOI 10.1080/19768354.2017.1406871
   Song J, 2015, BBA CLIN, V3, P79, DOI 10.1016/j.bbacli.2014.11.009
   Sun DM, 2010, MOL THER, V18, P1606, DOI 10.1038/mt.2010.105
   Sun H, 2019, J CELL BIOCHEM, V120, P171, DOI 10.1002/jcb.27289
   Sun MMG, 2017, CURR OPIN RHEUMATOL, V29, P96, DOI 10.1097/BOR.0000000000000351
   Sung WH, 2021, J NANOBIOTECHNOL, V19, DOI 10.1186/s12951-021-00852-1
   Svala E, 2015, CONNECT TISSUE RES, V56, P315, DOI 10.3109/03008207.2015.1027340
   Szponder T, 2023, J CLIN MED, V12, DOI 10.3390/jcm12010005
   te Moller NCR, 2017, VET J, V222, P60, DOI 10.1016/j.tvjl.2017.03.004
   ter Huurne M, 2012, ARTHRITIS RHEUM-US, V64, P3604, DOI 10.1002/art.34626
   Théry C, 2018, J EXTRACELL VESICLES, V7, DOI 10.1080/20013078.2018.1535750
   Thielen N, 2021, INT J MOL SCI, V22, DOI 10.3390/ijms22158124
   Tofiño-Vian M, 2018, CELL PHYSIOL BIOCHEM, V47, P11, DOI 10.1159/000489739
   Tomley FM, 2009, PHILOS T R SOC B, V364, P2637, DOI 10.1098/rstb.2009.0133
   Toncheva A, 2009, RHEUMATOL INT, V29, P1197, DOI 10.1007/s00296-009-0864-0
   Trounson A, 2015, CELL STEM CELL, V17, P11, DOI 10.1016/j.stem.2015.06.007
   Uysal AC, 2010, CURR STEM CELL RES T, V5, P161
   Vagner T, 2018, J EXTRACELL VESICLES, V7, DOI 10.1080/20013078.2018.1505403
   van Niel G, 2022, NAT REV MOL CELL BIO, V23, P369, DOI 10.1038/s41580-022-00460-3
   Varderidou-Minasian S, 2020, THERANOSTICS, V10, P5979, DOI 10.7150/thno.40122
   Varela-Eirín M, 2022, CELL DEATH DIS, V13, DOI 10.1038/s41419-022-05089-w
   Varela-Eirín M, 2019, ANN RHEUM DIS, V78, P959, DOI 10.1136/annrheumdis-2019-eular.4692
   Varela-Eirín M, 2018, CELL DEATH DIS, V9, DOI 10.1038/s41419-018-1225-2
   Veronesi F, 2015, BMC MUSCULOSKEL DIS, V16, DOI 10.1186/s12891-015-0760-6
   Wagers AJ, 2012, CELL STEM CELL, V10, P362, DOI 10.1016/j.stem.2012.02.018
   Wang MY, 2018, STEM CELLS INT, V2018, DOI 10.1155/2018/3057624
   Wang X, 2024, BIOFACTORS, V50, P725, DOI 10.1002/biof.2033
   Wang ZR, 2021, CELL BIOL TOXICOL, V37, P85, DOI 10.1007/s10565-020-09559-9
   Wenisch S, 2006, BONE, V38, P911, DOI 10.1016/j.bone.2005.10.021
   Withrow J, 2016, ARTHRITIS RES THER, V18, DOI 10.1186/s13075-016-1178-8
   Wojdasiewicz P, 2014, MEDIAT INFLAMM, V2014, DOI 10.1155/2014/561459
   Wu JY, 2024, J NANOBIOTECHNOL, V22, DOI 10.1186/s12951-024-02795-9
   Yamasaki K, 2009, ARTHRITIS RHEUM-US, V60, P1035, DOI 10.1002/art.24404
   Yu B, 2015, INT J CARDIOL, V182, P349, DOI 10.1016/j.ijcard.2014.12.043
   Zeng N, 2020, AGING DIS, V11, P1317, DOI 10.14336/AD.2019.1116
   Zhang H, 2020, OSTEOARTHR CARTILAGE, V28, P555, DOI 10.1016/j.joca.2020.01.007
   Zhang JY, 2020, AGING-US, V12, P25138, DOI 10.18632/aging.104110
   Zhang M, 2007, FASEB J, V21, P3197, DOI 10.1096/fj.06-6558com
   Zhang W, 2016, BONE RES, V4, DOI 10.1038/boneres.2015.40
   Zhao C, 2020, MOL MED REP, V21, P1881, DOI 10.3892/mmr.2020.10982
   Zhao Y, 2018, INT ORTHOP, V42, P2865, DOI 10.1007/s00264-018-4093-6
   Zhou QF, 2020, ACTA BIOMATER, V105, P15, DOI 10.1016/j.actbio.2020.01.040
   Zhou Y, 2021, CELL DEATH DISCOV, V7, DOI 10.1038/s41420-021-00418-y
   Zhu Y, 2013, OSTEOARTHR CARTILAGE, V21, P1627, DOI 10.1016/j.joca.2013.07.017
NR 217
TC 3
Z9 3
U1 0
U2 4
PU MDPI
PI BASEL
PA ST ALBAN-ANLAGE 66, CH-4052 BASEL, SWITZERLAND
SN 1467-3037
EI 1467-3045
J9 CURR ISSUES MOL BIOL
JI Curr. Issues Mol. Biol.
PD NOV
PY 2024
VL 46
IS 11
BP 13078
EP 13104
DI 10.3390/cimb46110780
PG 27
WC Biochemistry & Molecular Biology
WE Science Citation Index Expanded (SCI-EXPANDED)
SC Biochemistry & Molecular Biology
GA N4M1D
UT WOS:001364088900001
PM 39590374
OA Green Submitted, gold
DA 2026-02-11
ER

PT J
AU Abreu, SC
   Lopes-Pacheco, M
   Weiss, DJ
   Rocco, PRM
AF Abreu, Soraia C.
   Lopes-Pacheco, Miqueias
   Weiss, Daniel J.
   Rocco, Patricia R. M.
TI Mesenchymal Stromal Cell-Derived Extracellular Vesicles in Lung
   Diseases: Current Status and Perspectives
SO FRONTIERS IN CELL AND DEVELOPMENTAL BIOLOGY
LA English
DT Review
DE biomarkers; cell therapy; extracellular vesicles; inflammation;
   remodeling; respiratory disease; animal models
AB Extracellular vesicles (EVs) have emerged as a potential therapy for several diseases. These plasma membrane-derived fragments are released constitutively by virtually all cell types-including mesenchymal stromal cells (MSCs)-under stimulation or following cell-to-cell interaction, which leads to activation or inhibition of distinct signaling pathways. Based on their size, intracellular origin, and secretion pathway, EVs have been grouped into three main populations: exosomes, microvesicles (or microparticles), and apoptotic bodies. Several molecules can be found inside MSC-derived EVs, including proteins, lipids, mRNA, microRNAs, DNAs, as well as organelles that can be transferred to damaged recipient cells, thus contributing to the reparative process and promoting relevant anti-inflammatory/resolutive actions. Indeed, the paracrine/endocrine actions induced by MSC-derived EVs have demonstrated therapeutic potential to mitigate or even reverse tissue damage, thus raising interest in the regenerative medicine field, particularly for lung diseases. In this review, we summarize the main features of EVs and the current understanding of the mechanisms of action of MSC-derived EVs in several lung diseases, such as chronic obstructive pulmonary disease (COPD), pulmonary infections [including coronavirus disease 2019 (COVID-19)], asthma, acute respiratory distress syndrome (ARDS), idiopathic pulmonary fibrosis (IPF), and cystic fibrosis (CF), among others. Finally, we list a number of limitations associated with this therapeutic strategy that must be overcome in order to translate effective EV-based therapies into clinical practice.
C1 [Abreu, Soraia C.; Rocco, Patricia R. M.] Univ Fed Rio de Janeiro, Carlos Chagas Filho Biophys Inst, Lab Pulm Invest, Rio De Janeiro, Brazil.
   [Abreu, Soraia C.; Rocco, Patricia R. M.] Natl Inst Sci & Technol Regenerat Med, Rio De Janeiro, Brazil.
   [Lopes-Pacheco, Miqueias] Univ Lisbon, Fac Sci, Biosyst & Integrat Sci Inst, Lisbon, Portugal.
   [Weiss, Daniel J.] Univ Vermont Lamer, Coll Med, Dept Med, Burlington, VT USA.
C3 Universidade Federal do Rio de Janeiro; BIOISI; Universidade de Lisboa
RP Rocco, PRM (corresponding author), Univ Fed Rio de Janeiro, Carlos Chagas Filho Biophys Inst, Lab Pulm Invest, Rio De Janeiro, Brazil.; Rocco, PRM (corresponding author), Natl Inst Sci & Technol Regenerat Med, Rio De Janeiro, Brazil.
EM prmrocco@gmail.com
RI Rieken Macedo Rocco, Patricia/I-7460-2012; Lopes-Pacheco,
   Miquéias/I-1290-2017
OI Rieken Macedo Rocco, Patricia/0000-0003-1412-7136; Lopes-Pacheco,
   Miquéias/0000-0002-7444-9359
FU Brazilian Council for Scientific and Technological Development (CNPq);
   Rio de Janeiro State Research Foundation (FAPERJ); Brazilian Ministry of
   Science, Technology, Information, and Communications COVID-19 Network
   (RedeVirus MCTIC)
FX This work was supported by the Brazilian Council for Scientific and
   Technological Development (CNPq), the Rio de Janeiro State Research
   Foundation (FAPERJ), and the Brazilian Ministry of Science, Technology,
   Information, and Communications COVID-19 Network (RedeVirus MCTIC).
CR Abreu SC, 2019, STEM CELL TRANSL MED, V8, P301, DOI 10.1002/sctm.18-0056
   Abreu SC, 2018, FRONT IMMUNOL, V9, DOI 10.3389/fimmu.2018.01147
   Aguiar FS, 2020, STEM CELL RES THER, V11, DOI 10.1186/s13287-020-01675-x
   Ahn SY, 2018, EXP MOL MED, V50, DOI 10.1038/s12276-018-0055-8
   Akyurekli C, 2015, STEM CELL REV REP, V11, P150, DOI 10.1007/s12015-014-9545-9
   Aliotta JM, 2016, CARDIOVASC RES, V110, P319, DOI 10.1093/cvr/cvw054
   Almqvist N, 2008, IMMUNOLOGY, V125, P21, DOI 10.1111/j.1365-2567.2008.02812.x
   Altan-Bonnet N, 2016, CURR OPIN MICROBIOL, V32, P77, DOI 10.1016/j.mib.2016.05.004
   Alvarez-Erviti L, 2011, NAT BIOTECHNOL, V29, P341, DOI 10.1038/nbt.1807
   [Anonymous], 2016, AM
   [Anonymous], 2021, Global strategy for the diagnosis, management, and prevention of chronic obstructive pulmonary disease
   Antounians L, 2019, SCI REP-UK, V9, DOI 10.1038/s41598-018-38320-w
   Antunes MA, 2014, RESP RES, V15, DOI 10.1186/s12931-014-0118-x
   Asef Alireza, 2018, Tanaffos, V17, P66
   Atkin-Smith GK, 2015, NAT COMMUN, V6, DOI 10.1038/ncomms8439
   Baglio SR, 2012, FRONT PHYSIOL, V3, DOI 10.3389/fphys.2012.00359
   Baixauli F, 2014, FRONT IMMUNOL, V5, DOI 10.3389/fimmu.2014.00403
   Bari E, 2019, CELLS-BASEL, V8, DOI 10.3390/cells8090965
   Beira E., 2019, Respir. Res, V19
   Bell GI, 2012, STEM CELLS DEV, V21, P1863, DOI 10.1089/scd.2011.0634
   Bellani G, 2016, JAMA-J AM MED ASSOC, V315, P788, DOI 10.1001/jama.2016.0291
   Bourdonnay E, 2015, J EXP MED, V212, P729, DOI 10.1084/jem.20141675
   Braun RK, 2018, BIOCHEM BIOPH RES CO, V503, P2653, DOI 10.1016/j.bbrc.2018.08.019
   Bruno S, 2015, IMMUNOL LETT, V168, P154, DOI 10.1016/j.imlet.2015.06.007
   Bruno S, 2013, PEDIATR NEPHROL, V28, P2249, DOI 10.1007/s00467-013-2413-z
   Budoni M, 2013, CELL TRANSPLANT, V22, P369, DOI 10.3727/096368911X582769
   Burnham EL, 2014, EUR RESPIR J, V43, P276, DOI 10.1183/09031936.00196412
   Camussi G, 2013, BIOCHEM SOC T, V41, P283, DOI 10.1042/BST20120192
   Camussi G, 2010, KIDNEY INT, V78, P838, DOI 10.1038/ki.2010.278
   Castro LL, 2020, STEM CELL TRANSL MED, V9, P250, DOI 10.1002/sctm.19-0120
   Chan MCW, 2016, P NATL ACAD SCI USA, V113, P3621, DOI 10.1073/pnas.1601911113
   Chaubey S, 2018, STEM CELL RES THER, V9, DOI 10.1186/s13287-018-0903-4
   Chen JY, 2014, ACTA PHARMACOL SIN, V35, P1121, DOI 10.1038/aps.2014.61
   Chen JY, 2014, PLOS ONE, V9, DOI 10.1371/journal.pone.0115316
   Chen WC, 2016, IMMUNOL RES, V64, P831, DOI 10.1007/s12026-016-8798-6
   Chen WX, 2020, STEM CELL RES THER, V11, DOI 10.1186/s13287-020-01617-7
   Cocucci E, 2009, TRENDS CELL BIOL, V19, P43, DOI 10.1016/j.tcb.2008.11.003
   Collino F, 2010, PLOS ONE, V5, DOI 10.1371/journal.pone.0011803
   Cordazzo C, 2014, INFLAMM RES, V63, P539, DOI 10.1007/s00011-014-0723-7
   Corsello T, 2019, CELLS-BASEL, V8, DOI 10.3390/cells8121652
   Cruz FF, 2015, STEM CELL TRANSL MED, V4, P1302, DOI 10.5966/sctm.2014-0280
   Cruz FF, 2020, EXPERT REV RESP MED, V14, P31, DOI 10.1080/17476348.2020.1679628
   de Castro LL, 2019, J MOL MED, V97, P605, DOI 10.1007/s00109-019-01776-y
   de Castro LL, 2017, STEM CELL RES THER, V8, DOI 10.1186/s13287-017-0600-8
   de Oliveira HD, 2017, STEM CELL RES THER, V8, DOI 10.1186/s13287-017-0699-7
   Deregibus MC, 2016, INT J MOL MED, V38, P1359, DOI 10.3892/ijmm.2016.2759
   Di Trapani M, 2016, SCI REP-UK, V6, DOI 10.1038/srep24120
   Didiot MC, 2016, MOL THER, V24, P1836, DOI 10.1038/mt.2016.126
   Dooner MS, 2008, STEM CELLS DEV, V17, P207, DOI 10.1089/scd.2007.0195
   Downey DG, 2009, THORAX, V64, P81, DOI 10.1136/thx.2007.082388
   Du YM, 2018, EXP CELL RES, V363, P114, DOI 10.1016/j.yexcr.2017.12.021
   Eirin A, 2014, GENE, V551, P55, DOI 10.1016/j.gene.2014.08.041
   Eissa NT, 2013, J ALLERGY CLIN IMMUN, V131, P904, DOI 10.1016/j.jaci.2013.01.021
   Etheridge A, 2011, MUTAT RES-FUND MOL M, V717, P85, DOI 10.1016/j.mrfmmm.2011.03.004
   Fang SB, 2020, J EXTRACELL VESICLES, V9, DOI 10.1080/20013078.2020.1723260
   Francis SMS, 2014, BMC GENOMICS, V15, DOI 10.1186/1471-2164-15-88
   Francisco-Garcia AS, 2019, NON-CODING RNA, V5, DOI 10.3390/ncrna5040051
   Frydrychowicz M, 2015, SCAND J IMMUNOL, V81, P2, DOI 10.1111/sji.12247
   Fujita Y, 2018, AM J RESP CELL MOL, V58, P560, DOI 10.1165/rcmb.2017-0293TR
   Fujita Y, 2015, TRENDS MOL MED, V21, P533, DOI 10.1016/j.molmed.2015.07.004
   Galleu A, 2017, SCI TRANSL MED, V9, DOI 10.1126/scitranslmed.aam7828
   Gámez-Valero A, 2016, SCI REP-UK, V6, DOI 10.1038/srep33641
   Gao YH, 2020, MED SCI MONITOR, V26, DOI 10.12659/MSM.922782
   Gauthier M, 2015, AM J RESP CRIT CARE, V192, P660, DOI 10.1164/rccm.201504-0763PP
   Genschmer KR, 2019, CELL, V176, P113, DOI 10.1016/j.cell.2018.12.002
   Giebel Bernd, 2017, Stem Cell Investig, V4, P84, DOI [10.21037/sci.2017.09.06, 10.21037/sci.2017.09.06]
   Gimona M, 2017, INT J MOL SCI, V18, DOI 10.3390/ijms18061190
   Global Initiative for Asthma (GINA), 2020, GLOB STRAT ASTHM MAN
   Gomzikova MO, 2019, FRONT IMMUNOL, V10, DOI 10.3389/fimmu.2019.02663
   Gon Y, 2017, CLIN EXP ALLERGY, V47, P1586, DOI 10.1111/cea.13016
   Gon Y, 2020, RESPIROLOGY, V25, P149, DOI 10.1111/resp.13756
   Goolaerts A, 2014, AM J PHYSIOL-LUNG C, V306, pL975, DOI 10.1152/ajplung.00242.2013
   Gowen A, 2020, FRONT CELL DEV BIOL, V8, DOI 10.3389/fcell.2020.00149
   Guiot J, 2019, J CLIN MED, V8, DOI 10.3390/jcm8091345
   Hao Q, 2019, J IMMUNOL, V203, P1961, DOI 10.4049/jimmunol.1801534
   HARDING C, 1983, J CELL BIOL, V97, P329, DOI 10.1083/jcb.97.2.329
   Hayes Mairead, 2015, Intensive Care Med Exp, V3, P29, DOI [10.1186/s40635-015-0065-y, 10.1186/s40635-015-0065-y]
   Henne WM, 2013, CSH PERSPECT BIOL, V5, DOI 10.1101/cshperspect.a016766
   Hessvik NP, 2018, CELL MOL LIFE SCI, V75, P193, DOI 10.1007/s00018-017-2595-9
   Hewitt R, 2016, THER ADV RESPIR DIS, V10, P158, DOI 10.1177/1753465815618113
   Hofmann NA, 2012, PLOS ONE, V7, DOI 10.1371/journal.pone.0044468
   Hu SL, 2018, STEM CELL TRANSL MED, V7, P615, DOI 10.1002/sctm.17-0278
   Ismail N, 2013, BLOOD, V121, P984, DOI 10.1182/blood-2011-08-374793
   Kadota T, 2016, INT J MOL SCI, V17, DOI 10.3390/ijms17111801
   Kang JH, 2020, FASEB J, V34, P2213, DOI 10.1096/fj.201902354R
   Katsuda T, 2013, PROTEOMICS, V13, P1637, DOI 10.1002/pmic.201200373
   Kern S, 2006, STEM CELLS, V24, P1294, DOI 10.1634/stemcells.2005-0342
   KERR JFR, 1972, BRIT J CANCER, V26, P239, DOI 10.1038/bjc.1972.33
   Kesimer M, 2015, METHODS, V87, P59, DOI 10.1016/j.ymeth.2015.03.013
   Kesimer M, 2009, FASEB J, V23, P1858, DOI 10.1096/fj.08-119131
   Khatri M, 2018, STEM CELL RES THER, V9, DOI 10.1186/s13287-018-0774-8
   Kim HJ, 2017, EXP MOL MED, V49, DOI 10.1038/emm.2017.7
   Kim YS, 2017, EXP MOL MED, V49, DOI 10.1038/emm.2016.127
   Kim YS, 2015, J IMMUNOL, V194, P3361, DOI 10.4049/jimmunol.1402268
   Kinoshita T, 2017, J HUM GENET, V62, P67, DOI 10.1038/jhg.2016.87
   Klinger JR, 2020, AM J RESP CELL MOL, V62, P577, DOI 10.1165/rcmb.2019-0154OC
   Konoshenko MY, 2018, BIOMED RES INT, V2018, DOI 10.1155/2018/8545347
   Kowal J, 2014, CURR OPIN CELL BIOL, V29, P116, DOI 10.1016/j.ceb.2014.05.004
   Kulshreshtha A, 2013, J ALLERGY CLIN IMMUN, V131, P1194, DOI 10.1016/j.jaci.2012.12.1565
   Lacy SH, 2019, AM J RESP CELL MOL, V60, P269, DOI 10.1165/rcmb.2017-0248OC
   Lai RC, 2015, SEMIN CELL DEV BIOL, V40, P82, DOI 10.1016/j.semcdb.2015.03.001
   Lalu MM, 2012, PLOS ONE, V7, DOI 10.1371/journal.pone.0047559
   Lamichhane TN, 2016, CELL MOL BIOENG, V9, P315, DOI 10.1007/s12195-016-0457-4
   Lee C, 2012, CIRCULATION, V126, P2601, DOI 10.1161/CIRCULATIONAHA.112.114173
   Lee EY, 2009, PROTEOMICS, V9, P5425, DOI 10.1002/pmic.200900338
   Li JW, 2019, EUR J PHARMACOL, V852, P68, DOI 10.1016/j.ejphar.2019.01.022
   Li MZ, 2010, ARTERIOSCL THROM VAS, V30, P1818, DOI 10.1161/ATVBAHA.110.209577
   Lopes-Pacheco M, 2021, FRONT PHYSIOL, V12, DOI 10.3389/fphys.2021.593223
   Lopes-Pacheco M, 2020, FRONT PHARMACOL, V10, DOI 10.3389/fphar.2019.01662
   Lopes-Pacheco M, 2020, CELL BIOL TOXICOL, V36, P83, DOI 10.1007/s10565-019-09493-5
   Lopes-Pacheco M, 2016, FRONT PHARMACOL, V7, DOI 10.3389/fphar.2016.00275
   Lopes-Pacheco M, 2016, STEM CELLS INT, V2016, DOI 10.1155/2016/5091838
   Lopes-Pacheco M, 2013, CELL PHYSIOL BIOCHEM, V32, P1681, DOI 10.1159/000356603
   Lötvall J, 2014, J EXTRACELL VESICLES, V3, DOI 10.3402/jev.v3.26913
   Makiguchi T, 2016, RESP RES, V17, DOI 10.1186/s12931-016-0427-3
   Mansouri N, 2019, JCI INSIGHT, V4, DOI 10.1172/jci.insight.128060
   Matthay MA, 2019, LANCET RESP MED, V7, P154, DOI 10.1016/S2213-2600(18)30418-1
   Maumus M, 2020, FRONT BIOENG BIOTECH, V8, DOI 10.3389/fbioe.2020.00997
   McIntyre LA, 2018, AM J RESP CRIT CARE, V197, P337, DOI 10.1164/rccm.201705-1006OC
   Mendt M, 2018, JCI INSIGHT, V3, DOI 10.1172/jci.insight.99263
   Minciacchi VR, 2015, SEMIN CELL DEV BIOL, V40, P41, DOI 10.1016/j.semcdb.2015.02.010
   Mitri C, 2020, FRONT PHARMACOL, V11, DOI 10.3389/fphar.2020.01096
   Mohammadipoor A, 2018, RESP RES, V19, DOI 10.1186/s12931-018-0921-x
   Mokarizadeh A, 2012, IMMUNOL LETT, V147, P47, DOI 10.1016/j.imlet.2012.06.001
   Monsel A, 2015, AM J RESP CRIT CARE, V192, P324, DOI 10.1164/rccm.201410-1765OC
   Monsel A, 2014, ANESTHESIOLOGY, V121, P1099, DOI 10.1097/ALN.0000000000000446
   Morrison TJ, 2017, AM J RESP CRIT CARE, V196, P1275, DOI 10.1164/rccm.201701-0170OC
   O'Farrell HE, 2019, J THORAC DIS, V11, pS2141, DOI 10.21037/jtd.2019.10.16
   Orme J Jr, 2003, AM J RESP CRIT CARE, V167, P690, DOI 10.1164/rccm.200206-542OC
   Padilha GA, 2015, FRONT PHYSIOL, V6, DOI 10.3389/fphys.2015.00267
   PAN BT, 1985, J CELL BIOL, V101, P942, DOI 10.1083/jcb.101.3.942
   Papierniak ES, 2013, AM J THER, V20, P79, DOI 10.1097/MJT.0b013e31826915c2
   Paredes PT, 2012, ALLERGY, V67, P911, DOI 10.1111/j.1398-9995.2012.02835.x
   Park J, 2019, THORAX, V74, P43, DOI 10.1136/thoraxjnl-2018-211576
   Phinney DG, 2015, NAT COMMUN, V6, DOI 10.1038/ncomms9472
   Poggio HA, 2018, STEM CELL RES THER, V9, DOI 10.1186/s13287-018-1043-6
   Popowski K, 2020, J EXTRACELL VESICLES, V9, DOI 10.1080/20013078.2020.1785161
   Porzionato A, 2019, AM J PHYSIOL-LUNG C, V316, pL6, DOI 10.1152/ajplung.00109.2018
   Prado N, 2008, J IMMUNOL, V181, P1519, DOI 10.4049/jimmunol.181.2.1519
   Pua HH, 2019, CELL REP, V26, P933, DOI 10.1016/j.celrep.2019.01.002
   Qazi KR, 2010, THORAX, V65, P1016, DOI 10.1136/thx.2009.132027
   Qian XJ, 2016, STEM CELL TRANSL MED, V5, P1190, DOI 10.5966/sctm.2015-0348
   Raposo G, 1996, J EXP MED, V183, P1161, DOI 10.1084/jem.183.3.1161
   Ray A, 2015, AM J PHYSIOL-LUNG C, V308, pL130, DOI 10.1152/ajplung.00070.2014
   Rodrigues M, 2018, THERANOSTICS, V8, P2709, DOI 10.7150/thno.20576
   Roy K, 2011, CLIN VACCINE IMMUNOL, V18, P1803, DOI 10.1128/CVI.05217-11
   Sarkar A, 2009, PLOS ONE, V4, DOI 10.1371/journal.pone.0007140
   Sauleda Jaume, 2018, Med Sci (Basel), V6, DOI [10.3390/medsci6040110, 10.3390/medsci6040110]
   Sengupta V, 2020, STEM CELLS DEV, V29, P747, DOI 10.1089/scd.2020.0080
   Serban KA, 2016, SCI REP-UK, V6, DOI 10.1038/srep31596
   Sethi S, 2008, NEW ENGL J MED, V359, P2355, DOI 10.1056/NEJMra0800353
   Shentu TP, 2017, SCI REP-UK, V7, DOI 10.1038/s41598-017-18288-9
   Silva JD, 2019, STEM CELLS INT, V2019, DOI 10.1155/2019/8262849
   Silva JD, 2018, CRIT CARE MED, V46, pE132, DOI 10.1097/CCM.0000000000002833
   Simoncini S, 2009, CIRC RES, V104, P943, DOI 10.1161/CIRCRESAHA.108.183285
   Singh D, 2019, EUR RESPIR J, V53, DOI [10.1183/13993003.00164-2019, 10.1007/978-981-13-2221-1_9]
   Song YX, 2017, STEM CELLS, V35, P1208, DOI 10.1002/stem.2564
   Stokes JR, 2016, ANN ALLERG ASTHMA IM, V117, P121, DOI 10.1016/j.anai.2016.05.016
   Sun DM, 2010, MOL THER, V18, P1606, DOI 10.1038/mt.2010.105
   Tabary O, 2006, AM J PHYSIOL-LUNG C, V290, pL588, DOI 10.1152/ajplung.00013.2005
   Takahashi T, 2012, THORAX, V67, P1067, DOI 10.1136/thoraxjnl-2011-201395
   Tan DBA, 2017, RESP MED, V132, P261, DOI 10.1016/j.rmed.2017.04.014
   Tan JL, 2018, STEM CELL TRANSL MED, V7, P180, DOI 10.1002/sctm.17-0185
   Tang XD, 2017, STEM CELLS, V35, P1849, DOI 10.1002/stem.2619
   Tauro BJ, 2012, METHODS, V56, P293, DOI 10.1016/j.ymeth.2012.01.002
   Taylor DD, 2015, METHODS, V87, P3, DOI 10.1016/j.ymeth.2015.02.019
   Tetta C, 2011, ORGANOGENESIS, V7, P105, DOI 10.4161/org.7.2.15782
   Théry C, 2018, J EXTRACELL VESICLES, V7, DOI 10.1080/20013078.2018.1535750
   Thery Clotilde, 2006, Curr Protoc Cell Biol, VChapter 3, DOI 10.1002/0471143030.cb0322s30
   Ti DD, 2015, J TRANSL MED, V13, DOI 10.1186/s12967-015-0642-6
   Tomasoni S, 2013, STEM CELLS DEV, V22, DOI 10.1089/scd.2012.0266
   Trajkovic K, 2008, SCIENCE, V319, P1244, DOI 10.1126/science.1153124
   Varkouhi AK, 2019, ANESTHESIOLOGY, V130, P778, DOI 10.1097/ALN.0000000000002655
   Vituret C, 2016, HUM GENE THER, V27, P166, DOI 10.1089/hum.2015.144
   Wang HL, 2017, STEM CELL RES THER, V8, DOI 10.1186/s13287-017-0662-7
   Wang JM, 2020, CRIT CARE MED, V48, pE599, DOI 10.1097/CCM.0000000000004315
   Waszak P, 2012, STEM CELLS DEV, V21, P2789, DOI 10.1089/scd.2010.0566
   Wiklander OPB, 2019, SCI TRANSL MED, V11, DOI 10.1126/scitranslmed.aav8521
   Willis GR, 2018, AM J RESP CRIT CARE, V197, P104, DOI 10.1164/rccm.201705-0925OC
   Witwer KW, 2019, J EXTRACELL VESICLES, V8, DOI 10.1080/20013078.2019.1609206
   Witwer KW, 2017, J EXTRACELL VESICLES, V6, DOI 10.1080/20013078.2017.1396823
   Wu X, 2018, EXP CELL RES, V370, P13, DOI 10.1016/j.yexcr.2018.06.003
   Xu H, 2018, THERANOSTICS, V8, P5419, DOI 10.7150/thno.27876
   Yi XM, 2019, EXP CELL RES, V383, DOI 10.1016/j.yexcr.2019.05.035
   Yu Q, 2020, AM J PHYSIOL-LUNG C, V318, pL723, DOI 10.1152/ajplung.00255.2019
   Zhang B, 2014, STEM CELLS DEV, V23, P1233, DOI 10.1089/scd.2013.0479
   Zhang BC, 2020, CELL TRANSPLANT, V29, DOI 10.1177/0963689720908500
   Zhang C., 2020, BIOMED RES INT, V2019
   Zhang D, 2017, AM J PHYSIOL-LUNG C, V312, pL110, DOI 10.1152/ajplung.00423.2016
   Zhao SM, 2010, STEM CELLS DEV, V19, P607, DOI 10.1089/scd.2009.0345
   Zheng GP, 2014, RESP RES, V15, DOI 10.1186/1465-9921-15-39
   Zhou Y., 2019, Crit, V23
   Zhu Y.G., 2014, Stem Cells, V32, P116, DOI 10.1002/stem.1504
   Zulueta A., 2018, Cell Signal, V51, P110, DOI 10.1016/j.cellsig.2018.07.015
NR 194
TC 71
Z9 76
U1 3
U2 21
PU FRONTIERS MEDIA SA
PI LAUSANNE
PA AVENUE DU TRIBUNAL FEDERAL 34, LAUSANNE, CH-1015, SWITZERLAND
SN 2296-634X
J9 FRONT CELL DEV BIOL
JI Front. Cell. Dev. Biol.
PD FEB 15
PY 2021
VL 9
AR 600711
DI 10.3389/fcell.2021.600711
PG 18
WC Cell Biology; Developmental Biology
WE Science Citation Index Expanded (SCI-EXPANDED)
SC Cell Biology; Developmental Biology
GA QO5TS
UT WOS:000623205200001
PM 33659247
OA Green Submitted, gold
DA 2026-02-11
ER

PT J
AU Deng, JJ
   Wang, X
   Zhang, WH
   Sun, LY
   Han, XX
   Tong, XQ
   Yu, LM
   Ding, JD
   Yu, L
   Liu, YH
AF Deng, Jiajia
   Wang, Xin
   Zhang, Weihua
   Sun, Liangyan
   Han, Xinxin
   Tong, Xianqin
   Yu, Liming
   Ding, Jiandong
   Yu, Lin
   Liu, Yuehua
TI Versatile Hypoxic Extracellular Vesicles Laden in an Injectable and
   Bioactive Hydrogel for Accelerated Bone Regeneration
SO ADVANCED FUNCTIONAL MATERIALS
LA English
DT Article
DE bone regeneration; extracellular vesicles (EVs); hypoxia stimulation;
   injectable hydrogels; mesenchymal stem cells (MSCs)
ID STEM-CELLS; CONTROLLED-RELEASE; TISSUE-REPAIR; EXOSOMES;
   INTERNALIZATION; TRIBLOCK; BEHAVIOR; GELATION
AB Extracellular vesicles (EVs) derived from mesenchymal stem cells (MSCs) have emerged as an appealing alternative to cell therapy in regenerative medicine. Unlike bone marrow MSCs (BMSCs) cultured in vitro with normoxia, bone marrow in vivo is exposed to a hypoxic environment. To date, it remains unclear whether hypoxia preconditioning can improve the function of BMSC-derived EVs and be more conducive to bone repair. Herein, it is found that hypoxia preconditioned BMSCs secrete more biglycan (Bgn)-rich EVs via proteomics analysis, and these hypoxic EVs (Hypo-EVs) significantly promote osteoblast proliferation, migration, differentiation, and mineralization by activating the phosphatidylinositide 3-kinase/protein kinase B pathway. Subsequently, an injectable bioactive hydrogel composed of poly(ethylene glycol)/polypeptide copolymers is developed to improve the stability and retention of Hypo-EVs in vivo. The Hypo-EVs-laden hydrogel shows continuous liberation of Hypo-EVs for 3 weeks and substantially accelerates bone regeneration in 5-mm rat cranial defects. Finally, it is confirmed that Bgn in EVs is a pivotal protein regulating osteoblast differentiation and mineralization and exerts its effects through paracrine mechanisms. Therefore, this study shows that hypoxia stimulation is an effective approach to optimize the therapeutic effects of BMSC-derived EVs and that injectable hydrogel-based EVs delivery is a promising strategy for tissue regeneration.
C1 [Deng, Jiajia; Zhang, Weihua; Sun, Liangyan; Tong, Xianqin; Yu, Liming; Liu, Yuehua] Fudan Univ, Shanghai Stomatol Hosp, Dept Orthodont, Shanghai 200001, Peoples R China.
   [Deng, Jiajia; Zhang, Weihua; Sun, Liangyan; Tong, Xianqin; Yu, Liming; Liu, Yuehua] Fudan Univ, Sch Stomatol, Shanghai Key Lab Craniomaxillofacial Dev & Dis, Shanghai 200001, Peoples R China.
   [Wang, Xin; Ding, Jiandong; Yu, Lin] Fudan Univ, Dept Macromol Sci, State Key Lab Mol Engn Polymers, Shanghai 200438, Peoples R China.
   [Han, Xinxin] Fudan Univ, Shanghai Key Lab Craniomaxillofacial Dev & Dis, Shanghai 200001, Peoples R China.
C3 Fudan University; Fudan University; Fudan University; Fudan University
RP Yu, LM; Liu, YH (corresponding author), Fudan Univ, Shanghai Stomatol Hosp, Dept Orthodont, Shanghai 200001, Peoples R China.; Yu, LM; Liu, YH (corresponding author), Fudan Univ, Sch Stomatol, Shanghai Key Lab Craniomaxillofacial Dev & Dis, Shanghai 200001, Peoples R China.; Yu, L (corresponding author), Fudan Univ, Dept Macromol Sci, State Key Lab Mol Engn Polymers, Shanghai 200438, Peoples R China.
EM ylmphoebe@fudan.edu.cn; yu_lin@fudan.edu.cn; liuyuehua@fudan.edu.cn
OI Han, Xinxin/0000-0002-7870-250X; Liu, Yuehua/0000-0003-3033-8873
FU National Natural Science Foundation of China [82071153]; Natural Science
   Foundation of Shanghai [22ZR1454300]; National Key R&D Program of China
   [2020YFC1107102, 2021YFC2701404]; Shanghai Stomatological Hospital
   Science and Technology Talents Project [SSH-2022-KJCX-B03]
FX Acknowledgements J.D. and X.W. contributed equally to this work. This
   work was supported by the National Natural Science Foundation of China
   (No. 82071153), Natural Science Foundation of Shanghai (No.
   22ZR1454300), National Key R&D Program of China (Nos. 2020YFC1107102 and
   2021YFC2701404), and Shanghai Stomatological Hospital Science and
   Technology Talents Project (SSH-2022-KJCX-B03).
CR Amir MS, 2022, J CELL PHYSIOL, V237, P2183, DOI 10.1002/jcp.30752
   Ansari S, 2021, CURR OSTEOPOROS REP, V19, P88, DOI 10.1007/s11914-020-00648-6
   Bae SJ, 2006, MACROMOLECULES, V39, P4873, DOI 10.1021/ma060153s
   Bannunah AM, 2014, MOL PHARMACEUT, V11, P4363, DOI 10.1021/mp500439c
   Bei HP, 2021, SMALL, V17, DOI 10.1002/smll.202101741
   Brennan MA, 2020, ADV FUNCT MATER, V30, DOI 10.1002/adfm.201909125
   Bruick RK, 2003, GENE DEV, V17, P2614, DOI 10.1101/gad.1145503
   Cao B, 2015, BIOMATERIALS, V64, P21, DOI 10.1016/j.biomaterials.2015.06.018
   Chen LF, 2021, REGEN BIOMATER, V8, DOI 10.1093/rb/rbaa038
   Chen XB, 2020, SMALL METHODS, V4, DOI 10.1002/smtd.202000310
   Chen Y, 2022, ACTA HISTOCHEM, V124, DOI 10.1016/j.acthis.2022.151858
   Chen YP, 2016, SCI REP-UK, V6, DOI 10.1038/srep31593
   Cheng L, 2020, SMALL, V16, DOI 10.1002/smll.202005433
   Correa S, 2021, CHEM REV, V121, P11385, DOI 10.1021/acs.chemrev.0c01177
   Cui LG, 2020, BIOMATERIALS, V230, DOI 10.1016/j.biomaterials.2019.119617
   Feng D, 2010, TRAFFIC, V11, P675, DOI 10.1111/j.1600-0854.2010.01041.x
   Gan Q, 2022, REGEN BIOMATER, V9, DOI 10.1093/rb/rbac008
   Gao YK, 2022, BIOACT MATER, V14, P377, DOI 10.1016/j.bioactmat.2022.01.041
   Gong LZ, 2020, J EXTRACELL VESICLES, V9, DOI 10.1080/20013078.2020.1800971
   Hernandez JM, 2012, SCIENCE, V336, P1581, DOI 10.1126/science.1221976
   Herrmann IK, 2021, NAT NANOTECHNOL, V16, P748, DOI 10.1038/s41565-021-00931-2
   Hertel FC, 2022, BIOLOGY-BASEL, V11, DOI 10.3390/biology11050733
   Hoang DM, 2022, SIGNAL TRANSDUCT TAR, V7, DOI 10.1038/s41392-022-01134-4
   Huang ZJ, 2021, BIOMED RES INT, V2021, DOI 10.1155/2021/6614762
   Jeong Y, 2009, J CONTROL RELEASE, V137, P25, DOI 10.1016/j.jconrel.2009.03.008
   Jing X, 2022, ACS APPL MATER INTER, V14, P16082, DOI 10.1021/acsami.2c02278
   Kimbrel EA, 2020, NAT REV DRUG DISCOV, V19, P463, DOI 10.1038/s41573-020-0064-x
   Komori T, 2018, HISTOCHEM CELL BIOL, V149, P313, DOI 10.1007/s00418-018-1640-6
   Lan YH, 2022, BIOACT MATER, V17, P457, DOI 10.1016/j.bioactmat.2022.01.019
   Li DZ, 2022, ADV MATER, V34, DOI 10.1002/adma.202108430
   Li ZH, 2022, CARBOHYD POLYM, V290, DOI 10.1016/j.carbpol.2022.119469
   Li ZL, 2019, KIDNEY INT, V95, P388, DOI 10.1016/j.kint.2018.09.013
   Liao ZW, 2021, ACS NANO, V15, P14709, DOI 10.1021/acsnano.1c04514
   Liu AQ, 2021, BIOMATERIALS, V272, DOI 10.1016/j.biomaterials.2021.120718
   Liu W, 2020, ACTA BIOMATER, V103, P196, DOI 10.1016/j.actbio.2019.12.020
   Long FX, 2012, NAT REV MOL CELL BIO, V13, P27, DOI 10.1038/nrm3254
   Mathieu M, 2019, NAT CELL BIOL, V21, P9, DOI 10.1038/s41556-018-0250-9
   Mehta N, 2021, ADV FUNCT MATER, V31, DOI 10.1002/adfm.202103955
   Mei QJ, 2021, INT J BIOPRINTING, V7, P37, DOI 10.18063/ijb.v7i3.367
   Mi BB, 2022, ACS NANO, V16, P771, DOI 10.1021/acsnano.1c08284
   Miao S, 2022, MATER TODAY BIO, V16, DOI 10.1016/j.mtbio.2022.100342
   Miguez PA, 2011, BIOCHEM BIOPH RES CO, V405, P262, DOI 10.1016/j.bbrc.2011.01.022
   Moncal KK, 2021, ADV FUNCT MATER, V31, DOI [10.1002/adfm.202170212, 10.1002/adfm.202010858]
   Moon Y, 2022, J CONTROL RELEASE, V343, P118, DOI 10.1016/j.jconrel.2022.01.018
   Moreno-Manzano V, 2020, REGEN BIOMATER, V7, P161, DOI 10.1093/rb/rbz049
   Nagano M, 2019, COMMUN BIOL, V2, DOI 10.1038/s42003-019-0670-5
   Orriss IR, 2009, J CELL PHYSIOL, V220, P155, DOI 10.1002/jcp.21745
   Ouyang ZH, 2017, ONCOTARGET, V8, P57870, DOI 10.18632/oncotarget.18628
   Park MH, 2020, BIOMATER RES, V24, DOI 10.1186/s40824-020-00200-8
   Phan J, 2018, J EXTRACELL VESICLES, V7, DOI 10.1080/20013078.2018.1522236
   Phinney DG, 2007, STEM CELLS, V25, P2896, DOI 10.1634/stemcells.2007-0637
   Ruan SB, 2022, J EXTRACELL VESICLES, V11, DOI 10.1002/jev2.12194
   Seeherman HJ, 2019, SCI TRANSL MED, V11, DOI 10.1126/scitranslmed.aar4953
   Shen K, 2022, ACTA BIOMATER, V143, P173, DOI 10.1016/j.actbio.2022.02.026
   Shen Y, 2022, CELL SIGNAL, V99, DOI 10.1016/j.cellsig.2022.110404
   Su YQ, 2021, INT J PHARMACEUT, V600, DOI 10.1016/j.ijpharm.2021.120477
   Swanson WB, 2020, ACTA BIOMATER, V118, P215, DOI 10.1016/j.actbio.2020.09.052
   Tao SC, 2018, ADV SCI, V5, DOI 10.1002/advs.201700449
   Theocharis AD, 2016, ADV DRUG DELIVER REV, V97, P4, DOI 10.1016/j.addr.2015.11.001
   Varderidou-Minasian S, 2020, THERANOSTICS, V10, P5979, DOI 10.7150/thno.40122
   Verdera HC, 2017, J CONTROL RELEASE, V266, P100, DOI 10.1016/j.jconrel.2017.09.019
   Wan XY, 2021, ADV FUNCT MATER, V31, DOI 10.1002/adfm.202010626
   Wan Z, 2022, ADV FUNCT MATER, V32, DOI 10.1002/adfm.202113280
   Wang CC, 2016, J CLIN INVEST, V126, P1471, DOI 10.1172/JCI80672
   Wang G, 2022, REGEN BIOMATER, V9, DOI 10.1093/rb/rbac049
   Wang YB, 2022, ADV FUNCT MATER, V32, DOI 10.1002/adfm.202206554
   Wang Y, 2019, ACS APPL MATER INTER, V11, P8725, DOI 10.1021/acsami.9b01872
   Wei Y, 2017, NAT COMMUN, V8, DOI 10.1038/ncomms14041
   Woo Y, 2022, ACS APPL MATER INTER, V14, P3773, DOI 10.1021/acsami.1c20585
   Wu B, 2013, J MOL HISTOL, V44, P423, DOI 10.1007/s10735-013-9497-4
   Wu D, 2022, FRONT BIOENG BIOTECH, V9, DOI 10.3389/fbioe.2021.829136
   Wu KT, 2021, MACROMOLECULES, V54, P7421, DOI 10.1021/acs.macromol.1c00959
   Xia YC, 2021, NAT COMMUN, V12, DOI 10.1038/s41467-020-20724-w
   Xu X, 2021, REGEN BIOMATER, V8, DOI 10.1093/rb/rbab038
   Xue H, 2022, BIOACT MATER, V18, P552, DOI 10.1016/j.bioactmat.2022.05.023
   Yang L, 2021, REGEN BIOMATER, V8, DOI 10.1093/rb/rbab023
   Yang RH, 2021, SCI ADV, V7, DOI 10.1126/sciadv.abg3816
   Yang XW, 2020, CHEM ENG J, V396, DOI 10.1016/j.cej.2020.125320
   Ye CY, 2019, CELL DEATH DIS, V10, DOI 10.1038/s41419-019-1904-7
   Yin JX, 2021, THERANOSTICS, V11, P1763, DOI 10.7150/thno.47057
   Young MF, 2002, GLYCOCONJUGATE J, V19, P257, DOI 10.1023/A:1025336114352
   Yu XG, 2022, CHEM ENG J, V433, DOI 10.1016/j.cej.2021.132799
   Zarember KA, 2005, J CLIN INVEST, V115, P1702, DOI 10.1172/JCI25740
   Zhang L, 2021, REGEN BIOMATER, V8, DOI 10.1093/rb/rbaa057
   Zhang W, 2017, AM J PHYSIOL-RENAL, V313, pF906, DOI 10.1152/ajprenal.00178.2017
   Zhang YC, 2022, BIOACT MATER, V16, P218, DOI 10.1016/j.bioactmat.2021.12.032
   Zhao QY, 2021, REGEN BIOMATER, V8, DOI 10.1093/rb/rbab010
   Zhao Y, 2019, ADV FUNCT MATER, V29, DOI 10.1002/adfm.201901474
   Zhou XC, 2022, PHARMACEUTICS, V14, DOI 10.3390/pharmaceutics14051012
   Zhu TT, 2022, BIOACT MATER, V9, P446, DOI 10.1016/j.bioactmat.2021.08.005
NR 90
TC 61
Z9 64
U1 13
U2 268
PU WILEY-V C H VERLAG GMBH
PI WEINHEIM
PA POSTFACH 101161, 69451 WEINHEIM, GERMANY
SN 1616-301X
EI 1616-3028
J9 ADV FUNCT MATER
JI Adv. Funct. Mater.
PD MAY
PY 2023
VL 33
IS 21
DI 10.1002/adfm.202211664
EA JAN 2023
PG 22
WC Chemistry, Multidisciplinary; Chemistry, Physical; Nanoscience &
   Nanotechnology; Materials Science, Multidisciplinary; Physics, Applied;
   Physics, Condensed Matter
WE Science Citation Index Expanded (SCI-EXPANDED)
SC Chemistry; Science & Technology - Other Topics; Materials Science;
   Physics
GA G6ZI6
UT WOS:000913025800001
DA 2026-02-11
ER

PT J
AU Domínguez, LM
   Bueloni, B
   Cantero, MJ
   Albornoz, M
   Pacienza, N
   Biani, C
   Luzzani, C
   Miriuka, S
   Garcia, M
   Atorrasagasti, C
   Yannarelli, G
   Bayo, J
   Fiore, E
   Mazzolini, G
AF Dominguez, Luciana M. M.
   Bueloni, Barbara
   Cantero, Ma. Jose
   Albornoz, Milagros
   Pacienza, Natalia
   Biani, Celeste
   Luzzani, Carlos
   Miriuka, Santiago
   Garcia, Mariana
   Atorrasagasti, Catalina
   Yannarelli, Gustavo
   Bayo, Juan
   Fiore, Esteban
   Mazzolini, Guillermo
TI Chromatographic Scalable Method to Isolate Engineered Extracellular
   Vesicles Derived from Mesenchymal Stem Cells for the Treatment of Liver
   Fibrosis in Mice
SO INTERNATIONAL JOURNAL OF MOLECULAR SCIENCES
LA English
DT Article
DE liver fibrosis; extracellular vesicles; mesenchymal stromal cells;
   chromatography EVs isolation; engineered EVs
ID STROMAL CELLS; EXOSOMES
AB New therapeutic options for liver cirrhosis are needed. Mesenchymal stem cell (MSC)-derived extracellular vesicles (EVs) have emerged as a promising tool for delivering therapeutic factors in regenerative medicine. Our aim is to establish a new therapeutic tool that employs EVs derived from MSCs to deliver therapeutic factors for liver fibrosis. EVs were isolated from supernatants of adipose tissue MSCs, induced-pluripotent-stem-cell-derived MSCs, and umbilical cord perivascular cells (HUCPVC-EVs) by ion exchange chromatography (IEC). To produce engineered EVs, HUCPVCs were transduced with adenoviruses that code for insulin-like growth factor 1 (AdhIGF-I-HUCPVC-EVs) or green fluorescent protein. EVs were characterized by electron microscopy, flow cytometry, ELISA, and proteomic analysis. We evaluated EVs' antifibrotic effect in thioacetamide-induced liver fibrosis in mice and on hepatic stellate cells in vitro. We found that IEC-isolated HUCPVC-EVs have an analogous phenotype and antifibrotic activity to those isolated by ultracentrifugation. EVs derived from the three MSCs sources showed a similar phenotype and antifibrotic potential. EVs derived from AdhIGF-I-HUCPVC carried IGF-1 and showed a higher therapeutic effect in vitro and in vivo. Remarkably, proteomic analysis revealed that HUCPVC-EVs carry key proteins involved in their antifibrotic process. This scalable MSC-derived EV manufacturing strategy is a promising therapeutic tool for liver fibrosis.
C1 [Dominguez, Luciana M. M.; Bueloni, Barbara; Cantero, Ma. Jose; Albornoz, Milagros; Garcia, Mariana; Atorrasagasti, Catalina; Bayo, Juan; Fiore, Esteban; Mazzolini, Guillermo] Univ Austral, Lab Terapia Genica, Inst Invest Med Traslac IIMT, CONICET, RA-1629 Buenos Aires, DF, Argentina.
   [Pacienza, Natalia; Yannarelli, Gustavo] Univ Favaloro, Inst Med Traslac Trasplante & Bioingn IMeTTyB, CONICET, RA-1078 Buenos Aires, Argentina.
   [Biani, Celeste; Luzzani, Carlos; Miriuka, Santiago] Fleni, LIAN, CONICET, RA-1625 Buenos Aires, DF, Argentina.
   [Mazzolini, Guillermo] Univ Austral, Hosp Univ Austral, Liver Unit, CONICET, RA-1629 Buenos Aires, DF, Argentina.
C3 Consejo Nacional de Investigaciones Cientificas y Tecnicas (CONICET);
   Austral University; Consejo Nacional de Investigaciones Cientificas y
   Tecnicas (CONICET); Consejo Nacional de Investigaciones Cientificas y
   Tecnicas (CONICET); Consejo Nacional de Investigaciones Cientificas y
   Tecnicas (CONICET); Austral University; Hospital Universitario Austral
RP Fiore, E; Mazzolini, G (corresponding author), Univ Austral, Lab Terapia Genica, Inst Invest Med Traslac IIMT, CONICET, RA-1629 Buenos Aires, DF, Argentina.; Mazzolini, G (corresponding author), Univ Austral, Hosp Univ Austral, Liver Unit, CONICET, RA-1629 Buenos Aires, DF, Argentina.
EM canter.maj@gmail.com; npacienza@favaloro.edu.ar; mggarcia24@gmail.com;
   mcatalinaa@gmail.com; jmbayo@hotmail.com; efiore@austral.edu.ar;
   gmazzoli@austral.edu.ar
RI García, Mariana Gabriela/AFM-7186-2022; Miriuka, Santiago/AAM-4051-2020;
   Yannarelli, Gustavo/J-6055-2019
OI García, Mariana Gabriela/0000-0001-8999-5347; Miriuka,
   Santiago/0000-0003-2402-3920; Fiore, Esteban/0000-0003-1059-1695; Bayo
   Fina, Juan Miguel/0000-0003-3999-0841; Domínguez, Luciana
   María/0000-0002-9949-5132; 
FU Agencia Nacional de Promocion Cientifica y Tecnologica (ANPCyT) [00397,
   975, 123, 3282, 4053]; CONICET (PIBAA 2022-2023); Universidad Austral
FX This work was supported in part by grants from the Agencia Nacional de
   Promocion Cientifica y Tecnologica (ANPCyT) (PICT 2021 GRF-TI No 00397,
   PICT-2021-I-A No 975, PICT 2021-CAT-II No 123, PICT 2019 No 3282; PICT
   2018 No 4053), CONICET (PIBAA 2022-2023), and Universidad Austral.
CR Adlerz K, 2020, STEM CELL RES, V48, DOI 10.1016/j.scr.2020.101978
   Arab T, 2021, J EXTRACELL VESICLES, V10, DOI 10.1002/jev2.12079
   Armstrong JPK, 2017, ACS NANO, V11, P69, DOI 10.1021/acsnano.6b07607
   Ayers L, 2019, J EXTRACELL VESICLES, V8, DOI 10.1080/20013078.2019.1593755
   Baranyai T, 2015, PLOS ONE, V10, DOI 10.1371/journal.pone.0145686
   Bataller R, 2005, J CLIN INVEST, V115, P209, DOI 10.1172/JCI200524282
   Bayo J, 2021, GUT, V70, P1362, DOI 10.1136/gutjnl-2020-321454
   Bayo J, 2014, BIOMED RES INT, V2014, DOI 10.1155/2014/837420
   Bayo J, 2014, PLOS ONE, V9, DOI 10.1371/journal.pone.0095171
   Böing AN, 2014, J EXTRACELL VESICLES, V3, DOI 10.3402/jev.v3.23430
   Cai JX, 2020, CELL BIOSCI, V10, DOI 10.1186/s13578-020-00427-x
   Campoy I, 2016, J TRANSL MED, V14, DOI 10.1186/s12967-016-0935-4
   Corso G, 2017, SCI REP-UK, V7, DOI 10.1038/s41598-017-10646-x
   Dominici M, 2006, CYTOTHERAPY, V8, P315, DOI 10.1080/14653240600855905
   Fiore E, 2020, GENE THER, V27, P62, DOI 10.1038/s41434-019-0102-7
   Fiore EJ, 2015, STEM CELL REV REP, V11, P586, DOI 10.1007/s12015-015-9585-9
   Gupta S, 2022, STEM CELL REV REP, V18, P1097, DOI 10.1007/s12015-021-10313-9
   Ha D, 2016, ACTA PHARM SIN B, V6, P287, DOI 10.1016/j.apsb.2016.02.001
   Han Y, 2019, CELLS-BASEL, V8, DOI 10.3390/cells8080886
   Hass R, 2011, CELL COMMUN SIGNAL, V9, DOI 10.1186/1478-811X-9-12
   Hoch Allison I, 2015, Stem Cells Transl Med, V4, P412, DOI 10.5966/sctm.2013-0196erratum
   Fiore EJ, 2018, WORLD J GASTROENTERO, V24, P2427, DOI 10.3748/wjg.v24.i23.2427
   Kfoury Y, 2015, CELL STEM CELL, V16, P239, DOI 10.1016/j.stem.2015.02.019
   Kim DK, 2016, P NATL ACAD SCI USA, V113, P170, DOI 10.1073/pnas.1522297113
   Konoshenko MY, 2018, BIOMED RES INT, V2018, DOI 10.1155/2018/8545347
   Kusuma GD, 2017, STEM CELLS DEV, V26, P617, DOI 10.1089/scd.2016.0349
   Lee RH, 2009, CELL STEM CELL, V5, P54, DOI 10.1016/j.stem.2009.05.003
   Lee YA, 2015, GUT, V64, P830, DOI 10.1136/gutjnl-2014-306842
   Li P, 2017, THERANOSTICS, V7, P789, DOI 10.7150/thno.18133
   Lötvall J, 2014, J EXTRACELL VESICLES, V3, DOI 10.3402/jev.v3.26913
   Luzzani CD, 2017, STEM CELL REV REP, V13, P68, DOI 10.1007/s12015-016-9695-z
   Maji S, 2017, AM J PHYSIOL-GASTR L, V312, pG194, DOI 10.1152/ajpgi.00216.2016
   McLaughlin C, 2022, CELLS-BASEL, V11, DOI 10.3390/cells11213366
   McNamara RP, 2020, J NEUROIMMUNE PHARM, V15, P459, DOI 10.1007/s11481-019-09874-x
   McNamara RP, 2018, J EXTRACELL VESICLES, V7, DOI 10.1080/20013078.2018.1541396
   Nauta AJ, 2007, BLOOD, V110, P3499, DOI 10.1182/blood-2007-02-069716
   Pacienza N, 2019, MOL THER-METH CLIN D, V13, P67, DOI 10.1016/j.omtm.2018.12.003
   Pittenger MF, 2019, NPJ REGEN MED, V4, DOI 10.1038/s41536-019-0083-6
   Sarugaser R, 2005, STEM CELLS, V23, P220, DOI 10.1634/stemcells.2004-0166
   Suman S, 2019, ADV EXP MED BIOL, V1201, P1, DOI 10.1007/978-3-030-31206-0_1
   Szabo G, 2017, NAT REV GASTRO HEPAT, V14, P455, DOI 10.1038/nrgastro.2017.71
   Takahashi K, 2006, CELL, V126, P663, DOI 10.1016/j.cell.2006.07.024
   Thalakiriyawa DS, 2022, CURR MOL MED, V22, P98, DOI 10.2174/1566524021666210211114453
   Théry C, 2002, NAT REV IMMUNOL, V2, P569, DOI 10.1038/nri855
   Théry C, 2018, J EXTRACELL VESICLES, V7, DOI 10.1080/20013078.2018.1535750
   van Niel G, 2018, NAT REV MOL CELL BIO, V19, P213, DOI 10.1038/nrm.2017.125
   Walia B, 2012, STEM CELL REV REP, V8, P100, DOI 10.1007/s12015-011-9279-x
   Wang J, 2020, TISSUE CELL, V64, DOI 10.1016/j.tice.2020.101330
   Welton JL, 2015, J EXTRACELL VESICLES, V4, DOI 10.3402/jev.v4.27269
   Wiese DM, 2019, STEM CELL TRANSL MED, V8, P945, DOI 10.1002/sctm.18-0246
   Wiest EF, 2020, CYTOTHERAPY, V22, P606, DOI 10.1016/j.jcyt.2020.04.040
   Willms E, 2016, SCI REP-UK, V6, DOI 10.1038/srep22519
   Yannarelli G, 2013, STEM CELLS, V31, P215, DOI 10.1002/stem.1262
   Yuan FM, 2021, DRUG DELIV, V28, P1501, DOI 10.1080/10717544.2021.1951896
   Zhu XH, 2017, J EXTRACELL VESICLES, V6, DOI 10.1080/20013078.2017.1324730
NR 55
TC 4
Z9 6
U1 0
U2 7
PU MDPI
PI BASEL
PA ST ALBAN-ANLAGE 66, CH-4052 BASEL, SWITZERLAND
SN 1661-6596
EI 1422-0067
J9 INT J MOL SCI
JI Int. J. Mol. Sci.
PD MAY 31
PY 2023
VL 24
IS 11
AR 9586
DI 10.3390/ijms24119586
PG 19
WC Biochemistry & Molecular Biology; Chemistry, Multidisciplinary
WE Science Citation Index Expanded (SCI-EXPANDED)
SC Biochemistry & Molecular Biology; Chemistry
GA I7VL5
UT WOS:001004825700001
PM 37298538
OA Green Submitted, gold
DA 2026-02-11
ER

PT J
AU Lin, XY
   Fang, YQ
   Mi, XG
   Fu, JH
   Chen, SL
   Wu, MX
   Jin, NY
AF Lin, Xiuying
   Fang, Yanqiu
   Mi, Xuguang
   Fu, Jianhua
   Chen, Shiling
   Wu, Mengxue
   Jin, Ningyi
TI Intrauterine injection of bioengineered hydrogel loaded exosomes derived
   from HUCM stem cells and spermidine prominently augments the pregnancy
   rate in thin endometrium rats
SO REGENERATIVE THERAPY
LA English
DT Article
DE Hydrogel; Exosomes; Endometrium; Intrauterine
ID EXTRACELLULAR VESICLES; ADHESIONS
AB The endometrium is essential to the development of embryos and pregnancy. Human umbilical cord mesenchymal stem cells (HUCMSCs) are promising stem cell sources. HUCMSCs self-renew quickly and are painless to collect. Spermidine is an inherent polyamine needed for cellular and molecular processes that regulate physiology and function. HUCMSCs and spermidine (SN) may heal intrauterine adhesions. HUCMSCs were investigated for endometrial repair in rats. Composite hydrogels are used for medical exosome implantation, including their materials, properties, and embedding procedures. This study examined whether bioengineered hydrogel-loaded exosomes from HUCMSCs and spermidine prenatally improved conception rates in mice with poor endometrial lining. The data show that HUCMSC and SN provide a good experimental base for HUCMSC safety and intrauterine treatment in rats. Western blots, exosome structural analysis, pregnancy outcomes, flow cytometry, H &E staining, immunohistochemistry, and immuno fluorescence labelling found and recovered the aberrant area. HUCM-derived stem cells and spermidine-derived exosomes biophysically match. These traits strengthen and prolong endometrial function. Pregnant rats with HUCMSC and SN had thinner endometrium. Hydrogel -incorporated HEHUCMSC and SN exosomes may improve IUI in rats with thin endometrium. (c) 2024, The Japanese Society for Regenerative Medicine. Production and hosting by Elsevier B.V. This is an open access article under the CC BY -NC -ND license (http://creativecommons.org/licenses/by-nc-nd/ 4.0/).
C1 [Lin, Xiuying; Jin, Ningyi] Yanbian Univ, Sch Basic Med Sci, Dept Pathol & Pathophysiol, Yanbian 133002, Peoples R China.
   [Lin, Xiuying; Fang, Yanqiu; Mi, Xuguang; Fu, Jianhua; Chen, Shiling; Wu, Mengxue] Jilin Prov Peoples Hosp, Ctr Reprod Med, Changchun 130021, Peoples R China.
   [Jin, Ningyi] Chinese Acad Agr Sci, Changchun Inst Vet Med, Changchun 130000, Peoples R China.
   [Jin, Ningyi] 977 Gongyuan Rd, Yanji 133002, Peoples R China.
C3 Yanbian University; Chinese Academy of Agricultural Sciences
RP Jin, NY (corresponding author), 977 Gongyuan Rd, Yanji 133002, Peoples R China.
EM Ningyi.Jin64@hotmail.com
RI Mi, Xuguang/ABB-6779-2020
OI Mi, Xuguang/0000-0001-6036-3303; , 陈士玲/0000-0002-6496-5608; Lin,
   Xiuying/0000-0003-1678-4762; Fang, Yanqiu/0000-0001-8589-6499; Wu,
   MengXue/0000-0002-9634-1007
FU Key Research and Development Project of Jilin Provincial Department of
   Science and Technology [20230203051SF, YDZJ202301ZYTS113,
   YDZJ202301ZYTS119, YDZJ202102CXJD076, 2021lc059]; Scientific Research
   Project of Jilin Provincial Health Commission [2021lc061]; 
   [20230204036YY]
FX This study was supported by the Key Research and Development Project of
   Jilin Provincial Department of Science and Technology (NO.
   20230204036YY, 20230203051SF, YDZJ202301ZYTS113, YDZJ202301ZYTS119, and
   YDZJ202102CXJD076) , and Scientific Research Project of Jilin Provincial
   Health Commission (NO.2021lc059, 2021lc061) .
CR Akbari A, 2020, LIFE SCI, V249, DOI 10.1016/j.lfs.2020.117447
   Alvarez-Lorenzo C, 2013, ADV DRUG DELIVER REV, V65, P1148, DOI 10.1016/j.addr.2013.04.016
   Cai GY, 2022, FRONT BIOENG BIOTECH, V10, DOI 10.3389/fbioe.2022.894252
   Caserta MP, 2016, ABDOM RADIOL, V41, P2312, DOI 10.1007/s00261-016-0930-5
   Evans-Hoeker EA, 2014, SEMIN REPROD MED, V32, P392, DOI 10.1055/s-0034-1376358
   Goh M, 2016, CARBOHYD POLYM, V147, P251, DOI 10.1016/j.carbpol.2016.03.072
   Hu L, 2016, SCI REP-UK, V6, DOI 10.1038/srep32993
   Hunter RK, 2015, PLOS ONE, V10, DOI 10.1371/journal.pone.0144823
   Khayambashi P, 2021, INT J MOL SCI, V22, DOI 10.3390/ijms22020684
   Kilic S, 2014, J ASSIST REPROD GEN, V31, P975, DOI 10.1007/s10815-014-0268-2
   Klymiuk MC, 2019, BMC VET RES, V15, DOI 10.1186/s12917-019-1789-9
   Kong DS, 2018, GYNECOL OBSTET INVES, V83, P499, DOI 10.1159/000479086
   Minciacchi VR, 2015, SEMIN CELL DEV BIOL, V40, P41, DOI 10.1016/j.semcdb.2015.02.010
   Nikfarjam S, 2020, J TRANSL MED, V18, DOI 10.1186/s12967-020-02622-3
   Qin J, 2014, ACTA POL PHARM, V71, P537
   Rani S, 2015, MOL THER, V23, P812, DOI 10.1038/mt.2015.44
   Riau AK, 2019, FRONT PHARMACOL, V10, DOI 10.3389/fphar.2019.01368
   Ruan ZB, 2014, EXP THER MED, V8, P1508, DOI 10.3892/etm.2014.1977
   Simón C, 2000, BEST PRACT RES CL OB, V14, P815, DOI 10.1053/beog.2000.0121
   Vartanyan E, 2020, GYNECOL ENDOCRINOL, V36, P24, DOI 10.1080/09513590.2020.1816724
   Wang JM, 2016, CELL PHYSIOL BIOCHEM, V39, P1553, DOI 10.1159/000447857
   Yao Y, 2019, STEM CELL RES THER, V10, DOI 10.1186/s13287-019-1332-8
   Zhang L, 2022, SCI REP-UK, V12, DOI 10.1038/s41598-021-04454-7
   Zhang M, 2009, LUNG, V187, P187, DOI 10.1007/s00408-009-9139-5
   Zhang YL, 2016, REPRODUCTION, V152, P389, DOI 10.1530/REP-16-0286
   Zhao SD, 2020, REPROD SCI, V27, P1266, DOI 10.1007/s43032-019-00112-6
NR 26
TC 6
Z9 6
U1 1
U2 16
PU ELSEVIER
PI AMSTERDAM
PA RADARWEG 29, 1043 NX AMSTERDAM, NETHERLANDS
SN 2352-3204
J9 REGEN THER
JI Regen. Ther.
PD DEC
PY 2024
VL 27
BP 63
EP 72
DI 10.1016/j.reth.2024.02.003
EA MAR 2024
PG 10
WC Cell & Tissue Engineering; Engineering, Biomedical
WE Science Citation Index Expanded (SCI-EXPANDED)
SC Cell Biology; Engineering
GA QD9H6
UT WOS:001219053600001
PM 38525237
OA Green Submitted, gold
DA 2026-02-11
ER

PT J
AU Yu, WT
   Su, XX
   Li, MX
   Wan, WT
   Li, A
   Zhou, H
   Xu, F
AF Yu, Wenting
   Su, Xiaoxia
   Li, Moxiao
   Wan, Wanting
   Li, Ang
   Zhou, Hong
   Xu, Feng
TI Three-dimensional mechanical microenvironment enhanced osteogenic
   activity of mesenchymal stem cells-derived exosomes
SO CHEMICAL ENGINEERING JOURNAL
LA English
DT Article
DE Exosomes; 3D cell culture; Mechanical microenvironment; Mesenchymal stem
   cells; Cell-free therapy
ID EXTRACELLULAR VESICLES; DIFFERENTIATION; HYDROGELS; MATRIX;
   REGENERATION; BIOMARKERS; BEHAVIOR; REPAIR; TENDON
AB Exosomes derived from mesenchymal stem cells (MSCs) through the paracrine pathway have shown great potentials in cell-free therapy for regenerative medicine. Although MSCs have been recently known to respond to the mechanical microenvironment and thus orchestrate their behaviors and functions, the effects of such a biophysical cue on the paracrine pathway of MSCs, especially on the regulation of characteristics and bioactivity of MSC-derived exosomes have rarely been reported. In this study, we used periodontal ligament stem cells (PDLSCs), which were cultured in the three-dimensional(3D) microscale magnetically stretched collagen hydrogels, as the model MSCs to explore the changes in characteristics (e.g., morphology, size distribution, typical surface protein expression, miRNA content, and internalization) and bioactivity of MSC-derived exosomes in response to matrix strain. We found that the levels of 25 miRNAs in exosomes secreted by PDLSCs in the 3D strain microenvironment (SM-Exo) were dramatically different from those obtained from the 3D culture microenvironment (Exo). Next, the bioactivity of SM-Exo was significantly enhanced as reflected by the improved proliferation, migration, and osteogenic differentiation of target cells (e.g., BMSCs). This was further confirmed by in vivo studies, in which PDLSC-derived exosomes obtained from the 3D strain microenvironment showed stronger bioactivity to repair alveolar bone defects in SD rats. This study proposed a novel strategy to promote alveolar bone regeneration via altered PDLSC-derived exosomes in the 3D strain microenvironment, and such an engineered mechanical microenvironment would be an effective tool in other regenerative studies and clinical applications.
C1 [Yu, Wenting; Su, Xiaoxia; Wan, Wanting; Li, Ang; Zhou, Hong] Xi An Jiao Tong Univ, Coll Stomatol, Key Lab Shaanxi Prov Craniofacial Precis Med Res, Xian 710004, Peoples R China.
   [Yu, Wenting; Xu, Feng] Xi An Jiao Tong Univ, Bioinspired Engn & Biomech Ctr BEBC, Xian 710049, Peoples R China.
   [Li, Moxiao; Wan, Wanting; Xu, Feng] Xi An Jiao Tong Univ, Sch Life Sci & Technol, Key Lab Biomed Informat Engn, Minist Educ, Xian 710049, Peoples R China.
   [Li, Moxiao] Xi An Jiao Tong Univ, MOE Key Lab Multifunct Mat & Struct, Xian 710049, Peoples R China.
C3 Xi'an Jiaotong University; Xi'an Jiaotong University; Xi'an Jiaotong
   University; Xi'an Jiaotong University
RP Zhou, H (corresponding author), Xi An Jiao Tong Univ, Coll Stomatol, Key Lab Shaanxi Prov Craniofacial Precis Med Res, Xian 710004, Peoples R China.; Xu, F (corresponding author), Xi An Jiao Tong Univ, Bioinspired Engn & Biomech Ctr BEBC, Xian 710049, Peoples R China.
EM ortho_ywt@163.com; zhouhong@mail.xjtu.edu.cn; fengxu@mail.xjtu.edu.cn
RI Yu, Wenting/KXS-1245-2024; Li, Moxiao/T-3627-2019; Li, Ang/AAV-6381-2021
OI Yu, Wenting/0000-0001-7159-9661; 李, 墨筱/0000-0001-9484-7760; 
FU Shaanxi Science and Technology Innovation Team Project [2016KTCL03-13]
FX Funding was provided by the Shaanxi Science and Technology Innovation
   Team Project (No. 2016KTCL03-13).
CR Bianco P, 2013, NAT MED, V19, P35, DOI 10.1038/nm.3028
   Burdick JA, 2009, TISSUE ENG PT A, V15, P205, DOI 10.1089/ten.tea.2008.0131
   Chan D.C.W., 2020, ADV MATER, V32
   Chen XY, 2018, CELL DEATH DIS, V9, DOI 10.1038/s41419-018-0279-5
   Engler AJ, 2006, CELL, V126, P677, DOI 10.1016/j.cell.2006.06.044
   Gao L, 2018, CIRCULATION, V137, P1712, DOI 10.1161/CIRCULATIONAHA.117.030785
   Glembotski CC, 2017, CIRC RES, V120, P772, DOI 10.1161/CIRCRESAHA.116.310298
   Goldring CEP, 2011, CELL STEM CELL, V8, P618, DOI 10.1016/j.stem.2011.05.012
   Gurkan UA, 2012, J TISSUE ENG REGEN M, V6, P366
   Harting MT, 2018, STEM CELLS, V36, P79, DOI 10.1002/stem.2730
   Hervera A, 2018, NAT CELL BIOL, V20, P307, DOI 10.1038/s41556-018-0039-x
   Hoshino A, 2015, NATURE, V527, P329, DOI 10.1038/nature15756
   Hsieh HY, 2014, LAB CHIP, V14, P482, DOI 10.1039/c3lc50884f
   Kang KL, 2013, J PERIODONTAL RES, V48, P87, DOI 10.1111/j.1600-0765.2012.01507.x
   Keating A, 2012, CELL STEM CELL, V10, P709, DOI 10.1016/j.stem.2012.05.015
   Khademhosseini A, 2006, P NATL ACAD SCI USA, V103, P2480, DOI 10.1073/pnas.0507681102
   Khademhosseini A, 2007, BIOMATERIALS, V28, P5087, DOI 10.1016/j.biomaterials.2007.07.021
   Khetan S, 2010, BIOMATERIALS, V31, P8228, DOI 10.1016/j.biomaterials.2010.07.035
   Kim DH, 2009, ANNU REV BIOMED ENG, V11, P203, DOI 10.1146/annurev-bioeng-061008-124915
   Koffler J, 2019, NAT MED, V25, P263, DOI 10.1038/s41591-018-0296-z
   Kourembanas S, 2015, ANNU REV PHYSIOL, V77, P13, DOI 10.1146/annurev-physiol-021014-071641
   Kroh EM, 2010, METHODS, V50, P298, DOI 10.1016/j.ymeth.2010.01.032
   Lei M, 2014, BIOMATERIALS, V35, P6332, DOI 10.1016/j.biomaterials.2014.04.071
   Li L, 2016, CANCER RES, V76, P1770, DOI 10.1158/0008-5472.CAN-15-1625
   Liu J, 2017, STEM CELLS INT, V2017, DOI 10.1155/2017/1380851
   Liu XL, 2017, NANOSCALE, V9, P4430, DOI 10.1039/c7nr00352h
   Miyajima A, 2014, CELL STEM CELL, V14, P561, DOI 10.1016/j.stem.2014.04.010
   Phinney DG, 2015, NAT COMMUN, V6, DOI 10.1038/ncomms9472
   Rajan N, 2006, NAT PROTOC, V1, P2753, DOI 10.1038/nprot.2006.430
   Rock JR, 2011, ANNU REV CELL DEV BI, V27, P493, DOI 10.1146/annurev-cellbio-100109-104040
   Sahoo S, 2011, CIRC RES, V109, P724, DOI 10.1161/CIRCRESAHA.111.253286
   Samorezov JE, 2015, BIOCONJUGATE CHEM, V26, P1339, DOI 10.1021/acs.bioconjchem.5b00117
   Sen B, 2014, J BONE MINER RES, V29, P78, DOI 10.1002/jbmr.2031
   Tanaka H, 2004, J CELL BIOCHEM, V93, P454, DOI 10.1002/jcb.20171
   Tasoglu S, 2013, TRENDS BIOTECHNOL, V31, P10, DOI 10.1016/j.tibtech.2012.10.005
   Tibbitt MW, 2009, BIOTECHNOL BIOENG, V103, P655, DOI 10.1002/bit.22361
   Tkach M, 2016, CELL, V164, P1226, DOI 10.1016/j.cell.2016.01.043
   van Marion MH, 2015, J MOL CELL CARDIOL, V87, P79, DOI 10.1016/j.yjmcc.2015.08.010
   Villasante A, 2016, THERANOSTICS, V6, P1119, DOI 10.7150/thno.13944
   Vining KH, 2017, NAT REV MOL CELL BIO, V18, P728, DOI 10.1038/nrm.2017.108
   Watt FM, 2013, NAT REV MOL CELL BIO, V14, P467, DOI 10.1038/nrm3620
   Yang Y, 2000, J CLIN INVEST, V106, P1321, DOI 10.1172/JCI8893
   Zhang CC, 2012, ARCH ORAL BIOL, V57, P1395, DOI 10.1016/j.archoralbio.2012.04.010
   Zhang H, 2018, TISSUE ENG PART B-RE, V24, P443, DOI [10.1089/ten.teb.2018.0018, 10.1089/ten.TEB.2018.0018]
   Zhang L, 2018, CIRC RES, V122, P1608, DOI 10.1161/CIRCRESAHA.118.313058
NR 45
TC 41
Z9 41
U1 7
U2 165
PU ELSEVIER SCIENCE SA
PI LAUSANNE
PA PO BOX 564, 1001 LAUSANNE, SWITZERLAND
SN 1385-8947
EI 1873-3212
J9 CHEM ENG J
JI Chem. Eng. J.
PD AUG 1
PY 2021
VL 417
AR 128040
DI 10.1016/j.cej.2020.128040
EA MAY 2021
PG 11
WC Engineering, Environmental; Engineering, Chemical
WE Science Citation Index Expanded (SCI-EXPANDED)
SC Engineering
GA SG1UJ
UT WOS:000653229500082
DA 2026-02-11
ER

PT J
AU Gupta, A
   Maffulli, N
   Rodriguez, HC
   Carson, EW
   Bascharon, RA
   Delfino, K
   Levy, HJ
   El-Amin, SF
AF Gupta, Ashim
   Maffulli, Nicola
   Rodriguez, Hugo C.
   Carson, Eric W.
   Bascharon, Randa A.
   Delfino, Kristin
   Levy, Howard J.
   El-Amin, Saadiq F., III
TI Safety and efficacy of umbilical cord-derived Wharton's jelly compared
   to hyaluronic acid and saline for knee osteoarthritis: study protocol
   for a randomized, controlled, single-blind, multi-center trial
SO JOURNAL OF ORTHOPAEDIC SURGERY AND RESEARCH
LA English
DT Article
DE Umbilical cord; Wharton's jelly; Knee osteoarthritis; Regenerative
   medicine; Biologics; Randomized controlled trial; Extracellular
   vesicles; Exosomes; Growth factors; Hyaluronic acid
ID CARBON NANOTUBE COMPOSITES; ORTHOPEDIC-SURGERY; ARTHROPLASTY; MANAGEMENT
AB Background: Osteoarthritis (OA) is the most common joint disorder in the United States of America (USA) with a fast-rising prevalence. Current treatment modalities are limited, and total knee replacement surgeries have shown disadvantages, especially for grade II/III OA. The interest in the use of biologics, including umbilical cord (UC)-derived Wharton's jelly (WJ), has grown in recent years. The results from a preliminary study demonstrated the presence of essential components of regenerative medicine, namely growth factors, cytokines, hyaluronic acid (HA), and extracellular vesicles, including exosomes, in WJ. The proposed study aims to evaluate the safety and efficacy of intra-articular injection of UC-derived WJ for the treatment of knee OA symptoms.
   Methods: A randomized, controlled, single-blind, multi-center, prospective study will be conducted in which the safety and efficacy of intra-articular administration of UC-derived WJ are compared to HA (control) and saline (placebo control) in patients suffering from grade II/III knee OA. A total of 168 participants with grade II or III knee OA on the KL scale will be recruited across 53 sites in the USA with 56 participants in each arm and followed for 1 year post-injection. Patient satisfaction, Numeric Pain Rating Scale, Knee Injury and Osteoarthritis Outcome Score, 36-Item Short Form Survey (SF-36), and 7-point Likert Scale will be used to assess the participants. Physical exams, X-rays, and MRI with Magnetic Resonance Observation of Cartilage Repair Tissue score will be used to assess improvement in associated anatomy.
   Discussion: The study results will provide valuable information into the safety and efficacy of intra-articular administration of Wharton's jelly for grade II/III knee osteoarthritis. The results of this study will also add to the treatment options available for grade II/III OA as well as help facilitate the development of a more focused treatment strategy for patients.
C1 [Gupta, Ashim; Levy, Howard J.; El-Amin, Saadiq F., III] BioIntegrate, Lawrenceville, GA 30043 USA.
   [Gupta, Ashim; Rodriguez, Hugo C.] Future Biol, Lawrenceville, GA USA.
   [Gupta, Ashim; Rodriguez, Hugo C.] South Texas Orthopaed Res Inst, Laredo, TX USA.
   [Gupta, Ashim] Vet Pain, Los Angeles, CA USA.
   [Maffulli, Nicola] Univ Salerno, Sch Med & Surg, Dept Musculoskeletal Disorders, Fisciano, Italy.
   [Maffulli, Nicola] Hosp Salerno, San Giovanni Dio & Ruggi DAragona Hosp, Clin Orthoped Dept, Salerno, Italy.
   [Maffulli, Nicola] Queen Mary Univ London, Barts & London Sch Med & Dent, Ctr Sports & Exercise Med, London, England.
   [Maffulli, Nicola] Keele Univ, Sch Med, Sch Pharm & Bioengn, Stoke On Trent, Staffs, England.
   [Rodriguez, Hugo C.] Future Phys South Texas, San Antonio, TX USA.
   [Rodriguez, Hugo C.] Univ Incarnate Word, Sch Osteopath Med, San Antonio, TX USA.
   [Carson, Eric W.] Washington Univ, Sch Med, Dept Orthopaed Surg, St Louis, MO USA.
   [Bascharon, Randa A.] Orthoped & Sports Med Inst Las Vegas, Las Vegas, NV USA.
   [Delfino, Kristin] So Illinois Univ, Sch Med, Springfield, IL USA.
   [Levy, Howard J.] Northwell Hlth, Lenox Hill Hosp, Dept Orthopaed Surg, New York, NY USA.
   [El-Amin, Saadiq F., III] El Amin Orthopaed & Sports Med Inst, 2505 Newpoint Pkwy,Suite 100, Lawrenceville, GA 30043 USA.
C3 University of Salerno; University of London; Queen Mary University
   London; Keele University; University Incarnate Word; Washington
   University (WUSTL); Southern Illinois University System; Southern
   Illinois University; Northwell Health
RP El-Amin, SF (corresponding author), BioIntegrate, Lawrenceville, GA 30043 USA.; El-Amin, SF (corresponding author), El Amin Orthopaed & Sports Med Inst, 2505 Newpoint Pkwy,Suite 100, Lawrenceville, GA 30043 USA.
EM dr.saadiqelamin@gmail.com
OI Roiguez, Hugo/0000-0003-3566-1776; Gupta, Ashim/0000-0003-1224-2755;
   Delfino, Kristin/0000-0003-0075-1472
FU BioIntegrate Inc.
FX This study is funded by BioIntegrate Inc. BioIntegrate has contributed
   to the design of the study and will contribute to the collection,
   management, and interpretation of the data, and preparation, review,
   and/or approval of the manuscript(s). Data analysis will be conducted by
   an independent statistician (KD) not employed by the funder. The
   decision to publish the findings will not be influenced by the funder or
   sponsor.
CR Arden N, 2006, BEST PRACT RES CL RH, V20, P3, DOI 10.1016/j.berh.2005.09.007
   Bowman S, 2018, CLIN TRANSL MED, V7, DOI 10.1186/s40169-017-0180-3
   Chan AW, 2013, BMJ-BRIT MED J, V346, DOI 10.1136/bmj.e7586
   Chevalier X, 2020, CLIN MED INSIGHTS-AR, V13, DOI 10.1177/1179544120967370
   Cisternas MG, 2016, ARTHRIT CARE RES, V68, P574, DOI 10.1002/acr.22721
   Dernek Bahar, 2016, J Phys Ther Sci, V28, P3036, DOI 10.1589/jpts.28.3036
   Eyichukwu G O, 2010, Niger J Med, V19, P374
   Farr J, 2019, J KNEE SURG, V32, P1143, DOI 10.1055/s-0039-1696672
   Gupta A, 2015, BONE JOINT RES, V4, P70, DOI 10.1302/2046-3758.45.2000382
   Gupta A, 2020, INT J MOL SCI, V21, DOI 10.3390/ijms21249364
   Gupta A, 2020, HUM CELL, V33, P907, DOI 10.1007/s13577-020-00407-w
   Gupta A, 2020, ORTHOP J SPORTS MED, V8, DOI 10.1177/2325967120910447
   Gupta A, 2020, J ORTHOP SURG RES, V15, DOI 10.1186/s13018-020-1553-7
   Gupta A, 2015, WORLD J ORTHOP, V6, P449, DOI 10.5312/wjo.v6.i6.449
   Gupta A, 2014, J BIOMED MATER RES A, V102, P4118, DOI 10.1002/jbm.a.35088
   Gupta A, 2014, JOVE-J VIS EXP, DOI 10.3791/51597
   Gupta A, 2013, J ORTHOP RES, V31, P1374, DOI 10.1002/jor.22379
   Hoorntje A, 2019, J KNEE SURG, V32, P211, DOI 10.1055/s-0038-1635114
   Kahn TL, 2013, GERIATR ORTHOP SURG, V4, P117, DOI 10.1177/2151458514520634
   Lamplot JD, 2020, AM J SPORT MED, V48, P488, DOI 10.1177/0363546519836090
   Losina E, 2012, J BONE JOINT SURG AM, V94A, P201, DOI [10.2106/JBJS.J.01958, 10.2106/JBJS.K.00009, 10.2106/JBJS.J.101958]
   Maffulli N, 2020, J ORTHOP SURG RES, V15, DOI 10.1186/s13018-020-02002-z
   Main BJ, 2020, J ORTHOP SURG RES, V15, DOI 10.1186/s13018-020-02067-w
   MOHTADI NGH, 1991, AM J SPORT MED, V19, P620, DOI 10.1177/036354659101900612
   Navani A, 2019, PAIN PHYSICIAN, V22, pS1, DOI 10.36076/ppj/2019.22.s1
   Potty AGR, 2020, J CLIN MED, V9, DOI 10.3390/jcm9051358
   Rodriguez HC, 2021, HUM CELL, V34, P1, DOI 10.1007/s13577-020-00444-5
   Vallejo R, 2020, NEUROMODULATION, V23, P26, DOI 10.1111/ner.12964
   Van Manen MD, 2012, J AM OSTEOPATH ASSOC, V112, P709
   Yasir M, 2020, CORTICOSTEROIDS ADVE
NR 30
TC 20
Z9 21
U1 1
U2 8
PU BMC
PI LONDON
PA CAMPUS, 4 CRINAN ST, LONDON N1 9XW, ENGLAND
SN 1749-799X
J9 J ORTHOP SURG RES
JI J. Orthop. Surg. Res.
PD MAY 31
PY 2021
VL 16
IS 1
AR 352
DI 10.1186/s13018-021-02475-6
PG 8
WC Orthopedics
WE Science Citation Index Expanded (SCI-EXPANDED)
SC Orthopedics
GA SO7AK
UT WOS:000659126300002
PM 34059080
OA Green Submitted, gold
DA 2026-02-11
ER

PT J
AU Pourakbari, R
   Khodadadi, M
   Aghebati-Maleki, A
   Aghebati-Maleki, L
   Yousefi, M
AF Pourakbari, Ramin
   Khodadadi, Meysam
   Aghebati-Maleki, Ali
   Aghebati-Maleki, Leili
   Yousefi, Mehdi
TI The potential of exosomes in the therapy of the cartilage and bone
   complications; emphasis on osteoarthritis
SO LIFE SCIENCES
LA English
DT Review
DE Extracellular microvesicles; Exosomes; Osteoarthritis; Therapy
ID MESENCHYMAL STEM-CELLS; EXTRACELLULAR VESICLES; GROWTH-FACTOR;
   OSTEOGENIC DIFFERENTIATION; STROMAL CELLS; CROSS-TALK; EXPRESSION;
   FRACTURE; MICROVESICLES; REPAIR
AB Osteoarthritis is a prevalent worldwide joint disease, which demonstrates a remarkable adverse effect on the patients' life modality. Medicinal agents, exclusively nonsteroidal anti-inflammatory drugs (NSAIDs), have been routinely applied in the clinic. But, their effects are restricted to pain control with insignificant effects on cartilage renovation, which would finally lead to cartilage destruction. In the field of regenerative medicine, many researchers have tried to use stem cells to repair tissues and other human organs. However, in recent years, with the discovery of extracellular microvesicles, especially exosomes, researchers have been able to offer more exciting alternatives on the subject. Exosomes and microvesicles are derived from different types of bone cells such as mesenchymal stem cells, osteoblasts, and osteoclasts. They are also recognized to play substantial roles in bone remodeling processes including osteogenesis, osteoclastogenesis, and angiogenesis. Specifically, exosomes derived from a mesenchymal stem cell have shown a great potential for the desired purpose. Exosomal products include miRNA, DNA, proteins, and other factors. At present, if it is possible to extract exosomes from various stem cells effectively and load certain products or drugs into them, they can be used in diseases, such as rheumatoid arthritis, osteoarthritis, bone fractures, and other diseases. Of course, to achieve proper clinical use, advances have to be made to establish a promising regenerative ability for microvesicles for treatment purposes in the orthopedic disorders. In this review, we describe the exosomes biogenesis and bone cell derived exosomes in the regenerate process of bone and cartilage remodeling.
C1 [Pourakbari, Ramin; Khodadadi, Meysam; Yousefi, Mehdi] Tabriz Univ Med Sci, Stem Cell Res Ctr, Tabriz, Iran.
   [Pourakbari, Ramin] Tabriz Univ Med Sci, Students Res Comm, Tabriz, Iran.
   [Aghebati-Maleki, Ali; Aghebati-Maleki, Leili] Tabriz Univ Med Sci, Immunol Res Ctr, Tabriz, Iran.
   [Aghebati-Maleki, Leili; Yousefi, Mehdi] Tabriz Univ Med Sci, Dept Immunol, Fac Med, Tabriz, Iran.
C3 Tabriz University of Medical Science; Tabriz University of Medical
   Science; Tabriz University of Medical Science; Tabriz University of
   Medical Science
RP Yousefi, M (corresponding author), Tabriz Univ Med Sci, Stem Cell Res Ctr, Tabriz, Iran.; Aghebati-Maleki, L (corresponding author), Tabriz Univ Med Sci, Immunol Res Ctr, Tabriz, Iran.
EM aghebatil@tbzmed.ac.ir; yousefime@tbzmed.ac.ir
RI ; Aghebati-Maleki, leili/AAD-9398-2022; Yousefi, Mehdi/HHZ-3147-2022
OI Aghebati-Maleki, leili/0000-0002-0044-5961; Aghebati-Maleki,
   leili/0000-0002-0044-5961; Yousefi, Mehdi/0000-0003-0099-6728
FU Tabriz University of Medical Sciences, Tabriz, Iran [63659]
FX This work was supported financially by Research Vice-Chancellor, Tabriz
   University of Medical Sciences, Tabriz, Iran (Grant number: 63659).
CR Al-Nedawi K, 2008, NAT CELL BIOL, V10, P619, DOI 10.1038/ncb1725
   Alvarez ML, 2012, KIDNEY INT, V82, P1024, DOI 10.1038/ki.2012.256
   Anderson JD, 2016, STEM CELLS, V34, P601, DOI 10.1002/stem.2298
   Arslan F, 2013, STEM CELL RES, V10, P301, DOI 10.1016/j.scr.2013.01.002
   Atkin-Smith GK, 2017, SCI REP-UK, V7, DOI 10.1038/srep39846
   Behera Jyotirmaya, 2018, Oncoscience, V5, P181, DOI [10.18632/oncoscience.421, 10.18632/oncoscience.421]
   Bénazet JD, 2009, SCIENCE, V323, P1050, DOI 10.1126/science.1168755
   Blondiaux E, 2017, J TISSUE ENG REGEN M, V11, P3417, DOI 10.1002/term.2255
   Bosurgi L, 2017, SCIENCE, V356, P1072, DOI 10.1126/science.aai8132
   Bouffi C, 2010, PLOS ONE, V5, DOI 10.1371/journal.pone.0014247
   Burkus J. K., 1976, CLIN RADIOGRAPHIC OU, V27, P2396, DOI [10.1097/01.brs.0000030193.26290.dd, DOI 10.1097/01.BRS.0000030193.26290.DD]
   Buschow SI, 2010, IMMUNOL CELL BIOL, V88, P851, DOI 10.1038/icb.2010.64
   Carragee EJ, 2011, SPINE J, V11, P471, DOI 10.1016/j.spinee.2011.04.023
   Civitarese RA, 2017, BASIC RES CARDIOL, V112, DOI 10.1007/s00395-016-0598-6
   Claes L, 2012, NAT REV RHEUMATOL, V8, P133, DOI 10.1038/nrrheum.2012.1
   Collino F, 2017, STEM CELL REV REP, V13, P226, DOI 10.1007/s12015-016-9713-1
   Colombo M, 2013, J CELL SCI, V126, P5553, DOI 10.1242/jcs.128868
   Cosenza S, 2018, THERANOSTICS, V8, P1399, DOI 10.7150/thno.21072
   Cui YZ, 2016, FEBS LETT, V590, P185, DOI 10.1002/1873-3468.12024
   Del Fattore A, 2015, CELL TRANSPLANT, V24, P2615, DOI 10.3727/096368915X687543
   Deng LL, 2015, BONE, V79, P37, DOI 10.1016/j.bone.2015.05.022
   Denzer K, 2000, J CELL SCI, V113, P3365
   Deregibus MC, 2007, BLOOD, V110, P2440, DOI 10.1182/blood-2007-03-078709
   Di Trapani M, 2016, SCI REP-UK, V6, DOI 10.1038/srep24120
   Exosomes C. T., 2011, BIOL REPROD, V3, P15
   Ferreira E, 2018, BONE JOINT RES, V7, P263, DOI 10.1302/2046-3758.74.BJR-2018-0006
   Fujibayashi S, 2003, BIOMATERIALS, V24, P3445, DOI 10.1016/S0142-9612(03)00221-7
   Ge XP, 2009, ARTHRITIS RHEUM-US, V60, P2714, DOI 10.1002/art.24779
   Géminard C, 2001, J BIOL CHEM, V276, P9910, DOI 10.1074/jbc.M009641200
   Goldring MB, 1999, OSTEOARTHR CARTILAGE, V7, P386, DOI 10.1053/joca.1998.0219
   Gonzalez-King H, 2017, STEM CELLS, V35, P1747, DOI 10.1002/stem.2618
   Grayson WL, 2015, NAT REV ENDOCRINOL, V11, P140, DOI 10.1038/nrendo.2014.234
   György B, 2015, ANNU REV PHARMACOL, V55, P439, DOI 10.1146/annurev-pharmtox-010814-124630
   Hankenson KD, 2011, INJURY, V42, P556, DOI 10.1016/j.injury.2011.03.035
   Haumer A, 2018, ADV DRUG DELIVER REV, V129, P285, DOI 10.1016/j.addr.2018.01.010
   Hedbom E, 2002, CELL MOL LIFE SCI, V59, P45, DOI 10.1007/s00018-002-8404-z
   Helwa I, 2017, PLOS ONE, V12, DOI 10.1371/journal.pone.0170628
   Héraud F, 2000, ANN RHEUM DIS, V59, P959, DOI 10.1136/ard.59.12.959
   Hock A, 2017, J PEDIATR SURG, V52, P755, DOI 10.1016/j.jpedsurg.2017.01.032
   Hu K, 2016, BONE, V91, P30, DOI 10.1016/j.bone.2016.06.013
   Jia YC, 2019, STEM CELL RES THER, V10, DOI 10.1186/s13287-018-1115-7
   Katsiougiannis S, 2017, FASEB J, V31, P998, DOI 10.1096/fj.201600984R
   Kitaori T, 2009, ARTHRITIS RHEUM-US, V60, P813, DOI 10.1002/art.24330
   Kowal J, 2014, CURR OPIN CELL BIOL, V29, P116, DOI 10.1016/j.ceb.2014.05.004
   Kumawat K, 2013, FASEB J, V27, P1631, DOI 10.1096/fj.12-217539
   Lee Min-Jae, 2016, Ann Pediatr Endocrinol Metab, V21, P119
   Loi F, 2016, BONE, V86, P119, DOI 10.1016/j.bone.2016.02.020
   Mahnke K, 2002, IMMUNOL CELL BIOL, V80, P477, DOI 10.1046/j.1440-1711.2002.01115.x
   Mao GP, 2018, STEM CELL RES THER, V9, DOI 10.1186/s13287-018-1004-0
   Mao G, 2017, CELL PHYSIOL BIOCHEM, V44, P38, DOI 10.1159/000484579
   Martino MM, 2016, NAT COMMUN, V7, DOI 10.1038/ncomms11051
   Mathivanan S, 2010, J PROTEOMICS, V73, P1907, DOI 10.1016/j.jprot.2010.06.006
   Mengshol JA, 2000, ARTHRITIS RHEUM, V43, P801, DOI 10.1002/1529-0131(200004)43:4<801::AID-ANR10>3.0.CO;2-4
   Monguió-Tortajada M, 2017, THERANOSTICS, V7, P270, DOI 10.7150/thno.16154
   Moya A, 2018, STEM CELLS, V36, P363, DOI 10.1002/stem.2763
   Nakajima A, 2001, J CLIN INVEST, V107, P1293, DOI 10.1172/JCI12037
   Ono T, 2016, NAT COMMUN, V7, DOI 10.1038/ncomms10928
   OReilly A, 2016, BIOMECH MODEL MECHAN, V15, P1279, DOI 10.1007/s10237-016-0759-4
   Otsuru S, 2008, STEM CELLS, V26, P223, DOI 10.1634/stemcells.2007-0515
   Paquet J, 2015, STEM CELL TRANSL MED, V4, P809, DOI 10.5966/sctm.2014-0180
   Patel ZS, 2008, BONE, V43, P931, DOI 10.1016/j.bone.2008.06.019
   Plotnikov EY, 2017, HEART LUNG CIRC, V26, P648, DOI 10.1016/j.hlc.2016.12.002
   Raggatt LJ, 2010, J BIOL CHEM, V285, P25103, DOI 10.1074/jbc.R109.041087
   Robbins PD, 2016, J CLIN INVEST, V126, P1173, DOI 10.1172/JCI81131
   Sadtler K, 2016, NAT REV MATER, V1, DOI 10.1038/natrevmats.2016.40
   Schlundt C, 2018, BONE, V106, P78, DOI 10.1016/j.bone.2015.10.019
   Sellers RS, 1997, J BONE JOINT SURG AM, V79A, P1452, DOI 10.2106/00004623-199710000-00002
   Sharma L, 2013, ANN RHEUM DIS, V72, P235, DOI 10.1136/annrheumdis-2011-201070
   Sims N. A., 2014, BONEKEY REPORTS, V3
   Sims NA, 2012, CURR OSTEOPOROS REP, V10, P109, DOI 10.1007/s11914-012-0096-1
   Skou ST, 2015, NEW ENGL J MED, V373, P1597, DOI 10.1056/NEJMoa1505467
   Solberg LB, 2015, HISTOCHEM CELL BIOL, V143, P195, DOI 10.1007/s00418-014-1272-4
   Sucur A, 2014, INT ORTHOP, V38, P1893, DOI 10.1007/s00264-014-2386-y
   Tao SC, 2017, THERANOSTICS, V7, P180, DOI 10.7150/thno.17133
   ten Berge D, 2008, DEVELOPMENT, V135, P3247, DOI 10.1242/dev.023176
   Théry C, 2002, NAT REV IMMUNOL, V2, P569, DOI 10.1038/nri855
   Toben D, 2011, J BONE MINER RES, V26, P113, DOI 10.1002/jbmr.185
   Van Linthout S, 2014, CARDIOVASC RES, V102, P258, DOI 10.1093/cvr/cvu062
   Vlassov A. V., 2012, BIOCH BIOPHYSICA ACT, V1820
   Wang DQ, 2014, PROTEOMICS, V14, P1922, DOI 10.1002/pmic.201300371
   Wei F, 2019, ACTA BIOMATER, V86, P480, DOI 10.1016/j.actbio.2019.01.006
   Wei JF, 2014, STEM CELLS DEV, V23, P1452, DOI 10.1089/scd.2013.0600
   Withrow J, 2016, ARTHRITIS RES THER, V18, DOI 10.1186/s13075-016-1178-8
   Xie Y, 2017, J CELL MOL MED, V21, P1033, DOI 10.1111/jcmm.13039
   Xin HQ, 2013, J CEREBR BLOOD F MET, V33, P1711, DOI 10.1038/jcbfm.2013.152
   Xue J, 2014, IMMUNITY, V40, P274, DOI 10.1016/j.immuni.2014.01.006
   Yaeger PC, 1997, EXP CELL RES, V237, P318, DOI 10.1006/excr.1997.3781
   Yang C., 2012, INT J RHEUMATOLOGY 2
   Yang K, 2014, PLOS ONE, V9, DOI 10.1371/journal.pone.0094012
   Yeo R.W. Y., 2013, EXOSOMES MICROVESICL, V1, P7, DOI [DOI 10.5772/57460, 10.5772/57460]
   Zhang Y, 2017, J CELL SCI, V130, P1158, DOI 10.1242/jcs.197764
   Zhang ZW, 2016, J AM HEART ASSOC, V5, DOI 10.1161/JAHA.115.002856
   Zhao LM, 2010, TISSUE ENG PT A, V16, P725, DOI [10.1089/ten.tea.2009.0495, 10.1089/ten.TEA.2009.0495]
   Zhu Y, 2017, STEM CELL RES THER, V8, DOI 10.1186/s13287-017-0510-9
NR 94
TC 62
Z9 68
U1 0
U2 47
PU PERGAMON-ELSEVIER SCIENCE LTD
PI OXFORD
PA THE BOULEVARD, LANGFORD LANE, KIDLINGTON, OXFORD OX5 1GB, ENGLAND
SN 0024-3205
EI 1879-0631
J9 LIFE SCI
JI Life Sci.
PD NOV 1
PY 2019
VL 236
AR 116861
DI 10.1016/j.lfs.2019.116861
PG 8
WC Medicine, Research & Experimental; Pharmacology & Pharmacy
WE Science Citation Index Expanded (SCI-EXPANDED)
SC Research & Experimental Medicine; Pharmacology & Pharmacy
GA JG8TF
UT WOS:000492349800020
PM 31513815
DA 2026-02-11
ER

PT J
AU Pendse, S
   Vaidya, A
   Kale, V
AF Pendse, Shalmali
   Vaidya, Anuradha
   Kale, Vaijayanti
TI Clinical applications of pluripotent stem cells and their derivatives:
   current status and future perspectives
SO REGENERATIVE MEDICINE
LA English
DT Review
DE clinical trials; embryonic stem cells; extracellular vesicles; induced
   pluripotent stem cells; pre-clinical studies
ID RETINAL GANGLION-CELLS; EXTRACELLULAR VESICLES; ALZHEIMERS-DISEASE;
   IPSC; TRANSPLANTATION; MICROVESICLES; PROGENITORS; AMELIORATE; THERAPY;
   SAFETY
AB Pluripotent stem cells (PSCs) can differentiate into specific cell types and thus hold great promise in regenerative medicine to treat certain diseases. Hence, several studies have been performed harnessing their salutary properties in regenerative medicine. Despite several challenges associated with the clinical applications of PSCs, worldwide efforts are harnessing their potential in the regeneration of damaged tissues. Several clinical trials have been performed using PSCs or their derivatives. However, the delay in publishing the data obtained in the trials has led to a lack of awareness about their outcomes, resulting in apprehension about cellular therapies. Here, the authors review the published papers containing data from recent clinical trials done with PSCs. PSC-derived extracellular vesicles hold great potential in regenerative therapy. Since published papers containing the data obtained in clinical trials on PSC-derived extracellular vesicles are not available yet, the authors have reviewed some of the pre-clinical work done with them.
   Plain language summary Embryonic stem cells (ESCs) can make all types of cells in the body. Likewise, induced pluripotent stem cells (iPSCs), which are laboratory-generated counterparts of ESCs, possess similar properties. ESCs and iPSCs have immense application in regenerative medicine, as they can be the only cure for certain diseases and conditions that are incurable with currently available treatments; however, several challenges remain. Notably, many clinical trials using these cells or their products are going on globally. However, due to the extensive time frame required to complete the clinical trials and publish the data obtained, the outcomes of these trials do not reach the general population. This delay in information flow to the public domain creates apprehension about cellular therapy. Here, the authors have reviewed recent publications documenting the results obtained in the clinical trials done with ESCs and iPSCs (together referred to as pluripotent stem cells). The vesicles (called extracellular vesicles) secreted by pluripotent stem cells also have great regenerative potential. Since published papers containing the results obtained in clinical trials done with these vesicles are not available yet, the authors have reviewed some pre-clinical work done on them.
C1 [Pendse, Shalmali; Vaidya, Anuradha; Kale, Vaijayanti] Symbiosis Int Deemed Univ, Symbiosis Ctr Stem Cell Res, Pune 412115, Maharashtra, India.
   [Pendse, Shalmali; Vaidya, Anuradha; Kale, Vaijayanti] Symbiosis Int Deemed Univ, Symbiosis Sch Biol Sci, Pune 412115, Maharashtra, India.
C3 Symbiosis International University; Symbiosis International University;
   Symbiosis School of Biological Sciences (SSBS)
RP Kale, V (corresponding author), Symbiosis Int Deemed Univ, Symbiosis Ctr Stem Cell Res, Pune 412115, Maharashtra, India.; Kale, V (corresponding author), Symbiosis Int Deemed Univ, Symbiosis Sch Biol Sci, Pune 412115, Maharashtra, India.
EM vaijayanti.kale@ssbs.edu.in
RI Pendse, Shalmali/KIE-4750-2024; Kale, Vaijayanti/R-9342-2019; Vaidya,
   Anuradha/AFN-2363-2022
OI Pendse, Shalmali/0000-0001-7389-3223; Kale,
   Vaijayanti/0000-0001-7498-7563; Vaidya, Anuradha/0000-0001-7451-7414
CR Adamiak M, 2018, CIRC RES, V122, P296, DOI 10.1161/CIRCRESAHA.117.311769
   Armijo E, 2021, CELLS-BASEL, V10, DOI 10.3390/cells10071802
   Baldari S, 2017, INT J MOL SCI, V18, DOI 10.3390/ijms18102087
   Barati M, 2021, STEM CELL REV REP, V17, P1975, DOI 10.1007/s12015-021-10199-7
   Bellin MD, 2020, DIABETOLOGIA, V63, P2049, DOI 10.1007/s00125-020-05184-7
   Bhartiya D, 2019, CIRC RES, V124, P840, DOI 10.1161/CIRCRESAHA.118.313823
   Caldas HC, 2017, STEM CELLS INT, V2017, DOI 10.1155/2017/7428316
   Carpenedo R.L., 2013, Biomaterials Science, VThird, P487
   Cayabyab F, 2021, FRONT ENDOCRINOL, V12, DOI 10.3389/fendo.2021.732431
   Cha MY, 2017, STEM CELL TRANSL MED, V6, P293, DOI 10.5966/sctm.2016-0081
   Chamberlain SJ, 2016, HUM MOL GENET, V25, pR173, DOI 10.1093/hmg/ddw209
   Chan SW, 2020, FRONT CELL DEV BIOL, V8, DOI 10.3389/fcell.2020.00070
   Chen S, 2020, STEM CELL RES THER, V11, DOI 10.1186/s13287-020-01793-6
   Collino F, 2020, CELLS-BASEL, V9, DOI 10.3390/cells9020453
   Correa BL, 2021, THERANOSTICS, V11, P10114, DOI 10.7150/thno.62304
   Correa-Giannêlla ML, 2009, DIABETOL METAB SYNDR, V1, DOI 10.1186/1758-5996-1-9
   Cyranoski D, 2018, NATURE, V555, P428, DOI 10.1038/d41586-018-03268-4
   Desai N, 2015, REPROD BIOL ENDOCRIN, V13, DOI 10.1186/s12958-015-0005-4
   Deuse T, 2021, P NATL ACAD SCI USA, V118, DOI 10.1073/pnas.2022091118
   Doi D, 2020, NAT COMMUN, V11, DOI 10.1038/s41467-020-17165-w
   Eckert A, 2015, STEM CELL TRANSL MED, V4, P841, DOI 10.5966/sctm.2014-0184
   Eguizabal C, 2019, HUM REPROD OPEN, V2019, DOI 10.1093/hropen/hoy024
   El Harane N, 2018, EUR HEART J, V39, P1835, DOI 10.1093/eurheartj/ehy012
   Fan CM, 2020, FRONT CELL DEV BIOL, V8, DOI 10.3389/fcell.2020.00036
   Flahou C, 2021, FRONT IMMUNOL, V12, DOI 10.3389/fimmu.2021.662360
   Geng ZH, 2017, PLOS ONE, V12, DOI 10.1371/journal.pone.0173575
   Gong J, 2020, STEM CELL TRANSL MED, V9, P364, DOI 10.1002/sctm.19-0321
   Gorecka J, 2019, STEM CELL RES THER, V10, DOI 10.1186/s13287-019-1185-1
   Han X, 2019, P NATL ACAD SCI USA, V116, P10441, DOI 10.1073/pnas.1902566116
   Han Z, 2021, J EXTRACELL VESICLES, V10, DOI 10.1002/jev2.12054
   Hazim RA, 2017, STEM CELL RES THER, V8, DOI 10.1186/s13287-017-0652-9
   He FZ, 2021, FRONT CELL DEV BIOL, V9, DOI 10.3389/fcell.2021.669011
   Herberts CA, 2011, J TRANSL MED, V9, DOI 10.1186/1479-5876-9-29
   Huang CY, 2019, J BIOMED SCI, V26, DOI 10.1186/s12929-019-0578-x
   Jalnapurkar S, 2019, STEM CELLS, V37, P128, DOI 10.1002/stem.2912
   Jang Y, 2019, EXP MOL MED, V51, DOI 10.1038/s12276-018-0190-2
   Jeske R, 2020, TISSUE ENG PART B-RE, V26, P129, DOI [10.1089/ten.teb.2019.0252, 10.1089/ten.TEB.2019.0252]
   Karagiannis Peter, 2018, JMA J, V1, P6, DOI [10.31662/jmaj.2018-0005, 10.31662/jmaj.2018-0005]
   Kawase E, 2020, STEM CELL RES, V49, DOI 10.1016/j.scr.2020.102020
   Khan M, 2015, CIRC RES, V117, P52, DOI 10.1161/CIRCRESAHA.117.305990
   Kimbrel EA, 2016, REGEN MED, V11, P831, DOI 10.2217/rme-2016-0117
   Koga K, 2020, INFLAMM REGEN, V40, DOI 10.1186/s41232-020-00132-9
   Kondo Y, 2018, J DIABETES INVEST, V9, P234, DOI 10.1111/jdi.12702
   Kulkarni R, 2018, STEM CELLS, V36, P420, DOI 10.1002/stem.2756
   Lee SY, 2016, STEM CELLS INT, V2016, DOI 10.1155/2016/2725670
   Lener T, 2015, J EXTRACELL VESICLES, V4, DOI 10.3402/jev.v4.30087
   Li SY, 2021, CELL PROLIFERAT, V54, DOI 10.1111/cpr.13100
   Liu MY, 2020, STEM CELL RES THER, V11, DOI 10.1186/s13287-019-1508-2
   Liu Y, 2018, CELL DISCOV, V4, DOI 10.1038/s41421-018-0053-y
   Loyer X, 2014, CIRC RES, V114, P345, DOI 10.1161/CIRCRESAHA.113.300858
   Mahla Ranjeet Singh, 2016, Int J Cell Biol, V2016, P6940283, DOI [10.1155/2016/6940283, 10.1155/2016/6940283]
   Malik Nasir, 2013, Methods Mol Biol, V997, P23, DOI 10.1007/978-1-62703-348-0_3
   Menasché P, 2018, J AM COLL CARDIOL, V71, P429, DOI 10.1016/j.jacc.2017.11.047
   Miura K, 2009, NAT BIOTECHNOL, V27, P743, DOI 10.1038/nbt.1554
   Moradi S, 2019, STEM CELL RES THER, V10, DOI 10.1186/s13287-019-1455-y
   Murry CE, 2008, CELL, V132, P661, DOI 10.1016/j.cell.2008.02.008
   O'Shea O, 2020, STEM CELL RES, V45, DOI 10.1016/j.scr.2020.101773
   Okuno H, 2021, REGEN THER, V18, P275, DOI 10.1016/j.reth.2021.08.001
   Omole AE, 2018, PEERJ, V6, DOI 10.7717/peerj.4370
   Oswald J, 2021, MOL THER-METH CLIN D, V21, P180, DOI 10.1016/j.omtm.2021.03.004
   Pang YA, 2021, FRONT CARDIOVASC MED, V8, DOI 10.3389/fcvm.2021.638771
   Papp B, 2011, CELL RES, V21, P486, DOI 10.1038/cr.2011.28
   Qiu TG, 2019, NPJ REGEN MED, V4, DOI 10.1038/s41536-019-0081-8
   Ramzy A, 2021, CELL STEM CELL, V28, P2047, DOI 10.1016/j.stem.2021.10.003
   Ratajczak J, 2006, LEUKEMIA, V20, P847, DOI 10.1038/sj.leu.2404132
   Ribeiro PdC, 2020, STEM CELL RES THER, V11, DOI 10.1186/s13287-020-02060-4
   Rowe RG, 2019, NAT REV GENET, V20, P377, DOI 10.1038/s41576-019-0100-z
   Sackett SD, 2016, TRANSPLANT REV-ORLAN, V30, P61, DOI 10.1016/j.trre.2016.02.001
   Saint-Pol J, 2020, CELLS-BASEL, V9, DOI 10.3390/cells9040851
   Santoso MR, 2020, J AM HEART ASSOC, V9, DOI 10.1161/JAHA.119.014345
   Schwartz SD, 2016, INVEST OPHTH VIS SCI, V57, DOI 10.1167/iovs.15-18681
   Schweitzer JS, 2020, NEW ENGL J MED, V382, P1926, DOI 10.1056/NEJMoa1915872
   Shapiro AMJ, 2021, CELL REP MED, V2, DOI 10.1016/j.xcrm.2021.100466
   Silver SE, 2021, FRONT CARDIOVASC MED, V8, DOI 10.3389/fcvm.2021.707890
   Simeon M, 2021, CELLS-BASEL, V10, DOI 10.3390/cells10113112
   Sivandzade F, 2021, INT J MOL SCI, V22, DOI 10.3390/ijms22042153
   Smith EN, 2019, STEM CELL REP, V12, P1342, DOI 10.1016/j.stemcr.2019.04.012
   Solomon S, 2015, STEM CELL REV REP, V11, P1, DOI 10.1007/s12015-014-9574-4
   Steeg R, 2020, STEM CELL RES, V49, DOI 10.1016/j.scr.2020.102034
   Sugai K, 2021, REGEN THER, V18, P321, DOI 10.1016/j.reth.2021.08.005
   Takagi S, 2019, OPHTHALMOL RETINA, V3, P850, DOI 10.1016/j.oret.2019.04.021
   Takahashi Jun, 2020, Regen Ther, V13, P18, DOI [10.1016/j.reth.2020.06.002, 10.1016/j.reth.2020.06.002]
   Takahashi K, 2006, CELL, V126, P663, DOI 10.1016/j.cell.2006.07.024
   Thomson JA, 1998, SCIENCE, V282, P1145, DOI 10.1126/science.282.5391.1145
   Todorova D, 2017, CIRC RES, V120, P1658, DOI 10.1161/CIRCRESAHA.117.309681
   Turner D, 2020, RAMBAM MAIMONIDES ME, V11, DOI 10.5041/RMMJ.10401
   Umekage M, 2019, INFLAMM REGEN, V39, DOI 10.1186/s41232-019-0106-0
   Volarevic V, 2018, INT J MED SCI, V15, P36, DOI 10.7150/ijms.21666
   Wang YQ, 2020, CELL DEATH DIS, V11, DOI 10.1038/s41419-020-02955-3
   Wu Q, 2020, CELL DEATH DIS, V11, DOI 10.1038/s41419-020-2508-y
   Wu YR, 2021, INVEST OPHTH VIS SCI, V62, DOI 10.1167/iovs.62.13.26
   Xu HG, 2019, CELL STEM CELL, V24, P566, DOI 10.1016/j.stem.2019.02.005
   Yagi T, 2011, HUM MOL GENET, V20, P4530, DOI 10.1093/hmg/ddr394
   Yamanaka S, 2020, CELL STEM CELL, V27, P523, DOI 10.1016/j.stem.2020.09.014
   Ye K, 2020, SCI REP-UK, V10, DOI 10.1038/s41598-020-70979-y
   Yu L, 2021, STEM CELL RES THER, V12, DOI 10.1186/s13287-021-02460-0
   Yuan LZ, 2018, FRONT MICROBIOL, V9, DOI 10.3389/fmicb.2018.00908
   Yuan Y, 2018, FRONT PHARMACOL, V9, DOI 10.3389/fphar.2018.00547
   Yue W, 2015, STEM CELL REP, V5, P776, DOI 10.1016/j.stemcr.2015.09.010
   Zakrzewski W, 2019, STEM CELL RES THER, V10, DOI 10.1186/s13287-019-1165-5
   Zhu DL, 2020, STEM CELL RES THER, V11, DOI 10.1186/s13287-020-01608-8
   Zhu QW, 2019, ADV SCI, V6, DOI 10.1002/advs.201801899
   Zhu Y, 2017, STEM CELL RES THER, V8, DOI 10.1186/s13287-017-0510-9
NR 103
TC 8
Z9 9
U1 0
U2 17
PU FUTURE MEDICINE LTD
PI LONDON
PA UNITEC HOUSE, 3RD FLOOR, 2 ALBERT PLACE, FINCHLEY CENTRAL, LONDON, N3
   1QB, ENGLAND
SN 1746-0751
EI 1746-076X
J9 REGEN MED
JI Regen. Med.
PD SEP
PY 2022
VL 17
IS 9
BP 677
EP 690
DI 10.2217/rme-2022-0045
EA JUN 2022
PG 14
WC Cell & Tissue Engineering; Engineering, Biomedical
WE Science Citation Index Expanded (SCI-EXPANDED)
SC Cell Biology; Engineering
GA 3C0FZ
UT WOS:000810902600001
PM 35703035
DA 2026-02-11
ER

PT J
AU van Maanen, JC
   Bach, FC
   Braun, TS
   Giovanazzi, A
   van Balkom, BWM
   Templin, M
   Wauben, MHM
   Tryfonidou, MA
AF van Maanen, Josette C.
   Bach, Frances C.
   Braun, Theresa S.
   Giovanazzi, Alberta
   van Balkom, Bas W. M.
   Templin, Markus
   Wauben, Marca H. M.
   Tryfonidou, Marianna A.
TI A Combined Western and Bead-Based Multiplex Platform to Characterize
   Extracellular Vesicles
SO TISSUE ENGINEERING PART C-METHODS
LA English
DT Article
DE DigiWest technology; extracellular vesicles; protein markers; multiplex
   characterization
ID SONIC HEDGEHOG; CELLS
AB In regenerative medicine, extracellular vesicles (EVs) are considered as a promising cell-free approach. EVs are lipid bilayer-enclosed vesicles secreted by cells and are key players in intercellular communication. EV-based therapeutic approaches have unique advantages over the use of cell-based therapies, such as a high biological, but low immunogenic and tumorigenic potential. To analyze the purity and biochemical composition of EV preparations, the International Society for Extracellular Vesicles (ISEV) has prepared guidelines recommending the analysis of multiple (EV) markers, as well as proteins coisolated/recovered with EVs. Traditional methods for EV characterization, such as Western blotting, require a relatively high EV sample/protein input for the analysis of one protein. We here evaluate a combined Western and bead-based multiplex platform, called DigiWest, for its ability to detect simultaneously multiple EV markers in an EV-containing sample with inherent low protein input. DigiWest analysis was performed on EVs from various sources and species, including mesenchymal stromal cells, notochordal cells, and milk, from human, pig, and dog. The study established a panel of nine antibodies that can be used as cross-species for the detection of general EV markers and coisolates in accordance with the ISEV guidelines. This optimized panel facilitates the parallel evaluation of EV-containing samples, allowing for a comprehensive characterization and assessment of their purity. The total protein input for marker analysis with DigiWest was 1 mu g for all nine antibodies, compared with similar to 10 mu g protein input required for traditional Western blotting for one antibody. These findings demonstrate the potential of the DigiWest technique for characterizing various types of EVs in the regenerative medicine field.
   Impact statementIn regenerative medicine, extracellular vesicles (EVs) have gained attention as a cell-free approach because of their high biological and low immunogenic/tumorigenic potential. We here explored a multiplex bead-based Western blot technique (DigiWest) for the characterization of EV preparations from different sources and species with regenerative potential. Using this technology, which can simultaneously detect many different proteins in a single EV sample and requires low total protein input, we established a panel of nine antibodies that can be used for cross-species EV preparations analysis. As such, the DigiWest technology might facilitate the translation of EV-based regenerative approaches.
C1 [van Maanen, Josette C.; Bach, Frances C.; Tryfonidou, Marianna A.] Univ Utrecht, Fac Vet Med, Dept Clin Sci, Utrecht, Netherlands.
   [Braun, Theresa S.; Templin, Markus] Univ Tubingen, NMI Nat & Med Sci Inst, Reutlingen, Germany.
   [Giovanazzi, Alberta; Wauben, Marca H. M.] Univ Utrecht, Fac Vet Med, Dept Biomol Hlth Sci, Utrecht, Netherlands.
   [van Balkom, Bas W. M.] Univ Med Ctr Utrecht, Dept Nephrol & Hypertens, Utrecht, Netherlands.
   [Templin, Markus] NMI TT Pharmaserv, Berlin, Germany.
   [Tryfonidou, Marianna A.] Univ Utrecht, Fac Vet Med, Dept Clin Sci, Yalelaan 108, NL-3584 CM Utrecht, Netherlands.
C3 Utrecht University; Eberhard Karls University of Tubingen; Utrecht
   University; Utrecht University; Utrecht University Medical Center;
   Utrecht University
RP Tryfonidou, MA (corresponding author), Univ Utrecht, Fac Vet Med, Dept Clin Sci, Yalelaan 108, NL-3584 CM Utrecht, Netherlands.
EM m.a.tryfonidou@uu.nl
RI ; Tryfonidou, Marianna/O-3114-2017
OI van Maanen, Josette/0000-0003-0709-4735; Wauben,
   Marca/0000-0003-0360-0311; Tryfonidou, Marianna/0000-0002-2333-7162;
   Braun, Theresa/0000-0003-2065-5840
FU The authors thank prof. An Hendrix, PhD candidates Claudio Pinheiro and
   Quentin Roux (Laboratory for Experimental Cancer Research-UGent) for
   providing support with milk-EV isolation and protein quantification.
FX The authors thank prof. An Hendrix, PhD candidates Claudio Pinheiro and
   Quentin Roux (Laboratory for Experimental Cancer Research-UGent) for
   providing support with milk-EV isolation and protein quantification.
CR Aarts J, 2021, FRONT IMMUNOL, V12, DOI 10.3389/fimmu.2021.703277
   Bach FC, 2015, EUR CELLS MATER, V30, P132, DOI 10.22203/eCM.v030a10
   Bach F, 2017, ONCOTARGET, V8, P88845, DOI 10.18632/oncotarget.21483
   Bach FC, 2022, FRONT CELL DEV BIOL, V9, DOI 10.3389/fcell.2021.780749
   Bach FC, 2019, JOR SPINE, V2, DOI 10.1002/jsp2.1071
   Bender J, 2019, BIOL CHEM, V400, P813, DOI 10.1515/hsz-2018-0443
   Choi KS, 2012, MECH DEVELOP, V129, P255, DOI 10.1016/j.mod.2012.07.003
   Claridge B, 2021, FRONT CELL DEV BIOL, V09, DOI 10.3389/fcell.2021.734720
   Corbett MS, 2017, BMC MED, V15, DOI 10.1186/s12916-017-0818-4
   Cui W, 2010, CANCER SCI, V101, P927, DOI 10.1111/j.1349-7006.2010.01495.x
   De Jong OG, 2014, FRONT IMMUNOL, V5, P1, DOI 10.3389/fimmu.2014.00608
   Dodson BP, 2015, BMC BIOTECHNOL, V15, DOI 10.1186/s12896-015-0190-4
   Driscoll D, 2017, STEM CELL TRANSL MED, V6, DOI 10.1002/sctm.16-0487
   El-Kadiry AE, 2021, FRONT MED-LAUSANNE, V8, DOI 10.3389/fmed.2021.756029
   Gardiner C, 2016, J EXTRACELL VESICLES, V5, DOI 10.3402/jev.v5.32945
   Han Y, 2019, CELLS-BASEL, V8, DOI 10.3390/cells8080886
   Herrmann M, 2021, FRONT BIOENG BIOTECH, V8, DOI 10.3389/fbioe.2020.624096
   Khatri M, 2018, STEM CELL RES THER, V9, DOI 10.1186/s13287-018-0774-8
   Kim HY, 2022, SMALL, V18, DOI 10.1002/smll.202106569
   Kodam SP, 2021, TECHNOL CANCER RES T, V20, DOI 10.1177/15330338211041203
   Kou M, 2022, CELL DEATH DIS, V13, DOI 10.1038/s41419-022-05034-x
   Lee NN, 2021, JOR SPINE, V4, DOI 10.1002/jsp2.1162
   Liu S, 2022, ACTA PHARM SIN B, V12, P3822, DOI 10.1016/j.apsb.2022.05.002
   Ludwig N, 2019, INT J MOL SCI, V20, DOI 10.3390/ijms20194684
   Nguyen VVT, 2022, J EXTRACELL VESICLES, V11, DOI 10.1002/jev2.12280
   Ni Kareemah, 2020, Med Sci (Basel), V8, DOI [10.3390/medsci8040046, 10.3390/medsci8040046]
   Ohi MD, 2022, J MEMBRANE BIOL, V255, P375, DOI 10.1007/s00232-022-00259-5
   Petrus-Reurer S, 2021, COMMUN BIOL, V4, DOI 10.1038/s42003-021-02237-4
   Pocsfalvi G, 2016, MASS SPECTROM REV, V35, P3, DOI 10.1002/mas.21457
   Prins HJ, 2009, TISSUE ENG PT A, V15, P3741, DOI [10.1089/ten.tea.2008.0666, 10.1089/ten.TEA.2008.0666]
   Ramirez MI, 2018, NANOSCALE, V10, P881, DOI 10.1039/c7nr08360b
   Raposo G, 2021, FASEB BIOADV, V3, P456, DOI 10.1096/fba.2021-00009
   Risbud MV, 2015, J ORTHOP RES, V33, P283, DOI 10.1002/jor.22789
   Silachev DN, 2019, CELLS-BASEL, V8, DOI 10.3390/cells8030258
   Singh KK, 2021, FUTUR J PHARM SCI, V7, DOI 10.1186/s43094-021-00386-1
   Somiya M, 2018, J EXTRACELL VESICLES, V7, DOI 10.1080/20013078.2018.1440132
   Spillekom S., 2017, Global Spine J, V4, DOI [10.1055/S-0034-1376553, DOI 10.1055/S-0034-1376553]
   Tang YY, 2021, STEM CELL RES THER, V12, DOI 10.1186/s13287-021-02138-7
   Théry C, 2018, J EXTRACELL VESICLES, V7, DOI 10.1080/20013078.2018.1535750
   Treindl F, 2016, NAT COMMUN, V7, DOI 10.1038/ncomms12852
   van Herwijnen MJC, 2016, MOL CELL PROTEOMICS, V15, P3412, DOI 10.1074/mcp.M116.060426
   Vergauwen G, 2017, SCI REP-UK, V7, DOI 10.1038/s41598-017-02599-y
   Wang SQ, 2020, CELL DEATH DIS, V11, DOI 10.1038/s41419-020-2667-x
   Wang ZG, 2020, STEM CELL RES THER, V11, DOI 10.1186/s13287-020-02032-8
   Zhang XY, 2021, FRONT CELL DEV BIOL, V9, DOI 10.3389/fcell.2021.777441
   Zhu XH, 2017, J EXTRACELL VESICLES, V6, DOI 10.1080/20013078.2017.1324730
   Zonneveld MI, 2021, J EXTRACELL VESICLES, V10, DOI [10.1101/2020.04.29.068841, 10.1002/jev2.12071]
NR 47
TC 5
Z9 5
U1 2
U2 13
PU MARY ANN LIEBERT, INC
PI NEW ROCHELLE
PA 140 HUGUENOT STREET, 3RD FL, NEW ROCHELLE, NY 10801 USA
SN 1937-3384
EI 1937-3392
J9 TISSUE ENG PART C-ME
JI Tissue Eng. Part C-Methods
PD NOV 1
PY 2023
VL 29
IS 11
BP 493
EP 504
DI 10.1089/ten.tec.2023.0056
PG 12
WC Cell & Tissue Engineering; Cell Biology; Engineering, Biomedical;
   Materials Science, Biomaterials
WE Science Citation Index Expanded (SCI-EXPANDED)
SC Cell Biology; Engineering; Materials Science
GA X2OA5
UT WOS:001096889000001
PM 37470213
OA Green Submitted, hybrid
DA 2026-02-11
ER

PT J
AU Clos-Sansalvador, M
   Monguió-Tortajada, M
   Grau-Leal, F
   de Porras, VR
   Garcia, SG
   Sanroque-Muñoz, M
   Font-Morón, M
   Franquesa, M
   Borràs, FE
AF Clos-Sansalvador, Marta
   Monguio-Tortajada, Marta
   Grau-Leal, Ferran
   de Porras, Vicenc Ruiz
   Garcia, Sergio G.
   Sanroque-Munoz, Marta
   Font-Moron, Miriam
   Franquesa, Marcella
   Borras, Francesc E.
TI Agarose spot migration assay to measure the chemoattractant potential of
   extracellular vesicles: applications in regenerative medicine and cancer
   metastasis
SO BMC BIOLOGY
LA English
DT Article
DE Extracellular vesicles; Exosomes; Migration; Recruitment; Agarose;
   Cancer; Regenerative medicine; Function; Metastasis
ID IN-VITRO; CELLS; MOTILITY
AB BackgroundThe recruitment of effector cells is one of the novel functions described for extracellular vesicles (EVs) that needs further study. For instance, cell recruitment by mesenchymal stromal cell derived-EVs (MSC-EVs) is one of the features by which MSC-EVs may induce regeneration and ameliorate tissue injury. On the other hand, increasing evidence suggests that cancer EVs play an important role in the preparation of the pre-metastatic niche (PMN) by recruiting their primary tumour cells. Understanding and measuring the potential of MSC-EVs or cancer-EVs to induce cell migration and recruitment is essential for cell-free therapeutic approaches and/or for a better knowledge of cancer metastasis, respectively. In this context, classical in vitro migration assays do not completely mimic the potential situation by which EVs exert their chemotactic capacity.ResultsWe adapted an agarose spot migration assay as an in vitro system to evaluate the cell recruitment capacity of locally delivered or localized EVs. Cell migration was tracked for 12 h or 48 h, respectively. Thereafter, endpoint migration images and time-lapse videos were analysed to quantify several parameters aiming to determine the migration of cells to either MSC-EV or pro-metastatic EV. The number of cells contained inside the agarose spots, the migration distance, the area occupied by cells, the directionality of the cell movement, and the Euclidean distance were measured. This multi-parametric evaluation revealed the potential of different MSC-EV preparations to recruit endothelial cells and to detect an enhanced recruitment capacity of highly metastatic PC3-derived EVs (PC3-EVs) compared to low-metastatic LNCaP-EVs in a tumour cell-specific manner.ConclusionsOverall, this agarose spot migration assay may offer a diversity of measurements and migration settings not provided by classical migration assays and reveal its potential use in the EV field in two different contexts with recruitment in common: regeneration and cancer metastasis.
C1 [Clos-Sansalvador, Marta; Monguio-Tortajada, Marta; Garcia, Sergio G.; Sanroque-Munoz, Marta; Font-Moron, Miriam; Franquesa, Marcella; Borras, Francesc E.] Univ Hosp Germans Trias i Pujol HUGTiP, Germans Trias i Pujol Res Inst IGTP, REMAR IGTP Grp, Can Ruti Campus, Barcelona 08916, Catalonia, Spain.
   [Clos-Sansalvador, Marta; Monguio-Tortajada, Marta; Garcia, Sergio G.; Sanroque-Munoz, Marta; Font-Moron, Miriam; Franquesa, Marcella; Borras, Francesc E.] Univ Hosp Germans Trias i Pujol HUGTiP, Nephrol Dept, Can Ruti Campus, Barcelona 08916, Catalonia, Spain.
   [Clos-Sansalvador, Marta; Garcia, Sergio G.] Univ Autonoma Barcelona UAB, Dept Cell Biol Physiol & Immunol, Bellaterra, Spain.
   [Monguio-Tortajada, Marta] Univ Hosp Germans Trias i Pujol HUGTiP, Germans Trias i Pujol Res Inst IGTP, ICREC Res Program, Can Ruti Campus, Badalona, Catalonia, Spain.
   [Monguio-Tortajada, Marta] Univ Hosp Germans Trias i Pujol HUGTiP, Cardiol Dept, Can Ruti Campus, Badalona, Catalonia, Spain.
   [Grau-Leal, Ferran] Catalan Inst Oncol, Germans Trias i Pujol Res Inst IGTP, ProCURE Program, RCPB Grp,CARE Program, Carretera Can Ruti,Cami Escoles S-N, Badalona 08916, Spain.
   [de Porras, Vicenc Ruiz] Germans Trias i Pujol Res Inst IGTP, CARE Program, Badalona, Spain.
   [de Porras, Vicenc Ruiz] Catalan Inst Oncol, Badalona Appl Res Grp Oncol B ARGO, Badalona, Spain.
   [Borras, Francesc E.] Univ Barcelona UB, Dept Cell Biol Physiol & Immunol, Barcelona, Spain.
C3 Fundacio Institut d'Investigacio en Ciencies de la Salut Germans Trias i
   Pujol (IGTP); Autonomous University of Barcelona; Fundacio Institut
   d'Investigacio en Ciencies de la Salut Germans Trias i Pujol (IGTP);
   Institut Catala d'Oncologia; Fundacio Institut d'Investigacio en
   Ciencies de la Salut Germans Trias i Pujol (IGTP); Fundacio Institut
   d'Investigacio en Ciencies de la Salut Germans Trias i Pujol (IGTP);
   Institut Catala d'Oncologia; University of Barcelona
RP Franquesa, M; Borràs, FE (corresponding author), Univ Hosp Germans Trias i Pujol HUGTiP, Germans Trias i Pujol Res Inst IGTP, REMAR IGTP Grp, Can Ruti Campus, Barcelona 08916, Catalonia, Spain.; Franquesa, M; Borràs, FE (corresponding author), Univ Hosp Germans Trias i Pujol HUGTiP, Nephrol Dept, Can Ruti Campus, Barcelona 08916, Catalonia, Spain.; Borràs, FE (corresponding author), Univ Barcelona UB, Dept Cell Biol Physiol & Immunol, Barcelona, Spain.
EM mfranquesa@igtp.cat
RI ; Monguió-Tortajada, Marta/Y-7446-2019; Garcia Garcia,
   Sergio/AAS-9216-2021; BORRAS, FRANCESC E/P-2287-2017; Franquesa,
   Marcella/A-7231-2017
OI Garcia Garcia, Sergio/0000-0001-7698-3734; Font Morón,
   Miriam/0000-0002-4714-252X; Monguió-Tortajada,
   Marta/0000-0003-2125-0810; Grau Leal, Ferran/0000-0003-3072-2250;
   BORRAS, FRANCESC E/0000-0003-4038-1912; Clos Sansalvador,
   Marta/0000-0001-8522-7818; Franquesa, Marcella/0000-0002-1287-8908
FU ISCIII [FI20/00021, MS19/00018]; ERDF/ESF; Catalan Health department
   ("Departament de Salut") [SLT017/20/000158]; Joan Oro of the Secretaria
   d'Universitats i Recerca del Departament de Recerca i Universitats de la
   Generalitat de Catalunya [2023 FI-3 00065]; European Social Funds Plus;
   Health Department of the Catalan Government (Generalitat de Catalunya)
FX M.C.S and M.F. are supported by grants from ISCIII (FI20/00021 and
   MS19/00018), co-funded by ERDF/ESF, "Investing in your future". S.G.G.
   is supported by a grant from the Catalan Health department ("Departament
   de Salut") (PERIS-PIF-Salut (SLT017/20/000158). F.G.L. is supported by
   an AGAUR-FI grant (2023 FI-3 00065) from the predoctoral program Joan
   Oro of the Secretaria d'Universitats i Recerca del Departament de
   Recerca i Universitats de la Generalitat de Catalunya and the European
   Social Funds Plus. F.E.B. is a researcher from Germans Trias i Pujol
   Health Science Research Institute, supported by the Health Department of
   the Catalan Government (Generalitat de Catalunya).
CR Ahmed M, 2017, SCI REP-UK, V7, DOI 10.1038/s41598-017-00949-4
   Aquino-Martínez R, 2019, PLOS ONE, V14, DOI 10.1371/journal.pone.0210301
   Aquino-Martínez R, 2017, STEM CELL RES THER, V8, DOI 10.1186/s13287-017-0713-0
   Bellomo C, 2016, BRIT J CANCER, V115, P761, DOI 10.1038/bjc.2016.255
   Berenguer J, 2018, J EXTRACELL VESICLES, V7, DOI 10.1080/20013078.2018.1446660
   Binlateh T, 2022, J DENT SCI, V17, P1677, DOI 10.1016/j.jds.2022.03.002
   Börger V, 2017, INT J MOL SCI, V18, DOI 10.3390/ijms18071450
   Brennan MA, 2020, ADV FUNCT MATER, V30, DOI 10.1002/adfm.201909125
   Calle A, 2022, CELLS-BASEL, V11, DOI 10.3390/cells11121858
   Calle A, 2021, INT J MOL SCI, V22, DOI 10.3390/ijms22115638
   Calle A, 2021, J CELL PHYSIOL, V236, P1054, DOI 10.1002/jcp.29915
   Calle A, 2019, STEM CELL RES THER, V10, DOI 10.1186/s13287-018-1129-1
   Calle A, 2018, STEM CELL RES THER, V9, DOI 10.1186/s13287-018-0933-y
   Clos-Sansalvador M, 2022, INT J MOL SCI, V23, DOI 10.3390/ijms23179539
   Costa-Silva B, 2015, NAT CELL BIOL, V17, P816, DOI 10.1038/ncb3169
   de Lucas B, 2018, J CELL MOL MED, V22, P746, DOI 10.1111/jcmm.13422
   Han CS, 2019, BIOMATER SCI-UK, V7, P2920, DOI 10.1039/c9bm00101h
   He M, 2015, CARCINOGENESIS, V36, P1008, DOI 10.1093/carcin/bgv081
   He XJ, 2022, INT J MOL MED, V49, DOI 10.3892/ijmm.2021.5060
   Hwang S, 2021, FRONT CELL DEV BIOL, V9, DOI 10.3389/fcell.2021.652791
   Hwang S, 2020, INT J MOL SCI, V21, DOI 10.3390/ijms21228429
   Kramer N, 2013, MUTAT RES-REV MUTAT, V752, P10, DOI 10.1016/j.mrrev.2012.08.001
   Loch C, 2018, PLACENTA, V64, P17, DOI 10.1016/j.placenta.2018.02.004
   Mardpour S, 2019, ACS APPL MATER INTER, V11, P37421, DOI 10.1021/acsami.9b10126
   Monguió-Tortajada M, 2021, BIOACT MATER, V6, P3314, DOI 10.1016/j.bioactmat.2021.02.026
   Monguio-Tortajada Marta, 2019, Curr Protoc Stem Cell Biol, V49, pe82, DOI [10.1002/cpsc.82, 10.1002/cpsc.82]
   Monguió-Tortajada M, 2017, THERANOSTICS, V7, P270, DOI 10.7150/thno.16154
   Mouritzen MV, 2018, JOVE-J VIS EXP, DOI 10.3791/57691
   Namekawa T, 2019, CELLS-BASEL, V8, DOI 10.3390/cells8010074
   Peinado H, 2012, NAT MED, V18, P883, DOI 10.1038/nm.2753
   Smith JG, 2012, EXP CELL RES, V318, P2397, DOI 10.1016/j.yexcr.2012.07.008
   Szatmary AC, 2014, RSC ADV, V4, P57343, DOI 10.1039/c4ra08572h
   Vinader V, 2011, J PHARMACOL TOX MET, V64, P213, DOI 10.1016/j.vascn.2011.01.004
   Vlaeminck-Guillem V, 2018, FRONT ONCOL, V8, DOI 10.3389/fonc.2018.00222
   Wang CG, 2019, THERANOSTICS, V9, P65, DOI 10.7150/thno.29766
   Wiggins HL, 2010, BIOTECHNIQUES, V48, P120, DOI 10.2144/000113353
   Zhang HY, 2017, NAT COMMUN, V8, DOI 10.1038/ncomms15016
NR 37
TC 2
Z9 2
U1 1
U2 5
PU BMC
PI LONDON
PA CAMPUS, 4 CRINAN ST, LONDON N1 9XW, ENGLAND
EI 1741-7007
J9 BMC BIOL
JI BMC Biol.
PD OCT 26
PY 2023
VL 21
IS 1
AR 236
DI 10.1186/s12915-023-01729-5
PG 11
WC Biology
WE Science Citation Index Expanded (SCI-EXPANDED)
SC Life Sciences & Biomedicine - Other Topics
GA U9PU6
UT WOS:001088062100001
PM 37884994
OA Green Submitted, gold
DA 2026-02-11
ER

PT J
AU Dörnen, J
   Dittmar, T
AF Doernen, Jessica
   Dittmar, Thomas
TI The Role of MSCs and Cell Fusion in Tissue Regeneration
SO INTERNATIONAL JOURNAL OF MOLECULAR SCIENCES
LA English
DT Review
DE tissue regeneration; cell fusion; mesenchymal stem; progenitor cells
ID MESENCHYMAL STEM-CELLS; BREAST-CANCER CELLS; STROMAL CELLS; PURKINJE
   NEURONS; IN-VITRO; EXOSOMES; MECHANISMS; GROWTH; BRAIN; OSTEOGENESIS
AB Regenerative medicine is concerned with the investigation of therapeutic agents that can be used to promote the process of regeneration after injury or in different diseases. Mesenchymal stem/stromal cells (MSCs) and their secretome-including extracellular vesicles (EVs) are of great interest, due to their role in tissue regeneration, immunomodulatory capacity and low immunogenicity. So far, clinical studies are not very conclusive as they show conflicting efficacies regarding the use of MSCs. An additional process possibly involved in regeneration might be cell fusion. This process occurs in both a physiological and a pathophysiological context and can be affected by immune response due to inflammation. In this review the role of MSCs and cell fusion in tissue regeneration is discussed.
C1 [Doernen, Jessica; Dittmar, Thomas] Witten Herdecke Univ, Ctr Biomed Educ & Res ZBAF, Inst Immunol, Stockumer Str 10, D-58448 Witten, Germany.
RP Dittmar, T (corresponding author), Witten Herdecke Univ, Ctr Biomed Educ & Res ZBAF, Inst Immunol, Stockumer Str 10, D-58448 Witten, Germany.
EM jessica.doernen@uni-wh.de; thomas.dittmar@uni-wh.de
RI Dittmar, Thomas/X-3691-2019
OI Dittmar, Thomas/0000-0001-8505-3424
CR Abnave P, 2019, SEMIN CELL DEV BIOL, V87, P160, DOI 10.1016/j.semcdb.2018.04.002
   Aguilar PS, 2013, TRENDS GENET, V29, P427, DOI 10.1016/j.tig.2013.01.011
   Ahmadvand Koohsari Samira, 2021, Sci Rep, V11, P11658, DOI 10.1038/s41598-021-91291-3
   Alam MM, 2019, BIOCHEM BIOPHYS REP, V20, DOI 10.1016/j.bbrep.2019.100687
   Alvarez-Dolado M, 2003, NATURE, V425, P968, DOI 10.1038/nature02069
   Alvarez-Dolado M, 2011, ADV EXP MED BIOL, V713, P161, DOI 10.1007/978-94-007-0763-4_10
   Archacka K, 2021, STEM CELL RES THER, V12, DOI 10.1186/s13287-021-02530-3
   Asfour HA, 2018, EXP BIOL MED, V243, P118, DOI 10.1177/1535370217749494
   Atala A, 2010, MRS BULL, V35, P597, DOI 10.1557/mrs2010.528
   Bagheri E, 2020, LIFE SCI, V261, DOI 10.1016/j.lfs.2020.118369
   Bari E, 2021, INT J MOL SCI, V22, DOI 10.3390/ijms22084064
   Bensimon-Brito A, 2020, DEV CELL, V52, P9, DOI 10.1016/j.devcel.2019.10.027
   Born LJ, 2022, ADV HEALTHC MATER, V11, DOI 10.1002/adhm.202002070
   Brandao AS, 2019, J CELL SCI, V132, DOI 10.1242/jcs.231993
   Brukman NG, 2019, J CELL BIOL, V218, P1436, DOI 10.1083/jcb.201901017
   Bury MI, 2021, SCI REP-UK, V11, DOI 10.1038/s41598-021-81939-5
   Chailakhyan RK, 2021, B EXP BIOL MED+, V171, P134, DOI 10.1007/s10517-021-05185-5
   Che YY, 2019, MOL THER-NUCL ACIDS, V18, P232, DOI 10.1016/j.omtn.2019.08.010
   Chen H, 2011, CELL FUSIONS: REGULATION AND CONTROL, P117, DOI 10.1007/978-90-481-9772-9_5
   Chopp M, 2015, EXPERT OPIN EMERG DR, V20, P523, DOI 10.1517/14728214.2015.1061993
   Collins DP, 2020, PLOS ONE, V15, DOI 10.1371/journal.pone.0234002
   Diaz MF, 2020, SCI REP-UK, V10, DOI 10.1038/s41598-020-79278-y
   Doeppner TR, 2015, STEM CELL TRANSL MED, V4, P1131, DOI 10.5966/sctm.2015-0078
   Doyle LM, 2019, CELLS-BASEL, V8, DOI 10.3390/cells8070727
   Drommelschmidt K, 2017, BRAIN BEHAV IMMUN, V60, P220, DOI 10.1016/j.bbi.2016.11.011
   Duelli D, 2003, CANCER CELL, V3, P445, DOI 10.1016/S1535-6108(03)00114-4
   Dwyer RM, 2007, CLIN CANCER RES, V13, P5020, DOI 10.1158/1078-0432.CCR-07-0731
   Farinazzo A, 2018, SCI REP-UK, V8, DOI 10.1038/s41598-018-25676-2
   Forcina L, 2020, CELLS-BASEL, V9, DOI 10.3390/cells9051297
   Forsberg MH, 2020, FRONT CELL DEV BIOL, V8, DOI 10.3389/fcell.2020.00665
   Freeman BT, 2016, SCI REP-UK, V6, DOI 10.1038/srep20283
   Frese S, 2015, PLOS ONE, V10, DOI 10.1371/journal.pone.0132099
   FRIEDENSTEIN AJ, 1976, INT REV CYTOL, V47, P327, DOI 10.1016/S0074-7696(08)60092-3
   Fu XR, 2019, CELLS-BASEL, V8, DOI 10.3390/cells8080784
   Gang EJ, 2008, EXP CELL RES, V314, P1721, DOI 10.1016/j.yexcr.2008.02.016
   Gauthaman K, 2012, J CELL BIOCHEM, V113, P2027, DOI 10.1002/jcb.24073
   Giordano-Santini R, 2016, SEMIN CELL DEV BIOL, V60, P146, DOI 10.1016/j.semcdb.2016.06.019
   Girardi F, 2021, NAT COMMUN, V12, DOI 10.1038/s41467-020-20289-8
   Giunti D, 2021, SCI REP-UK, V11, DOI 10.1038/s41598-021-81039-4
   Gnecchi M, 2016, METHODS MOL BIOL, V1416, P123, DOI 10.1007/978-1-4939-3584-0_7
   Gombos RB, 2015, J VIROL, V89, P7813, DOI 10.1128/JVI.00783-15
   Greco KA, 2016, UROLOGY, V91, DOI 10.1016/j.urology.2016.01.028
   Grotheer V, 2021, SCI REP-UK, V11, DOI 10.1038/s41598-021-91501-y
   Gupta SK, 2016, AM J REPROD IMMUNOL, V75, P361, DOI 10.1111/aji.12436
   Gussoni E, 2002, J CLIN INVEST, V110, P807, DOI 10.1172/JCI200216098
   Hass R, 2020, CANCERS, V12, DOI 10.3390/cancers12082107
   Hernández JM, 2017, DEVELOPMENT, V144, P4481, DOI 10.1242/dev.155523
   Huang Q, 2014, CELL MOL LIFE SCI, V71, P3151, DOI 10.1007/s00018-013-1533-8
   Huppertz B, 2011, CELL FUSIONS: REGULATION AND CONTROL, P203, DOI 10.1007/978-90-481-9772-9_9
   Iismaa SE, 2018, NPJ REGEN MED, V3, DOI 10.1038/s41536-018-0044-5
   Iribarne M, 2021, NEURAL REGEN RES, V16, P1693, DOI 10.4103/1673-5374.306059
   Jafarinia M, 2020, J CELL PHYSIOL, V235, P8779, DOI 10.1002/jcp.29721
   Jiang B, 2019, STEM CELLS, V37, P572, DOI 10.1002/stem.2964
   Jiang EH, 2019, BIOMED RES INT, V2019, DOI 10.1155/2019/5013592
   Kasprzycka P, 2019, STEM CELL RES THER, V10, DOI 10.1186/s13287-019-1444-1
   Kim BC, 2021, INT J MOL SCI, V22, DOI 10.3390/ijms22157939
   Kim HK, 2019, STEM CELLS, V37, P77, DOI 10.1002/stem.2920
   Kjeldbjerg AL, 2011, CELL FUSIONS: REGULATION AND CONTROL, P11, DOI 10.1007/978-90-481-9772-9_2
   Kordelas L, 2019, INT J MOL SCI, V20, DOI 10.3390/ijms20071642
   Kowalski K, 2018, STEM CELL RES THER, V9, DOI 10.1186/s13287-018-0993-z
   Kubo Y, 2011, CELL FUSIONS: REGULATION AND CONTROL, P41, DOI 10.1007/978-90-481-9772-9_3
   Kuçi S, 2019, SCI REP-UK, V9, DOI 10.1038/s41598-019-38517-7
   Kuriya K, 2020, BIOCHEM BIOPHYS REP, V22, DOI 10.1016/j.bbrep.2020.100759
   Larsson LI, 2008, HISTOCHEM CELL BIOL, V129, P551, DOI 10.1007/s00418-008-0411-1
   Laso-García F, 2018, PLOS ONE, V13, DOI 10.1371/journal.pone.0202590
   Li HB, 2021, PROTEIN CELL, V12, P57, DOI 10.1007/s13238-020-00763-1
   Lin WP, 2019, BIOMED RES INT, V2019, DOI 10.1155/2019/2820853
   Liu HR, 2018, HISTOCHEM CELL BIOL, V149, P393, DOI 10.1007/s00418-018-1643-3
   Liu J, 2020, STEM CELL RES THER, V11, DOI 10.1186/s13287-020-02014-w
   Maeda Y, 2017, SCI REP-UK, V7, DOI 10.1038/s41598-017-02928-1
   Mandel K, 2013, STEM CELLS DEV, V22, P3114, DOI 10.1089/scd.2013.0249
   Martens S, 2008, NAT REV MOL CELL BIO, V9, P543, DOI 10.1038/nrm2417
   Martino MM, 2016, NAT COMMUN, V7, DOI 10.1038/ncomms11051
   Melzer C, 2016, CELL COMMUN SIGNAL, V14, DOI 10.1186/s12964-016-0143-0
   Mendt M, 2019, BONE MARROW TRANSPL, V54, P789, DOI 10.1038/s41409-019-0616-z
   Mohler WA, 2002, DEV CELL, V2, P355, DOI 10.1016/S1534-5807(02)00129-6
   Mohr M, 2015, METHODS MOL BIOL, P21, DOI 10.1007/978-1-4939-2703-6_2
   Mohr M, 2015, CELL MOL LIFE SCI, V72, P3769, DOI 10.1007/s00018-015-1910-6
   Mori T, 2006, NAT CELL BIOL, V8, P64, DOI 10.1038/ncb1345
   Mukund K, 2020, WIRES SYST BIOL MED, V12, DOI 10.1002/wsbm.1462
   Mushahary D, 2018, CYTOM PART A, V93A, P19, DOI 10.1002/cyto.a.23242
   Nakamura Y, 2013, BIOMATERIALS, V34, P9393, DOI 10.1016/j.biomaterials.2013.08.053
   Naseri Z, 2020, STEM CELL REV REP, V16, P541, DOI 10.1007/s12015-019-09944-w
   Niu YM, 2017, BIOMATERIALS, V139, P39, DOI 10.1016/j.biomaterials.2017.05.042
   Noubissi FK, 2016, INT J MOL SCI, V17, DOI 10.3390/ijms17091587
   Omar OM, 2011, BIOMATERIALS, V32, P8190, DOI 10.1016/j.biomaterials.2011.07.055
   Ophelders DRMG, 2016, STEM CELL TRANSL MED, V5, P754, DOI 10.5966/sctm.2015-0197
   Ostrand-Rosenberg S, 2008, CURR OPIN GENET DEV, V18, P11, DOI 10.1016/j.gde.2007.12.007
   Otero-Ortega L, 2017, SCI REP-UK, V7, DOI 10.1038/srep44433
   Pascucci L, 2014, J CONTROL RELEASE, V192, P262, DOI 10.1016/j.jconrel.2014.07.042
   Pastrana E, 2011, CELL STEM CELL, V8, P486, DOI 10.1016/j.stem.2011.04.007
   Pérot P, 2011, CELL FUSIONS: REGULATION AND CONTROL, P63, DOI 10.1007/978-90-481-9772-9_4
   Pesaresi M, 2019, FEBS J, V286, P1074, DOI 10.1111/febs.14633
   Podbilewicz B, 2014, ANNU REV CELL DEV BI, V30, P111, DOI 10.1146/annurev-cellbio-101512-122422
   Pomatto M, 2021, INT J MOL SCI, V22, DOI 10.3390/ijms22083851
   Pötgens AJG, 2004, HUM REPROD UPDATE, V10, P487, DOI 10.1093/humupd/dmh039
   Qi QQ, 2017, EMERG MICROBES INFEC, V6, DOI 10.1038/emi.2017.46
   Qian BZ, 2010, CELL, V141, P39, DOI 10.1016/j.cell.2010.03.014
   Riazifar M, 2019, ACS NANO, V13, P6670, DOI 10.1021/acsnano.9b01004
   Roberts RM, 2021, PLACENTA, V113, P8, DOI 10.1016/j.placenta.2021.01.006
   Rodgers AK, 2020, EXP CELL RES, V394, DOI 10.1016/j.yexcr.2020.112149
   Sadtler K, 2016, NAT REV MATER, V1, DOI 10.1038/natrevmats.2016.40
   Sámano C, 2021, INT J DEV BIOL, V65, P465, DOI 10.1387/ijdb.200276cs
   Sampath SC, 2018, SKELET MUSCLE, V8, DOI 10.1186/s13395-017-0149-3
   Sanges D, 2013, CELL REP, V4, P271, DOI 10.1016/j.celrep.2013.06.015
   Sapir A, 2007, DEV CELL, V12, P683, DOI 10.1016/j.devcel.2007.03.003
   Selvasandran K, 2018, ANN THORAC SURG, V105, P715, DOI 10.1016/j.athoracsur.2017.09.005
   Shang YC, 2007, CYTOTHERAPY, V9, P667, DOI 10.1080/14653240701508437
   Shi DQ, 2004, BLOOD, V104, P290, DOI 10.1182/blood-2003-03-0688
   Shirazi S, 2021, SCI REP-UK, V11, DOI 10.1038/s41598-021-85306-2
   Shiu ST, 2021, INT J MOL SCI, V22, DOI 10.3390/ijms22158101
   Silk A, 2011, CELL FUSIONS: REGULATION AND CONTROL, P277, DOI 10.1007/978-90-481-9772-9_14
   Takeuchi S, 2021, NPJ REGEN MED, V6, DOI 10.1038/s41536-021-00132-4
   Tang W, 2019, BIOSCI TRENDS, V13, P286, DOI 10.5582/bst.2019.01241
   Théry C, 2018, J EXTRACELL VESICLES, V7, DOI 10.1080/20013078.2018.1535750
   Vakhshiteh F, 2019, INT J NANOMED, V14, P2847, DOI 10.2147/IJN.S200036
   Vassilopoulos G, 2003, NATURE, V422, P901, DOI 10.1038/nature01539
   Vincent E, 2020, DEVELOPMENT, V147, DOI 10.1242/dev.170829
   von Besser K, 2006, DEVELOPMENT, V133, P4761, DOI 10.1242/dev.02683
   Wang Q, 2015, J VIROL, V89, P6960, DOI 10.1128/JVI.00791-15
   Weiler J, 2019, CELL COMMUN SIGNAL, V17, DOI 10.1186/s12964-019-0384-9
   Weiler J, 2018, CELL COMMUN SIGNAL, V16, DOI 10.1186/s12964-018-0226-1
   Weimann JM, 2003, NAT CELL BIOL, V5, P959, DOI 10.1038/ncb1053
   Whitlock JM, 2021, J BIOL CHEM, V296, DOI 10.1016/j.jbc.2021.100411
   Willkomm L, 2015, METHODS MOL BIOL, P1, DOI 10.1007/978-1-4939-2703-6_1
   Wu XM, 2020, STEM CELL RES THER, V11, DOI 10.1186/s13287-020-01855-9
   Zhou XN, 2020, CANCER SCI, V111, P3100, DOI 10.1111/cas.14563
   Yan XL, 2012, BREAST CANCER RES TR, V132, P153, DOI 10.1007/s10549-011-1577-0
   Yang YY, 2015, INT J ONCOL, V47, P244, DOI 10.3892/ijo.2015.3001
   Yun MH, 2015, INT J MOL SCI, V16, P25392, DOI 10.3390/ijms161025392
   Zhang SJ, 2016, EUR REV MED PHARMACO, V20, P899
   Zhang YL, 2015, J NEUROSURG, V122, P856, DOI 10.3171/2014.11.JNS14770
   Zheng QY, 2021, FRONT IMMUNOL, V12, DOI 10.3389/fimmu.2021.659621
NR 133
TC 12
Z9 17
U1 0
U2 22
PU MDPI
PI BASEL
PA MDPI AG, Grosspeteranlage 5, CH-4052 BASEL, SWITZERLAND
SN 1661-6596
EI 1422-0067
J9 INT J MOL SCI
JI Int. J. Mol. Sci.
PD OCT
PY 2021
VL 22
IS 20
AR 10980
DI 10.3390/ijms222010980
PG 13
WC Biochemistry & Molecular Biology; Chemistry, Multidisciplinary
WE Science Citation Index Expanded (SCI-EXPANDED)
SC Biochemistry & Molecular Biology; Chemistry
GA WU1KX
UT WOS:000716312400001
PM 34681639
OA Green Submitted, gold
DA 2026-02-11
ER

PT J
AU Kato, T
   Kato, K
   Shimizu, Y
   Takefuji, M
   Murohara, T
AF Kato, Tomohiro
   Kato, Katsuhiro
   Shimizu, Yuuki
   Takefuji, Mikito
   Murohara, Toyoaki
TI Treatment with adipose-derived regenerative cells enhances
   ischemia-induced angiogenesis via exosomal microRNA delivery in mice
SO NAGOYA JOURNAL OF MEDICAL SCIENCE
LA English
DT Article
DE adipose-derived regenerative cells (ADRCs); therapeutic angiogenesis;
   hind limb ischemia; circulating microRNA
ID MECHANISMS; THERAPY; HYPOXIA; TISSUE
AB Adipose-derived regenerative cells (ADRCs), mesenchymal stem/progenitor cells from subcutaneous adipose tissue, have been shown to stimulate angiogenesis in hind limb ischemia, an effect attributed to paracrine action on endothelial cells (ECs) in mice. Despite promising therapeutic effects, the relevant molecules promoting neovascularization in this setting have not been fully elucidated. Extracellular vesicles, crucial mediators of intercellular communication, are recognized as a new therapeutic modality for regenerative medicine. Here, we found that GW4869, an exosome biogenesis inhibitor targeting neutral sphingomyelinase, impaired ADRCs-mediated angiogenesis and improvement of blood perfusion in a murine hind limb ischemia model. In addition, while the supernatant of ADRCs induced murine EC migration, this effect was attenuated by pre-treatment with GW4869. RNA analysis revealed that treatment of ADRCs with GW4869 reduced the expression of microRNA-21 (miR-21), miR-27b, miR-322, and let-7i in ADRCs-derived exosomes. Furthermore, the exosomes derived from GW4869-treated ADRCs induced the expression of the miR-21 targets Smad7 and Pten, and the miR-322 target Cul2, in ECs. These findings suggest that several miRNAs in ADRCs-derived exosomes contribute to angiogenesis and improvement of blood perfusion in a murine hind limb ischemia model.
C1 [Kato, Tomohiro; Kato, Katsuhiro; Shimizu, Yuuki; Takefuji, Mikito; Murohara, Toyoaki] Nagoya Univ, Sch Med, Dept Cardiol, Nagoya, Aichi, Japan.
C3 Nagoya University
RP Kato, K; Shimizu, Y (corresponding author), Nagoya Univ, Sch Med, Dept Cardiol, Showa Ku, 65 Tsurumai Cho, Nagoya, Aichi 4668560, Japan.
EM ka-kato@med.nagoya-u.ac.jp; shimi123@med.nagoya-u.ac.jp
RI Kato, Katsuhiro/AAV-8356-2020; Takefuji, Mikito/GXG-5982-2022
OI Takefuji, Mikito/0000-0003-4870-7913
FU JST CREST [JPMJCR19H4]; JSPS KAKENHI [JP18H02805]; YOKOYAMA Foundation
   for Clinical Pharmacology [YRY-1912]; Grants-in-Aid for Scientific
   Research [21H02911, 20K17145] Funding Source: KAKEN
FX We thank the staff from the Division of Experimental Animals, Nagoya
   University School of Medicine, for assisting with animal experiments. We
   would like to thank Yoko Inoue for technical assistance. This work was
   supported, in part, by JST CREST (Grant Number JPMJCR19H4) (to T. M.),
   JSPS KAKENHI Grant Number JP18H02805 (to T. M.), and YOKOYAMA Foundation
   for Clinical Pharmacology (YRY-1912) (to K.K.).
CR An Y, 2019, SCI REP-UK, V9, DOI 10.1038/s41598-019-49339-y
   Das A, 2018, FRONT CARDIOVASC MED, V5, DOI 10.3389/fcvm.2018.00073
   Datta A, 2017, CANCER LETT, V408, P73, DOI 10.1016/j.canlet.2017.08.020
   Du W, 2017, BIOMATERIALS, V133, P70, DOI 10.1016/j.biomaterials.2017.04.030
   Eguchi S, 2019, J BIOL CHEM, V294, P11665, DOI 10.1074/jbc.RA119.007537
   Eilken HM, 2010, CURR OPIN CELL BIOL, V22, P617, DOI 10.1016/j.ceb.2010.08.010
   Gangadaran P, 2017, J CONTROL RELEASE, V264, P112, DOI 10.1016/j.jconrel.2017.08.022
   Ghosh G, 2010, J CLIN INVEST, V120, P4141, DOI 10.1172/JCI42980
   Jeppesen DK, 2019, CELL, V177, P428, DOI 10.1016/j.cell.2019.02.029
   Kato K, 2018, NAT COMMUN, V9, DOI 10.1038/s41467-018-04913-2
   Kondo K, 2009, ARTERIOSCL THROM VAS, V29, P61, DOI 10.1161/ATVBAHA.108.166496
   Kosaka N, 2010, J BIOL CHEM, V285, P17442, DOI 10.1074/jbc.M110.107821
   Lee HC, 2012, CIRC J, V76, P1750, DOI 10.1253/circj.CJ-11-1135
   Lee RT, 2016, CIRCULATION, V133, P2618, DOI 10.1161/CIRCULATIONAHA.115.019214
   Luo M, 2017, SCI REP-UK, V7, DOI 10.1038/srep43427
   Mathiyalagan P, 2017, CIRC RES, V120, P1466, DOI 10.1161/CIRCRESAHA.116.310557
   Merino-González C, 2016, FRONT PHYSIOL, V7, DOI 10.3389/fphys.2016.00024
   Murohara T, 1998, J CLIN INVEST, V101, P2567, DOI 10.1172/JCI1560
   Olin JW, 2016, J AM COLL CARDIOL, V67, P1338, DOI 10.1016/j.jacc.2015.12.049
   Peng WS, 2013, NEPHROLOGY, V18, P138, DOI 10.1111/nep.12017
   Pugh CW, 2003, NAT MED, V9, P677, DOI 10.1038/nm0603-677
   Rigato M, 2017, CIRC RES, V120, P1326, DOI 10.1161/CIRCRESAHA.116.309045
   Schindelin J, 2012, NAT METHODS, V9, P676, DOI [10.1038/NMETH.2019, 10.1038/nmeth.2019]
   Schlereth K, 2018, ELIFE, V7, DOI 10.7554/eLife.34423
   Shimizu Y, 2015, CIRC J, V79, P2555, DOI 10.1253/circj.CJ-15-1106
   Tateishi-Yuyama E, 2002, LANCET, V360, P427, DOI 10.1016/S0140-6736(02)09670-8
   ten Dijke P, 2007, NAT REV MOL CELL BIO, V8, P857, DOI 10.1038/nrm2262
   Tojo M, 2012, J BIOCHEM, V151, P621, DOI 10.1093/jb/mvs022
   Valadi H, 2007, NAT CELL BIOL, V9, P654, DOI 10.1038/ncb1596
   van Niel G, 2018, NAT REV MOL CELL BIO, V19, P213, DOI 10.1038/nrm.2017.125
   Vanhaesebroeck B, 2012, NAT REV MOL CELL BIO, V13, P195, DOI 10.1038/nrm3290
   Zuk PA, 2001, TISSUE ENG, V7, P211, DOI 10.1089/107632701300062859
NR 32
TC 7
Z9 8
U1 1
U2 10
PU NAGOYA UNIV, SCH MED
PI NAGOYA
PA EDITORIAL OFF, NAGOYA UNIV MED LIB, SCH MED, 65 TSURUMAI-CHO SHOWA- KU,
   NAGOYA, 466-8550, JAPAN
SN 2186-3326
EI 0027-7622
J9 NAGOYA J MED SCI
JI Nagoya J. Med. Sci.
PD AUG
PY 2021
VL 83
IS 3
BP 465
EP 476
DI 10.18999/nagjms.83.3.465
PG 12
WC Medicine, Research & Experimental
WE Science Citation Index Expanded (SCI-EXPANDED)
SC Research & Experimental Medicine
GA UI2ND
UT WOS:000690449800006
PM 34552283
DA 2026-02-11
ER

PT J
AU Ma, D
   Guan, BY
   Song, LX
   Liu, QY
   Fan, YX
   Zhao, L
   Wang, TX
   Zhang, ZH
   Gao, ZY
   Li, SM
   Xu, H
AF Ma, Dan
   Guan, Baoyi
   Song, Luxia
   Liu, Qiyu
   Fan, Yixuan
   Zhao, Lin
   Wang, Tongxin
   Zhang, Zihao
   Gao, Zhuye
   Li, Siming
   Xu, Hao
TI A Bibliometric Analysis of Exosomes in Cardiovascular Diseases From 2001
   to 2021
SO FRONTIERS IN CARDIOVASCULAR MEDICINE
LA English
DT Article
DE cardiovascular disease; CiteSpace; VOSviewer; bibliometrics;
   cardiovascular diseases
ID MESENCHYMAL STEM-CELL; CIRCULATING EXTRACELLULAR VESICLES; CARDIOMYOCYTE
   APOPTOSIS; MYOCARDIAL-INFARCTION; DRUG-DELIVERY; CARDIAC-FUNCTION;
   BIOMARKERS; THERAPY; MIRNAS; CANCER
AB Background: Exosomes in cardiovascular diseases (CVDs) have become an active research field with substantial value and potential. Nevertheless, there are few bibliometric studies in this field. We aimed to visualize the research hotspots and trends of exosomes in CVDs using a bibliometric analysis to help understand the future development of basic and clinical research.
   Methods: The articles and reviews regarding exosomes in the CVDs were culled from the Web of Science Core Collection, and knowledge maps were generated using CiteSpace and VOSviewer software.
   Results: A total of 1,039 articles were included. The number of exosome articles in the CVDs increased yearly. These publications came from 60 countries/regions, led by the US and China. The primary research institutions were Shanghai Jiao Tong University and Nanjing Medical University. Circulation Research was the journal and co-cited journal with the most studies. We identified 473 authors among which Lucio Barile had the most significant number of articles and Thery C was co-cited most often. After analysis, the most common keywords are myocardium infarction, microRNA and mesenchymal stem cells. Ischemic heart disease, pathogenesis, regeneration, stem cells, targeted therapy, biomarkers, cardiac protection, and others are current and developing areas of study.
   Conclusion: We identified the research hotspots and trends of exosomes in CVDs using bibliometric and visual methods. Research on exosomes is flourishing in the cardiovascular medicine. Regenerative medicine, exosome engineering, delivery vehicles, and biomarkers will likely become the focus of future research.
C1 [Ma, Dan; Guan, Baoyi; Gao, Zhuye; Li, Siming; Xu, Hao] China Acad Chinese Med Sci, Xiyuan Hosp, Beijing, Peoples R China.
   [Song, Luxia; Liu, Qiyu; Fan, Yixuan; Zhao, Lin; Wang, Tongxin; Zhang, Zihao] Beijing Univ Chinese Med, Grad Sch, Beijing, Peoples R China.
   [Gao, Zhuye; Li, Siming; Xu, Hao] China Acad Chinese Med Sci, Xiyuan Hosp, Natl Clin Res Ctr Chinese Med Cardiol, Beijing, Peoples R China.
C3 Xiyuan Hospital, CACMS; China Academy of Chinese Medical Sciences;
   Beijing University of Chinese Medicine; China Academy of Chinese Medical
   Sciences; Xiyuan Hospital, CACMS
RP Gao, ZY; Li, SM; Xu, H (corresponding author), China Acad Chinese Med Sci, Xiyuan Hosp, Beijing, Peoples R China.; Gao, ZY; Li, SM; Xu, H (corresponding author), China Acad Chinese Med Sci, Xiyuan Hosp, Natl Clin Res Ctr Chinese Med Cardiol, Beijing, Peoples R China.
EM zhuyegao@126.com; mingsiii99@163.com; xuhaotcm@hotmail.com
RI Zhang, Zihao/JSK-6581-2023; Wang, Tongxin/OJV-1877-2025
FU National natural science foundation of China [82004192, 82074215];
   Fundamental Research Funds for the Central public welfare research
   institutes [ZZ14-YQ-004]; CACMS Innovation fund [CI2021A00917]; National
   Clinical Research Center for Chinese Medicine Cardiology, Xiyuan
   Hospital, China Academy of Chinese Medical Sciences [CI2021A00920]
FX This study was supported by National natural science foundation of China
   (Nos. 82004192 and 82074215) and the Fundamental Research Funds for the
   Central public welfare research institutes (ZZ14-YQ-004). CACMS
   Innovation fund (CI2021A00917), and National Clinical Research Center
   for Chinese Medicine Cardiology, Xiyuan Hospital, China Academy of
   Chinese Medical Sciences (CI2021A00920).
CR Adamiak M, 2018, MOL THER, V26, P1635, DOI 10.1016/j.ymthe.2018.04.024
   Ahmadi M, 2021, CELL BIOCHEM FUNCT, V39, P60, DOI 10.1002/cbf.3602
   Akbari A, 2020, STEM CELL RES THER, V11, DOI 10.1186/s13287-020-01866-6
   Akbari A, 2020, LIFE SCI, V249, DOI 10.1016/j.lfs.2020.117447
   Andreadou I, 2015, BRIT J PHARMACOL, V172, P1587, DOI 10.1111/bph.12811
   Arslan F, 2013, STEM CELL RES, V10, P301, DOI 10.1016/j.scr.2013.01.002
   Babaei M, 2021, J TRANSL MED, V19, DOI 10.1186/s12967-021-02863-w
   Barile L, 2018, CARDIOVASC RES, V114, P992, DOI 10.1093/cvr/cvy055
   Barile L, 2014, CARDIOVASC RES, V103, P530, DOI 10.1093/cvr/cvu167
   Batrakova EV, 2016, WIRES NANOMED NANOBI, V8, P744, DOI 10.1002/wnan.1395
   Bei YH, 2017, ADV EXP MED BIOL, V998, P71, DOI 10.1007/978-981-10-4397-0_5
   Boltze J, 2015, FRONT NEUROL, V6, DOI 10.3389/fneur.2015.00155
   Burrello J, 2020, J CELL MOL MED, V24, P9945, DOI 10.1111/jcmm.15594
   Castellani C, 2020, J HEART LUNG TRANSPL, V39, P1136, DOI 10.1016/j.healun.2020.06.011
   Chen CM, 2006, J AM SOC INF SCI TEC, V57, P359, DOI 10.1002/asi.20317
   Chen X, 2015, J THORAC DIS, V7, P890, DOI 10.3978/j.issn.2072-1439.2014.11.32
   Cheng YH, 2012, J MOL CELL CARDIOL, V53, P668, DOI 10.1016/j.yjmcc.2012.08.010
   Cheow ESH, 2016, MOL CELL PROTEOMICS, V15, P2628, DOI 10.1074/mcp.M115.055731
   Cyranoski D, 2010, NATURE, V468, P485, DOI 10.1038/468485a
   Davidson SM, 2019, CARDIOVASC RES, V115, P1156, DOI 10.1093/cvr/cvy314
   de Gonzalo-Calvo D, 2016, CLIN INVEST ARTERIOS, V28, P167, DOI 10.1016/j.arteri.2016.05.005
   Hoog VC, 2013, EUR HEART J-ACUTE CA, V2, P53, DOI 10.1177/2048872612471212
   Deddens JC, 2016, J CARDIOVASC TRANSL, V9, P291, DOI 10.1007/s12265-016-9705-1
   Devaux Y, 2015, J INTERN MED, V277, P260, DOI 10.1111/joim.12183
   Donnelly JP, 2017, EVAL PROGRAM PLANN, V60, P186, DOI 10.1016/j.evalprogplan.2016.08.010
   Emanueli C, 2015, VASC PHARMACOL, V71, P24, DOI 10.1016/j.vph.2015.02.008
   Farooqi AA, 2018, BIOTECHNOL ADV, V36, P328, DOI 10.1016/j.biotechadv.2017.12.010
   Femminò S, 2020, VASC PHARMACOL, V135, DOI 10.1016/j.vph.2020.106790
   Fu DL, 2020, EUR REV MED PHARMACO, V24, P10107, DOI 10.26355/eurrev_202010_23230
   Gao L, 2020, SCI TRANSL MED, V12, DOI 10.1126/scitranslmed.aay1318
   Guler AT, 2016, SCIENTOMETRICS, V107, P385, DOI 10.1007/s11192-016-1885-6
   Guo D, 2020, BIOMED RES INT, V2020, DOI 10.1155/2020/5424281
   Huang XQ, 2019, J TRANSL MED, V17, DOI 10.1186/s12967-019-1810-x
   Hur YH, 2020, STEM CELLS, V38, P469, DOI 10.1002/stem.3140
   Ibrahim A, 2016, ANNU REV PHYSIOL, V78, P67, DOI 10.1146/annurev-physiol-021115-104929
   Ibsen SD, 2017, ACS NANO, V11, P6641, DOI 10.1021/acsnano.7b00549
   Jansen F, 2014, J AM HEART ASSOC, V3, DOI 10.1161/JAHA.114.001249
   Jiang WY, 2019, REV CARDIOVASC MED, V20, P153, DOI 10.31083/j.rcm.2019.03.528
   Johnson J, 2021, TRENDS BIOTECHNOL, V39, P598, DOI 10.1016/j.tibtech.2020.10.004
   JOHNSTONE RM, 1992, BIOCHEM CELL BIOL, V70, P179, DOI 10.1139/o92-028
   Joo HS, 2020, INT J MOL SCI, V21, DOI 10.3390/ijms21030727
   Jung JW, 2013, YONSEI MED J, V54, P1293, DOI 10.3349/ymj.2013.54.5.1293
   Kahlert C, 2013, J MOL MED, V91, P431, DOI 10.1007/s00109-013-1020-6
   Kalluri R, 2020, SCIENCE, V367, P640, DOI 10.1126/science.aau6977
   Kalluri R, 2016, J CLIN INVEST, V126, P1208, DOI 10.1172/JCI81135
   Kanelidis AJ, 2017, CIRC RES, V120, P1139, DOI 10.1161/CIRCRESAHA.116.309819
   Khan M, 2015, CIRC RES, V117, P52, DOI 10.1161/CIRCRESAHA.117.305990
   Kourembanas S, 2015, ANNU REV PHYSIOL, V77, P13, DOI 10.1146/annurev-physiol-021014-071641
   Lai RC, 2015, SEMIN CELL DEV BIOL, V40, P82, DOI 10.1016/j.semcdb.2015.03.001
   Lai RC, 2013, BIOTECHNOL ADV, V31, P543, DOI 10.1016/j.biotechadv.2012.08.008
   Lakhal S, 2011, BIOESSAYS, V33, P737, DOI 10.1002/bies.201100076
   Li CW, 2012, CLIN BIOCHEM, V45, P727, DOI 10.1016/j.clinbiochem.2012.04.013
   Li H, 2018, THERANOSTICS, V8, P2079, DOI 10.7150/thno.21895
   Liang MM, 2020, ANN TRANSL MED, V8, DOI 10.21037/atm-20-1259
   Liao ZF, 2021, THERANOSTICS, V11, P268, DOI 10.7150/thno.47021
   Libby P, 2021, NATURE, V592, P524, DOI 10.1038/s41586-021-03392-8
   Liu JW, 2018, MOL THER-NUCL ACIDS, V11, P103, DOI 10.1016/j.omtn.2018.01.010
   Lovell-Badge R, 2021, STEM CELL REP, V16, P1398, DOI 10.1016/j.stemcr.2021.05.012
   Luther KM, 2018, J MOL CELL CARDIOL, V119, P125, DOI 10.1016/j.yjmcc.2018.04.012
   Ma CQ, 2021, FRONT ONCOL, V10, DOI 10.3389/fonc.2020.627891
   Martynov I, 2020, BMC CANCER, V20, DOI 10.1186/s12885-020-06974-3
   Mathieu M, 2019, NAT CELL BIOL, V21, P9, DOI 10.1038/s41556-018-0250-9
   Merino-González C, 2016, FRONT PHYSIOL, V7, DOI 10.3389/fphys.2016.00024
   Nguyen PK, 2016, JAMA CARDIOL, V1, P953, DOI 10.1001/jamacardio.2016.2750
   Nikfarjam S, 2020, J TRANSL MED, V18, DOI 10.1186/s12967-020-02622-3
   Nouraee N, 2015, FRONT GENET, V6, DOI 10.3389/fgene.2015.00232
   O'Brien K, 2020, NAT REV MOL CELL BIO, V21, P585, DOI 10.1038/s41580-020-0251-y
   Ong SG, 2014, CIRCULATION, V130, pS60, DOI 10.1161/CIRCULATIONAHA.113.007917
   Pan QW, 2014, EXP BIOL MED, V239, P105, DOI 10.1177/1535370213506802
   Pegtel DM, 2019, ANNU REV BIOCHEM, V88, P487, DOI [10.1146/annurev-biochem-013118, 10.1146/annurev-biochem-013118-111902]
   Pittenger MF, 1999, SCIENCE, V284, P143, DOI 10.1126/science.284.5411.143
   Poe AJ, 2017, J MOL CELL CARDIOL, V111, P40, DOI 10.1016/j.yjmcc.2017.08.002
   Raposo G, 2013, J CELL BIOL, V200, P373, DOI 10.1083/jcb.201211138
   Rezaie J, 2019, J CELL PHYSIOL, V234, P21732, DOI 10.1002/jcp.28894
   Robson A, 2020, NAT REV CARDIOL, V17, P758, DOI 10.1038/s41569-020-00460-w
   Rosland GV, 2009, CANCER RES, V69, P5331, DOI 10.1158/0008-5472.CAN-08-4630
   Saha P, 2019, SCI TRANSL MED, V11, DOI 10.1126/scitranslmed.aau1168
   Sun DM, 2010, MOL THER, V18, P1606, DOI 10.1038/mt.2010.105
   Sun JC, 2020, STEM CELL RES THER, V11, DOI 10.1186/s13287-020-01881-7
   Synnestvedt Marie B, 2005, AMIA Annu Symp Proc, P724
   Tang JY, 2020, DRUG DES DEV THER, V14, P3765, DOI 10.2147/DDDT.S239546
   Tang K, 2012, NAT COMMUN, V3, DOI 10.1038/ncomms2282
   Thankam FG, 2020, J CARDIOVASC TRANSL, V13, P686, DOI 10.1007/s12265-019-09952-8
   Tschöpe C, 2021, NAT REV CARDIOL, V18, P169, DOI 10.1038/s41569-020-00435-x
   Valadi H, 2007, NAT CELL BIOL, V9, P654, DOI 10.1038/ncb1596
   van Eck NJ, 2010, SCIENTOMETRICS, V84, P523, DOI 10.1007/s11192-009-0146-3
   Vandergriff A, 2018, THERANOSTICS, V8, P1869, DOI 10.7150/thno.20524
   Waldenström A, 2014, CIRC RES, V114, P315, DOI 10.1161/CIRCRESAHA.114.300584
   Wang C, 2021, THERANOSTICS, V11, P3996, DOI 10.7150/thno.56035
   Wang K, 2017, CELL DEATH DIFFER, V24, P1111, DOI 10.1038/cdd.2017.61
   Wang WT, 2018, CYTOTHERAPY, V20, P1204, DOI 10.1016/j.jcyt.2018.06.012
   Wang X, 2018, J AM HEART ASSOC, V7, DOI 10.1161/JAHA.118.008737
   Wang YJ, 2015, INT J CARDIOL, V192, P61, DOI 10.1016/j.ijcard.2015.05.020
   Wen D, 2016, J CONTROL RELEASE, V238, P166, DOI 10.1016/j.jconrel.2016.07.044
   Wu PP, 2018, CYTOTHERAPY, V20, P291, DOI 10.1016/j.jcyt.2017.11.002
   Wu Z, 2017, TRANSPL P, V49, P1656, DOI 10.1016/j.transproceed.2017.03.078
   Xiong YY, 2021, THERANOSTICS, V11, P1046, DOI 10.7150/thno.53326
   Yoshida S, 2018, MOL THER, V26, P2681, DOI 10.1016/j.ymthe.2018.08.012
   Zhang JH, 2021, FRONT NEUROSCI-SWITZ, V14, DOI 10.3389/fnins.2020.620555
   Zhang TC, 2020, J CANCER, V11, P4823, DOI 10.7150/jca.44126
   Zheng B, 2017, MOL THER, V25, P1279, DOI 10.1016/j.ymthe.2017.03.031
   Zheng DD, 2021, FRONT CELL DEV BIOL, V8, DOI 10.3389/fcell.2020.616161
   Zhou RF, 2020, IUBMB LIFE, V72, P2546, DOI 10.1002/iub.2396
NR 103
TC 100
Z9 111
U1 5
U2 152
PU FRONTIERS MEDIA SA
PI LAUSANNE
PA AVENUE DU TRIBUNAL FEDERAL 34, LAUSANNE, CH-1015, SWITZERLAND
SN 2297-055X
J9 FRONT CARDIOVASC MED
JI Front. Cardiovasc. Med.
PD AUG 25
PY 2021
VL 8
AR 734514
DI 10.3389/fcvm.2021.734514
PG 17
WC Cardiac & Cardiovascular Systems
WE Science Citation Index Expanded (SCI-EXPANDED)
SC Cardiovascular System & Cardiology
GA UU5GS
UT WOS:000698829200001
PM 34513962
OA Green Submitted, gold
DA 2026-02-11
ER

PT J
AU Fei, ZY
   Zheng, JM
   Zheng, XX
   Ren, H
   Liu, GN
AF Fei, Zhengyue
   Zheng, Jiamin
   Zheng, Xiangxiang
   Ren, Hao
   Liu, Guannan
TI Engineering extracellular vesicles for diagnosis and therapy
SO TRENDS IN PHARMACOLOGICAL SCIENCES
LA English
DT Review
ID IN-VIVO; SURFACE FUNCTIONALIZATION; EXOSOMES; STRATEGIES; EFFICIENT;
   DELIVERY; VITRO
AB Extracellular vesicle (EV)-based therapeutics have gained substantial interest in the areas of drug delivery, immunotherapy, and regenerative medicine. However, the clinical translation of EVs has been slowed due to limited yields and functional heterogeneity, as well as inadequate targeting. Engineering EVs to modify their inherent function and endow them with additional functions has the potential to advance the clinical translation of EV applications. Bio-orthogonal click chemistry is an engineering approach that modifies EVs in a controlled, specific, and targeted way without compromising their intrinsic structure. Here, we provide an overview of bio-orthogonal labeling approaches involved in EV engineering. We also present the isolation methods of bio-orthogonally labeled vesicles using magnetic beads, microfluidics, and microarray chip technologies. We highlight the in vivo applications of bio-orthogonal labeling EVs for diagnosis and therapy, especially the exciting potential of bio-orthogonal glycometabolic engineered EVs for targeted therapies.
C1 [Fei, Zhengyue; Zheng, Jiamin; Liu, Guannan] Nanjing Tech Univ, Coll Biol & Pharmaceut Engn, Nanjing, Jiangsu, Peoples R China.
   [Zheng, Xiangxiang] Nanjing Med Univ, Affiliated Hosp 1, Dept Cardiovasc Surg, Nanjing, Jiangsu, Peoples R China.
   [Ren, Hao] Nanjing Tech Univ, Sch Pharmaceut Sci, Nanjing, Jiangsu, Peoples R China.
   [Liu, Guannan] Jiangsu Synerget Innovat Ctr Adv Biomanufacture, Nanjing, Jiangsu, Peoples R China.
C3 Nanjing Tech University; Nanjing Medical University; Nanjing Tech
   University
RP Liu, GN (corresponding author), Nanjing Tech Univ, Coll Biol & Pharmaceut Engn, Nanjing, Jiangsu, Peoples R China.; Zheng, XX (corresponding author), Nanjing Med Univ, Affiliated Hosp 1, Dept Cardiovasc Surg, Nanjing, Jiangsu, Peoples R China.; Ren, H (corresponding author), Nanjing Tech Univ, Sch Pharmaceut Sci, Nanjing, Jiangsu, Peoples R China.; Liu, GN (corresponding author), Jiangsu Synerget Innovat Ctr Adv Biomanufacture, Nanjing, Jiangsu, Peoples R China.
EM zxxford123@163.com; hren@njtech.edu.cn; 360265597@njtech.edu.cn
OI Liu, Guannan/0000-0003-2968-1690
FU Natural Science Foundation of Jiangsu Province-Outstanding Youth
   Foundation [BK20220102]; Jiangsu Basic Research Center for Synthetic
   Biology [BK20233003]; National Natural Science Foundation of China
   [32371444, 21808109]; Jiangsu Synergetic Innovation Center for Advanced
   Bio-Manufacture [XTD2214]; Postgraduate Research and Practice Innovation
   Program of Jiangsu Province [KYCX_231408]; Natural Science Foundation of
   Jiangsu Province [BK20180703]; Natural Science Foundation of Tianjin
   Province [18JCQNJC10200]; Capability Improvement Project through
   Science, Technology and Education [ZDXK202230]
FX This study was supported by the Natural Science Foundation of Jiangsu
   Province-Outstanding Youth Foundation (BK20220102) , Jiangsu Basic
   Research Center for Synthetic Biology (BK20233003) , National Natural
   Science Foundation of China (32371444 and 21808109) , Jiangsu Synergetic
   Innovation Center for Advanced Bio-Manufacture (XTD2214) , Postgraduate
   Research and Practice Innovation Program of Jiangsu Province
   (KYCX_231408) , Natural Science Foundation of Jiangsu Province
   (BK20180703) , Natural Science Foundation of Tianjin Province
   (18JCQNJC10200) , and Capability Improvement Project through Science,
   Technology and Education (ZDXK202230) .
CR Adamiak M, 2018, MOL THER, V26, P1635, DOI 10.1016/j.ymthe.2018.04.024
   Alberti D, 2018, ACS OMEGA, V3, P8097, DOI 10.1021/acsomega.8b00908
   An Y, 2019, BIOSENS BIOELECTRON, V142, DOI 10.1016/j.bios.2019.111503
   Bertozzi C, 2022, ACS CENTRAL SCI, V9, P558, DOI 10.1021/acscentsci.2c01430
   Bhatta R, 2023, NAT COMMUN, V14, DOI 10.1038/s41467-023-43914-8
   Cao Y, 2019, BIOSENS BIOELECTRON, V141, DOI 10.1016/j.bios.2019.111397
   Deng M, 2023, ADV MATER, V35, DOI 10.1002/adma.202303736
   Dong JT, 2020, ADV FUNCT MATER, V30, DOI 10.1002/adfm.202003237
   Es-Haghi M, 2019, CELL COMMUN SIGNAL, V17, DOI 10.1186/s12964-019-0448-x
   Feng QQ, 2022, ADV MATER, V34, DOI 10.1002/adma.202206200
   Ghodasara A, 2023, ADV HEALTHC MATER, V12, DOI 10.1002/adhm.202301010
   Hao DK, 2022, THERANOSTICS, V12, P6021, DOI 10.7150/thno.70448
   Hao D, 2020, FRONT BIOENG BIOTECH, V8, DOI 10.3389/fbioe.2020.00633
   Haroon K, 2023, J CONTROL RELEASE, V363, P585, DOI 10.1016/j.jconrel.2023.10.003
   Jafari D, 2020, BIODRUGS, V34, P567, DOI 10.1007/s40259-020-00434-x
   Jerabkova-Roda K, 2022, TRENDS CANCER, V8, P799, DOI 10.1016/j.trecan.2022.05.002
   Jia G, 2018, BIOMATERIALS, V178, P302, DOI 10.1016/j.biomaterials.2018.06.029
   Jiang Y, 2020, ANAL CHEM, V92, P2103, DOI 10.1021/acs.analchem.9b04608
   Jing BP, 2021, J NANOBIOTECHNOL, V19, DOI 10.1186/s12951-021-00888-3
   Kang JY, 2023, J EXTRACELL VESICLES, V12, DOI 10.1002/jev2.12371
   Kang K, 2023, ADV HEALTHC MATER, V12, DOI 10.1002/adhm.202202825
   Kang K, 2021, SMALL, V17, DOI 10.1002/smll.202007796
   Kang YT, 2020, BIOSENS BIOELECTRON, V168, DOI 10.1016/j.bios.2020.112535
   Kim E, 2019, CHEM SCI, V10, P7835, DOI 10.1039/c9sc03368h
   Klyachko NL, 2020, PHARMACEUTICS, V12, DOI 10.3390/pharmaceutics12121171
   Kumar MA, 2024, SIGNAL TRANSDUCT TAR, V9, DOI 10.1038/s41392-024-01735-1
   Le Floc'h J, 2018, MOL IMAGING BIOL, V20, P230, DOI 10.1007/s11307-017-1122-6
   Lee TS, 2018, BBA-GEN SUBJECTS, V1862, P1091, DOI 10.1016/j.bbagen.2018.02.001
   Li H, 2023, NANO RES, V16, P2895, DOI 10.1007/s12274-022-5033-8
   Li SL, 2021, FRONT CELL DEV BIOL, V09, DOI 10.3389/fcell.2021.639514
   Li YA, 2022, ACS NANO, V16, P3965, DOI 10.1021/acsnano.1c09480
   Lim GT, 2021, J EXTRACELL VESICLES, V10, DOI 10.1002/jev2.12077
   Liu S, 2022, ACTA PHARM SIN B, V12, P3822, DOI 10.1016/j.apsb.2022.05.002
   Long Y, 2023, CHEM ENG J, V470, DOI 10.1016/j.cej.2023.144127
   Lou GH, 2017, EXP MOL MED, V49, DOI 10.1038/emm.2017.63
   Mentink S, 2023, J HEPATOL, V78, pS553
   Mitry MMA, 2023, CHEM-EUR J, V29, DOI 10.1002/chem.202203942
   Moghassemi S, 2024, BIOACT MATER, V36, P126, DOI 10.1016/j.bioactmat.2024.02.021
   Murphy DE, 2019, EXP MOL MED, V51
   Nie WD, 2021, SCI CHINA CHEM, V64, P1999, DOI 10.1007/s11426-021-1085-8
   Qian RJ, 2022, EUR J NUCL MED MOL I, V49, P2668, DOI 10.1007/s00259-022-05696-x
   Raghav A, 2021, J NANOBIOTECHNOL, V19, DOI 10.1186/s12951-021-01219-2
   Rayamajhi S, 2020, J MATER CHEM B, V8, P4552, DOI 10.1039/d0tb00744g
   Ren E, 2020, SMALL METHODS, V4, DOI 10.1002/smtd.202000291
   Ruan HT, 2023, ACTA PHARM SIN B, V13, P2202, DOI 10.1016/j.apsb.2022.06.007
   Sajeesh S, 2023, MOL PHARMACEUT, V20, P2801, DOI 10.1021/acs.molpharmaceut.2c00769
   Salunkhe S, 2020, J CONTROL RELEASE, V326, P599, DOI 10.1016/j.jconrel.2020.07.042
   Scinto SL, 2021, NAT REV METHOD PRIME, V1, DOI 10.1038/s43586-021-00028-z
   Sola L, 2021, ANAL CHIM ACTA, V1187, DOI 10.1016/j.aca.2021.339138
   Song S, 2020, BIOCONJUGATE CHEM, V31, P1562, DOI 10.1021/acs.bioconjchem.0c00216
   Sun N, 2022, ADV SCI, V9, DOI 10.1002/advs.202105853
   Sun N, 2020, NAT COMMUN, V11, DOI 10.1038/s41467-020-18311-0
   Takahashi Y, 2023, PHARMACOL THERAPEUT, V242, DOI 10.1016/j.pharmthera.2023.108352
   Takayama Y, 2019, MOLECULES, V24, DOI 10.3390/molecules24010172
   Taylor DD, 2011, METHODS MOL BIOL, V728, P235, DOI 10.1007/978-1-61779-068-3_15
   Tian T, 2018, BIOMATERIALS, V150, P137, DOI 10.1016/j.biomaterials.2017.10.012
   Tu YL, 2020, BIOMATERIALS, V259, DOI 10.1016/j.biomaterials.2020.120298
   Ullah Mujib, 2022, Oncotarget, V13, P1303, DOI [10.18632/oncotarget.28323, 10.18632/oncotarget.28323]
   Wang DD, 2021, J CONTROL RELEASE, V333, P418, DOI 10.1016/j.jconrel.2021.03.045
   Wang H, 2020, NAT CHEM, V12, P1102, DOI 10.1038/s41557-020-00587-w
   Wang H, 2017, NAT CHEM BIOL, V13, P415, DOI 10.1038/nchembio.2297
   Wang KZ, 2023, ADV MATER, V35, DOI 10.1002/adma.202302323
   Wang YX, 2023, ADV NANOBIOMED RES, V3, DOI 10.1002/anbr.202200128
   Welsh JA, 2024, J EXTRACELL VESICLES, V13, DOI [10.1002/jev2.12404, 10.1002/jev2.12451]
   Weterings J, 2020, CHEM SCI, V11, P9011, DOI 10.1039/d0sc03477k
   Wu QY, 2023, NAT COMMUN, V14, DOI 10.1038/s41467-023-42248-9
   Xing YH, 2022, BIOMATERIALS, V281, DOI 10.1016/j.biomaterials.2021.121357
   Xu LZ, 2020, J EXTRACELL VESICLES, V9, DOI 10.1080/20013078.2020.1779458
   Yoon HY, 2022, ADV MATER, V34, DOI 10.1002/adma.202107192
   You YW, 2022, NAT COMMUN, V13, DOI 10.1038/s41467-022-29167-x
   Zabegina L, 2021, CELLS-BASEL, V10, DOI 10.3390/cells10092372
   Zeng JK, 2023, ADV HEALTHC MATER, V12, DOI 10.1002/adhm.202203391
   Zhang E, 2021, FRONT CELL DEV BIOL, V9, DOI 10.3389/fcell.2021.657456
   Zhang L, 2022, BIOACT MATER, V18, P1, DOI 10.1016/j.bioactmat.2022.02.017
   Zhang PJ, 2018, ANAL CHEM, V90, P11273, DOI 10.1021/acs.analchem.8b01506
   Zhang X, 2022, CANCER COMMUN, V42, P287, DOI 10.1002/cac2.12275
   Zheng X, 2023, J CONTROL RELEASE, V353, P675, DOI 10.1016/j.jconrel.2022.12.026
   Zhou X, 2023, FRONT BIOENG BIOTECH, V11, DOI 10.3389/fbioe.2023.1298746
   Zhu L, 2021, ANGEW CHEM INT EDIT, V60, P18111, DOI 10.1002/anie.202103696
NR 79
TC 12
Z9 12
U1 8
U2 36
PU CELL PRESS
PI CAMBRIDGE
PA 50 HAMPSHIRE ST, FLOOR 5, CAMBRIDGE, MA 02139 USA
SN 0165-6147
EI 1873-3735
J9 TRENDS PHARMACOL SCI
JI Trends Pharmacol. Sci.
PD OCT
PY 2024
VL 45
IS 10
BP 931
EP 940
DI 10.1016/j.tips.2024.08.007
EA OCT 2024
PG 10
WC Pharmacology & Pharmacy
WE Science Citation Index Expanded (SCI-EXPANDED)
SC Pharmacology & Pharmacy
GA I5R8G
UT WOS:001330838500001
PM 39304474
DA 2026-02-11
ER

PT J
AU Ghasempour, E
   Hesami, S
   Movahed, E
   Keshel, SH
   Doroudian, M
AF Ghasempour, Elham
   Hesami, Shilan
   Movahed, Elaheh
   Keshel, Saeed Heidari
   Doroudian, Mohammad
TI Mesenchymal stem cell-derived exosomes as a new therapeutic strategy in
   the brain tumors
SO STEM CELL RESEARCH & THERAPY
LA English
DT Review
DE Exosome; Mesenchymal stem cell; Brain tumor; Blood-brain barrier
ID HUMAN GLIOMA-CELLS; STROMAL CELLS; VASCULOGENIC MIMICRY; EXTRACELLULAR
   VESICLES; DELIVERY; MIGRATION; INHIBIT; CLASSIFICATION; MICROVESICLES;
   PROLIFERATION
AB Brain tumors are one of the most mortal cancers, leading to many deaths among kids and adults. Surgery, chemotherapy, and radiotherapy are available options for brain tumor treatment. However, these methods are not able to eradicate cancer cells. The blood-brain barrier (BBB) is one of the most important barriers to treat brain tumors that prevents adequate drug delivery to brain tissue. The connection between different brain parts is heterogeneous and causes many challenges in treatment. Mesenchymal stem cells (MSCs) migrate to brain tumor cells and have anti-tumor effects by delivering cytotoxic compounds. They contain very high regenerative properties, as well as support the immune system. MSCs-based therapy involves cell replacement and releases various vesicles, including exosomes. Exosomes receive more attention due to their excellent stability, less immunogenicity and toxicity compare to cells. Exosomes derived from MSCs can develop a powerful therapeutic strategy for different diseases and be a hopeful candidate for cell-based and cell-free regenerative medicine. These nanoparticles contain nucleic acid, proteins, lipids, microRNAs, and other biologically active substances. Many studies show that each microRNA can prevent angiogenesis, migration, and metastasis in glioblastoma. These exosomes can-act as a suitable nanoparticle carrier for therapeutic applications of brain tumors by passing through the BBB. In this review, we discuss potential applications of MSC and their produced exosomes in the treatment of brain tumors.
C1 [Ghasempour, Elham; Hesami, Shilan; Keshel, Saeed Heidari] Shahid Beheshti Univ Med Sci, Sch Adv Technol Med, Dept Tissue Engn & Appl Cell Sci, Tehran, Iran.
   [Movahed, Elaheh] Wadsworth Ctr, New York State Dept Hlth, Albany, NY USA.
   [Doroudian, Mohammad] Kharazmi Univ, Fac Biol Sci, Dept Cell & Mol Sci, Tehran, Iran.
C3 Shahid Beheshti University Medical Sciences; State University of New
   York (SUNY) System; Wadsworth Center; Kharazmi University
RP Keshel, SH (corresponding author), Shahid Beheshti Univ Med Sci, Sch Adv Technol Med, Dept Tissue Engn & Appl Cell Sci, Tehran, Iran.; Doroudian, M (corresponding author), Kharazmi Univ, Fac Biol Sci, Dept Cell & Mol Sci, Tehran, Iran.
EM saeedhey@gmail.com; doroudian@khu.ac.ir
RI Heidari keshel, Saeed/M-5936-2016; Doroudian, Mohammad/AAW-8018-2021
OI Doroudian, Mohammad/0000-0002-2933-9898
CR Abiwinanda N, 2019, IFMBE PROC, V68, P183, DOI 10.1007/978-981-10-9035-6_33
   Akers JC, 2013, J NEURO-ONCOL, V113, P1, DOI 10.1007/s11060-013-1084-8
   Allahverdi A, 2020, J CELL PHYSIOL, V235, P8167, DOI 10.1002/jcp.29472
   Altanerova U, 2016, NEOPLASMA, V63, P925, DOI 10.4149/neo_2016_611
   Azhdari MH, 2022, INT J MOL SCI, V23, DOI 10.3390/ijms23116273
   Belmiloudi A, 2017, INT J BIOMATH, V10, DOI 10.1142/S1793524517500565
   Bors LA, 2019, SCI PHARM, V87, DOI 10.3390/scipharm87010006
   Bruno F, 2019, RADIOL MED, V124, P243, DOI 10.1007/s11547-019-01035-7
   Burja B, 2020, CURR RES TRANSL MED, V68, P217, DOI 10.1016/j.retram.2020.05.006
   Cacho-Díaz B, 2020, J TRANSL MED, V18, DOI 10.1186/s12967-019-02189-8
   Chen HX, 2020, CELL DEATH DIS, V11, DOI 10.1038/s41419-020-2473-5
   Chien GCC., 2021, PAIN CARE ESSENTIALS, P245
   Choi JU, 2020, INT J MOL SCI, V21, DOI 10.3390/ijms21197363
   Chung IM, 2020, CLIN CHIM ACTA, V500, P226, DOI 10.1016/j.cca.2019.10.022
   Corso CD, 2017, J NEURO-ONCOL, V134, P479, DOI 10.1007/s11060-016-2348-x
   Deb A, 2021, LIFE SCI, V264, DOI 10.1016/j.lfs.2020.118623
   Degirmenci B, 2018, NATURE, V558, P449, DOI 10.1038/s41586-018-0190-3
   Deng H, 2018, CELL REPROGRAM, V20, P178, DOI 10.1089/cell.2017.0047
   Deng SZ, 2020, CANCER GENE THER, V27, P203, DOI 10.1038/s41417-019-0079-9
   Di CX, 2018, ARTIF CELL NANOMED B, V46, pS564, DOI 10.1080/21691401.2018.1501381
   Chu DT, 2020, CELLS-BASEL, V9, DOI 10.3390/cells9030563
   Dong ZQ, 2019, BIOMED PHARMACOTHER, V118, DOI 10.1016/j.biopha.2019.109292
   Doroudian M, 2021, PHARMACEUTICS, V13, DOI 10.3390/pharmaceutics13111972
   Doroudian M, 2021, CURR OPIN PHARMACOL, V56, P85, DOI 10.1016/j.coph.2020.11.002
   Doroudian M, 2019, THORAX, V74, P965, DOI 10.1136/thoraxjnl-2019-213037
   Dulamea A, 2015, J Med Life, V8, P24
   Elewaily MI, 2021, J CANCER RES CLIN, V147, P637, DOI 10.1007/s00432-021-03534-5
   Fan HY, 2018, BIOMED PHARMACOTHER, V97, P1554, DOI 10.1016/j.biopha.2017.11.050
   Fang Y, 2019, CELL TISSUE BANK, V20, P153, DOI 10.1007/s10561-019-09761-y
   Gatti S, 2011, NEPHROL DIAL TRANSPL, V26, P1474, DOI 10.1093/ndt/gfr015
   Gerstner ER, 2007, J CLIN ONCOL, V25, P2306, DOI 10.1200/JCO.2006.10.0677
   Gorabi AM, 2019, MOL NEUROBIOL, V56, P8157, DOI 10.1007/s12035-019-01663-0
   Guy R, 2020, BIOMOLECULES, V10, DOI 10.3390/biom10091320
   Han Y, 2019, CELLS-BASEL, V8, DOI 10.3390/cells8080886
   Hanjani NA, 2022, CRIT REV ONCOL HEMAT, V169, DOI 10.1016/j.critrevonc.2021.103565
   Harrell CR, 2021, INT J MOL SCI, V22, DOI 10.3390/ijms22031433
   Harrell CR, 2019, CELLS-BASEL, V8, DOI 10.3390/cells8121605
   Hartjes TA, 2019, BIOENGINEERING-BASEL, V6, DOI 10.3390/bioengineering6010007
   Hassanzadeh A, 2021, STEM CELL RES THER, V12, DOI 10.1186/s13287-021-02378-7
   Hazrati A, 2022, BIOMED PHARMACOTHER, V152, DOI 10.1016/j.biopha.2022.113211
   Hejabi F, 2022, FRONT CHEM, V10, DOI 10.3389/fchem.2022.957572
   Hmadcha A, 2020, FRONT BIOENG BIOTECH, V8, DOI 10.3389/fbioe.2020.00043
   Ho IAW, 2013, STEM CELLS, V31, P146, DOI 10.1002/stem.1247
   Holubekova V, 2017, FUTURE ONCOL, V13, P2217, DOI 10.2217/fon-2017-0363
   Hoyos V, 2015, MOL THER, V23, P1497, DOI 10.1038/mt.2015.110
   Hu Q, 2019, INT J MOL MED, V43, P2387, DOI 10.3892/ijmm.2019.4157
   Hwang I, 2013, MOL CELLS, V36, P105, DOI 10.1007/s10059-013-0154-2
   Iqbal S, 2018, BIOMED ENG LETT, V8, P5, DOI 10.1007/s13534-017-0050-3
   Jacobs SA, 2013, IMMUNOL CELL BIOL, V91, P32, DOI 10.1038/icb.2012.64
   Ji CX, 2018, ONCOL REP, V39, P1825, DOI 10.3892/or.2018.6261
   Kariminekoo S, 2016, ARTIF CELL NANOMED B, V44, P749, DOI 10.3109/21691401.2015.1129620
   Katakowski M, 2013, CANCER LETT, V335, P201, DOI 10.1016/j.canlet.2013.02.019
   Kim R, 2018, BMB REP, V51, P406, DOI 10.5483/BMBRep.2018.51.8.105
   Kosaric N, 2019, EXPERT OPIN BIOL TH, V19, P575, DOI 10.1080/14712598.2019.1596257
   Kumari N, 2018, 2018 INT C CURR TREN
   Lambrou GI, 2021, CANCERS, V13, DOI 10.3390/cancers13123028
   Lang FM, 2018, NEURO-ONCOLOGY, V20, P380, DOI 10.1093/neuonc/nox152
   Lapointe S, 2018, LANCET, V392, P432, DOI 10.1016/S0140-6736(18)30990-5
   Ledesma-Martínez E, 2016, STEM CELLS INT, V2016, DOI 10.1155/2016/4709572
   Lee HK, 2013, ONCOTARGET, V4, P346, DOI 10.18632/oncotarget.868
   Li X, 2019, APL BIOENG, V3, DOI 10.1063/1.5087122
   Li ZZ, 2019, J EXP CLIN CANC RES, V38, DOI 10.1186/s13046-019-1371-0
   Liang YJ, 2021, THERANOSTICS, V11, P3183, DOI 10.7150/thno.52570
   Lin WP, 2019, BIOMED RES INT, V2019, DOI 10.1155/2019/2820853
   Liu MC, 2020, FRONT ONCOL, V10, DOI 10.3389/fonc.2020.01453
   Liu MC, 2018, CELL PHYSIOL BIOCHEM, V50, P1255, DOI 10.1159/000494585
   Luo H, 2019, AM J TRANSL RES, V11, P4851
   Matarredona ER, 2020, CELLS-BASEL, V9, DOI 10.3390/cells9010096
   McFaline-Figueroa JR, 2018, AM J MED, V131, P874, DOI 10.1016/j.amjmed.2017.12.039
   Michlewski G, 2019, RNA, V25, P1, DOI 10.1261/rna.068692.118
   Mohan A, 2020, RESP RES, V21, DOI 10.1186/s12931-020-01423-y
   Munoz JL, 2013, MOL THER-NUCL ACIDS, V2, DOI 10.1038/mtna.2013.60
   Nahand JS, 2020, EPIGENOMICS-UK, V12, P1651, DOI 10.2217/epi-2020-0026
   Nakano M, 2021, NEURAL REGEN RES, V16, P2359, DOI 10.4103/1673-5374.313026
   O'Brien J, 2018, FRONT ENDOCRINOL, V9, DOI 10.3389/fendo.2018.00402
   O'Brien KP, 2018, ONCOGENE, V37, P2137, DOI 10.1038/s41388-017-0116-9
   O'Brien K, 2020, NAT REV MOL CELL BIO, V21, P585, DOI 10.1038/s41580-020-0251-y
   Oh SK, 2016, NEUROSURGERY, V78, P436, DOI 10.1227/NEU.0000000000001056
   Oraee-Yazdani S, 2021, MOL NEUROBIOL, DOI 10.1007/s12035-021-02393-y
   Ostrom QT, 2019, NEURO-ONCOLOGY, V21, P1357, DOI 10.1093/neuonc/noz123
   Park JH, 2021, CANCERS, V13, DOI 10.3390/cancers13133152
   Parmar M, 2020, NAT REV NEUROSCI, V21, P103, DOI 10.1038/s41583-019-0257-7
   Parolini O, 2008, STEM CELLS, V26, P300, DOI 10.1634/stemcells.2007-0594
   Peng H, 2020, J MATER CHEM B, V8, P7591, DOI 10.1039/d0tb01499k
   Polimeni JR, 2018, NEUROIMAGE, V168, P296, DOI 10.1016/j.neuroimage.2017.04.053
   Qiu GG, 2019, STEM CELL RES THER, V10, DOI 10.1186/s13287-019-1484-6
   Record M, 2011, BIOCHEM PHARMACOL, V81, P1171, DOI 10.1016/j.bcp.2011.02.011
   Rehman A, 2021, MICROSC RES TECHNIQ, V84, P133, DOI 10.1002/jemt.23597
   Reza-Zaldivar EE, 2019, NEURAL REGEN RES, V14, P1626, DOI 10.4103/1673-5374.255978
   Reza-Zaldivar EE, 2018, FRONT CELL NEUROSCI, V12, DOI 10.3389/fncel.2018.00317
   Sarvar DP, 2016, ADV PHARM BULL, V6, P293, DOI 10.15171/apb.2016.041
   Shariati A, 2020, EUR J CELL BIOL, V99, DOI 10.1016/j.ejcb.2020.151097
   Sharif S, 2018, STEM CELL REV REP, V14, P236, DOI 10.1007/s12015-017-9788-3
   Shi Q, 2019, ACTA PHARM SIN B, V9, P19, DOI 10.1016/j.apsb.2018.08.002
   Skuratovskaia D, 2021, CURR PHARM DESIGN, V27, P3105, DOI 10.2174/1381612826666201210120444
   Sun Y, 2021, STEM CELL RES THER, V12, DOI 10.1186/s13287-021-02629-7
   Tahir B, 2019, MICROSC RES TECHNIQ, V82, P803, DOI 10.1002/jemt.23224
   Tesarova L, 2020, INT J MOL SCI, V21, DOI 10.3390/ijms21155366
   Tominaga N, 2015, NAT COMMUN, V6, DOI 10.1038/ncomms7716
   Ullah I, 2015, BIOSCIENCE REP, V35, DOI 10.1042/BSR20150025
   Walter SG, 2020, INT J MOL SCI, V21, DOI 10.3390/ijms21124382
   Wang B, 2019, CELL ONCOL, V42, P783, DOI 10.1007/s13402-019-00461-z
   Wang J, 2021, J CONTROL RELEASE, V329, P894, DOI 10.1016/j.jconrel.2020.10.020
   Wang XH, 2021, CELL BIOL INT, V45, P775, DOI 10.1002/cbin.11522
   Wang ZX, 2020, ONCOL LETT, V19, P415, DOI 10.3892/ol.2019.11102
   Wosczyna MN, 2019, CELL REP, V27, P2029, DOI 10.1016/j.celrep.2019.04.074
   Xin HQ, 2013, J CEREBR BLOOD F MET, V33, P1711, DOI 10.1038/jcbfm.2013.152
   Xu HY, 2019, STEM CELL RES THER, V10, DOI 10.1186/s13287-019-1446-z
   Xu S, 2017, NEOPLASMA, V64, P13, DOI 10.4149/neo_2017_102
   Xue H, 2016, ONCOL REP, V35, P1771, DOI 10.3892/or.2016.4548
   Yan TF, 2021, AGING-US, V13, P9911, DOI 10.18632/aging.202747
   Yáñez-Mó M, 2015, J EXTRACELL VESICLES, V4, DOI 10.3402/jev.v4.27066
   Yin K, 2019, BIOMARK RES, V7, DOI 10.1186/s40364-019-0159-x
   Dehbidi MY, 2022, REV MED VIROL, V32, DOI 10.1002/rmv.2281
   Yu L, 2019, AGING-US, V11, P5300, DOI 10.18632/aging.102092
   Zakrzewski W, 2019, STEM CELL RES THER, V10, DOI 10.1186/s13287-019-1165-5
   Zhang Y, 2020, INT J NANOMED, V15, P6917, DOI 10.2147/IJN.S264498
   Zhang ZP, 2021, AGING-US, V13, P5055, DOI 10.18632/aging.202424
   Zhou WY, 2014, CANCER CELL, V25, P501, DOI 10.1016/j.ccr.2014.03.007
   Zhou YY, 2019, J CLIN MED, V8, DOI 10.3390/jcm8071025
NR 120
TC 73
Z9 75
U1 3
U2 26
PU BMC
PI LONDON
PA CAMPUS, 4 CRINAN ST, LONDON N1 9XW, ENGLAND
EI 1757-6512
J9 STEM CELL RES THER
JI Stem Cell Res. Ther.
PD DEC 20
PY 2022
VL 13
IS 1
AR 527
DI 10.1186/s13287-022-03212-4
PG 12
WC Cell & Tissue Engineering; Cell Biology; Medicine, Research &
   Experimental
WE Science Citation Index Expanded (SCI-EXPANDED)
SC Cell Biology; Research & Experimental Medicine
GA 7E4VT
UT WOS:000901168400002
PM 36536420
OA Green Submitted, gold
DA 2026-02-11
ER

PT J
AU Go, YY
   Lee, CM
   Ju, WM
   Chae, SW
   Song, JJ
AF Go, Yoon Young
   Lee, Chan Mi
   Ju, Won Min
   Chae, Sung-Won
   Song, Jae-Jun
TI Extracellular Vesicles (Secretomes) from Human Trophoblasts Promote the
   Regeneration of Skin Fibroblasts
SO INTERNATIONAL JOURNAL OF MOLECULAR SCIENCES
LA English
DT Article
DE human trophoblasts; extracellular vesicles; exosomes; skin regeneration;
   aging; chemokines
ID AMNIOTIC MEMBRANE; STEM-CELLS; CHEMOKINES; STRINGTIE; HISAT; KEY
AB To date, placental trophoblasts have been of interest in the fields of obstetrics and gynecology, mainly due to their involvement in the formation of a connection between the mother and fetus that aids in placental development and fetal survival. However, the regenerative capacities of trophoblasts for application in regenerative medicine and tissue engineering are poorly understood. Here, we aim to determine the skin regeneration and anti-aging capacities of trophoblast-derived conditioned medium (TB-CM) and exosomes (TB-Exos) using human normal dermal fibroblasts (HNDFs). TB-CM and TB-Exos treatments significantly elevated the migration and proliferation potencies of HNDF cells in a dose- and time-dependent manner. When RNA sequencing (RNA-seq) was used to investigate the mechanism underlying TB-CM-induced cell migration on scratch-wounded HNDFs, the increased expression of genes associated with C-X-C motif ligand (CXCL) chemokines, toll-like receptors, and nuclear factor-kappa B (NF-kappa B) signaling was observed. Furthermore, treatment of intrinsically/extrinsically senescent HNDFs with TB-CM resulted in an enhanced rejuvenation of HNDFs via both protection and restoration processes. Gene expression of extracellular matrix components in the skin dermis significantly increased in TB-CM- and TB-Exos-treated HNDFs. These components are involved in the TB-CM and Exo-mediated regeneration and anti-aging of HNDFs. Thus, this study demonstrated the regenerative and anti-aging efficacies of trophoblast-derived secretomes, suggesting their potential for use in interventions for skin protection and treatment.
C1 [Go, Yoon Young; Lee, Chan Mi; Ju, Won Min; Chae, Sung-Won; Song, Jae-Jun] Korea Univ, Guro Hosp, Dept Otorhinolaryngol Head & Neck Surg, Seoul 08308, South Korea.
   [Go, Yoon Young; Chae, Sung-Won; Song, Jae-Jun] Korea Univ, Guro Hosp, Inst Hlth Care Convergence Ctr, Seoul 08308, South Korea.
C3 Korea University; Korea University Medicine (KU Medicine); Korea
   University; Korea University Medicine (KU Medicine)
RP Song, JJ (corresponding author), Korea Univ, Guro Hosp, Dept Otorhinolaryngol Head & Neck Surg, Seoul 08308, South Korea.; Song, JJ (corresponding author), Korea Univ, Guro Hosp, Inst Hlth Care Convergence Ctr, Seoul 08308, South Korea.
EM gokogoko@korea.ac.kr; cksal7873@korea.ac.kr; juwonmin22@naver.com;
   chaeorl@korea.ac.kr; jjsong23@gmail.com
OI Song, Jae-Jun/0000-0002-8488-9091; LEE, Chan mi/0009-0006-4927-2754; Go,
   Yoon/0000-0002-3164-7726
FU National Research Foundation (NRF) of Korea - Ministry of Education
   [2020R1I1A1A01063168]; Bio & Medical Technology Development Program of
   the National Research Foundation (NRF) - Korean government (Ministry of
   Science, ICT) [2019M3E5D1A01068999]
FX This work was supported by the National Research Foundation (NRF) of
   Korea, funded by the Ministry of Education grant (2020R1I1A1A01063168)
   and the Bio & Medical Technology Development Program of the National
   Research Foundation (NRF) funded by the Korean government (Ministry of
   Science, ICT) (2019M3E5D1A01068999).
CR Bartold M, 2019, J CLIN PERIODONTOL, V46, P12, DOI 10.1111/jcpe.13053
   Bodnar RJ, 2006, CIRC RES, V98, P617, DOI 10.1161/01.RES.0000209968.66606.10
   Brock DA, 2005, DEVELOPMENT, V132, P4553, DOI 10.1242/dev.02032
   Bünemann E, 2018, EUR J MED RES, V23, DOI 10.1186/s40001-017-0299-0
   Carvalhoa L, 2014, P NATL ACAD SCI USA, V111, pE5373, DOI 10.1073/pnas.1408224111
   Castel G, 2020, CELL REP, V33, DOI 10.1016/j.celrep.2020.108419
   COFFIN GS, 1960, P SOC EXP BIOL MED, V104, P239
   Czernek L, 2020, INT J MOL SCI, V21, DOI 10.3390/ijms21124264
   DIMRI GP, 1995, P NATL ACAD SCI USA, V92, P9363, DOI 10.1073/pnas.92.20.9363
   Dong RQ, 2019, BIOMED RES INT, V2019, DOI 10.1155/2019/6458237
   Eskandarlou M, 2016, WORLD J PLAST SURG, V5, P39
   Hu LZ, 2017, J INVEST DERMATOL, V137, P1277, DOI 10.1016/j.jid.2017.01.007
   Idkowiak-Baldys J, 2019, PLOS ONE, V14, DOI 10.1371/journal.pone.0218035
   Kawakatsu M, 2013, J RADIAT RES, V54, P268, DOI 10.1093/jrr/rrs105
   Kim D, 2015, NAT METHODS, V12, P357, DOI [10.1038/NMETH.3317, 10.1038/nmeth.3317]
   Kim SN, 2021, INT J STEM CELLS, V14, P94, DOI 10.15283/ijsc20070
   Koob TJ, 2015, J BIOMED MATER RES B, V103, P1133, DOI 10.1002/jbm.b.33265
   Kroeze KL, 2012, J INVEST DERMATOL, V132, P216, DOI 10.1038/jid.2011.245
   Larribère L, 2017, STEM CELL REP, V9, P1234, DOI 10.1016/j.stemcr.2017.08.023
   Lee KH, 2011, NAT PROD RES, V25, P1090, DOI 10.1080/14786419.2010.489050
   Li ZS, 2019, STEM CELL RES THER, V10, DOI 10.1186/s13287-019-1339-1
   Lunghi L, 2007, REPROD BIOL ENDOCRIN, V5, DOI 10.1186/1477-7827-5-6
   Lupa DMW, 2015, J INVEST DERMATOL, V135, P1954, DOI 10.1038/jid.2015.120
   Martins-Green M, 2013, ADV WOUND CARE, V2, P327, DOI 10.1089/wound.2012.0380
   Maxson S, 2012, STEM CELL TRANSL MED, V1, P142, DOI 10.5966/sctm.2011-0018
   Meller D, 2011, DTSCH ARZTEBL INT, V108, P243, DOI 10.3238/arztebl.2011.0243
   Mischler A, 2021, J BIOL CHEM, V296, DOI 10.1016/j.jbc.2021.100386
   Musial-Wysocka A, 2019, CELL TRANSPLANT, V28, P801, DOI 10.1177/0963689719837897
   Nelson AM, 2015, CELL STEM CELL, V17, P139, DOI 10.1016/j.stem.2015.07.008
   Niknejad H, 2008, EUR CELLS MATER, V15, P88
   Oh M, 2018, INT J MOL SCI, V19, DOI 10.3390/ijms19061715
   Ouyang YS, 2016, PLACENTA, V47, P86, DOI 10.1016/j.placenta.2016.09.008
   Park YR, 2018, ACTA BIOMATER, V67, P183, DOI 10.1016/j.actbio.2017.12.006
   Patel GK, 2019, SCI REP-UK, V9, DOI 10.1038/s41598-019-41800-2
   Pertea M, 2016, NAT PROTOC, V11, P1650, DOI 10.1038/nprot.2016.095
   Pertea M, 2015, NAT BIOTECHNOL, V33, P290, DOI 10.1038/nbt.3122
   Pittayapruek P, 2016, INT J MOL SCI, V17, DOI 10.3390/ijms17060868
   Pogozhykh O, 2018, STEM CELLS INT, V2018, DOI 10.1155/2018/4837930
   Prost-Squarcioni C, 2008, ANN DERMATOL VENER, V135, pS5
   Ridiandries A, 2018, INT J MOL SCI, V19, DOI 10.3390/ijms19103217
   Rochette L, 2020, INT J MOL SCI, V21, DOI 10.3390/ijms21072598
   Sabella N., 1913, Med Rec NY, P478, DOI 10.1177/001452461302401011
   Tan SHS, 2020, MATER TODAY BIO, V7, DOI 10.1016/j.mtbio.2020.100067
   Tarasewicz E, 2018, CANCER BIOL THER, V19, P271, DOI 10.1080/15384047.2017.1385681
   Tigges J, 2014, MECH AGEING DEV, V138, P26, DOI 10.1016/j.mad.2014.03.004
   Togashi SI, 2002, PLACENTA, V23, P497, DOI 10.1053/plac.2002.0833
   Toh WS, 2017, SEMIN CELL DEV BIOL, V67, P56, DOI 10.1016/j.semcdb.2016.11.008
   Volponi AA, 2010, TRENDS CELL BIOL, V20, P715, DOI 10.1016/j.tcb.2010.09.012
   Walter MNM, 2010, EXP CELL RES, V316, P1271, DOI 10.1016/j.yexcr.2010.02.026
   Wang XF, 2019, BIOMARK MED, V13, P167, DOI 10.2217/bmm-2018-0339
   Wu YJ, 2007, WOUND REPAIR REGEN, V15, pS18, DOI 10.1111/j.1524-475X.2007.00221.x
   Xu F, 2010, ONCOL REP, V23, P1561, DOI 10.3892/or_00000796
   Xu ZJ, 2020, MOL CANCER, V19, DOI 10.1186/s12943-020-01278-3
   Zaidi Z, 2010, DERMATOLOGY IN CLINICAL PRACTICE, P1, DOI 10.1007/978-1-84882-862-9
   Zomer HD, 2018, J DERMATOL SCI, V90, P3, DOI 10.1016/j.jdermsci.2017.12.009
NR 55
TC 23
Z9 26
U1 0
U2 15
PU MDPI
PI BASEL
PA MDPI AG, Grosspeteranlage 5, CH-4052 BASEL, SWITZERLAND
SN 1661-6596
EI 1422-0067
J9 INT J MOL SCI
JI Int. J. Mol. Sci.
PD JUL
PY 2021
VL 22
IS 13
AR 6959
DI 10.3390/ijms22136959
PG 15
WC Biochemistry & Molecular Biology; Chemistry, Multidisciplinary
WE Science Citation Index Expanded (SCI-EXPANDED)
SC Biochemistry & Molecular Biology; Chemistry
GA TH2XK
UT WOS:000671957400001
PM 34203413
OA Green Submitted, gold
DA 2026-02-11
ER

PT J
AU Matei, AC
   Antounians, L
   Zani, A
AF Matei, Andreea C.
   Antounians, Lina
   Zani, Augusto
TI Extracellular Vesicles as a Potential Therapy for Neonatal Conditions:
   State of the Art and Challenges in Clinical Translation
SO PHARMACEUTICS
LA English
DT Review
DE exosomes; hypoxic ischemic encephalopathy; HIE; necrotizing
   enterocolitis; NEC; retinopathy of prematurity; ROP; bronchopulmonary
   dysplasia; BPD; spina bifida
ID MESENCHYMAL STEM-CELLS; HYPOXIC-ISCHEMIC ENCEPHALOPATHY; NECROTIZING
   ENTEROCOLITIS; BRAIN-INJURY; BONE-MARROW; STROMAL CELLS;
   BRONCHOPULMONARY DYSPLASIA; EXOSOMES MEDIATE; LUNG INJURY;
   TRANSPLANTATION
AB Despite advances in intensive care, several neonatal conditions typically due to prematurity affect vital organs and are associated with high mortality and long-term morbidities. Current treatment strategies for these babies are only partially successful or are effective only in selected patients. Regenerative medicine has been shown to be a promising option for these conditions at an experimental level, but still warrants further exploration for the development of optimal treatment. Although stem cell-based therapy has emerged as a treatment option, studies have shown that it is associated with potential risks and hazards, especially in the fragile population of babies. Recently, extracellular vesicles (EVs) have emerged as an attractive therapeutic alternative that holds great regenerative potential and is cell-free. EVs are nanosized particles endogenously produced by cells that mediate intercellular communication through the transfer of their cargo. Currently, EVs are garnering considerable attention as they are the key effectors of stem cell paracrine signaling and can epigenetically regulate target cell genes through the release of RNA species, such as microRNA. Herein, we review the emerging literature on the therapeutic potential of EVs derived from different sources for the treatment of neonatal conditions that affect the brain, retinas, spine, lungs, and intestines and discuss the challenges for the translation of EVs into clinical practice.
C1 [Matei, Andreea C.; Antounians, Lina; Zani, Augusto] Hosp Sick Children, Peter Gilgan Ctr Res & Learning, Dev & Stem Cell Biol Program, Toronto, ON M5G 0A4, Canada.
   [Matei, Andreea C.; Antounians, Lina; Zani, Augusto] Hosp Sick Children, Div Gen & Thorac Surg, Toronto, ON M5G 1X8, Canada.
C3 University of Toronto; Hospital for Sick Children (SickKids); University
   of Toronto; Hospital for Sick Children (SickKids)
RP Zani, A (corresponding author), Hosp Sick Children, Peter Gilgan Ctr Res & Learning, Dev & Stem Cell Biol Program, Toronto, ON M5G 0A4, Canada.; Zani, A (corresponding author), Hosp Sick Children, Div Gen & Thorac Surg, Toronto, ON M5G 1X8, Canada.
EM augusto.zani@sickkids.ca
RI ; ZANI, AUGUSTO/AAA-5088-2019
OI Antounians, Lina/0000-0002-8307-3306; ZANI, AUGUSTO/0000-0003-2283-9846
FU SickKids start-up funds; Canadian Institutes of Health Research
   (CIHR)-SickKids Foundation New Investigator Research Grant [NI18-1270R]
FX This work was supported by SickKids start-up funds and by the Canadian
   Institutes of Health Research (CIHR)-SickKids Foundation New
   Investigator Research Grant (NI18-1270R).
CR Abramowicz A, 2016, MOL BIOSYST, V12, P1407, DOI 10.1039/c6mb00082g
   Adamiak M, 2018, CIRC RES, V122, P296, DOI 10.1161/CIRCRESAHA.117.311769
   Adzick NS, 2011, NEW ENGL J MED, V364, P993, DOI 10.1056/NEJMoa1014379
   Ahn SY, 2018, EXP MOL MED, V50, DOI 10.1038/s12276-018-0055-8
   Ahn SY, 2017, J PEDIATR-US, V185, P49, DOI 10.1016/j.jpeds.2017.02.061
   Aliotta JM, 2016, CARDIOVASC RES, V110, P319, DOI 10.1093/cvr/cvw054
   Allen KA, 2011, NEWBORN INFANT NURS, V11, P125, DOI 10.1053/j.nainr.2011.07.004
   Antounians L, 2019, SCI REP-UK, V9, DOI 10.1038/s41598-018-38320-w
   Aslam M, 2009, AM J RESP CRIT CARE, V180, P1122, DOI 10.1164/rccm.200902-0242OC
   Ayers L, 2019, J EXTRACELL VESICLES, V8, DOI 10.1080/20013078.2019.1593755
   Back SA, 2001, J NEUROSCI, V21, P1302
   Baraldi E, 2007, NEW ENGL J MED, V357, P1946, DOI 10.1056/NEJMra067279
   Baraniak PR, 2010, REGEN MED, V5, P121, DOI [10.2217/rme.09.74, 10.2217/RME.09.74]
   Bashinsky Alice L, 2017, N C Med J, V78, P124, DOI [10.18043/ncm.78.2.124, 10.18043/ncm.78.2.124]
   Biouss G, 2019, J NEUROINFLAMM, V16, DOI 10.1186/s12974-019-1481-9
   Braun RK, 2018, BIOCHEM BIOPH RES CO, V503, P2653, DOI 10.1016/j.bbrc.2018.08.019
   Calzarossa C, 2013, NEUROSCIENCE, V234, P158, DOI 10.1016/j.neuroscience.2012.12.038
   Chang YS, 2014, J PEDIATR-US, V164, P966, DOI 10.1016/j.jpeds.2013.12.011
   Chaubey S, 2018, STEM CELL RES THER, V9, DOI 10.1186/s13287-018-0903-4
   Chen T, 2016, SCI REP-UK, V6, DOI 10.1038/srep33862
   Chen YJ, 2018, J PEDIATR SURG, V53, P183, DOI 10.1016/j.jpedsurg.2017.10.040
   Clark JA, 2006, AM J PHYSIOL-GASTR L, V291, pG938, DOI 10.1152/ajpgi.00090.2006
   Copp AJ, 2015, NAT REV DIS PRIMERS, V1, DOI 10.1038/nrdp.2015.7
   Curley GF, 2012, THORAX, V67, P496, DOI 10.1136/thoraxjnl-2011-201059
   Dreixler JC, 2014, INVEST OPHTH VIS SCI, V55, P3785, DOI 10.1167/iovs.13-11683
   Drucker NA, 2018, SEMIN PEDIATR SURG, V27, P57, DOI 10.1053/j.sempedsurg.2017.11.011
   Eaton S, 2013, EXPERT OPIN BIOL TH, V13, P1683, DOI 10.1517/14712598.2013.849690
   Ebneter A, 2017, INVEST OPHTH VIS SCI, V58, DOI 10.1167/iovs.16-20474
   Fichter MA, 2008, FETAL DIAGN THER, V23, P271, DOI 10.1159/000123614
   Gheinani AH, 2018, SCI REP-UK, V8, DOI 10.1038/s41598-018-22142-x
   Gimona M, 2017, INT J MOL SCI, V18, DOI 10.3390/ijms18061190
   Glass HC, 2015, ANESTH ANALG, V120, P1337, DOI 10.1213/ANE.0000000000000705
   Goldenberg RL, 2008, LANCET, V371, P75, DOI 10.1016/S0140-6736(08)60074-4
   Guo XJ, 2014, EXP EYE RES, V125, P156, DOI 10.1016/j.exer.2014.06.003
   Gussenhoven R, 2019, J CLIN MED, V8, DOI 10.3390/jcm8020137
   HACK M, 1992, J DEV BEHAV PEDIATR, V13, P412
   Hagberg H, 2002, DEV NEUROSCI-BASEL, V24, P364, DOI 10.1159/000069040
   Hansmann Georg, 2012, Pulm Circ, V2, P170, DOI 10.4103/2045-8932.97603
   Helwa I, 2017, PLOS ONE, V12, DOI 10.1371/journal.pone.0170628
   Herberts CA, 2011, J TRANSL MED, V9, DOI 10.1186/1479-5876-9-29
   Hock A, 2017, J PEDIATR SURG, V52, P755, DOI 10.1016/j.jpedsurg.2017.01.032
   Horie H, 1999, J NEUROSCI, V19, P9964
   Hunter CJ, 2008, PEDIATR RES, V63, P117, DOI 10.1203/PDR.0b013e31815ed64c
   Jellema RK, 2013, PLOS ONE, V8, DOI 10.1371/journal.pone.0073031
   Jeppesen DK, 2019, CELL, V177, P428, DOI 10.1016/j.cell.2019.02.029
   Joerger-Messerli MS, 2018, CELL TRANSPLANT, V27, P168, DOI 10.1177/0963689717738256
   Jones GN, 2012, PLOS ONE, V7, DOI 10.1371/journal.pone.0043395
   Kabagambe S, 2018, J PEDIATR SURG, V53, P178, DOI 10.1016/j.jpedsurg.2017.10.032
   Kahlert C, 2014, J BIOL CHEM, V289, P3869, DOI 10.1074/jbc.C113.532267
   Kim ES, 2012, PEDIATR RES, V72, P277, DOI 10.1038/pr.2012.71
   Konoshenko MY, 2018, BIOMED RES INT, V2018, DOI 10.1155/2018/8545347
   Kourembanas S, 2015, ANNU REV PHYSIOL, V77, P13, DOI 10.1146/annurev-physiol-021014-071641
   Kumar A, 2008, PEDIATRICS, V122, pE722, DOI 10.1542/peds.2008-0269
   Kumar P, 2019, FASEB J, V33, P5836, DOI 10.1096/fj.201800972R
   Lee ACC, 2013, PEDIATR RES, V74, P50, DOI 10.1038/pr.2013.206
   Lee C, 2012, CIRCULATION, V126, P2601, DOI 10.1161/CIRCULATIONAHA.112.114173
   Lee Jang Hoon, 2011, Korean J Pediatr, V54, P368, DOI 10.3345/kjp.2011.54.9.368
   Lee JA, 2010, PEDIATR RES, V67, P42, DOI 10.1203/PDR.0b013e3181bf594b
   Lee JM, 2012, INT IMMUNOPHARMACOL, V13, P219, DOI 10.1016/j.intimp.2012.03.024
   Lener T, 2015, J EXTRACELL VESICLES, V4, DOI 10.3402/jev.v4.30087
   Li B, 2019, PLOS ONE, V14, DOI 10.1371/journal.pone.0211431
   Li H, 2012, J CELL MOL MED, V16, P1606, DOI 10.1111/j.1582-4934.2011.01470.x
   Li N, 2009, GRAEF ARCH CLIN EXP, V247, P503, DOI 10.1007/s00417-008-1009-y
   Li P, 2017, THERANOSTICS, V7, P789, DOI 10.7150/thno.18133
   Liu L, 2016, LANCET, V388, P3027, DOI 10.1016/S0140-6736(16)31593-8
   Lobb RJ, 2015, J EXTRACELL VESICLES, V4, DOI 10.3402/jev.v4.27031
   Mallard C, 2003, NEUROCHEM RES, V28, P215, DOI 10.1023/A:1022368915400
   Martin C, 2018, INNATE IMMUN-LONDON, V24, P278, DOI 10.1177/1753425918785715
   McCulloh CJ, 2018, J PEDIATR SURG, V53, P1215, DOI 10.1016/j.jpedsurg.2018.02.086
   Mendt M, 2018, JCI INSIGHT, V3, DOI 10.1172/jci.insight.99263
   Mitchell LE, 2004, LANCET, V364, P1885, DOI 10.1016/S0140-6736(04)17445-X
   Moisseiev E, 2017, CURR EYE RES, V42, P1358, DOI 10.1080/02713683.2017.1319491
   Moretti R, 2015, FRONT NEUROSCI-SWITZ, V9, DOI 10.3389/fnins.2015.00040
   Murphy MB, 2013, EXP MOL MED, V45, DOI 10.1038/emm.2013.94
   Mutanen A, 2018, EUR J PEDIATR SURG, V28, P148, DOI 10.1055/s-0038-1636943
   Neu J, 2011, NEW ENGL J MED, V364, P255, DOI 10.1056/NEJMra1005408
   Ophelders DRMG, 2016, STEM CELL TRANSL MED, V5, P754, DOI 10.5966/sctm.2015-0197
   Patel GK, 2019, SCI REP-UK, V9, DOI 10.1038/s41598-019-41800-2
   Pierro M, 2013, THORAX, V68, P475, DOI 10.1136/thoraxjnl-2012-202323
   Porzionato A, 2019, AM J PHYSIOL-LUNG C, V316, pL6, DOI 10.1152/ajplung.00109.2018
   Powell SB, 2019, J PEDIATR-US, V210, P209, DOI 10.1016/j.jpeds.2019.02.029
   Prockop DJ, 2010, MOL THER, V18, P1249, DOI 10.1038/mt.2010.99
   Quigley M, 2018, COCHRANE DB SYST REV, DOI 10.1002/14651858.CD002971.pub4
   Rager TM, 2016, J PEDIATR SURG, V51, P942, DOI 10.1016/j.jpedsurg.2016.02.061
   ROBERTSON C, 1985, DEV MED CHILD NEUROL, V27, P473
   Rohde E, 2019, CYTOTHERAPY, V21, P581, DOI 10.1016/j.jcyt.2018.12.006
   Sakaguchi M, 2006, P NATL ACAD SCI USA, V103, P7112, DOI 10.1073/pnas.0508793103
   Salter MW, 2014, CELL, V158, P15, DOI 10.1016/j.cell.2014.06.008
   Sisa C, 2019, FRONT PHYSIOL, V10, DOI 10.3389/fphys.2019.00282
   Sjöqvist S, 2019, J EXTRACELL VESICLES, V8, DOI 10.1080/20013078.2019.1565264
   Sommer A, 2014, JAMA OPHTHALMOL, V132, P640, DOI 10.1001/jamaophthalmol.2014.84
   Stenson BJ, 2013, NEW ENGL J MED, V368, P2094, DOI 10.1056/NEJMoa1302298
   Tabak S, 2018, J CELL MOL MED, V22, P1992, DOI 10.1111/jcmm.13505
   Takahashi A, 2017, NAT COMMUN, V8, DOI 10.1038/ncomms15287
   Takahashi Y, 2013, J BIOTECHNOL, V165, P77, DOI 10.1016/j.jbiotec.2013.03.013
   Takov K, 2019, J EXTRACELL VESICLES, V8, DOI 10.1080/20013078.2018.1560809
   Tassew NG, 2017, CELL REP, V20, P99, DOI 10.1016/j.celrep.2017.06.009
   Thébaud B, 2018, AM J PERINAT, V35, P566, DOI 10.1055/s-0038-1639371
   Théry C, 2018, J EXTRACELL VESICLES, V7, DOI 10.1080/20013078.2018.1535750
   Valadi H, 2007, NAT CELL BIOL, V9, P654, DOI 10.1038/ncb1596
   van Niel G, 2006, J BIOCHEM, V140, P13, DOI 10.1093/jb/mvj128
   van Velthoven CTJ, 2012, ANN NEUROL, V71, P785, DOI 10.1002/ana.23543
   van Velthoven CTJ, 2010, BRAIN BEHAV IMMUN, V24, P387, DOI 10.1016/j.bbi.2009.10.017
   Volpe JJ, 2011, INT J DEV NEUROSCI, V29, P423, DOI 10.1016/j.ijdevneu.2011.02.012
   Wang AJ, 2015, STEM CELL TRANSL MED, V4, P659, DOI 10.5966/sctm.2014-0296
   Wang XY, 2019, MOL NUTR FOOD RES, V63, DOI 10.1002/mnfr.201801247
   Webber J, 2013, J EXTRACELL VESICLES, V2, DOI 10.3402/jev.v2i0.19861
   WHO, Preterm Birth
   Williams C, 2014, CELL RES, V24, P766, DOI 10.1038/cr.2014.44
   Willis GR, 2018, AM J RESP CRIT CARE, V197, P104, DOI 10.1164/rccm.201705-0925OC
   Willis GR, 2017, FRONT CARDIOVASC MED, V4, DOI 10.3389/fcvm.2017.00063
   WOLF P, 1967, BRIT J HAEMATOL, V13, P269, DOI 10.1111/j.1365-2141.1967.tb08741.x
   Xia GZ, 2010, J PERINAT MED, V38, P215, DOI 10.1515/jpm.2010.021
   Xu WQ, 2019, MOL THER-NUCL ACIDS, V16, P778, DOI 10.1016/j.omtn.2019.04.029
   Yang JX, 2014, METHODS MOL BIOL, V1213, P121, DOI 10.1007/978-1-4939-1453-1_11
   Zani Augusto, 2015, F1000Res, V4, DOI 10.12688/f1000research.6888.1
   Zani A, 2014, GUT, V63, P300, DOI 10.1136/gutjnl-2012-303735
   Zhu XH, 2017, J EXTRACELL VESICLES, V6, DOI 10.1080/20013078.2017.1324730
NR 118
TC 43
Z9 48
U1 0
U2 12
PU MDPI
PI BASEL
PA ST ALBAN-ANLAGE 66, CH-4052 BASEL, SWITZERLAND
EI 1999-4923
J9 PHARMACEUTICS
JI Pharmaceutics
PD AUG
PY 2019
VL 11
IS 8
AR 404
DI 10.3390/pharmaceutics11080404
PG 20
WC Pharmacology & Pharmacy
WE Science Citation Index Expanded (SCI-EXPANDED)
SC Pharmacology & Pharmacy
GA IV8KT
UT WOS:000484515100029
PM 31405234
OA Green Submitted, gold
DA 2026-02-11
ER

PT J
AU Sun, FT
   Xu, WR
   Qian, H
AF Sun, Fengtian
   Xu, Wenrong
   Qian, Hui
TI The emerging role of extracellular vesicles in retinal diseases
SO AMERICAN JOURNAL OF TRANSLATIONAL RESEARCH
LA English
DT Review
DE Extracellular vesicles; retinal diseases; diagnosis; therapy; engineered
   extracellular vesicles
ID MESENCHYMAL STEM-CELLS; MACULAR DEGENERATION; DIABETIC-RETINOPATHY;
   EXOSOME ISOLATION; AQUEOUS-HUMOR; DELIVERY; MICROPARTICLES; BIOMARKERS;
   TARGET
AB As a type of nanosized membranous vesicles secreted by living cells, extracellular vesicles (EVs) mediate intercellular communications with excellent physicochemical stability and biocompatibility. By delivering biologically active molecules including proteins, nucleic acids and lipids, EVs participate in many physiological and pathological processes. Increasing studies have suggested that EVs may be biomarkers for liquid biopsy of retinal diseases due to the ability to transfer through the blood-retinal barrier. EVs also represent a novel cell-free strategy to repair tissue damage in regenerative medicine. Evidence has indicated that EVs can be engineered and modified to enhance their efficacy. In this review, an overview of the characteristics, isolation, and identification of EVs is provided. Moreover, recent advances with EVs in the diagnosis and treatment of retinal diseases and the engineering approaches to elevate their effects are introduced, and opportunities and challenges for clinical application are discussed.
C1 [Sun, Fengtian; Xu, Wenrong; Qian, Hui] Jiangsu Univ, Sch Med, Jiangsu Key Lab Med Sci & Lab Med, 301 Xuefu Rd, Zhenjiang 212013, Jiangsu, Peoples R China.
C3 Jiangsu University
RP Xu, WR; Qian, H (corresponding author), Jiangsu Univ, Sch Med, Jiangsu Key Lab Med Sci & Lab Med, 301 Xuefu Rd, Zhenjiang 212013, Jiangsu, Peoples R China.
EM icls@ujs.edu.cn; lstmmmlst@163.com
FU National Natural Science Foundation of China [81971757]; Priority
   Academic Program Development of Jiangsu Higher Education Institutions
   (Phase III); Zhenjiang Key Laboratory of High Technology Research on
   Exosomes Foundation and Transformation Application [SS2018003]
FX This study was supported by the National Natural Science Foundation of
   China (81971757), Priority Academic Program Development of Jiangsu
   Higher Education Institutions (Phase III) and Zhenjiang Key Laboratory
   of High Technology Research on Exosomes Foundation and Transformation
   Application (SS2018003).
CR Aires ID, 2021, NEURAL REGEN RES, V16, P1801, DOI 10.4103/1673-5374.306084
   Aires ID, 2020, GLIA, V68, P2705, DOI 10.1002/glia.23880
   Akers JC, 2016, PLOS ONE, V11, DOI 10.1371/journal.pone.0149866
   Anasagasti A, 2012, VISION RES, V75, P117, DOI 10.1016/j.visres.2012.09.012
   Armstrong JPK, 2017, ACS NANO, V11, P69, DOI 10.1021/acsnano.6b07607
   Atienzar-Aroca S, 2018, J CELL MOL MED, V22, P5244, DOI 10.1111/jcmm.13730
   Barry GP, 2021, OPHTHALMOLOGY, V128, P1188, DOI 10.1016/j.ophtha.2020.12.028
   Beltramo E, 2014, ACTA DIABETOL, V51, P1055, DOI 10.1007/s00592-014-0672-1
   BLANKS JC, 1992, EXP EYE RES, V54, P637, DOI 10.1016/0014-4835(92)90019-O
   Cabrera AP, 2020, INT J MOL SCI, V21, DOI 10.3390/ijms21082712
   Cai CRR, 2021, EXP CELL RES, V399, DOI 10.1016/j.yexcr.2021.112470
   CALDWELL RB, 1992, INVEST OPHTH VIS SCI, V33, P1610
   Campbell JP, 2021, PEDIATRICS, V147, DOI 10.1542/peds.2020-016618
   Campochiaro PA, 2021, PROG RETIN EYE RES, V83, DOI 10.1016/j.preteyeres.2020.100921
   Chen SY, 2019, STEM CELL TRANSL MED, V8, P707, DOI 10.1002/sctm.18-0284
   Chiang CY, 2019, J BIOMED SCI, V26, DOI 10.1186/s12929-019-0502-4
   Dellett M, 2017, J CELL MOL MED, V21, P3405, DOI 10.1111/jcmm.13251
   Deng CL, 2021, CELL DEATH DIFFER, V28, P1041, DOI 10.1038/s41418-020-00636-4
   Dismuke WM, 2016, PLOS ONE, V11, DOI 10.1371/journal.pone.0165326
   Dismuke WM, 2015, EXP EYE RES, V132, P73, DOI 10.1016/j.exer.2015.01.019
   Durcin M, 2017, J EXTRACELL VESICLES, V6, DOI 10.1080/20013078.2017.1305677
   Ebrahimi KB, 2014, ADV EXP MED BIOL, V801, P259, DOI 10.1007/978-1-4614-3209-8_33
   Ehrlich JR, 2021, LANCET GLOB HEALTH, V9, pE418, DOI 10.1016/S2214-109X(20)30549-0
   Elbay A, 2019, SCAND J CLIN LAB INV, V79, P388, DOI 10.1080/00365513.2019.1637931
   Elkjaer AS, 2020, ACTA OPHTHALMOL, V98, P329, DOI 10.1111/aos.14377
   Fu M, 2019, MOL CANCER, V18, DOI 10.1186/s12943-019-1001-7
   Gaddam S, 2019, INT J MOL SCI, V20, DOI 10.3390/ijms20194876
   Gehrs KM, 2006, ANN MED, V38, P450, DOI 10.1080/07853890600946724
   Gézsi A, 2019, EXP MOL MED, V51, DOI 10.1038/s12276-019-0226-2
   Ghossoub R, 2014, NAT COMMUN, V5, DOI 10.1038/ncomms4477
   Grassmann F, 2014, PLOS ONE, V9, DOI 10.1371/journal.pone.0107461
   Grassmann F, 2012, PLOS ONE, V7, DOI 10.1371/journal.pone.0037979
   Gu BJ, 2021, FRONT MED-LAUSANNE, V8, DOI 10.3389/fmed.2021.634177
   Gu C, 2021, J CELL PHYSIOL, V236, P5036, DOI 10.1002/jcp.30213
   Gu S, 2020, EXP EYE RES, V201, DOI 10.1016/j.exer.2020.108271
   Gurunathan S, 2019, CELLS-BASEL, V8, DOI 10.3390/cells8040307
   Hajrasouliha AR, 2013, J BIOL CHEM, V288, P28058, DOI 10.1074/jbc.M113.470765
   Haney MJ, 2019, ADV HEALTHC MATER, V8, DOI 10.1002/adhm.201801271
   Haney MJ, 2015, J CONTROL RELEASE, V207, P18, DOI 10.1016/j.jconrel.2015.03.033
   Holan V, 2021, CELLS-BASEL, V10, DOI 10.3390/cells10030588
   Hu J, 2019, J CLIN INVEST, V129, P5204, DOI 10.1172/JCI123835
   Hu J, 2017, NATURE, V552, P248, DOI 10.1038/nature25013
   Huang C, 2018, DIABETES, V67, P1639, DOI 10.2337/db17-1587
   Im H, 2015, EXPERT REV MOL DIAGN, V15, P725, DOI 10.1586/14737159.2015.1041378
   Ji C, 2020, CELL DEATH DIS, V11, DOI 10.1038/s41419-020-2510-4
   Jonasson F, 2011, OPHTHALMOLOGY, V118, P825, DOI 10.1016/j.ophtha.2010.08.044
   Kaarniranta K, 2009, J MOL MED, V87, P117, DOI 10.1007/s00109-008-0418-z
   Kamalden TA, 2017, ANTIOXID REDOX SIGN, V27, P913, DOI 10.1089/ars.2016.6844
   Kang GY, 2014, J PROTEOME RES, V13, P581, DOI 10.1021/pr400751k
   Kang YT, 2020, BIOSENS BIOELECTRON, V168, DOI 10.1016/j.bios.2020.112535
   Kashani AH, 2021, PROG RETIN EYE RES, V83, DOI 10.1016/j.preteyeres.2020.100938
   Lakkaraju A, 2014, ADV EXP MED BIOL, V801, P267, DOI 10.1007/978-1-4614-3209-8_34
   Lee K, 2015, ACS NANO, V9, P2321, DOI 10.1021/nn506538f
   Lerner N, 2020, J CELL MOL MED, V24, P4646, DOI 10.1111/jcmm.15129
   Li D, 2020, CARBOHYD RES, V493, DOI 10.1016/j.carres.2020.108032
   Li TS, 1996, P NATL ACAD SCI USA, V93, P14176, DOI 10.1073/pnas.93.24.14176
   Liang GF, 2018, INT J NANOMED, V13, P585, DOI 10.2147/IJN.S154458
   Lim J, 2019, J NANOBIOTECHNOL, V17, DOI 10.1186/s12951-018-0433-3
   Liu C, 2019, P NATL ACAD SCI USA, V116, P7455, DOI 10.1073/pnas.1814874116
   Liu C, 2017, ACS NANO, V11, P6968, DOI 10.1021/acsnano.7b02277
   Liu DSK, 2020, CANCERS, V12, DOI 10.3390/cancers12113156
   Liu J, 2020, INT J NANOMED, V15, P10519, DOI 10.2147/IJN.S277190
   Lorincz AM, 2014, J EXTRACELL VESICLES, V3, DOI 10.3402/jev.v3.25465
   Lou P, 2021, ACTA BIOMATER, V119, P42, DOI 10.1016/j.actbio.2020.11.001
   Luan X, 2017, ACTA PHARMACOL SIN, V38, P754, DOI 10.1038/aps.2017.12
   Maas SLN, 2017, TRENDS CELL BIOL, V27, P172, DOI 10.1016/j.tcb.2016.11.003
   Mathieu M, 2019, NAT CELL BIOL, V21, P9, DOI 10.1038/s41556-018-0250-9
   Mazzeo A, 2019, EXP EYE RES, V184, P56, DOI 10.1016/j.exer.2019.04.015
   Mazzeo A, 2018, EXP EYE RES, V176, P69, DOI 10.1016/j.exer.2018.07.003
   Mead B, 2020, PROG RETIN EYE RES, V79, DOI 10.1016/j.preteyeres.2020.100849
   Mead B, 2018, INVEST OPHTH VIS SCI, V59, P702, DOI 10.1167/iovs.17-22855
   Mead B, 2017, STEM CELL TRANSL MED, V6, P1273, DOI 10.1002/sctm.16-0428
   Merchant ML, 2017, NAT REV NEPHROL, V13, P731, DOI 10.1038/nrneph.2017.148
   Moisseiev E, 2017, CURR EYE RES, V42, P1358, DOI 10.1080/02713683.2017.1319491
   Muraoka Y, 2012, PLOS ONE, V7, DOI 10.1371/journal.pone.0036135
   Murphy DE, 2019, EXP MOL MED, V51
   Naga SHA, 2015, EXP EYE RES, V131, P29, DOI 10.1016/j.exer.2014.12.010
   Nair KS, 2021, NAT COMMUN, V12, DOI 10.1038/s41467-021-25181-7
   Newton F, 2020, GENES-BASEL, V11, DOI 10.3390/genes11101120
   Nittala MG, 2014, RETINA-J RET VIT DIS, V34, P1594, DOI 10.1097/IAE.0000000000000117
   Nuzzi R, 2020, STEM CELLS INT, V2020, DOI 10.1155/2020/8883616
   Oltra M, 2019, SCI REP-UK, V9, DOI 10.1038/s41598-019-54373-x
   Orozco AF, 2010, CYTOM PART A, V77A, P502, DOI 10.1002/cyto.a.20886
   Pardue MT, 2018, PROG RETIN EYE RES, V65, P50, DOI 10.1016/j.preteyeres.2018.02.002
   Qi HZ, 2016, ACS NANO, V10, P3323, DOI 10.1021/acsnano.5b06939
   Qiu Q, 2015, APOPTOSIS, V20, P1613, DOI 10.1007/s10495-015-1177-2
   Rajendran RL, 2021, PHARMACEUTICS, V13, DOI 10.3390/pharmaceutics13020248
   Raposo G, 1996, J EXP MED, V183, P1161, DOI 10.1084/jem.183.3.1161
   Raposo G, 2019, NAT REV MOL CELL BIO, V20, P509, DOI 10.1038/s41580-019-0158-7
   Ridder K, 2015, ONCOIMMUNOLOGY, V4, DOI 10.1080/2162402X.2015.1008371
   Rivera JC, 2017, J NEUROINFLAMM, V14, DOI 10.1186/s12974-017-0943-1
   Ropelewski P, 2020, ENEURO, V7, DOI 10.1523/ENEURO.0507-19.2020
   Sahaboglu A, 2019, ADV EXP MED BIOL, V1185, P431, DOI 10.1007/978-3-030-27378-1_71
   Salunkhe S, 2020, J CONTROL RELEASE, V326, P599, DOI 10.1016/j.jconrel.2020.07.042
   Samara WA, 2017, OPHTHALMOLOGY, V124, P235, DOI 10.1016/j.ophtha.2016.10.008
   Sato YT, 2016, SCI REP-UK, V6, DOI 10.1038/srep21933
   Shah N, 2018, BBA-MOL BASIS DIS, V1864, P2610, DOI 10.1016/j.bbadis.2018.04.016
   Shao HL, 2012, NAT MED, V18, P1835, DOI 10.1038/nm.2994
   Shao HL, 2012, THERANOSTICS, V2, P55, DOI 10.7150/thno.3465
   Shoval A, 2019, SMALL, V15, DOI 10.1002/smll.201902776
   Shu SL, 2021, METHODS MOL BIOL, V2265, P289, DOI 10.1007/978-1-0716-1205-7_22
   Stamer WD, 2011, J PROTEOMICS, V74, P796, DOI 10.1016/j.jprot.2011.02.024
   Stoner SA, 2016, CYTOM PART A, V89A, P196, DOI 10.1002/cyto.a.22787
   Sun L, 2016, CYTOTHERAPY, V18, P413, DOI 10.1016/j.jcyt.2015.11.018
   Sun YX, 2018, ACS NANO, V12, P7613, DOI 10.1021/acsnano.7b07643
   Szatanek R, 2017, INT J MOL SCI, V18, DOI 10.3390/ijms18061153
   Tang K, 2012, NAT COMMUN, V3, DOI 10.1038/ncomms2282
   Thietart S, 2020, J HEPATOL, V73, P1507, DOI 10.1016/j.jhep.2020.07.014
   Tian Y, 2020, J EXTRACELL VESICLES, V9, DOI 10.1080/20013078.2019.1697028
   Tokarz Aleksandra, 2019, Folia Med Cracov, V59, P95, DOI 10.24425/fmc.2019.131139
   Tokarz Aleksandra, 2015, Folia Med Cracov, V55, P35
   van Niel G, 2018, NAT REV MOL CELL BIO, V19, P213, DOI 10.1038/nrm.2017.125
   Varga K, 2020, J NEUROCHEM, V152, P48, DOI 10.1111/jnc.14886
   Vidal-Gil L, 2019, SCI REP-UK, V9, DOI 10.1038/s41598-019-40215-3
   Vietri M, 2020, NAT REV MOL CELL BIO, V21, P25, DOI 10.1038/s41580-019-0177-4
   Vogel R, 2017, SCI REP-UK, V7, DOI 10.1038/s41598-017-14981-x
   Wan Y, 2018, CANCER RES, V78, P798, DOI 10.1158/0008-5472.CAN-17-2880
   Wang AL, 2009, AUTOPHAGY, V5, P563, DOI 10.4161/auto.5.4.8163
   Wang YY, 2020, INT J NANOMED, V15, P7967, DOI 10.2147/IJN.S263756
   Wu PP, 2021, BIOMATERIALS, V269, DOI 10.1016/j.biomaterials.2020.120467
   Xiao J, 2021, J PROTEOME RES, V20, P1770, DOI 10.1021/acs.jproteome.0c01048
   Yamagata M, 2021, ELIFE, V10, DOI 10.7554/eLife.63907
   Yang C, 2020, EXP CELL RES, V390, DOI 10.1016/j.yexcr.2020.111957
   Yang C, 2012, AM J PHYSIOL-REG I, V302, pR941, DOI 10.1152/ajpregu.00527.2011
   Yang DB, 2020, THERANOSTICS, V10, P3684, DOI 10.7150/thno.41580
   Yi Z, 2020, EBIOMEDICINE, V56, DOI 10.1016/j.ebiom.2020.102792
   Yin L, 2020, CELLS-BASEL, V9, DOI 10.3390/cells9030707
   Yu W, 2021, ANN ONCOL, V32, P466, DOI 10.1016/j.annonc.2021.01.074
   Zhang JL, 2021, DNA CELL BIOL, V40, P988, DOI 10.1089/dna.2020.6298
   Zhang W, 2019, INVEST OPHTH VIS SCI, V60, P294, DOI 10.1167/iovs.18-25617
   Zhang XM, 2018, GRAEF ARCH CLIN EXP, V256, P2041, DOI 10.1007/s00417-018-4097-3
   Zhang X, 2021, ADV MATER, V33, DOI 10.1002/adma.202005709
   Zhang Y, 2021, COMB CHEM HIGH T SCR
   Zhang Y, 2017, THERANOSTICS, V7, P3155, DOI 10.7150/thno.19646
   Zhao Z, 2016, LAB CHIP, V16, P489, DOI 10.1039/c5lc01117e
NR 135
TC 8
Z9 9
U1 1
U2 10
PU E-CENTURY PUBLISHING CORP
PI MADISON
PA 40 WHITE OAKS LN, MADISON, WI 53711 USA
SN 1943-8141
J9 AM J TRANSL RES
JI Am. J. Transl. Res.
PY 2021
VL 13
IS 12
BP 13227
EP 13245
PG 19
WC Oncology; Medicine, Research & Experimental
WE Science Citation Index Expanded (SCI-EXPANDED)
SC Oncology; Research & Experimental Medicine
GA YD5GB
UT WOS:000740439500001
PM 35035672
DA 2026-02-11
ER

PT J
AU Ren, YZ
   Ding, SS
   Jiang, YP
   Wen, H
   Li, T
AF Ren, Yuan-Zhong
   Ding, Shan-Shan
   Jiang, Ya-Ping
   Wen, Hui
   Li, Tao
TI Application of exosome-derived noncoding RNAs in bone regeneration:
   Opportunities and challenges
SO WORLD JOURNAL OF STEM CELLS
LA English
DT Review
DE Exosomes; Non-coding RNA; Bone; Osteogenesis; Angiogenesis; Osteoclasts
ID MESENCHYMAL STEM-CELLS; OSTEOGENIC DIFFERENTIATION; EXTRACELLULAR
   VESICLES; PROMOTES OSTEOGENESIS; TRANSFERRIN RECEPTOR; BIOLOGICAL
   FUNCTIONS; BREAST-CANCER; CIRCULAR RNAS; PROLIFERATION; ANGIOGENESIS
AB With advances in the fields of regenerative medicine, cell-free therapy has received increased attention. Exosomes have a variety of endogenous properties that provide stability for molecular transport across biological barriers to cells, as a form of cell-to-cell communication that regulates function and phenotype. In addition, exosomes are an important component of paracrine signaling in stem-cell-based therapy and can be used as a stand-alone therapy or as a drug delivery system. The remarkable potential of exosomes has paved the pathway for cell-free treatment in bone regeneration. Exosomes are enriched in distinct noncoding RNAs (ncRNAs), including microRNAs, long ncRNAs and circular RNAs. Different ncRNAs have multiple functions. Altered expression of ncRNA in exosomes is associated with the regenerative potential and development of various diseases, such as femoral head osteonecrosis, myocardial infarction, and cancer. Although there is increasing evidence that exosome-derived ncRNAs (exo-ncRNAs) have the potential for bone regeneration, the detailed mechanisms are not fully understood. Here, we review the biogenesis of exo-ncRNA and the effects of ncRNAs on angiogenesis and osteoblast- and osteoclast-related pathways in different diseases. However, there are still many unsolved problems and challenges in the clinical application of ncRNA; for instance, production, storage, targeted delivery and therapeutic potency assessment. Advancements in exo-ncRNA methods and design will promote the development of therapeutics, revolutionizing the present landscape.
C1 [Ren, Yuan-Zhong; Wen, Hui] Zhengzhou Univ, Dept Emergency Trauma Surg, Luoyang Cent Hosp, Luoyang 471000, Henan, Peoples R China.
   [Ding, Shan-Shan] Zhengzhou Univ, Dept Geriatr, Luoyang Cent Hosp, Luoyang 471000, Henan, Peoples R China.
   [Jiang, Ya-Ping] Qingdao Univ, Dept Oral Implantol, Affiliated Hosp, Qingdao 266000, Shandong, Peoples R China.
   [Li, Tao] Qingdao Univ, Dept Joint Surg, Affiliated Hosp, Qingdao 266003, Shandong, Peoples R China.
   [Li, Tao] Qingdao Univ, Dept Joint Surg, Affiliated Hosp, 59 Haier Rd, Qingdao 266003, Shandong, Peoples R China.
C3 Zhengzhou University; Zhengzhou University; Qingdao University; Qingdao
   University; Qingdao University
RP Li, T (corresponding author), Qingdao Univ, Dept Joint Surg, Affiliated Hosp, 59 Haier Rd, Qingdao 266003, Shandong, Peoples R China.
EM qdult@qdu.edu.cn
FU Qingdao Traditional Chinese Medicine Science and Technology Project
   [2021-zyym28]; Science and technology Development Project of Shandong
   Geriatric Society [LKJGG2021W082]
FX Supported by Qingdao Traditional Chinese Medicine Science and Technology
   Project, No. 2021-zyym28; and Science and technology Development Project
   of Shandong Geriatric Society, No. LKJGG2021W082.
CR Ahmad P., 2021, CRANIOMAXILLOFAC TRA, V6, P1
   Al-Sowayan B, 2020, MOLECULES, V25, DOI 10.3390/molecules25184205
   Alcayaga-Miranda F, 2016, STEM CELLS INT, V2016, DOI 10.1155/2016/3409169
   Alzhrani GN, 2021, CELL BIOL INT, V45, P1807, DOI 10.1002/cbin.11620
   Atesok K, 2010, J ORTHOP RES, V28, P1007, DOI 10.1002/jor.21083
   Baglìo SR, 2013, GENE, V527, P321, DOI 10.1016/j.gene.2013.06.021
   Balandeh E, 2021, FRONT CELL DEV BIOL, V9, DOI 10.3389/fcell.2021.716462
   Balatti V, 2017, P NATL ACAD SCI USA, V114, P8071, DOI 10.1073/pnas.1706908114
   Batista PJ, 2017, GENOM PROTEOM BIOINF, V15, P154, DOI 10.1016/j.gpb.2017.03.002
   Beermann J, 2016, PHYSIOL REV, V96, P1297, DOI 10.1152/physrev.00041.2015
   Behera J, 2021, THERANOSTICS, V11, P7715, DOI 10.7150/thno.58410
   Bhan A, 2017, CANCER RES, V77, P3965, DOI 10.1158/0008-5472.CAN-16-2634
   Borciani G, 2020, ACTA BIOMATER, V108, P22, DOI 10.1016/j.actbio.2020.03.043
   Boyle WJ, 2003, NATURE, V423, P337, DOI 10.1038/nature01658
   Brown C, 2019, J TISSUE ENG REGEN M, V13, P1738, DOI 10.1002/term.2914
   Cao X, 2021, LIFE SCI, V272, DOI 10.1016/j.lfs.2021.119232
   Chen EEM, 2017, CELL DEATH DIS, V8, DOI 10.1038/cddis.2017.429
   Chen JH, 2019, Cancers (Basel), V12
   Chen JY, 2020, J BONE MINER RES, V35, P2103, DOI 10.1002/jbmr.4171
   Chen LA, 2010, J BONE MINER RES, V25, P2447, DOI 10.1002/jbmr.133
   Chen S, 2019, CELL PROLIFERAT, V52, DOI 10.1111/cpr.12669
   Chen TS, 2011, J TRANSL MED, V9, DOI 10.1186/1479-5876-9-47
   Chen Z, 2018, J IMMUNOL, V201, P2472, DOI 10.4049/jimmunol.1800304
   Cheng HJ, 2022, INT J MOL SCI, V23, DOI 10.3390/ijms23020868
   Clarke B, 2008, CLIN J AM SOC NEPHRO, V3, pS131, DOI 10.2215/CJN.04151206
   Colao IL, 2018, TRENDS MOL MED, V24, P242, DOI 10.1016/j.molmed.2018.01.006
   Cooper DR, 2018, ADV WOUND CARE, V7, P299, DOI 10.1089/wound.2017.0775
   Corrado C, 2021, CELLS-BASEL, V10, DOI 10.3390/cells10123355
   Couzens AL, 2017, MOL CELL PROTEOMICS, V16, P1098, DOI 10.1074/mcp.M116.065490
   Cui YG, 2019, J CELL MOL MED, V23, P3843, DOI 10.1111/jcmm.14228
   Dai ZP, 2019, BIOMED PHARMACOTHER, V109, P1112, DOI 10.1016/j.biopha.2018.10.166
   Davis C, 2017, TISSUE ENG PT A, V23, P1231, DOI [10.1089/ten.TEA.2016.0525, 10.1089/ten.tea.2016.0525]
   Di Pietro L, 2021, SCI REP-UK, V11, DOI 10.1038/s41598-021-00511-3
   Fanale D, 2018, ADV EXP MED BIOL, V1087, P109, DOI 10.1007/978-981-13-1426-1_9
   Fang SH, 2020, DRUG DES DEV THER, V14, P4579, DOI 10.2147/DDDT.S258024
   Feng ZY, 2022, SCI CHINA LIFE SCI, V65, P1325, DOI 10.1007/s11427-021-1997-2
   Fernandez-Piñeiro I, 2017, BIOTECHNOL ADV, V35, P350, DOI 10.1016/j.biotechadv.2017.03.002
   Fish JE, 2008, DEV CELL, V15, P272, DOI 10.1016/j.devcel.2008.07.008
   Gangadaran P, 2017, J CONTROL RELEASE, V264, P112, DOI 10.1016/j.jconrel.2017.08.022
   Gao M, 2022, PLAST RECONSTR SURG, V149, P638, DOI 10.1097/PRS.0000000000008830
   Gao YS, 2010, INT ORTHOP, V34, P779, DOI 10.1007/s00264-010-1009-5
   Goyal B, 2021, BBA-REV CANCER, V1875, DOI 10.1016/j.bbcan.2021.188502
   Gross JC, 2012, NAT CELL BIOL, V14, P1036, DOI 10.1038/ncb2574
   Grosso A, 2017, FRONT BIOENG BIOTECH, V5, DOI 10.3389/fbioe.2017.00068
   Gurunathan S, 2019, CELLS-BASEL, V8, DOI 10.3390/cells8040307
   Han C, 2016, STEM CELLS INT, V2016, DOI 10.1155/2016/7653489
   HARDING C, 1983, J CELL BIOL, V97, P329, DOI 10.1083/jcb.97.2.329
   Hu HF, 2021, CELL DEATH DIS, V12, DOI 10.1038/s41419-021-03430-3
   Hu XY, 2016, CIRC RES, V118, P970, DOI 10.1161/CIRCRESAHA.115.307516
   Huang C, 2021, STEM CELL RES, V52, DOI 10.1016/j.scr.2021.102235
   Huang JH, 2020, NEUROSCIENCE, V424, P133, DOI 10.1016/j.neuroscience.2019.10.043
   Hulshoff MS, 2019, CARDIOVASC RES, V115, P1716, DOI 10.1093/cvr/cvz211
   Jeck WR, 2013, RNA, V19, P141, DOI 10.1261/rna.035667.112
   Jia B, 2019, J CELL PHYSIOL, V234, P19523, DOI 10.1002/jcp.28550
   Jia B, 2019, STEM CELL RES THER, V10, DOI 10.1186/s13287-019-1161-9
   Jiang LB, 2018, EUR REV MED PHARMACO, V22, P6221, DOI 10.26355/eurrev_201810_16028
   JOHNSTONE RM, 1989, BLOOD, V74, P1844
   Jules J, 2012, J BIOL CHEM, V287, P15728, DOI 10.1074/jbc.M111.296228
   Kalluri R, 2020, SCIENCE, V367, P640, DOI 10.1126/science.aau6977
   Kara A, 2019, INT J BIOL MACROMOL, V130, P266, DOI 10.1016/j.ijbiomac.2019.02.067
   Khan IN, 2018, SEMIN CANCER BIOL, V52, P85, DOI 10.1016/j.semcancer.2017.07.004
   Komori T, 2017, ADV EXP MED BIOL, V962, P83, DOI 10.1007/978-981-10-3233-2_6
   Kristensen LS, 2019, NAT REV GENET, V20, P675, DOI 10.1038/s41576-019-0158-7
   Lanzillotti C, 2021, FRONT CELL DEV BIOL, V9, DOI 10.3389/fcell.2021.646032
   Larios J, 2020, J CELL BIOL, V219, DOI 10.1083/jcb.201904113
   Lee J, 2019, ADV HEALTHC MATER, V8, DOI 10.1002/adhm.201801106
   Lee Y, 2013, BONE, V56, P383, DOI 10.1016/j.bone.2013.07.007
   Léveillé N, 2019, CRIT REV ONCOL HEMAT, V139, P125, DOI 10.1016/j.critrevonc.2019.03.002
   Li BZ, 2018, ONCOGENE, V37, P5508, DOI 10.1038/s41388-018-0359-0
   Li C, 2021, SIGNAL TRANSDUCT TAR, V6, DOI 10.1038/s41392-021-00779-x
   Li CG, 2021, CRIT REV ONCOL HEMAT, V157, DOI 10.1016/j.critrevonc.2020.103124
   Li L, 2021, J ORTHOP SURG RES, V16, DOI 10.1186/s13018-020-02160-0
   Li YH, 2021, J CELL PHYSIOL, V236, P4258, DOI 10.1002/jcp.30027
   Li ZH, 2017, AM J TRANSL RES, V9, P1680
   Li Z, 2017, MOL CELL BIOCHEM, V433, P51, DOI 10.1007/s11010-017-3015-z
   Li ZT, 2020, MOL THER-NUCL ACIDS, V19, P827, DOI 10.1016/j.omtn.2019.09.034
   Liao W, 2019, CLIN SCI, V133, P1955, DOI 10.1042/CS20181064
   Lin X, 2020, FRONT PHARMACOL, V11, DOI 10.3389/fphar.2020.00757
   Liu AQ, 2021, BIOMATERIALS, V272, DOI 10.1016/j.biomaterials.2021.120718
   Liu DQ, 2015, BONE, V81, P620, DOI 10.1016/j.bone.2015.09.012
   Liu JY, 2021, ACTA PHARM SIN B, V11, P2783, DOI 10.1016/j.apsb.2021.01.001
   Liu L, 2019, BIOMATERIALS, V192, P523, DOI 10.1016/j.biomaterials.2018.11.007
   Liu W, 2020, ACTA BIOMATER, V103, P196, DOI 10.1016/j.actbio.2019.12.020
   Liu Y, 2020, INT J PHARMACEUT, V583, DOI 10.1016/j.ijpharm.2020.119333
   Livshts MA, 2015, SCI REP-UK, V5, DOI 10.1038/srep17319
   Lu J, 2005, NATURE, V435, P834, DOI 10.1038/nature03702
   Lu KK, 2020, FREE RADICAL BIO MED, V159, P150, DOI 10.1016/j.freeradbiomed.2020.06.016
   Luo ZW, 2019, NANOSCALE, V11, P20884, DOI 10.1039/c9nr02791b
   Lv QJ, 2020, MOL PHARMACEUT, V17, P1723, DOI 10.1021/acs.molpharmaceut.0c00177
   Ma JH, 2014, J DIABETES RES, V2014, DOI 10.1155/2014/160140
   Ma ZJ, 2020, WORLD J STEM CELLS, V12, P814, DOI 10.4252/wjsc.v12.i8.814
   Maes C, 2010, DEV CELL, V19, P329, DOI 10.1016/j.devcel.2010.07.010
   Malekpour K, 2022, STEM CELL REV REP, V18, P933, DOI 10.1007/s12015-021-10185-z
   Martínez-Greene JA, 2021, J EXTRACELL VESICLES, V10, DOI 10.1002/jev2.12087
   Massagué J, 2012, NAT REV MOL CELL BIO, V13, P616, DOI 10.1038/nrm3434
   Mazziotta C, 2021, INT J MOL SCI, V22, DOI 10.3390/ijms22052362
   McBride JD, 2017, J INVEST DERMATOL, V137, P1622, DOI 10.1016/j.jid.2017.04.021
   Memczak S, 2013, NATURE, V495, P333, DOI 10.1038/nature11928
   Miyazono K, 2010, J BIOCHEM, V147, P35, DOI 10.1093/jb/mvp148
   Mo CQ, 2021, CLIN TRANSL MED, V11, DOI 10.1002/ctm2.493
   Mohyeldin A, 2010, CELL STEM CELL, V7, P150, DOI 10.1016/j.stem.2010.07.007
   Mostafazadeh M, 2021, CELL BIOSCI, V11, DOI 10.1186/s13578-020-00515-y
   Nan K, 2021, STEM CELL RES THER, V12, DOI 10.1186/s13287-021-02390-x
   Novack DV, 2008, ANNU REV PATHOL-MECH, V3, P457, DOI 10.1146/annurev.pathmechdis.3.121806.151431
   Pajarinen J, 2019, BIOMATERIALS, V196, P80, DOI 10.1016/j.biomaterials.2017.12.025
   Pakravan K, 2017, CELL ONCOL, V40, P457, DOI 10.1007/s13402-017-0335-7
   Pan JX, 2018, BONE RES, V6, DOI 10.1038/s41413-018-0018-7
   Pant T, 2021, FRONT CARDIOVASC MED, V8, DOI 10.3389/fcvm.2021.737512
   Park HW, 2015, CELL, V162, P780, DOI 10.1016/j.cell.2015.07.013
   Percival CJ, 2013, DEV DYNAM, V242, P909, DOI 10.1002/dvdy.23992
   Quinn JJ, 2016, NAT REV GENET, V17, P47, DOI 10.1038/nrg.2015.10
   Saliminejad K, 2019, J CELL PHYSIOL, V234, P5451, DOI 10.1002/jcp.27486
   Schott NG, 2021, TISSUE ENG PART B-RE, V27, P199, DOI [10.1089/ten.TEB.2020.0132, 10.1089/ten.teb.2020.0132]
   Sethi JK, 2010, BIOCHEM J, V427, P1, DOI 10.1042/BJ20091866
   Shan SK, 2019, CURR PHARM DESIGN, V25, P4536, DOI 10.2174/1381612825666191127114054
   Shang FQ, 2021, BIOACT MATER, V6, P666, DOI 10.1016/j.bioactmat.2020.08.014
   Sun WJ, 2016, CELL DISCOV, V2, DOI 10.1038/celldisc.2016.15
   Tahmasebi A, 2020, J BIOMED MATER RES A, V108, P377, DOI 10.1002/jbm.a.36824
   Tan SHS, 2020, MATER TODAY BIO, V7, DOI 10.1016/j.mtbio.2020.100067
   Tencerova M, 2019, CURR OSTEOPOROS REP, V17, P446, DOI 10.1007/s11914-019-00552-8
   Théry C, 2002, NAT REV IMMUNOL, V2, P569, DOI 10.1038/nri855
   Théry C, 2018, J EXTRACELL VESICLES, V7, DOI 10.1080/20013078.2018.1535750
   Thomas S, 2022, J CELL COMMUN SIGNAL, V16, P47, DOI 10.1007/s12079-021-00635-1
   Tian XY, 2021, LEUKEMIA RES, V105, DOI 10.1016/j.leukres.2021.106566
   Tingö L, 2021, FRONT IMMUNOL, V12, DOI 10.3389/fimmu.2021.725323
   van der Pol E, 2012, PHARMACOL REV, V64, P676, DOI 10.1124/pr.112.005983
   Velasco A, 2011, HUM PATHOL, V42, P185, DOI 10.1016/j.humpath.2010.08.001
   Venkatesh J, 2021, CANCER LETT, V509, P81, DOI 10.1016/j.canlet.2021.04.002
   Vidigal JA, 2015, TRENDS CELL BIOL, V25, P137, DOI 10.1016/j.tcb.2014.11.004
   Wang CG, 2019, EXP MOL PATHOL, V107, P77, DOI 10.1016/j.yexmp.2019.01.012
   Wang CZ, 2021, CONNECT TISSUE RES, V62, P393, DOI 10.1080/03008207.2020.1756271
   Wang H, 2016, CELL STEM CELL, V18, P495, DOI 10.1016/j.stem.2016.03.005
   Wang J, 2017, ACS APPL MATER INTER, V9, P27441, DOI 10.1021/acsami.7b06464
   Wang JH, 2021, BIOCHEM BIOPH RES CO, V566, P87, DOI 10.1016/j.bbrc.2021.05.072
   Wang SZ, 2021, STEM CELLS INT, V2021, DOI 10.1155/2021/7690006
   Wang W, 2021, CELL DEATH DIS, V12, DOI 10.1038/s41419-021-03915-1
   Wang XQ, 2021, BASIC CLIN PHARMACOL, V128, P18, DOI 10.1111/bcpt.13478
   Wang XT, 2021, FASEB J, V35, DOI 10.1096/fj.202001080RR
   Wang YJ, 2021, J CELL MOL MED, V25, P1712, DOI 10.1111/jcmm.16273
   Wang ZF, 2019, J EXP CLIN CANC RES, V38, DOI 10.1186/s13046-019-1181-4
   Wei YK, 2021, AGING-US, V13, P17190, DOI 10.18632/aging.203169
   Weivoda MM, 2021, BONE, V143, DOI 10.1016/j.bone.2020.115757
   WOLF P, 1967, BRIT J HAEMATOL, V13, P269, DOI 10.1111/j.1365-2141.1967.tb08741.x
   Wu D, 2020, INT J NANOMED, V15, P7979, DOI 10.2147/IJN.S275650
   Wu ML, 2021, CELL PROLIFERAT, V54, DOI 10.1111/cpr.13074
   Wu P, 2020, MOL CANCER, V19, DOI 10.1186/s12943-020-1147-3
   Xie LK, 2020, BIOMED RES INT, V2020, DOI 10.1155/2020/6319395
   Xie Q, 2014, BIOCHEM BIOPH RES CO, V446, P98, DOI 10.1016/j.bbrc.2014.02.058
   Xie XB, 2020, COLLOID SURFACE B, V190, DOI 10.1016/j.colsurfb.2020.110903
   Xie Y, 2020, FRONT ONCOL, V10, DOI 10.3389/fonc.2020.00982
   Xu HJ, 2019, FASEB J, V33, P8055, DOI 10.1096/fj.201801618RRR
   Xu J, 2020, J BIOMED MATER RES A, V108, P2251, DOI 10.1002/jbm.a.36983
   Xu T, 2020, J NANOBIOTECHNOL, V18, DOI 10.1186/s12951-020-00601-w
   Yang C., 2021, CELL MOL LIFE SCI, V79, P43
   Yang DB, 2020, THERANOSTICS, V10, P3684, DOI 10.7150/thno.41580
   Yang JX, 2020, CELL SIGNAL, V70, DOI 10.1016/j.cellsig.2019.109504
   Yang SD, 2020, CELL PROLIFERAT, V53, DOI 10.1111/cpr.12890
   Yang W, 2021, STEM CELL RES THER, V12, DOI 10.1186/s13287-021-02438-y
   Yang XC, 2019, AGING-US, V11, P8777, DOI 10.18632/aging.102264
   Yim DGR, 2015, ONCOGENE, V34, P474, DOI 10.1038/onc.2013.564
   Yin S, 2019, ADV HEALTHC MATER, V8, DOI 10.1002/adhm.201801433
   You CC, 2019, DATABASE-OXFORD, DOI 10.1093/database/baz126
   Yuan WL, 2019, PEERJ, V7, DOI 10.7717/peerj.7602
   Yumimoto K, 2013, J BIOL CHEM, V288, P28488, DOI 10.1074/jbc.M113.465179
   Zahid KR, 2020, CARDIOVASC RES, V116, P1937, DOI 10.1093/cvr/cvaa050
   Zhai MM, 2020, ADV SCI, V7, DOI 10.1002/advs.202001334
   Zhai PS, 2020, INT J BIOL MACROMOL, V151, P1224, DOI 10.1016/j.ijbiomac.2019.10.169
   Zhang L, 2021, J CELL MOL MED, V25, P2148, DOI 10.1111/jcmm.16192
   Zhang X, 2020, J CELL MOL MED, V24, P13973, DOI 10.1111/jcmm.16006
   Zhang XW, 2022, BIOACT MATER, V10, P15, DOI 10.1016/j.bioactmat.2021.09.014
   Zhang Y, 2013, MOL CELL, V51, P792, DOI 10.1016/j.molcel.2013.08.017
   Zhang Y, 2021, LIFE SCI, V272, DOI 10.1016/j.lfs.2021.119204
   Zhang Y, 2019, CELL BIOSCI, V9, DOI 10.1186/s13578-019-0282-2
   Zhang ZC, 2019, AGING-US, V11, P12476, DOI 10.18632/aging.102583
   Zhao Y, 2021, ACTA PHARM SIN B, V11, P2114, DOI 10.1016/j.apsb.2021.03.012
   Zheng R, 2022, MOL CANCER, V21, DOI 10.1186/s12943-021-01471-y
   Zhi F, 2021, STEM CELL RES THER, V12, DOI 10.1186/s13287-021-02214-y
   Zhu L, 2019, MOL CANCER, V18, DOI 10.1186/s12943-019-1000-8
   Zhu P, 2020, AM J CANCER RES, V10, P393
   Zhuang CL, 2020, BMB REP, V53, P82, DOI 10.5483/BMBRep.2020.53.2.059
   Zhuang XM, 2020, BIOMED PHARMACOTHER, V131, DOI 10.1016/j.biopha.2020.110672
   Zhuang XM, 2019, BIOMED PHARMACOTHER, V112, DOI 10.1016/j.biopha.2019.108649
NR 182
TC 13
Z9 14
U1 0
U2 26
PU BAISHIDENG PUBLISHING GROUP INC
PI PLEASANTON
PA 7041 Koll Center Parkway, Suite 160, PLEASANTON, CA, UNITED STATES
SN 1948-0210
J9 WORLD J STEM CELLS
JI World J. Stem Cells
PD JUL 26
PY 2022
VL 14
IS 7
BP 473
EP 489
DI 10.4252/wjsc.v14.i7.473
PG 17
WC Cell & Tissue Engineering; Cell Biology
WE Science Citation Index Expanded (SCI-EXPANDED)
SC Cell Biology
GA 3P0YT
UT WOS:000837266000003
PM 36157529
OA Green Accepted
DA 2026-02-11
ER

PT J
AU Slaats, GG
   Chen, JY
   Levtchenko, E
   Verhaar, MC
   Arcolino, FO
AF Slaats, Gisela G. G.
   Chen, Junyu
   Levtchenko, Elena
   Verhaar, Marianne C. C.
   Arcolino, Fanny Oliveira
TI Advances and potential of regenerative medicine in pediatric nephrology
SO PEDIATRIC NEPHROLOGY
LA English
DT Review
DE Pediatric nephrology; Kidney; Regenerative medicine
ID CHRONIC KIDNEY-DISEASE; RENAL REPAIR; EPITHELIAL-CELLS; PROGENITOR
   CELLS; TUBULAR CELLS; STEM-CELLS; TRANSPLANTATION; POPULATION;
   HIGHLIGHTS; ORGANOIDS
AB The endogenous capacity of the kidney to repair is limited, and generation of new nephrons after injury for adequate function recovery remains a need. Discovery of factors that promote the endogenous regenerative capacity of the injured kidney or generation of transplantable kidney tissue represent promising therapeutic strategies. While several encouraging results are obtained after administration of stem or progenitor cells, stem cell secretome, or extracellular vesicles in experimental kidney injury models, very little data exist in the clinical setting to make conclusions about their efficacy. In this review, we provide an overview of the cutting-edge knowledge on kidney regeneration, including pre-clinical methodologies used to elucidate regenerative pathways and describe the perspectives of regenerative medicine for kidney patients.
C1 [Slaats, Gisela G. G.; Verhaar, Marianne C. C.] Univ Med Ctr Utrecht, Regenerat Med Ctr Utrecht, Dept Nephrol & Hypertens, Utrecht, Netherlands.
   [Chen, Junyu; Levtchenko, Elena; Arcolino, Fanny Oliveira] Katholieke Univ Leuven, Dept Dev & Regenerat, Lab Pediat Nephrol, Cluster Woman & Child, Leuven, Belgium.
   [Chen, Junyu; Levtchenko, Elena; Arcolino, Fanny Oliveira] Amsterdam Univ Med Ctr, Emma Childrens Hosp, Dept Pediat Nephrol, Amsterdam, Netherlands.
   [Arcolino, Fanny Oliveira] Amsterdam Univ Med Ctr, Emma Ctr Personalized Med, NL-1105 AZ Amsterdam, Netherlands.
C3 Utrecht University; Utrecht University Medical Center; KU Leuven;
   University of Amsterdam; Emma Children's Hospital
RP Arcolino, FO (corresponding author), Katholieke Univ Leuven, Dept Dev & Regenerat, Lab Pediat Nephrol, Cluster Woman & Child, Leuven, Belgium.; Arcolino, FO (corresponding author), Amsterdam Univ Med Ctr, Emma Childrens Hosp, Dept Pediat Nephrol, Amsterdam, Netherlands.; Arcolino, FO (corresponding author), Amsterdam Univ Med Ctr, Emma Ctr Personalized Med, NL-1105 AZ Amsterdam, Netherlands.
EM f.oliveiraarcolino@amsterdamumc.nl
RI Levtchenko, Elena/AAO-7125-2020; Arcolino, Fanny/L-2367-2018
OI Chen, Junyu/0000-0003-2680-072X; Slaats, Gisela/0000-0002-4567-0134
FU Netherlands Organization for Scientific Research [024.003.013];
   "Regenerative Medicine Crossing Borders" (RegMed XB); ERC Consolidator
   grant [101045467]; European Research Council (ERC) [101045467] Funding
   Source: European Research Council (ERC)
FX This work was funded by the Gravitation Program "Materi-als Driven
   Regeneration," funded by the Netherlands Organization for Scientific
   Research (024.003.013) (to M.C.V.). The authors acknowledge the support
   of the partners of "Regenerative Medicine Crossing Borders" (RegMed XB).
   E. L. is supported by the ERC Consolidator grant 101045467 - NEOGRAFT.
CR Ajzenberg Henry, 2015, Cilia, V4, P8, DOI [10.1186/s13630-015-0017-x, 10.1186/s13630-015-0017-x]
   Arcolino FO, 2022, AM J TRANSPLANT, V22, P2791, DOI 10.1111/ajt.17164
   Arcolino FO, 2016, J AM SOC NEPHROL, V27, P2762, DOI 10.1681/ASN.2015060664
   Balzer MS, 2022, NAT COMMUN, V13, DOI 10.1038/s41467-022-31772-9
   Bantounas I, 2020, METHODS MOL BIOL, V2067, P309, DOI 10.1007/978-1-4939-9841-8_19
   Barker N, 2007, NATURE, V449, P1003, DOI 10.1038/nature06196
   Benigni A, 2010, LANCET, V375, P1310, DOI 10.1016/S0140-6736(10)60237-1
   Berger K, 2014, P NATL ACAD SCI USA, V111, P1533, DOI 10.1073/pnas.1316177111
   Boj SF, 2017, JOVE-J VIS EXP, DOI 10.3791/55159
   Bondue T, 2021, CELLS-BASEL, V10, DOI 10.3390/cells10061413
   Brasile L, 2019, TRANSPLANTATION, V103, P307, DOI 10.1097/TP.0000000000002455
   Bussolati B, 2005, AM J PATHOL, V166, P545, DOI 10.1016/S0002-9440(10)62276-6
   Calandrini C, 2021, CELL REP, V36, DOI 10.1016/j.celrep.2021.109568
   Carstens MH, 2023, STEM CELL TRANSL MED, V12, P7, DOI 10.1093/stcltm/szac080
   Casiraghi F, 2020, STEM CELL TRANSL MED, V9, P427, DOI 10.1002/sctm.19-0185
   Collins Allan J, 2012, Am J Kidney Dis, V59, pe1, DOI 10.1053/j.ajkd.2011.11.015
   De Chiara L, 2021, INT J MOL SCI, V22, DOI 10.3390/ijms222011093
   Duffield JS, 2005, J CLIN INVEST, V115, P1743, DOI 10.1172/JCI22593
   Erdbrügger U, 2023, KIDNEY360, V4, P245, DOI 10.34067/KID.0001892022
   Fetting JL, 2014, DEVELOPMENT, V141, P17, DOI 10.1242/dev.089078
   Forbes TA, 2018, AM J HUM GENET, V102, P816, DOI 10.1016/j.ajhg.2018.03.014
   Freedman BS, 2019, NEPHRON, V141, P128, DOI 10.1159/000496009
   Freedman BS, 2015, NAT COMMUN, V6, DOI 10.1038/ncomms9715
   Garreta E, 2019, NAT MATER, V18, P397, DOI 10.1038/s41563-019-0287-6
   Gijzen L, 2021, NAT PROTOC, V16, P2023, DOI 10.1038/s41596-020-00479-w
   Greenbaum LA, 2009, SEMIN NEPHROL, V29, P425, DOI 10.1016/j.semnephrol.2009.03.017
   Gupta AK, 2020, COMMUN BIOL, V3, DOI 10.1038/s42003-020-0948-7
   Hale LJ, 2018, NAT COMMUN, V9, DOI 10.1038/s41467-018-07594-z
   Harambat J, 2012, PEDIATR NEPHROL, V27, P363, DOI 10.1007/s00467-011-1939-1
   Hinze C, 2022, GENOME MED, V14, DOI 10.1186/s13073-022-01108-9
   Hiratsuka K, 2022, SCI ADV, V8, DOI 10.1126/sciadv.abq0866
   Hollywood JA, 2020, J AM SOC NEPHROL, V31, P962, DOI 10.1681/ASN.2019070712
   Howden SE, 2021, CELL STEM CELL, V28, P671, DOI 10.1016/j.stem.2020.12.001
   Jamalpoor A, 2021, EMBO MOL MED, V13, DOI 10.15252/emmm.202013067
   Jang C, 2018, CELL, V173, P822, DOI 10.1016/j.cell.2018.03.055
   Jansen J, 2022, DEVELOPMENT, V149, DOI 10.1242/dev.200198
   Klocke J, 2022, KIDNEY INT, V102, P1359, DOI 10.1016/j.kint.2022.07.032
   Kobayashi A, 2008, CELL STEM CELL, V3, P169, DOI 10.1016/j.stem.2008.05.020
   Kumar S, 2018, KIDNEY INT, V93, P27, DOI 10.1016/j.kint.2017.07.030
   Kumar S, 2015, CELL REP, V12, P1325, DOI 10.1016/j.celrep.2015.07.034
   Kusaba T, 2014, P NATL ACAD SCI USA, V111, P1527, DOI 10.1073/pnas.1310653110
   Li L, 2019, FRONT MED-LAUSANNE, V6, DOI 10.3389/fmed.2019.00269
   Lin FM, 2005, J CLIN INVEST, V115, P1756, DOI 10.1172/JCI23015
   Little MH, 2012, CSH PERSPECT BIOL, V4, DOI 10.1101/cshperspect.a008300
   Little MH, 2017, J AM SOC NEPHROL, V28, P34, DOI 10.1681/ASN.2016070748
   Liu J, 2017, JCI INSIGHT, V2, DOI 10.1172/jci.insight.94716
   Low JH, 2019, CELL STEM CELL, V25, P373, DOI 10.1016/j.stem.2019.06.009
   Majmundar AJ, 2021, SCI ADV, V7, DOI 10.1126/sciadv.abe1386
   Makhlough A, 2018, CYTOTHERAPY, V20, P660, DOI 10.1016/j.jcyt.2018.02.368
   Makhlough A, 2017, STEM CELL RES THER, V8, DOI 10.1186/s13287-017-0557-7
   Meijer EM, 2023, ADV BIOL-GER, V7, DOI 10.1002/adbi.202200137
   Moritz KM, 2008, ADV ANAT EMBRYOL CEL, V196, P1
   Mulder J, 2020, PEDIATR RES, V87, P647, DOI 10.1038/s41390-019-0618-y
   Nagaraja P, 2015, TRANSPLANTATION, V99, P226, DOI 10.1097/TP.0000000000000304
   Nassar Wael, 2016, Biomater Res, V20, P21, DOI 10.1186/s40824-016-0068-0
   Nie H, 2023, CELL PROLIFERAT, V56, DOI 10.1111/cpr.13394
   Ohmori T, 2021, SCI REP-UK, V11, DOI 10.1038/s41598-021-83501-9
   Rampino T, 2022, BIOLOGY-BASEL, V11, DOI 10.3390/biology11030350
   Rao PS, 2009, CLIN J AM SOC NEPHRO, V4, P1827, DOI 10.2215/CJN.02270409
   Reinders MEJ, 2021, AM J TRANSPLANT, V21, P3055, DOI 10.1111/ajt.16528
   Riccio S, 2022, CHILDREN-BASEL, V9, DOI 10.3390/children9010118
   Rota C, 2019, INT J MOL SCI, V20, DOI 10.3390/ijms20112790
   Ruiter FAA, 2022, ADV SCI, V9, DOI 10.1002/advs.202200543
   Sagrinati C, 2006, J AM SOC NEPHROL, V17, P2443, DOI 10.1681/ASN.2006010089
   Schutgens F, 2021, TISSUE ENG PART C-ME, V27, P177, DOI [10.1089/ten.tec.2020.0366, 10.1089/ten.TEC.2020.0366]
   Schutgens F, 2019, NAT BIOTECHNOL, V37, P303, DOI 10.1038/s41587-019-0048-8
   Smeets B, 2013, J PATHOL, V229, P645, DOI 10.1002/path.4125
   Starr MC, 2018, CURR OPIN PEDIATR, V30, P228, DOI 10.1097/MOP.0000000000000607
   Stavas J, 2022, KIDNEY INT REP, V7, P1619, DOI 10.1016/j.ekir.2022.04.014
   Stevens PE, 2013, ANN INTERN MED, V158, P825, DOI 10.7326/0003-4819-158-11-201306040-00007
   Swaminathan M, 2018, J AM SOC NEPHROL, V29, P260, DOI 10.1681/ASN.2016101150
   Takasato M, 2016, NATURE, V536, P238, DOI 10.1038/nature17982
   Takasato M, 2016, NAT PROTOC, V11, P1681, DOI 10.1038/nprot.2016.098
   Tanigawa S, 2018, STEM CELL REP, V11, P727, DOI 10.1016/j.stemcr.2018.08.003
   Tögel F, 2005, KIDNEY INT, V67, P1772, DOI 10.1111/j.1523-1755.2005.00275.x
   van den Berg CW, 2018, STEM CELL REP, V10, P751, DOI 10.1016/j.stemcr.2018.01.041
   van Gelder MK, 2018, EXPERT REV MED DEVIC, V15, P323, DOI 10.1080/17434440.2018.1462697
   van Koppen Arianne, 2012, PLoS One, V7, pe38746, DOI 10.1371/journal.pone.0038746
   Villanueva S, 2006, AM J PHYSIOL-REG I, V290, pR861, DOI 10.1152/ajpregu.00384.2005
   Wang GQ, 2022, NAT METAB, V4, P1109, DOI 10.1038/s42255-022-00615-8
   Wiersma LE, 2022, STEM CELL RES THER, V13, DOI 10.1186/s13287-022-02881-5
   Wu HJ, 2018, CELL STEM CELL, V23, P869, DOI 10.1016/j.stem.2018.10.010
   Yengej FAY, 2023, P NATL ACAD SCI USA, V120, DOI 10.1073/pnas.2216836120
   Zhou Y, 2013, STEM CELL RES THER, V4, DOI 10.1186/scrt194
NR 84
TC 2
Z9 3
U1 1
U2 5
PU SPRINGER
PI NEW YORK
PA ONE NEW YORK PLAZA, SUITE 4600, NEW YORK, NY, UNITED STATES
SN 0931-041X
EI 1432-198X
J9 PEDIATR NEPHROL
JI Pediatr. Nephrol.
PD FEB
PY 2024
VL 39
IS 2
BP 383
EP 395
DI 10.1007/s00467-023-06039-0
EA JUL 2023
PG 13
WC Pediatrics; Urology & Nephrology
WE Science Citation Index Expanded (SCI-EXPANDED)
SC Pediatrics; Urology & Nephrology
GA D2I4V
UT WOS:001022794300002
PM 37400705
OA Green Submitted, hybrid
DA 2026-02-11
ER

PT J
AU Park, KM
   Shin, YM
   Kim, K
   Shin, H
AF Park, Kyung Min
   Shin, Young Min
   Kim, Kyobum
   Shin, Heungsoo
TI Tissue Engineering and Regenerative Medicine 2017: A Year in Review
SO TISSUE ENGINEERING PART B-REVIEWS
LA English
DT Review
DE a year in review; advanced biomaterials and 3D cell printing; exosomes
   as bioactive molecules for regenerative medicine; 3D culture in
   regenerative medicine
ID MESENCHYMAL-STEM-CELL; EXTRACELLULAR-MATRIX BIOINK; PROVIDE BIOCHEMICAL
   CUES; DRUG-DELIVERY VEHICLES; PROGENITOR CELLS; GRAPHENE OXIDE;
   EXOSOMES; HYDROGELS; VESICLES; ANGIOGENESIS
AB In 2017, a new paradigm change caused by artificial intelligence and big data analysis resulted in innovation in each field of science and technology, and also significantly influenced progress in tissue engineering and regenerative medicine (TERM). TERM has continued to make technological advances based on interdisciplinary approaches and has contributed to the overall field of biomedical technology, including cancer biology, personalized medicine, development biology, and cell-based therapeutics. While researchers are aware that there is still a long way to go until TERM reaches the ultimate goal of patient treatment through clinical translation, the rapid progress in convergence studies led by technological improvements in TERM has been encouraging. In this review, we highlighted the significant advances made in TERM in 2017 (with an overlap of 5 months in 2016). We identified major progress in TERM in a manner similar to previous reviews published in the last few years. In addition, we carefully considered all four previous reviews during the selection process and chose main themes that minimize the duplication of the topics. Therefore, we have identified three areas that have been the focus of most journal publications in the TERM community in 2017: (i) advanced biomaterials and three-dimensional (3D) cell printing, (ii) exosomes as bioactive agents for regenerative medicine, and (iii) 3D culture in regenerative medicine.
C1 [Park, Kyung Min; Kim, Kyobum] Incheon Natl Univ, Div Bioengn, 119 Acad Ro, Incheon 22012, South Korea.
   [Shin, Young Min] Yonsei Univ, Coll Med, Biomed Sci Inst, Seoul, South Korea.
   [Shin, Heungsoo] Hanyang Univ, Dept Bioengn, Seoul, South Korea.
   [Shin, Heungsoo] Hanyang Univ, Plus Future Biopharmaceut Human Resources Trainin, Seoul, South Korea.
C3 Incheon National University; Yonsei University; Yonsei University Health
   System; Hanyang University; Hanyang University
RP Kim, K (corresponding author), Incheon Natl Univ, Div Bioengn, 119 Acad Ro, Incheon 22012, South Korea.; Shin, H (corresponding author), Hanyang Univ, Plus Future Biopharmaceut Human Resources Trainin, Dept Bioengn, Seoul 133791, South Korea.
EM kyobum.kim@inu.ac.kr; hshin@hanyang.ac.kr
RI Kim, Kyobum/AAC-8652-2019; PARK, KYUNG/B-9342-2012
OI Kim, Kyobum/0000-0003-3678-2078; Shin, Young Min/0000-0002-8818-454X; 
FU National Research Foundation (NRF) of Korea - Korean government (MEST)
   [NRF-2016R1A2B3009936, NRF-2017R1D1A1B03031656]; Nano-Material
   Technology Development Program of NRF - Ministry of Science and ICT
   [2017M3A7B8061942]; NRF grant - Korean government (MSIP)
   [NRF-2015R1C1A1A01054498]
FX This work was supported by a grant from the National Research Foundation
   (NRF) of Korea, which is supported by the Korean government (MEST)
   (NRF-2016R1A2B3009936 to H.S.) (NRF-2017R1D1A1B03031656 to Y.M.S.), the
   Nano-Material Technology Development Program of NRF funded by the
   Ministry of Science and ICT (No. 2017M3A7B8061942 to K.K.), and an NRF
   grant funded by the Korean government (MSIP) (NRF-2015R1C1A1A01054498 to
   K.M.P.).
CR Aggarwal S, 2013, STEM CELL TRANSL MED, V2, P1011, DOI 10.5966/sctm.2013-0097
   Ahmad T, 2017, ACTA BIOMATER, V64, P161, DOI 10.1016/j.actbio.2017.10.022
   An M, 2017, BIOMATERIALS, V146, P49, DOI 10.1016/j.biomaterials.2017.09.001
   Anderson JD, 2016, STEM CELLS, V34, P601, DOI 10.1002/stem.2298
   [Anonymous], 2017, ANN BIOMED ENG, DOI DOI 10.1007/s10439-016-1612-8
   Augst AD, 2006, MACROMOL BIOSCI, V6, P623, DOI 10.1002/mabi.200600069
   Baglio SR, 2012, FRONT PHYSIOL, V3, DOI 10.3389/fphys.2012.00359
   Bai LL, 2017, SCI REP-UK, V7, DOI 10.1038/s41598-017-04559-y
   Bajaj P, 2014, ANNU REV BIOMED ENG, V16, P247, DOI 10.1146/annurev-bioeng-071813-105155
   Birey F, 2017, NATURE, V545, P54, DOI 10.1038/nature22330
   Bjorge IM, 2017, BIOMATER SCI-UK, V6, P60, DOI 10.1039/c7bm00479f
   Bobrie A, 2011, TRAFFIC, V12, P1659, DOI 10.1111/j.1600-0854.2011.01225.x
   Boj SF, 2015, CELL, V160, P324, DOI 10.1016/j.cell.2014.12.021
   Bonventre JV, 2009, J AM SOC NEPHROL, V20, P927, DOI 10.1681/ASN.2009030322
   Bruno S, 2017, TISSUE ENG PT A, V23, P1262, DOI [10.1089/ten.TEA.2017.0069, 10.1089/ten.tea.2017.0069]
   Bruno S, 2012, PLOS ONE, V7, DOI 10.1371/journal.pone.0033115
   Bruno S, 2009, J AM SOC NEPHROL, V20, P1053, DOI 10.1681/ASN.2008070798
   Caballero D, 2017, ADV FUNCT MATER, V27, DOI 10.1002/adfm.201702322
   Caliari SR, 2016, NAT METHODS, V13, P405, DOI 10.1038/nmeth.3839
   Chimene D, 2016, ANN BIOMED ENG, V44, P2090, DOI 10.1007/s10439-016-1638-y
   Cho CF, 2017, NAT COMMUN, V8, DOI 10.1038/ncomms15623
   Choi JS, 2016, J CONTROL RELEASE, V222, P107, DOI 10.1016/j.jconrel.2015.12.018
   Chua CW, 2014, NAT CELL BIOL, V16, P951, DOI 10.1038/ncb3047
   Collino F, 2015, J AM SOC NEPHROL, V26, P2349, DOI 10.1681/ASN.2014070710
   Costa-Silva B, 2015, NAT CELL BIOL, V17, P816, DOI 10.1038/ncb3169
   Costantini M, 2017, BIOMATERIALS, V131, P98, DOI 10.1016/j.biomaterials.2017.03.026
   Cruz-Acuña R, 2017, NAT CELL BIOL, V19, P1326, DOI 10.1038/ncb3632
   Cui X, 2017, J R SOC INTERFACE, V14, DOI 10.1098/rsif.2016.0877
   Dahlin RL, 2011, TISSUE ENG PART B-RE, V17, P349, DOI [10.1089/ten.teb.2011.0238, 10.1089/ten.TEB.2011.0238]
   Dai MJ, 2017, TISSUE ENG PT A, V23, P1221, DOI [10.1089/ten.TEA.2017.0045, 10.1089/ten.tea.2017.0045]
   Daly AC, 2016, BIOFABRICATION, V8, DOI 10.1088/1758-5090/8/4/045002
   Davies OG, 2017, SCI REP-UK, V7, DOI 10.1038/s41598-017-13027-6
   Derby B, 2012, SCIENCE, V338, P921, DOI 10.1126/science.1226340
   Doeppner TR, 2015, STEM CELL TRANSL MED, V4, P1131, DOI 10.5966/sctm.2015-0078
   Dolega ME, 2017, NAT COMMUN, V8, DOI 10.1038/ncomms14056
   Du W, 2017, BIOMATERIALS, V133, P70, DOI 10.1016/j.biomaterials.2017.04.030
   Duan B, 2017, ANN BIOMED ENG, V45, P195, DOI 10.1007/s10439-016-1607-5
   Dupont S, 2011, NATURE, V474, P179, DOI 10.1038/nature10137
   Ebrahimi B, 2013, PLOS ONE, V8, DOI 10.1371/journal.pone.0067474
   Echalier C, 2017, RSC ADV, V7, P12231, DOI 10.1039/c6ra28540f
   Eirin A, 2017, KIDNEY INT, V92, P114, DOI 10.1016/j.kint.2016.12.023
   Eirin A, 2014, NEPHROL DIAL TRANSPL, V29, P274, DOI 10.1093/ndt/gft305
   Eirin A, 2012, STEM CELLS, V30, P1030, DOI 10.1002/stem.1047
   Engler AJ, 2006, CELL, V126, P677, DOI 10.1016/j.cell.2006.06.044
   Fennema E, 2013, TRENDS BIOTECHNOL, V31, P108, DOI 10.1016/j.tibtech.2012.12.003
   Gangadaran P, 2017, J CONTROL RELEASE, V264, P112, DOI 10.1016/j.jconrel.2017.08.022
   Gomes ME, 2017, TISSUE ENG PART B-RE, V23, P211, DOI [10.1089/ten.teb.2017.0081, 10.1089/ten.TEB.2017.0081]
   Groll J, 2016, BIOFABRICATION, V8, DOI 10.1088/1758-5090/8/1/013001
   Gu Q, 2017, ADV HEALTHC MATER, V6, DOI 10.1002/adhm.201700175
   Guvendiren M, 2016, ACS BIOMATER SCI ENG, V2, P1679, DOI 10.1021/acsbiomaterials.6b00121
   Hamlett ED, 2017, ALZHEIMERS DEMENT, V13, P541, DOI 10.1016/j.jalz.2016.08.012
   Haney MJ, 2015, J CONTROL RELEASE, V207, P18, DOI 10.1016/j.jconrel.2015.03.033
   Harrison RH, 2014, TISSUE ENG PART B-RE, V20, P1, DOI 10.1089/ten.TEB.2013.0668
   Highley CB, 2016, CURR OPIN BIOTECH, V40, P35, DOI 10.1016/j.copbio.2016.02.008
   Hisha H, 2013, SCI REP-UK, V3, DOI 10.1038/srep03224
   Hollister SJ, 2006, NAT MATER, V5, P590, DOI 10.1038/nmat1683
   Huang CT, 2017, J MATER CHEM B, V5, P8854, DOI 10.1039/c7tb01594a
   Huang J, 2015, TISSUE ENG PART B-RE, V21, P167, DOI [10.1089/ten.teb.2014.0626, 10.1089/ten.TEB.2014.0626]
   Jang J, 2017, BIOMATERIALS, V112, P264, DOI 10.1016/j.biomaterials.2016.10.026
   Jang J, 2016, ACTA BIOMATER, V33, P88, DOI 10.1016/j.actbio.2016.01.013
   Janik H, 2015, MAT SCI ENG C-MATER, V48, P586, DOI 10.1016/j.msec.2014.12.037
   Ji Shen, 2017, Front Bioeng Biotechnol, V5, P23, DOI [10.3389/fbioe.2017.00023, 10.3389/fbioe.2017.00023]
   Jia WT, 2016, BIOMATERIALS, V106, P58, DOI 10.1016/j.biomaterials.2016.07.038
   Kahlert C, 2013, J MOL MED, V91, P431, DOI 10.1007/s00109-013-1020-6
   Ko DY, 2013, PROG POLYM SCI, V38, P672, DOI 10.1016/j.progpolymsci.2012.08.002
   Konala VBR, 2016, CYTOTHERAPY, V18, P13, DOI 10.1016/j.jcyt.2015.10.008
   Kuss MA, 2018, J BIOMED MATER RES B, V106, P1788, DOI 10.1002/jbm.b.33994
   Lai RC, 2013, REGEN MED, V8, P197, DOI [10.2217/rme.13.4, 10.2217/RME.13.4]
   Lai RC, 2010, STEM CELL RES, V4, P214, DOI 10.1016/j.scr.2009.12.003
   Lee H, 2017, BIOMACROMOLECULES, V18, P1229, DOI 10.1021/acs.biomac.6b01908
   Levato R, 2017, ACTA BIOMATER, V61, P41, DOI 10.1016/j.actbio.2017.08.005
   Lin XX, 2015, TISSUE ENG PART B-RE, V21, P177, DOI [10.1089/ten.teb.2015.0004, 10.1089/ten.TEB.2015.0004]
   Liu LW, 2017, NAT MATER, V16, P1252, DOI [10.1038/nmat5024, 10.1038/NMAT5024]
   Liu XL, 2017, NANOSCALE, V9, P4430, DOI 10.1039/c7nr00352h
   Lorson T, 2017, BIOMACROMOLECULES, V18, P2161, DOI 10.1021/acs.biomac.7b00481
   Ma XY, 2016, P NATL ACAD SCI USA, V113, P2206, DOI 10.1073/pnas.1524510113
   Madl CM, 2017, NAT MATER, V16, P1233, DOI [10.1038/NMAT5020, 10.1038/nmat5020]
   MAJESKA RJ, 1975, BIOCHIM BIOPHYS ACTA, V391, P51, DOI 10.1016/0005-2744(75)90151-5
   Malda J, 2013, ADV MATER, V25, P5011, DOI 10.1002/adma.201302042
   Mondrinos MJ, 2014, TISSUE ENG PT A, V20, P2892, DOI [10.1089/ten.tea.2014.0085, 10.1089/ten.TEA.2014.0085]
   Muller L, 2016, SCI REP-UK, V6, DOI 10.1038/srep20254
   Murphy SV, 2014, NAT BIOTECHNOL, V32, P773, DOI 10.1038/nbt.2958
   Nakamura Y, 2015, FEBS LETT, V589, P1257, DOI 10.1016/j.febslet.2015.03.031
   Nguyen D, 2017, SCI REP-UK, V7, DOI 10.1038/s41598-017-00690-y
   Nilsson J, 2009, BRIT J CANCER, V100, P1603, DOI 10.1038/sj.bjc.6605058
   Otero-Ortega L, 2017, SCI REP-UK, V7, DOI 10.1038/srep44433
   Park KM, 2017, ANNU REV BIOMED ENG, V19, P109, DOI 10.1146/annurev-bioeng-071516-044619
   Pati F, 2014, NAT COMMUN, V5, DOI 10.1038/ncomms4935
   Peinado H, 2012, NAT MED, V18, P883, DOI 10.1038/nm.2753
   Ragni E, 2017, STEM CELLS, V35, P1093, DOI 10.1002/stem.2557
   Ranganath SH, 2012, CELL STEM CELL, V10, P244, DOI 10.1016/j.stem.2012.02.005
   Raposo G, 2013, J CELL BIOL, V200, P373, DOI 10.1083/jcb.201211138
   Ratay ML, 2017, ADV HEALTHC MATER, V6, DOI 10.1002/adhm.201700733
   Riazifar M, 2017, ANNU REV PHARMACOL, V57, P125, DOI 10.1146/annurev-pharmtox-061616-030146
   Rodríguez-Frutos B, 2016, BIOMATERIALS, V100, P41, DOI 10.1016/j.biomaterials.2016.05.028
   Rosales AM, 2017, ANGEW CHEM INT EDIT, V56, P12132, DOI 10.1002/anie.201705684
   Sahoo S, 2014, CIRC RES, V114, P333, DOI 10.1161/CIRCRESAHA.114.300639
   Salomon C, 2017, J CLIN ENDOCR METAB, V102, P3182, DOI 10.1210/jc.2017-00672
   Schlaermann P, 2016, GUT, V65, P202, DOI 10.1136/gutjnl-2014-307949
   Shi LY, 2017, ADV FUNCT MATER, V27, DOI 10.1002/adfm.201700591
   Shi LY, 2017, CHEM MATER, V29, P5816, DOI 10.1021/acs.chemmater.7b00128
   Shin YM, 2015, J MATER CHEM B, V3, P2732, DOI 10.1039/c3tb21830a
   Spinazzola JM, 2017, CELL STEM CELL, V20, P1, DOI 10.1016/j.stem.2016.12.009
   Syn N, 2016, TRENDS PHARMACOL SCI, V37, P606, DOI 10.1016/j.tips.2016.04.006
   Tack P, 2016, BIOMED ENG ONLINE, V15, DOI 10.1186/s12938-016-0236-4
   Takebe T, 2014, NAT PROTOC, V9, P396, DOI 10.1038/nprot.2014.020
   Taylor DD, 2010, GYNECOL ONCOL, V116, P153, DOI 10.1016/j.ygyno.2009.10.045
   Teng XM, 2015, CELL PHYSIOL BIOCHEM, V37, P2415, DOI 10.1159/000438594
   Théry C, 2002, NAT REV IMMUNOL, V2, P569, DOI 10.1038/nri855
   Théry C, 2009, NAT REV IMMUNOL, V9, P581, DOI 10.1038/nri2567
   Tian T, 2018, BIOMATERIALS, V150, P137, DOI 10.1016/j.biomaterials.2017.10.012
   Tibbitt MW, 2009, BIOTECHNOL BIOENG, V103, P655, DOI 10.1002/bit.22361
   Trappmann B, 2017, NAT COMMUN, V8, DOI 10.1038/s41467-017-00418-6
   Valadi H, 2007, NAT CELL BIOL, V9, P654, DOI 10.1038/ncb1596
   Vizoso FJ, 2017, INT J MOL SCI, V18, DOI 10.3390/ijms18091852
   Wang HM, 2017, ANGEW CHEM INT EDIT, V56, P16297, DOI [10.1002/ange.201710269, 10.1002/anie.201710269]
   Wang LZ, 2017, SCI REP-UK, V7, DOI 10.1038/s41598-017-01357-4
   Wang N, 2017, BBA-MOL BASIS DIS, V1863, P2085, DOI 10.1016/j.bbadis.2017.02.023
   Woo E, 2014, MACROMOL BIOSCI, V14, P740, DOI 10.1002/mabi.201300365
   Xin HQ, 2013, STEM CELLS, V31, P2737, DOI 10.1002/stem.1409
   Yang S, 2016, MACROMOL BIOSCI, V16, P1653, DOI 10.1002/mabi.201600148
   Yeo RWY, 2013, ADV DRUG DELIVER REV, V65, P336, DOI 10.1016/j.addr.2012.07.001
   Yoon HH, 2014, ADV FUNCT MATER, V24, P6455, DOI 10.1002/adfm.201400793
   Yuan DF, 2017, BIOMATERIALS, V142, P1, DOI 10.1016/j.biomaterials.2017.07.011
   Yuan XD, 2017, CELL DEATH DIS, V8, DOI 10.1038/s41419-017-0041-4
   Zdrahala RJ, 1999, J BIOMATER APPL, V14, P67, DOI 10.1177/088532829901400104
   Zhang B, 2015, STEM CELLS, V33, P2158, DOI 10.1002/stem.1771
   Zhang B, 2015, STEM CELL TRANSL MED, V4, P513, DOI 10.5966/sctm.2014-0267
   Zhang B, 2014, STEM CELLS DEV, V23, P1233, DOI 10.1089/scd.2013.0479
   Zhang H, 2016, STEM CELLS INT, V2016, DOI 10.1155/2016/4328362
   Zhao Q, 2013, BIOMATERIALS, V34, P8450, DOI 10.1016/j.biomaterials.2013.07.045
   Zhou Y, 2013, STEM CELL RES THER, V4, DOI 10.1186/scrt194
   Zhu W, 2017, BIOMATERIALS, V124, P106, DOI 10.1016/j.biomaterials.2017.01.042
   Zhu XY, 2013, STEM CELLS, V31, P117, DOI 10.1002/stem.1263
   Zhu YW, 2010, ADV MATER, V22, P3906, DOI 10.1002/adma.201001068
NR 135
TC 48
Z9 55
U1 0
U2 91
PU MARY ANN LIEBERT, INC
PI NEW ROCHELLE
PA 140 HUGUENOT STREET, 3RD FL, NEW ROCHELLE, NY 10801 USA
SN 1937-3368
EI 1937-3376
J9 TISSUE ENG PART B-RE
JI Tissue Eng. Part B-Rev.
PD OCT
PY 2018
VL 24
IS 5
BP 327
EP 344
DI 10.1089/ten.teb.2018.0027
PG 18
WC Cell & Tissue Engineering; Biotechnology & Applied Microbiology; Cell
   Biology; Engineering, Biomedical; Materials Science, Biomaterials
WE Science Citation Index Expanded (SCI-EXPANDED)
SC Cell Biology; Biotechnology & Applied Microbiology; Engineering;
   Materials Science
GA GW2FB
UT WOS:000446697200001
PM 29652594
DA 2026-02-11
ER

PT S
AU Han, PP
   Moran, CS
   Liu, C
   Griffiths, R
   Zhou, YH
   Ivanovski, S
AF Han, Pingping
   Moran, Corey Stephan
   Liu, Chun
   Griffiths, Rebecca
   Zhou, Yinghong
   Ivanovski, Saso
BE Higuchi, A
   Zhou, Y
   Chiou, SH
TI Engineered adult stem cells: Current clinical trials status of disease
   treatment
SO STEM CELL IN MEDICINE
SE Progress in Molecular Biology and Translational Science
LA English
DT Article; Book Chapter
ID SCAFFOLD; DIFFERENTIATION; REGENERATION; DESIGN
AB Regenerative medicine is an interdisciplinary field involving the process of replacing and regenerating cells/tissues or organs by integrating medicine, science, and engineering principles to enhance the intrinsic regenerative capacity of the host. Recently, engineered adult stem cells have gained attention for their potential use in regenerative medicine by reducing inflammation and modulating the immune system. This chapter introduces adult stem cell engineering and chimeric antigen receptor T cells (CAR T) gene therapy and summarises current engineered stem cell- and extracellular vesicles (EVs)-focused clinical trial studies that provide the basis for the proposal of a personalised medicine approach to diseases diagnosis and treatment.
C1 [Han, Pingping; Moran, Corey Stephan; Liu, Chun; Zhou, Yinghong; Ivanovski, Saso] Ctr Oral Facial Regenerat Rehabil & Reconstruct C, Brisbane, Qld, Australia.
   [Han, Pingping; Moran, Corey Stephan; Liu, Chun; Zhou, Yinghong; Ivanovski, Saso] Univ Queensland, Sch Dent, Brisbane, Qld, Australia.
   [Griffiths, Rebecca] Australian Red Cross Lifeblood, Brisbane, Qld, Australia.
C3 University of Queensland
RP Zhou, YH; Ivanovski, S (corresponding author), Ctr Oral Facial Regenerat Rehabil & Reconstruct C, Brisbane, Qld, Australia.; Zhou, YH; Ivanovski, S (corresponding author), Univ Queensland, Sch Dent, Brisbane, Qld, Australia.
EM yinghong.zhou@uq.edu.au; s.ivanovski@uq.edu.au
RI Han, Pingping/L-4446-2019; Ivanovski, Saso/I-1835-2016; Zhou,
   Yinghong/ABE-6575-2021
OI Han, Pingping/0000-0001-7546-1635; 
CR Aly Riham Mohamed, 2020, Stem Cell Investig, V7, P8, DOI [10.21037/sci-2020-001, 10.21037/sci-2020-001]
   Ashley EA, 2016, NAT REV GENET, V17, P507, DOI 10.1038/nrg.2016.86
   Barriga F, 2012, BIOL RES, V45, P307, DOI 10.4067/S0716-97602012000300012
   Bhat AA, 2022, J TRANSL MED, V20, DOI 10.1186/s12967-022-03765-1
   Birbrair A, 2016, ANN NY ACAD SCI, V1370, P82, DOI 10.1111/nyas.13016
   Brunet A, 2023, NAT REV MOL CELL BIO, V24, P45, DOI 10.1038/s41580-022-00510-w
   Cable J, 2020, ANN NY ACAD SCI, V1462, P27, DOI 10.1111/nyas.14243
   Chavez M, 2023, NAT REV NEPHROL, V19, P9, DOI 10.1038/s41581-022-00636-2
   Chen JB, 2022, J NANOBIOTECHNOL, V20, DOI 10.1186/s12951-022-01330-y
   Cheng LS, 2022, NAT REV DRUG DISCOV, V21, P379, DOI 10.1038/s41573-022-00410-w
   Costa PF, 2014, J CLIN PERIODONTOL, V41, P283, DOI 10.1111/jcpe.12214
   Dan HX, 2014, BIOMATERIALS, V35, P113, DOI 10.1016/j.biomaterials.2013.09.074
   Ding DC, 2011, CELL TRANSPLANT, V20, P5, DOI 10.3727/096368910X
   Dohner H, 2021, NAT REV CLIN ONCOL, V18, P577, DOI 10.1038/s41571-021-00509-w
   Dolgalev I, 2021, FRONT CELL DEV BIOL, V9, DOI 10.3389/fcell.2021.622519
   Doudna JA, 2014, SCIENCE, V346, P1077, DOI 10.1126/science.1258096
   Elisseeff J, 2021, NEW ENGL J MED, V385, P2451, DOI 10.1056/NEJMra1913421
   Ermolaeva M, 2018, NAT REV MOL CELL BIO, V19, P594, DOI 10.1038/s41580-018-0020-3
   Fuchs E, 2020, CELL STEM CELL, V27, P532, DOI 10.1016/j.stem.2020.09.011
   Gwam C, 2021, ANN TRANSL MED, V9, DOI 10.21037/atm-20-5030
   Han P, 2021, Nanomaterials (Basel), P11
   Han P, 2022, Acta Biomaterialia
   Han PP, 2023, NANO RES, V16, P7293, DOI 10.1007/s12274-023-5379-y
   Han Pingping, 2023, Methods Mol Biol, V2588, P25, DOI 10.1007/978-1-0716-2780-8_3
   Han PP, 2023, BIOFABRICATION, V15, DOI 10.1088/1758-5090/ac9809
   Han PP, 2022, RSC ADV, V12, P24849, DOI 10.1039/d2ra03979f
   Han PP, 2023, J PERIODONTOL, V94, P77, DOI 10.1002/JPER.22-0152
   Han PP, 2022, J PERIODONTAL RES, V57, P219, DOI 10.1111/jre.12950
   Han PP, 2021, INT J MOL SCI, V22, DOI 10.3390/ijms22052423
   Han PP, 2020, DIAGNOSTICS, V10, DOI 10.3390/diagnostics10050290
   Han PP, 2019, INT J MOL SCI, V20, DOI 10.3390/ijms20194729
   Han PP, 2016, J INTERF CYTOK RES, V36, P328, DOI 10.1089/jir.2015.0111
   Han PP, 2015, J BONE MINER RES, V30, P1160, DOI 10.1002/jbmr.2445
   Heinrich MA, 2019, SMALL, V15, DOI 10.1002/smll.201805510
   Ho D, 2020, TRENDS BIOTECHNOL, V38, P497, DOI 10.1016/j.tibtech.2019.12.021
   Hua S, 2021, NANOMATERIALS-BASEL, V11, DOI 10.3390/nano11071858
   Jia XM, 2021, ACS BIOMATER SCI ENG, V7, P4430, DOI 10.1021/acsbiomaterials.1c00868
   Jiao KX, 2021, INT J MOL SCI, V22, DOI 10.3390/ijms22094636
   Katti A, 2022, NAT REV CANCER, V22, P259, DOI 10.1038/s41568-022-00441-w
   Kaushansky K, 2006, NEW ENGL J MED, V354, P2034, DOI 10.1056/NEJMra052706
   Koliaraki V, 2022, NAT IMMUNOL, V23, P1395, DOI 10.1038/s41590-022-01318-8
   Kou M, 2022, CELL DEATH DIS, V13, DOI 10.1038/s41419-022-05034-x
   Lamb JR, 2021, TRENDS MOL MED, V27, P20, DOI 10.1016/j.molmed.2020.09.003
   LANGER R, 1993, SCIENCE, V260, P920, DOI 10.1126/science.8493529
   Lee BC, 2021, J CLIN MED, V10, DOI 10.3390/jcm10040711
   Lee J, 2020, PHARMACOL THERAPEUT, V209, DOI 10.1016/j.pharmthera.2020.107501
   Levy O, 2020, SCI ADV, V6, DOI 10.1126/sciadv.aba6884
   Liaw A, 2023, J PERIODONTAL RES, V58, P433, DOI 10.1111/jre.13104
   Liaw A, 2022, CELLS-BASEL, V11, DOI 10.3390/cells11203211
   Liaw CY, 2017, BIOFABRICATION, V9, DOI 10.1088/1758-5090/aa7279
   Liu C, 2022, Tissue Eng Part C, Methods
   López-Otín C, 2013, CELL, V153, P1194, DOI 10.1016/j.cell.2013.05.039
   Man K, 2020, NANOMATERIALS-BASEL, V10, DOI 10.3390/nano10091838
   Margiana R, 2022, STEM CELL RES THER, V13, DOI 10.1186/s13287-022-03054-0
   Marx-Blümel L, 2021, SCI REP-UK, V11, DOI 10.1038/s41598-021-00619-6
   Mashel TV, 2020, BIOMATERIALS, V258, DOI 10.1016/j.biomaterials.2020.120282
   Pittenger MF, 2019, NPJ REGEN MED, V4, DOI 10.1038/s41536-019-0083-6
   Puljich A, 2022, CLIN ORAL INVEST, V26, P5751, DOI 10.1007/s00784-022-04532-8
   Ramachandra SS, 2023, BIOMATER ADV, V145, DOI 10.1016/j.bioadv.2022.213251
   Ramalho-Santos Miguel, 2007, Cell Stem Cell, V1, P35, DOI 10.1016/j.stem.2007.05.013
   Rasul MF, 2022, MOL CANCER, V21, DOI 10.1186/s12943-021-01487-4
   Raveendran N, 2022, Acta Biomaterialia
   Raveendran NT, 2019, DENT MATER, V35, P1683, DOI 10.1016/j.dental.2019.08.114
   Sengsayadeth S, 2022, EJHAEM, V3, P6, DOI 10.1002/jha2.338
   Shen BY, 2021, J ORAL MAXIL SURG, V79, DOI 10.1016/j.joms.2021.02.002
   Srivastava S, 2015, TRENDS IMMUNOL, V36, P494, DOI 10.1016/j.it.2015.06.004
   Staples R, 2022, ACTA BIOMATER, V150, P221, DOI 10.1016/j.actbio.2022.07.023
   Staples RJ, 2020, J PERIODONTAL RES, V55, P331, DOI 10.1111/jre.12729
   Sterner RC, 2021, BLOOD CANCER J, V11, DOI 10.1038/s41408-021-00459-7
   Sung YK, 2019, BIOMATER RES, V23, DOI 10.1186/s40824-019-0156-z
   Tang SW, 2020, TISSUE ENG PART B-RE, V26, P540, DOI [10.1089/ten.teb.2020.0044, 10.1089/ten.TEB.2020.0044]
   THOMAS ED, 1957, NEW ENGL J MED, V257, P491, DOI 10.1056/NEJM195709122571102
   Vaquette C, 2019, J DENT RES, V98, P673, DOI 10.1177/0022034519837967
   Wagner DL, 2021, NAT REV CLIN ONCOL, V18, P379, DOI 10.1038/s41571-021-00476-2
   Wan T, 2022, SCI ADV, V8, DOI 10.1126/sciadv.abp9435
   Wang LT, 2021, STEM CELL TRANSL MED, V10, P1288, DOI 10.1002/sctm.21-0021
   Wei W, 2018, GENE THER, V25, P538, DOI 10.1038/s41434-018-0041-8
   Weldy CS, 2021, NAT REV CARDIOL, V18, P745, DOI 10.1038/s41569-021-00566-9
   Wilson A, 2008, CELL, V135, P1118, DOI 10.1016/j.cell.2008.10.048
   Zhang FS, 2022, J BIOMED SCI, V29, DOI 10.1186/s12929-022-00798-y
   Zhang XF, 2014, J MATER CHEM B, V2, P1415, DOI 10.1039/c3tb21663b
NR 81
TC 0
Z9 0
U1 0
U2 5
PU ELSEVIER ACADEMIC PRESS INC
PI SAN DIEGO
PA 525 B STREET, SUITE 1900, SAN DIEGO, CA 92101-4495 USA
SN 1877-1173
BN 978-0-443-13411-1
J9 PROG MOL BIOL TRANSL
JI Prog. Molec. Biol. Transl. Sci.
PY 2023
VL 199
BP 33
EP 62
DI 10.1016/bs.pmbts.2023.02.007
PG 30
WC Biochemistry & Molecular Biology; Biotechnology & Applied Microbiology;
   Medicine, Research & Experimental
WE Book Citation Index – Science (BKCI-S)
SC Biochemistry & Molecular Biology; Biotechnology & Applied Microbiology;
   Research & Experimental Medicine
GA BW1CG
UT WOS:001103903200003
PM 37678978
DA 2026-02-11
ER

PT J
AU Faruqu, FN
   Zhou, S
   Sami, N
   Gheidari, F
   Lu, H
   Al-Jamal, KT
AF Faruqu, Farid N.
   Zhou, Shuai
   Sami, Noor
   Gheidari, Fatemeh
   Lu, Han
   Al-Jamal, Khuloud T.
TI Three-dimensional culture of dental pulp pluripotent-like stem cells
   (DPPSCs) enhances Nanog expression and provides a serum-free
   condition for exosome isolation
SO FASEB BIOADVANCES
LA English
DT Article
DE cell-free therapy; pluripotency; regenerative therapy; spheroids; stem
   cells
ID MESENCHYMAL STROMAL CELLS; FETAL CALF SERUM; N-GLYCOLYLNEURAMINIC ACID;
   EXTRACELLULAR VESICLES; IN-VITRO; OSTEOGENIC DIFFERENTIATION; SPHEROID
   FORMATION; HUMAN FIBROBLASTS; 3RD MOLAR; MICROVESICLES
AB Stem cell-derived exosomes have been identified as novel cell-free therapeutics for regenerative medicine. Three-dimensional (3D) culture of stem cells were reported to improve their "stemness" and therapeutic efficacy. This work focused on establishing serum-free 3D culture of dental pulp pluripotent-like stem cells (DPPSCs)-a newly characterized pluripotent-like stem cell for exosome production. DPPSCs were expanded in regular 2D culture in human serum-supplemented (HS)-medium and transferred to a micropatterned culture plate for 3D culture in HS-medium (default) and medium supplemented with KnockOutT serum replacement (KO-medium). Brightfield microscopy observation throughout the culture period (24 days) revealed that DPPSCs in KO-medium formed spheroids of similar morphology and size to that in HS-medium. qRT-PCR analysis showed similar Oct4A gene expression in DPPSC spheroids in both HS-medium and KO-medium, but Nanog expression significantly increased in the latter. Vesicles isolated from DPPSC spheroids in KO-medium in the first 12 days of culture showed sizes that fall within the exosomal size range by nanoparticle tracking analysis (NTA) and express the canonical exosomal markers. It is concluded that 3D culture of DPPSCs in KO-medium provided an optimal serumfree condition for successful isolation of DPPSC-derived exosomes for subsequent applications in regenerative medicine.
C1 [Faruqu, Farid N.; Zhou, Shuai; Sami, Noor; Gheidari, Fatemeh; Al-Jamal, Khuloud T.] Kings Coll London, Inst Pharmaceut Sci, Room 5-67,Franklin Wilkins Bldg,150 Stamford St, London SE1 9NH, England.
   [Lu, Han] Kings Coll London, Genom Ctr, London, England.
C3 University of London; King's College London; University of London;
   King's College London
RP Al-Jamal, KT (corresponding author), Kings Coll London, Inst Pharmaceut Sci, Room 5-67,Franklin Wilkins Bldg,150 Stamford St, London SE1 9NH, England.
EM khuloud.al-jamal@kcl.ac.uk
RI Gheidari, Fatemeh/KLY-4267-2024; Faruqu, Farid Nazer/AAO-4364-2020;
   AL-JAMAL, KHULOUD/ABD-5668-2021
OI Gheidari, Fatemeh/0009-0003-8868-3597; Faruqu, Farid
   Nazer/0000-0001-5718-0039; AL-JAMAL, KHULOUD/0000-0001-5165-2699
FU Majlis Amanah Rakyat [330408285430]; British Council [337313]; Wellcome
   Trust [WT103913]
FX Majlis Amanah Rakyat, Grant/Award Number: 330408285430; British Council,
   Grant/Award Number: 337313; Wellcome Trust, Grant/Award Number: WT103913
CR Adelman CA, 2002, DEVELOPMENT, V129, P539
   An ZJ, 2019, CELL REP, V29, P1986, DOI 10.1016/j.celrep.2019.10.026
   Atari M, 2011, HISTOL HISTOPATHOL, V26, P1057, DOI 10.14670/HH-26.1057
   Atari M, 2012, J CELL SCI, V125, P3343, DOI 10.1242/jcs.096537
   Bajada S, 2008, J TISSUE ENG REGEN M, V2, P169, DOI 10.1002/term.83
   Bartosh TJ, 2010, P NATL ACAD SCI USA, V107, P13724, DOI 10.1073/pnas.1008117107
   Battula VL, 2007, DIFFERENTIATION, V75, P279, DOI 10.1111/j.1432-0436.2006.00139.x
   Bieback K, 2009, STEM CELLS, V27, P2331, DOI 10.1002/stem.139
   Börger V, 2017, INT J MOL SCI, V18, DOI 10.3390/ijms18071450
   Bratt-Leal AM, 2009, BIOTECHNOL PROGR, V25, P43, DOI 10.1002/btpr.139
   Bruno S, 2009, J AM SOC NEPHROL, V20, P1053, DOI 10.1681/ASN.2008070798
   Caby MP, 2005, INT IMMUNOL, V17, P879, DOI 10.1093/intimm/dxh267
   Caplan AI, 2006, J CELL BIOCHEM, V98, P1076, DOI 10.1002/jcb.20886
   Chau MJ, 2014, STEM CELLS, V32, P3075, DOI 10.1002/stem.1802
   Chaudhry MA, 2008, CYTOTECHNOLOGY, V58, P173, DOI 10.1007/s10616-008-9177-5
   Coecke S, 2005, ATLA-ALTERN LAB ANIM, V33, P261, DOI 10.1177/026119290503300313
   Colombo M, 2014, ANNU REV CELL DEV BI, V30, P255, DOI 10.1146/annurev-cellbio-101512-122326
   Daar AS, 2007, J TISSUE ENG REGEN M, V1, P179, DOI 10.1002/term.20
   Huangfu DW, 2008, NAT BIOTECHNOL, V26, P1269, DOI 10.1038/nbt.1502
   Doeppner TR, 2015, STEM CELL TRANSL MED, V4, P1131, DOI 10.5966/sctm.2015-0078
   Dominici M, 2006, CYTOTHERAPY, V8, P315, DOI 10.1080/14653240600855905
   Duan YY, 2007, STEM CELLS, V25, P3058, DOI 10.1634/stemcells.2007-0291
   Eitan E, 2015, J EXTRACELL VESICLES, V4, DOI 10.3402/jev.v4.26373
   Emdad L, 2012, STEM CELLS DEV, V21, P404, DOI 10.1089/scd.2010.0560
   Faruqu FN, 2018, JOVE-J VIS EXP, DOI 10.3791/58814
   Felka T, 2010, CYTOTHERAPY, V12, P143, DOI 10.3109/14653240903470647
   Fomina AF, 2003, EXP CELL RES, V291, P150, DOI 10.1016/S0014-4827(03)00372-0
   Ghaderi D, 2010, NAT BIOTECHNOL, V28, P863, DOI 10.1038/nbt.1651
   Gurtner GC, 2008, NATURE, V453, P314, DOI 10.1038/nature07039
   Haga H, 2017, STEM CELL TRANSL MED, V6, P1262, DOI 10.1002/sctm.16-0226
   Haney MJ, 2015, J CONTROL RELEASE, V207, P18, DOI 10.1016/j.jconrel.2015.03.033
   Hanna J, 2007, SCIENCE, V318, P1920, DOI 10.1126/science.1152092
   Heger JI, 2018, EXP CELL RES, V365, P57, DOI 10.1016/j.yexcr.2018.02.017
   Heijnen HFG, 1999, BLOOD, V94, P3791, DOI 10.1182/blood.V94.11.3791.423a22_3791_3799
   Heiskanen A, 2007, STEM CELLS, V25, P197, DOI 10.1634/stemcells.2006-0444
   Hendricks WA, 2006, MOL MED, V12, P34, DOI 10.2119/2006-00014.Hendricks
   Jackson WM, 2012, STEM CELL RES THER, V3, DOI 10.1186/scrt111
   Kaufman DS, 2001, P NATL ACAD SCI USA, V98, P10716, DOI 10.1073/pnas.191362598
   Kempf H, 2015, NAT PROTOC, V10, P1345, DOI 10.1038/nprot.2015.089
   Kim MS, 2016, NANOMED-NANOTECHNOL, V12, P655, DOI 10.1016/j.nano.2015.10.012
   Kurosawa H, 2007, J BIOSCI BIOENG, V103, P389, DOI 10.1263/jbb.103.389
   Lai RC, 2010, STEM CELL RES, V4, P214, DOI 10.1016/j.scr.2009.12.003
   Li Y, 2015, CELL TISSUE RES, V360, P297, DOI 10.1007/s00441-014-2055-x
   Mahaweni NM, 2013, J EXTRACELL VESICLES, V2, DOI 10.3402/jev.v2i0.22492
   Maherali N, 2007, CELL STEM CELL, V1, P55, DOI 10.1016/j.stem.2007.05.014
   Mannello F, 2007, STEM CELLS, V25, P1603, DOI 10.1634/stemcells.2007-0127
   Marote A, 2016, FRONT PHARMACOL, V7, DOI 10.3389/fphar.2016.00231
   Martínez-Sarrà E, 2017, STEM CELL RES THER, V8, DOI 10.1186/s13287-017-0621-3
   Masamune A, 2018, BIOCHEM BIOPH RES CO, V495, P71, DOI 10.1016/j.bbrc.2017.10.141
   Mathivanan S, 2010, J PROTEOMICS, V73, P1907, DOI 10.1016/j.jprot.2010.06.006
   Miyagawa Y, 2011, TISSUE ENG PT A, V17, P513, DOI [10.1089/ten.tea.2009.0810, 10.1089/ten.TEA.2009.0810]
   Mueller-Klieser Wolfgang, 1997, American Journal of Physiology, V273, pC1109
   Murphy MB, 2013, EXP MOL MED, V45, DOI 10.1038/emm.2013.94
   Núñez-Toldrá R, 2017, ACTA BIOMATER, V53, P152, DOI 10.1016/j.actbio.2017.01.077
   Okita K, 2007, NATURE, V448, P313, DOI 10.1038/nature05934
   Pal R, 2009, J TISSUE ENG REGEN M, V3, P163, DOI 10.1002/term.143
   Panagopoulos I, 2008, ONCOL REP, V20, P1029, DOI 10.3892/or_00000105
   Petrenko Y, 2017, STEM CELL RES THER, V8, DOI 10.1186/s13287-017-0558-6
   Pisciotta A, 2012, PLOS ONE, V7, DOI 10.1371/journal.pone.0050542
   Potapova IA, 2007, STEM CELLS, V25, P1761, DOI 10.1634/stemcells.2007-0022
   Price P., 1998, Embryonic Stem Cell Serum Replacement International Patent Application, Patent No. [WO98/30679, 9830679]
   Randle WL, 2007, TISSUE ENG, V13, P2957, DOI 10.1089/ten.2007.0072
   Raposo G, 2013, J CELL BIOL, V200, P373, DOI 10.1083/jcb.201211138
   Sato H, 2016, SCI REP-UK, V6, DOI 10.1038/srep31063
   Schell JP., 2012, HUMAN STEM CELL MANU, P363
   Selvaggi TA, 1997, BLOOD, V89, P776, DOI 10.1182/blood.V89.3.776
   Shimizukawa R, 2005, GENESIS, V42, P47, DOI 10.1002/gene.20122
   Siegel G, 2009, TRANSPLANTATION, V87, pS45, DOI 10.1097/TP.0b013e3181a285b0
   Silva J, 2009, CELL, V138, P722, DOI 10.1016/j.cell.2009.07.039
   Singer AJ, 1999, NEW ENGL J MED, V341, P738, DOI 10.1056/NEJM199909023411006
   Spees JL, 2004, MOL THER, V9, P747, DOI 10.1016/j.ymthe.2004.02.012
   Stehle T, 2014, J VIROL, V88, P7696, DOI 10.1128/JVI.03683-13
   Stevens KR, 2017, SCI TRANSL MED, V9, DOI 10.1126/scitranslmed.aah5505
   Street JM, 2012, J TRANSL MED, V10, DOI 10.1186/1479-5876-10-5
   Takahashi K, 2007, CELL, V131, P861, DOI 10.1016/j.cell.2007.11.019
   Takahashi K, 2006, CELL, V126, P663, DOI 10.1016/j.cell.2006.07.024
   TAUB M, 1990, TOXICOL IN VITRO, V4, P213, DOI 10.1016/0887-2333(90)90025-O
   Tuschong L, 2002, HUM GENE THER, V13, P1605, DOI 10.1089/10430340260201699
   Valadi H, 2007, NAT CELL BIOL, V9, P654, DOI 10.1038/ncb1596
   van der Valk J, 2010, TOXICOL IN VITRO, V24, P1053, DOI 10.1016/j.tiv.2010.03.016
   Wernig M, 2007, NATURE, V448, P318, DOI 10.1038/nature05944
   Wessman S J, 1999, Dev Biol Stand, V99, P3
   Williams C, 2014, CELL RES, V24, P766, DOI 10.1038/cr.2014.44
   Xu GZ, 2015, STEM CELLS DEV, V24, P1546, DOI 10.1089/scd.2014.0552
   Yu JY, 2007, SCIENCE, V318, P1917, DOI 10.1126/science.1151526
   Zhang J, 2009, J TISSUE ENG REGEN M, V3, P63, DOI 10.1002/term.135
   Zhang SC, 2019, STEM CELL RES THER, V10, DOI 10.1186/s13287-019-1228-7
   Zhang Shuchen, 2014, World J Stem Cells, V6, P305, DOI 10.4252/wjsc.v6.i3.305
   Zhao SD, 2011, J PATHOL, V223, P672, DOI 10.1002/path.2827
   Zhou H, 2006, KIDNEY INT, V70, P1847, DOI 10.1038/sj.ki.5001874
   Zhou Y, 2013, STEM CELL RES THER, V4, DOI 10.1186/scrt194
NR 91
TC 14
Z9 16
U1 0
U2 12
PU WILEY
PI HOBOKEN
PA 111 RIVER ST, HOBOKEN 07030-5774, NJ USA
EI 2573-9832
J9 FASEB BIOADV
JI FASEB Bioadv.
PD JUL
PY 2020
VL 2
IS 7
BP 419
EP 433
DI 10.1096/fba.2020-00025
PG 15
WC Biochemistry & Molecular Biology; Cell Biology
WE Emerging Sources Citation Index (ESCI)
SC Biochemistry & Molecular Biology; Cell Biology
GA VK7XS
UT WOS:000754783000004
PM 32676582
OA Green Submitted, gold
DA 2026-02-11
ER

PT J
AU Suh, A
   Pham, A
   Cress, MJ
   Pincelli, T
   TerKonda, SP
   Bruce, AJ
   Zubair, AC
   Wolfram, J
   Shapiro, SA
AF Suh, Annie
   Pham, Anthony
   Cress, Mikel Jean
   Pincelli, Thais
   TerKonda, Sarvam P.
   Bruce, Alison J.
   Zubair, Abba C.
   Wolfram, Joy
   Shapiro, Shane A.
TI Adipose-derived cellular and cell-derived regenerative therapies in
   dermatology and aesthetic rejuvenation
SO AGEING RESEARCH REVIEWS
LA English
DT Review
DE Adipose; Extracellular vesicles; Mesenchymal stem cells; Nanofat;
   Regenerative medicine; Stromal vascular fraction
ID MESENCHYMAL STEM-CELLS; STROMAL-VASCULAR FRACTION; IN-VIVO
   DIFFERENTIATION; HUMAN MAST-CELLS; EXTRACELLULAR VESICLES;
   INTERNATIONAL-SOCIETY; KELOID FIBROBLASTS; GROWTH-FACTORS; CLINICAL-USE;
   FACIAL SKIN
AB Cellular and cell-derived components of adipose-derived tissue for the purposes of dermatologic and aesthetic rejuvenation applications have become increasingly studied and integrated into clinical practice. These components include micro-fragmented fat (nanofat), the stromal vascular fraction (SVF), adipose-derived mesenchymal stem cells (ASC), and extracellular vesicles (EVs), which have all shown capability to repair, regenerate, and rejuvenate surrounding tissue. Various aesthetic applications including hair growth, scar reduction, skin ischemia-reperfusion recovery, and facial rejuvenation are reviewed. In particular, results from preclinical and clinical studies are discussed, with a focus on clarification of nomenclature.
C1 [Suh, Annie; Pham, Anthony; Cress, Mikel Jean; Wolfram, Joy] Mayo Clin, Dept Physiol & Biomed Engn, Dept Transplantat Med, Jacksonville, FL 32224 USA.
   [Pincelli, Thais; Bruce, Alison J.] Mayo Clin, Dept Dermatol, Jacksonville, FL 32224 USA.
   [TerKonda, Sarvam P.] Mayo Clin, Dept Plast Surg, Jacksonville, FL 32224 USA.
   [Zubair, Abba C.] Mayo Clin, Dept Lab Med & Pathol, Jacksonville, FL 32224 USA.
   [Zubair, Abba C.; Shapiro, Shane A.] Mayo Clin, Ctr Regenerat Med, Jacksonville, FL 32224 USA.
   [Wolfram, Joy] Houston Methodist Res Inst, Dept Nanomed, Houston, TX 77030 USA.
   [Shapiro, Shane A.] Mayo Clin, Dept Orthoped Surg, Jacksonville, FL 32224 USA.
C3 Mayo Clinic; Mayo Clinic; Mayo Clinic; Mayo Clinic; Mayo Clinic; Houston
   Methodist; Mayo Clinic
RP Wolfram, J; Shapiro, SA (corresponding author), Mayo Clin, 4500 San Pablo Rd S, Jacksonville, FL 32224 USA.
EM wolfram.joy@mayo.edu; shapiro.shane@mayo.edu
RI ; Pham, Anthony/AAP-4933-2020; Wolfram, Joy/I-1574-2019
OI Pincelli, Thais/0000-0003-1722-5970; Wolfram, Joy/0000-0003-0579-9897
FU Mayo Clinic; Center for Regenerative Medicine; Mayo Clinic Florida
   Focused Research Team Program
FX This work was supported by Mayo Clinic. Among various sources of
   intramural funding, the authors particularly acknowledge support from
   the Center for Regenerative Medicine and Mayo Clinic Florida Focused
   Research Team Program.
CR Amirkhani MA, 2016, BIOIMPACTS, V6, P149, DOI 10.15171/bi.2016.21
   Anderi R, 2018, STEM CELL RES THER, V9, DOI 10.1186/s13287-018-0889-y
   Artuc M, 2002, J INVEST DERMATOL, V118, P391, DOI 10.1046/j.0022-202x.2001.01705.x
   Bebelman MP, 2018, PHARMACOL THERAPEUT, V188, P1, DOI 10.1016/j.pharmthera.2018.02.013
   Bellini E, 2017, ANN MED SURG, V24, P65, DOI 10.1016/j.amsu.2017.11.001
   Bernard BA, 2017, EXP DERMATOL, V26, P472, DOI 10.1111/exd.13337
   Bi HS, 2018, CHINESE MED J-PEKING, V131, P588, DOI 10.4103/0366-6999.226074
   Bianco P, 2013, NAT MED, V19, P35, DOI 10.1038/nm.3028
   Borrelli DA, 2018, J CONTROL RELEASE, V273, P86, DOI 10.1016/j.jconrel.2018.01.022
   Bourin P, 2013, CYTOTHERAPY, V15, P641, DOI 10.1016/j.jcyt.2013.02.006
   Busatto S, 2019, BIOMED MICRODEVICES, V21, DOI 10.1007/s10544-019-0396-7
   Busatto S, 2018, CELLS-BASEL, V7, DOI 10.3390/cells7120273
   CAPLAN AI, 1991, J ORTHOP RES, V9, P641, DOI 10.1002/jor.1100090504
   Caplan AI, 2017, STEM CELL TRANSL MED, V6, P1445, DOI 10.1002/sctm.17-0051
   Catar R, 2017, J AM SOC NEPHROL, V28, P1188, DOI 10.1681/ASN.2015101169
   Charles-de-Sá L, 2015, PLAST RECONSTR SURG, V135, P999, DOI 10.1097/PRS.0000000000001123
   Chen X, 2012, TISSUE ENG PT A, V18, P2528, DOI [10.1089/ten.tea.2012.0094, 10.1089/ten.TEA.2012.0094]
   Choi JW, 2014, ANN PLAS SURG, V72, P225, DOI 10.1097/SAP.0b013e31825f70f5
   Clark RAF, 1997, J CELL PHYSIOL, V170, P69
   Cohen SR, 2017, AESTHET SURG J, V37, pS16, DOI 10.1093/asj/sjx078
   COLEMAN SR, 1995, AESTHET PLAST SURG, V19, P421, DOI 10.1007/BF00453875
   Coleman SR, 1998, AESTHET SURG J, V18, P388
   Meirelles LDS, 2006, J CELL SCI, V119, P2204, DOI 10.1242/jcs.02932
   Danilenko DM, 1996, MOL MED TODAY, V2, P460, DOI 10.1016/1357-4310(96)10045-9
   Dominici M, 2006, CYTOTHERAPY, V8, P315, DOI 10.1080/14653240600855905
   Dong J, 2017, NANOTOXICOLOGY, V11, P41, DOI 10.1080/17435390.2016.1262919
   Dubey NK, 2018, STEM CELLS INT, V2018, DOI 10.1155/2018/5421019
   Eto H, 2012, PLAST RECONSTR SURG, V129, P1081, DOI 10.1097/PRS.0b013e31824a2b19
   Ezquer F, 2009, BIOL BLOOD MARROW TR, V15, P1354, DOI 10.1016/j.bbmt.2009.07.022
   Fan YF, 2008, J CEREBR BLOOD F MET, V28, P90, DOI 10.1038/sj.jcbfm.9600509
   Fazili A, 2016, CELL J, V18, P310
   Festa E, 2011, CELL, V146, P761, DOI 10.1016/j.cell.2011.07.019
   Frese L, 2016, TRANSFUS MED HEMOTH, V43, P268, DOI 10.1159/000448180
   Fukuoka Hirotaro, 2015, Eplasty, V15, pe10
   Garbuzenko E, 2002, CLIN EXP ALLERGY, V32, P237, DOI 10.1046/j.1365-2222.2002.01293.x
   Gauglitz GG, 2011, MOL MED, V17, P113, DOI 10.2119/molmed.2009.00153
   Gill SE, 2008, INT J BIOCHEM CELL B, V40, P1334, DOI 10.1016/j.biocel.2007.10.024
   Goble JA, 2018, J MANAG CARE SPEC PH, V24, P677, DOI 10.18553/jmcp.2018.24.7.677
   Gonçalves FD, 2017, SCI REP-UK, V7, DOI 10.1038/s41598-017-12121-z
   Gontijo-de-Amorim NF, 2017, AESTHET SURG J, V37, P975, DOI 10.1093/asj/sjx115
   Gopinathan G, 2015, CANCER RES, V75, P3098, DOI 10.1158/0008-5472.CAN-15-1227
   HAUSMAN GJ, 1982, J ANIM SCI, V54, P1286, DOI 10.2527/jas1982.5461286x
   Hosokawa R, 2003, J DENT RES, V82, P558, DOI 10.1177/154405910308200714
   Hu LH, 2016, SCI REP-UK, V6, DOI 10.1038/srep28924
   Imaizumi R, 2009, HISTOPATHOLOGY, V54, P722, DOI 10.1111/j.1365-2559.2009.03287.x
   Ivanova-Todorova E, 2009, IMMUNOL LETT, V126, P37, DOI 10.1016/j.imlet.2009.07.010
   Jiang N, 2017, ACS NANO, V11, P7736, DOI 10.1021/acsnano.7b01087
   Keshtkar S, 2018, STEM CELL RES THER, V9, DOI 10.1186/s13287-018-0791-7
   Kilroy GE, 2007, J CELL PHYSIOL, V212, P702, DOI 10.1002/jcp.21068
   Kim WS, 2009, EXPERT OPIN BIOL TH, V9, P879, DOI 10.1517/14712590903039684
   KLEIN JA, 1993, PLAST RECONSTR SURG, V92, P1085, DOI 10.1097/00006534-199311000-00014
   Krause U, 2007, STEM CELLS DEV, V16, P31, DOI 10.1089/scd.2006.0089
   Lee EY, 2009, WOUND REPAIR REGEN, V17, P540, DOI 10.1111/j.1524-475X.2009.00499.x
   Lee RH, 2006, P NATL ACAD SCI USA, V103, P17438, DOI 10.1073/pnas.0608249103
   Lee SH, 2012, ANN DERMATOL, V24, P136, DOI 10.5021/ad.2012.24.2.136
   Lener T, 2015, J EXTRACELL VESICLES, V4, DOI 10.3402/jev.v4.30087
   Li Y, 2016, STEM CELL RES THER, V7, DOI 10.1186/s13287-016-0356-6
   Lin WH, 2015, BIOMED RES INT, V2015, DOI 10.1155/2015/730139
   Melief SM, 2013, STEM CELL TRANSL MED, V2, P455, DOI 10.5966/sctm.2012-0184
   Mildmay-White A, 2017, CURR STEM CELL RES T, V12, P484, DOI 10.2174/1574888X11666160429122133
   Montermini L, 2015, J BIOL CHEM, V290, P24534, DOI 10.1074/jbc.M115.679217
   MONTESANO R, 1988, P NATL ACAD SCI USA, V85, P4894, DOI 10.1073/pnas.85.13.4894
   Montespan F, 2014, J IMMUNOL RES, V2014, DOI 10.1155/2014/230346
   Najar M, 2013, INT IMMUNOPHARMACOL, V15, P693, DOI 10.1016/j.intimp.2013.02.020
   Najar M, 2010, CELL IMMUNOL, V264, P171, DOI 10.1016/j.cellimm.2010.06.006
   Neuber F., 1893, CHIR K VERHANDL DSCH
   Ohgo S, 2013, EXP DERMATOL, V22, P769, DOI 10.1111/exd.12256
   Papakonstantinou E, 2012, DERM-ENDOCRINOL, V4, DOI 10.4161/derm.21923
   Perez-Meza D, 2017, STEM CELLS CLONING, V10, P1, DOI 10.2147/SCCAA.S131431
   Peus D, 1996, DERMATOL CLIN, V14, P559, DOI 10.1016/S0733-8635(05)70384-3
   Pu CM, 2017, J INVEST DERMATOL, V137, P1353, DOI 10.1016/j.jid.2016.12.030
   Rajendran RL, 2017, SCI REP-UK, V7, DOI 10.1038/s41598-017-15505-3
   Rehman J, 2004, CIRCULATION, V109, P1292, DOI 10.1161/01.CIR.0000121425.42966.F1
   Ribeiro A, 2013, STEM CELL RES THER, V4, DOI 10.1186/scrt336
   Rose PT, 2015, CLIN COSMET INVESTI, V8, P361, DOI 10.2147/CCID.S53980
   Rose PT, 2014, DERMATOL CLIN, V32, P97, DOI 10.1016/j.det.2013.09.008
   Ross EK, 2005, DERMATOL CLIN, V23, P227, DOI 10.1016/j.det.2004.09.008
   Rossi A, 2012, RECENT PATENTS INFLA, V6, P130, DOI 10.2174/187221312800166859
   RUBINCHIK E, 1994, INT J CLIN LAB RES, V24, P139, DOI 10.1007/BF02592443
   Schmidt B, 2012, EXP DERMATOL, V21, P827, DOI 10.1111/exd.12001
   SCHWARTZ E, 1986, J HISTOCHEM CYTOCHEM, V34, P1063, DOI 10.1177/34.8.3525665
   Shah FS, 2013, CYTOTHERAPY, V15, P979, DOI 10.1016/j.jcyt.2013.04.001
   Shapiro J, 2003, J INVEST DERM SYMP P, V8, P20, DOI 10.1046/j.1523-1747.2003.12167.x
   Shin H, 2015, INT J DERMATOL, V54, P730, DOI 10.1111/ijd.12650
   Silva KR, 2017, PLOS ONE, V12, DOI 10.1371/journal.pone.0174115
   Simon F, 2012, BURNS, V38, P421, DOI 10.1016/j.burns.2011.09.001
   Sipp D, 2018, NATURE, V561, P455, DOI 10.1038/d41586-018-06756-9
   Sipp D, 2018, PERSPECT BIOL MED, V61, P25, DOI 10.1353/pbm.2018.0025
   SundarRaj S, 2015, STEM CELLS INT, V2015, DOI 10.1155/2015/109353
   Teixeira FG, 2013, CELL MOL LIFE SCI, V70, P3871, DOI 10.1007/s00018-013-1290-8
   Théry C, 2018, J EXTRACELL VESICLES, V7, DOI 10.1080/20013078.2018.1535750
   Todorova D, 2017, CIRC RES, V120, P1658, DOI 10.1161/CIRCRESAHA.117.309681
   Tonnard P, 2013, PLAST RECONSTR SURG, V132, P1017, DOI 10.1097/PRS.0b013e31829fe1b0
   Tremolada C, 2016, CURR STEM CELL REP, V2, P304, DOI 10.1007/s40778-016-0053-5
   Tuan TL, 2003, AM J PATHOL, V162, P1579, DOI 10.1016/S0002-9440(10)64292-7
   Uccelli A, 2008, NAT REV IMMUNOL, V8, P726, DOI 10.1038/nri2395
   Uysal AC, 2009, PLAST RECONSTR SURG, V124, P804, DOI 10.1097/PRS.0b013e3181b17bb4
   Uyulmaz S, 2018, AESTHET SURG J, V38, P421, DOI 10.1093/asj/sjx183
   Vaggelas A, 2019, THER INNOV REGUL SCI, V53, P364, DOI 10.1177/2168479018779373
   van der Veer WM, 2009, BURNS, V35, P15, DOI 10.1016/j.burns.2008.06.020
   Venkataram Jayashree, 2008, J Cutan Aesthet Surg, V1, P49, DOI 10.4103/0974-2077.44159
   Vogel JE, 2000, PLAST RECONSTR SURG, V105, P1528, DOI 10.1097/00006534-200004040-00043
   Volk SW, 2011, CELLS TISSUES ORGANS, V194, P25, DOI 10.1159/000322399
   Wang LZ, 2017, SCI REP-UK, V7, DOI 10.1038/s41598-017-01357-4
   Wang XX, 2018, STEM CELL RES THER, V9, DOI 10.1186/s13287-018-0786-4
   Wei H, 2017, ONCOTARGET, V8, P68542, DOI 10.18632/oncotarget.19721
   Wolfram J, 2019, NANO TODAY, V25, P85, DOI 10.1016/j.nantod.2019.02.005
   Xue ML, 2015, ADV WOUND CARE, V4, P119, DOI 10.1089/wound.2013.0485
   Yano K, 2001, J CLIN INVEST, V107, P409, DOI 10.1172/JCI11317
   Yates CC, 2012, BIRTH DEFECTS RES C, V96, P325, DOI 10.1002/bdrc.21024
   Yin LB, 2015, MOL MED REP, V11, P1722, DOI 10.3892/mmr.2014.2935
   Yoshimura K, 2008, DERMATOL SURG, V34, P1178, DOI 10.1111/j.1524-4725.2008.34256.x
   Yun IS, 2012, DERMATOL SURG, V38, P1678, DOI 10.1111/j.1524-4725.2012.02495.x
   Zhang Q, 2015, STEM CELL RES THER, V6, DOI 10.1186/s13287-015-0133-y
   Zhou LH, 2017, SCI REP-UK, V7, DOI 10.1038/srep44058
   Zuk PA, 2002, MOL BIOL CELL, V13, P4279, DOI 10.1091/mbc.E02-02-0105
   Zuk PA, 2001, TISSUE ENG, V7, P211, DOI 10.1089/107632701300062859
NR 117
TC 81
Z9 89
U1 1
U2 32
PU ELSEVIER IRELAND LTD
PI CLARE
PA ELSEVIER HOUSE, BROOKVALE PLAZA, EAST PARK SHANNON, CO, CLARE, 00000,
   IRELAND
SN 1568-1637
EI 1872-9649
J9 AGEING RES REV
JI Ageing Res. Rev.
PD SEP
PY 2019
VL 54
AR 100933
DI 10.1016/j.arr.2019.100933
PG 15
WC Cell Biology; Geriatrics & Gerontology
WE Science Citation Index Expanded (SCI-EXPANDED)
SC Cell Biology; Geriatrics & Gerontology
GA IZ6EJ
UT WOS:000487174300005
PM 31247326
DA 2026-02-11
ER

PT J
AU Gao, M
   Cai, JR
   Zitkovsky, HS
   Chen, B
   Guo, LF
AF Gao, Min
   Cai, Junrong
   Zitkovsky, Helen S.
   Chen, Bin
   Guo, Lifei
TI Comparison of Yield, Purity, and Functional Properties of Large-Volume
   Exosome Isolation Using Ultrafiltration and Polymer-Based Precipitation
SO PLASTIC AND RECONSTRUCTIVE SURGERY
LA English
DT Article
ID EXTRACELLULAR VESICLES; CELL-PROLIFERATION; MESSENGER-RNA; IN-VITRO;
   RECONSTRUCTION; MICRORNA; THERAPY; PROTEIN
AB Background: Mesenchymal stem cell-derived exosomes are known to produce effects similar to those of source cells and therefore represent a new approach in cell-free regenerative medicine. Their potential clinical application demands efficient isolation of stable and functional exosomes from a large volume of biological fluid. Methods: Exosomes from adipose-tissue conditioned medium of the same volume were isolated using either (1) ultrafiltration with size exclusion or (2) ExoQuick-TC. The isolated exosomes were characterized by protein concentration, particle size, exosomal marker expression, RNA expression profiles, and roles in dermal fibroblast proliferation and migration. Results: Both isolation methods produced exosomes within the size range defined for exosomes (50 to 200 nm) and common markers were enriched. Compared to the ExoQuick-TC precipitation method, the ultrafiltration method produced a significantly higher protein yield (p < 0.001) but a lower particle-to-protein ratio (p < 0.05); it also yielded higher RNA contents from the same fat tissue indicated by housekeeping genes, but with overall lower purity. The expression of several mRNAs and miRNAs related to tissue regeneration showed that there was no statistical difference between both methods, except miR-155 and miR-223 (p < 0.05). However, there was no difference in overall fibroblast proliferation and migration between exosomes isolated by these two methods. Conclusions: Ultrafiltration with size exclusion demonstrated higher yields, acceptable purity, and comparable biophysical properties and biological functions to the more expensive commercial precipitation method. Therefore, it may conceivably be translated into yield-efficient and cost-effective modalities for therapeutic purposes.
C1 Lahey Hosp & Med Ctr, Lab Tissue Regenerat, Div Plast Surg, Burlington, MA USA.
   Shanghai Jiao Tong Univ, Sch Med, Ruijin Hosp, Shanghai, Peoples R China.
   Southern Med Univ, Nanfang Hosp, Dept Plast Surg, Guangzhou, Peoples R China.
C3 Lahey Hospital & Medical Center; Shanghai Jiao Tong University; Southern
   Medical University - China
RP Chen, B; Guo, LF (corresponding author), Lahey Hosp & Med Ctr, Div Plast Surg, 41 Mall Rd, Burlington, MA 01805 USA.
EM bin.chen@lahey.org; lifei.guo@lahey.org
RI chen, bin/HZK-7455-2023
CR Agha R, 2015, PLAST RECONSTR SURG, V136, p556E, DOI 10.1097/PRS.0000000000001602
   Alvarez ML, 2012, KIDNEY INT, V82, P1024, DOI 10.1038/ki.2012.256
   Bellei B, 2018, STEM CELL RES THER, V9, DOI 10.1186/s13287-018-0956-4
   BILLINGS E, 1989, PLAST RECONSTR SURG, V83, P368, DOI 10.1097/00006534-198902000-00033
   Chen B, 2019, PLAST RECONSTR SURG, V144, p816E, DOI 10.1097/PRS.0000000000006175
   Chen B, 2017, PLAST RECONSTR SURG, V139, P105, DOI 10.1097/PRS.0000000000002909
   Chen CF, 2005, NUCLEIC ACIDS RES, V33, DOI 10.1093/nar/gni178
   Colombo M, 2014, ANNU REV CELL DEV BI, V30, P255, DOI 10.1146/annurev-cellbio-101512-122326
   Coumans FAW, 2017, CIRC RES, V120, P1632, DOI 10.1161/CIRCRESAHA.117.309417
   Derder M, 2014, ANN PLAS SURG, V73, P371, DOI 10.1097/SAP.0b013e31827fb3b7
   Ding M, 2018, ANAL BIOANAL CHEM, V410, P3805, DOI 10.1007/s00216-018-1052-4
   Dong QB, 2019, J CELL PHYSIOL, V234, P19502, DOI 10.1002/jcp.28548
   Dougherty JA, 2017, STEM CELLS INT, V2017, DOI 10.1155/2017/5785436
   Fitzgerald R, 2014, DERMATOL CLIN, V32, P37, DOI 10.1016/j.det.2013.09.007
   Franquesa M, 2014, FRONT IMMUNOL, V5, DOI 10.3389/fimmu.2014.00525
   García-Contreras M, 2014, PLOS ONE, V9, DOI 10.1371/journal.pone.0113288
   García-Gareta E, 2013, BIORESEARCH OPEN ACC, V2, P412, DOI 10.1089/biores.2013.0043
   Geiger A, 2015, BIOCHEM BIOPH RES CO, V467, P303, DOI 10.1016/j.bbrc.2015.09.166
   Gomillion CT, 2006, BIOMATERIALS, V27, P6052, DOI 10.1016/j.biomaterials.2006.07.033
   Haarer J, 2015, TRANSPL INT, V28, P1, DOI 10.1111/tri.12415
   Helwa I, 2017, PLOS ONE, V12, DOI 10.1371/journal.pone.0170628
   Jeppesen DK, 2014, J EXTRACELL VESICLES, V3, DOI 10.3402/jev.v3.25011
   Kao HK, 2011, ANN SURG, V254, P1066, DOI 10.1097/SLA.0b013e3182251559
   Katsuda T, 2013, SCI REP-UK, V3, DOI 10.1038/srep01197
   Kramer MF., 2011, CURR PROTOC MOL BIOL, V95, p15.10.1
   Lai RC, 2010, STEM CELL RES, V4, P214, DOI 10.1016/j.scr.2009.12.003
   Lamparski HG, 2002, J IMMUNOL METHODS, V270, P211, DOI 10.1016/S0022-1759(02)00330-7
   Lankford KL, 2018, PLOS ONE, V13, DOI 10.1371/journal.pone.0190358
   Li P, 2017, THERANOSTICS, V7, P789, DOI 10.7150/thno.18133
   Li XC, 2016, J DIABETES COMPLICAT, V30, P986, DOI 10.1016/j.jdiacomp.2016.05.009
   Liang CC, 2007, NAT PROTOC, V2, P329, DOI 10.1038/nprot.2007.30
   Linares R, 2015, J EXTRACELL VESICLES, V4, DOI 10.3402/jev.v4.29509
   Liu XX, 2018, CELL PHYSIOL BIOCHEM, V46, P1439, DOI 10.1159/000489185
   Lobb RJ, 2015, J EXTRACELL VESICLES, V4, DOI 10.3402/jev.v4.27031
   Mizuno H, 2017, PRINCIPLES OF GENDER-SPECIFIC MEDICINE: GENDER IN THE GENOMIC ERA, 3RD EDITION, P459, DOI 10.1016/B978-0-12-803506-1.00050-4
   Niu ZR, 2017, PLOS ONE, V12, DOI 10.1371/journal.pone.0186534
   Nordin JZ, 2015, NANOMED-NANOTECHNOL, V11, P879, DOI 10.1016/j.nano.2015.01.003
   Patel GK, 2019, SCI REP-UK, V9, DOI 10.1038/s41598-019-41800-2
   Phinney DG, 2017, STEM CELLS, V35, P851, DOI 10.1002/stem.2575
   Rani S, 2015, MOL THER, V23, P812, DOI 10.1038/mt.2015.44
   Rani S, 2011, METHODS MOL BIOL, V784, P181, DOI 10.1007/978-1-61779-289-2_13
   Ren LN, 2018, GENE, V653, P43, DOI 10.1016/j.gene.2018.01.049
   Stasch T, 2015, PLAST RECONSTR SURG, V136, P1357, DOI 10.1097/PRS.0000000000001819
   Sun BC, 2018, REV NEUROSCIENCE, V29, P531, DOI 10.1515/revneuro-2017-0059
   Taylor DD, 2011, METHODS MOL BIOL, V728, P235, DOI 10.1007/978-1-61779-068-3_15
   Théry C, 2018, J EXTRACELL VESICLES, V7, DOI 10.1080/20013078.2018.1535750
   Thomou T, 2017, NATURE, V542, P450, DOI 10.1038/nature21365
   Tringale KR, 2017, ANN PLAS SURG, V78, pS217, DOI 10.1097/SAP.0000000000000973
   van der Pol E, 2012, PHARMACOL REV, V64, P676, DOI 10.1124/pr.112.005983
   Wang CC, 2018, INT WOUND J, V15, P660, DOI 10.1111/iwj.12910
   Wang XL, 2018, CELL PHYSIOL BIOCHEM, V49, P160, DOI 10.1159/000492851
   Yu B, 2014, INT J MOL SCI, V15, P4142, DOI 10.3390/ijms15034142
   Zhang JY, 2016, INT J BIOL SCI, V12, P1472, DOI 10.7150/ijbs.15514
   Zhu XH, 2017, J EXTRACELL VESICLES, V6, DOI 10.1080/20013078.2017.1324730
NR 54
TC 37
Z9 39
U1 3
U2 44
PU LIPPINCOTT WILLIAMS & WILKINS
PI PHILADELPHIA
PA TWO COMMERCE SQ, 2001 MARKET ST, PHILADELPHIA, PA 19103 USA
SN 0032-1052
EI 1529-4242
J9 PLAST RECONSTR SURG
JI Plast. Reconstr. Surg.
PD MAR
PY 2022
VL 149
IS 3
BP 638
EP 649
DI 10.1097/PRS.0000000000008830
PG 12
WC Surgery
WE Science Citation Index Expanded (SCI-EXPANDED)
SC Surgery
GA ZF7TC
UT WOS:000759771200050
PM 35196679
DA 2026-02-11
ER

PT J
AU Hamdan, Y
   Mazini, L
   Malka, G
AF Hamdan, Yousra
   Mazini, Loubna
   Malka, Gabriel
TI Exosomes and Micro-RNAs in Aging Process
SO BIOMEDICINES
LA English
DT Review
DE exosomes; aging; micro-RNA; senescence; longevity; molecular regulation;
   age-related disease
ID EXTRACELLULAR VESICLES; SECRETORY PHENOTYPE; CELL SENESCENCE;
   DOWN-REGULATION; AGE; EXPRESSION; MITOCHONDRIA; BIOGENESIS; DELIVERY;
   MIRNAS
AB Exosomes are the main actors of intercellular communications and have gained great interest in the new cell-free regenerative medicine. These nanoparticles are secreted by almost all cell types and contain lipids, cytokines, growth factors, messenger RNA, and different non-coding RNA, especially micro-RNAs (mi-RNAs). Exosomes' cargo is released in the neighboring microenvironment but is also expected to act on distant tissues or organs. Different biological processes such as cell development, growth and repair, senescence, migration, immunomodulation, and aging, among others, are mediated by exosomes and principally exosome-derived mi-RNAs. Moreover, their therapeutic potential has been proved and reinforced by their use as biomarkers for disease diagnostics and progression. Evidence has increasingly shown that exosome-derived mi-RNAs are key regulators of age-related diseases, and their involvement in longevity is becoming a promising issue. For instance, mi-RNAs such as mi-RNA-21, mi-RNA-29, and mi-RNA-34 modulate tissue functionality and regeneration by targeting different tissues and involving different pathways but might also interfere with long life expectancy. Human mi-RNAs profiling is effectively related to the biological fluids that are reported differently between young and old individuals. However, their underlying mechanisms modulating cell senescence and aging are still not fully understood, and little was reported on the involvement of mi-RNAs in cell or tissue longevity. In this review, we summarize exosome biogenesis and mi-RNA synthesis and loading mechanism into exosomes' cargo. Additionally, we highlight the molecular mechanisms of exosomes and exosome-derived mi-RNA regulation in the different aging processes.
C1 [Hamdan, Yousra; Mazini, Loubna; Malka, Gabriel] Univ Mohammed VI Polytech, Inst Biol Sci, Lot 660 Hay Moulay Rachid, Ben Guerir 3150, Morocco.
C3 Mohammed VI Polytechnic University
RP Mazini, L (corresponding author), Univ Mohammed VI Polytech, Inst Biol Sci, Lot 660 Hay Moulay Rachid, Ben Guerir 3150, Morocco.
EM yousra.hamdan@um6p.ma; loubna.mazini@um6p.ma; gabriel.malka@um6p.ma
RI ; Mazini, Loubna/GRX-9290-2022
OI Haan, Yousra/0000-0002-2393-440X; 
FU University of Mohammed VI Polytechnic
FX The authors wish to thank the University of Mohammed VI Polytechnic for
   supporting this work.
CR Abels ER, 2016, CELL MOL NEUROBIOL, V36, P301, DOI 10.1007/s10571-016-0366-z
   Aheget H, 2021, CANCERS, V13, DOI 10.3390/cancers13010084
   Aheget H, 2020, J CLIN MED, V9, DOI 10.3390/jcm9082380
   Akers JC, 2013, J NEURO-ONCOL, V113, P1, DOI 10.1007/s11060-013-1084-8
   Ameling S, 2015, BMC MED GENOMICS, V8, DOI 10.1186/s12920-015-0136-7
   Ansari A, 2017, AGING CELL, V16, P4, DOI 10.1111/acel.12538
   Arora I, 2020, GENES-BASEL, V11, DOI 10.3390/genes11091094
   Auler M, 2021, J INVEST DERMATOL, V141, P1076, DOI 10.1016/j.jid.2020.11.011
   Baek YM, 2019, J BIOL CHEM, V294, P16465, DOI 10.1074/jbc.RA119.010105
   Bai GS, 2016, PLOS GENET, V12, DOI 10.1371/journal.pgen.1005787
   Bai XY, 2011, J AM SOC NEPHROL, V22, P1252, DOI 10.1681/ASN.2010040367
   Baietti MF, 2012, NAT CELL BIOL, V14, P677, DOI 10.1038/ncb2502
   Baker JR, 2019, FASEB J, V33, P1605, DOI 10.1096/fj.201800965R
   Balzano F, 2017, INT J MED SCI, V14, P622, DOI 10.7150/ijms.18972
   Bam M, 2020, MOL MED, V26, DOI 10.1186/s10020-020-00238-3
   Bartel DP, 2009, CELL, V136, P215, DOI 10.1016/j.cell.2009.01.002
   Berg JL, 2021, CLIN EPIGENETICS, V13, DOI 10.1186/s13148-020-00979-2
   Blackburn EH, 2001, CELL, V106, P661, DOI 10.1016/S0092-8674(01)00492-5
   Bobrie A, 2012, J EXTRACELL VESICLES, V1, DOI 10.3402/jev.v1i0.18397
   Bogdanova Ance, 2014, J Stem Cells, V9, P135
   Boulestreau J, 2020, FRONT CELL DEV BIOL, V8, DOI 10.3389/fcell.2020.00107
   Bronisz A, 2016, CELL MOL NEUROBIOL, V36, P361, DOI 10.1007/s10571-015-0293-4
   Brunet A, 2014, J GERONTOL A-BIOL, V69, pS17, DOI 10.1093/gerona/glu042
   Burd CE, 2013, CELL, V152, P340, DOI 10.1016/j.cell.2012.12.010
   Cai XZ, 2004, RNA, V10, P1957, DOI 10.1261/rna.7135204
   Cao Y, 2021, STEM CELL RES THER, V12, DOI 10.1186/s13287-020-02078-8
   Caravia XM, 2017, MECH AGEING DEV, V168, P10, DOI 10.1016/j.mad.2017.05.003
   Caravia XM, 2015, ADV EXP MED BIOL, V887, P213, DOI 10.1007/978-3-319-22380-3_11
   Carden T, 2017, J BIOL CHEM, V292, P20694, DOI 10.1074/jbc.M117.797001
   Carracedo J, 2019, CURR VASC PHARMACOL, V17, P447, DOI 10.2174/1570161116666180820115726
   Chairoungdua A, 2010, J CELL BIOL, V190, P1079, DOI 10.1083/jcb.201002049
   Chen P, 2019, NEUROTHERAPEUTICS, V16, P1269, DOI 10.1007/s13311-019-00753-0
   Chen TS, 2011, J TRANSL MED, V9, DOI 10.1186/1479-5876-9-47
   Chen YH, 2020, NUCLEIC ACIDS RES, V48, pD127, DOI 10.1093/nar/gkz757
   Chilton WL, 2014, PLOS ONE, V9, DOI 10.1371/journal.pone.0092088
   Choi D, 2021, METHODS MOL BIOL, V2261, P193, DOI 10.1007/978-1-0716-1186-9_11
   Cocozza F, 2020, CELL, V182, P262, DOI 10.1016/j.cell.2020.04.054
   Colamatteo A, 2019, FRONT IMMUNOL, V10, DOI 10.3389/fimmu.2019.01969
   Colombo M, 2013, J CELL SCI, V126, P5553, DOI 10.1242/jcs.128868
   Condrat CE, 2020, CELLS-BASEL, V9, DOI 10.3390/cells9020276
   Coppé JP, 2010, ANNU REV PATHOL-MECH, V5, P99, DOI 10.1146/annurev-pathol-121808-102144
   Davis C, 2017, TISSUE ENG PT A, V23, P1231, DOI [10.1089/ten.TEA.2016.0525, 10.1089/ten.tea.2016.0525]
   Davis HM, 2017, AGING CELL, V16, P551, DOI 10.1111/acel.12586
   de Assis CS, 2021, CURR DIABETES REV, V17, DOI 10.2174/1573399817666210101104326
   Dodig S, 2019, BIOCHEM MEDICA, V29, DOI 10.11613/BM.2019.030501
   Dong J, 2020, INT J NANOMED, V15, P6975, DOI 10.2147/IJN.S269069
   Dou PC, 2021, AGING-US, V13, P7676
   Dowaidar M., 2021, AIM GENE THERAPY SHO
   Eitan E, 2017, SCI REP-UK, V7, DOI 10.1038/s41598-017-01386-z
   El Ouahabi O, 2021, J CHROMATOGR A, V1635, DOI 10.1016/j.chroma.2020.461752
   Elahi FM, 2020, STEM CELLS, V38, P15, DOI 10.1002/stem.3061
   ElSharawy A, 2012, AGING CELL, V11, P607, DOI 10.1111/j.1474-9726.2012.00824.x
   Fang EF, 2014, CELL, V157, P882, DOI 10.1016/j.cell.2014.03.026
   Friand V, 2015, BIOL CELL, V107, P331, DOI 10.1111/boc.201500010
   Fuhrmann G, 2015, J CONTROL RELEASE, V205, P35, DOI 10.1016/j.jconrel.2014.11.029
   Fulzele S, 2019, AGING-US, V11, P1791, DOI 10.18632/aging.101874
   Geeurickx E, 2021, NAT PROTOC, V16, DOI 10.1038/s41596-020-00446-5
   Geisler S, 2010, NAT CELL BIOL, V12, P119, DOI 10.1038/ncb2012
   Gerasymchuk M, 2020, INT J MOL SCI, V21, DOI 10.3390/ijms21155281
   Ghossoub R, 2014, NAT COMMUN, V5, DOI 10.1038/ncomms4477
   Grant BD, 2009, NAT REV MOL CELL BIO, V10, P597, DOI 10.1038/nrm2755
   Green DR, 2011, SCIENCE, V333, P1109, DOI 10.1126/science.1201940
   Gross JC, 2012, NAT CELL BIOL, V14, P1036, DOI 10.1038/ncb2574
   Guarente L, 2008, CELL, V132, P171, DOI 10.1016/j.cell.2008.01.007
   Guduric-Fuchs J, 2012, BMC GENOMICS, V13, DOI 10.1186/1471-2164-13-357
   Gurunathan S, 2019, CELLS-BASEL, V8, DOI 10.3390/cells8040307
   Gutkin A, 2016, ONCOTARGET, V7, P59173, DOI 10.18632/oncotarget.10384
   Hafner AV, 2010, AGING-US, V2, P914, DOI 10.18632/aging.100252
   Harada M, 2016, BIOSCI TRENDS, V10, P454, DOI 10.5582/bst.2016.01102
   HARLEY CB, 1991, MUTAT RES, V256, P271, DOI 10.1016/0921-8734(91)90018-7
   Hayflick L, 2002, SCIENCE, V296, P1611, DOI 10.1126/science.296.5573.1611
   Heid J, 2017, SCI REP-UK, V7, DOI 10.1038/s41598-017-16829-w
   Hessvik NP, 2018, CELL MOL LIFE SCI, V75, P193, DOI 10.1007/s00018-017-2595-9
   Holly AC, 2015, BIOGERONTOLOGY, V16, P423, DOI 10.1007/s10522-015-9560-5
   Hrdlicková R, 2014, PLOS ONE, V9, DOI 10.1371/journal.pone.0086990
   Hu L, 2016, SCI REP-UK, V6, DOI 10.1038/srep32993
   Huan TX, 2018, AGING CELL, V17, DOI 10.1111/acel.12687
   Huang C, 2019, WORLD J STEM CELLS, V11, P859, DOI 10.4252/wjsc.v11.i10.859
   Hurwitz SN, 2016, J EXTRACELL VESICLES, V5, DOI 10.3402/jev.v5.31295
   Hutchison ER, 2013, GLIA, V61, P1018, DOI 10.1002/glia.22483
   Hwang HW, 2006, BRIT J CANCER, V94, P776, DOI 10.1038/sj.bjc.6603023
   Iannotta D, 2021, NANO TODAY, V39, DOI 10.1016/j.nantod.2021.101159
   Iavello A, 2016, INT J MOL MED, V37, P958, DOI 10.3892/ijmm.2016.2488
   Idkowiak-Baldys J, 2019, PLOS ONE, V14, DOI 10.1371/journal.pone.0218035
   Ivey KN, 2015, CSH PERSPECT BIOL, V7, DOI 10.1101/cshperspect.a008144
   Iwasaki S, 2010, MOL CELL, V39, P292, DOI 10.1016/j.molcel.2010.05.015
   Jaenisch R, 2003, NAT GENET, V33, P245, DOI 10.1038/ng1089
   Jakhar R, 2019, INT J MOL SCI, V20, DOI 10.3390/ijms20102547
   Johnson SM, 2020, INT J MOL SCI, V21, DOI 10.3390/ijms21228723
   Jung M, 2015, BMC BIOL, V13, DOI 10.1186/s12915-015-0118-4
   Kamerkar S, 2017, NATURE, V546, P498, DOI 10.1038/nature22341
   Kinser HE, 2020, HUM GENET, V139, P291, DOI 10.1007/s00439-019-02046-0
   Kirkwood TBL, 2002, BIOESSAYS, V24, P577, DOI 10.1002/bies.10111
   Kishimoto S, 2018, INFLAMM REGEN, V38, DOI 10.1186/s41232-018-0080-y
   Knight SW, 2001, SCIENCE, V293, P2269, DOI 10.1126/science.1062039
   Kosaka N, 2010, J BIOL CHEM, V285, P17442, DOI 10.1074/jbc.M110.107821
   Kostyushev D, 2020, INT J MOL SCI, V21, DOI 10.3390/ijms21197362
   Krishnamurthty J, 2004, J CLIN INVEST, V114, P1299, DOI 10.1172/JCI200422475
   Krutmann J, 2009, J INVEST DERM SYMP P, V14, P44, DOI 10.1038/jidsymp.2009.1
   Lang A, 2016, AGING-US, V8, P484, DOI 10.18632/aging.100905
   Lee Y, 2003, NATURE, V425, P415, DOI 10.1038/nature01957
   Lee Y, 2004, EMBO J, V23, P4051, DOI 10.1038/sj.emboj.7600385
   Lehmann BD, 2008, CANCER RES, V68, P7864, DOI 10.1158/0008-5472.CAN-07-6538
   Li L, 2016, NAT COMMUN, V7, DOI 10.1038/ncomms12235
   Li QQ, 2021, AGING CELL, V20, DOI 10.1111/acel.13301
   Li TT, 2020, AGING-US, V12, P14791, DOI 10.18632/aging.103541
   Liao W, 2019, ACTA BIOMATER, V86, P1, DOI 10.1016/j.actbio.2018.12.045
   Liu HB, 2021, INT J MOL MED, V47, P315, DOI 10.3892/ijmm.2020.4776
   Liu SQ, 2019, STEM CELLS, V37, P779, DOI 10.1002/stem.2996
   López-Otín C, 2013, CELL, V153, P1194, DOI 10.1016/j.cell.2013.05.039
   Lund E, 2004, SCIENCE, V303, P95, DOI 10.1126/science.1090599
   Lunyak VV, 2017, FRONT GENET, V8, DOI 10.3389/fgene.2017.00220
   Lyu GL, 2018, NAT COMMUN, V9, DOI 10.1038/s41467-018-04994-z
   Ma B, 2016, FRONT IMMUNOL, V7, DOI 10.3389/fimmu.2016.00378
   Ma YT, 2021, AGING-US, V13, P12258, DOI 10.18632/aging.202881
   Maas SLN, 2017, TRENDS CELL BIOL, V27, P172, DOI 10.1016/j.tcb.2016.11.003
   Majidinia M, 2020, BIOGERONTOLOGY, V21, P275, DOI 10.1007/s10522-020-09862-2
   Mancini M, 2012, AGING-US, V4, P843, DOI 10.18632/aging.100508
   Fader CM, 2009, BBA-MOL CELL RES, V1793, P1901, DOI 10.1016/j.bbamcr.2009.09.011
   Marote A, 2016, FRONT PHARMACOL, V7, DOI 10.3389/fphar.2016.00231
   Mathieu M, 2019, NAT CELL BIOL, V21, P9, DOI 10.1038/s41556-018-0250-9
   Mazini L, 2021, J PERS MED, V11, DOI 10.3390/jpm11020085
   Meldolesi J, 2018, CURR BIOL, V28, pR435, DOI 10.1016/j.cub.2018.01.059
   Messenger SW, 2018, J CELL BIOL, V217, P2877, DOI 10.1083/jcb.201710132
   Moore LD, 2013, NEUROPSYCHOPHARMACOL, V38, P23, DOI 10.1038/npp.2012.112
   Mouchiroud L, 2013, CELL, V154, P430, DOI 10.1016/j.cell.2013.06.016
   Mulvey HE, 2015, BMC CANCER, V15, DOI 10.1186/s12885-015-1568-3
   Muralidharan-Chari V, 2009, CURR BIOL, V19, P1875, DOI 10.1016/j.cub.2009.09.059
   Nalobin D, 2020, CELLS-BASEL, V9, DOI 10.3390/cells9020503
   Nkosi D, 2020, MBIO, V11, DOI 10.1128/mBio.00589-20
   Noren Hooten N, 2016, AGING CELL, V15, P572, DOI 10.1111/acel.12469
   Noren Hooten N, 2013, AGING-US, V5, P725, DOI 10.18632/aging.100603
   Noren Hooten N, 2010, PLOS ONE, V5, DOI 10.1371/journal.pone.0010724
   Nusse R, 2005, CELL RES, V15, P28, DOI 10.1038/sj.cr.7290260
   Oh M, 2018, INT J MOL SCI, V19, DOI 10.3390/ijms19061715
   Oh M, 2017, BIOTECHNOL BIOPROC E, V22, P561, DOI 10.1007/s12257-017-0221-1
   Olivieri F, 2015, ONCOTARGET, V6, P35509, DOI 10.18632/oncotarget.5899
   Olivieri F, 2014, AGING-US, V6, P771, DOI 10.18632/aging.100693
   Ortiz-Quintero B, 2020, CANCERS, V12, DOI 10.3390/cancers12113455
   Ou HL, 2018, BLOOD, V131, P488, DOI 10.1182/blood-2017-07-746396
   Pal S, 2016, SCI ADV, V2, DOI [10.1126/sciadv.1600584, 10.1016/j.exger.2009.12.007]
   Poe AJ, 2017, J MOL CELL CARDIOL, V111, P40, DOI 10.1016/j.yjmcc.2017.08.002
   Pomatto MAC, 2019, MOL THER-METH CLIN D, V13, P133, DOI 10.1016/j.omtm.2019.01.001
   Pons-Espinal M, 2019, STEM CELL REP, V12, P1298, DOI 10.1016/j.stemcr.2019.04.020
   Proctor C.J., USING COMPUTER SIMUL
   Rahman MM, 2019, CELLS-BASEL, V8, DOI 10.3390/cells8101214
   Ripa R, 2017, BMC BIOL, V15, DOI 10.1186/s12915-017-0354-x
   Sabatel C, 2011, PLOS ONE, V6, DOI 10.1371/journal.pone.0016979
   Saheera S, 2020, CELLS-BASEL, V9, DOI 10.3390/cells9091974
   Salomon C, 2013, PLOS ONE, V8, DOI 10.1371/journal.pone.0068451
   Salvioli S, 2013, CURR PHARM DESIGN, V19, P1675
   Savina A, 2003, J BIOL CHEM, V278, P20083, DOI 10.1074/jbc.M301642200
   Shao HF, 2018, BIOCHEM CELL BIOL, V96, P349, DOI 10.1139/bcb-2016-0158
   Simons M, 2009, CURR OPIN CELL BIOL, V21, P575, DOI 10.1016/j.ceb.2009.03.007
   Simpson RJ, 2009, EXPERT REV PROTEOMIC, V6, P267, DOI 10.1586/EPR.09.17
   Slattery ML, 2018, APOPTOSIS, V23, P237, DOI 10.1007/s10495-018-1451-1
   Slattery ML, 2016, PLOS ONE, V11, DOI 10.1371/journal.pone.0162077
   Smith ZJ, 2015, J EXTRACELL VESICLES, V4, DOI 10.3402/jev.v4.28533
   Smith-Vikos T, 2016, AGING-US, V8, P2971, DOI 10.18632/aging.101106
   Smith-Vikos T, 2012, J CELL SCI, V125, P7, DOI 10.1242/jcs.099200
   Snyder M, 2009, J BIOL CHEM, V284, P13466, DOI 10.1074/jbc.M809471200
   Song XJ, 2021, LIFE SCI, V265, DOI 10.1016/j.lfs.2020.118821
   Squadrito ML, 2014, CELL REP, V8, P1432, DOI 10.1016/j.celrep.2014.07.035
   Statello L, 2018, PLOS ONE, V13, DOI 10.1371/journal.pone.0195969
   Sterzenbach U, 2017, MOL THER, V25, P1269, DOI 10.1016/j.ymthe.2017.03.030
   Storci G, 2019, CELL DEATH DIFFER, V26, P1845, DOI 10.1038/s41418-018-0255-8
   Sun F, 2008, FEBS LETT, V582, P1564, DOI 10.1016/j.febslet.2008.03.057
   Suzuki Y, 2019, GENES GENET SYST, V94, P123, DOI 10.1266/ggs.18-00062
   Takeda T, 2016, BIOCHEM BIOPH RES CO, V471, P454, DOI 10.1016/j.bbrc.2016.02.055
   Theodoraki MN, 2021, CYTOM PART A, V99, P372, DOI 10.1002/cyto.a.24193
   Théry C, 2018, J EXTRACELL VESICLES, V7, DOI 10.1080/20013078.2018.1535750
   Tian YH, 2014, BIOMATERIALS, V35, P2383, DOI 10.1016/j.biomaterials.2013.11.083
   Tsujimoto T, 2020, BIOCHEM BIOPH RES CO, V523, P707, DOI 10.1016/j.bbrc.2020.01.022
   Ugalde AP, 2011, NUCLEUS-PHILA, V2, P549, DOI 10.4161/nucl.2.6.17986
   Ullah M, 2020, AGEING RES REV, V57, DOI 10.1016/j.arr.2019.100979
   Urbanelli L, 2016, INT J MOL SCI, V17, DOI 10.3390/ijms17091408
   Valadi H, 2007, NAT CELL BIOL, V9, P654, DOI 10.1038/ncb1596
   Vasudevan S, 2012, WIRES RNA, V3, P311, DOI 10.1002/wrna.121
   Villarroya-Beltri C., SUMOYLATED HNRNPA2B1
   Vinchure OS, 2021, CELL MOL LIFE SCI, V78, P2299, DOI 10.1007/s00018-020-03644-2
   Wang C, 2017, METHODS MOL BIOL, V1660, P367, DOI 10.1007/978-1-4939-7253-1_30
   Wang FY, 2021, STAR PROTOC, V2, DOI 10.1016/j.xpro.2021.100295
   Wang J, 2018, ADV FUNCT MATER, V28, DOI 10.1002/adfm.201707360
   Wang J, 2017, ACS APPL MATER INTER, V9, P27441, DOI 10.1021/acsami.7b06464
   Wang JH, 2020, WORLD J STEM CELLS, V12, P879, DOI 10.4252/wjsc.v12.i8.879
   Wang T, 2014, P NATL ACAD SCI USA, V111, pE3234, DOI 10.1073/pnas.1410041111
   Weilner S, 2016, AGING-US, V8, P16, DOI 10.18632/aging.100865
   Wu SH, 2016, ANN HUM GENET, V80, P247, DOI 10.1111/ahg.12160
   Xu D, 2013, ADV DRUG DELIVER REV, V65, P368, DOI 10.1016/j.addr.2012.07.010
   Xu F, 2020, J PINEAL RES, V68, DOI 10.1111/jpi.12631
   Xu M, 2016, PHARMACOL RES, V111, P152, DOI 10.1016/j.phrs.2016.05.015
   Yachie A, 2021, INT J MOL SCI, V22, DOI 10.3390/ijms22041514
   Yamakuchi M, 2009, CELL CYCLE, V8, P712, DOI 10.4161/cc.8.5.7753
   Yang P, 2017, EXP THER MED, V14, P3555, DOI 10.3892/etm.2017.4998
   Yang X, 2011, INT J BIOL SCI, V7, P685, DOI 10.7150/ijbs.7.685
   Yi SJ, 2020, INT J MOL SCI, V21, DOI 10.3390/ijms21218241
   Zhan GH, 2019, ADV CLIN EXP MED, V28, P711, DOI 10.17219/acem/94163
   Zhang HY, 2015, J GERONTOL A-BIOL, V70, P102, DOI 10.1093/gerona/glu145
   Zhang HY, 2018, NAT CELL BIOL, V20, P332, DOI 10.1038/s41556-018-0040-4
   Zhang Q, 2019, CELL REP, V27, P940, DOI 10.1016/j.celrep.2019.01.009
   Zhang XJ, 2020, DEV CELL, V55, P784, DOI 10.1016/j.devcel.2020.11.007
   Zhao CZ, 2020, PEERJ, V8, DOI 10.7717/peerj.10062
   Zhao LL, 2021, TOXICOL LETT, V337, P68, DOI 10.1016/j.toxlet.2020.11.021
   Zhou JJ, 2020, PHARMACOL RES, V160, DOI 10.1016/j.phrs.2020.105197
   Zhou XS, 2020, J VIROL, V94, DOI 10.1128/JVI.00367-20
NR 205
TC 27
Z9 30
U1 5
U2 44
PU MDPI
PI BASEL
PA MDPI AG, Grosspeteranlage 5, CH-4052 BASEL, SWITZERLAND
EI 2227-9059
J9 BIOMEDICINES
JI Biomedicines
PD AUG
PY 2021
VL 9
IS 8
AR 968
DI 10.3390/biomedicines9080968
PG 24
WC Biochemistry & Molecular Biology; Medicine, Research & Experimental;
   Pharmacology & Pharmacy
WE Science Citation Index Expanded (SCI-EXPANDED)
SC Biochemistry & Molecular Biology; Research & Experimental Medicine;
   Pharmacology & Pharmacy
GA UF9IF
UT WOS:000688879100001
PM 34440172
OA Green Submitted, gold
DA 2026-02-11
ER

PT J
AU Wei, JZ
   Song, YQ
   Du, ZH
   Yu, FY
   Zhang, YM
   Jiang, N
   Ge, XJ
AF Wei, Jizhen
   Song, Yeqing
   Du, Zhihao
   Yu, Feiyan
   Zhang, Yimei
   Jiang, Nan
   Ge, Xuejun
TI Exosomes derived from human exfoliated deciduous teeth ameliorate adult
   bone loss in mice through promoting osteogenesis
SO JOURNAL OF MOLECULAR HISTOLOGY
LA English
DT Article
DE Stem cells from human exfoliated deciduous teeth (SHED); Exosomes;
   Conditioned medium; Osteogenesis; Bone loss
ID MESENCHYMAL STEM-CELLS; EXTRACELLULAR VESICLES; COMMUNICATION;
   DIFFERENTIATION; BRAIN; OSTEOBLASTS; DELIVERY
AB Cell-free based therapy is an effective strategy in regenerative medicine as it avoids controversial issues, such as immunomodulation and stability. Recently, exosomes have been explored as a favorable substitution for stem cell therapy as they exhibit multiple advantages, such as the ability to be endocytosed and innate biocompatibility. This study aimed to investigate the effects of stem cells from human exfoliated deciduous teeth (SHED)-derived exosomes (SHED-Exo) on bone marrow stromal cells (BMSCs) osteogenesis and bone recovery. SHED-Exo were isolated, characterized, and applied to the bone loss area caused by periodontitis in a mouse model. We found that the injection of SHED-Exo restored bone loss to the same extent as original stem cells. Without affecting BMSCs proliferation, SHED-Exo mildly inhibited apoptosis. Moreover, SHED-Exo specifically promoted BMSCs osteogenesis and inhibited adipogenesis compared with SHED-derived conditioned medium. The expression of osteogenic marker genes, alkaline phosphatase activity, and Alizarin Red S staining of BMSCs was significantly increased by co-culturing with SHED-Exo. Moreover, Western blot analysis showed that Runx2, a key transcriptional factor in osteogenic differentiation, and p-Smad5 were upregulated upon SHED-Exo stimulation. Expression of the adipogenic marker PPAR gamma and the amount of lipid droplets decreased when exosomes were present. Low doses of exosomes inhibited the expression of the inflammatory cytokines IL-6 and TNF-alpha. In conclusion, SHED-Exo directly promoted BMSCs osteogenesis, differentiation, and bone formation. Therefore, exosomes have the potential to be utilized in the treatment of periodontitis and other bone diseases.
C1 [Wei, Jizhen; Ge, Xuejun] Shanxi Med Univ, Dept Periodont, Sch & Hosp Stomatol, Taiyuan, Shanxi, Peoples R China.
   [Wei, Jizhen; Song, Yeqing; Du, Zhihao; Jiang, Nan] Peking Univ, Cent Lab, Sch & Hosp Stomatol, 22 Zhongguancun South Ave, Beijing 100081, Peoples R China.
   [Yu, Feiyan] Shanxi Med Univ, Dept Oral Med, Sch & Hosp Stomatol, Taiyuan, Shanxi, Peoples R China.
   [Zhang, Yimei] Peking Univ, Dent Ctr 1, Sch & Hosp Stomatol, Beijing, Peoples R China.
C3 Shanxi Medical University; Peking University; Shanxi Medical University;
   Peking University
RP Ge, XJ (corresponding author), Shanxi Med Univ, Dept Periodont, Sch & Hosp Stomatol, Taiyuan, Shanxi, Peoples R China.; Jiang, N (corresponding author), Peking Univ, Cent Lab, Sch & Hosp Stomatol, 22 Zhongguancun South Ave, Beijing 100081, Peoples R China.
EM nanjiang@bjmu.edu.cn; gxj19722003@163.com
RI Jiang, Nan/LDF-6447-2024
OI Jiang, Nan/0000-0002-0671-6822
FU National Natural Science Foundation of China [81970901, 81600820,
   81801014]
FX This study was financially supported by grants from the National Natural
   Science Foundation of China Nos. 81970901(N.J), 81600820(N.J) and
   81801014 (Y.Z).
CR Abe T, 2013, J IMMUNOL METHODS, V394, P49, DOI 10.1016/j.jim.2013.05.002
   Alvarez-Erviti L, 2011, NAT BIOTECHNOL, V29, P341, DOI 10.1038/nbt.1807
   Bianco P, 2013, NAT MED, V19, P35, DOI 10.1038/nm.3028
   Chaput N, 2004, CANCER IMMUNOL IMMUN, V53, P234, DOI 10.1007/s00262-003-0472-x
   Cui YZ, 2016, FEBS LETT, V590, P185, DOI 10.1002/1873-3468.12024
   Di Ciaccio LS, 2020, PLANTS-BASEL, V9, DOI 10.3390/plants9040438
   Du Z H, 2018, Zhonghua Kou Qiang Yi Xue Za Zhi, V53, P741, DOI 10.3760/cma.j.issn.1002-0098.2018.11.005
   Du ZH, 2019, ORAL DIS, V25, P1530, DOI 10.1111/odi.13113
   Fang SH, 2019, DRUG DES DEV THER, V13, P45, DOI 10.2147/DDDT.S178698
   Fitts CA, 2019, ADV HEALTHC MATER, V8, DOI 10.1002/adhm.201801268
   Fleury A, 2014, FRONT IMMUNOL, V5, DOI 10.3389/fimmu.2014.00370
   Haniffa MA, 2009, HAEMATOL-HEMATOL J, V94, P258, DOI 10.3324/haematol.13699
   Hayashi T, 2017, RNA BIOL, V14, P1683, DOI 10.1080/15476286.2017.1361098
   Heusermann W, 2016, J CELL BIOL, V213, P173, DOI 10.1083/jcb.201506084
   Huang CC, 2016, BIOMATERIALS, V111, P103, DOI 10.1016/j.biomaterials.2016.09.029
   Jiang N, 2017, ACS NANO, V11, P7736, DOI 10.1021/acsnano.7b01087
   Kalluri R, 2020, SCIENCE, V367, P640, DOI 10.1126/science.aau6977
   Lee HS, 2015, CRYOBIOLOGY, V71, P374, DOI 10.1016/j.cryobiol.2015.10.146
   Li X, 2016, EBIOMEDICINE, V8, P72, DOI 10.1016/j.ebiom.2016.04.030
   Li ZJ, 2019, INT IMMUNOPHARMACOL, V67, P268, DOI 10.1016/j.intimp.2018.12.001
   Liang QL, 2019, NAT BIOMED ENG, V3, P729, DOI 10.1038/s41551-019-0405-4
   Liu YF, 2016, CANCER CELL, V30, P243, DOI 10.1016/j.ccell.2016.06.021
   Ma L, 2012, PLOS ONE, V7, DOI 10.1371/journal.pone.0051777
   Mao GP, 2018, STEM CELL RES THER, V9, DOI 10.1186/s13287-018-1004-0
   Mathieu M, 2019, NAT CELL BIOL, V21, P9, DOI 10.1038/s41556-018-0250-9
   Milane L, 2015, J CONTROL RELEASE, V219, P278, DOI 10.1016/j.jconrel.2015.06.029
   Miura M, 2003, P NATL ACAD SCI USA, V100, P5807, DOI 10.1073/pnas.0937635100
   Nooshabadi VT, 2019, ARCH NEUROSCI, V6, DOI 10.5812/ans.94041
   Pitt JM, 2016, J CLIN INVEST, V126, P1139, DOI 10.1172/JCI87316
   Seo BM, 2008, ORAL DIS, V14, P428, DOI 10.1111/j.1601-0825.2007.01396.x
   Shao S, 2019, FASEB J, V33, P6813, DOI 10.1096/fj.201802090RR
   Smyth T, 2015, J CONTROL RELEASE, V199, P145, DOI 10.1016/j.jconrel.2014.12.013
   Taguchi T, 2019, SURG TODAY, V49, P316, DOI 10.1007/s00595-019-01783-z
   Tian T, 2014, J BIOL CHEM, V289, P22258, DOI 10.1074/jbc.M114.588046
   Tian T, 2013, J CELL PHYSIOL, V228, P1487, DOI 10.1002/jcp.24304
   URIST MR, 1965, SCIENCE, V150, P893, DOI 10.1126/science.150.3698.893
   USMAN WM, 2018, NAT COMM, V9, P1
   Wang MH, 2020, DIFFERENTIATION, V111, P1, DOI 10.1016/j.diff.2019.10.003
   WU X, 2020, EMBO J, V39, DOI DOI 10.15252/EMBJ.2019103205
   Xu Q, 2018, BIOCHEM BIOPH RES CO, V498, P32, DOI 10.1016/j.bbrc.2018.02.144
   Yamagata M, 2013, STROKE, V44, P551, DOI 10.1161/STROKEAHA.112.676759
   Yamamoto A, 2014, NEUROSCI RES, V78, P16, DOI 10.1016/j.neures.2013.10.010
   Yamaza T, 2010, STEM CELL RES THER, V1, DOI 10.1186/scrt5
   Yuan Y, 2018, FRONT PHARMACOL, V9, DOI 10.3389/fphar.2018.00547
   Zhang G, 2018, J NEUROSCI RES, V96, P45, DOI 10.1002/jnr.24113
   Zhang L, 2015, NATURE, V527, P100, DOI 10.1038/nature15376
   Zhang YF, 2019, MATER RES EXPRESS, V6, DOI 10.1088/2053-1591/ab5390
NR 47
TC 70
Z9 84
U1 2
U2 40
PU SPRINGER
PI DORDRECHT
PA VAN GODEWIJCKSTRAAT 30, 3311 GZ DORDRECHT, NETHERLANDS
SN 1567-2379
EI 1567-2387
J9 J MOL HISTOL
JI J. Mol. Histol.
PD AUG
PY 2020
VL 51
IS 4
BP 455
EP 466
DI 10.1007/s10735-020-09896-3
EA JUL 2020
PG 12
WC Cell Biology
WE Science Citation Index Expanded (SCI-EXPANDED)
SC Cell Biology
GA ML8SL
UT WOS:000547794400001
PM 32656578
DA 2026-02-11
ER

PT J
AU Satheeshan, G
   Si, AK
   Rutta, J
   Venkatesh, T
AF Satheeshan, Greeshma
   Si, Ayan Kumar
   Rutta, Joel
   Venkatesh, Thejaswini
TI Exosome theranostics: Comparative analysis of P body and exosome
   proteins and their mutations for clinical applications
SO FUNCTIONAL & INTEGRATIVE GENOMICS
LA English
DT Review
DE Exosome; Exosome biogenesis; Isolation techniques; P-bodies; ExoBCD;
   ExoCarta
ID DRUG-DELIVERY VEHICLES; MESSENGER-RNA; EXTRACELLULAR VESICLES;
   GENE-THERAPY; CELLS; NANOCARRIERS; TRANSLATION; CHALLENGES
AB Exosomes are lipid-bilayered vesicles, originating from early endosomes that capture cellular proteins and genetic materials to form multi-vesicular bodies. These exosomes are secreted into extracellular fluids such as cerebrospinal fluid, blood, urine, and cell culture supernatants. They play a key role in intercellular communication by carrying active molecules like lipids, cytokines, growth factors, metabolites, proteins, and RNAs. Recently, the potential of exosomal delivery for therapeutic purposes has been explored due to their low immunogenicity, nano-scale size, and ability to cross cellular barriers. This review comprehensively examines the biogenesis of exosomes, their isolation techniques, and their diverse applications in theranostics. We delve into the mechanisms and methods for loading exosomes with mRNA, miRNA, proteins, and drugs, highlighting their transformative role in delivering therapeutic payloads. Additionally, the utility of exosomes in stem cell therapy is discussed, showcasing their potential in regenerative medicine. Insights into exosome cargo using pre- or post-loading techniques are critical for exosome theranostics. We review exosome databases such as ExoCarta, Expedia, and ExoBCD, which document exosome cargo. From these databases, we identified 25 proteins common to both exosomes and P-bodies, known for mutations in the COSMIC database. Exosome databases do not integrate with mutation analysis programs; hence, we performed mutation analysis using additional databases. Accounting for the mutation status of parental cells and exosomal cargo is crucial in exosome theranostics. This review provides a comprehensive report on exosome databases, proteins common to exosomes and P-bodies, and their mutation analysis, along with the latest studies on exosome-engineered theranostics.
C1 [Satheeshan, Greeshma; Si, Ayan Kumar; Rutta, Joel; Venkatesh, Thejaswini] Cent Univ Kerala, Dept Biochem & Mol Biol, Krishna Bldg, Kasargod 671316, Kerala, India.
C3 Central University of Kerala
RP Venkatesh, T (corresponding author), Cent Univ Kerala, Dept Biochem & Mol Biol, Krishna Bldg, Kasargod 671316, Kerala, India.
EM thejaswinivenkatesh5@gmail.com
RI Venkatesh, Thejaswini/ABC-4002-2021
FU DST-SERB, India
FX We acknowledge the Central University of Kerala for the technical
   support. We thank the anonymous reviewers for their careful reading of
   our manuscript and their many insightful comments and suggestions.
CR Abbasi R, 2024, CANCER CELL INT, V24, DOI 10.1186/s12935-024-03312-6
   Adzhubei Ivan, 2013, Curr Protoc Hum Genet, VChapter 7, DOI 10.1002/0471142905.hg0720s76
   Ajam-Hosseini M, 2023, CRIT REV ONCOL HEMAT, V185, DOI 10.1016/j.critrevonc.2023.103980
   Almohammai A, 2021, J INFLAMM-LOND, V18, DOI 10.1186/s12950-021-00275-7
   Altintas O, 2023, ANAL CHEM, V95, P16029, DOI 10.1021/acs.analchem.3c02224
   Anzalone AV, 2020, NAT BIOTECHNOL, V38, P824, DOI 10.1038/s41587-020-0561-9
   Azhdari MH, 2022, INT J MOL SCI, V23, DOI 10.3390/ijms23116273
   Bala S, 2011, J BIOL CHEM, V286, P1436, DOI 10.1074/jbc.M110.145870
   Barrangou R, 2007, SCIENCE, V315, P1709, DOI 10.1126/science.1138140
   Batrakova EV, 2015, J CONTROL RELEASE, V219, P396, DOI 10.1016/j.jconrel.2015.07.030
   Berezhna SY, 2011, RNA, V17, P1831, DOI 10.1261/rna.2523911
   Calabrese R, 2009, HUM MUTAT, V30, P1237, DOI 10.1002/humu.21047
   Carugo O, 2001, PROTEIN SCI, V10, P1470, DOI 10.1110/ps.690101
   Cecchin R, 2023, MOL THER, V31, P1225, DOI 10.1016/j.ymthe.2023.01.021
   Chen QH, 2021, ANIM MODEL EXP MED, V4, P220, DOI 10.1002/ame2.12180
   Chen Z, 2024, J NANOBIOTECHNOL, V22, DOI 10.1186/s12951-023-02259-6
   del Pozo-Acebo L, 2021, INT J MOL SCI, V22, DOI 10.3390/ijms22031105
   Dinh PUC, 2020, NAT COMMUN, V11, DOI 10.1038/s41467-020-14344-7
   Dong B, 2021, STEM CELL RES THER, V12, DOI 10.1186/s13287-021-02244-6
   Doroudian M., 2023, BIOTECHNOLOGY APPL I, P271, DOI [10.1007/978-981-19-8342-912, DOI 10.1007/978-981-19-8342-912]
   Doroudian M, 2023, FRONT BIOENG BIOTECH, V11, DOI 10.3389/fbioe.2023.1144653
   Doyle LM, 2019, CELLS-BASEL, V8, DOI 10.3390/cells8070727
   Eltoukhy AA, 2014, BIOMATERIALS, V35, P6454, DOI 10.1016/j.biomaterials.2014.04.014
   Eulalio A, 2007, MOL CELL BIOL, V27, P3970, DOI 10.1128/MCB.00128-07
   Gao ZS, 2021, ACTA BIOMATER, V126, P211, DOI 10.1016/j.actbio.2021.03.018
   Gee P, 2020, NAT COMMUN, V11, DOI 10.1038/s41467-020-14957-y
   Ghasempour E, 2022, STEM CELL RES THER, V13, DOI 10.1186/s13287-022-03212-4
   Givens BE, 2018, AAPS J, V20, DOI 10.1208/s12248-018-0267-9
   Gong CA, 2019, J NANOBIOTECHNOL, V17, DOI 10.1186/s12951-019-0526-7
   Gori JL, 2015, HUM GENE THER, V26, P443, DOI 10.1089/hum.2015.074
   Gutschner T, 2014, HEPATOLOGY, V59, P1900, DOI 10.1002/hep.26997
   Asr MH, 2023, PHARMACEUTICS, V15, DOI 10.3390/pharmaceutics15041127
   Haney MJ, 2015, J CONTROL RELEASE, V207, P18, DOI 10.1016/j.jconrel.2015.03.033
   Hanjani NA, 2022, CRIT REV ONCOL HEMAT, V169, DOI 10.1016/j.critrevonc.2021.103565
   Haraszti RA, 2018, MOL THER, V26, P1973, DOI 10.1016/j.ymthe.2018.05.024
   Harding CV, 2013, J CELL BIOL, V200, P367, DOI 10.1083/jcb.201212113
   Heydari R, 2023, VACCINES-BASEL, V11, DOI 10.3390/vaccines11030687
   Hogan SE, 2019, AM J PHYSIOL-LUNG C, V316, pL723, DOI 10.1152/ajplung.00058.2018
   Hu CX, 2020, STEM CELL RES THER, V11, DOI 10.1186/s13287-020-01895-1
   Hubstenberger A, 2017, MOL CELL, V68, P144, DOI 10.1016/j.molcel.2017.09.003
   Ibraheem D, 2014, INT J PHARMACEUT, V459, P70, DOI 10.1016/j.ijpharm.2013.11.041
   Johnsen KB, 2016, CYTOTECHNOLOGY, V68, P2125, DOI 10.1007/s10616-016-9952-7
   Johnsen KB, 2014, BBA-REV CANCER, V1846, P75, DOI 10.1016/j.bbcan.2014.04.005
   Joshi BS, 2021, EUR J NEUROSCI, V53, P706, DOI 10.1111/ejn.14974
   Ju YC, 2021, INT J MOL SCI, V22, DOI 10.3390/ijms22169060
   Kalluri R, 2020, SCIENCE, V367, P640, DOI 10.1126/science.aau6977
   Kalra H, 2012, PLOS BIOL, V10, DOI 10.1371/journal.pbio.1001450
   Kamerkar S, 2017, NATURE, V546, P498, DOI 10.1038/nature22341
   Keerthikumar S, 2016, J MOL BIOL, V428, P688, DOI 10.1016/j.jmb.2015.09.019
   Khatami SH, 2023, MOL NEUROBIOL, V60, P4659, DOI 10.1007/s12035-023-03365-0
   Kim DK, 2013, J EXTRACELL VESICLES, V2, DOI 10.3402/jev.v2i0.20384
   Kim MS, 2016, NANOMED-NANOTECHNOL, V12, P655, DOI 10.1016/j.nano.2015.10.012
   Kojima R, 2018, NAT COMMUN, V9, DOI 10.1038/s41467-018-03733-8
   Konoshenko MY, 2018, BIOMED RES INT, V2018, DOI 10.1155/2018/8545347
   Krylova SV, 2023, INT J MOL SCI, V24, DOI 10.3390/ijms24021337
   Kuhn M, 2022, AM J PHYSIOL-GASTR L, V323, pG571, DOI 10.1152/ajpgi.00121.2022
   Kushigbor SDE, 2020, ANN INT C IEEE ENG M, P2249
   Lai HY, 2022, NUCLEIC ACIDS RES, V50, pD118, DOI 10.1093/nar/gkab1085
   Li P, 2017, THERANOSTICS, V7, P789, DOI 10.7150/thno.18133
   Li TX, 2023, SIGNAL TRANSDUCT TAR, V8, DOI 10.1038/s41392-023-01309-7
   Liang GF, 2020, J NANOBIOTECHNOL, V18, DOI 10.1186/s12951-019-0563-2
   Lin Y, 2018, ADV SCI, V5, DOI 10.1002/advs.201700611
   Linden Rafael, 2010, Estud. av., V24, P31
   Liu JP, 2019, INT J MED SCI, V16, P1238, DOI 10.7150/ijms.35369
   Liu MC, 2020, FRONT ONCOL, V10, DOI 10.3389/fonc.2020.01453
   Liu WY, 2021, PRECIS CLIN MED, V4, P179, DOI 10.1093/pcmedi/pbab014
   Liu XM, 2021, ELIFE, V10, DOI [10.7554/eLife.71982, 10.7554/eLife.71982.sa0, 10.7554/eLife.71982.sa1, 10.7554/eLife.71982.sa2]
   Liu ZY, 2023, CLIN CHIM ACTA, V538, P65, DOI 10.1016/j.cca.2022.11.012
   Lu YY, 2023, MOL THER-NUCL ACIDS, V34, DOI 10.1016/j.omtn.2023.102040
   Luo Y, 2018, BIOCHEMISTRY-US, V57, P2424, DOI 10.1021/acs.biochem.7b01162
   Mahbubfam S, 2022, TISSUE CELL, V76, DOI 10.1016/j.tice.2022.101803
[truncated: 814,586 more chars]
