# Supplementary material for: Global Research Trends in Extracellular Vesicle–Based Therapy for Regenerative Medicine: A Bibliometric Analysis (2014–2024)
Source: Bioengineering (Basel). 2026 Feb 20;13(2):247. doi: 10.3390/bioengineering13020247 (PMC12937803; doi:10.3390/bioengineering13020247)
Supplement: Supplementary file 1 [file bioengineering-13-00247-s001.zip › download_ (6).txt]

FN Clarivate Analytics Web of Science
VR 1.0
PT J
AU Willis, GR
   Fernandez-Gonzalez, A
   Reis, M
   Yeung, V
   Liu, XL
   Ericsson, M
   Andrews, NA
   Mitsialis, SA
   Kourembanas, S
AF Willis, Gareth R.
   Fernandez-Gonzalez, Angeles
   Reis, Monica
   Yeung, Vincent
   Liu, Xianlan
   Ericsson, Maria
   Andrews, Nick A.
   Mitsialis, S. Alex
   Kourembanas, Stella
TI Mesenchymal stromal cell-derived small extracellular vesicles restore
   lung architecture and improve exercise capacity in a model of neonatal
   hyperoxia-induced lung injury
SO JOURNAL OF EXTRACELLULAR VESICLES
LA English
DT Article
DE Bronchopulmonary dysplasia; exosome; extracellular vesicles; mesenchymal
   stem cells; regenerative medicine; neonatal; lung injury
ID EXPERIMENTAL BRONCHOPULMONARY DYSPLASIA; PULMONARY-ARTERY HYPERTENSION;
   INFANTS; EXOSOMES; RESUSCITATION; INFLAMMATION; OXYGEN
AB Early administration of mesenchymal stromal cell (MSC)-derived small extracellular vesicles (MEx) has shown considerable promise in experimental models of bronchopulmonary dysplasia (BPD). However, the ability of MEx to reverse the long-term pulmonary complications associated with established BPD remains unknown. In this study, MEx were isolated from media conditioned by human Wharton's Jelly-derived MSC cultures. Newborn mice (FVB strain) were exposed to hyperoxia (HYRX (75% O2)) before returning to room air at postnatal day 14 (PN14). Following prolonged HYRX-exposure, animals received a single MEx dose at PN18 or serial MEx treatments at PN18-39 ("late" intervention). This group was compared to animals that received an early single MEx dose at PN4 ("early" intervention). Animals were harvested at PN28 or 60 for assessment of pulmonary parameters. We found that early and late MEx interventions effectively ameliorated core features of HYRX-induced neonatal lung injury, improving alveolar simplification, pulmonary fibrosis, vascular remodelling and blood vessel loss. Exercise capacity testing and assessment of pulmonary hypertension (PH) showed functional improvements following both early and late MEx interventions. In conclusion, delivery of MEx following prolonged HYRX-exposure improves core features of experimental BPD, restoring lung architecture, decreasing pulmonary fibrosis and vascular muscularization, ameliorating PH and improving exercise capacity. Taken together, delivery of MEx may not only be effective in the immediate neonatal period to prevent the development of BPD but may provide beneficial effects for the management and potentially the reversal of cardiorespiratory complications in infants and children with established BPD.
C1 [Willis, Gareth R.; Fernandez-Gonzalez, Angeles; Reis, Monica; Yeung, Vincent; Liu, Xianlan; Mitsialis, S. Alex; Kourembanas, Stella] Boston Childrens Hosp, Div Newborn Med, Boston, MA 02115 USA.
   [Willis, Gareth R.; Fernandez-Gonzalez, Angeles; Reis, Monica; Yeung, Vincent; Liu, Xianlan; Mitsialis, S. Alex; Kourembanas, Stella] Boston Childrens Hosp, Dept Pediat, Boston, MA USA.
   [Willis, Gareth R.; Fernandez-Gonzalez, Angeles; Reis, Monica; Yeung, Vincent; Mitsialis, S. Alex; Kourembanas, Stella] Harvard Med Sch, Dept Pediat, Boston, MA 02115 USA.
   [Ericsson, Maria] Harvard Med Sch, Dept Cell Biol, Boston, MA 02115 USA.
   [Andrews, Nick A.] Harvard Med Sch, Boston Childrens Hosp, FM Kirby Ctr Neurobiol, Boston, MA USA.
C3 Harvard University; Harvard University Medical Affiliates; Boston
   Children's Hospital; Harvard University; Harvard University Medical
   Affiliates; Boston Children's Hospital; Harvard University; Harvard
   Medical School; Harvard University; Harvard Medical School; Harvard
   University; Harvard University Medical Affiliates; Boston Children's
   Hospital; Harvard Medical School
RP Kourembanas, S (corresponding author), Boston Childrens Hosp, Div Newborn Med, Boston, MA 02115 USA.
EM Stella.Kourembanas@childrens.harvard.edu
RI Yeung, Vincent/AAW-5800-2021; Reis, Monica/AAD-3499-2021
OI Yeung, Vincent/0000-0002-5455-1049; Reis, Monica/0000-0002-2534-4964;
   Ericsson, Maria/0000-0002-4563-3683
FU National Institutes of Health [R01HL146128, R01 HL055454,
   K99HL146986-01A1]; Charles H. Hood Foundation Major Grants Initiative to
   Advance Child Health; United Therapeutics Corp. Sponsored Research
   grant; American Thoracic Society Unrestricted Foundation; Little Giraffe
   Foundation Research Grant; Children's Hospital Intellectual and
   Developmental Disabilities Research Center (IDDRC) [CHB IDDRC
   1U54HD090255]; National Heart Lung and Blood Institute [R01HL146128]
   Funding Source: NIH RePORTER
FX Supported in part by National Institutes of Health grants R01HL146128,
   R01 HL055454 (S.K) and K99HL146986-01A1 (G.R.W), Charles H. Hood
   Foundation Major Grants Initiative to Advance Child Health (S.K), and a
   United Therapeutics Corp. Sponsored Research grant (S.K and S. A.M.),
   American Thoracic Society Unrestricted Foundation Grant (G.R.W) and The
   Little Giraffe Foundation Research Grant (G.R.W). Boston Children's
   Hospital Animal Behaviour and Physiology Core receives support from the
   Children's Hospital Intellectual and Developmental Disabilities Research
   Center (IDDRC); (CHB IDDRC 1U54HD090255).
CR Abman SH, 2015, CIRCULATION, V132, P2037, DOI 10.1161/CIR.0000000000000329
   Alvarez-Fuente M, 2019, PEDIATR RES, V85, P432, DOI 10.1038/s41390-018-0228-0
   Alvarez-Fuente M, 2018, CYTOTHERAPY, V20, P1337, DOI 10.1016/j.jcyt.2018.09.003
   Aslam M, 2009, AM J RESP CRIT CARE, V180, P1122, DOI 10.1164/rccm.200902-0242OC
   Braun RK, 2018, BIOCHEM BIOPH RES CO, V503, P2653, DOI 10.1016/j.bbrc.2018.08.019
   Chaubey S, 2018, STEM CELL RES THER, V9, DOI 10.1186/s13287-018-0903-4
   Chen WC, 2016, IMMUNOL RES, V64, P831, DOI 10.1007/s12026-016-8798-6
   Fujita Y, 2018, J CLIN MED, V7, DOI 10.3390/jcm7100355
   Fung ME, 2014, PEDIATR RES, V75, P2, DOI 10.1038/pr.2013.176
   Hansen AR, 2010, J PEDIATR-US, V156, P532, DOI 10.1016/j.jpeds.2009.10.018
   Hansmann G, 2004, LANCET, V364, P1293, DOI 10.1016/S0140-6736(04)17203-6
   Hansmann Georg, 2012, Pulm Circ, V2, P170, DOI 10.4103/2045-8932.97603
   Jackson MV, 2016, STEM CELLS, V34, P2210, DOI 10.1002/stem.2372
   Jain D, 2014, BIRTH DEFECTS RES A, V100, P134, DOI 10.1002/bdra.23229
   del Cerro MJ, 2014, PEDIATR PULM, V49, P49, DOI 10.1002/ppul.22797
   Jobe Alan H., 2001, American Journal of Respiratory and Critical Care Medicine, V163, P1723
   Kang M, 2018, PEDIATR RES, V83, P291, DOI 10.1038/pr.2017.232
   Khemani E, 2007, PEDIATRICS, V120, P1260, DOI 10.1542/peds.2007-0971
   Kim DH, 2012, NEONATOLOGY, V101, P40, DOI 10.1159/000327891
   Kim YS, 2017, EXP MOL MED, V49, DOI 10.1038/emm.2016.127
   Klinger JR, 2020, AM J RESP CELL MOL, V62, P577, DOI 10.1165/rcmb.2019-0154OC
   Kordelas L, 2019, INT J MOL SCI, V20, DOI 10.3390/ijms20071642
   Lee C, 2012, CIRCULATION, V126, P2601, DOI 10.1161/CIRCULATIONAHA.112.114173
   Lin HC, 2018, CELL MED, V10, DOI 10.1177/2155179018759434
   Long Q, 2017, P NATL ACAD SCI USA, V114, pE3536, DOI 10.1073/pnas.1703920114
   Mansouri N, 2019, JCI INSIGHT, V4, DOI 10.1172/jci.insight.128060
   Matthay MA, 2013, AM J RESP CRIT CARE, V188, P370, DOI 10.1164/rccm.201303-0522WS
   Mitsialis SA, 2016, SEMIN PERINATOL, V40, P138, DOI 10.1053/j.semperi.2015.12.002
   Morrison TJ, 2017, AM J RESP CRIT CARE, V196, P1275, DOI 10.1164/rccm.201701-0170OC
   Nardiello C, 2017, CELL TISSUE RES, V367, P457, DOI 10.1007/s00441-016-2534-3
   O'Reilly M, 2020, STEM CELLS DEV, V29, P364, DOI 10.1089/scd.2019.0116
   Tarazona SP, 2018, ALLERGOL IMMUNOPATH, V46, P87, DOI 10.1016/j.aller.2017.02.004
   Phinney DG, 2015, NAT COMMUN, V6, DOI 10.1038/ncomms9472
   Porzionato A, 2019, AM J PHYSIOL-LUNG C, V316, pL6, DOI 10.1152/ajplung.00109.2018
   Postma DS, 2015, LANCET, V385, P899, DOI 10.1016/S0140-6736(14)60446-3
   Saugstad OD, 2010, LANCET, V376, P1970, DOI 10.1016/S0140-6736(10)60543-0
   Schmalisch G, 2012, BMC PEDIATR, V12, DOI 10.1186/1471-2431-12-37
   Seshareddy K, 2008, METHOD CELL BIOL, V86, P101, DOI 10.1016/S0091-679X(08)00006-X
   Stenmark KR, 2005, ANNU REV PHYSIOL, V67, P623, DOI 10.1146/annurev.physiol.67.040403.102229
   Stocks J, 2013, LANCET RESP MED, V1, P728, DOI 10.1016/S2213-2600(13)70118-8
   Stoll BJ, 2015, JAMA-J AM MED ASSOC, V314, P1039, DOI 10.1001/jama.2015.10244
   Suzuki E, 2017, ADV EXP MED BIOL, V998, P179, DOI 10.1007/978-981-10-4397-0_12
   Tang JR, 2012, AM J PHYSIOL-LUNG C, V302, pL36, DOI 10.1152/ajplung.00294.2011
   Thébaud B, 2017, J PEDIATR-US, V191, P12, DOI 10.1016/j.jpeds.2017.07.028
   Théry C, 2018, J EXTRACELL VESICLES, V7, DOI 10.1080/20013078.2018.1535750
   van Haaften T, 2009, AM J RESP CRIT CARE, V180, P1131, DOI 10.1164/rccm.200902-0179OC
   Watterberg KL, 1996, PEDIATRICS, V97, P210
   Willis GR, 2014, HUM REPROD, V29, P2756, DOI 10.1093/humrep/deu281
   Willis GR, 2018, INT J MOL SCI, V19, DOI 10.3390/ijms19092534
   Willis GR, 2018, PEDIATR RES, V83, P298, DOI 10.1038/pr.2017.256
   Willis GR, 2018, AM J RESP CRIT CARE, V197, P104, DOI 10.1164/rccm.201705-0925OC
   Willis GR, 2017, FRONT CARDIOVASC MED, V4, DOI 10.3389/fcvm.2017.00063
   Witwer KW, 2019, J EXTRACELL VESICLES, V8, DOI 10.1080/20013078.2019.1609206
   Yoder HE, 2017, FASEB J, V31
NR 54
TC 74
Z9 80
U1 2
U2 11
PU WILEY
PI HOBOKEN
PA 111 RIVER ST, HOBOKEN 07030-5774, NJ USA
EI 2001-3078
J9 J EXTRACELL VESICLES
JI J. Extracell. Vesicles
PD JAN 1
PY 2020
VL 9
IS 1
AR 1790874
DI 10.1080/20013078.2020.1790874
PG 14
WC Cell Biology
WE Science Citation Index Expanded (SCI-EXPANDED)
SC Cell Biology
GA MJ3XT
UT WOS:000548025000001
PM 32939235
OA Green Submitted, gold
DA 2026-02-11
ER

PT J
AU Nguyen, VVT
   Welsh, JA
   Tertel, T
   Choo, A
   van de Wakker, SI
   Defourny, KAY
   Giebel, B
   Vader, P
   Padmanabhan, J
   Lim, SK
   Nolte-'t Hoen, ENM
   Verhaar, MC
   Bostancioglu, RB
   Zickler, AM
   Hong, JM
   Jones, JC
   EL Andaloussi, S
   van Balkom, BWM
   Görgens, A
AF Nguyen, Vivian V. T.
   Welsh, Joshua A.
   Tertel, Tobias
   Choo, Andre
   van de Wakker, Simonides I.
   Defourny, Kyra A. Y.
   Giebel, Bernd
   Vader, Pieter
   Padmanabhan, Jayanthi
   Lim, Sai Kiang
   Nolte-'t Hoen, Esther N. M.
   Verhaar, Marianne C.
   Bostancioglu, R. Beklem
   Zickler, Antje M.
   Hong, Jia Mei
   Jones, Jennifer C.
   EL Andaloussi, Samir
   van Balkom, Bas W. M.
   Goergens, Andre
TI Inter-laboratory multiplex bead-based surface protein profiling of
   MSC-derived EV preparations identifies MSC-EV surface marker signatures
SO JOURNAL OF EXTRACELLULAR VESICLES
LA English
DT Article
DE culture conditions; extracellular vesicles; exosomes; inter-laboratory
   assessment; mesenchymal stromal cells; MSC; MSC-marker; quality control;
   regenerative medicine; standardisation; surface markers
ID MESENCHYMAL STROMAL CELLS; EXTRACELLULAR VESICLES; EXOSOMES; STEM;
   DERIVATION; EXPANSION; DISEASE
AB Mesenchymal stromal cells (MSCs) are promising regenerative therapeutics that primarily exert their effects through secreted extracellular vesicles (EVs). These EVs - being small and non-living - are easier to handle and possess advantages over cellular products. Consequently, the therapeutic potential of MSC-EVs is increasingly investigated. However, due to variations in MSC-EV manufacturing strategies, MSC-EV products should be considered as highly diverse. Moreover, the diverse array of EV characterisation technologies used for MSC-EV characterisation further complicates reliable interlaboratory comparisons of published data. Consequently, this study aimed to establish a common method that can easily be used by various MSC-EV researchers to characterise MSC-EV preparations to facilitate interlaboratory comparisons. To this end, we conducted a comprehensive inter-laboratory assessment using a novel multiplex bead-based EV flow cytometry assay panel. This assessment involved 11 different MSC-EV products from five laboratories with varying MSC sources, culture conditions, and EV preparation methods. Through this assay panel covering a range of mostly MSC-related markers, we identified a set of cell surface markers consistently positive (CD44, CD73 and CD105) or negative (CD11b, CD45 and CD197) on EVs of all explored MSC-EV preparations. Hierarchical clustering analysis revealed distinct surface marker profiles associated with specific preparation processes and laboratory conditions. We propose CD73, CD105 and CD44 as robust positive markers for minimally identifying MSC-derived EVs and CD11b, CD14, CD19, CD45 and CD79 as reliable negative markers. Additionally, we highlight the influence of culture medium components, particularly human platelet lysate, on EV surface marker profiles, underscoring the influence of culture conditions on resulting EV products. This standardisable approach for MSC-EV surface marker profiling offers a tool for routine characterisation of manufactured EV products in pre-clinical and clinical research, enhances the quality control of MSC-EV preparations, and hopefully paves the way for higher consistency and reproducibility in the emerging therapeutic MSC-EV field.
C1 [Nguyen, Vivian V. T.; Verhaar, Marianne C.; van Balkom, Bas W. M.] Dept Nephrol & Hypertens, UMC Utrecht, Uppsalalaan 8, NL-3584 CT Utrecht, Netherlands.
   [Welsh, Joshua A.; Jones, Jennifer C.] NCI, Translat Nanobiol Sect, Lab Pathol, NIH, Bethesda, MD USA.
   [Welsh, Joshua A.] Measuring Stick Ltd, Peterborough, England.
   [Welsh, Joshua A.] Becton Dickinson, Adv Technol Grp, San Jose, CA USA.
   [Tertel, Tobias; Giebel, Bernd; Goergens, Andre] Univ Duisburg Essen, Univ Hosp Essen, Inst Transfus Med, Essen, Germany.
   [Choo, Andre; Padmanabhan, Jayanthi; Lim, Sai Kiang; Hong, Jia Mei] ASTAR, Bioproc Technol Inst BTI, Singapore, Singapore.
   [van de Wakker, Simonides I.; Vader, Pieter] Univ Utrecht, Univ Med Ctr Utrecht, Dept Cardiol, Expt Cardiol Lab, Utrecht, Netherlands.
   [Defourny, Kyra A. Y.; Nolte-'t Hoen, Esther N. M.] Univ Utrecht, Fac Vet Med, Dept Biomol Hlth Sci, Div Infect Dis & Immunol, Utrecht, Netherlands.
   [Vader, Pieter] Univ Utrecht, Univ Med Ctr Utrecht, CDL Res, Utrecht, Netherlands.
   [Bostancioglu, R. Beklem; Zickler, Antje M.; EL Andaloussi, Samir; Goergens, Andre] Karolinska Inst, Dept Lab Med, Div Biomol & Cellular Med, Stockholm, Sweden.
   [Bostancioglu, R. Beklem; Zickler, Antje M.; EL Andaloussi, Samir; Goergens, Andre] Karolinska Univ Hosp Huddinge, Dept Cellular Therapy & Allogene Stem Cell Transpl, CAST, Stockholm, Sweden.
   [Bostancioglu, R. Beklem; Zickler, Antje M.; EL Andaloussi, Samir; Goergens, Andre] Karolinska Comprehens Canc Ctr, Stockholm, Sweden.
   [Zickler, Antje M.; EL Andaloussi, Samir; Goergens, Andre] Karolinska ATMP Ctr, ANA Futura, Huddinge, Sweden.
   [Goergens, Andre] Karolinska Inst, Dept Lab Med, Alfred Nobels 8, S-14152 Stockholm, Sweden.
C3 Utrecht University; Utrecht University Medical Center; National
   Institutes of Health (NIH) - USA; NIH National Cancer Institute (NCI);
   Becton Dickinson; University of Duisburg Essen; Agency for Science
   Technology & Research (A*STAR); Utrecht University; Utrecht University
   Medical Center; Utrecht University; Utrecht University; Utrecht
   University Medical Center; Karolinska Institutet; Karolinska Institutet;
   Karolinska University Hospital; Karolinska Institutet
RP van Balkom, BWM (corresponding author), Dept Nephrol & Hypertens, UMC Utrecht, Uppsalalaan 8, NL-3584 CT Utrecht, Netherlands.; Görgens, A (corresponding author), Karolinska Inst, Dept Lab Med, Alfred Nobels 8, S-14152 Stockholm, Sweden.
EM b.w.m.vanbalkom@umcutrecht.nl; andre.gorgens@ki.se
RI Jones, Jennifer/C-8691-2015; Vader, Pieter/ABE-7711-2020; Tertel,
   Tobias/NUP-2704-2025; Görgens, André/C-3835-2016; Welsh,
   Joshua/I-8560-2017; Verhaar, Marianne/AAM-6788-2020; van de Wakker,
   Simonides/AFQ-9115-2022; Giebel, Bernd/AAH-1083-2021; Hong, Jia
   Mei/HCH-1454-2022; Lim, Sai Kiang/AEN-0252-2022; Hoen,
   Esther/AAE-7289-2021
OI Jones, Jennifer/0000-0002-9488-7719; Vader, Pieter/0000-0002-7059-8920;
   Tertel, Tobias/0000-0001-8659-8610; Görgens, André/0000-0001-9198-0857;
   Welsh, Joshua/0000-0002-1097-9756; Hong, Jia Mei/0000-0001-9520-605X;
   Lim, Sai Kiang/0000-0002-5752-3297; 
FU RECONNECT YTP 'CHIPS' grant; Miltenyi Biotec B.V; Industry Alignment
   Fund Pre-positioning Programme Human Health and Potential domain
   [H19H6a0026]; Agency for Science, Technology and Research (A*STAR) -
   Healthsimilar toHolland TKI-LSH [LSHM18045]; Dutch Heart Foundation
   [CVON2014-11]; Dutch Society for the Replacement of Animal Testing;
   Utrecht University 3Rs stimulus fund project 'MOOI!'; EU H2020 research
   and innovation programme under Marie S. Curie Cofund RESCUE [801540];
   Netherlands Organization for Scientific Research [024.003.013]; Van Herk
   Foundation (S.I.v.d.W); International Society for Advancement of
   Cytometry (ISAC) [2019-2024]; Karolinska Institutet Network Medicine
   Global Alliance grant
FX The authors thank Dr Stefan Wild and Ute Heider (both Miltenyi Biotec
   B.V & CO. KG) for providing reagents and critical reading of the
   manuscript. This research is supported by the Industry Alignment Fund
   Pre-positioning Programme Human Health and Potential domain (IAF-PP HHP
   domain; H19H6a0026) and administered by the Agency for Science,
   Technology and Research (A*STAR). The REDUCE MORE! Project was funded by
   Health similar to Holland TKI-LSH, grant number LSHM18045 (to B.W.M.
   v.B.). This research was also funded by the Dutch Heart Foundation
   CVON2014-11 'RECONNECT' and 'RECONNEXT' (to M.C.V.), the RECONNECT YTP
   'CHIPS' grant, the Dutch Society for the Replacement of Animal Testing
   (Stichting Proefdiervrij), and the Utrecht University 3Rs stimulus fund
   project 'MOOI!', (to B.W.M.v.B.) grants; the EU H2020 research and
   innovation programme under Marie S. Curie Cofund RESCUE grant agreement
   No 801540 (to M.C.V.) and the Gravitation Program 'Materials Driven
   Regeneration', funded by the Netherlands Organization for Scientific
   Research (024.003.013) (to M.C.V.). The authors acknowledge the support
   of the partners of 'Regenerative Medicine Crossing Borders' (RegMed XB),
   Powered by Health similar to Holland, Top Sector Life Sciences & Health
   (to M.C.V) and the Van Herk Foundation (S.I.v.d.W). A.G. is an
   International Society for Advancement of Cytometry (ISAC) Marylou Ingram
   Scholar 2019-2024 and is supported by a Karolinska Institutet Network
   Medicine Global Alliance grant.
CR [Anonymous], ASC52telo, hTERT immortalized adipose derived Mesenchymal stem cells SCRC4000
   Forteza-Genestra MA, 2020, CELLS-BASEL, V9, DOI 10.3390/cells9020422
   Arslan F, 2013, STEM CELL RES, V10, P301, DOI 10.1016/j.scr.2013.01.002
   Becherucci V, 2018, STEM CELL RES THER, V9, DOI 10.1186/s13287-018-0863-8
   Börger V, 2017, INT J MOL SCI, V18, DOI 10.3390/ijms18071450
   Börger V, 2016, ISBT Science Series, V11, P228, DOI 10.1111/voxs.12212
   Borger Verena, 2020, Curr Protoc Stem Cell Biol, V55, pe128, DOI [10.1002/cpsc.128, 10.1002/cpsc.128]
   Cavallaro S, 2021, SMALL, V17, DOI 10.1002/smll.202008155
   Chen TS, 2011, J TRANSL MED, V9, DOI 10.1186/1479-5876-9-47
   Conzelmann C, 2020, J EXTRACELL VESICLES, V9, DOI 10.1080/20013078.2020.1808281
   Corso G, 2017, SCI REP-UK, V7, DOI 10.1038/s41598-017-10646-x
   Costela-Ruiz VJ, 2022, INT J MOL SCI, V23, DOI 10.3390/ijms23116356
   Dar GH, 2021, NAT COMMUN, V12, DOI 10.1038/s41467-021-27056-3
   De Jong OG, 2014, FRONT IMMUNOL, V5, P1, DOI 10.3389/fimmu.2014.00608
   Di Trapani M, 2016, SCI REP-UK, V6, DOI 10.1038/srep24120
   Doeppner TR, 2015, STEM CELL TRANSL MED, V4, P1131, DOI 10.5966/sctm.2015-0078
   Dominici M, 2006, CYTOTHERAPY, V8, P315, DOI 10.1080/14653240600855905
   Fan XL, 2020, CELL MOL LIFE SCI, V77, P2771, DOI 10.1007/s00018-020-03454-6
   Fang SB, 2020, CELL DEATH DIS, V11, DOI 10.1038/s41419-020-2606-x
   Fuzeta MA, 2020, CYTOTHERAPY, V22, pS23
   Gardiner C, 2016, J EXTRACELL VESICLES, V5, DOI 10.3402/jev.v5.32945
   Gencer EB, 2024, STEM CELL RES THER, V15, DOI 10.1186/s13287-024-03683-7
   Görgens A, 2019, J EXTRACELL VESICLES, V8, DOI 10.1080/20013078.2019.1587567
   Görgens A, 2022, J EXTRACELL VESICLES, V11, DOI 10.1002/jev2.12238
   Hagey DW, 2023, SCI ADV, V9, DOI 10.1126/sciadv.adh1168
   Hu Y, 2020, THERANOSTICS, V10, P2293, DOI 10.7150/thno.39238
   Javadi J, 2021, BIOMOLECULES, V11, DOI 10.3390/biom11111606
   Kim ES, 2021, BIOMATERIALS, V271, DOI 10.1016/j.biomaterials.2021.120742
   Koliha N, 2016, J EXTRACELL VESICLES, V5, DOI 10.3402/jev.v5.29975
   Kordelas L, 2014, LEUKEMIA, V28, P970, DOI 10.1038/leu.2014.41
   Kuehn A, 2016, ALTEX-ALTERN ANIM EX, V33, P251, DOI 10.14573/altex.1511131
   Lai Ruenn Chai, 2012, Int J Proteomics, V2012, P971907, DOI 10.1155/2012/971907
   Lai RC, 2010, STEM CELL RES, V4, P214, DOI 10.1016/j.scr.2009.12.003
   Lai RC, 2010, J MOL CELL CARDIOL, V48, P1215, DOI 10.1016/j.yjmcc.2009.12.021
   Lener T, 2015, J EXTRACELL VESICLES, V4, DOI 10.3402/jev.v4.30087
   Li L, 2022, CANCER GENE THER, V29, P1600, DOI 10.1038/s41417-022-00466-1
   Lian QZ, 2007, STEM CELLS, V25, P425, DOI 10.1634/stemcells.2006-0420
   Luyckx VA, 2018, B WORLD HEALTH ORGAN, V96, P414, DOI 10.2471/BLT.17.206441
   Madel RJ, 2023, CYTOTHERAPY, V25, P821, DOI 10.1016/j.jcyt.2023.03.008
   Miclau K, 2023, AGING CELL, V22, DOI 10.1111/acel.13759
   Nguyen VVT, 2022, J EXTRACELL VESICLES, V11, DOI 10.1002/jev2.12280
   Pachler K, 2017, INT J MOL SCI, V18, DOI 10.3390/ijms18071413
   Palombella S, 2022, STEM CELL RES THER, V13, DOI 10.1186/s13287-022-02815-1
   Racchetti G, 2021, BIOMEDICINES, V9, DOI 10.3390/biomedicines9060667
   Radtke S, 2016, CELL CYCLE, V15, P540, DOI 10.1080/15384101.2015.1128591
   Reiner AT, 2017, STEM CELL TRANSL MED, V6, P1730, DOI 10.1002/sctm.17-0055
   Schallmoser K, 2007, TRANSFUSION, V47, P1436, DOI 10.1111/j.1537-2995.2007.01220.x
   Shekari F, 2023, J EXTRACELL BIOL, V2, DOI [10.1002/jex2.115, 10.1002/jex2.115]
   Shi Jiajun, 2023, Biomater Biosyst, V11, P100078, DOI [10.1016/j.bbiosy.2023.100078, 10.1016/j.bbiosy.2023.100078]
   Soundararajan M, 2018, J CELL PHYSIOL, V233, P9099, DOI 10.1002/jcp.26860
   Tertel T, 2020, METHOD ENZYMOL, V645, P55, DOI 10.1016/bs.mie.2020.05.013
   Tertel T, 2020, CYTOM PART A, V97, P602, DOI 10.1002/cyto.a.24034
   Théry C, 2018, J EXTRACELL VESICLES, V7, DOI 10.1080/20013078.2018.1535750
   Ugurlu B, 2020, ACTA HISTOCHEM, V122, DOI 10.1016/j.acthis.2020.151634
   van Balkom BWM, 2019, PROTEOMICS, V19, DOI 10.1002/pmic.201800163
   van Balkom BWM, 2013, BLOOD, V121, P3997, DOI 10.1182/blood-2013-02-478925
   van de Wakker SI, 2022, EUR J PHARM BIOPHARM, V170, P59, DOI 10.1016/j.ejpb.2021.11.012
   van de Wakker SI, 2024, J EXTRACELL VESICLES, V13, DOI 10.1002/jev2.12396
   van Rhijn-Brouwer FCC, 2019, STEM CELLS INT, V2019, DOI 10.1155/2019/1232810
   Welsh JA, 2024, J EXTRACELL VESICLES, V13, DOI [10.1002/jev2.12404, 10.1002/jev2.12451]
   Welsh JA, 2022, CELL REP METHODS, V2, DOI 10.1016/j.crmeth.2021.100136
   Wiklander OPB, 2018, FRONT IMMUNOL, V9, DOI 10.3389/fimmu.2018.01326
   Witwer KW, 2019, J EXTRACELL VESICLES, V8, DOI 10.1080/20013078.2019.1609206
   Wolf M, 2022, J EXTRACELL VESICLES, V11, DOI 10.1002/jev2.12207
   Zheng WY, 2023, NAT COMMUN, V14, DOI 10.1038/s41467-023-40453-0
NR 65
TC 26
Z9 27
U1 10
U2 20
PU WILEY
PI HOBOKEN
PA 111 RIVER ST, HOBOKEN 07030-5774, NJ USA
EI 2001-3078
J9 J EXTRACELL VESICLES
JI J. Extracell. Vesicles
PD JUN 13
PY 2024
VL 13
IS 6
AR e12463
DI 10.1002/jev2.12463
PG 18
WC Cell Biology
WE Science Citation Index Expanded (SCI-EXPANDED)
SC Cell Biology
GA TY1Q9
UT WOS:001244732800001
PM 38868945
OA Green Submitted, gold
DA 2026-02-11
ER

PT J
AU Xia, YL
   Yang, RH
   Hou, YL
   Wang, HY
   Li, YH
   Zhu, JS
   Fu, CF
AF Xia, Yuanliang
   Yang, Ruohan
   Hou, Yulin
   Wang, Hengyi
   Li, Yuehong
   Zhu, Jianshu
   Fu, Changfeng
TI Application of mesenchymal stem cell-derived exosomes from different
   sources in intervertebral disc degeneration
SO FRONTIERS IN BIOENGINEERING AND BIOTECHNOLOGY
LA English
DT Review
DE extracellular vesicles; intervertebral disc degeneration; mesenchymal
   stem cells; cartilage endplate stem cells; extracellular matrix
ID NUCLEUS PULPOSUS CELLS; ENDOPLASMIC-RETICULUM-STRESS; EXTRACELLULAR
   VESICLES; MATRIX; DEGRADATION; APOPTOSIS; AUTOPHAGY; DELIVERY; THERAPY;
   HYPOXIA
AB Intervertebral disc degeneration (IVDD) is a main cause of lower back pain, leading to psychological and economic burdens to patients. Physical therapy only delays pain in patients but cannot eliminate the cause of IVDD. Surgery is required when the patient cannot tolerate pain or has severe neurological symptoms. Although surgical resection of IVD or decompression of the laminae eliminates the diseased segment, it damages adjacent normal IVD. There is also a risk of re-protrusion after IVD removal. Cell therapy has played a crucial role in the development of regenerative medicine. Cell transplantation promotes regeneration of degenerative tissue. However, owing to the lack of vascular structure in IVD, sufficient nutrients cannot be provided for transplanted mesenchymal stem cells (MSCs). In addition, dead cells release harmful substances that aggravate IVDD. Extracellular vesicles (EVs) have been extensively studied as an emerging therapeutic approach. EVs generated by paracrine MSCs retain the potential of MSCs and serve as carriers to deliver their contents to target cells to regulate target cell activity. Owing to their double-layered membrane structure, EVs have a low immunogenicity and no immune rejection. Therefore, EVs are considered an emerging therapeutic modality in IVDD. However, they are limited by mass production and low loading rates. In this review, the structure of IVD and advantages of EVs are introduced, and the application of MSC-EVs in IVDD is discussed. The current limitations of EVs and future applications are described.
C1 [Xia, Yuanliang; Wang, Hengyi; Li, Yuehong; Zhu, Jianshu; Fu, Changfeng] Jilin Univ, Dept Spine Surg, Hosp 1, Changchun, Peoples R China.
   [Yang, Ruohan] Jilin Univ, Canc Ctr, Hosp 1, Changchun, Peoples R China.
   [Hou, Yulin] Guangyuan Cent Hosp, Dept Cardiol, Guangyuan, Peoples R China.
C3 Jilin University; Jilin University
RP Fu, CF (corresponding author), Jilin Univ, Dept Spine Surg, Hosp 1, Changchun, Peoples R China.
EM fucf@jlu.edu.cn
FU National Natural Science Foundation of China; Achievement Transformation
   Fund of the First Hospital of Jilin University [82071391]; 
   [JDYYZH-2102052]
FX This work was supported by the National Natural Science Foundation of
   China (Grant Nos. 82071391), and the Achievement Transformation Fund of
   the First Hospital of Jilin University (Grant No. JDYYZH-2102052).
CR Adams MA, 2015, CLIN ANAT, V28, P195, DOI 10.1002/ca.22404
   Antoniou J, 1996, J CLIN INVEST, V98, P996, DOI 10.1172/JCI118884
   Arabpour M, 2021, INT IMMUNOPHARMACOL, V97, DOI 10.1016/j.intimp.2021.107823
   Archacka K, 2021, STEM CELL RES THER, V12, DOI 10.1186/s13287-021-02530-3
   Armstrong JPK, 2017, ACS NANO, V11, P69, DOI 10.1021/acsnano.6b07607
   Arshi A, 2020, CURR REV MUSCULOSKE, V13, P20, DOI 10.1007/s12178-020-09598-z
   Aubertin K, 2021, M S-MED SCI, V37, P1146, DOI 10.1051/medsci/2021207
   Baldia M, 2021, NEUROL INDIA, V69, P1565, DOI 10.4103/0028-3886.333531
   Bento G, 2020, CELLS-BASEL, V9, DOI 10.3390/cells9030573
   Berenguer J, 2018, J EXTRACELL VESICLES, V7, DOI 10.1080/20013078.2018.1446660
   Bhujel B, 2022, INT J MOL SCI, V23, DOI 10.3390/ijms23137306
   Bunnell BA, 2021, CELLS-BASEL, V10, DOI 10.3390/cells10123433
   Cao GS, 2022, OXID MED CELL LONGEV, V2022, DOI 10.1155/2022/2166817
   Cartwright P, 2005, DEVELOPMENT, V132, P885, DOI 10.1242/dev.01670
   Chang HI, 2022, INT J MOL SCI, V23, DOI 10.3390/ijms23147951
   Chang WH, 2021, METHODS MOL BIOL, V2174, P143, DOI 10.1007/978-1-0716-0759-6_10
   Chen CC, 2016, CELL MOL BIOENG, V9, P509, DOI 10.1007/s12195-016-0458-3
   Chen D, 2022, EXP CELL RES, V414, DOI 10.1016/j.yexcr.2022.113066
   Chen JW, 2019, BIOSCIENCE REP, V39, DOI 10.1042/BSR20190578
   Chen J, 2013, PLOS ONE, V8, DOI 10.1371/journal.pone.0075548
   Chen TS, 2010, NUCLEIC ACIDS RES, V38, P215, DOI 10.1093/nar/gkp857
   Cheng XF, 2018, J CELL MOL MED, V22, P261, DOI 10.1111/jcmm.13316
   Collin EC, 2011, BIOMATERIALS, V32, P2862, DOI 10.1016/j.biomaterials.2011.01.018
   Cui SQ, 2021, J TISSUE ENG, V12, DOI 10.1177/20417314211021679
   D'Arcy MS, 2019, CELL BIOL INT, V43, P582, DOI 10.1002/cbin.11137
   Ding F, 2012, APOPTOSIS, V17, P579, DOI 10.1007/s10495-012-0708-3
   DiStefano TJ, 2022, ADV HEALTHC MATER, V11, DOI 10.1002/adhm.202100596
   Ekram S, 2021, WORLD J STEM CELLS, V13, P1881, DOI 10.4252/wjsc.v13.i12.1881
   EL Andaloussi S, 2013, NAT REV DRUG DISCOV, V12, P348, DOI 10.1038/nrd3978
   Elahi FM, 2020, STEM CELLS, V38, P15, DOI 10.1002/stem.3061
   Elsharkasy OM, 2020, ADV DRUG DELIVER REV, V159, P332, DOI 10.1016/j.addr.2020.04.004
   EYRE DR, 1976, BIOCHEM J, V157, P267, DOI 10.1042/bj1570267
   Falzarano MS, 2021, FRONT PHYSIOL, V12, DOI 10.3389/fphys.2021.716471
   Feng XF, 2022, FRONT MOL BIOSCI, V9, DOI 10.3389/fmolb.2022.835976
   Francisco V, 2022, NAT REV RHEUMATOL, V18, P47, DOI 10.1038/s41584-021-00713-z
   Freemont AJ, 1997, LANCET, V350, P178, DOI 10.1016/S0140-6736(97)02135-1
   Geurts JW, 2018, PAIN RES MANAG, V2018, DOI 10.1155/2018/4696180
   Gonçalves RM, 2022, FRONT BIOENG BIOTECH, V9, DOI 10.3389/fbioe.2021.802789
   Gonzalez-Cubero E, 2022, SPINE J, V22, P1222, DOI 10.1016/j.spinee.2022.01.012
   Grangier A, 2021, ADV DRUG DELIVER REV, V176, DOI 10.1016/j.addr.2021.113843
   Guo Z, 2021, OXID MED CELL LONGEV, V2021, DOI 10.1155/2021/5542241
   Gupta D, 2021, ADV DRUG DELIVER REV, V178, DOI 10.1016/j.addr.2021.113961
   Hade MD, 2021, CELLS-BASEL, V10, DOI 10.3390/cells10081959
   Hajiesmailpoor A, 2023, CURR STEM CELL RES T, V18, P595, DOI 10.2174/1574888X17666220628123912
   Harris L, 2018, SPINE, V43, pE545, DOI 10.1097/BRS.0000000000002401
   Heiser W C, 2000, Methods Mol Biol, V130, P117
   Herman S, 2021, STEM CELLS, V39, P1589, DOI 10.1002/stem.3456
   HOLM S, 1981, CONNECT TISSUE RES, V8, P101, DOI 10.3109/03008208109152130
   Hu YQ, 2021, OXID MED CELL LONGEV, V2021, DOI 10.1155/2021/2310025
   Huang HL, 2018, NAT CELL BIOL, V20, P285, DOI 10.1038/s41556-018-0045-z
   Huang YZ, 2022, TISSUE ENG PART B-RE, V28, P978, DOI 10.1089/ten.teb.2021.0142
   Iatridis JC, 1996, SPINE, V21, P1174, DOI 10.1097/00007632-199605150-00009
   Jarchi Delaram, 2018, IEEE Rev Biomed Eng, V11, P177, DOI [10.1109/rbme.2018.2807182, 10.1109/RBME.2018.2807182]
   Ji XL, 2017, STEM CELLS INT, V2017, DOI 10.1155/2017/4378947
   Jia ZW, 2017, EXP THER MED, V13, P3574, DOI 10.3892/etm.2017.4398
   Jiang LB, 2013, J ORTHOP RES, V31, P692, DOI 10.1002/jor.22289
   Kalluri R, 2020, SCIENCE, V367, P640, DOI 10.1126/science.aau6977
   Katz JN, 2006, J BONE JOINT SURG AM, V88A, P21, DOI 10.2106/JBJS.E.01273
   Kelley N, 2019, INT J MOL SCI, V20, DOI 10.3390/ijms20133328
   Khalid S, 2022, WORLD J STEM CELLS, V14, P163, DOI 10.4252/wjsc.v14.i2.163
   Kirnaz S, 2022, WORLD NEUROSURG, V157, P264, DOI 10.1016/j.wneu.2021.09.066
   Kiselevskii MV, 2021, B EXP BIOL MED+, V172, P250, DOI 10.1007/s10517-021-05371-5
   Komaki M, 2017, STEM CELL RES THER, V8, DOI 10.1186/s13287-017-0660-9
   Krut Z, 2021, CELLS-BASEL, V10, DOI 10.3390/cells10092241
   Kumar MN, 2001, EUR SPINE J, V10, P309, DOI 10.1007/s005860000207
   Kwok ZH, 2021, PROCESSES, V9, DOI 10.3390/pr9020273
   Lakstins K, 2021, J ORTHOP RES, V39, P1898, DOI 10.1002/jor.24854
   Larson BL, 2010, TISSUE ENG PT A, V16, P3385, DOI 10.1089/ten.tea.2010.0085
   Lee JY, 2021, TISSUE ENG REGEN MED, V18, P479, DOI 10.1007/s13770-021-00365-w
   Lener T, 2015, J EXTRACELL VESICLES, V4, DOI 10.3402/jev.v4.30087
   Li B, 2021, STEM CELLS INT, V2021, DOI 10.1155/2021/7982333
   Li SR, 2021, J EXTRACELL VESICLES, V10, DOI 10.1002/jev2.12175
   Li ZH, 2021, FRONT CELL DEV BIOL, V9, DOI 10.3389/fcell.2021.720477
   Liang HZ, 2022, INT J MOL SCI, V23, DOI 10.3390/ijms23031715
   Liao ZW, 2021, ACS NANO, V15, P14709, DOI 10.1021/acsnano.1c04514
   Liao ZW, 2019, THERANOSTICS, V9, P4084, DOI 10.7150/thno.33638
   Liu LT, 2011, PLOS ONE, V6, DOI 10.1371/journal.pone.0026285
   Liu W, 2021, J PINEAL RES, V71, DOI 10.1111/jpi.12769
   Loibl M, 2019, JOR SPINE, V2, DOI 10.1002/jsp2.1043
   Luan X, 2017, ACTA PHARMACOL SIN, V38, P754, DOI 10.1038/aps.2017.12
   Luo LW, 2022, BIOACT MATER, V15, P29, DOI 10.1016/j.bioactmat.2021.12.007
   Luo LW, 2021, FRONT CELL DEV BIOL, V9, DOI 10.3389/fcell.2021.648201
   Luo LW, 2021, STEM CELLS, V39, P467, DOI 10.1002/stem.3322
   Lyu FJ, 2022, BIOENGINEERING-BASEL, V9, DOI 10.3390/bioengineering9040148
   Marimuthu C, 2021, J FOOD BIOCHEM, V45, DOI 10.1111/jfbc.13681
   Mezey E, 2011, J CELL BIOCHEM, V112, P2683, DOI 10.1002/jcb.23216
   Miao ZN, 2006, CELL BIOL INT, V30, P681, DOI 10.1016/j.cellbi.2006.03.009
   Moeinabadi-Bidgoli K, 2021, BIOMED PHARMACOTHER, V142, DOI 10.1016/j.biopha.2021.112026
   Momen-Heravi F, 2017, METHODS MOL BIOL, V1660, P25, DOI 10.1007/978-1-4939-7253-1_3
   Newell N, 2017, J MECH BEHAV BIOMED, V69, P420, DOI 10.1016/j.jmbbm.2017.01.037
   Novais EJ, 2021, AM J PATHOL, V191, P487, DOI 10.1016/j.ajpath.2020.11.012
   Ohnuki M, 2015, PHILOS T R SOC B, V370, DOI 10.1098/rstb.2014.0367
   Oichi T, 2020, JOR SPINE, V3, DOI 10.1002/jsp2.1076
   Ou YH, 2021, SEMIN CANCER BIOL, V74, P45, DOI 10.1016/j.semcancer.2021.02.006
   Peredo AP, 2021, TISSUE ENG PART B-RE, V27, P295, DOI [10.1089/ten.teb.2020.0196, 10.1089/ten.TEB.2020.0196]
   Piffoux M, 2021, ADV DRUG DELIVER REV, V178, DOI 10.1016/j.addr.2021.113972
   Priyadarshani P, 2016, OSTEOARTHR CARTILAGE, V24, P206, DOI 10.1016/j.joca.2015.08.014
   Qi L, 2019, J BONE MINER METAB, V37, P455, DOI 10.1007/s00774-018-0953-9
   Qin B, 2021, PATHOL RES PRACT, V226, DOI 10.1016/j.prp.2021.153604
   Ran JS, 2015, PLOS ONE, V10, DOI 10.1371/journal.pone.0121816
   Rana S, 2012, INT J BIOCHEM CELL B, V44, P1574, DOI 10.1016/j.biocel.2012.06.018
   Rankin-Turner S, 2021, ADV DRUG DELIVER REV, V173, P479, DOI 10.1016/j.addr.2021.04.012
   Raposo G, 2013, J CELL BIOL, V200, P373, DOI 10.1083/jcb.201211138
   Rider MA, 2016, SCI REP-UK, V6, DOI 10.1038/srep23978
   Risbud MV, 2014, NAT REV RHEUMATOL, V10, P44, DOI 10.1038/nrrheum.2013.160
   Sato YT, 2016, SCI REP-UK, V6, DOI 10.1038/srep21933
   Scala P, 2021, INT J MOL SCI, V22, DOI 10.3390/ijms221910867
   Shi M, 2021, SPINE J, V21, P1567, DOI 10.1016/j.spinee.2021.05.007
   Song Y, 2018, REDOX BIOL, V19, P339, DOI 10.1016/j.redox.2018.09.006
   Staubach S, 2021, ADV DRUG DELIVER REV, V177, DOI 10.1016/j.addr.2021.113940
   Sun YJ, 2021, STEM CELL RES THER, V12, DOI 10.1186/s13287-021-02362-1
   Sun Z, 2020, INT J MED SCI, V17, P685, DOI 10.7150/ijms.42238
   Sun ZY, 2022, REGEN THER, V19, P88, DOI 10.1016/j.reth.2021.12.001
   Tang RH, 2018, STEM CELL RES THER, V9, DOI 10.1186/s13287-018-0797-1
   Tang S, 2021, EUR CELLS MATER, V41, P90, DOI 10.22203/eCM.v041a07
   Tesovnik T, 2021, FRONT BIOENG BIOTECH, V9, DOI 10.3389/fbioe.2021.787551
   Théry C, 2018, J EXTRACELL VESICLES, V7, DOI 10.1080/20013078.2018.1535750
   Tian DS, 2020, J ORTHOP SURG RES, V15, DOI 10.1186/s13018-020-1551-9
   Tian X, 2019, CELL, V177, P622, DOI 10.1016/j.cell.2019.03.043
   Tran CM, 2013, J BIOL CHEM, V288, P12654, DOI 10.1074/jbc.M112.448860
   Tuteja G, 2007, CELL, V130, DOI 10.1016/j.cell.2007.09.005
   Urabe F, 2020, AM J PHYSIOL-CELL PH, V318, pC29, DOI 10.1152/ajpcell.00280.2019
   van Niel G, 2018, NAT REV MOL CELL BIO, V19, P213, DOI 10.1038/nrm.2017.125
   Veerman RE, 2019, TRENDS MOL MED, V25, P382, DOI 10.1016/j.molmed.2019.02.003
   Wang CL, 2022, EXP GERONTOL, V163, DOI 10.1016/j.exger.2022.111806
   Wang GL, 2018, CELL PHYSIOL BIOCHEM, V45, P1252, DOI 10.1159/000487457
   Wang HQ, 2011, J PATHOL, V225, P232, DOI 10.1002/path.2931
   Wang P, 2019, CANCER CELL INT, V19, DOI 10.1186/s12935-019-1014-8
   Wen T, 2021, CELL CYCLE, V20, P256, DOI 10.1080/15384101.2020.1863682
   Wiklander OPB, 2015, J EXTRACELL VESICLES, V4, DOI 10.3402/jev.v4.26316
   Witwer KW, 2019, J EXTRACELL VESICLES, V8, DOI 10.1080/20013078.2019.1609206
   Wu RP, 2021, TRANSL ANDROL UROL, V10, P3566, DOI 10.21037/tau-21-506
   Xia C, 2019, FREE RADICAL BIO MED, V143, P1, DOI 10.1016/j.freeradbiomed.2019.07.026
   Xiang HF, 2020, OXID MED CELL LONGEV, V2020, DOI 10.1155/2020/6697577
   Xiao Q, 2022, STEM CELLS INT, V2022, DOI 10.1155/2022/9896444
   Xin JG, 2022, ORTHOP SURG, V14, P1271, DOI 10.1111/os.13254
   Xing HY, 2021, J NANOBIOTECHNOL, V19, DOI 10.1186/s12951-021-00991-5
   Yang F, 2009, MOL THER, V17, P1959, DOI 10.1038/mt.2009.146
   Yao ZX, 2016, INFLAMMATION, V39, P1997, DOI 10.1007/s10753-016-0435-y
   Ye FBA, 2022, JOR SPINE, V5, DOI 10.1002/jsp2.1196
   Yong TY, 2020, J CONTROL RELEASE, V322, P555, DOI 10.1016/j.jconrel.2020.03.039
   Yu XJ, 2022, OXID MED CELL LONGEV, V2022, DOI 10.1155/2022/8983667
   Yu XJ, 2022, OXID MED CELL LONGEV, V2022, DOI 10.1155/2022/2948090
   Yuan QL, 2020, STEM CELLS DEV, V0, P1038, DOI 10.1089/scd.2020.0083
   Yuan XQ, 2021, MOL MED, V27, DOI 10.1186/s10020-021-00355-7
   Yuan X, 2021, BIOMATERIALS, V279, DOI 10.1016/j.biomaterials.2021.121190
   Zhang BL, 2017, BIOCHEM BIOPH RES CO, V493, P373, DOI 10.1016/j.bbrc.2017.09.015
   Zhang GZ, 2021, CELL PROLIFERAT, V54, DOI 10.1111/cpr.13057
   Zhang H, 2018, INT J MOL MED, V41, P969, DOI 10.3892/ijmm.2017.3278
   Zhang Q, 2021, CELL SIGNAL, V86, DOI 10.1016/j.cellsig.2021.110083
   Zhang WT, 2022, STEM CELL RES THER, V13, DOI 10.1186/s13287-022-02745-y
   Zhang X, 2021, ADV MATER, V33, DOI 10.1002/adma.202005709
   Zhang ZQ, 2021, EXP THER MED, V22, DOI 10.3892/etm.2021.10866
   Zhao XN, 2021, STEM CELL RES THER, V12, DOI [10.1186/s13287-021-02650-w, 10.1186/s13287-021-02262-4]
   Zheng SR, 2013, ASIAN PAC J CANCER P, V14, P2361, DOI 10.7314/APJCP.2013.14.4.2361
   Zhu GD, 2020, EXP CELL RES, V393, DOI 10.1016/j.yexcr.2020.112109
   Zhu LF, 2020, CELL CYCLE, V19, P1727, DOI 10.1080/15384101.2020.1769301
NR 157
TC 42
Z9 43
U1 1
U2 26
PU FRONTIERS MEDIA SA
PI LAUSANNE
PA AVENUE DU TRIBUNAL FEDERAL 34, LAUSANNE, CH-1015, SWITZERLAND
SN 2296-4185
J9 FRONT BIOENG BIOTECH
JI Front. Bioeng. Biotechnol.
PD OCT 7
PY 2022
VL 10
AR 1019437
DI 10.3389/fbioe.2022.1019437
PG 17
WC Biotechnology & Applied Microbiology; Engineering, Biomedical
WE Science Citation Index Expanded (SCI-EXPANDED)
SC Biotechnology & Applied Microbiology; Engineering
GA 5T1HU
UT WOS:000875627700001
PM 36277386
OA Green Submitted, gold
DA 2026-02-11
ER

PT J
AU Burnouf, T
   Chou, ML
   Lundy, DJ
   Chuang, EY
   Tseng, CL
   Goubran, H
AF Burnouf, Thierry
   Chou, Ming-Li
   Lundy, David J.
   Chuang, Er-Yuan
   Tseng, Ching-Li
   Goubran, Hadi
TI Expanding applications of allogeneic platelets, platelet lysates, and
   platelet extracellular vesicles in cell therapy, regenerative medicine,
   and targeted drug delivery
SO JOURNAL OF BIOMEDICAL SCIENCE
LA English
DT Review
DE Platelet; Allogeneic platelet concentrate; Human platelet lysate;
   Extracellular vesicles; Regenerative medicine; Cell therapy
ID SERUM EYE DROPS; FETAL BOVINE SERUM; MICROPARTICLES INDUCE ANGIOGENESIS;
   MESENCHYMAL STROMAL CELLS; CONCENTRATES SUPPORT DIFFERENTIATION;
   INTERCEPT BLOOD SYSTEM; POOLED BUFFY COATS; IN-VITRO EXPANSION; RICH
   PLASMA; GROWTH-FACTORS
AB Platelets are small anucleated blood cells primarily known for their vital hemostatic role. Allogeneic platelet concentrates (PCs) collected from healthy donors are an essential cellular product transfused by hospitals to control or prevent bleeding in patients affected by thrombocytopenia or platelet dysfunctions. Platelets fulfill additional essential functions in innate and adaptive immunity and inflammation, as well as in wound-healing and tissue-repair mechanisms. Platelets contain mitochondria, lysosomes, dense granules, and alpha-granules, which collectively are a remarkable reservoir of multiple trophic factors, enzymes, and signaling molecules. In addition, platelets are prone to release in the blood circulation a unique set of extracellular vesicles (p-EVs), which carry a rich biomolecular cargo influential in cell-cell communications. The exceptional functional roles played by platelets and p-EVs explain the recent interest in exploring the use of allogeneic PCs as source material to develop new biotherapies that could address needs in cell therapy, regenerative medicine, and targeted drug delivery. Pooled human platelet lysates (HPLs) can be produced from allogeneic PCs that have reached their expiration date and are no longer suitable for transfusion but remain valuable source materials for other applications. These HPLs can substitute for fetal bovine serum as a clinical grade xeno-free supplement of growth media used in the in vitro expansion of human cells for transplantation purposes. The use of expired allogeneic platelet concentrates has opened the way for small-pool or large-pool allogeneic HPLs and HPL-derived p-EVs as biotherapy for ocular surface disorders, wound care and, potentially, neurodegenerative diseases, osteoarthritis, and others. Additionally, allogeneic platelets are now seen as a readily available source of cells and EVs that can be exploited for targeted drug delivery vehicles. This article aims to offer an in-depth update on emerging translational applications of allogeneic platelet biotherapies while also highlighting their advantages and limitations as a clinical modality in regenerative medicine and cell therapies.
C1 [Burnouf, Thierry; Chou, Ming-Li; Lundy, David J.; Chuang, Er-Yuan; Tseng, Ching-Li] Taipei Med Univ, Grad Inst Biomed Mat & Tissue Engn, Coll Biomed Engn, 250 Wu Xing St, Taipei 11031, Taiwan.
   [Burnouf, Thierry; Lundy, David J.; Chuang, Er-Yuan; Tseng, Ching-Li] Taipei Med Univ, Coll Biomed Engn, Int PhD Program Biomed Engn, Taipei, Taiwan.
   [Burnouf, Thierry] Taipei Med Univ, Coll Med, Int PhD Program Cell Therapy & Regenerat Med, Taipei, Taiwan.
   [Goubran, Hadi] Univ Saskatchewan, Saskatoon Canc Ctr, Saskatoon, SK, Canada.
   [Goubran, Hadi] Univ Saskatchewan, Coll Med, Saskatoon, SK, Canada.
   [Chou, Ming-Li] Natl Yang Ming Chiao Tung Univ, Inst Clin Med, Taipei, Taiwan.
C3 Taipei Medical University; Taipei Medical University; Taipei Medical
   University; University of Saskatchewan; University of Saskatchewan;
   National Yang Ming Chiao Tung University
RP Burnouf, T (corresponding author), Taipei Med Univ, Grad Inst Biomed Mat & Tissue Engn, Coll Biomed Engn, 250 Wu Xing St, Taipei 11031, Taiwan.; Burnouf, T (corresponding author), Taipei Med Univ, Coll Biomed Engn, Int PhD Program Biomed Engn, Taipei, Taiwan.; Burnouf, T (corresponding author), Taipei Med Univ, Coll Med, Int PhD Program Cell Therapy & Regenerat Med, Taipei, Taiwan.
EM thburnouf@gmail.com
RI ; Burnouf, Thierry/H-4784-2019; E.-Y.Chuang, Andrew/ACS-4572-2022;
   Lundy, David J/ACT-9368-2022
OI Tseng, Ching-Li/0000-0001-9446-4030; Burnouf,
   Thierry/0000-0002-0507-9243; Goubran Messiha, Hadi/0000-0003-1201-7275;
   CHOU, Ming-Li/0000-0002-6996-5332; Lundy, David J/0000-0003-0848-3206
FU National Science and Technology Council (NSTC) of Taiwan
   [111-2314-B-038-025, 112-2923-E-038-001from]; National Health Research
   Institute of Taiwan [NHRI-EX111-10920E, NHRI-EX110-10920EI,
   NHRI-EX109-10920EI]
FX Not applicable.This work was supported in part by Grants
   111-2314-B-038-025 and 112-2923-E-038-001from the National Science and
   Technology Council (NSTC) of Taiwan, and Grants NHRI-EX111-10920E,
   NHRI-EX110-10920EI, and NHRI-EX109-10920EI from National Health Research
   Institute of Taiwan to TB's laboratory. The funding bodies did not play
   a role in the content or writing of the manuscript.
CR Aatonen M, 2017, METHODS MOL BIOL, V1545, P177, DOI 10.1007/978-1-4939-6728-5_12
   Aatonen MT, 2014, J EXTRACELL VESICLES, V3, DOI 10.3402/jev.v3.24692
   Abuarqoub D, 2015, ARCH ORAL BIOL, V60, P1545, DOI 10.1016/j.archoralbio.2015.07.007
   Abuarqoub DA, 2019, PEERJ, V7, DOI 10.7717/peerj.7465
   Agrahari V, 2019, ADV DRUG DELIVER REV, V148, P146, DOI 10.1016/j.addr.2019.02.008
   Agrahari V, 2019, TRENDS BIOTECHNOL, V37, P707, DOI 10.1016/j.tibtech.2018.11.012
   Akbarzadeh S, 2021, EUR SURG RES, V62, P1, DOI 10.1159/000514223
   Al-Riyami AZ, 2021, TRANSFUSION, V61, P948, DOI 10.1111/trf.16257
   Ali Ramadan A, 2015, Curr Trends Immunol, V16, P65
   Alonso-Camino V, 2022, CYTOTHERAPY, V24, pS164
   Alonso-Camino V, 2023, CANCER RES, V83, DOI 10.1158/1538-7445.AM2023-1775
   Alsousou J, 2013, PLATELETS, V24, P173, DOI 10.3109/09537104.2012.684730
   Amiral J, 2015, TRANSFUS APHER SCI, V53, P127, DOI 10.1016/j.transci.2015.10.009
   Anitua E, 2014, EXP EYE RES, V119, P27, DOI 10.1016/j.exer.2013.12.005
   Anitua E, 2017, TRENDS BIOTECHNOL, V35, P91, DOI 10.1016/j.tibtech.2016.11.001
   Anitua E, 2015, J CONTROL RELEASE, V203, P170, DOI 10.1016/j.jconrel.2015.02.030
   Anitua E, 2014, NEUROBIOL AGING, V35, P1582, DOI 10.1016/j.neurobiolaging.2014.01.009
   Anitua E, 2013, PLOS ONE, V8, DOI 10.1371/journal.pone.0073118
   [Anonymous], 2011, Guide to the preparation, use and quality assurance of blood components, P411
   [Anonymous], 2010, WHA 63.12
   [Anonymous], 2020, Action framework to advance universal access to safe, effective and quality-assured blood products 2020-2023
   Antich-Rosselló M, 2021, INT J MOL SCI, V22, DOI 10.3390/ijms22168580
   Arraud N, 2014, J THROMB HAEMOST, V12, P614, DOI 10.1111/jth.12554
   Azuma H, 2011, TRANSFUS APHER SCI, V44, P277, DOI 10.1016/j.transci.2011.03.002
   Badami KG, 2012, BRIT J OPHTHALMOL, V96, P1151, DOI 10.1136/bjophthalmol-2012-301668
   Barro L, 2021, CYTOTHERAPY, V23, P902, DOI 10.1016/j.jcyt.2021.05.006
   Barro L, 2021, PLATELETS, V32, P153, DOI [10.35305/prcs.v0i10.386, 10.1080/09537104.2020.1849602]
   Barro L, 2020, CYTOTHERAPY, V22, P458, DOI 10.1016/j.jcyt.2020.04.099
   Barro L, 2019, TRANSFUSION, V59, P2061, DOI 10.1111/trf.15251
   Battinelli EM, 2019, BLOOD ADV, V3, P3092, DOI 10.1182/bloodadvances.2018020834
   Berckmans RJ, 2019, J EXTRACELL VESICLES, V8, DOI 10.1080/20013078.2019.1688936
   Berger DR, 2019, BONE JOINT RES, V8, P32, DOI 10.1302/2046-3758.81.BJR-2018-0164.R1
   Bernardi M, 2013, CYTOTHERAPY, V15, P920, DOI 10.1016/j.jcyt.2013.01.219
   Bieback K, 2019, CYTOTHERAPY, V21, P911, DOI 10.1016/j.jcyt.2019.06.006
   Bieback K, 2019, TRANSFUSION, V59, P3448, DOI 10.1111/trf.15483
   Bieback K, 2009, STEM CELLS, V27, P2331, DOI 10.1002/stem.139
   Black A, 2017, TRANSFUSION, V57, P1459, DOI 10.1111/trf.14109
   Black A, 2015, TRANSFUSION, V55, P2184, DOI 10.1111/trf.13128
   Blair P, 2009, BLOOD REV, V23, P177, DOI 10.1016/j.blre.2009.04.001
   Bluemel J, 2020, TRANSFUSION, V60, P219, DOI 10.1111/trf.15581
   Börger V, 2020, CYTOTHERAPY, V22, P482, DOI 10.1016/j.jcyt.2020.05.002
   Boilard E, 2022, IMMUNOL REV, V312, P38, DOI 10.1111/imr.13119
   Boilard E, 2018, J LIPID RES, V59, P2037, DOI 10.1194/jlr.R084640
   Boilard E, 2015, CURR OPIN HEMATOL, V22, P437, DOI 10.1097/MOH.0000000000000166
   Böing AN, 2014, J EXTRACELL VESICLES, V3, DOI 10.3402/jev.v3.23430
   Bordin A, 2022, CELL PROLIFERAT, V55, DOI 10.1111/cpr.13312
   Brennan K, 2020, SCI REP-UK, V10, DOI 10.1038/s41598-020-57497-7
   Brill A, 2005, CARDIOVASC RES, V67, P30, DOI 10.1016/j.cardiores.2005.04.007
   Burgstaler EA, 2006, J CLIN APHERESIS, V21, P142, DOI 10.1002/jca.20043
   BURNOUF T, 1987, VOX SANG, V52, P291, DOI 10.1111/j.1423-0410.1987.tb04895.x
   Burnouf T, 2003, HAEMOPHILIA, V9, P24, DOI 10.1046/j.1365-2516.2003.00701.x
   Burnouf T, 2000, BLOOD REV, V14, P94, DOI 10.1054/blre.2000.0129
   Burnouf T, 2008, TRANSFUSION, V48, P1090, DOI 10.1111/j.1537-2995.2008.01691.x
   Burnouf T, 2007, TRANSFUS MED REV, V21, P101, DOI 10.1016/j.tmrv.2006.11.001
   Burnouf T, 2022, BLOOD, V140, P815, DOI 10.1182/blood.2022015970
   Burnouf T, 2022, MATER DESIGN, V215, DOI 10.1016/j.matdes.2022.110481
   Burnouf T, 2006, TRANSFUSION, V46, P2100, DOI 10.1111/j.1537-2995.2006.01035.x
   Burnouf T, 2019, INT J NANOMED, V14, P8847, DOI 10.2147/IJN.S225453
   Burnouf T, 2019, TRANSFUS APHER SCI, V58, DOI 10.1016/j.transci.2019.102674
   Burnouf T, 2018, DRUG DISCOV TODAY, V23, P934, DOI 10.1016/j.drudis.2017.08.012
   Burnouf T, 2016, BIOMATERIALS, V76, P371, DOI 10.1016/j.biomaterials.2015.10.065
   Burnouf T, 2014, BLOOD REV, V28, P155, DOI 10.1016/j.blre.2014.04.002
   Burnouf T, 2013, BLOOD REV, V27, P77, DOI 10.1016/j.blre.2013.02.001
   BURNOUFRADOSEVICH M, 1994, VOX SANG, V67, P132, DOI 10.1111/j.1423-0410.1994.tb01647.x
   Busch MP, 2019, BLOOD, V133, P1854, DOI 10.1182/blood-2018-11-833996
   C.o. Europe, 2022, Council of Europe-20th Edition of the Guide to the preparation, use and quality assurance of blood components
   Camussi G, 2023, J EXTRACELL VESICLES, V12, DOI 10.1002/jev2.12347
   Canestrari E, 2019, J IMMUNOL RES, V2019, DOI 10.1155/2019/3616120
   Ceroi A, 2016, HAEMATOLOGICA, V101, pE72, DOI 10.3324/haematol.2015.135459
   Charlebois S, 2018, CYTOTHERAPY, V20, pS61, DOI 10.1016/j.jcyt.2018.02.168
   Chavez AT, 2019, J IMMUNOTHER CANCER, V7, DOI 10.1186/s40425-019-0804-9
   Chen L, 2022, RESEARCH-CHINA, V2022, DOI 10.34133/2022/9845459
   Chen MS, 2019, NEW BIOTECHNOL, V49, P151, DOI 10.1016/j.nbt.2018.11.003
   Chen TM, 2013, ANN PLAS SURG, V70, P370, DOI 10.1097/SAP.0b013e31823b6880
   Chen YT, 2023, ACS APPL MATER INTER, V15, P32967, DOI 10.1021/acsami.3c06378
   Cheng B, 2016, ADV HEALTHC MATER, V5, P2686, DOI 10.1002/adhm.201600724
   Chimen M, 2020, HAEMATOLOGICA, V105, P1248, DOI 10.3324/haematol.2018.215145
   Chou ML, 2023, TRENDS NEUROSCI, V46, P764, DOI 10.1016/j.tins.2023.06.005
   Chou ML, 2017, BIOMATERIALS, V142, P77, DOI 10.1016/j.biomaterials.2017.07.018
   Chou ML, 2015, TRANSFUSION, V55, P2433, DOI 10.1111/trf.13162
   Chou ML, 2014, PLOS ONE, V9, DOI 10.1371/journal.pone.0099145
   Christensen C, 2020, PLOS ONE, V15, DOI 10.1371/journal.pone.0220163
   Cid J, 2022, PLATELETS, V33, P23, DOI 10.1080/09537104.2021.1935838
   Commission E., 2003, Commission Directive 2003/94/EC of 8 October 2003 laying down the principles and guidelines of good manufacturing practice in respect of medicinal products doe human use and investigational medicinal products for human use, P22
   Cowper M, 2019, CELLS-BASEL, V8, DOI 10.3390/cells8070724
   Dahiya N, 2015, TRANSFUS MED REV, V29, P215, DOI 10.1016/j.tmrv.2015.08.002
   Dai ZQ, 2023, MATER TODAY BIO, V18, DOI 10.1016/j.mtbio.2022.100512
   Dai ZQ, 2022, FRONT PHARMACOL, V13, DOI 10.3389/fphar.2022.1026386
   DAVIE EW, 1995, THROMB HAEMOSTASIS, V74, P1
   De Pascale MR, 2015, TRANSFUS MED REV, V29, P52, DOI 10.1016/j.tmrv.2014.11.001
   de Soure AM, 2017, J TISSUE ENG REGEN M, V11, P1630, DOI 10.1002/term.2200
   de Wit YES, 2023, BLOOD TRANSFUS-ITALY, V21, P157, DOI 10.2450/2022.0323-21
   Delabie W, 2023, TRANSFUSION, V63, P373, DOI 10.1111/trf.17188
   Delila L, 2023, BIOENG TRANSL MED, V8, DOI 10.1002/btm2.10360
   Delila LL, 2021, PLATELETS, V32, P259, DOI 10.1080/09537104.2020.1849603
   Desai C, 2022, J THROMB HAEMOST, V20, P1523, DOI 10.1111/jth.15733
   Devalet B, 2018, BLOOD TRANSFUS-ITALY, V16, P163, DOI 10.2450/2017.0230-16
   Diallo I, 2020, FRONT CARDIOVASC MED, V7, DOI 10.3389/fcvm.2020.00031
   Dichtelmüller HO, 2009, TRANSFUSION, V49, P1931, DOI 10.1111/j.1537-2995.2009.02222.x
   DODD RY, 1994, TRANSFUS CLIN BIOL, V1, P181, DOI 10.1016/S1246-7820(05)80026-6
   Dohan Ehrenfest David M, 2014, Muscles Ligaments Tendons J, V4, P3, DOI 10.32098/mltj.01.2014.02
   dos Santos RG, 2021, CYTOKINE, V144, DOI 10.1016/j.cyto.2021.155560
   Doucet C, 2005, J CELL PHYSIOL, V205, P228, DOI 10.1002/jcp.20391
   Drew VJ, 2018, FRONT MED-LAUSANNE, V5, DOI 10.3389/fmed.2018.00033
   Dupuis A, 2020, J CLIN MED, V9, DOI 10.3390/jcm9082508
   Dyer MR, 2019, J THROMB HAEMOST, V17, P1733, DOI 10.1111/jth.14563
   E.M. Agency, 2011, European Medicine Agency Guideline on plasma-derived medicinal products
   El-Gohary R, 2021, REGEN MED, V16, P145, DOI 10.2217/rme-2020-0104
   ERIKSSON L, 1990, VOX SANG, V59, P140, DOI 10.1111/j.1423-0410.1990.tb00848.x
   Escolar G, 2022, TRANSFUSION, V62, P227, DOI 10.1111/trf.16747
   Espinosa A, 2015, TRANSFUS APHER SCI, V53, P88, DOI 10.1016/j.transci.2015.05.014
   Estcourt LJ, 2017, BRIT J HAEMATOL, V176, P365, DOI 10.1111/bjh.14423
   European Medicines Agency (EMA) Committee for proprietary medicinal products (CPMP), 1996, CPMP/BWP/268/95
   Everts P, 2020, INT J MOL SCI, V21, DOI 10.3390/ijms21207794
   Ezzraimi AE, 2022, BIOMEDICINES, V10, DOI 10.3390/biomedicines10071533
   Farrugia A, 2023, PATHOGENS, V12, DOI 10.3390/pathogens12020318
   Fazzina R, 2016, STEM CELL RES THER, V7, DOI 10.1186/s13287-016-0383-3
   Fazzina R, 2016, CYTOTECHNOLOGY, V68, P1185, DOI 10.1007/s10616-015-9878-5
   Muñoz BF, 2022, PLATELETS, V33, P98, DOI 10.1080/09537104.2020.1856356
   Foster TE, 2009, AM J SPORT MED, V37, P2259, DOI 10.1177/0363546509349921
   Franchini M, 2019, BLOOD TRANSFUS-ITALY, V17, P200, DOI 10.2450/2019.0080-19
   Franco Aime T, 2019, Cancer Treat Res, V179, P37, DOI 10.1007/978-3-030-20315-3_3
   Franco AT, 2015, BLOOD, V126, P582, DOI 10.1182/blood-2014-08-531582
   Gabriel C, 2023, VOX SANG, V118, P301, DOI 10.1111/vox.13413
   Gaertner F, 2019, NAT REV IMMUNOL, V19, P747, DOI 10.1038/s41577-019-0202-z
   Garban F, 2018, JAMA ONCOL, V4, P468, DOI 10.1001/jamaoncol.2017.5123
   Gardner OFW, 2023, CYTOTHERAPY, V25, P286, DOI 10.1016/j.jcyt.2022.11.007
   Gasecka A., 2019, Platelets, P401, DOI [10.1016/B978-0-12-813456-6.00022-9, DOI 10.1016/B978-0-12-813456-6.00022-9]
   Gawaz M, 2005, J CLIN INVEST, V115, P3378, DOI 10.1172/JCI27196
   Gawaz M, 2013, BLOOD, V122, P2550, DOI 10.1182/blood-2013-05-468694
   Gay LJ, 2011, NAT REV CANCER, V11, P123, DOI 10.1038/nrc3004
   Germishuizen WA, 2014, BIOLOGICALS, V42, P260, DOI 10.1016/j.biologicals.2014.04.002
   Ghassemi S, 2020, MOL THER-METH CLIN D, V18, P595, DOI 10.1016/j.omtm.2020.07.008
   Ghassemi S, 2018, CANCER IMMUNOL RES, V6, P1100, DOI 10.1158/2326-6066.CIR-17-0405
   Glovinski PV, 2017, CYTOTHERAPY, V19, P222, DOI 10.1016/j.jcyt.2016.10.014
   Gomes FG, 2017, THROMB RES, V159, P24, DOI 10.1016/j.thromres.2017.09.019
   Gomes FG, 2022, BIOMEDICINES, V10, DOI 10.3390/biomedicines10020238
   Goodrich RP, 2009, TRANSFUSION, V49, P1205, DOI 10.1111/j.1537-2995.2009.02126.x
   Goodrich RP, 2000, VOX SANG, V78, P211
   Goubran H, 2015, TRANSFUS APHER SCI, V53, P168, DOI 10.1016/j.transci.2015.10.014
   Goubran HA, 2014, SEMIN THROMB HEMOST, V40, P296, DOI 10.1055/s-0034-1370767
   Goubran HA, 2013, EUR J INTERN MED, V24, P393, DOI 10.1016/j.ejim.2013.01.017
   Gouel F, 2022, BIOMATERIALS, V280, DOI 10.1016/j.biomaterials.2021.121311
   Govindasamy V, 2011, CYTOTHERAPY, V13, P1221, DOI 10.3109/14653249.2011.602337
   Gowland P, 2016, TRANSFUS MED HEMOTH, V43, P198, DOI 10.1159/000445195
   Graça AL, 2022, NANOSCALE, V14, P6543, DOI 10.1039/d1nr08108j
   Graça AL, 2022, INT J MOL SCI, V23, DOI 10.3390/ijms23062948
   Gremmel T, 2016, SEMINARS THROMBOSIS
   Gröner A, 2018, TRANSFUSION, V58, P41, DOI 10.1111/trf.14390
   Grundmann C, 2010, Modified thrombin generation assay: application to the analysis of immunoglobulin concentrates
   Guo SC, 2017, THERANOSTICS, V7, P81, DOI 10.7150/thno.16803
   Gupta A, 2023, FRONT PAIN RES, V4, DOI 10.3389/fpain.2023.1216190
   Gupta S, 2021, EXPERT REV HEMATOL, V14, P97, DOI 10.1080/17474086.2021.1860002
   Hamzeh-Cognasse H, 2015, FRONT IMMUNOL, V6, DOI 10.3389/fimmu.2015.00082
   Han HJ, 2022, EUR J PHARM BIOPHARM, V172, P1, DOI 10.1016/j.ejpb.2022.01.004
   Harrison P, 2018, J THROMB HAEMOST, V16, P1895, DOI 10.1111/jth.14223
   HARRISON P, 1993, BLOOD REV, V7, P52, DOI 10.1016/0268-960X(93)90024-X
   Hassan G, 2018, CELL MOL BIOL LETT, V23, DOI 10.1186/s11658-018-0080-6
   Hauser L, 2014, BLOOD, V123, P796, DOI 10.1182/blood-2013-09-524348
   Hayon Y, 2013, THROMB HAEMOSTASIS, V110, P323, DOI 10.1160/TH12-11-0875
   Hayon Y, 2012, CURR NEUROVASC RES, V9, P185, DOI 10.2174/156720212801619018
   Hayon Y, 2012, J MOL NEUROSCI, V47, P659, DOI 10.1007/s12031-012-9711-y
   He M, 2022, FRONT BIOENG BIOTECH, V10, DOI 10.3389/fbioe.2022.993436
   He M, 2020, CELL TRANSPLANT, V29, DOI 10.1177/0963689720931428
   Hechler B, 2017, HAEMATOLOGICA, V102, P502, DOI 10.3324/haematol.2017.180539
   Heijnen HFG, 1999, BLOOD, V94, P3791, DOI 10.1182/blood.V94.11.3791.423a22_3791_3799
   Henschler R, 2019, TRANSFUSION, V59, P1407, DOI 10.1111/trf.15174
   Hermida-Nogueira L, 2020, J PROTEOMICS, V210, DOI 10.1016/j.jprot.2019.103529
   Hesseler MJ, 2019, J AM ACAD DERMATOL, V81, P834, DOI 10.1016/j.jaad.2019.04.037
   Hoffman M, 2001, THROMB HAEMOSTASIS, V85, P958, DOI 10.1055/s-0037-1615947
   HOROWITZ B, 1992, BLOOD, V79, P826
   Hu CMJ, 2015, NATURE, V526, P118, DOI 10.1038/nature15373
   Hu SQ, 2021, NANO TODAY, V39, DOI 10.1016/j.nantod.2021.101210
   Huang JN, 2021, SCI REP-UK, V11, DOI 10.1038/s41598-021-91661-x
   Italiano JE, 2009, J THROMB HAEMOST, V7, P173, DOI 10.1111/j.1538-7836.2009.03387.x
   Italiano JE, 2008, BLOOD, V111, P1227, DOI 10.1182/blood-2007-09-113837
   Janus J., 2023, J Transfusion Med, V16, P23
   Javan MR, 2022, Transfus Apher Sci
   Johnson J, 2023, J EXTRACELL VESICLES, V12, DOI 10.1002/jev2.12332
   Johnson J, 2021, TRENDS BIOTECHNOL, V39, P598, DOI 10.1016/j.tibtech.2020.10.004
   Jónsdóttir-Buch S, 2014, J TISSUE ENG REGEN M, V8, P374
   Jonsdottir-Buch SM, 2015, CELL TRANSPLANT, V24, P1545, DOI 10.3727/096368914X683043
   Jonsdottir-Buch SM, 2013, PLOS ONE, V8, DOI 10.1371/journal.pone.0068984
   Kabiri Azadeh, 2014, Adv Biomed Res, V3, P138, DOI 10.4103/2277-9175.135156
   Kailashiya Jyotsna, 2019, Oncotarget, V10, P5835, DOI [10.18632/oncotarget.27223, 10.18632/oncotarget.27223]
   Kaiser-Guignard J, 2014, BLOOD REV, V28, P235, DOI 10.1016/j.blre.2014.07.005
   Kandoi S, 2018, SCI REP-UK, V8, DOI 10.1038/s41598-018-30772-4
   Kao CY, 2019, CURR OPIN BIOTECH, V60, P89, DOI 10.1016/j.copbio.2019.01.005
   Kao YC, 2016, CYTOTHERAPY, V18, P911, DOI 10.1016/j.jcyt.2016.04.002
   Kaps C, 2002, MED BIOL ENG COMPUT, V40, P485, DOI 10.1007/BF02345083
   Kapur R, 2015, J IMMUNOL, V194, P5579, DOI 10.4049/jimmunol.1500259
   Karimi N, 2022, J EXTRACELL VESICLES, V11, DOI 10.1002/jev2.12213
   Katz L, 2007, TRANSFUSION, V47, P1601, DOI 10.1111/j.1537-2995.2007.01330.x
   Kaufman RM, 2015, ANN INTERN MED, V162, P205, DOI 10.7326/M14-1589
   Kerris EWJ, 2020, J INVEST MED, V68, P813, DOI 10.1136/jim-2019-001195
   Keshtkar S, 2018, STEM CELL RES THER, V9, DOI 10.1186/s13287-018-0791-7
   KIEFFER N, 1990, ANNU REV CELL BIOL, V6, P329
   Kim HK, 2004, BRIT J HAEMATOL, V124, P376, DOI 10.1046/j.1365-2141.2003.04773.x
   Kintigh J, 2018, RES PRACT THROMB HAE, V2, P42, DOI 10.1002/rth2.12048
   Knutson F, 2015, VOX SANG, V109, P343, DOI 10.1111/vox.12287
   Kwon SY, 2014, VOX SANG, V107, P254, DOI 10.1111/vox.12158
   Laroche M, 2017, PLATELETS, V28, P235, DOI 10.1080/09537104.2016.1265925
   Lazar S, 2021, BLOOD, V137, P3192, DOI 10.1182/blood.2019004119
   Leiter O, 2020, FRONT IMMUNOL, V11, DOI 10.3389/fimmu.2020.00747
   Leiter O, 2019, PROG NEUROBIOL, V183, DOI 10.1016/j.pneurobio.2019.101695
   Lener T, 2015, J EXTRACELL VESICLES, V4, DOI 10.3402/jev.v4.30087
   LEVY JA, 1985, LANCET, V1, P1456
   Li QY, 2021, THERANOSTICS, V11, P3916, DOI 10.7150/thno.52496
   Liao X, 2020, J SURG RES, V246, P284, DOI 10.1016/j.jss.2019.09.019
   Lin HC, 2015, TRANSFUS APHER SCI, V53, P246, DOI 10.1016/j.transci.2015.10.002
   Lin L, 1997, TRANSFUSION, V37, P423, DOI 10.1046/j.1537-2995.1997.37497265344.x
   Lippi G, 2011, NAT REV CARDIOL, V8, P502, DOI 10.1038/nrcardio.2011.91
   Lopez E, 2019, SCI REP-UK, V9, DOI 10.1038/s41598-019-53724-y
   Lopez-Cantillo G, 2022, FRONT IMMUNOL, V13, DOI 10.3389/fimmu.2022.878209
   Lu YF, 2019, CURR OPIN BIOTECH, V58, P81, DOI 10.1016/j.copbio.2018.11.010
   Lukjanov V, 2021, J IMMUNOL RES, V2021, DOI 10.1155/2021/6644685
   Lundy DJ, 2016, SCI REP-UK, V6, DOI 10.1038/srep25613
   Ma QL, 2021, J CONTROL RELEASE, V329, P445, DOI 10.1016/j.jconrel.2020.11.064
   Ma QL, 2020, MATTER-US, V3, P287, DOI 10.1016/j.matt.2020.05.017
   Mabrouk M, 2023, SEMIN THROMB HEMOST, V49, P279, DOI 10.1055/s-0042-1756705
   Mantripragada VP, 2022, CURR RES TRANSL MED, V70, DOI 10.1016/j.retram.2022.103353
   Maouia A, 2020, TRANSFUS MED REV, V34, P209, DOI 10.1016/j.tmrv.2020.09.005
   Marchand M, 2018, CAN J OPHTHALMOL, V53, P266, DOI 10.1016/j.jcjo.2017.09.007
   Marcoux G, 2021, PLATELETS, V32, P340, DOI 10.1080/09537104.2020.1786043
   Marcoux G, 2019, TRANSFUSION, V59, P2403, DOI 10.1111/trf.15300
   Marcoux G, 2017, PLATELETS, V28, P272, DOI 10.1080/09537104.2016.1218455
   Margraf A, 2019, J IMMUNOL, V203, P2357, DOI 10.4049/jimmunol.1900899
   Marks DC, 2017, VOX SANG, V112, P310, DOI 10.1111/vox.12502
   Marrazzo P, 2016, STEM CELLS INT, V2016, DOI 10.1155/2016/7230987
   Marrocco C, 2013, TRANSFUSION, V53, P1808, DOI 10.1111/trf.12060
   Martínez CE, 2015, FRONT PHYSIOL, V6, DOI 10.3389/fphys.2015.00290
   Marx R E, 2001, Implant Dent, V10, P225
   Marx RE, 2004, J ORAL MAXIL SURG, V62, P489, DOI 10.1016/j.joms.2003.12.003
   Mastrogiacomo M, 2022, FRONT BIOENG BIOTECH, V10, DOI 10.3389/fbioe.2022.869408
   Mathieu M, 2019, NAT CELL BIOL, V21, P9, DOI 10.1038/s41556-018-0250-9
   Maumus M, 2020, FRONT BIOENG BIOTECH, V8, DOI 10.3389/fbioe.2020.00997
   McNicol A, 1999, THROMB RES, V95, P1, DOI 10.1016/S0049-3848(99)00015-8
   Melchinger H, 2019, FRONT CARDIOVASC MED, V6, DOI 10.3389/fcvm.2019.00153
   Meliciano A, 2023, PHARMACEUTICS, V15, DOI 10.3390/pharmaceutics15030953
   Melki I, 2017, PLATELETS, V28, P214, DOI 10.1080/09537104.2016.1265924
   Michelson A., 2002, Platelets
   Midekessa G, 2020, ACS OMEGA, V5, P16701, DOI 10.1021/acsomega.0c01582
   Mishan MA, 2022, INT OPHTHALMOL, V42, P1469, DOI 10.1007/s10792-021-02136-x
   Mishan MA, 2021, J OPHTHAL VIS RES, V16, P349, DOI 10.18502/jovr.v16i3.9431
   Narain A, 2017, NANOMEDICINE-UK, V12, P2677, DOI 10.2217/nnm-2017-0225
   Nebie O, 2022, CELL MOL LIFE SCI, V79, DOI 10.1007/s00018-022-04397-w
   Nebie O, 2021, BRAIN, V144, P3142, DOI 10.1093/brain/awab205
   Nebie O, 2021, PLATELETS, V32, P226, DOI 10.1080/09537104.2020.1732324
   Nebie O, 2019, J BIOMED SCI, V26, DOI 10.1186/s12929-019-0579-9
   Nielsen T, 2018, J EXTRACELL VESICLES, V7, DOI 10.1080/20013078.2018.1454777
   Niemann M, 2023, ARTHRITIS RES THER, V25, DOI 10.1186/s13075-022-02969-6
   Nording HM, 2015, FRONT IMMUNOL, V6, DOI 10.3389/fimmu.2015.00098
   Norris LA, 2003, BEST PRACT RES CL OB, V17, P369, DOI 10.1016/S1521-6934(03)00014-2
   Nowakowska P, 2018, CANCER IMMUNOL IMMUN, V67, P25, DOI 10.1007/s00262-017-2055-2
   Nurden AT, 2008, FRONT BIOSCI-LANDMRK, V13, DOI 10.2741/2947
   Nurden AT, 2018, FRONT BIOSCI-LANDMRK, V23, P726, DOI 10.2741/4613
   Nurden AT, 2011, THROMB HAEMOSTASIS, V105, pS13, DOI 10.1160/THS10-11-0720
   Nyam-Erdene A, 2021, ACS BIOMATER SCI ENG, V7, P5823, DOI 10.1021/acsbiomaterials.1c01226
   Obeid S, 2019, NANOMED-NANOTECHNOL, V20, DOI 10.1016/j.nano.2019.02.026
   Organization WH, 2022, Global status report on physical activity 2022
   Osselaer JC, 2008, VOX SANG, V94, P315, DOI 10.1111/j.1423-0410.2007.01035.x
   Palombella S, 2022, STEM CELL RES THER, V13, DOI 10.1186/s13287-022-02815-1
   Pasztorek M, 2019, FRONT BIOENG BIOTECH, V7, DOI 10.3389/fbioe.2019.00338
   Pietersz RNI, 1999, VOX SANG, V76, P231, DOI 10.1046/j.1423-0410.1999.7640231.x
   Pötter N, 2021, SCI REP-UK, V11, DOI 10.1038/s41598-021-99614-0
   Puhm F, 2021, ARTERIOSCL THROM VAS, V41, P87, DOI 10.1161/ATVBAHA.120.314644
   Qu SQ, 2022, ADV WOUND CARE, V11, P56, DOI 10.1089/wound.2020.1186
   Quail DF, 2013, NAT MED, V19, P1423, DOI 10.1038/nm.3394
   Rank A, 2011, VOX SANG, V100, P179, DOI 10.1111/j.1423-0410.2010.01385.x
   RAPAPORT SI, 1995, THROMB HAEMOSTASIS, V74, P7
   Raposo G, 2019, NAT REV MOL CELL BIO, V20, P509, DOI 10.1038/s41580-019-0158-7
   Rauz S, 2017, Eye (Lond), DOI 10.1038/eye.2017.209
   Razani E, 2022, J VIROL METHODS, V302, DOI 10.1016/j.jviromet.2022.114478
   Rebulla P, 2022, PATHOGENS, V11, DOI 10.3390/pathogens11020142
   REID KG, 1988, VOX SANG, V55, P75, DOI 10.1111/j.1423-0410.1988.tb05140.x
   Ren JQ, 2018, J TRANSL MED, V16, DOI 10.1186/s12967-018-1400-3
   Rendu F, 2001, PLATELETS, V12, P261, DOI 10.1080/09537100120068170
   Romano V, 2023, CORNEA, V42, P498, DOI 10.1097/ICO.0000000000003204
   Roth NJ, 2020, TRANSFUSION, V60, P2661, DOI 10.1111/trf.16022
   Sadallah S, 2011, J IMMUNOL, V186, P6543, DOI 10.4049/jimmunol.1002788
   Sarkar S, 2013, PHARM RES-DORDR, V30, P2785, DOI 10.1007/s11095-013-1097-1
   Schallmoser K, 2007, TRANSFUSION, V47, P1436, DOI 10.1111/j.1537-2995.2007.01220.x
   Schallmoser K, 2020, TRENDS BIOTECHNOL, V38, P13, DOI 10.1016/j.tibtech.2019.06.002
   Schallmoser Katharina, 2009, J Vis Exp, DOI 10.3791/1523
   Schenone M, 2004, CURR OPIN HEMATOL, V11, P272, DOI 10.1097/01.moh.0000130308.37353.d4
   Sender R, 2016, PLOS BIOL, V14, DOI 10.1371/journal.pbio.1002533
   Shih DTB, 2015, NEW BIOTECHNOL, V32, P199, DOI 10.1016/j.nbt.2014.06.001
   Shih DTB, 2011, TRANSFUSION, V51, P770, DOI 10.1111/j.1537-2995.2010.02915.x
   Simon TL., 2016, ROSSIS PRINCIPLES TR
   Simonsen JB, 2017, CIRC RES, V121, P920, DOI 10.1161/CIRCRESAHA.117.311767
   Sinauridze EI, 2007, THROMB HAEMOSTASIS, V97, P425, DOI 10.1160/TH06-06-0313
   Singh Ravindra P, 2009, Asian J Transfus Sci, V3, P86, DOI 10.4103/0973-6247.53882
   Slomka A, 2018, FRONT IMMUNOL, V9, DOI 10.3389/fimmu.2018.02723
   Sobral Patricia Marial, 2012, Rev. Bras. Hematol. Hemoter., V34, P231, DOI 10.5581/1516-8484.20120056
   Southworth TM, 2019, J KNEE SURG, V32, P37, DOI 10.1055/s-0038-1675170
   Spakova T, 2021, INT J MOL SCI, V22, DOI 10.3390/ijms22189701
   Stakos DA, 2013, PLATELETS, V24, P579, DOI 10.3109/09537104.2012.724483
   Stellos K, 2013, EUR HEART J, V34, P2548, DOI 10.1093/eurheartj/eht131
   Strandberg G, 2017, TRANSFUSION, V57, P1058, DOI 10.1111/trf.13998
   Su CY, 2009, VOX SANG, V97, P119, DOI 10.1111/j.1423-0410.2009.01180.x
   Sung PS, 2019, NAT COMMUN, V10, DOI 10.1038/s41467-019-10360-4
   Svajger U, 2017, CYTOTHERAPY, V19, P486, DOI 10.1016/j.jcyt.2017.01.005
   Sykes JG, 2018, EUR CELLS MATER, V35, P255, DOI 10.22203/eCM.v035a18
   Tancharoen W, 2019, MOL MED REP, V19, P5123, DOI 10.3892/mmr.2019.10182
   Tang JN, 2018, NAT BIOMED ENG, V2, P17, DOI 10.1038/s41551-017-0182-x
   Tao SC, 2017, INT J BIOL SCI, V13, P828, DOI 10.7150/ijbs.19776
   Tesic N, 2020, IMMUNOL INVEST, V49, P215, DOI 10.1080/08820139.2019.1624768
   Thiele T, 2012, BLOOD TRANSFUS-ITALY, V10, pS63, DOI 10.2450/2012.010S
   Thieme D, 2018, J TISSUE ENG REGEN M, V12, P557, DOI 10.1002/term.2574
   Thomas MR, 2015, THROMB HAEMOSTASIS, V114, P449, DOI 10.1160/TH14-12-1067
   Thomas SG., 2019, Platelets, P47, DOI DOI 10.1016/B978-0-12-813456-6.00003-5
   Tian YH, 2014, BIOMATERIALS, V35, P2383, DOI 10.1016/j.biomaterials.2013.11.083
   Torreggiani E, 2014, EUR CELLS MATER, V28, P137, DOI 10.22203/eCM.v028a11
   Trams E, 2022, CELLS-BASEL, V11, DOI 10.3390/cells11071080
   Tripisciano C, 2020, FRONT CELL DEV BIOL, V8, DOI 10.3389/fcell.2020.00298
   Tripisciano C, 2017, SCI REP-UK, V7, DOI 10.1038/s41598-017-03262-2
   Tseng CL, 2016, PLOS ONE, V11, DOI 10.1371/journal.pone.0153573
   Tseng CL, 2015, TRANSFUS APHER SCI, V53, P95, DOI 10.1016/j.transci.2015.05.016
   Tylek T, 2019, SCI REP-UK, V9, DOI 10.1038/s41598-019-40190-9
   Tynngård N, 2009, TRANSFUS APHER SCI, V41, P97, DOI 10.1016/j.transci.2009.07.001
   Uslu D, 2024, MOL DIVERS, V28, P449, DOI 10.1007/s11030-022-10591-6
   Vader P, 2016, ADV DRUG DELIVER REV, V106, P148, DOI 10.1016/j.addr.2016.02.006
   Valkonen S, 2019, TRANSFUS MED HEMOTH, V46, P267, DOI 10.1159/000499958
   van der Meer P, 2001, VOX SANG, V81, P102, DOI 10.1046/j.1423-0410.2001.00084.x
   van der Meer PF, 2018, TRANSFUS MED HEMOTH, V45, P98, DOI 10.1159/000487513
   van der Meer PF, 2016, TRANSFUS APHER SCI, V54, P164, DOI 10.1016/j.transci.2016.01.022
   van der Meer PF, 2015, TRANSFUS APHER SCI, V53, P99, DOI 10.1016/j.transci.2015.05.017
   van der Meijden PEJ, 2019, NAT REV CARDIOL, V16, P166, DOI 10.1038/s41569-018-0110-0
   Velier M, 2018, PLATELETS, V29, P496, DOI 10.1080/09537104.2017.1336212
   Costa LAV, 2023, AM J SPORT MED, V51, P1074, DOI 10.1177/03635465211062243
   Vennila R, 2019, ENDOCR METAB IMMUNE, V19, P1177, DOI 10.2174/1871530319666190226165910
   Viau S, 2017, PLOS ONE, V12, DOI 10.1371/journal.pone.0181406
   Walker S, 2019, THERANOSTICS, V9, P8001, DOI 10.7150/thno.37097
   Wang SJ, 2023, ADV CLIN EXP MED, V32, P865, DOI 10.17219/acem/159088
   Wang SY, 2020, SMALL STRUCT, V1, DOI 10.1002/sstr.202000018
   Wang TY, 2022, J NANOBIOTECHNOL, V20, DOI 10.1186/s12951-022-01639-8
   Wang TJ, 2017, TRANSFUS APHER SCI, V56, P769, DOI 10.1016/j.transci.2017.08.021
   Weisel JW, 2005, ADV PROTEIN CHEM, V70, P247, DOI 10.1016/S0065-3233(04)70008-X
   White JG, 2007, PLATELETS, 2ND EDITION, P45, DOI 10.1016/B978-012369367-9/50765-5
   WHITE JG, 1991, EUR J CELL BIOL, V56, P233
   WHO, 2021, Model Lists of Essential Medicines
   WHO, 2011, WHO TECH REP SER, V961, P148
   who, 2005, World Health Assemble 58.13. Blood safety: proposal to establish World Blood Donor Day
   Widyaningrum R, 2022, PLATELETS, V33, P1237, DOI 10.1080/09537104.2022.2105829
   Widyaningrum R, 2021, BIOMED PHARMACOTHER, V142, DOI 10.1016/j.biopha.2021.112046
   Wiklander OPB, 2019, SCI TRANSL MED, V11, DOI 10.1126/scitranslmed.aav8521
   Willaert B, 2008, TRANSFUS MED HEMOTH, V35, P118, DOI 10.1159/000118887
   Woodfin A, 2007, ARTERIOSCL THROM VAS, V27, P2514, DOI 10.1161/ATVBAHA.107.151456
   World Health Organization, 2023, Blood safety and availability
   World Health Organization Guidelines on good manufacturing practices for blood establishments, 2011, Annex 4, TRS No 961
   World Health Organization recommendations for the production control and regulation of human plasma for fractionation, 2005, Annex 4, TRS No 941
   Wu JP, 2021, CELL PROLIFERAT, V54, DOI 10.1111/cpr.13123
   Wu PIK, 2016, PHYS MED REH CLIN N, V27, P825, DOI 10.1016/j.pmr.2016.06.002
   Wu Yifan, 2023, IEEE Transactions on Visualization and Computer Graphics
   Wu YW, 2020, J BIOMED SCI, V27, DOI 10.1186/s12929-020-00633-2
   Xu PP, 2017, ONCOTARGET, V8, P58322, DOI 10.18632/oncotarget.16871
   Xu PP, 2017, SCI REP-UK, V7, DOI 10.1038/srep42632
   Xu Y, 2011, TRANSFUSION, V51, P363, DOI 10.1111/j.1537-2995.2010.02819.x
   Yáñez-Mó M, 2015, J EXTRACELL VESICLES, V4, DOI 10.3402/jev.v4.27066
   Zaldivia MTK, 2017, FRONT CARDIOVASC MED, V4, DOI 10.3389/fcvm.2017.00074
   Zarà M, 2022, FRONT BIOSCI-LANDMRK, V27, DOI 10.31083/j.fbl2705161
   Zhang J, 2020, TRANSL VIS SCI TECHN, V9, DOI 10.1167/tvst.9.4.24
   Zhu XH, 2022, BMC MUSCULOSKEL DIS, V23, DOI 10.1186/s12891-022-06073-3
NR 363
TC 77
Z9 85
U1 22
U2 36
PU BMC
PI LONDON
PA CAMPUS, 4 CRINAN ST, LONDON N1 9XW, ENGLAND
SN 1021-7770
EI 1423-0127
J9 J BIOMED SCI
JI J. Biomed. Sci.
PD SEP 14
PY 2023
VL 30
IS 1
AR 79
DI 10.1186/s12929-023-00972-w
PG 34
WC Cell Biology; Medicine, Research & Experimental
WE Science Citation Index Expanded (SCI-EXPANDED)
SC Cell Biology; Research & Experimental Medicine
GA W0V2B
UT WOS:001415849200001
PM 37704991
OA Green Submitted, gold
DA 2026-02-11
ER

PT J
AU Guerricchio, L
   Barile, L
   Bollini, S
AF Guerricchio, Laura
   Barile, Lucio
   Bollini, Sveva
TI Evolving Strategies for Extracellular Vesicles as Future Cardiac
   Therapeutics: From Macro- to Nano-Applications
SO INTERNATIONAL JOURNAL OF MOLECULAR SCIENCES
LA English
DT Review
DE paracrine effect; extracellular vesicle; heart disease; sustained
   release; delivery; myocardial targeting
ID MYOCARDIAL-INFARCTION; STEM-CELLS; CELLULAR BIOLOGY; EUROPEAN-SOCIETY;
   POSITION PAPER; WORKING GROUP; EXOSOMES; HEART; REPAIR; ANGIOGENESIS
AB Cardiovascular disease represents the foremost cause of mortality and morbidity worldwide, with a steadily increasing incidence due to the growth of the ageing population. Cardiac dysfunction leading to heart failure may arise from acute myocardial infarction (MI) as well as inflammatory- and cancer-related chronic cardiomyopathy. Despite pharmacological progress, effective cardiac repair represents an unmet clinical need, with heart transplantation being the only option for end-stage heart failure. The functional profiling of the biological activity of extracellular vesicles (EVs) has recently attracted increasing interest in the field of translational research for cardiac regenerative medicine. The cardioprotective and cardioactive potential of human progenitor stem/cell-derived EVs has been reported in several preclinical studies, and EVs have been suggested as promising paracrine therapy candidates for future clinical translation. Nevertheless, some compelling aspects must be properly addressed, including optimizing delivery strategies to meet patient needs and enhancing targeting specificity to the cardiac tissue. Therefore, in this review, we will discuss the most relevant aspects of the therapeutic potential of EVs released by human progenitors for cardiovascular disease, with a specific focus on the strategies that have been recently implemented to improve myocardial targeting and administration routes.
C1 [Guerricchio, Laura; Bollini, Sveva] Univ Genoa, Dept Expt Med DIMES, Biol Unit, I-16132 Genoa, Italy.
   [Barile, Lucio] Ente Osped Cantonale, Ist Cardioctr Ticino, Labs Translat Res, Cardiovasc Theranost, CH-6500 Bellinzona, Switzerland.
   [Barile, Lucio] Univ Svizzera Italiana, Euler Inst, Fac Biomed Sci, CH-6900 Lugano, Switzerland.
   [Bollini, Sveva] IRCCS Osped Policlin San Martino, Cellular Oncol Unit, I-16132 Genoa, Italy.
C3 University of Genoa; Universita della Svizzera Italiana; University of
   Genoa; IRCCS AOU San Martino IST
RP Bollini, S (corresponding author), Univ Genoa, Dept Expt Med DIMES, Biol Unit, I-16132 Genoa, Italy.; Bollini, S (corresponding author), IRCCS Osped Policlin San Martino, Cellular Oncol Unit, I-16132 Genoa, Italy.
EM laura.guerricchio@edu.unige.it; lucio.barile@eoc.ch;
   sveva.bollini@unige.it
RI Bollini, Sveva/J-6004-2016; Barile, Lucio/AGA-1735-2022
OI Bollini, Sveva/0000-0003-1076-0823; Barile, Lucio/0000-0002-5827-0439
FU Centro di Ricerca "E. Menni," Fondazione Poliambulanza Istituto
   Ospedaliero
FX The authors would like to thank Antonietta Silini, from Centro di
   Ricerca "E. Menni," Fondazione Poliambulanza Istituto Ospedaliero in
   Brescia, Italy, for critical reading and assistance in revising the
   English grammar and style of the manuscript.
CR Adamiak M, 2018, CIRC RES, V122, P296, DOI 10.1161/CIRCRESAHA.117.311769
   Akbar A, 2022, CELLS-BASEL, V11, DOI 10.3390/cells11020186
   Akhmerov A, 2022, CELLS-BASEL, V11, DOI 10.3390/cells11142229
   ALEXANDER J, 1979, NEW ENGL J MED, V300, P278, DOI 10.1056/NEJM197902083000603
   Alic VK, 2022, BIOMEDICINES, V10, DOI 10.3390/biomedicines10040785
   Amini H, 2017, J CARDIOVASC THORAC, V9, P127, DOI 10.15171/jcvtr.2017.22
   Antes TJ, 2018, J NANOBIOTECHNOL, V16, DOI 10.1186/s12951-018-0388-4
   Balbi C, 2021, EBIOMEDICINE, V67, DOI 10.1016/j.ebiom.2021.103369
   Balbi C, 2020, STEM CELLS, V38, P1387, DOI 10.1002/stem.3261
   Balbi C, 2020, CELLS-BASEL, V9, DOI 10.3390/cells9030724
   Balbi C, 2019, INT J CARDIOL, V287, P87, DOI 10.1016/j.ijcard.2019.04.011
   Bao QQ, 2022, FRONT MOL BIOSCI, V8, DOI 10.3389/fmolb.2021.796385
   Barile L, 2024, EUR HEART J, V45, P1602, DOI 10.1093/eurheartj/ehae089
   Barile L, 2014, CARDIOVASC RES, V103, P530, DOI 10.1093/cvr/cvu167
   Bebelman MP, 2018, PHARMACOL THERAPEUT, V188, P1, DOI 10.1016/j.pharmthera.2018.02.013
   Bergmann O, 2009, SCIENCE, V324, P98, DOI 10.1126/science.1164680
   Bian SY, 2014, J MOL MED, V92, P387, DOI 10.1007/s00109-013-1110-5
   Biemmi V, 2020, THERANOSTICS, V10, P2773, DOI 10.7150/thno.39072
   Bollini S, 2018, FRONT PHYSIOL, V9, DOI 10.3389/fphys.2018.01497
   Brennan K, 2020, SCI REP-UK, V10, DOI 10.1038/s41598-020-57497-7
   Broughton KM, 2018, CIRC RES, V122, P1151, DOI 10.1161/CIRCRESAHA.117.312586
   Buntsma N, 2023, ADV EXP MED BIOL, V1418, P81, DOI 10.1007/978-981-99-1443-2_6
   Burrello J, 2020, SCI REP-UK, V10, DOI 10.1038/s41598-020-73411-7
   Burrello J, 2022, VASC PHARMACOL, V145, DOI 10.1016/j.vph.2022.106999
   Burrello J, 2022, TRANSL RES, V244, P114, DOI 10.1016/j.trsl.2022.02.005
   Busatto S, 2018, CELLS-BASEL, V7, DOI 10.3390/cells7120273
   Ester MC, 2023, PHARMACEUTICS, V15, DOI 10.3390/pharmaceutics15020663
   Castellani C, 2020, J HEART LUNG TRANSPL, V39, P1136, DOI 10.1016/j.healun.2020.06.011
   Chen JC, 2022, FRONT BIOENG BIOTECH, V9, DOI 10.3389/fbioe.2021.811971
   Chen PE, 2023, ACTA BIOMATER, V169, P372, DOI 10.1016/j.actbio.2023.08.022
   Chen ZL, 2017, CIRC RES, V121, P451, DOI 10.1161/CIRCRESAHA.117.311170
   Ciullo A, 2019, INT J MOL SCI, V20, DOI 10.3390/ijms20030468
   Colombo M, 2014, ANNU REV CELL DEV BI, V30, P255, DOI 10.1146/annurev-cellbio-101512-122326
   Constantin A, 2022, FRONT PHARMACOL, V13, DOI 10.3389/fphar.2022.1003684
   Contreras H, 2023, FRONT NANOTECHNOL, V5, DOI 10.3389/fnano.2023.1146772
   Correa BL, 2021, CARDIOVASC RES, V117, P292, DOI 10.1093/cvr/cvaa028
   Costa A, 2022, FRONT BIOENG BIOTECH, V10, DOI 10.3389/fbioe.2022.902038
   Costa A, 2022, INT J MOL SCI, V23, DOI 10.3390/ijms23020590
   Davidson SM, 2019, CARDIOVASC RES, V115, P1156, DOI 10.1093/cvr/cvy314
   de Abreu RC, 2020, NAT REV CARDIOL, V17, P685, DOI 10.1038/s41569-020-0389-5
   de Couto G, 2017, CIRCULATION, V136, P200, DOI 10.1161/CIRCULATIONAHA.116.024590
   del Campo CV, 2022, CARDIOVASC RES, V118, P597, DOI 10.1093/cvr/cvab054
   Deng SQ, 2019, INT J BIOCHEM CELL B, V114, DOI 10.1016/j.biocel.2019.105564
   Desgres M, 2023, FRONT CARDIOVASC MED, V10, DOI 10.3389/fcvm.2023.1206279
   Dominkus PP, 2018, BBA-BIOMEMBRANES, V1860, P1350, DOI 10.1016/j.bbamem.2018.03.013
   Du S, 2023, J NANOBIOTECHNOL, V21, DOI 10.1186/s12951-023-01973-5
   Emmert MY, 2024, EUR HEART J, V45, P728, DOI 10.1093/eurheartj/ehad636
   Ferrini A, 2019, FRONT CARDIOVASC MED, V6, DOI 10.3389/fcvm.2019.00026
   Firoozi S, 2020, BIOCHEM BIOPH RES CO, V524, P903, DOI 10.1016/j.bbrc.2020.02.009
   Franco C, 2023, INT J MOL SCI, V24, DOI 10.3390/ijms24043663
   Gallet R, 2017, EUR HEART J, V38, P201, DOI 10.1093/eurheartj/ehw240
   Gallo A, 2022, INT J MOL SCI, V23, DOI 10.3390/ijms23020863
   Gámez-Valero A, 2016, SCI REP-UK, V6, DOI 10.1038/srep33641
   Gao H, 2024, BMC CARDIOVASC DISOR, V24, DOI 10.1186/s12872-024-03742-0
   Gebara N, 2022, J EXTRACELL VESICLES, V11, DOI 10.1002/jev2.12217
   Gnecchi M, 2006, FASEB J, V20, P661, DOI 10.1096/fj.05-5211com
   Guha A, 2021, ESC HEART FAIL, V8, P2866, DOI 10.1002/ehf2.13362
   Guo YJ, 2020, CELL DEATH DIS, V11, DOI 10.1038/s41419-020-2542-9
   Haraszti RA, 2018, MOL THER, V26, P2838, DOI 10.1016/j.ymthe.2018.09.015
   Hinzman CP, 2022, J TRANSL MED, V20, DOI 10.1186/s12967-022-03414-7
   Hu JJ, 2021, CARDIOVASC DIAGN THE, V11, P348, DOI 10.21037/cdt-20-1032
   Hutcheson JD, 2018, CURR OPIN CARDIOL, V33, P290, DOI 10.1097/HCO.0000000000000510
   Ibrahim AGE, 2014, STEM CELL REP, V2, P606, DOI 10.1016/j.stemcr.2014.04.006
   Jafarzadeh-Esfehani R, 2020, CURR DRUG TARGETS, V21, P89, DOI 10.2174/1389450120666190821153557
   Jiang JZ, 2023, ADV HEALTHC MATER, V12, DOI 10.1002/adhm.202300052
   Joshi BS, 2020, ACS NANO, V14, P4444, DOI 10.1021/acsnano.9b10033
   Kakarla R, 2020, EXP MOL MED, V52, P1, DOI 10.1038/s12276-019-0362-8
   Kang JY, 2023, J EXTRACELL VESICLES, V12, DOI 10.1002/jev2.12371
   Kanki S, 2011, J MOL CELL CARDIOL, V50, P841, DOI 10.1016/j.yjmcc.2011.02.003
   Kervadec A, 2016, J HEART LUNG TRANSPL, V35, P795, DOI 10.1016/j.healun.2016.01.013
   Kim H, 2018, BIOCHEM BIOPH RES CO, V499, P803, DOI 10.1016/j.bbrc.2018.03.227
   Kim YB, 2022, ANAL CHEM, V94, P8958, DOI 10.1021/acs.analchem.2c00806
   Klibi J, 2009, BLOOD, V113, P1957, DOI 10.1182/blood-2008-02-142596
   Klyachko NL, 2020, PHARMACEUTICS, V12, DOI 10.3390/pharmaceutics12121171
   Ko M, 2023, ACS APPL MATER INTER, V15, P26069, DOI 10.1021/acsami.3c00446
   Lee ST, 2011, J AM COLL CARDIOL, V57, P455, DOI 10.1016/j.jacc.2010.07.049
   Li K, 2018, METHODS MOL BIOL, V1740, P69, DOI 10.1007/978-1-4939-7652-2_7
   Li QY, 2021, THERANOSTICS, V11, P3916, DOI 10.7150/thno.52496
   Litvinukova M, 2020, NATURE, V588, P466, DOI 10.1038/s41586-020-2797-4
   Lundy Scott D, 2014, Curr Treat Options Cardiovasc Med, V16, P319, DOI 10.1007/s11936-014-0319-0
   Lv KQ, 2019, THERANOSTICS, V9, P7403, DOI 10.7150/thno.32637
   Ma L, 2015, CELL RES, V25, P24, DOI 10.1038/cr.2014.135
   Madonna R, 2016, EUR HEART J, V37, P1789, DOI 10.1093/eurheartj/ehw113
   McGuire MJ, 2004, J MOL BIOL, V342, P171, DOI 10.1016/j.jmb.2004.06.029
   Menasché P, 2018, NAT REV CARDIOL, V15, P659, DOI 10.1038/s41569-018-0013-0
   Mentkowski KI, 2019, SCI REP-UK, V9, DOI 10.1038/s41598-019-46407-1
   Michel NA, 2022, FRONT CARDIOVASC MED, V9, DOI 10.3389/fcvm.2022.868466
   Milano G, 2020, CARDIOVASC RES, V116, P383, DOI 10.1093/cvr/cvz108
   Minciacchi VR, 2015, SEMIN CELL DEV BIOL, V40, P41, DOI 10.1016/j.semcdb.2015.02.010
   Monguió-Tortajada M, 2022, THERANOSTICS, V12, P4656, DOI 10.7150/thno.72289
   Monguió-Tortajada M, 2021, BIOACT MATER, V6, P3314, DOI 10.1016/j.bioactmat.2021.02.026
   Mulcahy LA, 2014, J EXTRACELL VESICLES, V3, DOI 10.3402/jev.v3.24641
   Murphy DE, 2019, EXP MOL MED, V51
   Nakamura Y, 2015, FEBS LETT, V589, P1257, DOI 10.1016/j.febslet.2015.03.031
   Nazari-Shafti TZ, 2020, STEM CELL TRANSL MED, V9, P1558, DOI 10.1002/sctm.19-0432
   Nordin JZ, 2015, NANOMED-NANOTECHNOL, V11, P879, DOI 10.1016/j.nano.2015.01.003
   Otero-Ortega L, 2021, BIOMEDICINES, V9, DOI 10.3390/biomedicines9070786
   Paoletti C, 2018, CELLS-BASEL, V7, DOI 10.3390/cells7090114
   Pezzana C, 2022, BIOMATERIALS, V291, DOI 10.1016/j.biomaterials.2022.121877
   Popena I, 2018, CELL COMMUN SIGNAL, V16, DOI 10.1186/s12964-018-0229-y
   Ren Y, 2023, GENET MOL BIOL, V46, DOI [10.1590/1678-4685-GMB-2022-0221, 10.1590/1678-4685-gmb-2022-0221]
   Riaud M, 2020, PHARMACEUTICS, V12, DOI 10.3390/pharmaceutics12121195
   Roger VL, 2013, CIRC RES, V113, P646, DOI 10.1161/CIRCRESAHA.113.300268
   Sadeghi S, 2023, INFLAMMOPHARMACOLOGY, V31, P145, DOI 10.1007/s10787-022-01115-7
   Saheera S, 2021, AM J PHYSIOL-HEART C, V320, pH1749, DOI 10.1152/ajpheart.00925.2020
   Sanz-Ros J, 2023, INT J MOL SCI, V24, DOI 10.3390/ijms24032344
   Schiano C, 2023, INT J MOL SCI, V24, DOI 10.3390/ijms24087509
   Segers VFM, 2008, NATURE, V451, P937, DOI 10.1038/nature06800
   Shouman S, 2021, ADV EXP MED BIOL, V1312, P51, DOI 10.1007/5584_2020_594
   Sid-Otmane C, 2020, J TRANSL MED, V18, DOI 10.1186/s12967-020-02504-8
   Silva-Palacios A, 2022, PHARMACEUTICALS-BASE, V15, DOI 10.3390/ph15080925
   Sluijter JPG, 2018, CARDIOVASC RES, V114, P19, DOI 10.1093/cvr/cvx211
   Stenz KT, 2020, BIOMEDICINES, V8, DOI 10.3390/biomedicines8080248
   Stepien EL, 2021, BIO-ALGORITHMS MED-S, V17, P301, DOI 10.1515/bams-2021-0183
   Streef TJJ, 2021, FRONT CARDIOVASC MED, V8, DOI 10.3389/fcvm.2021.750243
   Su T, 2019, ADV FUNCT MATER, V29, DOI 10.1002/adfm.201803567
   Taiariol L, 2022, CHEM REV, V122, P340, DOI 10.1021/acs.chemrev.1c00484
   Takayama Y, 2019, MOLECULES, V24, DOI 10.3390/molecules24010172
   Takov K, 2020, BASIC RES CARDIOL, V115, DOI 10.1007/s00395-020-0785-3
   Tang JN, 2022, ADV HEALTHC MATER, V11, DOI 10.1002/adhm.202100312
   Tenchov R, 2022, ACS NANO, V16, P17802, DOI 10.1021/acsnano.2c08774
   Truby LK, 2020, JACC-HEART FAIL, V8, P523, DOI 10.1016/j.jchf.2020.01.014
   van Niel G, 2018, NAT REV MOL CELL BIO, V19, P213, DOI 10.1038/nrm.2017.125
   Vanderboom PM, 2021, CELL REP METHODS, V1, DOI 10.1016/j.crmeth.2021.100055
   Vandergriff A, 2018, THERANOSTICS, V8, P1869, DOI 10.7150/thno.20524
   Varderidou-Minasian S, 2020, THERANOSTICS, V10, P5979, DOI 10.7150/thno.40122
   Verdera HC, 2017, J CONTROL RELEASE, V266, P100, DOI 10.1016/j.jconrel.2017.09.019
   Vilaça-Faria H, 2019, CELLS-BASEL, V8, DOI 10.3390/cells8020118
   Volkova M, 2011, CURR CARDIOL REV, V7, P214, DOI 10.2174/157340311799960645
   Wang L, 2023, WORLD J STEM CELLS, V15, P897, DOI 10.4252/wjsc.v15.i9.897
   Wang X, 2018, J AM HEART ASSOC, V7, DOI 10.1161/JAHA.118.008737
   Wang YX, 2018, J BIOMED NANOTECHNOL, V14, P968, DOI 10.1166/jbn.2018.2493
   Welsh JA, 2024, J EXTRACELL VESICLES, V13, DOI [10.1002/jev2.12404, 10.1002/jev2.12451]
   Yang LB, 2022, BMC CARDIOVASC DISOR, V22, DOI 10.1186/s12872-022-02508-w
   Yang PX, 2021, FRONT IMMUNOL, V12, DOI 10.3389/fimmu.2021.771551
   Zahid M, 2010, PLOS ONE, V5, DOI 10.1371/journal.pone.0012252
   Zhang HY, 2019, NAT PROTOC, V14, P1027, DOI 10.1038/s41596-019-0126-x
   Zhang J, 2019, BIOMED RES INT, V2019, DOI 10.1155/2019/1642575
   Zhang JY, 2016, INT J BIOL SCI, V12, P1472, DOI 10.7150/ijbs.15514
   Zhang N, 2020, BIOMATERIALS, V255, DOI 10.1016/j.biomaterials.2020.120168
   Zhang R, 2023, JACC-CLIN ELECTROPHY, V9, P147, DOI 10.1016/j.jacep.2022.09.012
   Zhang XL, 2010, EXP BIOL MED, V235, P1505, DOI 10.1258/ebm.2010.010175
   Zhao XX, 2019, CELL DISCOV, V5, DOI 10.1038/s41421-019-0093-y
   Zhao YY, 2015, STEM CELLS INT, V2015, DOI 10.1155/2015/761643
   Zhu DS, 2021, NAT COMMUN, V12, DOI 10.1038/s41467-021-21682-7
   Zhu LP, 2018, THERANOSTICS, V8, P6163, DOI 10.7150/thno.28021
NR 146
TC 3
Z9 3
U1 0
U2 5
PU MDPI
PI BASEL
PA MDPI AG, Grosspeteranlage 5, CH-4052 BASEL, SWITZERLAND
SN 1661-6596
EI 1422-0067
J9 INT J MOL SCI
JI Int. J. Mol. Sci.
PD JUN
PY 2024
VL 25
IS 11
AR 6187
DI 10.3390/ijms25116187
PG 21
WC Biochemistry & Molecular Biology; Chemistry, Multidisciplinary
WE Science Citation Index Expanded (SCI-EXPANDED)
SC Biochemistry & Molecular Biology; Chemistry
GA UA1J3
UT WOS:001245247900001
PM 38892376
OA Green Submitted, gold
DA 2026-02-11
ER

PT J
AU Najar, M
   Martel-Pelletier, J
   Pelletier, JP
   Fahmi, H
AF Najar, Mehdi
   Martel-Pelletier, Johanne
   Pelletier, Jean Pierre
   Fahmi, Hassan
TI Novel insights for improving the therapeutic safety and efficiency of
   mesenchymal stromal cells
SO WORLD JOURNAL OF STEM CELLS
LA English
DT Review
DE Cell-therapy; Mesenchymal stromal cells; Safety; Extracellular vesicles;
   Efficiency; Preconditioning
ID STEM-CELLS; BONE-MARROW; IN-VITRO; INFLAMMATION; ENGRAFTMENT;
   COMPLEMENT; ACTIVATION; PROFILES; EXOSOMES; ROLES
AB Mesenchymal stromal cells (MSCs) have attracted great interest in the field of regenerative medicine. They can home to damaged tissue, where they can exert pro-regenerative and anti- inflammatory properties. These therapeutic effects involve the secretion of growth factors, cytokines, and chemokines. Moreover, the functions of MSCs could be mediated by extracellular vesicles (EVs) that shuttle various signaling messengers. Although preclinical studies and clinical trials have demonstrated promising therapeutic results, the efficiency and the safety of MSCs need to be improved. After transplantation, MSCs face harsh environmental conditions, which likely dampen their therapeutic efficacy. A possible strategy aiming to improve the survival and therapeutic functions of MSCs needs to be developed. The preconditioning of MSCs ex vivo would strength their capacities by preparing them to survive and to better function in this hostile environment. In this review, we will discuss several preconditioning approaches that may improve the therapeutic capacity of MSCs. As stated above, EVs can recapitulate the beneficial effects of MSCs and may help avoid many risks associated with cell transplantation. As a result, this novel type of cell-free therapy may be safer and more efficient than the whole cell product. We will, therefore, also discuss current knowledge regarding the therapeutic properties of MSC-derived EVs.
C1 [Najar, Mehdi; Martel-Pelletier, Johanne; Pelletier, Jean Pierre; Fahmi, Hassan] Univ Montreal, Dept Med, Osteoarthritis Res Unit, Univ Montreal Hosp Res Ctr CRCHUM, 900 St Denis St,R Tower,11th Floor, Montreal, PQ H2X 0A9, Canada.
C3 Universite de Montreal
RP Najar, M (corresponding author), Univ Montreal, Dept Med, Osteoarthritis Res Unit, Univ Montreal Hosp Res Ctr CRCHUM, 900 St Denis St,R Tower,11th Floor, Montreal, PQ H2X 0A9, Canada.
EM mnajar@ulb.ac.be
RI Pelletier, Jean-Pierre/AAG-2896-2019; Martel-Pelletier,
   Johanne/AAG-2928-2019
FU La Chaire en Arthrose de l'Universite de Montreal
FX Supported by La Chaire en Arthrose de l'Universite de Montreal.
CR Abbasi-Malati Z, 2018, STEM CELL REV REP, V14, P484, DOI 10.1007/s12015-018-9817-x
   Abdulkhaleq LA, 2018, VET WORLD, V11, P627, DOI 10.14202/vetworld.2018.627-635
   Akbari KRA, 2020, IRAN J IMMUNOL, V17, P41, DOI 10.22034/iji.2020.80293
   Alzahrani FA, 2019, AM J TRANSL RES, V11, P2887
   Azar YM, 2020, WOUND REPAIR REGEN, V28, P506, DOI 10.1111/wrr.12815
   Basmaeil Y, 2020, TISSUE ENG REGEN MED, V17, P209
   Batsali AK, 2020, J CLIN MED, V9, DOI 10.3390/jcm9030856
   Carrillo-Gálvez AB, 2020, STEM CELL TRANSL MED, V9, P636, DOI 10.1002/sctm.19-0372
   Bernardo ME, 2013, CELL STEM CELL, V13, P392, DOI 10.1016/j.stem.2013.09.006
   Bieback K, 2019, TRANSFUSION, V59, P2164, DOI 10.1111/trf.15252
   Börger V, 2020, CYTOTHERAPY, V22, P482, DOI 10.1016/j.jcyt.2020.05.002
   Börger V, 2017, INT J MOL SCI, V18, DOI 10.3390/ijms18071450
   Budgude P, 2020, CELL BIOL INT, V44, P1078, DOI 10.1002/cbin.11313
   Bulati M, 2020, FRONT IMMUNOL, V11, DOI 10.3389/fimmu.2020.00054
   Buyl K, 2020, J CLIN MED, V9, DOI 10.3390/jcm9030696
   Carpintero-Fernández P, 2017, FRONT MOL BIOSCI, V4, DOI 10.3389/fmolb.2017.00079
   Carreras-Planella L, 2019, FRONT IMMUNOL, V10, DOI 10.3389/fimmu.2019.01288
   Chen Y, 2019, TISSUE ENG PART B-RE, V25, P492, DOI [10.1089/ten.TEB.2019.0131, 10.1089/ten.teb.2019.0131]
   Chen Z, 2018, STEM CELLS INT, V2018, DOI 10.1155/2018/7045245
   da Cunha FF, 2020, CELLS-BASEL, V9, DOI 10.3390/cells9041059
   Davies LC, 2017, STEM CELLS, V35, P766, DOI 10.1002/stem.2509
   De Francesco F, 2019, FRONT CELL DEV BIOL, V7, DOI 10.3389/fcell.2019.00193
   De Kock J, 2020, CELLS-BASEL, V9, DOI 10.3390/cells9040914
   Di Giovanni E, 2020, INT J MOL SCI, V21, DOI 10.3390/ijms21051638
   Martin-Rufino JD, 2019, FRONT BIOENG BIOTECH, V7, DOI 10.3389/fbioe.2019.00308
   dos Santos GG, 2017, STEM CELL REV REP, V13, P482, DOI 10.1007/s12015-017-9746-0
   Durand N, 2019, J CLIN MED, V8, DOI 10.3390/jcm8040497
   Ezquer FE, 2017, CELL ADHES MIGR, V11, P110, DOI 10.1080/19336918.2016.1197480
   Fayyad-Kazan M, 2017, MED SCI MONIT BASIC, V23, P87, DOI 10.12659/MSMBR.903518
   García JR, 2019, BIOMATERIALS, V220, DOI 10.1016/j.biomaterials.2019.119403
   García-Sánchez D, 2019, WORLD J STEM CELLS, V11, P748, DOI 10.4252/wjsc.v11.i10.748
   Gavin C, 2019, FRONT IMMUNOL, V10, DOI 10.3389/fimmu.2019.02249
   Giebel Bernd, 2017, Stem Cell Investig, V4, P84, DOI [10.21037/sci.2017.09.06, 10.21037/sci.2017.09.06]
   Giri TK, 2019, CURR STEM CELL RES T, V14, P117, DOI 10.2174/1574888X13666180502103831
   Gomzikova MO, 2019, FRONT IMMUNOL, V10, DOI 10.3389/fimmu.2019.02663
   Guan QD, 2017, CLIN PROTEOM, V14, DOI 10.1186/s12014-017-9161-1
   Guerrouahen BS, 2019, STEM CELLS INT, V2019, DOI 10.1155/2019/7219297
   Hu CX, 2018, J CELL MOL MED, V22, P1428, DOI 10.1111/jcmm.13492
   Huang Y, 2020, AGING-US, V12, P10931, DOI 10.18632/aging.103307
   Hwang OK, 2020, TISSUE ENG REGEN MED, V17, P335, DOI 10.1007/s13770-020-00265-5
   Jafari M, 2020, CYTOTECHNOLOGY, V72, P57, DOI 10.1007/s10616-019-00357-8
   Joo HS, 2020, INT J MOL SCI, V21, DOI 10.3390/ijms21030727
   Kawai T, 2009, INT IMMUNOL, V21, P317, DOI 10.1093/intimm/dxp017
   Kim H, 2020, MOL THER, V28, P1628, DOI 10.1016/j.ymthe.2020.04.020
   Kim SH, 2019, J BIOL CHEM, V294, P8424, DOI 10.1074/jbc.RA119.008673
   Kordelas L, 2019, INT J MOL SCI, V20, DOI 10.3390/ijms20071642
   Kumar LP, 2019, CYTOKINE GROWTH F R, V46, P1, DOI 10.1016/j.cytogfr.2019.04.002
   Lai RC, 2016, J EXTRACELL VESICLES, V5, DOI 10.3402/jev.v5.29828
   Laing AG, 2019, PLOS ONE, V14, DOI 10.1371/journal.pone.0213170
   Lee HJ, 2019, FRONT IMMUNOL, V10, DOI 10.3389/fimmu.2019.01659
   Lee S, 2015, OXID MED CELL LONGEV, V2015, DOI 10.1155/2015/632902
   Lee SJ, 2019, CELL TRANSPLANT, V28, P932, DOI 10.1177/0963689719842166
   Leyendecker A, 2020, STEM CELLS INT, V2020, DOI 10.1155/2020/3670412
   Li LP, 2016, STEM CELLS INT, V2016, DOI 10.1155/2016/9682757
   Li Y, 2016, MOL THER, V24, P1665, DOI 10.1038/mt.2016.142
   Li Y, 2012, BLOOD, V120, P3436, DOI 10.1182/blood-2012-03-420612
   Li YH, 2019, CELL MOL IMMUNOL, V16, P908, DOI 10.1038/s41423-019-0204-6
   Liang B, 2019, STEM CELL RES THER, V10, DOI 10.1186/s13287-019-1410-y
   Lim JE, 2017, TISSUE ENG REGEN MED, V14, P679, DOI 10.1007/s13770-017-0097-3
   Linero I, 2014, PLOS ONE, V9, DOI 10.1371/journal.pone.0107001
   Loebel C, 2018, CELL STEM CELL, V22, P325, DOI 10.1016/j.stem.2018.01.014
   Maacha S, 2020, STEM CELLS INT, V2020, DOI 10.1155/2020/4356359
   Mardpour S, 2019, J CELL PHYSIOL, V234, P8249, DOI 10.1002/jcp.27669
   Martinez VG, 2017, STEM CELL RES THER, V8, DOI 10.1186/s13287-017-0659-2
   Mendt M, 2019, BONE MARROW TRANSPL, V54, P789, DOI 10.1038/s41409-019-0616-z
   Michael S, 2016, FRONT CELL DEV BIOL, V4, DOI 10.3389/fcell.2016.00118
   Moll G, 2011, PLOS ONE, V6, DOI 10.1371/journal.pone.0021703
   Mu Y, 2020, BIOCHEM BIOPH RES CO, V525, P46, DOI 10.1016/j.bbrc.2020.02.051
   Munir S, 2020, EMBO REP, V21, DOI 10.15252/embr.201948777
   Noronha NCND, 2019, STEM CELL RES THER, V10, DOI 10.1186/s13287-019-1224-y
   Najar M, 2019, J CLIN MED, V8, DOI 10.3390/jcm8050626
   Najar M, 2019, INFLAMM RES, V68, P167, DOI 10.1007/s00011-018-1198-8
   Najar M, 2018, HEPATOBIL SURG NUTR, V7, P331, DOI 10.21037/hbsn.2018.05.01
   Najar M, 2018, INFLAMM RES, V67, P467, DOI 10.1007/s00011-018-1131-1
   Najar M, 2018, CELL J, V20, P250, DOI 10.22074/cellj.2018.5104
   Najar M, 2017, IMMUNE NETW, V17, P89, DOI 10.4110/in.2017.17.2.89
   Najar M, 2015, STEM CELL REV REP, V11, P442, DOI 10.1007/s12015-014-9567-3
   Najar M, 2012, IMMUNOL LETT, V146, P50, DOI 10.1016/j.imlet.2012.04.017
   Niu J, 2017, ONCOTARGET, V8, P99784, DOI 10.18632/oncotarget.21549
   Ocansey DKW, 2020, J TRANSL MED, V18, DOI 10.1186/s12967-020-02234-x
   Philippart P, 2014, TISSUE ENG PT A, V20, P160, DOI [10.1089/ten.tea.2013.0244, 10.1089/ten.TEA.2013.0244]
   Poggi A, 2018, FRONT IMMUNOL, V9, DOI 10.3389/fimmu.2018.01342
   Qi K, 2018, CELL IMMUNOL, V326, P86, DOI 10.1016/j.cellimm.2017.11.010
   Ragni E, 2020, STEM CELL RES THER, V11, DOI 10.1186/s13287-020-01677-9
   Raicevic G, 2012, TISSUE ENG PT A, V18, P1410, DOI [10.1089/ten.TEA.2011.0434, 10.1089/ten.tea.2011.0434]
   Raicevic G, 2011, CELL IMMUNOL, V270, P207, DOI 10.1016/j.cellimm.2011.05.010
   Raicevic G, 2010, HUM IMMUNOL, V71, P235, DOI 10.1016/j.humimm.2009.12.005
   Sousa CRE, 2017, EMBO MOL MED, V9, P285, DOI 10.15252/emmm.201607227
   Rohde E, 2019, CYTOTHERAPY, V21, P581, DOI 10.1016/j.jcyt.2018.12.006
   Rosová I, 2008, STEM CELLS, V26, P2173, DOI 10.1634/stemcells.2007-1104
   Saldaña L, 2019, STEM CELL RES THER, V10, DOI 10.1186/s13287-019-1156-6
   Sallustio F, 2019, STEM CELLS INT, V2019, DOI 10.1155/2019/6795845
   Saparov A, 2016, STEM CELLS INT, V2016, DOI 10.1155/2016/3924858
   Schraufstatter IU, 2009, J IMMUNOL, V182, P3827, DOI 10.4049/jimmunol.0803055
   Seo Y, 2019, STEM CELLS INT, V2019, DOI 10.1155/2019/5126156
   Shi Y, 2015, CELL DEATH DIFFER, V22, P1891, DOI 10.1038/cdd.2015.127
   Showalter MR, 2019, BIOCHEM BIOPH RES CO, V512, P729, DOI 10.1016/j.bbrc.2019.03.119
   Silva-Carvalho AÉ, 2019, CYTOKINE GROWTH F R, V47, P32, DOI 10.1016/j.cytogfr.2019.05.006
   Silveira GD, 2019, FRONT MOL NEUROSCI, V11, DOI 10.3389/fnmol.2018.00489
   Sobacchi C, 2017, FRONT BIOENG BIOTECH, V5, DOI 10.3389/fbioe.2017.00032
   Sung DK, 2019, INT J MOL SCI, V20, DOI 10.3390/ijms20122899
   Serejo TRT, 2019, CELLS-BASEL, V8, DOI 10.3390/cells8010022
   Tsiapalis D, 2020, CELLS-BASEL, V9, DOI 10.3390/cells9040991
   Tu ZD, 2010, STEM CELLS DEV, V19, P1803, DOI 10.1089/scd.2009.0418
   van Megen KM, 2019, FRONT IMMUNOL, V10, DOI 10.3389/fimmu.2019.00694
   Varderidou-Minasian S, 2020, THERANOSTICS, V10, P5979, DOI 10.7150/thno.40122
   Vigo T, 2019, CELL DEATH DIS, V10, DOI 10.1038/s41419-019-1336-4
   Wang G, 2018, CELL DEATH DIFFER, V25, P1209, DOI 10.1038/s41418-017-0006-2
   Wang MY, 2018, STEM CELLS INT, V2018, DOI 10.1155/2018/3057624
   Witwer KW, 2019, J EXTRACELL VESICLES, V8, DOI 10.1080/20013078.2019.1609206
   Yin L, 2017, STEM CELL RES THER, V8, DOI 10.1186/s13287-017-0676-1
   Zachar L, 2016, J INFLAMM RES, V9, P231, DOI 10.2147/JIR.S121994
   Zhao LF, 2020, STEM CELL RES THER, V11, DOI 10.1186/s13287-020-01721-8
   Zhao LF, 2020, J CELL MOL MED, V24, P25, DOI 10.1111/jcmm.14769
   Zhao LF, 2019, J CELL MOL MED, V23, P720, DOI 10.1111/jcmm.14035
   Zhou YY, 2019, J CLIN MED, V8, DOI 10.3390/jcm8071025
   Zhu XL, 2019, HAEMATOLOGICA, V104, P1661, DOI 10.3324/haematol.2018.204446
   Zoehler B, 2020, STEM CELL REV REP, V16, P459, DOI 10.1007/s12015-020-09960-1
NR 118
TC 13
Z9 14
U1 0
U2 10
PU BAISHIDENG PUBLISHING GROUP INC
PI PLEASANTON
PA 7041 Koll Center Parkway, Suite 160, PLEASANTON, CA, UNITED STATES
SN 1948-0210
J9 WORLD J STEM CELLS
JI World J. Stem Cells
PD DEC 26
PY 2020
VL 12
IS 12
BP 1474
EP 1491
DI 10.4252/wjsc.v12.i12.1474
PG 18
WC Cell & Tissue Engineering; Cell Biology
WE Science Citation Index Expanded (SCI-EXPANDED)
SC Cell Biology
GA PR9TH
UT WOS:000607572600003
PM 33505596
OA Green Submitted, Green Accepted, Bronze
DA 2026-02-11
ER

PT J
AU Farag, M
   Rezk, R
   Hutchinson, H
   Zankevich, A
   Lucke-Wold, B
AF Farag, Mariam
   Rezk, Rogina
   Hutchinson, Hunter
   Zankevich, Alina
   Lucke-Wold, Brandon
TI Intervertebral disc degeneration and regenerative medicine
SO CLINICAL AND TRANSLATIONAL DISCOVERY
LA English
DT Review
DE disc degeneration; intervertebral; intervertebral disc; intervertebral
   disc (IVD) degeneration surgery; regenerative medicine; stem cells
ID MESENCHYMAL STEM-CELLS; LOW-BACK-PAIN; IN-VITRO CULTURE; BONE-MARROW;
   LUMBAR FUSION; EXTRACELLULAR VESICLES; GENE-THERAPY; FOLLOW-UP; SURGERY;
   DIFFERENTIATION
AB Intervertebral disc (IVD) degeneration is a common phenomenon that affects patients with increasing prevalence with increasing age. Both conservative treatments, such as the use of pain medication or physical therapy, and surgical treatments, such as fusion or disc replacement therapies, are offered to patients. Both non-invasive and invasive treatments have been shown to improve pain and quality of life for patients. This review explores the role of regenerative medicine techniques as a promising therapeutic intervention that can be used before or in combination with conservative therapy and surgery to enhance the treatment process in patients with IVD degeneration or disc pathology. Currently, there are four major modules of regenerative medicine: genetic therapy, platelet-rich plasma therapy, stem cell transplantation and tissue engineering. Several research studies have shown promising outcomes of stem cell transplantation and tissue engineering when combined with either surgical or conservative treatment, resulting in improved pain outcomes. The additional benefit of regenerative medicine techniques, specifically stem cell transplantation, is the potential for treating the root pathology of degeneration. Regenerative medicine techniques also have the potential to either halt or reverse degeneration as opposed to current standards of care for managing symptoms. There is a plethora of current research highlighting the benefits of regenerative medicine techniques; however, there remains clinical concerns and ethical concerns regarding the use of regenerative therapy techniques such as stem cell transplantation in the context of IVD degeneration.
C1 [Farag, Mariam; Rezk, Rogina; Hutchinson, Hunter; Zankevich, Alina; Lucke-Wold, Brandon] Univ Florida, 1505 SW Archer Rd, Gainesville, FL 32608 USA.
C3 State University System of Florida; University of Florida
RP Farag, M (corresponding author), Univ Florida, 1505 SW Archer Rd, Gainesville, FL 32608 USA.
EM marimfarag@ufl.edu
RI Lucke-Wold, Brandon/AAW-1881-2021
OI Lucke-Wold, Brandon/0000-0001-6577-4080; , Alina
   Zankevich/0009-0003-0184-1792
CR Abasalizadeh F, 2020, J BIOL ENG, V14, DOI 10.1186/s13036-020-0227-7
   Abbassy AA, 2020, BOSNIAN J BASIC MED, V20, P271, DOI 10.17305/bjbms.2019.4205
   Abi-Hanna D, 2018, WORLD NEUROSURG, V109, P188, DOI 10.1016/j.wneu.2017.09.153
   Acosta Frank L Jr, 2005, Neurosurg Focus, V19, pE4
   Adams MA, 2006, SPINE, V31, P2151, DOI 10.1097/01.brs.0000231761.73859.2c
   Ahn Y, 2019, INT ORTHOP, V43, P909, DOI 10.1007/s00264-018-04283-w
   [Anonymous], 2018, Neurosurgery, V83, P1084, DOI 10.1093/neuros/nyy437
   Aslankoohi N, 2019, POLYMERS-BASEL, V11, DOI 10.3390/polym11091437
   Auiero D., 2015, J Stem Cells Res, Rev Rep, V2, P1019
   Babister JC, 2008, BIOMATERIALS, V29, P58, DOI 10.1016/j.biomaterials.2007.09.006
   Bambakidis NC, 2005, SPINE, V30, pS2, DOI 10.1097/01.brs.0000174509.31291.26
   Barakat Ahmed H, 2019, J Spine Surg, V5, P561, DOI [10.21037/jss.2019.09.22, 10.21037/jss.2019.09.22]
   Basso M, 2017, Musculoskelet Surg, V101, P93, DOI [10.1007/s12306-017-0462-3, 10.1007/s12306-017-0462-3]
   Beatty S, 2018, INT J SPINE SURG, V12, P201, DOI 10.14444/5029
   Bernardo ME, 2007, CANCER RES, V67, P9142, DOI 10.1158/0008-5472.CAN-06-4690
   Bhatia SK, 2010, BIOMATERIALS FOR CLINICAL APPLICATIONS, P1, DOI 10.1007/978-1-4419-6920-0
   Bhujel B, 2022, INT J MOL SCI, V23, DOI 10.3390/ijms23137306
   Binato R, 2013, CELL PROLIFERAT, V46, P10, DOI 10.1111/cpr.12002
   Bombieri Filippo Federico, 2022, J Spine Surg, V8, P377, DOI [10.21037/jss-21-59, 10.21037/jss-21-59]
   Bongso A, 2004, BEST PRACT RES CL OB, V18, P827, DOI 10.1016/j.bpobgyn.2004.09.002
   Brinjikji W., AJNR Am J
   Buser Z, 2018, GLOB SPINE J, V8, P57, DOI 10.1177/2192568217696688
   Büttner-Janz K, 2014, INT J SPINE SURG, V8, DOI 10.14444/1012
   Cappariello A, 2018, J BONE MINER RES, V33, P517, DOI 10.1002/jbmr.3332
   Chen WH, 2006, J CELL PHYSIOL, V209, P744, DOI 10.1002/jcp.20765
   Chen WH, 2009, BIOMATERIALS, V30, P5523, DOI 10.1016/j.biomaterials.2009.07.019
   Cheng J, 2019, REGEN MED, V14, P831, DOI 10.2217/rme-2019-0040
   Cheung KMC, 2009, SPINE, V34, P934, DOI 10.1097/BRS.0b013e3181a01b3f
   Dieckmann C, 2010, EXP DERMATOL, V19, P697, DOI 10.1111/j.1600-0625.2010.01087.x
   Dowdell J, 2017, NEUROSURGERY, V80, pS46, DOI 10.1093/neuros/nyw078
   Molina MIE, 2021, FRONT BIOENG BIOTECH, V9, DOI 10.3389/fbioe.2021.617141
   Eisenstein SM, 2020, CARTILAGE, V11, P143, DOI 10.1177/1947603520907665
   ElHawary H, 2021, SEMIN PLAST SURG, V35, P198, DOI 10.1055/s-0041-1732334
   Eubanks JD, 2007, SPINE, V32, P2058, DOI 10.1097/BRS.0b013e318145a3a9
   Everts P, 2020, INT J MOL SCI, V21, DOI 10.3390/ijms21207794
   Feng G, 2010, J BONE JOINT SURG AM, V92A, P675, DOI 10.2106/JBJS.H.01672
   Filardo G, 2012, BMC MUSCULOSKEL DIS, V13, DOI 10.1186/1471-2474-13-229
   Foster NE, 2018, LANCET, V391, P2368, DOI 10.1016/S0140-6736(18)30489-6
   Francisco V, 2022, NAT REV RHEUMATOL, V18, P47, DOI 10.1038/s41584-021-00713-z
   Gato-Calvo L, 2019, THER ADV CHRONIC DIS, V10, DOI 10.1177/2040622319825567
   Gomez-Ruiz V, 2023, STEM CELL RES THER, V14, DOI 10.1186/s13287-023-03298-4
   Gou SM, 2014, AM J PHYS MED REHAB, V93, pS122, DOI 10.1097/PHM.0000000000000152
   Gradisnik L, 2022, BIOENGINEERING-BASEL, V9, DOI 10.3390/bioengineering9040137
   Gugliotta M, 2016, BMJ OPEN, V6, DOI 10.1136/bmjopen-2016-012938
   Hallab N., 2021, Joint Replacement Technology, P637
   Health Quality Ontario, 2019, Ont Health Technol Assess Ser, V19, P1
   Hoang DM, 2022, SIGNAL TRANSDUCT TAR, V7, DOI 10.1038/s41392-022-01134-4
   Hu BW, 2018, STEM CELLS INT, V2018, DOI 10.1155/2018/7412304
   Hu C., 2021, Int J Biol Macromol
   Hu Q, 2021, ACTA PHARM SIN B, V11, P1493, DOI 10.1016/j.apsb.2020.12.014
   Huang R, 2020, MEDICINE, V99, DOI 10.1097/MD.0000000000019434
   Ibrahim T, 2008, INT ORTHOP, V32, P107, DOI 10.1007/s00264-006-0269-6
   Illien-Jünger S, 2012, SPINE, V37, P1865, DOI 10.1097/BRS.0b013e3182544a8a
   Jacques E, 2020, CTS-CLIN TRANSL SCI, V13, P440, DOI 10.1111/cts.12736
   Jain S, 2020, PAIN MANAG, V10, P331, DOI 10.2217/pmt-2020-0037
   Jarrah RM, 2023, J CLIN NEUROSCI, V113, P32, DOI 10.1016/j.jocn.2023.05.001
   Jessop ZM, 2016, BMC MED, V14, DOI 10.1186/s12916-016-0669-4
   Jia ZW, 2023, INT J NANOMED, V18, P5561, DOI 10.2147/IJN.S424731
   Knezevic NN, 2017, J PAIN RES, V10, P1111, DOI 10.2147/JPR.S132769
   Kolios G, 2013, RESPIRATION, V85, P3, DOI 10.1159/000345615
   Koroth J, 2023, INT J MOL SCI, V24, DOI 10.3390/ijms24021367
   Kumar H, 2017, STEM CELL RES THER, V8, DOI 10.1186/s13287-017-0710-3
   Leone G, 2008, J BIOMED MATER RES A, V84A, P391, DOI 10.1002/jbm.a.31334
   Li QR, 2022, FRONT CHEM, V10, DOI 10.3389/fchem.2022.1038839
   Lim JY, 2011, J ORTHOP RES, V29, P1627, DOI 10.1002/jor.21441
   Lin Z, 2022, BIOACT MATER, V13, P300, DOI 10.1016/j.bioactmat.2021.10.042
   Liu G, 2020, STEM CELL REV REP, V16, P3, DOI 10.1007/s12015-019-09935-x
   Liu MH, 2016, BBA-MOL CELL RES, V1863, P1961, DOI 10.1016/j.bbamcr.2016.05.004
   Lo B, 2009, ENDOCR REV, V30, P204, DOI 10.1210/er.2008-0031
   Loibl M, 2019, JOR SPINE, V2, DOI 10.1002/jsp2.1043
   Long FX, 2012, NAT REV MOL CELL BIO, V13, P27, DOI 10.1038/nrm3254
   Lux CT, 2017, HEMATOL ONCOL CLIN N, V31, P787, DOI 10.1016/j.hoc.2017.05.002
   Ma XL, 2017, INT J SURG, V44, P329, DOI 10.1016/j.ijsu.2017.07.032
   Marfia G, 2014, ARTHRITIS RES THER, V16, DOI 10.1186/s13075-014-0457-5
   Masuda K, 2010, TISSUE ENG PART B-RE, V16, P147, DOI [10.1089/ten.teb.2009.0451, 10.1089/ten.TEB.2009.0451]
   Mayer JE, 2013, SPINE J, V13, P299, DOI 10.1016/j.spinee.2013.01.041
   Mirza SK, 2007, SPINE, V32, P816, DOI 10.1097/01.brs.0000259225.37454.38
   Mobbs Ralph J, 2015, J Spine Surg, V1, P2, DOI 10.3978/j.issn.2414-469X.2015.10.05
   Mochida J, 2015, EUR CELLS MATER, V29, P202, DOI 10.22203/eCM.v029a15
   Möller L, 2011, INT J ARTIF ORGANS, V34, P93, DOI 10.5301/IJAO.2011.6397
   Moran CJ, 2012, AM J SPORT MED, V40, P934, DOI 10.1177/0363546511426677
   Motejunas MW, 2021, CURR PAIN HEADACHE R, V25, DOI 10.1007/s11916-021-00947-2
   Ghasroldasht MM, 2022, INT J MOL SCI, V23, DOI 10.3390/ijms23052850
   Murphy MB, 2013, EXP MOL MED, V45, DOI 10.1038/emm.2013.94
   Navani A, 2015, Techniques in Regional Anesthesia and Pain Management, V19, P38, DOI [10.1053/j.trap.2016.09.007, 10.1053/j.trap.2016.09.007, DOI 10.1053/J.TRAP.2016.09.007]
   Neves MI, 2020, FRONT BIOENG BIOTECH, V8, DOI 10.3389/fbioe.2020.00665
   Nguyen TH, 2011, SPINE, V36, P320, DOI 10.1097/BRS.0b013e3181ccc220
   O'Brien FJ, 2011, MATER TODAY, V14, P88, DOI 10.1016/S1369-7021(11)70058-X
   Orozco L, 2011, TRANSPLANTATION, V92, P822, DOI 10.1097/TP.0b013e3182298a15
   Pannell WC, 2015, SPINE J, V15, P1719, DOI 10.1016/j.spinee.2013.10.014
   Parenteau CS, 2021, SCI REP-UK, V11, DOI 10.1038/s41598-021-84724-6
   Pattappa G, 2014, EUR CELLS MATER, V27, P124, DOI 10.22203/eCM.v027a10
   Petrosyan A, 2022, FRONT BIOENG BIOTECH, V10, DOI 10.3389/fbioe.2022.942750
   Pettine KA, 2015, STEM CELLS, V33, P146, DOI 10.1002/stem.1845
   Phillips FM, 2013, SPINE, V38, pE409, DOI 10.1097/BRS.0b013e3182877f11
   Piccirilli M, 2017, J NEUROSURG SCI, V61, P124, DOI 10.23736/S0390-5616.16.03266-X
   Polykandriotis E, 2010, J CELL MOL MED, V14, P2350, DOI 10.1111/j.1582-4934.2010.01169.x
   Gonçalves GAR, 2017, EINSTEIN-SAO PAULO, V15, P369, DOI [10.1590/S1679-45082017RB4024, 10.1590/s1679-45082017rb4024]
   Reid PC, 2019, J NEUROSURG-SPINE, V31, P1, DOI 10.3171/2019.4.SPINE18915
   Rickert J, 2019, CLIN ORTHOP RELAT R, V477, P1566, DOI 10.1097/CORR.0000000000000832
   Ringwalt C, 2014, PAIN RES MANAG, V19, P179, DOI 10.1155/2014/857952
   Risbud MV, 2004, SPINE, V29, P2627, DOI 10.1097/01.brs.0000146462.92171.7f
   Roberts S, 2006, EUR SPINE J, V15, pS312, DOI 10.1007/s00586-006-0126-8
   Rothoerl R, 2023, J PERS MED, V13, DOI 10.3390/jpm13030436
   Sakai D, 2006, BIOMATERIALS, V27, P335, DOI 10.1016/j.biomaterials.2005.06.038
   Sakai D, 2022, MEDICINA-LITHUANIA, V58, DOI 10.3390/medicina58020267
   Sakai D, 2015, NAT REV RHEUMATOL, V11, P243, DOI 10.1038/nrrheum.2015.13
   Sakai D, 2012, NAT COMMUN, V3, DOI 10.1038/ncomms2226
   Salhotra A, 2020, NAT REV MOL CELL BIO, V21, P696, DOI 10.1038/s41580-020-00279-w
   Sarkar S., 2018, The Critical Role of Standards in Tissue Engineering and Regenerative Medicine, DOI [10.1016/b978-0-12-801238-3.65602-7, DOI 10.1016/B978-0-12-801238-3.65602-7]
   Schellenberg A, 2012, CYTOTHERAPY, V14, P401, DOI 10.3109/14653249.2011.640669
   Schizas C, 2010, EUR CELLS MATER, V20, P306
   Schneider BJ, 2022, SPINE J, V22, P226, DOI 10.1016/j.spinee.2021.07.015
   Schoenfeld AJ, 2010, INT J GEN MED, V3, P209
   Sharan J, 2023, CURR STEM CELL RES T, V18, P1013, DOI 10.2174/1574888X17666220628123115
   Sheen JR., 2023, StatPearls [internet]
   Shirazi-Adl A, 2005, EUR SPINE J, V14, P381, DOI 10.1007/s00586-004-0779-0
   Siepe CJ, 2014, SPINE J, V14, P1417, DOI 10.1016/j.spinee.2013.08.028
   Silverman LI, 2020, SPINE J, V20, P138, DOI 10.1016/j.spinee.2019.08.006
   Sivakamasundari V., 2013, ADV STEM CELLS, V2013, P724547, DOI [10.5171/2013.724547, DOI 10.5171/2013.724547]
   Sköld C, 2013, EUR SPINE J, V22, P2288, DOI 10.1007/s00586-013-2926-y
   Song C, 2023, INFLAMM RES, V72, P2249, DOI 10.1007/s00011-023-01813-0
   Soufi KH, 2023, INT J MOL SCI, V24, DOI 10.3390/ijms24108893
   Steck E, 2005, STEM CELLS, V23, P403, DOI 10.1634/stemcells.2004-0107
   Stergar J, 2019, BOSNIAN J BASIC MED, V19, P130, DOI 10.17305/bjbms.2019.3778
   Stoyanov JV, 2011, EUR CELLS MATER, V21, P533, DOI 10.22203/eCM.v021a40
   Strassburg S, 2012, PLOS ONE, V7, DOI 10.1371/journal.pone.0033739
   Suamte L, 2023, SMART MATER MANUF, V1, DOI [10.1016/j.smmf.2022.100011, 10.1016/j.smmf.2022.100011]
   Sun YJ, 2021, STEM CELL RES THER, V12, DOI 10.1186/s13287-021-02362-1
   Tabansky I, 2016, RES PERSPECT END INT, P11, DOI 10.1007/978-3-319-41603-8_2
   Tavafoghi M, 2020, ADV HEALTHC MATER, V9, DOI 10.1002/adhm.201901722
   Tomaszewski KA, 2015, FOLIA MORPHOL, V74, P157, DOI 10.5603/FM.2015.0026
   Trounson A, 2015, CELL STEM CELL, V17, P11, DOI 10.1016/j.stem.2015.06.007
   Tsuchiya H, 2003, BIOCHEM BIOPH RES CO, V301, P338, DOI 10.1016/S0006-291X(02)03026-7
   Tsujimoto T., 2018, An acellular bioresorbable ultrapurified alginate gel promotes intervertebral disc repair: a preclinical proofofconcept study
   Ura K, 2021, SCI REP-UK, V11, DOI 10.1038/s41598-020-79958-9
   Vadala G, 2007, EXPERT OPIN BIOL TH, V7, P185, DOI 10.1517/14712598.7.2.185
   Vadalà G, 2016, WORLD J STEM CELLS, V8, P185, DOI 10.4252/wjsc.v8.i5.185
   Van SP, 2022, 7 Ways to Treat Chronic Back Pain Without Surgery
   Vieira WA, 2018, INT J MOL SCI, V19, DOI 10.3390/ijms19123752
   Vital JM, 2014, ORTHOP TRAUMATOL-SUR, V100, pS1, DOI 10.1016/j.otsr.2013.06.018
   Volarevic V, 2018, INT J MED SCI, V15, P36, DOI 10.7150/ijms.21666
   Volkova N, 2015, BIOMEDICINES, V3, P237, DOI 10.3390/biomedicines3030237
   Wang DW, 2020, J INT MED RES, V48, DOI 10.1177/0300060520938966
   Wang DA, 2007, NAT MATER, V6, P385, DOI 10.1038/nmat1890
   Wang F, 2016, OSTEOARTHR CARTILAGE, V24, P398, DOI 10.1016/j.joca.2015.09.019
   Wang Z, 2015, GENE, V564, P1, DOI 10.1016/j.gene.2015.03.022
   Waxenbaum JA., 2017, StatPearls Internet
   Wei AQ, 2014, TRANSL PEDIATR, V3, P71, DOI 10.3978/j.issn.2224-4336.2014.03.05
   Weng ZJ, 2021, J HEMATOL ONCOL, V14, DOI 10.1186/s13045-021-01141-y
   World Health Organization, 2023, pain and functional status in low back pain
   Wu C, 2021, MICROSYST NANOENG, V7, DOI 10.1038/s41378-021-00316-4
   Yamada K, 2022, CELLS-BASEL, V11, DOI 10.3390/cells11040602
   Yang LH, 2020, MEDICINE, V99, DOI 10.1097/MD.0000000000020323
   Yoshida Yuki G, 2023, Eng Regen, V4, P265, DOI [10.1016/j.engreg.2023.03.008, 10.1016/j.engreg.2023.03.008]
   Yoshikawa T, 2010, SPINE, V35, pE475, DOI 10.1097/BRS.0b013e3181cd2cf4
   Yuan QL, 2020, STEM CELLS DEV, V0, P1038, DOI 10.1089/scd.2020.0083
   Zakrzewski W, 2019, STEM CELL RES THER, V10, DOI 10.1186/s13287-019-1165-5
   Zeng ZP, 2022, BIOMOLECULES, V12, DOI 10.3390/biom12101420
   Zhang F, 2022, JOR SPINE, V5, DOI 10.1002/jsp2.1186
   Zhang JW, 2020, J CELL MOL MED, V24, P11742, DOI 10.1111/jcmm.15784
   Zhang WT, 2022, STEM CELL RES THER, V13, DOI 10.1186/s13287-022-02745-y
   Zhang YJ, 2015, PLOS ONE, V10, DOI 10.1371/journal.pone.0117826
   Zhdanov VP, 2020, EUR BIOPHYS J BIOPHY, V49, P395, DOI 10.1007/s00249-020-01441-0
   Zhu GD, 2020, EXP CELL RES, V393, DOI 10.1016/j.yexcr.2020.112109
NR 165
TC 7
Z9 8
U1 2
U2 7
PU WILEY
PI HOBOKEN
PA 111 RIVER ST, HOBOKEN 07030-5774, NJ USA
EI 2768-0622
J9 CLIN TRANSL DISCOV
JI Clin. Transl. Discov.
PD JUN 6
PY 2024
VL 4
IS 3
AR e289
DI 10.1002/ctd2.289
PG 18
WC Medicine, Research & Experimental
WE Emerging Sources Citation Index (ESCI)
SC Research & Experimental Medicine
GA TF0N9
UT WOS:001239731100001
OA Green Submitted, gold
DA 2026-02-11
ER

PT J
AU Fuest, S
   Salviano-Silva, A
   Maire, CL
   Xu, Y
   Apel, C
   Grust, ALC
   Delle Coste, A
   Gosau, M
   Ricklefs, FL
   Smeets, R
AF Fuest, Sandra
   Salviano-Silva, Amanda
   Maire, Cecile L.
   Xu, Yong
   Apel, Christian
   Grust, Audrey Laure Celine
   Delle Coste, Arianna
   Gosau, Martin
   Ricklefs, Franz L.
   Smeets, Ralf
TI Doping of casted silk fibroin membranes with extracellular vesicles for
   regenerative therapy: a proof of concept
SO SCIENTIFIC REPORTS
LA English
DT Article
ID CELL-DERIVED EXOSOMES; IN-VITRO; BIOMATERIALS
AB Bioactive material concepts for targeted therapy have been an important research focus in regenerative medicine for years. The aim of this study was to investigate a proof-of-concept composite structure in the form of a membrane made of natural silk fibroin (SF) and extracellular vesicles (EVs) from gingival fibroblasts. EVs have multiple abilities to act on their target cell and can thus play crucial roles in both physiology and regeneration. This study used pH neutral, degradable SF-based membranes, which have excellent cell- and tissue-specific properties, as the carrier material. The characterization of the vesicles showed a size range between 120 and 180 nm and a high expression of the usual EV markers (e.g. CD9, CD63 and CD81), measured by nanoparticle tracking analysis (NTA) and single-EV flow analysis (IFCM). An initial integration of the EVs into the membrane was analyzed using scanning and transmission electron microscopy (SEM and TEM) and vesicles were successfully detected, even if they were not homogeneously distributed in the membrane. Using direct and indirect tests, the cytocompatibility of the membranes with and without EVs could be proven and showed significant differences compared to the toxic control (p < 0.05). Additionally, proliferation of L929 cells was increased on membranes functionalized with EVs (p > 0.05).
C1 [Fuest, Sandra; Grust, Audrey Laure Celine; Delle Coste, Arianna; Smeets, Ralf] Univ Med Ctr Hamburg Eppendorf, Dept Oral & Maxillofacial Surg, Div Regenerat Orofacial Med, D-20246 Hamburg, Germany.
   [Salviano-Silva, Amanda; Maire, Cecile L.; Ricklefs, Franz L.] Univ Med Ctr Hamburg Eppendorf, Dept Neurosurg, D-20246 Hamburg, Germany.
   [Xu, Yong; Apel, Christian] RWTH Aachen Univ & Hosp, AME Inst Appl Med Engn, Helmholtz Inst, Dept Biohybrid & Med Text BioTex, D-52074 Aachen, Germany.
   [Gosau, Martin; Smeets, Ralf] Univ Med Ctr Hamburg Eppendorf, Dept Oral & Maxillofacial Surg, D-20246 Hamburg, Germany.
C3 University of Hamburg; University Medical Center Hamburg-Eppendorf;
   University of Hamburg; University Medical Center Hamburg-Eppendorf;
   Helmholtz Association; RWTH Aachen University; RWTH Aachen University
   Hospital; University of Hamburg; University Medical Center
   Hamburg-Eppendorf
RP Fuest, S (corresponding author), Univ Med Ctr Hamburg Eppendorf, Dept Oral & Maxillofacial Surg, Div Regenerat Orofacial Med, D-20246 Hamburg, Germany.
EM s.fuest@uke.de
RI Salviano-Silva, Amanda/AGF-9032-2022; Ricklefs, Franz/IVH-7291-2023
OI Grust, Auey Laure Céline/0009-0003-6374-7267; Apel,
   Christian/0000-0002-1339-1990; Salviano da Silva Literski,
   Amanda/0000-0003-2741-7028
FU Universittsklinikum Hamburg-Eppendorf (UKE) (5411); RWTH Aachen
   University Hospital
FX The authors thank Alexander Kopp and Aleksander Drinic from Fibrothelium
   GmbH, Aachen regarding the silk technology and providing the silk
   fibroin solution (PureSilk). Further we thank Eric Bibiza and Thomas
   Derra for support of the statistical evaluation and technical drawing.
   Special thanks to Miriam Buhl for taking the TEM pictures at Electron
   Microscopy Facility, Institute of Pathology, RWTH Aachen University
   Hospital
CR Babuta M, 2022, J LEUKOCYTE BIOL, V111, P75, DOI 10.1002/JLB.3MIR0321-156R
   Batsali AK, 2020, J CLIN MED, V9, DOI 10.3390/jcm9030856
   Bayraktar O, 2005, EUR J PHARM BIOPHARM, V60, P373, DOI 10.1016/j.ejpb.2005.02.002
   Brackett MG, 2010, J BIOMED MATER RES B, V95B, P380, DOI 10.1002/jbm.b.31727
   Buser D, 1990, CLIN ORAL IMPLAN RES, V1, P22, DOI 10.1034/j.1600-0501.1990.010104.x
   Chen C, 2006, POLYMER, V47, P6322, DOI 10.1016/j.polymer.2006.07.009
   Chen K, 2023, MACROMOL BIOSCI, V23, DOI 10.1002/mabi.202200380
   Chouhan D, 2020, ACTA BIOMATER, V103, P24, DOI 10.1016/j.actbio.2019.11.050
   Colao IL, 2018, TRENDS MOL MED, V24, P242, DOI 10.1016/j.molmed.2018.01.006
   Cunnane EM, 2020, ACS APPL MATER INTER, V12, P26955, DOI 10.1021/acsami.0c06609
   Dabrowska S, 2021, FRONT IMMUNOL, V11, DOI 10.3389/fimmu.2020.591065
   Del Fattore A, 2015, EXPERT OPIN BIOL TH, V15, P495, DOI 10.1517/14712598.2015.997706
   Gardiner C, 2016, J EXTRACELL VESICLES, V5, DOI 10.3402/jev.v5.32945
   Görgens A, 2022, J EXTRACELL VESICLES, V11, DOI 10.1002/jev2.12238
   Ha SW, 2005, BIOMACROMOLECULES, V6, P1722, DOI 10.1021/bm050010y
   Han CS, 2019, MAT SCI ENG C-MATER, V99, P322, DOI 10.1016/j.msec.2019.01.122
   Huang CC, 2016, BIOMATERIALS, V111, P103, DOI 10.1016/j.biomaterials.2016.09.029
   Jiang SH, 2021, REGEN BIOMATER, V8, DOI 10.1093/rb/rbab028
   Alcaraz MJ, 2020, CELLS-BASEL, V9, DOI 10.3390/cells9010098
   Jung O, 2019, INT J MOL SCI, V20, DOI 10.3390/ijms20020255
   Kim DK, 2021, CHEM ENG J, V406, DOI 10.1016/j.cej.2020.127080
   Kopp A, 2020, INT J MOL SCI, V21, DOI 10.3390/ijms21186704
   Kopp A, 2020, BIOACT MATER, V5, P241, DOI 10.1016/j.bioactmat.2020.01.010
   Kopp A, 2019, IN VIVO, V33, P757, DOI 10.21873/invivo.11536
   Kundu B, 2013, ADV DRUG DELIVER REV, V65, P457, DOI 10.1016/j.addr.2012.09.043
   Li P, 2017, THERANOSTICS, V7, P789, DOI 10.7150/thno.18133
   Liu XL, 2017, NANOSCALE, V9, P4430, DOI 10.1039/c7nr00352h
   Liu Y, 2021, STEM CELL RES THER, V12, DOI 10.1186/s13287-021-02151-w
   Mandal BB, 2009, BIOMATERIALS, V30, P2956, DOI 10.1016/j.biomaterials.2009.02.006
   Momen-Heravi F, 2013, BIOL CHEM, V394, P1253, DOI 10.1515/hsz-2013-0141
   Patel GK, 2019, SCI REP-UK, V9, DOI 10.1038/s41598-019-41800-2
   Patil PP, 2020, INT J BIOL MACROMOL, V164, P4613, DOI 10.1016/j.ijbiomac.2020.08.041
   Phinney DG, 2017, STEM CELLS, V35, P851, DOI 10.1002/stem.2575
   Qian ZY, 2020, J MATER CHEM B, V8, P7197, DOI 10.1039/d0tb01100b
   Ramasubramanian L, 2020, BIOMOLECULES, V10, DOI 10.3390/biom10010048
   Riazifar M, 2017, ANNU REV PHARMACOL, V57, P125, DOI 10.1146/annurev-pharmtox-061616-030146
   Ricklefs FL, 2019, J EXTRACELL VESICLES, V8, DOI 10.1080/20013078.2019.1588555
   Shi Q, 2017, FRONT PHYSIOL, V8, DOI 10.3389/fphys.2017.00904
   Shin Hyeongsoon, 2016, Restor Dent Endod, V41, P167, DOI [10.5395/rde.2016.41.3.167, 10.5395/rde.2016.41.3.167]
   Song Y, 2022, BIOMATERIALS, V287, DOI 10.1016/j.biomaterials.2022.121630
   Srivastava CM, 2015, FIBER POLYM, V16, P1020, DOI 10.1007/s12221-015-1020-y
   Stevic I, 2020, CELLS-BASEL, V9, DOI 10.3390/cells9010130
   Tajirian AL, 2010, J COSMET LASER THER, V12, P296, DOI 10.3109/14764172.2010.538413
   Thangavel P, 2017, J BIOMED MATER RES B, V105, P1401, DOI 10.1002/jbm.b.33675
   Théry C, 2018, J EXTRACELL VESICLES, V7, DOI 10.1080/20013078.2018.1535750
   Trenkenschuh E, 2022, ADV HEALTHC MATER, V11, DOI 10.1002/adhm.202100538
   Wang MO, 2013, BIOMACROMOLECULES, V14, P1321, DOI 10.1021/bm301962f
   Wang ZT, 2022, APPL MATER TODAY, V29, DOI 10.1016/j.apmt.2022.101632
   Wiklander OPB, 2015, J EXTRACELL VESICLES, V4, DOI 10.3402/jev.v4.26316
   Willis GR, 2017, FRONT CARDIOVASC MED, V4, DOI 10.3389/fcvm.2017.00063
   Witwer KW, 2013, J EXTRACELL VESICLES, V2, DOI 10.3402/jev.v2i0.20360
   Xian XH, 2018, J ENDODONT, V44, P751, DOI 10.1016/j.joen.2017.12.024
   Xu N, 2018, INT J BIOL MACROMOL, V117, P102, DOI 10.1016/j.ijbiomac.2018.05.066
   Zhang SY, 2020, INT J MOL SCI, V21, DOI 10.3390/ijms21124226
   Zhang XH, 2012, J MATER SCI-MATER M, V23, P315, DOI 10.1007/s10856-011-4476-3
   Zheng GP, 2018, CELL TISSUE RES, V374, P1, DOI 10.1007/s00441-018-2871-5
   Zhu XH, 2017, J EXTRACELL VESICLES, V6, DOI 10.1080/20013078.2017.1324730
NR 57
TC 4
Z9 4
U1 0
U2 2
PU NATURE PORTFOLIO
PI BERLIN
PA HEIDELBERGER PLATZ 3, BERLIN, 14197, GERMANY
SN 2045-2322
J9 SCI REP-UK
JI Sci Rep
PD FEB 12
PY 2024
VL 14
IS 1
AR 3553
DI 10.1038/s41598-024-54014-y
PG 12
WC Multidisciplinary Sciences
WE Science Citation Index Expanded (SCI-EXPANDED)
SC Science & Technology - Other Topics
GA HT1E1
UT WOS:001161656900040
PM 38347108
OA Green Submitted, gold
DA 2026-02-11
ER

PT J
AU Di Trapani, M
   Bassi, G
   Midolo, M
   Gatti, A
   Kamga, PT
   Cassaro, A
   Carusone, R
   Adamo, A
   Krampera, M
AF Di Trapani, Mariano
   Bassi, Giulio
   Midolo, Martina
   Gatti, Alessandro
   Kamga, Paul Takam
   Cassaro, Adriana
   Carusone, Roberta
   Adamo, Annalisa
   Krampera, Mauro
TI Differential and transferable modulatory effects of mesenchymal stromal
   cell-derived extracellular vesicles on T, B and NK cell functions
SO SCIENTIFIC REPORTS
LA English
DT Article
ID IMMUNE REGULATORY PROPERTIES; VERSUS-HOST-DISEASE; STEM-CELLS;
   IFN-GAMMA; EXOSOMES MEDIATE; PROGENITOR CELLS; ADIPOSE-TISSUE; INJURY;
   MICROVESICLES; ACTIVATION
AB Mesenchymal stromal cells (MSCs) are multipotent cells, immunomodulatory stem cells that are currently used for regenerative medicine and treatment of a number of inflammatory diseases, thanks to their ability to significantly influence tissue microenvironments through the secretion of large variety of soluble factors. Recently, several groups have reported the presence of extracellular vesicles (EVs) within MSC secretoma, showing their beneficial effect in different animal models of disease. Here, we used a standardized methodological approach to dissect the immunomodulatory effects exerted by MSC-derived EVs on unfractionated peripheral blood mononuclear cells and purified T, B and NK cells. We describe here for the first time: i. direct correlation between the degree of EV-mediated immunosuppression and EV uptake by immune effector cells, a phenomenon further amplified following MSC priming with inflammatory cytokines; ii. induction in resting MSCs of immunosuppressive properties towards T cell proliferation through EVs obtained from primed MSCs, without any direct inhibitory effect towards T cell division. Our conclusion is that the use of reproducible and validated assays is not only useful to characterize the mechanisms of action of MSC-derived EVs, but is also capable of justifying EV potential use as alternative cell-free therapy for the treatment of human inflammatory diseases.
C1 [Di Trapani, Mariano; Bassi, Giulio; Midolo, Martina; Gatti, Alessandro; Kamga, Paul Takam; Cassaro, Adriana; Carusone, Roberta; Adamo, Annalisa; Krampera, Mauro] Univ Verona, Dept Med, Sect Hematol, Stem Cell Res Lab, I-37100 Verona, Italy.
C3 University of Verona
RP Krampera, M (corresponding author), Univ Verona, Dept Med, Sect Hematol, Stem Cell Res Lab, I-37100 Verona, Italy.
EM mauro.krampera@univr.it
RI ; Di Trapani, Mariano/J-9877-2016; Takam Kamga, Paul/AAR-6469-2020;
   KRAMPERA, Mauro/K-5596-2018
OI cassaro, aiana/0000-0002-3764-4577; Di Trapani,
   Mariano/0000-0002-3077-8038; Takam Kamga, Paul/0000-0002-8586-1381;
   KRAMPERA, Mauro/0000-0002-7280-2040
FU Ricerca Sanitaria Finalizzata; Cariverona Foundation, Verona, Italy
   (Bando)
FX This work was supported by grants from Ricerca Sanitaria Finalizzata
   2012 and Cariverona Foundation, Verona, Italy (Bando 2012). The Authors
   acknowledge L.U.R.M. facility (Laboratori Universitari di Ricerca
   Medica, Policlinico G.B. Rossi, University of Verona, Italy) for the
   logistic support to Stem Cell Research Laboratory.
CR Alexander M, 2015, NAT COMMUN, V6, DOI 10.1038/ncomms8321
   Andreola G, 2002, J EXP MED, V195, P1303, DOI 10.1084/jem.20011624
   Augello A, 2005, EUR J IMMUNOL, V35, P1482, DOI 10.1002/eji.200425405
   Bassi G, 2015, TISSUE ENG PT A, V21, P767, DOI [10.1089/ten.tea.2014.0269, 10.1089/ten.TEA.2014.0269]
   Bernardo ME, 2013, CELL STEM CELL, V13, P392, DOI 10.1016/j.stem.2013.09.006
   Boldin MP, 2011, J EXP MED, V208, P1189, DOI 10.1084/jem.20101823
   Bruno S, 2012, PLOS ONE, V7, DOI 10.1371/journal.pone.0033115
   Caplan AI, 2011, CELL STEM CELL, V9, P11, DOI 10.1016/j.stem.2011.06.008
   Carthew RW, 2009, CELL, V136, P642, DOI 10.1016/j.cell.2009.01.035
   Chinnadurai R, 2014, J IMMUNOL, V192, P1491, DOI 10.4049/jimmunol.1301828
   Collino F, 2015, J AM SOC NEPHROL, V26, P2349, DOI 10.1681/ASN.2014070710
   Conforti A, 2014, STEM CELLS DEV, V23, P2591, DOI 10.1089/scd.2014.0091
   Corcione A, 2006, BLOOD, V107, P367, DOI 10.1182/blood-2005-07-2657
   Cossetti C, 2014, MOL CELL, V56, P193, DOI 10.1016/j.molcel.2014.08.020
   Del Fattore A, 2015, CELL TRANSPLANT, V24, P2615, DOI 10.3727/096368915X687543
   Di Trapani M, 2015, STEM CELLS DEV, V24, P132, DOI 10.1089/scd.2014.0234
   Di Trapani M, 2013, STEM CELLS DEV, V22, P2990, DOI 10.1089/scd.2013.0204
   Erices A, 2000, BRIT J HAEMATOL, V109, P235, DOI 10.1046/j.1365-2141.2000.01986.x
   FRIEDENSTEIN AJ, 1976, EXP HEMATOL, V4, P267
   Galipeau J, 2015, CYTOTHERAPY, V17, P125, DOI 10.1016/j.jcyt.2014.12.008
   Gatti S, 2011, NEPHROL DIAL TRANSPL, V26, P1474, DOI 10.1093/ndt/gfr015
   Gonzalez-Rey E, 2009, GUT, V58, P929, DOI 10.1136/gut.2008.168534
   Huffaker TB, 2012, CELL REP, V2, P1697, DOI 10.1016/j.celrep.2012.10.025
   Kilpinen L, 2013, J EXTRACELL VESICLES, V2, DOI 10.3402/jev.v2i0.21927
   Klibi J, 2009, BLOOD, V113, P1957, DOI 10.1182/blood-2008-02-142596
   Kordelas L, 2014, LEUKEMIA, V28, P970, DOI 10.1038/leu.2014.41
   Krampera M, 2011, LEUKEMIA, V25, P1408, DOI 10.1038/leu.2011.108
   Krampera M, 2006, STEM CELLS, V24, P386, DOI 10.1634/stemcells.2005-0008
   Lai RC, 2010, STEM CELL RES, V4, P214, DOI 10.1016/j.scr.2009.12.003
   Le Blanc K, 2004, LANCET, V363, P1439, DOI 10.1016/S0140-6736(04)16104-7
   Le Blanc K, 2012, NAT REV IMMUNOL, V12, P383, DOI 10.1038/nri3209
   LeBlanc K, 2008, LANCET, V371, P1579, DOI 10.1016/S0140-6736(08)60690-X
   Lee C, 2012, CIRCULATION, V126, P2601, DOI 10.1161/CIRCULATIONAHA.112.114173
   Li JH, 2013, NAT IMMUNOL, V14, P793, DOI 10.1038/ni.2647
   Li TF, 2013, STEM CELLS DEV, V22, P845, DOI 10.1089/scd.2012.0395
   Matysiak M, 2011, J NEUROIMMUNOL, V233, P106, DOI 10.1016/j.jneuroim.2010.12.004
   Menard C, 2013, STEM CELLS DEV, V22, P1789, DOI 10.1089/scd.2012.0594
   Moorefield EC, 2011, PLOS ONE, V6, DOI 10.1371/journal.pone.0026535
   Mougiakakos D, 2011, BLOOD, V117, P4826, DOI 10.1182/blood-2010-12-324038
   Park JH, 2012, DIABETES RES CLIN PR, V98, P465, DOI 10.1016/j.diabres.2012.09.034
   Polchert D, 2008, EUR J IMMUNOL, V38, P1745, DOI 10.1002/eji.200738129
   Rafei M, 2009, MOL THER, V17, P1799, DOI 10.1038/mt.2009.157
   Rani S, 2015, MOL THER, V23, P812, DOI 10.1038/mt.2015.44
   Raposo G, 2013, J CELL BIOL, V200, P373, DOI 10.1083/jcb.201211138
   Ren GW, 2008, CELL STEM CELL, V2, P141, DOI 10.1016/j.stem.2007.11.014
   Segura E, 2007, J IMMUNOL, V179, P1489, DOI 10.4049/jimmunol.179.3.1489
   Simonson OE, 2015, STEM CELL TRANSL MED, V4, P1199, DOI 10.5966/sctm.2015-0021
   Spaggiari GM, 2006, BLOOD, V107, P1484, DOI 10.1182/blood-2005-07-2775
   Tan CY, 2014, STEM CELL RES THER, V5, DOI 10.1186/scrt465
   Théry C, 2002, NAT IMMUNOL, V3, P1156, DOI 10.1038/ni854
   Théry C, 2009, NAT REV IMMUNOL, V9, P581, DOI 10.1038/nri2567
   Thery Clotilde, 2006, Curr Protoc Cell Biol, VChapter 3, DOI 10.1002/0471143030.cb0322s30
   Tögel F, 2007, AM J PHYSIOL-RENAL, V292, pF1626, DOI 10.1152/ajprenal.00339.2006
   Toma C, 2002, CIRCULATION, V105, P93, DOI 10.1161/hc0102.101442
   Uccelli A, 2008, NAT REV IMMUNOL, V8, P726, DOI 10.1038/nri2395
   Wang XH, 2015, SCI REP-UK, V5, DOI 10.1038/srep13721
   Wang Y, 2014, NAT IMMUNOL, V15, P1009, DOI 10.1038/ni.3002
   Xiang MX, 2009, J ZHEJIANG UNIV-SC B, V10, P619, DOI 10.1631/jzus.B0920153
   Zhang B, 2014, STEM CELLS DEV, V23, P1233, DOI 10.1089/scd.2013.0479
   Zhu YG, 2014, STEM CELLS, V32, P116, DOI 10.1002/stem.1504
   Zuk PA, 2002, MOL BIOL CELL, V13, P4279, DOI 10.1091/mbc.E02-02-0105
NR 61
TC 235
Z9 255
U1 1
U2 44
PU NATURE PORTFOLIO
PI BERLIN
PA HEIDELBERGER PLATZ 3, BERLIN, 14197, GERMANY
SN 2045-2322
J9 SCI REP-UK
JI Sci Rep
PD APR 13
PY 2016
VL 6
AR 24120
DI 10.1038/srep24120
PG 13
WC Multidisciplinary Sciences
WE Science Citation Index Expanded (SCI-EXPANDED)
SC Science & Technology - Other Topics
GA DJ1KZ
UT WOS:000373963000001
PM 27071676
OA Green Submitted, gold
DA 2026-02-11
ER

PT J
AU Zhang, SL
   Li, JR
   Li, CJ
   Xie, XM
   He, J
   Ling, FS
   Li, BW
   Wu, HY
   Li, ZL
   Zhen, JW
   Liu, GQ
AF Zhang, Shilin
   Li, Jierong
   Li, Chunjing
   Xie, Xumin
   He, Jun
   Ling, Fengsheng
   Li, Bowei
   Wu, Huayan
   Li, Zhilin
   Zhen, Jianwei
   Liu, Guoqing
TI CD73-positive pediatric urethral mesenchymal stem-like cell-derived
   small extracellular vesicles stimulate angiogenesis
SO REGENERATIVE THERAPY
LA English
DT Article
DE Hypospadias; Mesenchymal stem cells; Small extracellular vesicles;
   Angiogenesis; CD73
ID REPAIR; EXOSOMES; DEFECTS
AB Introduction: Angiogenesis plays an important role in the repair of urethral injury, and stem cells and their secretomes can promote angiogenesis. We obtained pediatric urethral mesenchymal stem-like cells (PU-MSLCs) in an earlier study. This project studied the pro-angiogenic effect of PU-MSLC-derived small extracellular vesicles (PUMSLC-sEVs) and the underlying mechanisms. Materials and methods: PUMSLCs and PUMSLC-sEVs were cultivated and identified. Then, biological methods such as the ethynyl deoxyuridine (EdU) incorporation assay, Cell Counting Kit-8 (CCK-8) assay, scratch wound assay, Transwell assay, and tube formation assay were used to study the effect of PUMSLCsEVs on the proliferation, migration, and tube formation of human umbilical vein endothelial cells (HUVECs). We explored whether the proangiogenic effect of PUMSLC-sEVs is related to CD73 and whether adenosine (ADO, a CD73 metabolite) promoted angiogenesis. GraphPad Prism 8 software was used for data analysis. Results: We observed that PUMSLC-sEVs significantly promoted the proliferation, migration, and tubeforming abilities of HUVECs. PUMSLC-sEVs delivered CD73 molecules to HUVECs to promote angiogenesis. The angiogenic ability of HUVECs was enhanced after treatment with extracellular ADO produced by CD73, and PUMSLC-sEVs further promoted angiogenesis by activating Adenosine Receptor A2A (A2AR). Conclusions: These observations suggest that PUMSLC-sEVs promote angiogenesis, possibly through activation of the CD73/ADO/A2AR signaling axis. (c) 2023, The Japanese Society for Regenerative Medicine. Production and hosting by Elsevier B.V. This is an open access article under the CC BY-NC-ND license (http://creativecommons.org/licenses/by-nc-nd/ 4.0/).
C1 [Zhang, Shilin; Li, Jierong; Li, Chunjing; Xie, Xumin; He, Jun; Ling, Fengsheng; Li, Bowei; Wu, Huayan; Li, Zhilin; Zhen, Jianwei; Liu, Guoqing] Foshan Matern & Child Healthcare Hosp, Dept Urol, Foshan 528000, Peoples R China.
   [Zhang, Shilin] 11 Renmin West Rd, Foshan, Guangdong, Peoples R China.
RP Zhang, SL (corresponding author), 11 Renmin West Rd, Foshan, Guangdong, Peoples R China.
EM zhang_40_1@163.com
FU Innovation Project of Women and Children medical research center
   affiliated to Foshan Institute of Fetal Medicine [FEYJZX-2023-0 07];
   Guangdong Medical Science and Technology Research Fund Project
   [A2021240]
FX This study was supported by the Innovation Project of Women and Children
   medical research center affiliated to Foshan Institute of Fetal Medicine
   (FEYJZX-2023-0 07) and Guangdong Medical Science and Technology Research
   Fund Project (A2021240) .
CR Bardi GT, 2019, INT J MOL SCI, V20, DOI 10.3390/ijms20051235
   Bouty A, 2015, SEX DEV, V9, P239, DOI 10.1159/000441988
   Chan YY, 2021, MACROMOL BIOSCI, V21, DOI 10.1002/mabi.202000410
   Chen YH, 2021, CANCERS, V13, DOI 10.3390/cancers13163982
   Ghalamfarsa G, 2019, EXPERT OPIN THER TAR, V23, P127, DOI 10.1080/14728222.2019.1559829
   Kiss A, 2011, J SEX MED, V8, P1529, DOI 10.1111/j.1743-6109.2010.02120.x
   Komaki M, 2017, STEM CELL RES THER, V8, DOI 10.1186/s13287-017-0660-9
   Kou M, 2022, CELL DEATH DIS, V13, DOI 10.1038/s41419-022-05034-x
   Laplane L., 2019, Elife, P8
   Liang YC, 2022, ACS BIOMATER SCI ENG, V8, P4909, DOI 10.1021/acsbiomaterials.2c00695
   Liu B, 2021, ANGIOGENESIS, V24, P631, DOI 10.1007/s10456-021-09773-x
   Liu L, 2021, TISSUE ENG PT A, V27, P962, DOI [10.1089/ten.tea.2020.0141, 10.1089/ten.TEA.2020.0141]
   Liu X, 2022, FRONT CELL DEV BIOL, V9, DOI 10.3389/fcell.2021.804049
   Lu YK, 2022, INT J NANOMED, V17, P3603, DOI 10.2147/IJN.S372254
   Ma Q, 2020, ANGIOGENESIS, V23, P91, DOI 10.1007/s10456-019-09689-7
   Mouravas V, 2014, J PEDIATR UROL, V10, P463, DOI 10.1016/j.jpurol.2013.11.012
   Muñoz-López S, 2022, FRONT ENDOCRINOL, V13, DOI 10.3389/fendo.2022.1007801
   Pathipati P, 2021, NEUROTHERAPEUTICS, V18, P1939, DOI 10.1007/s13311-021-01076-9
   Preynat-Seauve O, 2011, SEMIN IMMUNOPATHOL, V33, P519, DOI 10.1007/s00281-011-0271-y
   Qi X, 2016, INT J BIOL SCI, V12, P836, DOI 10.7150/ijbs.14809
   Tang YY, 2021, STEM CELL RES THER, V12, DOI 10.1186/s13287-021-02138-7
   Wang BX, 2020, ACTA BIOMATER, V102, P247, DOI 10.1016/j.actbio.2019.11.026
   Wang DJ, 2015, CONNECT TISSUE RES, V56, P434, DOI 10.3109/03008207.2015.1035376
   Wang D, 2021, J INFLAMM RES, V14, P4001, DOI 10.2147/JIR.S324232
   Wang L, 2013, CLIN EXP METASTAS, V30, P671, DOI 10.1007/s10585-013-9571-z
   Xia YG, 2020, STEM CELL RES THER, V11, DOI 10.1186/s13287-020-01834-0
   Xiao X, 2021, SIGNAL TRANSDUCT TAR, V6, DOI 10.1038/s41392-021-00765-3
   Zhang SL, 2022, IN VITRO CELL DEV-AN, V58, P503, DOI 10.1007/s11626-022-00697-4
   Zhang SL, 2022, FRONT BIOENG BIOTECH, V10, DOI 10.3389/fbioe.2022.895998
   Zhang YT, 2021, ACS APPL MATER INTER, V13, P18472, DOI 10.1021/acsami.0c22671
   Zou JX, 2023, J NANOBIOTECHNOL, V21, DOI 10.1186/s12951-023-01778-6
NR 31
TC 2
Z9 2
U1 0
U2 5
PU ELSEVIER
PI AMSTERDAM
PA RADARWEG 29, 1043 NX AMSTERDAM, NETHERLANDS
SN 2352-3204
J9 REGEN THER
JI Regen. Ther.
PD MAR
PY 2024
VL 25
BP 77
EP 84
DI 10.1016/j.reth.2023.12.002
EA DEC 2023
PG 8
WC Cell & Tissue Engineering; Engineering, Biomedical
WE Science Citation Index Expanded (SCI-EXPANDED)
SC Cell Biology; Engineering
GA IM7D7
UT WOS:001166799700001
PM 38111468
OA Green Submitted, gold
DA 2026-02-11
ER

PT J
AU Dostert, G
   Mesure, B
   Menu, P
   Velot, É
AF Dostert, Gabriel
   Mesure, Benjamin
   Menu, Patrick
   Velot, Emilie
TI How Do Mesenchymal Stem Cells Influence or Are Influenced by
   Microenvironment through Extracellular Vesicles Communication?
SO FRONTIERS IN CELL AND DEVELOPMENTAL BIOLOGY
LA English
DT Review
DE mesenchymal stem cells (MSCs); extracellular vesicles (EVs);
   recipient/donor cells; intercellular communication; microenvironment
ID VERSUS-HOST-DISEASE; STROMAL CELLS; DRUG-RESISTANCE; LEUKEMIA-CELLS;
   CANCER-CELLS; EXOSOMES; ANGIOGENESIS; INDUCE; MICROVESICLES; MICRORNAS
AB Mesenchymal stem cells (MSCs) are widely used in cell therapy and tissue engineering thanks to their self-renewal, their multipotency, and their immunomodulatory properties that make them an attractive tool for regenerative medicine. A large part of MSCs positive effects is due to their secretion products which participate in creating a favorable microenvironment and closely relate these cells to other cell types. Extracellular vesicles (EVs) belong to cellular secretions. They are produced by cells continuously or after stimulation (e.g., calcium flux, cellular stress) and act in tissue homeostasis and intercellular communication. The understanding of the role of EVs is growing, more particularly their impact on cell migration, differentiation, or immunomodulation. EVs derived from MSCs show these interesting properties that may be considered in therapeutics, although they can have adverse effects by facilitating cancer propagation. Moreover, MSC behavior may also be influenced (proliferation, differentiation) by EVs derived from other donor cells. The aim of this mini review is to summarize the two-way communication between MSCs and other cell types, and how they can affect each other with their microenvironment through EVs. On the one hand, the manuscript presents the influence of MSC-derived EVs on diverse recipient cells and on the other hand, the effects of EVs derived from various donor cells on MSCs. The discrepancies between cancer cells and MSCs communication according to the sources of MSCs but also the tumor origins are also mentioned.
C1 [Dostert, Gabriel; Mesure, Benjamin; Menu, Patrick; Velot, Emilie] Univ Lorraine, Lab Ingn Mol & Physiopathol Agr, UMR 7365, CNRS,Biopole Univ Lorraine, Vandoeuvre Les Nancy, France.
   [Menu, Patrick; Velot, Emilie] Univ Lorraine, Fac Pharm, Vandoeuvre Les Nancy, France.
C3 Centre National de la Recherche Scientifique (CNRS); CNRS - Institute
   for Engineering & Systems Sciences (INSIS); Universite de Lorraine;
   Universite de Lorraine
RP Velot, É (corresponding author), Univ Lorraine, Lab Ingn Mol & Physiopathol Agr, UMR 7365, CNRS,Biopole Univ Lorraine, Vandoeuvre Les Nancy, France.; Velot, É (corresponding author), Univ Lorraine, Fac Pharm, Vandoeuvre Les Nancy, France.
EM emilie.velot@univ-lorraine.fr
RI VELOT, Emilie/P-6561-2019
OI VELOT, Emilie/0000-0001-8620-5696
FU French Ministry of National Education, Higher Education and Research
   (MENESR); Conseil Regional de Lorraine; Pacte Lorraine [RNG14XNF-AOP14];
   Federation de Recherche 3209 BMCT [RN1PFEAS-AOP15-EXOSEQ]
FX CD and BM are supported by a Ph.D. scholarship granted by the French
   Ministry of National Education, Higher Education and Research (MENESR).
   EV was supported by grants from the Conseil Regional de Lorraine in
   association with the Pacte Lorraine (RNG14XNF-AOP14) and the Federation
   de Recherche 3209 BMCT (Project RN1PFEAS-AOP15-EXOSEQ).
CR Anderson JD, 2016, STEM CELLS, V34, P601, DOI 10.1002/stem.2298
   Atkin-Smith GK, 2015, NAT COMMUN, V6, DOI 10.1038/ncomms8439
   Bian SY, 2014, J MOL MED, V92, P387, DOI 10.1007/s00109-013-1110-5
   Bruno S, 2013, STEM CELLS DEV, V22, DOI 10.1089/scd.2012.0304
   Chen TS, 2011, J TRANSL MED, V9, DOI 10.1186/1479-5876-9-47
   Chiabotto G, 2016, PLOS ONE, V11, DOI 10.1371/journal.pone.0159163
   Cho JA, 2012, INT J ONCOL, V40, P130, DOI 10.3892/ijo.2011.1193
   Chowdhury R, 2015, ONCOTARGET, V6, P715, DOI 10.18632/oncotarget.2711
   Corrado C, 2014, CANCER LETT, V348, P71, DOI 10.1016/j.canlet.2014.03.009
   Crescitelli R, 2013, J EXTRACELL VESICLES, V2, DOI 10.3402/jev.v2i0.20677
   Del Fattore A, 2015, CELL TRANSPLANT, V24, P2615, DOI 10.3727/096368915X687543
   Desando G, 2016, TISSUE ENG PART C-ME, V22, P608, DOI [10.1089/ten.TEC.2016.0033, 10.1089/ten.tec.2016.0033]
   Di Trapani M, 2016, SCI REP-UK, V6, DOI 10.1038/srep24120
   Ekström K, 2013, PLOS ONE, V8, DOI 10.1371/journal.pone.0075227
   El Omar R, 2014, TISSUE ENG PART B-RE, V20, P523, DOI [10.1089/ten.teb.2013.0664, 10.1089/ten.TEB.2013.0664]
   Feng YL, 2014, PLOS ONE, V9, DOI 10.1371/journal.pone.0088685
   Goloviznina NA, 2016, J BIOL CHEM, V291, P24607, DOI 10.1074/jbc.M116.745653
   György B, 2011, CELL MOL LIFE SCI, V68, P2667, DOI 10.1007/s00018-011-0689-3
   Haga H, 2015, J EXTRACELL VESICLES, V4, DOI 10.3402/jev.v4.24900
   Hendijani F, 2015, RES PHARM SCI, V10, P134
   Hofer HR, 2016, STEM CELL RES THER, V7, DOI 10.1186/s13287-016-0394-0
   Höög JL, 2015, J EXTRACELL VESICLES, V4, DOI 10.3402/jev.v4.28680
   Introna M, 2014, BIOL BLOOD MARROW TR, V20, P375, DOI 10.1016/j.bbmt.2013.11.033
   Ji RB, 2015, CELL CYCLE, V14, P2473, DOI 10.1080/15384101.2015.1005530
   Johnsen KB, 2014, BBA-REV CANCER, V1846, P75, DOI 10.1016/j.bbcan.2014.04.005
   Katakowski M, 2013, CANCER LETT, V335, P201, DOI 10.1016/j.canlet.2013.02.019
   Ke F, 2016, STEM CELL TRANSL MED, V5, P301, DOI 10.5966/sctm.2015-0179
   Kerkela E, 2016, STEM CELLS, V34, P781, DOI 10.1002/stem.2280
   Kordelas L, 2014, LEUKEMIA, V28, P970, DOI 10.1038/leu.2014.41
   Kowal J, 2016, P NATL ACAD SCI USA, V113, pE968, DOI 10.1073/pnas.1521230113
   LeBlanc K, 2008, LANCET, V371, P1579, DOI 10.1016/S0140-6736(08)60690-X
   Lee JK, 2013, PLOS ONE, V8, DOI [10.1371/journal.pone.0066555, 10.1371/journal.pone.0084256]
   Li TF, 2013, STEM CELLS DEV, V22, P845, DOI 10.1089/scd.2012.0395
   Li XX, 2016, J HEMATOL ONCOL, V9, DOI 10.1186/s13045-016-0269-y
   Lindoso RS, 2015, ONCOTARGET, V6, P7959, DOI 10.18632/oncotarget.3503
   Lopatina T, 2016, FRONT ONCOL, V6, DOI 10.3389/fonc.2016.00125
   Lou GH, 2015, J HEMATOL ONCOL, V8, DOI 10.1186/s13045-015-0220-7
   Lozito TP, 2014, J CELL MOL MED, V18, P2372, DOI 10.1111/jcmm.12391
   Martins M, 2016, STEM CELL REP, V6, P284, DOI 10.1016/j.stemcr.2016.01.001
   Melief SM, 2013, STEM CELLS, V31, P1980, DOI 10.1002/stem.1432
   Mendicino M, 2014, CELL STEM CELL, V14, P141, DOI 10.1016/j.stem.2014.01.013
   Montemurro T, 2016, EUR J CELL BIOL, V95, P228, DOI 10.1016/j.ejcb.2016.04.003
   Nakamura Y, 2015, FEBS LETT, V589, P1257, DOI 10.1016/j.febslet.2015.03.031
   Paggetti J, 2015, BLOOD, V126, P1106, DOI 10.1182/blood-2014-12-618025
   Ratajczak J, 2006, LEUKEMIA, V20, P1487, DOI 10.1038/sj.leu.2404296
   Roccaro AM, 2013, J CLIN INVEST, V123, P1542, DOI 10.1172/JCI66517
   Sattayaprasert P, 2016, J MOL CELL CARDIOL, V98, P138, DOI 10.1016/j.yjmcc.2016.05.014
   Shi S, 2016, AM J CANCER RES, V6, P459
   Si YL, 2011, AGEING RES REV, V10, P93, DOI 10.1016/j.arr.2010.08.005
   Takeda YS, 2015, PLOS ONE, V10, DOI 10.1371/journal.pone.0135111
   Teng XM, 2015, CELL PHYSIOL BIOCHEM, V37, P2415, DOI 10.1159/000438594
   Ti DD, 2015, J TRANSL MED, V13, DOI 10.1186/s12967-015-0642-6
   Valadi H, 2007, NAT CELL BIOL, V9, P654, DOI 10.1038/ncb1596
   Vlassov AV, 2012, BBA-GEN SUBJECTS, V1820, P940, DOI 10.1016/j.bbagen.2012.03.017
   Wang XJ, 2015, SCI REP-UK, V5, DOI 10.1038/srep08814
   Xin HQ, 2013, J CEREBR BLOOD F MET, V33, P1711, DOI 10.1038/jcbfm.2013.152
   Xing L, 2014, STEM CELL RES THER, V5, DOI 10.1186/scrt489
   Yáñez-Mó M, 2015, J EXTRACELL VESICLES, V4, DOI 10.3402/jev.v4.27066
   Yang YY, 2015, INT J ONCOL, V47, P244, DOI 10.3892/ijo.2015.3001
   Yu B, 2015, INT J CARDIOL, V182, P349, DOI 10.1016/j.ijcard.2014.12.043
   Zhang B, 2014, STEM CELLS DEV, V23, P1233, DOI 10.1089/scd.2013.0479
   Zhang JY, 2016, STEM CELL RES THER, V7, DOI 10.1186/s13287-016-0391-3
   Zhang JY, 2015, J TRANSL MED, V13, DOI 10.1186/s12967-015-0417-0
   Zhou H, 2010, BIOL BLOOD MARROW TR, V16, P403, DOI 10.1016/j.bbmt.2009.11.006
   Zhu YG, 2014, STEM CELLS, V32, P116, DOI 10.1002/stem.1504
NR 65
TC 66
Z9 71
U1 0
U2 10
PU FRONTIERS MEDIA SA
PI LAUSANNE
PA AVENUE DU TRIBUNAL FEDERAL 34, LAUSANNE, CH-1015, SWITZERLAND
SN 2296-634X
J9 FRONT CELL DEV BIOL
JI Front. Cell. Dev. Biol.
PY 2017
VL 5
AR 6
DI 10.3389/fcell.2017.00006
PG 7
WC Cell Biology; Developmental Biology
WE Science Citation Index Expanded (SCI-EXPANDED)
SC Cell Biology; Developmental Biology
GA VH8AQ
UT WOS:000455238900006
PM 28224125
OA Green Submitted, gold
DA 2026-02-11
ER

PT J
AU Weiss, C
   Kornicka-Grabowska, K
   Mularczyk, M
   Siwinska, N
   Marycz, K
AF Weiss, C.
   Kornicka-Grabowska, K.
   Mularczyk, M.
   Siwinska, N.
   Marycz, K.
TI Extracellular Microvesicles (MV's) Isolated from
   5-Azacytidine-and-Resveratrol-Treated Cells Improve Viability and
   Ameliorate Endoplasmic Reticulum Stress in Metabolic Syndrome Derived
   Mesenchymal Stem Cells
SO STEM CELL REVIEWS AND REPORTS
LA English
DT Article
DE Stem cells; Extracellular vesicles; Rejuvenation
ID AUTOPHAGY; DEATH; REGENERATION; MECHANISM; PROTECT; TISSUE
AB Extracellular vesicles (EVs), a spherical membrane fragments including exosomes, are released from several cell types, including mesenchymal stromal cells (MSCs), constitutively or under stimulation. As MVs cargo include DNA, RNA, miRNA, lipids and proteins their have gain special attention in the field of regenerative medicine. Depending on the type of transferred molecules, MVs may exert wide range of biological effects in recipient cells including pro-inflammatory and anti-apoptotic action. In presented paper, we isolated MVs form adipose derived mesenchymal stem cells (ASC) which underwent stimulation with 5-azacytydine and resveratrol (AZA/RES) in order to improve their therapeutic potential. Then, isolated MVs were applied to ASC with impaired cytophysiological properties, isolated from equine metabolic syndrome diagnosed animals. Using RT-PCR, immunofluorescence, ELISA, confocal microscopy and western blot, we have evaluated the effects of MVs on recipient cells. We have found, that MVs derived from AZA/RES treated ASC ameliorates apoptosis, senescence and endoplasmic reticulum (ER) stress in deteriorated cells, restoring their proper functions. The work indicates, that cells treated with AZA/RES through their paracrine action can rejuvenate recipient cells. However, further research needs to be performed in order to fully understand the molecular mechanisms of these bioactive factors action.
C1 [Weiss, C.] PferdePraxis Dr Med Vet Daniel Weiss, Postmatte 14, CH-8807 Freienbach, Switzerland.
   [Kornicka-Grabowska, K.; Mularczyk, M.; Marycz, K.] Wroclaw Univ Environm & Life Sci, Dept Expt Biol, Norwida 27B St,A7 Bldg, PL-50375 Wroclaw, Poland.
   [Kornicka-Grabowska, K.; Mularczyk, M.; Marycz, K.] Int Inst Translat Med, Jesionowa 11, PL-55114 Wisznia Mala, Poland.
   [Siwinska, N.] Wroclaw Univ Environm & Life Sci, Fac Vet Med, Dept Internal Med & Clin Dis Horses Dogs & Cats, Pl Grunwaldzki 47, PL-50366 Wroclaw, Poland.
   [Marycz, K.] Justus Liebig Univ, Fac Vet Med, Equine Clin Equine Surg, D-35392 Giessen, Germany.
C3 Wroclaw University of Environmental & Life Sciences; Wroclaw University
   of Environmental & Life Sciences; Justus Liebig University Giessen
RP Marycz, K (corresponding author), Wroclaw Univ Environm & Life Sci, Dept Expt Biol, Norwida 27B St,A7 Bldg, PL-50375 Wroclaw, Poland.; Marycz, K (corresponding author), Int Inst Translat Med, Jesionowa 11, PL-55114 Wisznia Mala, Poland.; Marycz, K (corresponding author), Justus Liebig Univ, Fac Vet Med, Equine Clin Equine Surg, D-35392 Giessen, Germany.
EM krzysztofmarycz@interia.pl
FU grant "Modulation mitochondrial metabolism and dynamics and targeting
   DNA methylation of adipose derived mesenchymal stromal stem cell (ASC)
   using resveratrol and 5-azacytydin as a therapeutic strategy in the
   course of Equine metabolic syndrome (EMS)" by T [2016/21/B/NZ7/01111];
   grant "Inhibition of tyrosine phosphatase as a strategy to enhance
   insulin sensitivity through activation of chaperone mediated autophagy
   and amelioration of inflammation and cellular stress in the liver of
   equinemetabolic syndrome (EMS) horses" by The Nat [2018/29/B/NZ7/02662]
FX This project was financed within the framework of a grants entitled
   "Modulation mitochondrial metabolism and dynamics and targeting DNA
   methylation of adipose derived mesenchymal stromal stem cell (ASC) using
   resveratrol and 5-azacytydin as a therapeutic strategy in the course of
   Equine metabolic syndrome (EMS)." (grant no. 2016/21/B/NZ7/01111) and
   "Inhibition of tyrosine phosphatase as a strategy to enhance insulin
   sensitivity through activation of chaperone mediated autophagy and
   amelioration of inflammation and cellular stress in the liver of
   equinemetabolic syndrome (EMS) horses." (grant no. 2018/29/B/NZ7/02662)
   financed by The National Science Centre in Poland.
CR Akyurekli C, 2015, STEM CELL REV REP, V11, P150, DOI 10.1007/s12015-014-9545-9
   Alicka M, 2019, J CLIN MED, V8, DOI 10.3390/jcm8060765
   Alicka M, 2018, STEM CELLS INT, V2018, DOI 10.1155/2018/4274361
   [Anonymous], 2020, THER MES STROM STEM, DOI DOI 10.1007/S12015-019-09932-0
   Ariyasu D, 2017, INT J MOL SCI, V18, DOI 10.3390/ijms18020382
   Basinska K, 2015, J VET SCI, V16, P113, DOI [10.4142/jvs.2015.16.1.113, 10.4142/jvs.2015.16.1.107]
   Biancone L, 2012, NEPHROL DIAL TRANSPL, V27, P3037, DOI 10.1093/ndt/gfs168
   Boháčová P, 2018, Vnitřní lékařství, V64, P725, DOI [10.36290/vnl.2018.099, DOI 10.36290/VNL.2018.099]
   Bruno S, 2009, J AM SOC NEPHROL, V20, P1053, DOI 10.1681/ASN.2008070798
   Camussi G, 2010, KIDNEY INT, V78, P838, DOI 10.1038/ki.2010.278
   Caramés B, 2010, ARTHRITIS RHEUM-US, V62, P791, DOI 10.1002/art.27305
   Chen J, 2020, STEM CELL RES THER, V11, DOI 10.1186/s13287-020-01610-0
   Cislo-Pakuluk A, 2017, STEM CELL REV REP, V13, P598, DOI 10.1007/s12015-017-9750-4
   Collino F, 2010, PLOS ONE, V5, DOI 10.1371/journal.pone.0011803
   Frank N, 2009, J EQUINE VET SCI, V29, P259, DOI 10.1016/j.jevs.2009.04.183
   Green DR, 2014, CELL, V157, P65, DOI 10.1016/j.cell.2014.02.049
   Harrell CR, 2019, CELLS-BASEL, V8, DOI 10.3390/cells8121605
   Herrera MB, 2010, J CELL MOL MED, V14, P1605, DOI 10.1111/j.1582-4934.2009.00860.x
   Honoki K, 2017, WORLD J STEM CELLS, V9, P1, DOI 10.4252/wjsc.v9.i1.1
   Hosseinkhani B, 2018, FRONT IMMUNOL, V9, DOI 10.3389/fimmu.2018.01789
   Jiang XF, 2018, CURR PHARM DESIGN, V24, P5334, DOI 10.2174/1381612825666190119130441
   Karamini A, 2020, STEM CELL REV REP, V16, P276, DOI 10.1007/s12015-020-09954-z
   Kornicka K, 2019, J CELL MOL MED, V23, P237, DOI 10.1111/jcmm.13914
   Kornicka K, 2018, J CLIN MED, V7, DOI 10.3390/jcm7110383
   Kornicka K, 2018, STEM CELL REV REP, V14, P337, DOI 10.1007/s12015-018-9809-x
   Kornicka K, 2015, OXID MED CELL LONGEV, V2015, DOI 10.1155/2015/309169
   Kornicka-Garbowska K, 2019, STEM CELL RES THER, V10, DOI 10.1186/s13287-019-1469-5
   Liao ZW, 2019, THERANOSTICS, V9, P4084, DOI 10.7150/thno.33638
   Maredziak M, 2015, STEM CELLS INT, V2015, DOI 10.1155/2015/379093
   Marycz K., 2012, VET MED
   MARYCZ K, 2016, OXID MED CELL LONGEV, V2016, DOI DOI 10.1155/2016/4710326
   Marycz K, 2019, STEM CELL REV REP, V15, P842, DOI 10.1007/s12015-019-09913-3
   Marycz K, 2018, J CELL MOL MED, V22, P4771, DOI 10.1111/jcmm.13731
   Marycz K, 2016, OXID MED CELL LONGEV, V2016, DOI 10.1155/2016/3718468
   Marycz K, 2016, STEM CELLS INT, V2016, DOI 10.1155/2016/5756901
   Merlo B, 2018, STEM CELL REV REP, V14, P574, DOI 10.1007/s12015-018-9803-3
   Nawrocka D, 2017, MAR DRUGS, V15, DOI 10.3390/md15080237
   Pileggi A, 2012, DIABETES, V61, P1355, DOI 10.2337/db12-0355
   Radziszewska A, 2009, J BIOL CHEM, V284, P10947, DOI 10.1074/jbc.M806960200
   Ratajczak J, 2006, LEUKEMIA, V20, P1487, DOI 10.1038/sj.leu.2404296
   Ratajczak J, 2006, LEUKEMIA, V20, P847, DOI 10.1038/sj.leu.2404132
   Rogers Christopher S, 2016, Curr Protoc Hum Genet, V90, DOI [10.1002/cphg.18, 10.1002/cphg.18]
   Stolzing A, 2008, MECH AGEING DEV, V129, P163, DOI 10.1016/j.mad.2007.12.002
   Szatanek R, 2015, INT J MOL MED, V36, P11, DOI 10.3892/ijmm.2015.2194
   Telugu BPVL, 2010, STEM CELL REV REP, V6, P31, DOI 10.1007/s12015-009-9101-1
   Wang MJ, 2019, AGING DIS, V10, P871, DOI 10.14336/AD.2018.1119
   Zafardoust S, 2020, STEM CELL REV REP, V16, P755, DOI 10.1007/s12015-020-09969-6
NR 47
TC 17
Z9 17
U1 0
U2 13
PU SPRINGER
PI NEW YORK
PA ONE NEW YORK PLAZA, SUITE 4600, NEW YORK, NY, UNITED STATES
SN 2629-3269
EI 2629-3277
J9 STEM CELL REV REP
JI Stem Cell Rev. Rep.
PD DEC
PY 2020
VL 16
IS 6
BP 1343
EP 1355
DI 10.1007/s12015-020-10035-4
EA SEP 2020
PG 13
WC Cell & Tissue Engineering; Cell Biology; Medicine, Research &
   Experimental
WE Science Citation Index Expanded (SCI-EXPANDED)
SC Cell Biology; Research & Experimental Medicine
GA OR7EN
UT WOS:000565828800002
PM 32880856
OA Green Submitted, hybrid
DA 2026-02-11
ER

PT J
AU Banfai, K
   Garai, K
   Ernszt, D
   Pongracz, JE
   Kvell, K
AF Banfai, Krisztina
   Garai, Kitti
   Ernszt, David
   Pongracz, Judit E.
   Kvell, Krisztian
TI Transgenic Exosomes for Thymus Regeneration
SO FRONTIERS IN IMMUNOLOGY
LA English
DT Article
DE aging; thymus; exosome; Wnt4; miR27b
ID EPITHELIAL-CELLS; WNT PROTEINS; CONTRIBUTES; GROWTH; MIR-27
AB During senescence, Wnt4 expression is down-regulated (unlike their Frizzled receptors), while PPARgamma expression increases in the thymus. Together, these changes allow for thymic degeneration to occur, observed as adipose involution. However, when restored, Wnt4 can efficiently counteract PPARgamma and prevent thymic senescence from developing. The Wnt-pathway activator miR27b has also been reported to inhibit PPARgamma. Our goal was to evaluate the Wnt4 and miR27b levels of Wnt4-transgenic thymic epithelial cell (TEC)-derived exosomes, show their regenerative potential against age-related thymic degeneration, and visualize their binding and distribution both in vitro and in vivo. First, transgenic exosomes were harvested from Wnt4 over-expressing TECs and analyzed by transmission electron microscopy. This unveiled exosomes ranging from 50 to 100 nm in size. Exosomal Wnt4 protein content was assayed by ELISA, while miR27b levels were measured by TaqMan qPCR, both showing elevated levels in transgenic exosomes relative to controls. Of note, kit-purified TEI (total exosome isolate) outperformed UC (ultracentrifugation)-purified exosomes in these parameters. In addition, a significant portion of exosomal Wnt4 proved to be displayed on exosomal surfaces. For functional studies, steroid (Dexamethasone or DX)-induced TECs were used as cellular aging models in which DX-triggered cellular aging was efficiently prevented by transgenic exosomes. Finally, DiI lipid-stained exosomes were applied on the mouse thymus sections and also iv-injected into mice, for in vitro binding and in vivo tracking, respectively. We have observed distinct staining patterns using DiI lipid-stained transgenic exosomes on sections of young and aging murine thymus samples. Moreover, in vivo injected DiI lipid-stained transgenic exosomes showed detectable homing to the thymus. Of note, Wnt4-transgenic exosome homing outperformed control (Wnt5a-transgenic) exosome homing. In summary, our findings indicate that exosomal Wnt4 and miR27b can efficiently counteract thymic adipose involution. Although extrapolation of mouse results to the human setting needs caution, our results appoint transgenic TEC exosomes as promising tools of immune rejuvenation and contribute to the characterization of the immune-modulatory effects of extracellular vesicles in the context of regenerative medicine.
C1 [Banfai, Krisztina; Garai, Kitti; Pongracz, Judit E.; Kvell, Krisztian] Univ Pecs, Fac Pharm, Dept Pharmaceut Biotechnol, Pecs, Hungary.
   [Banfai, Krisztina; Garai, Kitti; Ernszt, David; Pongracz, Judit E.; Kvell, Krisztian] Univ Pecs, Szentegothai Res Ctr, Pecs, Hungary.
   [Ernszt, David] Univ Pecs, Fac Med, Inst Physiol, Pecs, Hungary.
C3 University of Pecs; University of Pecs; University of Pecs
RP Kvell, K (corresponding author), Univ Pecs, Fac Pharm, Dept Pharmaceut Biotechnol, Pecs, Hungary.; Kvell, K (corresponding author), Univ Pecs, Szentegothai Res Ctr, Pecs, Hungary.
EM kvell.krisztian@pte.hu
RI ; Pongracz, Judit E/N-7927-2018
OI Ernszt, David/0000-0003-1079-2307; Pongracz, Judit E/0000-0002-0278-5556
FU Hungarian National Science Foundation [78310]; University of Pecs; Janos
   Bolyai Scholarship of the Hungarian Academy of Sciences; UNKP-18-4
   (Bolyai+); European Union; State of Hungary; European Social Fund [GINOP
   2.3.2-15-2016-00022 TAMOP-4.2.2. A-11/1/KON-2012-0024,
   TAMOP-4.2.4.A/2-11/1-2012-0001, PTE AOK-KA-2013/22,
   EFOP-3.6.1-16-2016-00004];  [PTE AOK KA-2016-16]; Academy of Finland
   (AKA) [78310] Funding Source: Academy of Finland (AKA)
FX Scientific research support was provided by the Hungarian National
   Science Foundation (No. 78310) and PTE AOK KA-2016-16 to KK. The project
   was also supported by the University of Pecs in the frame of
   Pharmaceutical Talent Center program and the Viral Pathogenesis Talent
   Center program via KK. The Janos Bolyai Scholarship o f the Hungarian
   Academy of Sciences and UNKP-18-4 (Bolyai+) also supported KK. JP was
   supported by the European Union and he State of Hungary, co-financed by
   the European Social Fund in the framework of GINOP 2.3.2-15-2016-00022
   TAMOP-4.2.2. A-11/1/KON-2012-0024, TAMOP-4.2.4.A/2-11/1-2012-0001
   National Excellence Program, PTE AOK-KA-2013/22 and
   EFOP-3.6.1-16-2016-00004.
CR Ernszt D, 2017, FRONT IMMUNOL, V8, DOI 10.3389/fimmu.2017.01515
   Feller D, 2018, FRONT IMMUNOL, V9, DOI 10.3389/fimmu.2018.01724
   Gross JC, 2012, NAT CELL BIOL, V14, P1036, DOI 10.1038/ncb2574
   Gustafson B, 2012, DIABETES, V61, P1217, DOI 10.2337/db11-1419
   Heinonen KM, 2011, BLOOD, V118, P5163, DOI 10.1182/blood-2011-04-350553
   Jennewein C, 2010, J BIOL CHEM, V285, P11846, DOI 10.1074/jbc.M109.066399
   Karbiener M, 2009, BIOCHEM BIOPH RES CO, V390, P247, DOI 10.1016/j.bbrc.2009.09.098
   Kvell K, 2005, MOL THER, V12, P892, DOI 10.1016/j.ymthe.2005.05.010
   Kvell K, 2012, CENTRAL IMMUNE SENES
   Kvell K, 2014, IMMUNOBIOLOGY, V219, P644, DOI 10.1016/j.imbio.2014.03.017
   Kvell K, 2010, PLOS ONE, V5, DOI 10.1371/journal.pone.0010701
   Lankford KL, 2018, PLOS ONE, V13, DOI 10.1371/journal.pone.0190358
   Lecarpentier Y, 2017, CLIN TRANSL MED, V6, DOI 10.1186/s40169-017-0144-7
   Lecarpentier Y, 2016, FRONT NEUROL, V7, DOI 10.3389/fneur.2016.00100
   Lin Q, 2009, FEBS J, V276, P2348, DOI 10.1111/j.1742-4658.2009.06967.x
   Ludwig AK, 2018, J EXTRACELL VESICLES, V7, DOI 10.1080/20013078.2018.1528109
   Lundberg V, 2016, SCI REP-UK, V6, DOI 10.1038/srep36479
   Marinova TT, 2005, GERONTOLOGY, V51, P14, DOI 10.1159/000081429
   Mineo M, 2012, ANGIOGENESIS, V15, P33, DOI 10.1007/s10456-011-9241-1
   Phan J, 2018, J EXTRACELL VESICLES, V7, DOI 10.1080/20013078.2018.1522236
   Pongracz J, 2003, EUR J IMMUNOL, V33, P1949, DOI 10.1002/eji.200323564
   Pongracz JE, 2006, EUR J IMMUNOL, V36, P2376, DOI 10.1002/eji.200535721
   Prattichizzo F, 2017, MECH AGEING DEV, V168, P44, DOI 10.1016/j.mad.2017.02.008
   RAGNARSON B, 1992, HISTOCHEMISTRY, V97, P329, DOI 10.1007/BF00270034
   Ramirez MI, 2018, NANOSCALE, V10, P881, DOI 10.1039/c7nr08360b
   Rana S, 2012, INT J BIOCHEM CELL B, V44, P1574, DOI 10.1016/j.biocel.2012.06.018
   Romano R, 2013, FRONT IMMUNOL, V4, DOI 10.3389/fimmu.2013.00187
   Skogberg G, 2015, IMMUNOL CELL BIOL, V93, P727, DOI 10.1038/icb.2015.33
   Skogberg G, 2015, FRONT IMMUNOL, V6, DOI 10.3389/fimmu.2015.00366
   Skogberg G, 2013, PLOS ONE, V8, DOI 10.1371/journal.pone.0067554
   Solti I, 2015, PLOS ONE, V10, DOI 10.1371/journal.pone.0129217
   Takahashi Y, 2013, J BIOTECHNOL, V165, P77, DOI 10.1016/j.jbiotec.2013.03.013
   Talaber G, 2011, REJUV RES, V14, P241, DOI 10.1089/rej.2010.1110
   Taub DD, 2005, IMMUNOL REV, V205, P72, DOI 10.1111/j.0105-2896.2005.00275.x
   Ter-Ovanesyan D, 2017, METHODS MOL BIOL, V1660, P233, DOI 10.1007/978-1-4939-7253-1_19
   Théry C, 2002, NAT REV IMMUNOL, V2, P569, DOI 10.1038/nri855
   Turiák L, 2011, J PROTEOMICS, V74, P2025, DOI 10.1016/j.jprot.2011.05.023
   Van Deun J, 2014, J EXTRACELL VESICLES, V3, DOI 10.3402/jev.v3.24858
   Varecza Z, 2011, MECH AGEING DEV, V132, P249, DOI 10.1016/j.mad.2011.04.007
   Wang T, 2010, BIOCHEM BIOPH RES CO, V402, P186, DOI 10.1016/j.bbrc.2010.08.031
   Wei Gao, 2017, Sci Rep, V7, P42996, DOI 10.1038/srep42996
   Wei MT, 2017, ONCOTARGET, V8, P42262, DOI 10.18632/oncotarget.15040
   Wen SW, 2016, CANCER RES, V76, P6816, DOI 10.1158/0008-5472.CAN-16-0868
   Willert K, 2003, NATURE, V423, P448, DOI 10.1038/nature01611
   Wu YT, 2015, ANALYST, V140, P6631, DOI 10.1039/c5an00688k
   Xu D, 2013, ADV DRUG DELIVER REV, V65, P368, DOI 10.1016/j.addr.2012.07.010
   Zhang L, 2014, CURR OPIN GENET DEV, V27, P14, DOI 10.1016/j.gde.2014.03.006
NR 47
TC 26
Z9 28
U1 0
U2 24
PU FRONTIERS MEDIA SA
PI LAUSANNE
PA AVENUE DU TRIBUNAL FEDERAL 34, LAUSANNE, CH-1015, SWITZERLAND
SN 1664-3224
J9 FRONT IMMUNOL
JI Front. Immunol.
PD APR 24
PY 2019
VL 10
AR 862
DI 10.3389/fimmu.2019.00862
PG 9
WC Immunology
WE Science Citation Index Expanded (SCI-EXPANDED)
SC Immunology
GA HU6MD
UT WOS:000465393600001
PM 31110503
OA Green Submitted, gold
DA 2026-02-11
ER

PT J
AU Zhu, LJ
   Wang, Q
   Guo, MD
   Fang, H
   Li, T
   Zhu, Y
   Jiang, HM
   Xiao, PG
   Hu, ML
AF Zhu, Lujian
   Wang, Qin
   Guo, Maodong
   Fang, Hao
   Li, Ting
   Zhu, Yin
   Jiang, Huimian
   Xiao, Peiguang
   Hu, Minli
TI Mesenchymal Stem Cell-Derived Exosomes in Various Chronic Liver
   Diseases: Hype or Hope?
SO JOURNAL OF INFLAMMATION RESEARCH
LA English
DT Review
DE mesenchymal stem cells; exosomes; liver disease; immunomodulation;
   tissue homeostasis
ID EXTRACELLULAR VESICLES; POTENTIAL THERAPY; INJURY; PROTECTION;
   TRANSPLANTATION; INFLAMMATION; HEPATITIS; HYDROGELS; ISCHEMIA; COVID-19
AB Chronic liver conditions are associated with high mortality rates and have a large adverse effect on human well-being as well as a significant financial burden. Currently, the only effective treatment available for the effects of liver failure and cirrhosis resulting from the progression of several chronic liver diseases is liver transplantation carried out at the original location. This implies that developing novel and effective treatments is imperative. Regenerative medicine has long been associated with stem cell therapy. Mesenchymal stem cells (MSCs), a type of cell with great differentiation potential, have become the preferred source for stem cell therapy. According to recent studies, MSCs' paracrine products-rather than their capacity for differentiation-play a significant therapeutic effect. MSC exosomes, a type of extracellular vesicle (MSC-EV), came into view as the paracrine substances of MSCs. According to research, MSC exosomes can maintain tissue homeostasis, which is necessary for healthy tissue function. All tissues contain them, and they take part in a variety of biological activities that support cellular activity and tissue regeneration in order to preserve tissue homeostasis. The outcomes support the use of MSCs and the exosomes they produce as a therapeutic option for a range of diseases. This review provides a brief overview of the source of MSC-EVs and outlines their physiological roles and biochemical capabilities. The elucidation of the role of MSC-EVs in the recovery and repair of hepatic tissues, as well as their contribution to maintaining tissue homeostasis, is discussed in relation to different chronic liver diseases. This review aims to provide new insights into the unique roles that MSC-EVs play in the treatment of chronic liver diseases.
C1 [Zhu, Lujian; Wang, Qin] Zhejiang Univ, Affiliated Jinhua Hosp, Dept Infect Dis, Sch Med, Jinhua, Peoples R China.
   [Guo, Maodong; Xiao, Peiguang; Hu, Minli] Zhejiang Univ, Affiliated Jinhua Hosp, Sch Med, Dept Gastroenterol, Jinhua, Peoples R China.
   [Fang, Hao] Zhejiang Univ, Affiliated Jinhua Hosp, Sch Med, Dept Traumatol, Jinhua, Peoples R China.
   [Li, Ting] Zhejiang Univ, Affiliated Hosp 1, Dept Emergency Med, Sch Med, Hangzhou, Peoples R China.
   [Zhu, Yin] Enze Hosp, Taizhou Enze Med Ctr Grp, Dept Infect Dis, Taizhou, Peoples R China.
   [Jiang, Huimian] Ningbo Univ, Affiliated Hosp 1, Dept Infect Dis, Ningbo, Peoples R China.
C3 Zhejiang University; Zhejiang University; Zhejiang University; Zhejiang
   University; Ningbo University
RP Hu, ML (corresponding author), Zhejiang Univ, Affiliated Jinhua Hosp, Sch Med, Dept Gastroenterol, Jinhua, Peoples R China.
EM huminlignmc@126.com
RI Li, Ting/EZC-3183-2022
OI Li, Ting/0000-0002-7607-1257
FU Jinhua Municipal Science and Technology Bureau Key Project [2023-3-091];
   Jinhua Municipal Central Hospital Science and Technology Project
   [JY2022-1-04]
FX Funding This review was supported by Jinhua Municipal Science and
   Technology Bureau Key Project (No. 2023-3-091) and Jinhua Municipal
   Central Hospital Science and Technology Project (No. JY2022-1-04) .
CR Abreu H, 2022, CELLS-BASEL, V11, DOI 10.3390/cells11010043
   Allameh A, 2020, HELIYON, V6, DOI 10.1016/j.heliyon.2020.e04149
   Alqahtani SA, 2020, UNITED EUR GASTROENT, V8, P509, DOI 10.1177/2050640620924157
   Aneesh A, 2021, STEM CELL RES THER, V12, DOI 10.1186/s13287-021-02645-7
   Anger F, 2019, STEM CELLS DEV, V28, P1451, DOI 10.1089/scd.2019.0085
   Angioni R, 2020, INT J MOL SCI, V21, DOI 10.3390/ijms21228874
   Angioni R, 2020, J EXTRACELL VESICLES, V9, DOI 10.1080/20013078.2020.1757900
   Arnold P, 2020, CELLS-BASEL, V9, DOI 10.3390/cells9051307
   Asadipour Morvarid, 2021, Infectious Disorders - Drug Targets, V21, P389, DOI [10.2174/1871526520666200707113401, 10.2174/1871526520666200707113401]
   Balbi C, 2020, CELLS-BASEL, V9, DOI 10.3390/cells9030724
   Bao XW, 2020, FEBS OPEN BIO, V10, P1238, DOI 10.1002/2211-5463.12867
   Basiri A, 2021, STEM CELL REV REP, V17, P163, DOI 10.1007/s12015-020-09994-5
   Branscome H, 2020, FRONT CELL DEV BIOL, V8, DOI 10.3389/fcell.2020.00455
   Bruno S, 2020, MOL THER, V28, P479, DOI 10.1016/j.ymthe.2019.10.016
   Buono L, 2021, INT J MOL SCI, V22, DOI 10.3390/ijms22094930
   Cai JX, 2020, CELL BIOSCI, V10, DOI 10.1186/s13578-020-00427-x
   Cai PF, 2020, INT J MOL SCI, V21, DOI 10.3390/ijms21103560
   Caldez MJ, 2020, HEPATOL INT, V14, P463, DOI 10.1007/s12072-020-10066-6
   Cao P, 2022, GUT PATHOG, V14, DOI 10.1186/s13099-022-00503-2
   Carmona C, 2023, BMJ-BRIT MED J, V383, DOI 10.1136/bmj.p2598
   Carvalheiro T, 2020, CLIN EXP IMMUNOL, V201, P25, DOI 10.1111/cei.13417
   Cha KY, 2023, J CONTROL RELEASE, V354, P45, DOI 10.1016/j.jconrel.2022.12.053
   Chen J, 2020, STEM CELL REP, V15, P110, DOI 10.1016/j.stemcr.2020.06.007
   Chen L, 2018, MOL IMMUNOL, V93, P38, DOI 10.1016/j.molimm.2017.11.008
   Chen L, 2017, STEM CELL RES THER, V8, DOI 10.1186/s13287-016-0453-6
   Cheng LD, 2021, HUM CELL, V34, P1697, DOI 10.1007/s13577-021-00593-1
   Chung YY, 2021, EXPERT OPIN PHARMACO, V22, P1475, DOI 10.1080/14656566.2021.1895747
   Comarmond C, 2020, THER ADV GASTROENTER, V13, DOI 10.1177/1756284820942617
   Covelli C, 2021, PATHOLOGICA, V113, P185, DOI 10.32074/1591-951X-241
   Damania A, 2018, STEM CELL RES THER, V9, DOI 10.1186/s13287-017-0752-6
   De Luca L, 2017, INT J MOL SCI, V18, DOI 10.3390/ijms18051022
   Diniz AB, 2020, JHEP REP, V2, DOI 10.1016/j.jhepr.2020.100117
   Dong XT, 2019, STEM CELLS INT, V2019, DOI 10.1155/2019/2403793
   Du ZY, 2021, J CELL MOL MED, V25, P701, DOI 10.1111/jcmm.16119
   Engelmann C, 2025, LIVER INT, V45, DOI 10.1111/liv.15644
   Fahey S, 2014, CELL MOL IMMUNOL, V11, P25, DOI 10.1038/cmi.2013.37
   Fan DZ, 2020, STEM CELL RES THER, V11, DOI 10.1186/s13287-020-01695-7
   Fan TY, 2020, J CELL MOL MED, V24, P7968, DOI 10.1111/jcmm.15429
   Fang XR, 2023, J PERS MED, V13, DOI 10.3390/jpm13030441
   Freedman BR, 2019, ADV MATER, V31, DOI 10.1002/adma.201806695
   Fujii S, 2022, STEM CELLS, V40, P977, DOI 10.1093/stmcls/sxac057
   Furuta Tomoaki, 2020, World J Transplant, V10, P64, DOI [10.5500/wjt.v10.i3.64, 10.5500/wjt.v10.i3.64]
   Gao SM, 2018, ARCH RHEUMATOL, V33, P498, DOI 10.5606/ArchRheumatol.2018.6595
   Gao ZM, 2022, STEM CELL RES THER, V13, DOI 10.1186/s13287-022-02861-9
   Gentile P, 2020, AGING DIS, V11, P465, DOI 10.14336/AD.2020.0422
   Gholami L, 2021, CELL BIOSCI, V11, DOI 10.1186/s13578-020-00527-8
   Gnecchi M, 2005, NAT MED, V11, P367, DOI 10.1038/nm0405-367
   Gnecchi M, 2006, FASEB J, V20, P661, DOI 10.1096/fj.05-5211com
   Gomzikova MO, 2020, SCI REP-UK, V10, DOI 10.1038/s41598-020-67563-9
   Gottwick C, 2022, SEMIN IMMUNOPATHOL, V44, P475, DOI 10.1007/s00281-022-00942-8
   Grange C, 2019, SCI REP-UK, V9, DOI 10.1038/s41598-019-41100-9
   Guan Y, 2021, SMALL, V17, DOI 10.1002/smll.202007727
   Gupta S, 2022, STEM CELL REV REP, V18, P1097, DOI 10.1007/s12015-021-10313-9
   Haga H, 2017, LIVER TRANSPLANT, V23, P791, DOI 10.1002/lt.24770
   Haga H, 2017, STEM CELL TRANSL MED, V6, P1262, DOI 10.1002/sctm.16-0226
   Han HS, 2020, J CONTROL RELEASE, V320, P328, DOI 10.1016/j.jconrel.2020.01.042
   Han M, 2020, DRUG DES DEV THER, V14, P2865, DOI 10.2147/DDDT.S248892
   Harrell CR, 2020, PHARMACEUTICS, V12, DOI 10.3390/pharmaceutics12050474
   Heeren J, 2021, MOL METAB, V50, DOI 10.1016/j.molmet.2021.101238
   Van Herck MA, 2020, CELL MOL GASTROENTER, V10, P467, DOI [10.1016/J.JCMGH.2020.04.010, 10.1016/j.jcmgh.2020.04.010]
   Hoffman AS, 2001, ANN NY ACAD SCI, V944, P62
   Horng JH, 2020, J BIOMED SCI, V27, DOI 10.1186/s12929-020-00662-x
   Hu CX, 2015, PROTEIN CELL, V6, P562, DOI 10.1007/s13238-015-0180-2
   Hutchings G, 2020, INT J MOL SCI, V21, DOI 10.3390/ijms21113790
   Ikeda T, 2020, CANCER SCI, V111, P1254, DOI 10.1111/cas.14339
   Jiang LR, 2019, BIOCHEM BIOPH RES CO, V508, P735, DOI 10.1016/j.bbrc.2018.11.189
   Joseph John, 2020, Clin Biochem Rev, V41, P67, DOI [10.33176/aacb-20-00002, 10.33176/AACB-20-00002]
   Kalluri R, 2020, SCIENCE, V367, P640, DOI 10.1126/science.aau6977
   Karaahmet F, 2020, MED HYPOTHESES, V144, DOI 10.1016/j.mehy.2020.109973
   Khatri M, 2018, STEM CELL RES THER, V9, DOI 10.1186/s13287-018-0774-8
   Kim J, 2020, MOL THER, V29, P1471, DOI 10.1016/j.ymthe.2020.12.025
   Kjaergaard K, 2020, EJNMMI RADIOPHARM CH, V5, DOI 10.1186/s41181-020-00100-1
   Komori A, 2021, CLIN MOL HEPATOL, V27, P58, DOI 10.3350/cmh.2020.0189
   Krambs JR, 2020, PLOS ONE, V15, DOI 10.1371/journal.pone.0233751
   Krammer TL, 2020, INT J MOL SCI, V21, DOI 10.3390/ijms21103477
   Lee DB, 2020, VET CLIN N AM-SMALL, V50, P973, DOI 10.1016/j.cvsm.2020.04.002
   Lee HM, 2020, MEDICINE, V99, DOI 10.1097/MD.0000000000020339
   Lewis PS, 2020, J HEPATOL, V73, P349, DOI 10.1016/j.jhep.2020.02.031
   Li FF, 2022, ACS APPL BIO MATER, V5, P2009, DOI 10.1021/acsabm.1c01312
   Li QY, 2020, J INT MED RES, V48, DOI 10.1177/0300060520909027
   Li QY, 2022, BIOMATERIALS, V284, DOI 10.1016/j.biomaterials.2022.121529
   Li TF, 2013, STEM CELLS DEV, V22, P845, DOI 10.1089/scd.2012.0395
   Li ZH, 2020, INT J STEM CELLS, V13, P221, DOI 10.15283/ijsc19110
   Li ZH, 2020, STEM CELL REV REP, V16, P344, DOI 10.1007/s12015-020-09952-1
   Liao ZQ, 2021, FRONT ENDOCRINOL, V12, DOI 10.3389/fendo.2021.665645
   Lin LT, 2020, ADV SCI, V7, DOI 10.1002/advs.201903138
   Liu XX, 2020, CELL DEATH DIS, V11, DOI 10.1038/s41419-020-2597-7
   Liu YN, 2018, EBIOMEDICINE, V36, P140, DOI 10.1016/j.ebiom.2018.08.054
   Lotfi M, 2020, CLIN CHIM ACTA, V508, P254, DOI 10.1016/j.cca.2020.05.044
   Lu FB, 2019, MOL CELLS, V42, P906, DOI 10.14348/molcells.2019.2283
   Lu TY, 2022, BIOMATERIALS, V284, DOI 10.1016/j.biomaterials.2022.121486
   Mardpour S, 2019, ACS APPL MATER INTER, V11, P37421, DOI 10.1021/acsami.9b10126
   Martinon F, 2009, ANNU REV IMMUNOL, V27, P229, DOI 10.1146/annurev.immunol.021908.132715
   Minami T, 2020, ANN GASTROENT SURG, V4, P464, DOI 10.1002/ags3.12347
   Mishra VK, 2020, CELLS-BASEL, V9, DOI 10.3390/cells9051145
   Moayedfard Z, 2022, STEM CELL RES THER, V13, DOI 10.1186/s13287-022-02929-6
   Morán L, 2018, WORLD J GASTROENTERO, V24, P4519, DOI 10.3748/wjg.v24.i40.4519
   Ni ZH, 2020, BONE RES, V8, DOI 10.1038/s41413-020-0100-9
   Niu QH, 2022, ADIPOCYTE, V11, P572, DOI 10.1080/21623945.2022.2098583
   Ohara M, 2018, STEM CELLS INT, V2018, DOI 10.1155/2018/3212643
   Okazaki T, 2008, NEUROSCI LETT, V430, P109, DOI 10.1016/j.neulet.2007.10.046
   Okusha Y, 2020, Cancers (Basel), V12, P548
   Pan LF, 2023, WORLD J STEM CELLS, V15, P654, DOI 10.4252/wjsc.v15.i7.654
   Roudsari PP, 2020, CELL TISSUE BANK, V21, P405, DOI 10.1007/s10561-020-09842-3
   Patel SR, 2020, FRONT IMMUNOL, V11, DOI 10.3389/fimmu.2020.00494
   Petryk N, 2020, J INFLAMM RES, V13, P293, DOI 10.2147/JIR.S256932
   Ponziani FR, 2019, THER ADV MED ONCOL, V11, DOI 10.1177/1758835919848184
   Pospichalova V, 2015, J EXTRACELL VESICLES, V4, DOI 10.3402/jev.v4.25530
   Pu Qian, 2021, Zhonghua Wei Zhong Bing Ji Jiu Yi Xue, V33, P757, DOI [10.3760/cma.j.cn121430-20200908-00620, 10.3760/cma.j.cn121430-20200908-00620]
   Pu YA, 2023, STEM CELL REV REP, V19, P1051, DOI 10.1007/s12015-022-10499-6
   Qian XL, 2021, STEM CELL REV REP, V17, P411, DOI 10.1007/s12015-020-10040-7
   Qiu BF, 2019, EXP THER MED, V17, P2769, DOI 10.3892/etm.2019.7234
   Qiu LY, 2020, INT J MOL MED, V46, P609, DOI 10.3892/ijmm.2020.4634
   Rezaie J, 2022, BIOCHEM PHARMACOL, V203, DOI 10.1016/j.bcp.2022.115167
   Rong XL, 2019, STEM CELL RES THER, V10, DOI 10.1186/s13287-019-1204-2
   Rostom DM, 2020, TISSUE ENG REGEN MED, V17, P537, DOI 10.1007/s13770-020-00267-3
   Ryu JS, 2020, INT J MOL SCI, V21, DOI 10.3390/ijms21061967
   Seo Y, 2019, STEM CELLS INT, V2019, DOI 10.1155/2019/5126156
   Seyedrazizadeh SZ, 2020, STEM CELL RES THER, V11, DOI 10.1186/s13287-020-01702-x
   Shi RF, 2020, ACTA BIOCH BIOPH SIN, V52, P620, DOI 10.1093/abbs/gmaa039
   Shimizu A, 2020, CELLS-BASEL, V9, DOI 10.3390/cells9040814
   Simón L, 2020, CANCER METAST REV, V39, P435, DOI 10.1007/s10555-020-09890-x
   Smith ZJ, 2015, J EXTRACELL VESICLES, V4, DOI 10.3402/jev.v4.28533
   Sobeh M, 2020, PHARMACEUTICALS-BASE, V13, DOI 10.3390/ph13050084
   Solis MA, 2019, DIABETOL METAB SYNDR, V11, DOI 10.1186/s13098-019-0415-0
   Takayama Y, 2023, STEM CELL RES THER, V14, DOI 10.1186/s13287-023-03446-w
   Tamura R, 2016, INFLAMM REGEN, V36, DOI 10.1186/s41232-016-0030-5
   Tan CY, 2014, STEM CELL RES THER, V5, DOI 10.1186/scrt465
   Tsiapalis D, 2020, CELLS-BASEL, V9, DOI 10.3390/cells9040991
   Udompap P, 2015, CLIN GASTROENTEROL H, V13, P2031, DOI 10.1016/j.cgh.2015.08.015
   Ullah M, 2020, MOL THER-METH CLIN D, V17, P683, DOI 10.1016/j.omtm.2020.03.023
   Valdas S, 2023, Antioxidants (Basel), V12, P4930
   van Best N, 2020, NAT COMMUN, V11, DOI 10.1038/s41467-020-17183-8
   van der Vlist EJ, 2012, NAT PROTOC, V7, P1311, DOI 10.1038/nprot.2012.065
   Vanaja SK, 2015, TRENDS CELL BIOL, V25, P308, DOI 10.1016/j.tcb.2014.12.009
   Volleman TNE, 2020, NEUROSPINE, V17, P19
   Wan T, 2022, SCI ADV, V8, DOI 10.1126/sciadv.abp9435
   Wang B, 2016, MOL THER, V24, P1290, DOI 10.1038/mt.2016.90
   Wang JH, 2020, WORLD J STEM CELLS, V12, P879, DOI 10.4252/wjsc.v12.i8.879
   Wang JF, 2020, EXP THER MED, V20, P251, DOI 10.3892/etm.2020.8676
   Wang L, 2020, INT J STEM CELLS, V13, P268, DOI 10.15283/ijsc20028
   Wang M, 2020, MOL THER-NUCL ACIDS, V21, P367, DOI 10.1016/j.omtn.2020.06.008
   Wang N, 2021, J NANOBIOTECHNOL, V19, DOI 10.1186/s12951-021-01138-2
   Wang S, 2020, REGEN MED, V15, P1749, DOI 10.2217/rme-2019-0136
   Wang SP, 2012, MOL MED REP, V6, P848, DOI 10.3892/mmr.2012.997
   Watanabe T, 2020, REGEN THER, V14, P252, DOI 10.1016/j.reth.2020.03.012
   Wei HY, 2023, BIOACT MATER, V28, P50, DOI 10.1016/j.bioactmat.2023.04.024
   Wei SJ, 2019, J ANIM SCI, V97, P2644, DOI 10.1093/jas/skz114
   Wu RQ, 2022, FRONT IMMUNOL, V13, DOI 10.3389/fimmu.2022.833878
   Wu Y, 2020, INT J BIOL SCI, V16, P2405, DOI 10.7150/ijbs.38925
   Wu YJ, 2022, J CARDIOVASC TRANSL, V15, P302, DOI 10.1007/s12265-021-10156-2
   Xie K, 2019, CELL CYCLE, V18, P3491, DOI 10.1080/15384101.2019.1689480
   Xin DQ, 2021, PHARMACOL RES, V164, DOI 10.1016/j.phrs.2020.105322
   Xu BB, 2020, FRONT BIOENG BIOTECH, V8, DOI 10.3389/fbioe.2020.00636
   Xu NX, 2020, CHEMISTRYOPEN, V9, P451, DOI 10.1002/open.202000040
   Yan YM, 2017, MOL THER, V25, P465, DOI 10.1016/j.ymthe.2016.11.019
   Yao J, 2019, FASEB J, V33, P1695, DOI 10.1096/fj.201800131RR
   Yao ZP, 2020, STEM CELL RES THER, V11, DOI 10.1186/s13287-020-01710-x
   Yin L, 2020, CELLS-BASEL, V9, DOI 10.3390/cells9030707
   You DG, 2021, J CONTROL RELEASE, V336, P285, DOI 10.1016/j.jconrel.2021.06.031
   Yu C, 2020, INT J MOL SCI, V21, DOI 10.3390/ijms21113884
   Yu ZJ, 2020, ADV SCI, V7, DOI 10.1002/advs.201902996
   Zhang JB, 2023, J CLIN TRANSL HEPATO, V11, P1035, DOI 10.14218/JCTH.2022.00110
   Zhang JC, 2020, BRAIN BEHAV IMMUN, V87, P59, DOI 10.1016/j.bbi.2020.04.046
   Zhang JB, 2023, J CONTROL RELEASE, V356, P402, DOI 10.1016/j.jconrel.2023.02.032
   Zhang SQ, 2020, J CELL MOL MED, V24, P7082, DOI 10.1111/jcmm.15290
   Zhang SQ, 2020, LIFE SCI, V246, DOI 10.1016/j.lfs.2020.117401
   Zhang YT, 2018, STEM CELLS INT, V2018, DOI 10.1155/2018/7159465
   Zhang YW, 2022, FRONT IMMUNOL, V12, DOI 10.3389/fimmu.2021.811164
   Zhao JW, 2021, FRONT BIOENG BIOTECH, V9, DOI 10.3389/fbioe.2021.650376
   Zhao M, 2021, ACS NANO, V15, P1519, DOI 10.1021/acsnano.0c08947
   Zheng J, 2020, ADV SCI, V7, DOI 10.1002/advs.201903746
   Zhou J, 2021, STEM CELL RES THER, V12, DOI 10.1186/s13287-020-02083-x
   Zhou XY, 2020, CANCER CELL INT, V20, DOI 10.1186/s12935-020-01193-z
NR 174
TC 13
Z9 15
U1 1
U2 13
PU DOVE MEDICAL PRESS LTD
PI ALBANY
PA PO BOX 300-008, ALBANY, AUCKLAND 0752, NEW ZEALAND
EI 1178-7031
J9 J INFLAMM RES
JI J. Inflamm. Res.
PY 2024
VL 17
BP 171
EP 189
DI 10.2147/JIR.S439974
PG 19
WC Immunology
WE Science Citation Index Expanded (SCI-EXPANDED)
SC Immunology
GA FJ1A1
UT WOS:001145289300001
PM 38223423
OA Green Submitted, gold
DA 2026-02-11
ER

PT J
AU Pinto, H
   Mengual, ESV
AF Pinto, Hernan
   Mengual, Elena Sanchez-Vizcaino
TI Exosomes in the Real World of Medical Aesthetics: A Review
SO AESTHETIC PLASTIC SURGERY
LA English
DT Review
DE Exosomes; Medical aesthetics; Extracellular vesicles; Regenerative
   medicine; Skin; Clinical trials
ID INCLUDING STEM-CELLS; A METHOD; PROGENY; EUROPE; US
AB Background Exosomes are cell-derived nanovesicles that transport proteins, nucleic acids, and lipids and play a significant role in almost every physiological process in the human body. They have generated great interest, especially in the field of tissue regeneration. Studies in the last decade support their great regenerating and rejuvenating potential. However, the lack of standardized procedures, limited knowledge regarding their action mechanism, and little clinical evidence impair their implementation and approval in the medical setting. This review aimed to identify published studies and clinical trials using exosomes in human patients for clinical treatments in aesthetic medicine.
   Materials and Methods A systematic search was conducted in the PubMed database using the search term "exosomes" and 25 terms related to aesthetic medicine treatments in human patients. Additionally, a search was conducted in the ClinicalTrials.gov database for interventional clinical trials using exosomes for aesthetic treatments in adults 18 to >= 65 years of age.
   Results Nine articles were selected after debugging the initial list of published articles in which exosomes were related to Aesthetic Medicine (633 articles). Nine studies were identified from the initial search on ClinicalTrial.gov (104 trials with exosomes).
   Conclusions There is no doubt about the scientific basis of exosome regenerative potential and the growing interest in exosomes in Aesthetic Medicine. However, companies must spend more on research to develop standardized and reliable procedures to obtain exosomes for their approval and application in clinical practice.
   Level of Evidence III This journal requires that authors assign a level of evidence to each article. For a full description of these Evidence-Based Medicine ratings, please refer to the Table of Contents or the online Instructions to Authors www.springer.com/00266.
   This review highlights the large amount of published research on exosomes related to aesthetic medicine and, at the same time, the lack of products approved by regulatory agencies.
   Several issues have been suggested to elucidate a response, such as the need for standardized protocols and more knowledge to ensure safe treatments.
   It also highlights the few clinical trials conducted to evaluate exosome properties in aesthetic medicine treatments.
C1 [Pinto, Hernan; Mengual, Elena Sanchez-Vizcaino] Inst Invest Biomed I2e3, Santa Coloma De Gramenet, Spain.
RP Mengual, ESV (corresponding author), Inst Invest Biomed I2e3, Santa Coloma De Gramenet, Spain.
EM esanchez@i2e3.com
OI Sánchez-Vizcaíno Mengual, Elena/0000-0002-9545-5547
CR [Anonymous], 2023, J EXTRACELL VESICLES, V12, DOI 10.1002/jev2.12329
   Asadpour A, 2023, STEM CELL RES THER, V14, DOI 10.1186/s13287-023-03335-2
   Becker RA, 2009, ENVIRON HEALTH PERSP, V117, pA482, DOI 10.1289/ehp.0900884
   Beltran B, 2023, J COSMET DERMATOL-US, V22, P671, DOI 10.1111/jocd.15250
   Bosholm CC, 2023, INT J MOL SCI, V24, DOI 10.3390/ijms24129947
   Brembilla NC, 2023, STEM CELL TRANSL MED, V12, P17, DOI 10.1093/stcltm/szac081
   Charoenviriyakul C, 2018, INT J PHARMACEUT, V553, P1, DOI 10.1016/j.ijpharm.2018.10.032
   Chavda VP, 2023, NANO TODAY, V49, DOI 10.1016/j.nantod.2023.101771
   Chen YS, 2020, TZU CHI MED J, V32, P113, DOI 10.4103/tcmj.tcmj_182_19
   Cheng YR, 2019, PROTEIN CELL, V10, P295, DOI 10.1007/s13238-018-0529-4
   Chernoff G, 2023, J COSMET DERMATOL-US, V22, P15, DOI 10.1111/jocd.15695
   Cho BS, 2020, COSMETICS-BASEL, V7, DOI 10.3390/cosmetics7040090
   Committee for Medicinal Products for Human Use (CHMP), 2022, Guideline on the requirements for quality documentation concerning biological investigational medicinal products in clinical trials
   Dai YX, 2023, REGEN MED, V18, P123, DOI 10.2217/rme-2022-0141
   European Medicines Agency, Good distribution practice (GDP)
   Gao JH, 2023, FRONT BIOENG BIOTECH, V10, DOI 10.3389/fbioe.2022.1100892
   Gimona M, 2017, INT J MOL SCI, V18, DOI 10.3390/ijms18061190
   Han HS, 2023, J DERMATOL TREAT, V34, DOI 10.1080/09546634.2023.2220444
   Ilic N, 2012, STEM CELL TRANSL MED, V1, P898, DOI 10.5966/sctm.2012-0037
   Ilic N, 2012, STEM CELL TRANSL MED, V1, P909, DOI 10.5966/sctm.2012-0038
   Jang B, 2021, MOL CELLS, V44, P736, DOI 10.14348/molcells.2021.2167
   Jia YW, 2022, THERANOSTICS, V12, P6548, DOI 10.7150/thno.74305
   Jiang ZJ, 2020, CHEM-ASIAN J, V15, P3973, DOI 10.1002/asia.202000873
   Kee LT, 2022, INT J MOL SCI, V23, DOI 10.3390/ijms23126742
   Koçak P, 2023, AESTHET SURG J OPEN, V5, DOI 10.1093/asjof/ojad039
   Ku YC, 2023, PRS-GLOB OPEN, V11, DOI 10.1097/GOX.0000000000005051
   Kusuma GD, 2018, FRONT PHARMACOL, V9, DOI 10.3389/fphar.2018.01199
   Kwon HH, 2020, ACTA DERM-VENEREOL, V100, DOI 10.2340/00015555-3666
   Lee JH, 2020, INT J MOL SCI, V21, DOI 10.3390/ijms21134774
   Li X, 2019, APL BIOENG, V3, DOI 10.1063/1.5087122
   Liang HL, 2013, EUR HEART J, V34, P1681, DOI 10.1093/eurheartj/ehr131
   Logozzi M, 2022, INT J MOL SCI, V23, DOI 10.3390/ijms23094919
   Ma ZJ, 2020, WORLD J STEM CELLS, V12, P814, DOI 10.4252/wjsc.v12.i8.814
   Mercuri SR, 2023, MEDICINA-LITHUANIA, V59, DOI 10.3390/medicina59061114
   Moutsatsou P, 2019, BIOTECHNOL LETT, V41, P1245, DOI 10.1007/s10529-019-02732-z
   Muthu Sathish, 2021, Stem Cell Investig, V8, P7, DOI [10.21037/sci-2020-037, 10.21037/sci-2020-037]
   Nakase I, 2021, FEBS OPEN BIO, V11, P753, DOI 10.1002/2211-5463.13107
   O'Driscoll L, 2017, EUR J PHARM SCI, V98, P1, DOI 10.1016/j.ejps.2017.01.003
   Park KY, 2022, J COSMET DERMATOL-US, V21, P844, DOI 10.1111/jocd.14153
   Park KS, 2019, STEM CELL RES THER, V10, DOI 10.1186/s13287-019-1398-3
   Pinto H., 2020, Aesthet Med, V6, P11
   Proffer SL, 2022, AESTHET SURG J, V42, P1185, DOI 10.1093/asj/sjac149
   Qiu XY, 2020, CELL PROLIFERAT, V53, DOI 10.1111/cpr.12830
   Sanz CH, 2023, SKIN RES TECHNOL, V29, DOI 10.1111/srt.13412
   Sarasati A, 2023, BIOMEDICINES, V11, DOI 10.3390/biomedicines11041053
   Takov K, 2019, J EXTRACELL VESICLES, V8, DOI 10.1080/20013078.2018.1560809
   U.S. Department of Health and Human Services Food and Drug Administration Center for Drug Evaluation and Research (CDER); Center for Biologics Evaluation and Research (CBER), 2014, Guidance for industry: reference product exclusivity for biological products filed under section 351 (a) of the PHS Act
   Van Wilder P, 2012, FRONT PHARMACOL, V3, DOI 10.3389/fphar.2012.00012
   Vijayananthan A, 2008, Biomed Imaging Interv J, V4, pe5, DOI 10.2349/biij.4.1.e5
   Wang T, 2023, LASER SURG MED, V55, P178, DOI 10.1002/lsm.23628
   Wu Q, 2023, ADV SCI, V10, DOI 10.1002/advs.202204814
   Xiong MC, 2021, PHARMACOL RES, V166, DOI 10.1016/j.phrs.2021.105490
   Xiong MC, 2020, FRONT CELL DEV BIOL, V8, DOI 10.3389/fcell.2020.574223
   Ye CX, 2022, FRONT BIOENG BIOTECH, V10, DOI 10.3389/fbioe.2022.1053679
   Yi YW, 2020, INT J MOL SCI, V21, DOI 10.3390/ijms21020665
   Zhang B, 2022, FRONT BIOENG BIOTECH, V10, DOI 10.3389/fbioe.2022.1083640
   Zhang KR, 2023, NATURE, V617, DOI [10.1038/s44222-023-00064-2, 10.1038/s41586-023-05911-1, 10.1109/NOMS56928.2023.10154321, 10.1080/14786419.2023.2291823]
   Zhang YL, 2017, NATURE, V548, P52, DOI 10.1038/nature23282
   Zhang Y, 2020, INT J NANOMED, V15, P6917, DOI 10.2147/IJN.S264498
NR 59
TC 12
Z9 12
U1 1
U2 10
PU SPRINGER
PI NEW YORK
PA ONE NEW YORK PLAZA, SUITE 4600, NEW YORK, NY, UNITED STATES
SN 0364-216X
EI 1432-5241
J9 AESTHET PLAST SURG
JI Aesthet. Plast. Surg.
PD JUL
PY 2024
VL 48
IS 13
BP 2513
EP 2527
DI 10.1007/s00266-023-03844-8
EA FEB 2024
PG 15
WC Surgery
WE Science Citation Index Expanded (SCI-EXPANDED)
SC Surgery
GA L1P2A
UT WOS:001157685000002
PM 38315231
DA 2026-02-11
ER

PT J
AU Kim, JY
   Rhim, WK
   Yoo, YI
   Kim, D
   Ko, KW
   Heo, Y
   Park, CG
   Han, DK
AF Kim, Jun Yong
   Rhim, Won-Kyu
   Yoo, Yong-In
   Kim, Da-Seul
   Ko, Kyoung-Won
   Heo, Yun
   Park, Chun Gwon
   Han, Dong Keun
TI Defined MSC exosome with high yield and purity to improve regenerative
   activity
SO JOURNAL OF TISSUE ENGINEERING
LA English
DT Article
DE Exosome; mesenchymal stem cell (MSC); isolation yield; purity;
   angiogenesis; wound healing
ID MESENCHYMAL STEM-CELLS; EXTRACELLULAR VESICLES; ENHANCE ANGIOGENESIS;
   SPECTROSCOPY; SERUM; PERSPECTIVE; CD9
AB Exosomes derived from mesenchymal stem cells (MSCs) have been studied as vital components of regenerative medicine. Typically, various isolation methods of exosomes from cell culture medium have been developed to increase the isolation yield of exosomes. Moreover, the exosome-depletion process of serum has been considered to result in clinically active and highly purified exosomes from the cell culture medium. Our aim was to compare isolation methods, ultracentrifuge (UC)-based conventional method, and tangential flow filtration (TFF) system-based method for separation with high yield, and the bioactivity of the exosome according to the purity of MSC-derived exosome was determined by the ratio of Fetal bovine serum (FBS)-derived exosome to MSC-derived exosome depending on exosome depletion processes of FBS. The TFF-based isolation yield of exosome derived from human umbilical cord MSC (UCMSC) increased two orders (92.5 times) compared to UC-based isolation method. Moreover, by optimizing the process of depleting FBS-derived exosome, the purity of UCMSC-derived exosome, evaluated using the expression level of MSC exosome surface marker (CD73), was about 15.6 times enhanced and the concentration of low-density lipoprotein-cholesterol (LDL-c), known as impurities resulting from FBS, proved to be negligibly detected. The wound healing and angiogenic effects of highly purified UCMSC-derived exosomes were improved about 23.1% and 71.4%, respectively, with human coronary artery endothelial cells (HCAEC). It suggests that the defined MSC exosome with high yield and purity could increase regenerative activity.
C1 [Kim, Jun Yong; Rhim, Won-Kyu; Yoo, Yong-In; Kim, Da-Seul; Ko, Kyoung-Won; Heo, Yun; Han, Dong Keun] CHA Univ, Dept Biomed Sci, 335 Pangyo Ro, Seongnam 13488, Gyeonggi, South Korea.
   [Kim, Jun Yong; Park, Chun Gwon] Sungkyunkwan Univ SKKU, SKKU Inst Convergence, Dept Biomed Engn, Suwon, Gyeonggi, South Korea.
   [Kim, Jun Yong; Park, Chun Gwon] Sungkyunkwan Univ SKKU, SKKU Inst Convergence, Dept Intelligent Precis Healthcare Convergence, Suwon, Gyeonggi, South Korea.
   [Kim, Da-Seul] Chung Ang Univ, Sch Integrat Engn, Seoul, South Korea.
C3 Pochon Cha University; Sungkyunkwan University (SKKU); Sungkyunkwan
   University (SKKU); Chung Ang University
RP Han, DK (corresponding author), CHA Univ, Dept Biomed Sci, 335 Pangyo Ro, Seongnam 13488, Gyeonggi, South Korea.
EM dkhan@cha.ac.kr
RI ; KIM, JUN YONG/MBG-4766-2025; Kim, Da-Seul/JGD-5215-2023
OI Park, Chun Gwon/0000-0002-8926-3418; KIM, JUN YONG/0000-0001-8659-6623;
   Kim, Da-Seul/0000-0002-6281-0434; Heo, Yun/0000-0002-6574-0072
FU Basic Science Research Program through National Research Foundation of
   Korea - Ministry of Science and ICT (MSIT) [2017R1A6A3A04012362,
   2020R1A2B5B03002344]; Bio & Medical Technology Development Program
   through National Research Foundation of Korea - Ministry of Science and
   ICT (MSIT) [2018M 3A9E2024579]; Korea Medical Device Development Fund -
   Korea government (Ministry of Science and ICT), Republic of Korea
   [202011A05-05]; Korea Medical Device Development Fund - Korea government
   (Ministry of Trade, Industry and Energy), Republic of Korea
   [202011A05-05]; Korea Medical Device Development Fund - Korea government
   (Ministry of Health & Welfare, Republic of Korea), Republic of Korea
   [202011A05-05]; Korea Medical Device Development Fund - Korea government
   (Ministry of Food and Drug Safety), Republic of Korea [202011A05-05]
FX The author(s) disclosed receipt of the following financial support for
   the research, authorship, and/or publication of this article: This work
   was supported by Basic Science Research Program (2017R1A6A3A04012362 and
   2020R1A2B5B03002344) and Bio & Medical Technology Development Program
   (2018M 3A9E2024579) through the National Research Foundation of Korea
   funded by the Ministry of Science and ICT (MSIT), and the Korea Medical
   Device Development Fund grant funded by the Korea government (the
   Ministry of Science and ICT, the Ministry of Trade, Industry and Energy,
   the Ministry of Health & Welfare, Republic of Korea, the Ministry of
   Food and Drug Safety) (202011A05-05), Republic of Korea.
CR Asil SM, 2020, BIOMATER SCI-UK, V8, P4109, DOI 10.1039/d0bm00809e
   Aswad H, 2016, BMC BIOTECHNOL, V16, DOI 10.1186/s12896-016-0262-0
   Baraniak PR, 2010, REGEN MED, V5, P121, DOI [10.2217/rme.09.74, 10.2217/RME.09.74]
   Barth A, 2007, BBA-BIOENERGETICS, V1767, P1073, DOI 10.1016/j.bbabio.2007.06.004
   Battistelli M, 2020, BIOLOGY-BASEL, V9, DOI 10.3390/biology9010021
   Bhattacharjee S, 2016, J CONTROL RELEASE, V235, P337, DOI 10.1016/j.jconrel.2016.06.017
   Bian XW, 2019, STEM CELL RES THER, V10, DOI 10.1186/s13287-019-1276-z
   Bruno S, 2020, INT J MOL SCI, V21, DOI 10.3390/ijms21124255
   Busatto S, 2018, CELLS-BASEL, V7, DOI 10.3390/cells7120273
   Busatto S, 2018, ANAL CHEM, V90, P7855, DOI 10.1021/acs.analchem.7b04374
   CASAL HL, 1984, BIOCHIM BIOPHYS ACTA, V779, P381, DOI 10.1016/0304-4157(84)90017-0
   Furi I, 2017, ANN TRANSL MED, V5, DOI 10.21037/atm.2017.03.95
   Gámez-Valero A, 2016, SCI REP-UK, V6, DOI 10.1038/srep33641
   Gao F, 2016, CELL DEATH DIS, V7, DOI 10.1038/cddis.2015.327
   Gardiner C, 2016, J EXTRACELL VESICLES, V5, DOI 10.3402/jev.v5.32945
   Gong M, 2017, ONCOTARGET, V8, P45200, DOI 10.18632/oncotarget.16778
   Gualerzi A, 2019, J EXTRACELL VESICLES, V8, DOI 10.1080/20013078.2019.1568780
   Han CS, 2019, BIOMATER SCI-UK, V7, P2920, DOI 10.1039/c9bm00101h
   Helwa I, 2017, PLOS ONE, V12, DOI 10.1371/journal.pone.0170628
   Hu L, 2016, SCI REP-UK, V6, DOI 10.1038/srep32993
   Ibrahim AGE, 2014, STEM CELL REP, V2, P606, DOI 10.1016/j.stemcr.2014.04.006
   Jin QQ, 2020, J TISSUE ENG, V11, DOI 10.1177/2041731420975569
   Karimi N, 2018, CELL MOL LIFE SCI, V75, P2873, DOI 10.1007/s00018-018-2773-4
   Klein-Soyer C, 2000, ARTERIOSCL THROM VAS, V20, P360, DOI 10.1161/01.ATV.20.2.360
   Kornilov R, 2018, J EXTRACELL VESICLES, V7, DOI 10.1080/20013078.2017.1422674
   Lai RC, 2011, REGEN MED, V6, P481, DOI [10.2217/rme.11.35, 10.2217/RME.11.35]
   Le HX, 2020, J TISSUE ENG, V11, DOI 10.1177/2041731420943839
   Lee DJ, 2019, J TISSUE ENG, V10, DOI 10.1177/2041731419830427
   Lener T, 2015, J EXTRACELL VESICLES, V4, DOI 10.3402/jev.v4.30087
   Liang XT, 2014, CELL TRANSPLANT, V23, P1045, DOI 10.3727/096368913X667709
   Lobb RJ, 2015, J EXTRACELL VESICLES, V4, DOI 10.3402/jev.v4.27031
   Lou GH, 2017, EXP MOL MED, V49, DOI 10.1038/emm.2017.63
   Ludwig N, 2019, INT J MOL SCI, V20, DOI 10.3390/ijms20194684
   Mihály J, 2017, BBA-BIOMEMBRANES, V1859, P459, DOI 10.1016/j.bbamem.2016.12.005
   Ollesch J, 2013, ANALYST, V138, P4092, DOI 10.1039/c3an00337j
   Paolini L, 2020, J EXTRACELL VESICLES, V9, DOI 10.1080/20013078.2020.1741174
   Patel DB, 2017, BIOENG TRANSL MED, V2, P170, DOI 10.1002/btm2.10065
   Pittenger MF, 2019, NPJ REGEN MED, V4, DOI 10.1038/s41536-019-0083-6
   Radford KJ, 1996, BIOCHEM BIOPH RES CO, V222, P13, DOI 10.1006/bbrc.1996.0690
   Ramos TL, 2016, CELL COMMUN SIGNAL, V14, DOI 10.1186/s12964-015-0124-8
   Rekker K, 2014, CLIN BIOCHEM, V47, P135, DOI 10.1016/j.clinbiochem.2013.10.020
   Rostom DM, 2020, TISSUE ENG REGEN MED, V17, P537, DOI 10.1007/s13770-020-00267-3
   Russell AE, 2019, J EXTRACELL VESICLES, V8, DOI 10.1080/20013078.2019.1684862
   Secco M, 2009, STEM CELL REV REP, V5, P387, DOI 10.1007/s12015-009-9098-5
   Shelke GV, 2014, J EXTRACELL VESICLES, V3, DOI 10.3402/jev.v3.24783
   Son KK, 2001, BBA-BIOMEMBRANES, V1511, P201, DOI 10.1016/S0005-2736(01)00297-8
   Takawale A, 2017, HYPERTENSION, V69, P1092, DOI 10.1161/HYPERTENSIONAHA.117.09045
   Théry C, 2018, J EXTRACELL VESICLES, V7, DOI 10.1080/20013078.2018.1535750
   Thery Clotilde, 2006, Curr Protoc Cell Biol, VChapter 3, DOI 10.1002/0471143030.cb0322s30
   Toh WS, 2017, SEMIN CELL DEV BIOL, V67, P56, DOI 10.1016/j.semcdb.2016.11.008
   Valadi H, 2007, NAT CELL BIOL, V9, P654, DOI 10.1038/ncb1596
   vanReis R, 1997, BIOTECHNOL BIOENG, V56, P71, DOI 10.1002/(SICI)1097-0290(19971005)56:1<71::AID-BIT8>3.0.CO;2-S
   Vlassov AV, 2012, BBA-GEN SUBJECTS, V1820, P940, DOI 10.1016/j.bbagen.2012.03.017
   Xue CL, 2018, STEM CELLS DEV, V27, P456, DOI 10.1089/scd.2017.0296
   Yáñez-Mó M, 2015, J EXTRACELL VESICLES, V4, DOI 10.3402/jev.v4.27066
   Yang DB, 2020, THERANOSTICS, V10, P3684, DOI 10.7150/thno.41580
   Zhang B, 2015, STEM CELL TRANSL MED, V4, P513, DOI 10.5966/sctm.2014-0267
   Zhang ZG, 2019, NAT REV NEUROL, V15, P193, DOI 10.1038/s41582-018-0126-4
   Zlotogorski-Hurvitz A, 2019, J CANCER RES CLIN, V145, P685, DOI 10.1007/s00432-018-02827-6
NR 59
TC 92
Z9 96
U1 8
U2 145
PU SAGE PUBLICATIONS INC
PI THOUSAND OAKS
PA 2455 TELLER RD, THOUSAND OAKS, CA 91320 USA
SN 2041-7314
J9 J TISSUE ENG
JI J. Tissue Eng.
PD APR
PY 2021
VL 12
AR 20417314211008626
DI 10.1177/20417314211008626
PG 15
WC Cell & Tissue Engineering
WE Science Citation Index Expanded (SCI-EXPANDED)
SC Cell Biology
GA RQ1DB
UT WOS:000642158500001
PM 33959246
OA Green Submitted, gold
DA 2026-02-11
ER

PT J
AU Qian, XJ
   Xu, C
   Fang, S
   Zhao, P
   Wang, Y
   Liu, HQ
   Yuan, W
   Qi, ZT
AF Qian, Xijing
   Xu, Chen
   Fang, Shuo
   Zhao, Ping
   Wang, Yue
   Liu, Houqi
   Yuan, Wen
   Qi, Zhongtian
TI Exosomal MicroRNAs Derived From Umbilical Mesenchymal Stem Cells Inhibit
   Hepatitis C Virus Infection
SO STEM CELLS TRANSLATIONAL MEDICINE
LA English
DT Article
DE Exosomes; Umbilical mesenchymal stem cell; Hepatitis C virus; Antiviral
   therapy; MicroRNA
ID STROMAL CELLS; MEDIATED TRANSFER; MESSENGER-RNAS; NEURAL CELLS;
   REGENERATION; THERAPY; HCV; TRANSMISSION; REPLICATION; EXPRESSION
AB Hepatitis C virus (HCV) is a significant global public health problem, causing more than 350,000 deaths every year. Although the development of direct-acting antivirals has improved the sustained virological response rate in HCV patients, novel anti-HCV agents with higher efficacy as well as better tolerance and cheaper production costs are still urgently needed. Cell-based therapy, especially its unique and strong paracrine ability to transfer information to other cells via extracellular vesicles such as exosomes, has become one of the most popular therapeutic methods in recent years. In our study, exosomes secreted from umbilical mesenchymal stem cells (uMSCs), which are widely used in regenerative medicine, inhibited HCV infection in vitro, especially viral replication, with low cell toxicity. Our analysis revealed that microRNAs (miRNAs) from uMSC-derived exosomes (uMSC-Exo) had their unique expression profiles, and these functional miRNAs, mainly represented by let-7f, miR-145, miR-199a, and miR-221 released from uMSC-Exo, largely contributed to the suppression of HCV RNA replication. These four miRNAs possessed binding sites in HCV RNA as demonstrated by the target prediction algorithm. In addition, uMSC-Exo therapy showed synergistic effect when combined with U.S. Food and Drug Administration-approved interferon-alpha or telaprevir, enhancing their anti-HCV ability and thus improving the clinical significance of these regenerative substances for future application as optimal adjuvants of anti-HCV therapy.
C1 [Qian, Xijing; Zhao, Ping; Qi, Zhongtian] Second Mil Med Univ, Dept Microbiol, Shanghai Key Lab Med Biodef, Shanghai, Peoples R China.
   [Wang, Yue; Liu, Houqi] Second Mil Med Univ, Res Ctr Dev Biol, Shanghai, Peoples R China.
   [Xu, Chen; Yuan, Wen] Second Mil Med Univ, Changzheng Hosp, Dept Spinal Surg, Shanghai, Peoples R China.
   [Fang, Shuo] Second Mil Med Univ, Changhai Hosp, Dept Plast & Reconstruct, Shanghai, Peoples R China.
C3 Naval Medical University; Naval Medical University; Naval Medical
   University; Naval Medical University
RP Qi, ZT (corresponding author), Second Mil Med Univ, Dept Microbiol, 800th Xiangyin Rd, Shanghai 200433, Peoples R China.
EM qizt@smmu.edu.cn
RI ; Xu, Chen/AAQ-5514-2020; Wang, Yue/AIC-2138-2022
OI Qian, Xijing/0000-0002-9654-1260; Xu, Chen/0000-0001-8068-2109; 
FU National Natural Science Foundation of China [81273557, 81572096,
   81372017]; Shanghai Key Clinical Center Construction Project [000002];
   Joint Study Project of Important Diseases of the Shanghai Municipal
   Commission of Health and Family Planning [2013ZYJB050]
FX We thank C.M. Rice, Ph.D., J. Zhong, Ph.D., F.L. Cosset, Ph.D., and T.
   Wakita, Ph.D., for research materials. This study was supported by
   research grants from the National Natural Science Foundation of China
   (No. 81273557, 81572096, and 81372017), Shanghai Key Clinical Center
   Construction Project (No. 000002), and Joint Study Project of Important
   Diseases (2013ZYJB050) of the Shanghai Municipal Commission of Health
   and Family Planning. We thank Shanghai NovelBio Bio-Pharm Technology Co.
   Ltd for help with high-throughput-sequencing experiments.
CR Alexander M, 2015, NAT COMMUN, V6, DOI 10.1038/ncomms8321
   Baglio SR, 2012, FRONT PHYSIOL, V3, DOI 10.3389/fphys.2012.00359
   Biancone L, 2012, NEPHROL DIAL TRANSPL, V27, P3037, DOI 10.1093/ndt/gfs168
   Bobrie A, 2011, TRAFFIC, V12, P1659, DOI 10.1111/j.1600-0854.2011.01225.x
   Calland N, 2012, HEPATOLOGY, V55, P720, DOI 10.1002/hep.24803
   Caplan AI, 2016, J CELL PHYSIOL, V231, P1413, DOI 10.1002/jcp.25255
   Chen WC, 2013, BIOMATERIALS, V34, P9917, DOI 10.1016/j.biomaterials.2013.09.002
   Cheng M, 2013, J VIROL, V87, P9707, DOI 10.1128/JVI.00802-13
   Choi JE, 2014, PLOS ONE, V9, DOI 10.1371/journal.pone.0091958
   Cosset FL, 2014, J HEPATOL, V60, P674, DOI 10.1016/j.jhep.2013.10.015
   Cox AL, 2015, SCIENCE, V349, P790, DOI 10.1126/science.aad1302
   Cui YZ, 2016, FEBS LETT, V590, P185, DOI 10.1002/1873-3468.12024
   D'souza N, 2015, BMC MED, V13, DOI 10.1186/s12916-015-0426-0
   Dominici M, 2006, CYTOTHERAPY, V8, P315, DOI 10.1080/14653240600855905
   Hoshino D, 2013, CELL REP, V5, P1159, DOI 10.1016/j.celrep.2013.10.050
   Ippolito G, 2015, INT J ANTIMICROB AG, V45, P111, DOI 10.1016/j.ijantimicag.2014.09.001
   Jung YJ, 2012, STEM CELLS, V30, P42, DOI 10.1002/stem.727
   Kalamvoki M, 2014, P NATL ACAD SCI USA, V111, pE4991, DOI 10.1073/pnas.1419338111
   Kang HS, 2005, EXP HEMATOL, V33, P796, DOI 10.1016/j.exphem.2005.03.012
   Kang K, 2015, STEM CELLS INT, V2015, DOI 10.1155/2015/659890
   Kode JA, 2009, CYTOTHERAPY, V11, P377, DOI 10.1080/14653240903080367
   Kohli A, 2014, JAMA-J AM MED ASSOC, V312, P631, DOI 10.1001/jama.2014.7085
   Konala VBR, 2016, CYTOTHERAPY, V18, P13, DOI 10.1016/j.jcyt.2015.10.008
   Lai FW, 2015, J LEUKOCYTE BIOL, V97, P237, DOI 10.1189/jlb.3RU0513-292RR
   Lai RC, 2010, STEM CELL RES, V4, P214, DOI 10.1016/j.scr.2009.12.003
   Lee HK, 2014, STEM CELLS DEV, V23, P2851, DOI 10.1089/scd.2014.0146
   Li H, 2016, WORLD J GASTROENTERO, V22, P1487, DOI 10.3748/wjg.v22.i4.1487
   Li JH, 2013, NAT IMMUNOL, V14, P793, DOI 10.1038/ni.2647
   Liang GX, 2015, PLOS PATHOG, V11, DOI 10.1371/journal.ppat.1004780
   Liang XT, 2014, CELL TRANSPLANT, V23, P1045, DOI 10.3727/096368913X667709
   Madison MN, 2015, VIROLOGY, V482, P189, DOI 10.1016/j.virol.2015.03.040
   Mathivanan S, 2012, NUCLEIC ACIDS RES, V40, pD1241, DOI 10.1093/nar/gkr828
   Munir H, 2015, STEM CELLS DEV, V24, P2091, DOI 10.1089/scd.2015.0008
   Murakami Y, 2009, J HEPATOL, V50, P453, DOI 10.1016/j.jhep.2008.06.010
   O'Loughlin AJ, 2012, CURR GENE THER, V12, P262, DOI 10.2174/156652312802083594
   Pant S, 2012, BIOCHEM PHARMACOL, V83, P1484, DOI 10.1016/j.bcp.2011.12.037
   Petta S, 2015, LIVER INT, V35, P4, DOI 10.1111/liv.12714
   Qian XJ, 2016, VIROLOGY, V492, P155, DOI 10.1016/j.virol.2016.02.020
   Qiao C, 2008, CELL BIOL INT, V32, P8, DOI 10.1016/j.cellbi.2007.08.002
   Reis LA, 2012, PLOS ONE, V7, DOI 10.1371/journal.pone.0044092
   Sharma RR, 2014, TRANSFUSION, V54, P1418, DOI 10.1111/trf.12421
   Shimbo K, 2014, BIOCHEM BIOPH RES CO, V445, P381, DOI 10.1016/j.bbrc.2014.02.007
   Si YH, 2012, HEPATOLOGY, V56, P507, DOI 10.1002/hep.25685
   Tan CY, 2014, STEM CELL RES THER, V5, DOI 10.1186/scrt465
   Tan X, 2014, INT J MOL SCI, V15, P14348, DOI 10.3390/ijms150814348
   Ti DD, 2015, J TRANSL MED, V13, DOI 10.1186/s12967-015-0642-6
   Tong YM, 2011, J VIROL, V85, P2793, DOI 10.1128/JVI.01818-10
   Valadi H, 2007, NAT CELL BIOL, V9, P654, DOI 10.1038/ncb1596
   Van Pham P, 2015, CELL TISSUE BANK
   Varnholt H, 2008, HEPATOLOGY, V47, P1223, DOI 10.1002/hep.22158
   Wang HW, 2015, VIRUS RES, V208, P7, DOI 10.1016/j.virusres.2015.05.002
   Wang Y, 2013, DEV CELL, V25, P69, DOI 10.1016/j.devcel.2013.03.002
   Xin HQ, 2012, STEM CELLS, V30, P1556, DOI 10.1002/stem.1129
   Xu G, 2014, VIROLOGY, V462, P343, DOI 10.1016/j.virol.2014.06.024
   Yeo RWY, 2013, ADV DRUG DELIVER REV, V65, P336, DOI 10.1016/j.addr.2012.07.001
   Yu B, 2014, INT J MOL SCI, V15, P4142, DOI 10.3390/ijms15034142
   Zaher W, 2014, ARCH TOXICOL, V88, P1069, DOI 10.1007/s00204-014-1232-8
   Zhang B, 2014, STEM CELLS DEV, V23, P1233, DOI 10.1089/scd.2013.0479
   Zhang J, 2015, GENOM PROTEOM BIOINF, V13, P17, DOI 10.1016/j.gpb.2015.02.001
   Zhang JY, 2015, J TRANSL MED, V13, DOI 10.1186/s12967-015-0417-0
   Zhu X, 2015, CELL MICROBIOL, V17, P105, DOI 10.1111/cmi.12339
NR 61
TC 128
Z9 148
U1 0
U2 18
PU WILEY
PI HOBOKEN
PA 111 RIVER ST, HOBOKEN 07030-5774, NJ USA
SN 2157-6564
EI 2157-6580
J9 STEM CELL TRANSL MED
JI Stem Cells Transl. Med.
PD SEP
PY 2016
VL 5
IS 9
BP 1190
EP 1203
DI 10.5966/sctm.2015-0348
PG 14
WC Cell & Tissue Engineering
WE Science Citation Index Expanded (SCI-EXPANDED)
SC Cell Biology
GA DU7UQ
UT WOS:000382420500010
PM 27496568
OA Green Submitted, gold
DA 2026-02-11
ER

PT J
AU Fazaeli, H
   Kalhor, N
   Naserpour, L
   Davoodi, F
   Sheykhhasan, M
   Hosseini, SKE
   Rabiei, M
   Sheikholeslami, A
AF Fazaeli, Hoda
   Kalhor, Naser
   Naserpour, Leila
   Davoodi, Faezeh
   Sheykhhasan, Mohsen
   Hosseini, Seyed Kamal Eshagh
   Rabiei, Mohammad
   Sheikholeslami, Azar
TI A Comparative Study on the Effect of Exosomes Secreted by Mesenchymal
   Stem Cells Derived from Adipose and Bone Marrow Tissues in the Treatment
   of Osteoarthritis-Induced Mouse Model
SO BIOMED RESEARCH INTERNATIONAL
LA English
DT Article
ID PROLIFERATION; DISEASE
AB Background. Exosomes as extracellular vesicles (EVs) are nanoscale intercellular messengers secreted from cells to deliver biological signals. Today, exosomes have become a new field of research in regenerative medicine and are considered as potential therapies to control inflammation and wound healing and enhance and improve healing in many diseases. Given the global burden of osteoarthritis (OA) as the fastest-growing health condition and one of the major causes of physical disability in the aging population, research to establish EVs as therapeutic products can meet the basic clinical needs in the management of osteoarthritis and provide a therapeutic solution. Objectives. The present study is aimed at evaluating the regenerative potentials of the exosomes secreted from adipose and bone marrow tissue-derived mesenchymal stem cells (AD- and BM-MSCs) in ameliorating the symptoms of OA. Method. In this experimental study, AD- and BM-MSCs were isolated and cultured in the laboratory until passage 3. Finally, these cells' secreted exosomes were isolated from their conditioned medium. Ciprofloxacin-induced OA mouse models underwent intra-articular injection of exosomes from AD-MSCs and BM-MSCs. Finally, the expression levels of collagen I and II, sox9, and aggrecan genes using real-time PCR, histological analysis, and immunohistochemical (IHC) studies were performed. Results. Real-time PCR data showed that although the expression level of collagen type II was lower in both exosome-treated groups than the normal, but it was significantly increased in comparison with the sham and OA, with higher expression in BM-Exo rather than AD-Exo group. Similarly, the histological staining and IHC results have provided almost identical data, emphasizing on better therapeutic effect of BM-MSCs-exosome than AD-MSCs-exosome. Conclusion. BM-MSCs secreted exosomes in comparison with AD-MSCs could be considered as a better therapeutic option to improve osteoarthritis and exhibit potential as a disease-modifying osteoarthritis cell-free product.
C1 [Fazaeli, Hoda; Kalhor, Naser; Davoodi, Faezeh; Sheykhhasan, Mohsen; Sheikholeslami, Azar] Acad Ctr Educ Culture & Res, Dept Mesenchymal Stem Cells, Qom Branch, Qom, Iran.
   [Naserpour, Leila] Acad Ctr Educ Culture & Res, Dept Reprod Biol, Qom Branch, Qom, Iran.
   [Hosseini, Seyed Kamal Eshagh] Qom Univ Med Sci, Pediat Hematol Res Ctr, Fac Med, Qom, Iran.
   [Rabiei, Mohammad] Azad Islamic Univ Qom, Fac Sci, Dept Biol, Qom, Iran.
C3 Academic Center for Education, Culture & Research (ACECR); Academic
   Center for Education, Culture & Research (ACECR)
RP Sheikholeslami, A (corresponding author), Acad Ctr Educ Culture & Res, Dept Mesenchymal Stem Cells, Qom Branch, Qom, Iran.
EM hodafazaely@yahoo.com; naserkalhor@gmail.com; leilanasery48@gmail.com;
   faeze.davoodi64@yahoo.com; mohsen.sh2009@gmail.com;
   kamaleshaghhossaini@yahoo.com; mhrabiei55@gmail.com;
   azareslami10@gmail.com
RI Sheykhhasan, Mohsen/I-3048-2019; Fazaeli, Hoda/F-3663-2016; Sheykhhasan,
   Mohsen/I-3048-2019
OI Sheykhhasan, Mohsen/0000-0002-2522-4292; Eshagh Hoseini, Seyed
   Kamal/0000-0002-0176-4884; Fazaeli, Hoda/0000-0003-4724-2106;
   Sheykhhasan, Mohsen/0000-0001-8599-7492; Davoodi,
   faezeh/0000-0001-8346-8212
FU Academic Center for Education, Culture and Research, Qom Branch, Qom,
   Iran
FX We are grateful to all those who have contributed to this paper. This
   work was funded by grants from the Academic Center for Education,
   Culture and Research, Qom Branch, Qom, Iran.
CR Asghar S, 2020, RHEUMATOLOGY, V59, P57, DOI 10.1093/rheumatology/kez462
   Barry F, 2013, NAT REV RHEUMATOL, V9, P584, DOI 10.1038/nrrheum.2013.109
   Bucan V, 2019, MOL NEUROBIOL, V56, P1812, DOI 10.1007/s12035-018-1172-z
   Chiang ER, 2016, PLOS ONE, V11, DOI 10.1371/journal.pone.0149835
   Cosenza S, 2017, SCI REP-UK, V7, DOI 10.1038/s41598-017-15376-8
   Coulson-Thomas VJ, 2016, OCUL SURF, V14, P121, DOI 10.1016/j.jtos.2015.11.004
   de Sousa LM, 2019, INFLAMM RES, V68, P889, DOI 10.1007/s00011-019-01274-4
   EL Andaloussi S, 2013, NAT REV DRUG DISCOV, V12, P348, DOI 10.1038/nrd3978
   Fayazi N, 2021, MOL NEUROBIOL, V58, P3494, DOI 10.1007/s12035-021-02324-x
   Ghiasi M, 2016, FRONT LIFE SCI, V9, P32, DOI 10.1080/21553769.2015.1077477
   Glasson SS, 2010, OSTEOARTHR CARTILAGE, V18, pS17, DOI 10.1016/j.joca.2010.05.025
   Grässel S, 2014, CURR RHEUMATOL REP, V16, DOI 10.1007/s11926-014-0452-5
   Han Y, 2019, CELLS-BASEL, V8, DOI 10.3390/cells8080886
   Honarpardaz A, 2019, J BIOMED MATER RES A, V107, P38, DOI 10.1002/jbm.a.36501
   Im GI, 2005, OSTEOARTHR CARTILAGE, V13, P845, DOI 10.1016/j.joca.2005.05.005
   Khoei SG, 2020, CURR STEM CELL RES T, V15, P623, DOI 10.2174/1574888X15666200501235201
   Kivirikko K I, 1977, Duodecim, V93, P1070
   Koh YG, 2015, KNEE SURG SPORT TR A, V23, P1308, DOI 10.1007/s00167-013-2807-2
   Lai RC, 2010, STEM CELL RES, V4, P214, DOI 10.1016/j.scr.2009.12.003
   Liu XC, 2018, STEM CELL RES THER, V9, DOI 10.1186/s13287-018-0899-9
   Liu XL, 2017, NANOSCALE, V9, P4430, DOI 10.1039/c7nr00352h
   Liu XL, 2017, INT J BIOL SCI, V13, P232, DOI 10.7150/ijbs.16951
   Ma ZJ, 2020, WORLD J STEM CELLS, V12, P814, DOI 10.4252/wjsc.v12.i8.814
   Malaise O, 2019, AGING-US, V11, P9128, DOI 10.18632/aging.102379
   Mao GP, 2018, STEM CELL RES THER, V9, DOI 10.1186/s13287-018-1004-0
   Mianehsaz E, 2019, STEM CELL RES THER, V10, DOI 10.1186/s13287-019-1445-0
   Najar M., 2019, MESENCHYMAL STROMAL
   Orozco L, 2014, TRANSPLANTATION, V97, pE66, DOI 10.1097/TP.0000000000000167
   Patel JM, 2019, ACTA BIOMATER, V93, P222, DOI 10.1016/j.actbio.2019.01.061
   Pearson RG, 2011, OSTEOARTHR CARTILAGE, V19, P324, DOI 10.1016/j.joca.2010.12.005
   Poole A. Robin, 1999, Frontiers in Bioscience, V4, pd662, DOI 10.2741/Poole
   Pourakbari R, 2019, LIFE SCI, V236, DOI 10.1016/j.lfs.2019.116861
   Qi L, 2019, J BONE MINER METAB, V37, P455, DOI 10.1007/s00774-018-0953-9
   Ryu JS, 2014, BIOCHEM BIOPH RES CO, V447, P715, DOI 10.1016/j.bbrc.2014.04.077
   Samadi P, 2021, CURR STEM CELL RES T, V16, P323, DOI 10.2174/1574888X15666200914142709
   Sawicka B., 2020, MED CLIN RES, V5, DOI [10.33140/MCR.05.10.08, DOI 10.33140/MCR.05.10.08]
   Shariatzadeh M, 2019, CELL TISSUE RES, V378, P399, DOI 10.1007/s00441-019-03069-9
   Sheykhhasan M, 2021, BIOMED RES INT, V2021, DOI 10.1155/2021/5516078
   Temperley D., 2019, TXB SHOULDER SURG, P587
   ter Huurne M, 2012, ARTHRITIS RHEUM-US, V64, P3604, DOI 10.1002/art.34626
   Thysen S, 2015, DIS MODEL MECH, V8, P17, DOI 10.1242/dmm.016881
   Tofiño-Vian M, 2017, OXID MED CELL LONGEV, V2017, DOI 10.1155/2017/7197598
   Toh WS, 2017, SEMIN CELL DEV BIOL, V67, P56, DOI 10.1016/j.semcdb.2016.11.008
   van der Pol E, 2013, J THROMB HAEMOST, V11, P36, DOI 10.1111/jth.12254
   Wang YF, 2017, STEM CELL RES THER, V8, DOI 10.1186/s13287-017-0632-0
   Zemljic M, 2015, WIEN KLIN WOCHENSCHR, V127, pS199, DOI 10.1007/s00508-015-0903-7
   Zhang S, 2016, OSTEOARTHR CARTILAGE, V24, P2135, DOI 10.1016/j.joca.2016.06.022
   Zhang SP, 2019, BIOMATERIALS, V200, P35, DOI 10.1016/j.biomaterials.2019.02.006
   Zhang SP, 2018, BIOMATERIALS, V156, P16, DOI 10.1016/j.biomaterials.2017.11.028
   Zhu Y, 2017, STEM CELL RES THER, V8, DOI 10.1186/s13287-017-0510-9
NR 50
TC 35
Z9 42
U1 4
U2 24
PU HINDAWI LTD
PI LONDON
PA ADAM HOUSE, 3RD FLR, 1 FITZROY SQ, LONDON, W1T 5HF, ENGLAND
SN 2314-6133
EI 2314-6141
J9 BIOMED RES INT
JI Biomed Res. Int.
PD SEP 27
PY 2021
VL 2021
AR 9688138
DI 10.1155/2021/9688138
PG 13
WC Biotechnology & Applied Microbiology; Medicine, Research & Experimental
WE Science Citation Index Expanded (SCI-EXPANDED)
SC Biotechnology & Applied Microbiology; Research & Experimental Medicine
GA XI4JR
UT WOS:000726080500008
PM 34616850
OA Green Submitted, hybrid
DA 2026-02-11
ER

PT J
AU Adamic, N
   Vengust, M
AF Adamic, Neza
   Vengust, Modest
TI Regenerative medicine in lung diseases: A systematic review
SO FRONTIERS IN VETERINARY SCIENCE
LA English
DT Review
DE lung; regenerative medicine; veterinary medicine; lung diseases;
   cellular therapies; biomedical engineering
ID MESENCHYMAL STEM-CELLS; RESPIRATORY-DISTRESS-SYNDROME; EXTRACELLULAR
   VESICLES; BONE-MARROW; AIRWAY INFLAMMATION; STROMAL CELLS;
   INTRAPULMONARY DELIVERY; BASAL-CELLS; INJURY; ADIPOSE
AB Regenerative medicine has opened the door to the exploration of new therapeutic methods for the treatment of various diseases, especially those associated with local or general disregulation of the immune system. In pulmonary diseases, new therapeutic strategies have emerged that are aimed at restoring functional lung tissue rather than alleviating symptoms. These strategies focus on tissue regeneration using stem cells and/or their derivatives or replacement of dysfunctional tissue using biomedical engineering. Animal health can directly benefit from regenerative therapy strategies and also serve as a translational experimental model for human disease. Several clinical trials have been conducted to evaluate the effects of cellular treatment on inflammatory lung disease in animals. Data reported to date show several beneficial effects in ex vivo and in vivo models; however, our understanding of the mechanisms that regenerative therapies exert on diseased tissues remains incomplete.
C1 [Adamic, Neza; Vengust, Modest] Univ Ljubljana, Fac Vet Med, Ljubljana, Slovenia.
C3 University of Ljubljana
RP Vengust, M (corresponding author), Univ Ljubljana, Fac Vet Med, Ljubljana, Slovenia.
EM Modest.Vengust@vf.uni-lj.si
FU Slovenian Research Agency [P4-0053]
FX Funding The authors acknowledge the financial support from the Slovenian
   Research Agency (P4-0053).
CR Abreu SC, 2017, STEM CELL TRANSL MED, V6, P1557, DOI 10.1002/sctm.16-0398
   Adamic N, 2022, STEM CELL RES THER, V13, DOI 10.1186/s13287-022-02704-7
   [Anonymous], 2014, NAT MED, V20, P795, DOI 10.1038/nm.3658
   Antoniou KM, 2018, BIOMED REP, V8, P314, DOI 10.3892/br.2018.1067
   Antounians L, 2021, SCI TRANSL MED, V13, DOI 10.1126/scitranslmed.aax5941
   Archer F, 2021, VET RES, V52, DOI 10.1186/s13567-021-00946-6
   Asmussen S, 2014, THORAX, V69, P819, DOI 10.1136/thoraxjnl-2013-204980
   Barkauskas CE, 2017, DEVELOPMENT, V144, P986, DOI 10.1242/dev.140103
   Barussi FCM, 2016, RESP PHYSIOL NEUROBI, V232, P35, DOI 10.1016/j.resp.2016.07.002
   Bertoni L, 2019, STEM CELLS INT, V2019, DOI 10.1155/2019/9431894
   Boiron L, 2019, J VET EMERG CRIT CAR, V29, P173, DOI 10.1111/vec.12819
   Bonfield TL, 2010, AM J PHYSIOL-LUNG C, V299, pL760, DOI 10.1152/ajplung.00182.2009
   Bourguignon C, 2020, M S-MED SCI, V36, P382, DOI 10.1051/medsci/2020056
   Cabon Q, 2019, FRONT VET SCI, V6, DOI 10.3389/fvets.2019.00010
   CAPLAN AI, 1991, J ORTHOP RES, V9, P641, DOI 10.1002/jor.1100090504
   Cardenes N, 2019, BMJ OPEN RESPIR RES, V6, DOI 10.1136/bmjresp-2018-000308
   Chaleshtori SS, 2020, LIFE SCI, V263, DOI 10.1016/j.lfs.2020.118600
   Chen Wen, 2011, Zhongguo Wei Zhong Bing Ji Jiu Yi Xue, V23, P21
   Cho KS, 2014, MEDIAT INFLAMM, V2014, DOI 10.1155/2014/436476
   Cruz FF, 2015, STEM CELL TRANSL MED, V4, P1302, DOI 10.5966/sctm.2014-0280
   Cunniff B, 2021, HISTOCHEM CELL BIOL, V155, P301, DOI 10.1007/s00418-020-01955-w
   Dai RR, 2018, BMC PULM MED, V18, DOI 10.1186/s12890-018-0701-x
   Dai RR, 2017, AM J TRANSL RES, V9, P2421
   de Castro LL, 2017, STEM CELL RES THER, V8, DOI 10.1186/s13287-017-0600-8
   De Santis MM, 2018, EUR RESPIR J, V52, DOI 10.1183/13993003.01355-2016
   de Witte SFH, 2018, STEM CELLS, V36, P602, DOI 10.1002/stem.2779
   Duffy MM, 2011, STEM CELL RES THER, V2, DOI 10.1186/scrt75
   Edgar L, 2020, BJS-BRIT J SURG, V107, P793, DOI 10.1002/bjs.11686
   Franks Teri J, 2008, Proc Am Thorac Soc, V5, P763, DOI 10.1513/pats.200803-025HR
   Fu XR, 2019, CELLS-BASEL, V8, DOI 10.3390/cells8080784
   Fujita Y, 2018, J CLIN MED, V7, DOI 10.3390/jcm7100355
   Gao YH, 2020, MED SCI MONITOR, V26, DOI 10.12659/MSM.922782
   Gugjoo Mudasir Bashir, 2022, Therapeutic applications of mesenchymal stem cells in veterinary medicine, P279, DOI 10.1007/978-981-19-3277-9_8
   Gupta N, 2007, J IMMUNOL, V179, P1855, DOI 10.4049/jimmunol.179.3.1855
   Han YH, 2022, J CONTROL RELEASE, V352, P556, DOI 10.1016/j.jconrel.2022.10.052
   Hao YH, 2018, INT J RADIAT ONCOL, V102, P407, DOI 10.1016/j.ijrobp.2018.05.068
   Harrell CR, 2019, STEM CELLS INT, V2019, DOI 10.1155/2019/4236973
   Hegab AE, 2011, STEM CELLS, V29, P1283, DOI 10.1002/stem.680
   Hegab AE, 2010, STEM CELLS DEV, V19, P523, DOI 10.1089/scd.2009.0287
   Hoffman AM, 2011, STEM CELLS DEV, V20, P1779, DOI 10.1089/scd.2011.0105
   Hong KU, 2004, AM J PATHOL, V164, P577, DOI 10.1016/S0002-9440(10)63147-1
   Horie S, 2018, J THORAC DIS, V10, P5607, DOI 10.21037/jtd.2018.08.28
   Horiguchi M, 2014, J CONTROL RELEASE, V187, P167, DOI 10.1016/j.jconrel.2014.05.050
   Hyvärinen K, 2018, FRONT IMMUNOL, V9, DOI 10.3389/fimmu.2018.00771
   Ihara K, 2017, PLOS ONE, V12, DOI 10.1371/journal.pone.0185937
   Ingenito EP, 2012, CELL TRANSPLANT, V21, P175, DOI 10.3727/096368910X550233
   Jarvinen L, 2008, J IMMUNOL, V181, P4389, DOI 10.4049/jimmunol.181.6.4389
   Kadota T, 2022, EUR RESPIR REV, V31, DOI 10.1183/16000617.0106-2021
   Kalra H, 2016, INT J MOL SCI, V17, DOI 10.3390/ijms17020170
   Khatri M, 2018, STEM CELL RES THER, V9, DOI 10.1186/s13287-018-0774-8
   Khedoe PPPSJ, 2021, CURR OPIN PHARMACOL, V59, P85, DOI 10.1016/j.coph.2021.05.002
   Khoury M, 2020, EUR RESPIR J, V55, DOI 10.1183/13993003.00858-2020
   Kim ES, 2011, RESP RES, V12, DOI 10.1186/1465-9921-12-108
   Kyurkchiev Dobroslav, 2014, World J Stem Cells, V6, P552, DOI 10.4252/wjsc.v6.i5.552
   Lama VN, 2007, J CLIN INVEST, V117, P989, DOI 10.1172/JCI29713
   Lau AN, 2012, MOL THER, V20, P1116, DOI 10.1038/mt.2012.37
   Lavoie J.P., 2007, Equine Respiratory Medicine and Surgery, P565
   Lee SH, 2011, ALLERGY ASTHMA IMMUN, V3, P205, DOI 10.4168/aair.2011.3.3.205
   Li JP, 2022, INT J MOL SCI, V23, DOI 10.3390/ijms23158196
   Lin F, 2010, J TRANSL MED, V8, DOI 10.1186/1479-5876-8-16
   Lipsi R, 2014, INT J CHRONIC OBSTR, V9, P1389, DOI 10.2147/COPD.S49519
   Lynch TJ, 2019, ADV EXP MED BIOL, V1169, P95, DOI 10.1007/978-3-030-24108-7_6
   Magri C, 2019, PLOS ONE, V14, DOI 10.1371/journal.pone.0221317
   Mariñas-Pardo L, 2014, ALLERGY, V69, P730, DOI 10.1111/all.12392
   Massaro GD, 1996, AM J PHYSIOL-LUNG C, V270, pL305, DOI 10.1152/ajplung.1996.270.2.L305
   McGowan S, 2000, AM J RESP CELL MOL, V23, P162, DOI 10.1165/ajrcmb.23.2.3904
   McIntyre LA, 2016, PLOS ONE, V11, DOI 10.1371/journal.pone.0147170
   Melo-Narváez MC, 2020, EUR RESPIR REV, V29, DOI 10.1183/16000617.0222-2020
   Mohammadian M, 2016, IRAN J BASIC MED SCI, V19, P55
   Morrison SJ, 1997, DEVELOPMENT, V124, P1929
   Nichols JE, 2018, SCI TRANSL MED, V10, DOI 10.1126/scitranslmed.aao3926
   Ortiz LA, 2003, P NATL ACAD SCI USA, V100, P8407, DOI 10.1073/pnas.1432929100
   Parekh KR, 2020, AM J PHYSIOL-CELL PH, V319, pC675, DOI 10.1152/ajpcell.00036.2020
   Reiner AT, 2017, STEM CELL TRANSL MED, V6, P1730, DOI 10.1002/sctm.17-0055
   Rhind SM, 2000, J COMP PATHOL, V123, P226, DOI 10.1053/jcpa.2000.0412
   Rock JR, 2009, P NATL ACAD SCI USA, V106, P12771, DOI 10.1073/pnas.0906850106
   Rojas M, 2014, STEM CELL RES THER, V5, DOI 10.1186/scrt430
   Song YS, 2012, CELL TRANSPLANT, V21, P1641, DOI 10.3727/096368912X637488
   Summer R, 2007, AM J RESP CELL MOL, V37, P152, DOI 10.1165/rcmb.2006-0386OC
   Sun J, 2011, CELL PHYSIOL BIOCHEM, V27, P587, DOI 10.1159/000329980
   Théry C, 2018, J EXTRACELL VESICLES, V7, DOI 10.1080/20013078.2018.1535750
   Trzil JE, 2020, VET CLIN N AM-SMALL, V50, P375, DOI 10.1016/j.cvsm.2019.10.002
   Trzil JE, 2016, J FELINE MED SURG, V18, P981, DOI 10.1177/1098612X15604351
   Ursini TL, 2019, EQUINE VET J, V51, P198, DOI 10.1111/evj.12992
   Varghese B, 2022, STEM CELL RES THER, V13, DOI 10.1186/s13287-022-02830-2
   Voga M, 2020, FRONT VET SCI, V7, DOI 10.3389/fvets.2020.00278
   Weill D, 2018, J THORAC DIS, V10, P4574, DOI 10.21037/jtd.2018.06.141
   WHO, 2022, Chronic respiratory diseases
   Woods N, 2020, PHARMACEUTICS, V12, DOI 10.3390/pharmaceutics12100922
   Xu F, 2013, J CELL MOL MED, V17, P927, DOI 10.1111/jcmm.12063
   Yamada M, 2016, INFLAMM REGEN, V36, DOI 10.1186/s41232-016-0020-7
   Yanagiya M, 2021, SEMIN THORAC CARDIOV, V33, P263, DOI 10.1053/j.semtcvs.2020.03.005
   Yen BLJ, 2020, STEM CELL TRANSL MED, V9, P1163, DOI 10.1002/sctm.20-0186
   Zhang LB, 2019, PULM PHARMACOL THER, V54, P39, DOI 10.1016/j.pupt.2018.11.007
   Zhu Feng, 2010, Zhonghua Shao Shang Za Zhi, V26, P360
NR 95
TC 5
Z9 5
U1 0
U2 10
PU FRONTIERS MEDIA SA
PI LAUSANNE
PA AVENUE DU TRIBUNAL FEDERAL 34, LAUSANNE, CH-1015, SWITZERLAND
EI 2297-1769
J9 FRONT VET SCI
JI Front. Vet. Sci.
PD JAN 17
PY 2023
VL 10
AR 1115708
DI 10.3389/fvets.2023.1115708
PG 7
WC Veterinary Sciences
WE Science Citation Index Expanded (SCI-EXPANDED)
SC Veterinary Sciences
GA 8F1HC
UT WOS:000919418400001
PM 36733636
OA Green Submitted, gold
DA 2026-02-11
ER

PT J
AU Goodarzi, P
   Alavi-Moghadam, S
   Payab, M
   Larijani, B
   Rahim, F
   Gilany, K
   Bana, N
   Tayanloo-Beik, A
   Heravani, NF
   Hadavandkhani, M
   Arjmand, B
AF Goodarzi, Parisa
   Alavi-Moghadam, Sepideh
   Payab, Moloud
   Larijani, Bagher
   Rahim, Filcher
   Gilany, Kambiz
   Bana, Nikoo
   Tayanloo-Beik, Akram
   Heravani, Najmeh Foroughi
   Hadavandkhani, Mahdieh
   Arjmand, Babak
TI Metabolomics Analysis of Mesenchymal Stem Cells
SO INTERNATIONAL JOURNAL OF MOLECULAR AND CELLULAR MEDICINE
LA English
DT Review
DE Mesenchymal stem cells; metabolic pathways; metabolomics; systems
   biology
ID REGENERATIVE MEDICINE; EXTRACELLULAR VESICLES; STROMAL CELLS; CORD
   BLOOD; METABOLISM; PATHWAYS; DIFFERENTIATION; MAINTENANCE; MECHANISMS;
   IDENTIFICATION
AB Various mesenchymal stem cells as easily accessible and multipotent cells can share different essential signaling pathways related to their sternness ability. Understanding the mechanism of sternness ability can be useful for controlling the stem cells for regenerative medicine targets. In this context, OMICs studies can analyze the mechanism of different stem cell properties or sternness ability via a broad range of current high-throughput techniques. This field is fundamentally directed toward the analysis of whole genome (genomics), mRNAs (transcriptomics), proteins (proteomics) and metabolites (metabolomics) in biological samples. According to several studies, metabolomics is more effective than other OMICs for various system biology concerns. Metabolomics can elucidate the biological mechanisms of various mesenchymal stem cell function by measuring their metabolites such as their secretome components. Analyzing the metabolic alteration of mesenchymal stern cells can be useful to promote their regenerative medicine application.
C1 [Goodarzi, Parisa] Univ Tehran Med Sci, Brain & Spinal Cord Injury Res Ctr, Neurosci Inst, Tehran, Iran.
   [Alavi-Moghadam, Sepideh; Tayanloo-Beik, Akram; Heravani, Najmeh Foroughi; Hadavandkhani, Mahdieh; Arjmand, Babak] Univ Tehran Med Sci, Cell Therapy & Regenerat Med Res Ctr, Endocrinol & Metab Mol Cellular Sci Inst, Tehran, Iran.
   [Payab, Moloud] Univ Tehran Med Sci, Obes & Eating Habits Res Ctr, Endocrinol & Metab Mol Cellular Sci Inst, Tehran, Iran.
   [Larijani, Bagher] Univ Tehran Med Sci, Endocrinol & Metab Res Ctr, Endocrinol & Metab Clin Sci Inst, Tehran, Iran.
   [Rahim, Filcher] Ahvaz Jundishapur Univ Med Sci, Thalassemia & Hemoglobinopathies Res Ctr, Hlth Res Inst, Ahvaz, Iran.
   [Gilany, Kambiz] ACECR, Motamed Canc Inst, Integrat Oncol Dept, Breast Canc Res Ctr, Tehran, Iran.
   [Gilany, Kambiz] Univ Antwerp, Dept Biomed Sci, Antwerp, Belgium.
   [Bana, Nikoo; Arjmand, Babak] Univ Tehran Med Sci, Metabol & Genom Res Ctr, Endocrinol & Metab Mol Cellular Sci Inst, Tehran, Iran.
C3 Tehran University of Medical Sciences; Tehran University of Medical
   Sciences; Tehran University of Medical Sciences; Tehran University of
   Medical Sciences; Ahvaz Jundishapur University of Medical Sciences
   (AJUMS); Academic Center for Education, Culture & Research (ACECR);
   University of Antwerp; Tehran University of Medical Sciences
RP Arjmand, B (corresponding author), Univ Tehran Med Sci, Cell Therapy & Regenerat Med Res Ctr, Endocrinol & Metab Mol Cellular Sci Inst, Tehran, Iran.
EM barjmand@sina.tums.ac.ir
RI Larijani, Bagher/ABE-3315-2020; Arjmand, babak/AAS-3830-2020; Gilany,
   Kambiz/F-3271-2017; Gilany, Kambiz/F-3271-2017; Rahim,
   Fakher/AAC-3905-2019
OI Larijani, Bagher/0000-0001-5386-7597; Arjmand,
   babak/0000-0001-5001-5006; Gilany, Kambiz/0000-0003-2916-7245; Gilany,
   Kambiz/0000-0002-6729-5566; Rahim, Fakher/0000-0002-2857-4562
CR Aghayan Hamid-Reza, 2015, Methods Mol Biol, V1283, P93, DOI 10.1007/7651_2014_112
   Anderson MW, 2010, GENES-BASEL, V1, P38, DOI 10.3390/genes1010038
   Aponte PM, 2017, STEM CELLS INT, V2017, DOI 10.1155/2017/5619472
   Arjmand B, 2014, STEM CELLS, V32, P2557, DOI 10.1002/stem.1751
   Bhute VJ, 2017, CURR OPIN CHEM ENG, V15, P36, DOI 10.1016/j.coche.2016.11.007
   Biehl JK, 2009, J CARDIOVASC NURS, V24, P98, DOI 10.1097/JCN.0b013e318197a6a5
   Bigarella CL, 2014, DEVELOPMENT, V141, P4206, DOI 10.1242/dev.107086
   Boilard E, 2018, J LIPID RES, V59, P2037, DOI 10.1194/jlr.R084640
   Boland MJ, 2014, CIRC RES, V115, P311, DOI 10.1161/CIRCRESAHA.115.301517
   Boyette LB, 2014, STEM CELL TRANSL MED, V3, P241, DOI 10.5966/sctm.2013-0079
   Burgess RJ, 2014, J INTERN MED, V276, P12, DOI 10.1111/joim.12247
   Chaitankar V, 2016, PROG RETIN EYE RES, V55, P1, DOI 10.1016/j.preteyeres.2016.06.001
   Chin CJ, 2018, STEM CELL REP, V10, P436, DOI 10.1016/j.stemcr.2017.12.005
   Chosa N, 2018, JPN DENT SCI REV, V54, P37, DOI 10.1016/j.jdsr.2017.10.001
   Churko JM, 2017, NAT BIOMED ENG, V1, P826, DOI 10.1038/s41551-017-0141-6
   Churko JM, 2013, CIRC RES, V112, P1613, DOI 10.1161/CIRCRESAHA.113.300939
   Cunningham CJ, 2018, J CEREBR BLOOD F MET, V38, P1276, DOI 10.1177/0271678X18776802
   Deidda M, 2015, IJC METAB ENDOCR, V9, P31, DOI 10.1016/j.ijcme.2015.10.001
   Derakhshanrad N, 2015, BASIC CLIN NEUROSCI, V6, P299
   Dunn WB, 2011, CHEM SOC REV, V40, P387, DOI 10.1039/b906712b
   Ferraro F, 2010, ADV EXP MED BIOL, V695, P155, DOI 10.1007/978-1-4419-7037-4_11
   Flower TR, 2015, Journal of Stem Cell Research & Therapeutics, V1, DOI [10.15406/jsrt.2015.01.00005, 10.15406/jsrt.2015.01.00005, DOI 10.15406/JSRT.2015.01.00005]
   Frese L, 2016, TRANSFUS MED HEMOTH, V43, P268, DOI 10.1159/000448180
   Fujisawa K, 2018, STEM CELLS, V36, P1226, DOI 10.1002/stem.2826
   Fukushima A, 2013, FRONT PLANT SCI, V4, DOI 10.3389/fpls.2013.00073
   Gaspar JA, 2014, CIRC RES, V114, P1346, DOI 10.1161/CIRCRESAHA.113.302021
   Goodarzi P, 2018, ADV EXP MED BIOL, V1119, P133, DOI 10.1007/5584_2018_220
   Goodarzi P, 2018, ADV EXP MED BIOL, V1119, P119, DOI 10.1007/5584_2018_251
   Goodarzi P, 2019, CELL TISSUE BANK, V20, P11, DOI 10.1007/s10561-018-9741-y
   Goodarzi P, 2018, ADV EXP MED BIOL, V1107, P143, DOI 10.1007/5584_2018_226
   Goodarzi Parisa, 2015, Med J Islam Repub Iran, V29, P168
   Handy DE, 2011, CIRCULATION, V123, P2145, DOI 10.1161/CIRCULATIONAHA.110.956839
   Hasin Y, 2017, GENOME BIOL, V18, DOI 10.1186/s13059-017-1215-1
   Hu CX, 2016, INT J MOL SCI, V17, DOI 10.3390/ijms17020253
   Huo JS, 2013, BBA-GEN SUBJECTS, V1830, P2385, DOI 10.1016/j.bbagen.2012.10.014
   Hwang JH, 2009, J KOREAN MED SCI, V24, P547, DOI 10.3346/jkms.2009.24.4.547
   Ilic D, 2011, BRIT MED BULL, V98, P117, DOI 10.1093/bmb/ldr012
   Iqbal MA, 2017, STEM CELLS INT, V2017, DOI 10.1155/2017/9209127
   Ito K, 2014, NAT REV MOL CELL BIO, V15, P243, DOI 10.1038/nrm3772
   Ito K, 2016, ANNU REV CELL DEV BI, V32, P399, DOI 10.1146/annurev-cellbio-111315-125134
   Ivanova G, 2016, METABOLOMICS FUNDAME
   Iwasaki Y, 2012, METABOLITES, V2, P496, DOI 10.3390/metabo2030496
   Ji AR, 2010, EXP MOL MED, V42, P175, DOI 10.3858/emm.2010.42.3.018
   Johnson CH, 2016, NAT REV MOL CELL BIO, V17, P451, DOI 10.1038/nrm.2016.25
   Kamdje AHN, 2017, CANCER BIOL MED, V14, P109, DOI 10.20892/j.issn.2095-3941.2016.0032
   Klein MS, 2016, J DIABETES RES, V2016, DOI 10.1155/2016/3898502
   Klontzas ME, 2017, STEM CELLS DEV, V26, P723, DOI 10.1089/scd.2016.0315
   Kushnir MM, 2010, MASS SPECTROM REV, V29, P480, DOI 10.1002/mas.20264
   Kwon HM, 2014, VASC PHARMACOL, V63, P19, DOI 10.1016/j.vph.2014.06.004
   Larijani Bagher, 2015, Acta Med Iran, V53, P540
   Larijani B, 2015, ARCH IRAN MED, V18, P770, DOI 0151811/AIM.008
   Larijani Bagher, 2015, Methods Mol Biol, V1283, P123, DOI 10.1007/7651_2014_101
   Lee SJ, 2018, ANAL CHIM ACTA, V1024, P112, DOI 10.1016/j.aca.2018.04.018
   Li L, 2011, CLIN CANCER RES, V17, P4936, DOI 10.1158/1078-0432.CCR-10-1499
   Li YC, 2018, EXP THER MED, V15, P4067, DOI 10.3892/etm.2018.5993
   Lu JY, 2013, FRONT MED-PRC, V7, P4, DOI 10.1007/s11684-013-0248-4
   Mahla Ranjeet Singh, 2016, Int J Cell Biol, V2016, P6940283, DOI [10.1155/2016/6940283, 10.1155/2016/6940283]
   Mathieu J, 2017, DEVELOPMENT, V144, P541, DOI 10.1242/dev.128389
   Matsui WH, 2016, MEDICINE, V95, DOI 10.1097/MD.0000000000004765
   McCubrey JA, 2016, BBA-MOL CELL RES, V1863, P2942, DOI 10.1016/j.bbamcr.2016.09.004
   Meissen JK, 2012, PLOS ONE, V7, DOI 10.1371/journal.pone.0046770
   Mendelson A, 2014, NAT MED, V20, P833, DOI 10.1038/nm.3647
   Miura S, 2017, Reviews in Agricultural Science, V5, P21, DOI 10.7831/ras.5.21
   Mohyeldin A, 2010, CELL STEM CELL, V7, P150, DOI 10.1016/j.stem.2010.07.007
   Mukherjee P, 2013, BBA-PROTEINS PROTEOM, V1834, P2226, DOI 10.1016/j.bbapap.2013.01.022
   Naidoo Nasheen, 2011, Human Genomics, V5, P577
   Ohashi H, 2015, BIOMED RES INT, V2015, DOI 10.1155/2015/104209
   Pala F, 2018, J CELL SCI, V131, DOI 10.1242/jcs.212977
   Pang BY, 2016, EVID-BASED COMPL ALT, V2016, DOI 10.1155/2016/3837270
   Panopoulos AD, 2012, CELL RES, V22, P168, DOI 10.1038/cr.2011.177
   Park Chae Woon, 2009, Int J Stem Cells, V2, P59
   Pattappa G, 2011, J CELL PHYSIOL, V226, P2562, DOI 10.1002/jcp.22605
   Payab M, 2018, ADV EXP MED BIOL, V1089, P1, DOI 10.1007/5584_2018_227
   Peffers MJ, 2016, EUR CELLS MATER, V31, P136, DOI 10.22203/eCM.v031a10
   Peng B, 2015, PROTEIN CELL, V6, P628, DOI 10.1007/s13238-015-0185-x
   Perales-Clemente E, 2014, ANTIOXID REDOX SIGN, V21, P1648, DOI 10.1089/ars.2014.6000
   Phelps J, 2018, STEM CELLS INT, V2018, DOI 10.1155/2018/9415367
   Plaks V, 2015, CELL STEM CELL, V16, P225, DOI 10.1016/j.stem.2015.02.015
   Plumb R, 2004, RAPID COMMUN MASS SP, V18, P2331, DOI 10.1002/rcm.1627
   Podobinska M, 2017, FRONT CELL NEUROSCI, V11, DOI 10.3389/fncel.2017.00023
   Preet A, 2012, J DIABETES METAB, V6, P6
   Pripuzova NS, 2015, STEM CELL RES, V14, P323, DOI 10.1016/j.scr.2015.01.009
   Rafalski VA, 2012, J CELL SCI, V125, P5597, DOI 10.1242/jcs.114827
   Rahim Fakher, 2018, Stem Cell Investig, V5, P40, DOI [10.21037/sci.2018.11.01, 10.21037/sci.2018.11.01]
   Rahim S, 2018, ADV EXP MED BIOL
   Ramalingam A, 2015, FRONT PLANT SCI, V6, DOI 10.3389/fpls.2015.01116
   Ramautar R, 2011, ELECTROPHORESIS, V32, P52, DOI 10.1002/elps.201000378
   Rani S, 2015, MOL THER, V23, P812, DOI 10.1038/mt.2015.44
   Reinwald Y., El. Pluripotent Stem Cells and Their Dynamic Niche
   Roson-Burgo B, 2014, BMC GENOMICS, V15, DOI 10.1186/1471-2164-15-910
   Ryall JG, 2015, CELL STEM CELL, V17, P651, DOI 10.1016/j.stem.2015.11.012
   Sakamoto Naoya, 2017, Noncoding RNA Res, V2, P83, DOI [10.1016/j.ncrna.2017.05.002, 10.1016/j.ncrna.2017.05.002]
   Sart S, 2015, OXID MED CELL LONGEV, V2015, DOI 10.1155/2015/105135
   Scalbert A, 2009, METABOLOMICS, V5, P435, DOI 10.1007/s11306-009-0168-0
   Schäfer R, 2016, TRANSFUS MED HEMOTH, V43, P256, DOI 10.1159/000447458
   Shah SH, 2012, CIRCULATION, V126, P1110, DOI 10.1161/CIRCULATIONAHA.111.060368
   Shirian S, 2016, MOL NEUROBIOL, V53, P5278, DOI 10.1007/s12035-015-9442-5
   Shyh-Chang N, 2017, GENE DEV, V31, P336, DOI 10.1101/gad.293167.116
   Shyh-Chang N, 2013, DEVELOPMENT, V140, P2535, DOI 10.1242/dev.091777
   Simonti CN, 2015, CURR OPIN GENET DEV, V35, P9, DOI 10.1016/j.gde.2015.08.005
   Singh H, 2017, MINERVA BIOTECNOL, V29, P169, DOI 10.23736/S1120-4826.17.02301-1
   Singh VK, 2015, FRONT CELL DEV BIOL, V3, DOI 10.3389/fcell.2015.00002
   Stanczyk FZ, 2010, J STEROID BIOCHEM, V121, P491, DOI 10.1016/j.jsbmb.2010.05.001
   Suravajhala P, 2016, GENET SEL EVOL, V48, DOI 10.1186/s12711-016-0217-x
   Trerotola M, 2015, HUM GENOMICS, V9, DOI 10.1186/s40246-015-0041-3
   Ullah I, 2015, BIOSCIENCE REP, V35, DOI 10.1042/BSR20150025
   van Hoof D, 2012, CSH PERSPECT BIOL, V4, DOI 10.1101/cshperspect.a008177
   Varum S, 2011, PLOS ONE, V6, DOI 10.1371/journal.pone.0020914
   Vizoso FJ, 2017, INT J MOL SCI, V18, DOI 10.3390/ijms18091852
   Wang K, 2013, CELL DEATH DIS, V4, DOI 10.1038/cddis.2013.50
   Winkler J, 2009, CURR MED CHEM, V16, P4814, DOI 10.2174/092986709789909657
   Wolf S, 2010, BMC BIOINFORMATICS, V11, DOI 10.1186/1471-2105-11-148
   Wu J, 2016, CELL, V165, P1572, DOI 10.1016/j.cell.2016.05.043
   Xiao JF, 2012, TRAC-TREND ANAL CHEM, V32, P1, DOI 10.1016/j.trac.2011.08.009
   Yeo JC, 2011, GENOME MED, V3, DOI 10.1186/gm284
   Yun Z, 2014, ADV EXP MED BIOL, V772, P41, DOI 10.1007/978-1-4614-5915-6_2
   Zhang AH, 2013, OMICS, V17, P495, DOI 10.1089/omi.2012.0090
   Zhang AH, 2012, ANALYST, V137, P293, DOI 10.1039/c1an15605e
   Zhang J, 2012, CELL STEM CELL, V11, P589, DOI 10.1016/j.stem.2012.10.005
NR 119
TC 17
Z9 20
U1 0
U2 36
PU CELLULAR & MOLECULAR BIOLOGY RESEARCH CENTER
PI BABOL
PA BABOL UNIV MEDICAL SCIENCES, GANJAFROUZ AVE, BABOL, 4717647745, IRAN
SN 2251-9637
EI 2251-9645
J9 INT J MOL CELL MED
JI Int. J. Mol. Cell. Med.
PD WIN
PY 2019
VL 8
SU 1
BP 30
EP 40
DI 10.22088/IJMCM.BUMS.8.2.30
PG 11
WC Medicine, Research & Experimental
WE Emerging Sources Citation Index (ESCI)
SC Research & Experimental Medicine
GA KE5FI
UT WOS:000508580900003
PM 32351907
DA 2026-02-11
ER

PT J
AU Schäfer, R
   Spohn, G
   Baer, PC
AF Schaefer, Richard
   Spohn, Gabriele
   Baer, Patrick C.
TI Mesenchymal Stem/Stromal Cells in Regenerative Medicine: Can
   Preconditioning Strategies Improve Therapeutic Efficacy?
SO TRANSFUSION MEDICINE AND HEMOTHERAPY
LA English
DT Review
DE Bone marrow; Stem cell transplantation; Stem cells; Stroke
ID EPIDERMAL-GROWTH-FACTOR; MULTIPOTENTIAL STROMAL CELLS; GAP-JUNCTION
   FORMATION; UMBILICAL-CORD BLOOD; VERSUS-HOST-DISEASE; STEM-CELLS;
   BONE-MARROW; MYOCARDIAL-INFARCTION; EXTRACELLULAR VESICLES;
   TISSUE-REPAIR
AB Mesenchymal stem/stromal cells (MSCs) are becoming increasingly important for the development of cell therapeutics in regenerative medicine. Featuring immunomodulatory potential as well as secreting a variety of trophic factors, MSCs showed remarkable therapeutic effects in numerous preclinical disease models. However, sustainable translation of MSC therapies to the clinic is hampered by heterogeneity of MSCs and non-standardized in vitro culture technologies. Moreover, potent MSC therapeutics require MSCs with maximum regenerative capacity. There is growing evidence that in vitro preconditioning strategies of MSCs can optimize their therapeutic potential. In the following we will discuss achievements and challenges of the development of MSC therapies in regenerative medicine highlighting specific in vitro preconditioning strategies prior to cell transplantation to increase their therapeutic efficacy. (C) 2016 S. Karger GmbH, Freiburg
C1 [Schaefer, Richard; Spohn, Gabriele] German Red Cross Blood Donor Serv Baden Wurttembe, Goethe Univ Hosp, Inst Transfus Med & Immunohematol, Sandhofstr 1, D-60528 Frankfurt, Germany.
   [Baer, Patrick C.] Goethe Univ Frankfurt, Dept Internal Med 3, Div Nephrol, Frankfurt, Germany.
C3 Goethe University Frankfurt; Goethe University Frankfurt Hospital;
   Goethe University Frankfurt
RP Schäfer, R (corresponding author), German Red Cross Blood Donor Serv Baden Wurttembe, Goethe Univ Hosp, Inst Transfus Med & Immunohematol, Sandhofstr 1, D-60528 Frankfurt, Germany.
EM r.schaefer@blutspende.de
RI Baer, Patrick/E-7115-2013
OI Baer, Patrick/0000-0001-8113-3312
CR Akyurekli C, 2015, STEM CELL REV REP, V11, P150, DOI 10.1007/s12015-014-9545-9
   Amin AH, 2010, LAB INVEST, V90, P985, DOI 10.1038/labinvest.2010.86
   Angoulvant D, 2009, J THORAC CARDIOV SUR, V137, P471, DOI 10.1016/j.jtcvs.2008.08.031
   Baer PC, 2013, STEM CELLS DEV, V22, P330, DOI 10.1089/scd.2012.0346
   Baer PC, 2009, EUR J CELL BIOL, V88, P273, DOI 10.1016/j.ejcb.2008.12.001
   Bartosh TJ, 2010, P NATL ACAD SCI USA, V107, P13724, DOI 10.1073/pnas.1008117107
   Beane OS, 2012, ANN BIOMED ENG, V40, P2079, DOI 10.1007/s10439-012-0639-8
   Beegle J, 2015, STEM CELLS, V33, P1818, DOI 10.1002/stem.1976
   Bieback K, 2009, STEM CELLS, V27, P2331, DOI 10.1002/stem.139
   Boregowda SV, 2016, EBIOMEDICINE, V4, P62, DOI 10.1016/j.ebiom.2015.12.020
   Brun J, 2016, CYTOTHERAPY, V18, P344, DOI 10.1016/j.jcyt.2015.11.019
   Bruno S, 2012, PLOS ONE, V7, DOI 10.1371/journal.pone.0033115
   Caplan AI, 2006, J CELL BIOCHEM, V98, P1076, DOI 10.1002/jcb.20886
   Carrière A, 2009, ARTERIOSCL THROM VAS, V29, P1093, DOI 10.1161/ATVBAHA.109.188318
   Ceradini DJ, 2004, NAT MED, V10, P858, DOI 10.1038/nm1075
   Chamberlain G, 2007, STEM CELLS, V25, P2739, DOI 10.1634/stemcells.2007-0197
   Chandel NS, 1998, P NATL ACAD SCI USA, V95, P11715, DOI 10.1073/pnas.95.20.11715
   Chistiakov DA, 2014, TUMOR BIOL, V35, P8425, DOI 10.1007/s13277-014-2262-9
   Churchman SM, 2012, ARTHRITIS RHEUM-US, V64, P2632, DOI 10.1002/art.34434
   Cox G, 2012, BONE, V50, P510, DOI 10.1016/j.bone.2011.07.016
   Crisan M, 2008, CELL STEM CELL, V3, P301, DOI 10.1016/j.stem.2008.07.003
   Cui XJ, 2010, TOHOKU J EXP MED, V220, P139, DOI 10.1620/tjem.220.139
   Cuthbert RJ, 2015, PLOS ONE, V10, DOI 10.1371/journal.pone.0117855
   Meirelles LDS, 2006, J CELL SCI, V119, P2204, DOI 10.1242/jcs.02932
   Danielyan L, 2009, CELL DEATH DIFFER, V16, P1599, DOI 10.1038/cdd.2009.95
   De Coppi P, 2007, NAT BIOTECHNOL, V25, P100, DOI 10.1038/nbt1274
   Dominici M, 2006, CYTOTHERAPY, V8, P315, DOI 10.1080/14653240600855905
   Doorn J, 2012, TISSUE ENG PART B-RE, V18, P101, DOI [10.1089/ten.teb.2011.0488, 10.1089/ten.TEB.2011.0488]
   Duscher D, 2014, SCI REP-UK, V4, DOI 10.1038/srep07144
   FRIEDENSTEIN AJ, 1974, TRANSPLANTATION, V17, P331, DOI 10.1097/00007890-197404000-00001
   FRIEDENSTEIN AJ, 1968, TRANSPLANTATION, V6, P230, DOI 10.1097/00007890-196803000-00009
   Fukuda K, 2001, ARTIF ORGANS, V25, P187, DOI 10.1046/j.1525-1594.2001.025003187.x
   Gang EJ, 2004, STEM CELLS, V22, P617, DOI 10.1634/stemcells.22-4-617
   Hahn JY, 2008, J AM COLL CARDIOL, V51, P933, DOI 10.1016/j.jacc.2007.11.040
   Hanabusa K, 2005, STROKE, V36, P853, DOI 10.1161/01.STR.0000157661.69482.76
   Henrich D, 2016, INT J MOL MED, V37, P976, DOI 10.3892/ijmm.2016.2489
   Heo SC, 2011, J INVEST DERMATOL, V131, P1559, DOI 10.1038/jid.2011.64
   Herrmann JL, 2010, SHOCK, V33, P24, DOI 10.1097/SHK.0b013e3181b7d137
   Horwitz EM, 2002, P NATL ACAD SCI USA, V99, P8932, DOI 10.1073/pnas.132252399
   Hsiao STF, 2012, STEM CELLS DEV, V21, P2189, DOI 10.1089/scd.2011.0674
   Hu XY, 2008, J THORAC CARDIOV SUR, V135, P799, DOI 10.1016/j.jtcvs.2007.07.071
   Iso Y, 2007, BIOCHEM BIOPH RES CO, V354, P700, DOI 10.1016/j.bbrc.2007.01.045
   Jones E, 2015, METHODS MOL BIOL, V1235, P105, DOI 10.1007/978-1-4939-1785-3_10
   Kang S, 2014, CELL BIOL INT, V38, P553, DOI 10.1002/cbin.10246
   Karlupia N, 2014, STEM CELL RES THER, V5, DOI 10.1186/scrt434
   Kawada H, 2004, BLOOD, V104, P3581, DOI 10.1182/blood-2004-04-1488
   Kern S, 2006, STEM CELLS, V24, P1294, DOI 10.1634/stemcells.2005-0342
   Kerpedjieva SS, 2012, STEM CELLS DEV, V21, P2541, DOI 10.1089/scd.2011.0711
   Kim EH, 2016, CELL TRANSPLANT, V25, P1489, DOI 10.3727/096368916X690430
   Kim SJ, 2013, TRIALS, V14, DOI 10.1186/1745-6215-14-317
   Kim YS, 2015, AM J SPORT MED, V43, P399, DOI 10.1177/0363546514559822
   Kim YS, 2012, CELLS TISSUES ORGANS, V195, P428, DOI 10.1159/000329234
   Kocaoemer A, 2007, STEM CELLS, V25, P1270, DOI 10.1634/stemcells.2006-0627
   Konala VBR, 2016, CYTOTHERAPY, V18, P13, DOI 10.1016/j.jcyt.2015.10.008
   Kopen GC, 1999, P NATL ACAD SCI USA, V96, P10711, DOI 10.1073/pnas.96.19.10711
   Kurozumi K, 2005, MOL THER, V11, P96, DOI 10.1016/j.ymthe.2004.09.020
   Kurozumi K, 2004, MOL THER, V9, P189, DOI 10.1016/j.ymthe.2003.10.012
   Le Blanc K, 2007, LEUKEMIA, V21, P1733, DOI 10.1038/sj.leu.2404777
   Le Blanc K, 2004, LANCET, V363, P1439, DOI 10.1016/S0140-6736(04)16104-7
   LeBlanc K, 2008, LANCET, V371, P1579, DOI 10.1016/S0140-6736(08)60690-X
   Lee MJ, 2010, J PROTEOME RES, V9, P1754, DOI 10.1021/pr900898n
   Lee RH, 2006, P NATL ACAD SCI USA, V103, P17438, DOI 10.1073/pnas.0608249103
   Li JH, 2008, J ENDOCRINOL INVEST, V31, P103, DOI 10.1007/BF03345575
   Li N, 2015, AM J TRANSL RES, V7, P1058
   Liu C, 2015, INT J CARDIOL, V188, P22, DOI 10.1016/j.ijcard.2015.03.425
   Liu JF, 2015, STEM CELLS INT, V2015, DOI 10.1155/2015/638153
   Madonna R, 2013, CIRC RES, V113, P902, DOI 10.1161/CIRCRESAHA.113.301690
   Mastri M, 2012, AM J PHYSIOL-CELL PH, V303, pC1021, DOI 10.1152/ajpcell.00191.2012
   Mias C, 2008, STEM CELLS, V26, P1749, DOI 10.1634/stemcells.2007-1000
   Mirotsou M, 2007, P NATL ACAD SCI USA, V104, P1643, DOI 10.1073/pnas.0610024104
   Muraglia A, 2000, J CELL SCI, V113, P1161
   Murray IR, 2015, BMC BIOL, V13, DOI 10.1186/s12915-015-0212-7
   Najafi R, 2013, EXPERT OPIN BIOL TH, V13, P959, DOI 10.1517/14712598.2013.782390
   Nomura T, 2005, NEUROSCIENCE, V136, P161, DOI 10.1016/j.neuroscience.2005.06.062
   Ortiz LA, 2003, P NATL ACAD SCI USA, V100, P8407, DOI 10.1073/pnas.1432929100
   Overath JM, 2016, EXP CELL RES, V342, P175, DOI 10.1016/j.yexcr.2016.03.002
   Pacary E, 2006, J CELL SCI, V119, P2667, DOI 10.1242/jcs.03004
   Pasha Z, 2008, CARDIOVASC RES, V77, P134, DOI 10.1093/cvr/cvm025
   Phinney DG, 2007, STEM CELLS, V25, P2896, DOI 10.1634/stemcells.2007-0637
   Pievani A, 2014, CYTOTHERAPY, V16, P893, DOI 10.1016/j.jcyt.2014.02.008
   Pilz GA, 2011, STEM CELLS DEV, V20, P635, DOI 10.1089/scd.2010.0308
   Quesenberry PJ, 2014, STEM CELLS DEV, V23, P1429, DOI 10.1089/scd.2013.0594
   Ragni E, 2013, EXP CELL RES, V319, P1562, DOI 10.1016/j.yexcr.2013.04.002
   Rani S, 2016, ADV MATER, V28, P5542, DOI 10.1002/adma.201504009
   Rani S, 2015, MOL THER, V23, P812, DOI 10.1038/mt.2015.44
   Rasini V, 2013, CYTOTHERAPY, V15, P292, DOI 10.1016/j.jcyt.2012.11.009
   Rennert RC, 2016, FRONT NEUROL, V7, DOI 10.3389/fneur.2016.00041
   Ringdén O, 2006, TRANSPLANTATION, V81, P1390, DOI 10.1097/01.tp.0000214462.63943.14
   Rose RA, 2008, STEM CELLS, V26, P2884, DOI 10.1634/stemcells.2008-0329
   Rosová I, 2008, STEM CELLS, V26, P2173, DOI 10.1634/stemcells.2007-1104
   Rota C, 2012, STEM CELLS DEV, V21, P1911, DOI 10.1089/scd.2011.0333
   Samsonraj RM, 2015, STEM CELLS, V33, P1878, DOI 10.1002/stem.1982
   Schäfer R, 2008, PANMINERVA MED, V50, P31
   Schäfer R, 2007, CYTOTHERAPY, V9, P397, DOI 10.1080/14653240701392949
   Schäfer R, 2013, ADV BIOCHEM ENG BIOT, V129, P177, DOI 10.1007/10_2012_160
   Siegel G, 2013, BMC MED, V11, DOI 10.1186/1741-7015-11-146
   Siegel G, 2012, STEM CELLS DEV, V21, P2457, DOI 10.1089/scd.2011.0626
   Silva GV, 2005, CIRCULATION, V111, P150, DOI 10.1161/01.CIR.0000151812.86142.45
   Spees JL, 2003, P NATL ACAD SCI USA, V100, P2397, DOI 10.1073/pnas.0437997100
   Stubbs SL, 2012, STEM CELLS DEV, V21, P1887, DOI 10.1089/scd.2011.0289
   Tamama K, 2006, STEM CELLS, V24, P686, DOI 10.1634/stemcells.2005-0176
   Tamama K, 2012, STEM CELLS INT, V2012, DOI 10.1155/2012/428403
   Tamama K, 2010, J BIOMED BIOTECHNOL, DOI 10.1155/2010/795385
   Tang YH, 2014, CELL TRANSPLANT, V23, P1279, DOI [10.3727/096368913X667510, 10.3727/096368913x667510]
   Tsai CC, 2012, AM J BLOOD RES, V2, P148
   Tsai LK, 2011, STROKE, V42, P2932, DOI 10.1161/STROKEAHA.110.612788
   Uemura R, 2006, CIRC RES, V98, P1414, DOI 10.1161/01.RES.0000225952.61196.39
   Ulrich C, 2015, STEM CELLS DEV, V24, P1558, DOI 10.1089/scd.2014.0465
   WAKITANI S, 1995, MUSCLE NERVE, V18, P1417, DOI 10.1002/mus.880181212
   Walmsley GG, 2015, TISSUE ENG PT A, V21, P2281, DOI [10.1089/ten.TEA.2015.0039, 10.1089/ten.tea.2015.0039]
   Wang XH, 2009, STEM CELLS, V27, P3021, DOI 10.1002/stem.230
   Williams AR, 2011, CIRC RES, V109, P923, DOI 10.1161/CIRCRESAHA.111.243147
   Wisel S, 2009, J PHARMACOL EXP THER, V329, P543, DOI 10.1124/jpet.109.150839
   Xinaris C, 2013, CELL TRANSPLANT, V22, P423, DOI 10.3727/096368912X653246
   Xu B, 2015, AM J PHYSIOL-HEART C, V308, pH980, DOI 10.1152/ajpheart.00737.2014
   Xu X, 2013, CELLS TISSUES ORGANS, V197, P103, DOI 10.1159/000342921
   Yang JX, 2015, J BIOL CHEM, V290, P1994, DOI 10.1074/jbc.M114.605063
   Yao YW, 2009, J BIOMED SCI, V16, DOI 10.1186/1423-0127-16-74
   Ylostalo JH, 2014, CYTOTHERAPY, V16, P1486, DOI 10.1016/j.jcyt.2014.07.010
   Zhang J, 2012, CHINESE MED J-PEKING, V125, P3472, DOI 10.3760/cma.j.issn.0366-6999.2012.19.020
   Zhang WB, 2014, BIOMED RES INT, V2014, DOI 10.1155/2014/462472
   Zhao SL, 2014, STEM CELL RES THER, V5, DOI 10.1186/scrt425
NR 122
TC 105
Z9 112
U1 0
U2 11
PU KARGER
PI BASEL
PA ALLSCHWILERSTRASSE 10, CH-4009 BASEL, SWITZERLAND
SN 1660-3796
EI 1660-3818
J9 TRANSFUS MED HEMOTH
JI Transfus. Med. Hemother.
PY 2016
VL 43
IS 4
BP 256
EP 267
DI 10.1159/000447458
PG 12
WC Hematology; Immunology
WE Science Citation Index Expanded (SCI-EXPANDED)
SC Hematology; Immunology
GA DT1LY
UT WOS:000381245400003
PM 27721701
OA Green Submitted, Bronze
DA 2026-02-11
ER

PT J
AU Ong, SG
   Lee, WH
   Kodo, K
   Wu, JC
AF Ong, Sang-Ging
   Lee, Won Hee
   Kodo, Kazuki
   Wu, Joseph C.
TI MicroRNA-mediated regulation of differentiation and
   trans-differentiation in stem cells
SO ADVANCED DRUG DELIVERY REVIEWS
LA English
DT Review
DE microRNAs; Regenerative medicine; Self-renewal; Reprogramming;
   Differentiation; Trans-differentiation
ID OSTEOGENIC DIFFERENTIATION; HUMAN FIBROBLASTS;
   ERYTHROID-DIFFERENTIATION; NEURONAL DIFFERENTIATION; EXTRACELLULAR
   VESICLES; HISTONE DEACETYLASE-4; CARDIAC FIBROBLASTS; ENDOTHELIAL-CELLS;
   DNA METHYLATION; NUCLEAR EXPORT
AB MicroRNAs (miRNAs) are key components of a broadly conserved post-transcriptional mechanism that controls gene expression by targeting mRNAs. miRNAs regulate diverse biological processes, including the growth and differentiation of stem cells as well as the regulation of both endogenous tissue repair that has critical implications in the development of regenerative medicine approaches. In this review, we first describe key features of miRNA biogenesis and their role in regulating self-renewal, and then discuss the involvement of miRNAs in the determination of cell fate decisions. We highlight the role of miRNAs in the emergent field of reprogramming and trans-differentiation of somatic cells that could further our understanding of miRNA biology and regenerative medicine applications. Finally, we describe potential techniques for proper delivery of miRNAs in target cells. (C) 2015 Elsevier B.V. All rights reserved.
C1 [Ong, Sang-Ging; Lee, Won Hee; Kodo, Kazuki; Wu, Joseph C.] Stanford Univ, Sch Med, Stanford Cardiovasc Inst, Stanford, CA 94305 USA.
   [Ong, Sang-Ging; Lee, Won Hee; Kodo, Kazuki; Wu, Joseph C.] Stanford Univ, Sch Med, Div Cardiol, Dept Med, Stanford, CA 94305 USA.
   [Wu, Joseph C.] Stanford Univ, Sch Med, Dept Radiol, Stanford, CA 94305 USA.
   [Wu, Joseph C.] Stanford Univ, Sch Med, Inst Stem Cell Biol & Regenerat Med, Stanford, CA 94305 USA.
C3 Stanford University; Stanford University; Stanford University; Stanford
   University
RP Wu, JC (corresponding author), Stanford Univ, Sch Med, 265 Campus Dr,Room G1120B, Stanford, CA 94305 USA.
EM joewu@stanford.edu
RI Wu, Joseph/H-1067-2013
OI Wu, Joseph/0000-0002-6068-8041; Lee, Won Hee/0000-0001-8534-9639
FU American Heart Association Postdoctoral Fellowship [15POST22940013];
   National Institutes of Health [P01 GM099130, U01 HL107393, R01 EB009689,
   R01 HL093172]; American Heart Association Established Investigator
   Award; Fondation Leducq; American Heart Association (AHA)
   [15POST22940013] Funding Source: American Heart Association (AHA)
FX We thank Dr. Ioannis Karakikes for his careful reading of the
   manuscript. We are also grateful for the funding support by American
   Heart Association Postdoctoral Fellowship 15POST22940013 (S-GO), and
   National Institutes of Health P01 GM099130, U01 HL107393, R01 EB009689,
   R01 HL093172, American Heart Association Established Investigator Award,
   and Fondation Leducq (JCW).
CR Ambasudhan R, 2011, CELL STEM CELL, V9, P113, DOI 10.1016/j.stem.2011.07.002
   Anokye-Danso F, 2011, CELL STEM CELL, V8, P376, DOI 10.1016/j.stem.2011.03.001
   Baglìo SR, 2013, GENE, V527, P321, DOI 10.1016/j.gene.2013.06.021
   Bartel DP, 2009, CELL, V136, P215, DOI 10.1016/j.cell.2009.01.002
   Bartel DP, 2004, CELL, V116, P281, DOI 10.1016/S0092-8674(04)00045-5
   Benetti R, 2008, NAT STRUCT MOL BIOL, V15, P268, DOI 10.1038/nsmb.1399
   Bernstein E, 2003, NAT GENET, V35, P215, DOI 10.1038/ng1253
   Bernstein E, 2001, NATURE, V409, P363, DOI 10.1038/35053110
   Boissart C, 2012, DEVELOPMENT, V139, P1247, DOI 10.1242/dev.073627
   Borchert GM, 2006, NAT STRUCT MOL BIOL, V13, P1097, DOI 10.1038/nsmb1167
   Boutz PL, 2007, GENE DEV, V21, P71, DOI 10.1101/gad.1500707
   Boyer LA, 2005, CELL, V122, P947, DOI 10.1016/j.cell.2005.08.020
   Brennecke J, 2005, PLOS BIOL, V3, P404, DOI 10.1371/journal.pbio.0030085
   Brett JO, 2011, AGING-US, V3, P108, DOI 10.18632/aging.100285
   Burridge PW, 2012, CELL STEM CELL, V10, P16, DOI 10.1016/j.stem.2011.12.013
   Cai BZ, 2012, STEM CELLS, V30, P1746, DOI 10.1002/stem.1154
   Cai XZ, 2004, RNA, V10, P1957, DOI 10.1261/rna.7135204
   Card DAG, 2008, MOL CELL BIOL, V28, P6426, DOI 10.1128/MCB.00359-08
   Cartwright P, 2005, DEVELOPMENT, V132, P885, DOI 10.1242/dev.01670
   Chang TC, 2008, NAT GENET, V40, P43, DOI 10.1038/ng.2007.30
   Chao CH, 2014, J CLIN INVEST, V124, P3093, DOI 10.1172/JCI73351
   Chen CZ, 2004, SCIENCE, V303, P83, DOI 10.1126/science.1091903
   Chen JF, 2006, NAT GENET, V38, P228, DOI 10.1038/ng1725
   Chen T, 2015, STEM CELLS, V33, P1405, DOI 10.1002/stem.1930
   Chen X, 2008, CELL, V133, P1106, DOI 10.1016/j.cell.2008.04.043
   Cheng LC, 2009, NAT NEUROSCI, V12, P399, DOI 10.1038/nn.2294
   Choi YJ, 2011, NAT CELL BIOL, V13, P1353, DOI 10.1038/ncb2366
   Conaco C, 2006, P NATL ACAD SCI USA, V103, P2422, DOI 10.1073/pnas.0511041103
   Cordes KR, 2009, CIRC RES, V104, P724, DOI 10.1161/CIRCRESAHA.108.192872
   DAVIS RL, 1987, CELL, V51, P987, DOI 10.1016/0092-8674(87)90585-X
   Delaloy C, 2010, CELL STEM CELL, V6, P323, DOI 10.1016/j.stem.2010.02.015
   Deng Y, 2013, STEM CELLS DEV, V22, P2278, DOI 10.1089/scd.2012.0686
   Di Bernardini E, 2014, J BIOL CHEM, V289, P3383, DOI 10.1074/jbc.M113.495531
   Dore LC, 2008, P NATL ACAD SCI USA, V105, P3333, DOI 10.1073/pnas.0712312105
   Esau C, 2004, J BIOL CHEM, V279, P52361, DOI 10.1074/jbc.C400438200
   Ezzeddine N, 2007, MOL CELL BIOL, V27, P7791, DOI 10.1128/MCB.01254-07
   Fazi F, 2005, CELL, V123, P819, DOI 10.1016/j.cell.2005.09.023
   Felli N, 2005, P NATL ACAD SCI USA, V102, P18081, DOI 10.1073/pnas.0506216102
   Fish JE, 2008, DEV CELL, V15, P272, DOI 10.1016/j.devcel.2008.07.008
   Fluckiger AC, 2006, STEM CELLS, V24, P547, DOI 10.1634/stemcells.2005-0194
   Fu JD, 2013, STEM CELL REP, V1, P235, DOI 10.1016/j.stemcr.2013.07.005
   Georgantas RW, 2007, P NATL ACAD SCI USA, V104, P2750, DOI 10.1073/pnas.0610983104
   Gheisari Y, 2008, CYTOTHERAPY, V10, P815, DOI 10.1080/14653240802474307
   Greene SB, 2010, J CELL SCI, V123, P606, DOI 10.1242/jcs.056812
   Griffiths-Jones S, 2008, NUCLEIC ACIDS RES, V36, pD154, DOI 10.1093/nar/gkm952
   Hammond SM, 2001, SCIENCE, V293, P1146, DOI 10.1126/science.1064023
   Hanashima C, 2004, SCIENCE, V303, P56, DOI 10.1126/science.1090674
   Heo I, 2008, MOL CELL, V32, P276, DOI 10.1016/j.molcel.2008.09.014
   Hosoda T, 2011, CIRCULATION, V123, P1287, DOI 10.1161/CIRCULATIONAHA.110.982918
   Hu SJ, 2013, STEM CELLS, V31, P259, DOI 10.1002/stem.1278
   Huang F, 2013, BIOL CHEM, V394, P1223, DOI 10.1515/hsz-2013-0107
   Ibarra I, 2007, GENE DEV, V21, P3238, DOI 10.1101/gad.1616307
   Ibrahim AGE, 2014, STEM CELL REP, V2, P606, DOI 10.1016/j.stemcr.2014.04.006
   Ieda M, 2010, CELL, V142, P375, DOI 10.1016/j.cell.2010.07.002
   Ivey KN, 2008, CELL STEM CELL, V2, P219, DOI 10.1016/j.stem.2008.01.016
   Jayawardena TM, 2012, CIRC RES, V110, P1465, DOI 10.1161/CIRCRESAHA.112.269035
   Jin HL, 2012, MOL CELLS, V34, P177, DOI 10.1007/s10059-012-0090-6
   Johnson CD, 2007, CANCER RES, V67, P7713, DOI 10.1158/0008-5472.CAN-07-1083
   Jopling C, 2011, NAT REV MOL CELL BIO, V12, P79, DOI 10.1038/nrm3043
   Judson RL, 2013, NAT STRUCT MOL BIOL, V20, P1227, DOI 10.1038/nsmb.2665
   Judson RL, 2009, NAT BIOTECHNOL, V27, P459, DOI 10.1038/nbt.1535
   Kamat V, 2014, STEM CELLS, V32, P1337, DOI 10.1002/stem.1640
   Kane NM, 2010, ARTERIOSCL THROM VAS, V30, P1389, DOI 10.1161/ATVBAHA.110.204800
   Kapinas K, 2009, J CELL BIOCHEM, V108, P216, DOI 10.1002/jcb.22243
   Karbiener M, 2009, BIOCHEM BIOPH RES CO, V390, P247, DOI 10.1016/j.bbrc.2009.09.098
   Karlsen TA, 2013, MOL THER, V21, P1169, DOI 10.1038/mt.2013.55
   Kim SY, 2010, BIOCHEM BIOPH RES CO, V392, P323, DOI 10.1016/j.bbrc.2010.01.012
   Kim VN, 2005, NAT REV MOL CELL BIO, V6, P376, DOI 10.1038/nrm1644
   Kim YJ, 2012, J CELL PHYSIOL, V227, P183, DOI 10.1002/jcp.22716
   Kim YJ, 2009, STEM CELLS, V27, P3093, DOI 10.1002/stem.235
   Kim YH, 2010, STEM CELLS, V28, P1816, DOI 10.1002/stem.511
   Kouhkan F, 2014, APPL BIOCHEM BIOTECH, V172, P2055, DOI 10.1007/s12010-013-0633-0
   Kozomara A, 2011, NUCLEIC ACIDS RES, V39, pD152, DOI 10.1093/nar/gkq1027
   Krichevsky AM, 2003, RNA, V9, P1274, DOI 10.1261/rna.5980303
   Kumar MS, 2007, NAT GENET, V39, P673, DOI 10.1038/ng2003
   Kureel J, 2014, CELL DEATH DIS, V5, DOI 10.1038/cddis.2014.4
   LEE RC, 1993, CELL, V75, P843, DOI 10.1016/0092-8674(93)90529-Y
   Lee SY, 2013, BIOMATERIALS, V34, P92, DOI 10.1016/j.biomaterials.2012.09.069
   Lee Y, 2003, NATURE, V425, P415, DOI 10.1038/nature01957
   Lee Y, 2002, EMBO J, V21, P4663, DOI 10.1093/emboj/cdf476
   Lewis BP, 2005, CELL, V120, P15, DOI 10.1016/j.cell.2004.12.035
   Li ZY, 2009, J BIOL CHEM, V284, P15676, DOI 10.1074/jbc.M809787200
   Li ZH, 2011, EMBO J, V30, P823, DOI 10.1038/emboj.2011.2
   Lian JB, 2012, NAT REV ENDOCRINOL, V8, P212, DOI 10.1038/nrendo.2011.234
   Liao RX, 2008, J CELL BIOCHEM, V104, P805, DOI 10.1002/jcb.21668
   Lichner Z, 2011, DIFFERENTIATION, V81, P11, DOI 10.1016/j.diff.2010.08.002
   Lim LP, 2005, NATURE, V433, P769, DOI 10.1038/nature03315
   Liu H, 2014, J CELL PHYSIOL, V229, P1494, DOI 10.1002/jcp.24591
   Liu JD, 2004, SCIENCE, V305, P1437, DOI 10.1126/science.1102513
   Liu JD, 2005, NAT CELL BIOL, V7, P719, DOI 10.1038/ncb1274
   Loh YH, 2006, NAT GENET, V38, P431, DOI 10.1038/ng1760
   Lund E, 2004, SCIENCE, V303, P95, DOI 10.1126/science.1090599
   Lunyak VV, 2008, HUM MOL GENET, V17, pR28, DOI 10.1093/hmg/ddn149
   Maas SLN, 2015, J CONTROL RELEASE, V200, P87, DOI 10.1016/j.jconrel.2014.12.041
   Makeyev EV, 2007, MOL CELL, V27, P435, DOI 10.1016/j.molcel.2007.07.015
   Maniataki E, 2005, GENE DEV, V19, P2979, DOI 10.1101/gad.1384005
   Marson A, 2008, CELL, V134, P521, DOI 10.1016/j.cell.2008.07.020
   Melton C, 2010, NATURE, V463, P621, DOI 10.1038/nature08725
   Meng S, 2012, PLOS ONE, V7, DOI 10.1371/journal.pone.0040323
   Min H, 2010, EXP MOL MED, V42, P233, DOI 10.3858/emm.2010.42.4.032
   Miyaki S, 2010, GENE DEV, V24, P1173, DOI 10.1101/gad.1915510
   Miyoshi N, 2011, CELL STEM CELL, V8, P633, DOI 10.1016/j.stem.2011.05.001
   Muraoka N, 2014, EMBO J, V33, P1565, DOI 10.15252/embj.201387605
   Murchison EP, 2005, P NATL ACAD SCI USA, V102, P12135, DOI 10.1073/pnas.0505479102
   Nam YJ, 2013, P NATL ACAD SCI USA, V110, P5588, DOI 10.1073/pnas.1301019110
   Newman MA, 2008, RNA, V14, P1539, DOI 10.1261/rna.1155108
   Nielsen JA, 2009, BMC NEUROSCI, V10, DOI 10.1186/1471-2202-10-98
   O'Loghlen A, 2012, CELL STEM CELL, V10, P33, DOI 10.1016/j.stem.2011.12.004
   Ong SG, 2014, CIRCULATION, V130, pS60, DOI 10.1161/CIRCULATIONAHA.113.007917
   Paik S, 2012, STEM CELLS DEV, V21, P3298, DOI 10.1089/scd.2011.0732
   Pei M, 2009, DIFFERENTIATION, V78, P260, DOI 10.1016/j.diff.2009.08.001
   Pfaff N, 2011, EMBO REP, V12, P1153, DOI 10.1038/embor.2011.176
   PlanasSilva MD, 1997, CURR OPIN CELL BIOL, V9, P768, DOI 10.1016/S0955-0674(97)80076-2
   Protze S, 2012, J MOL CELL CARDIOL, V53, P323, DOI 10.1016/j.yjmcc.2012.04.010
   Qian L, 2012, NATURE, V485, P593, DOI 10.1038/nature11044
   Rodriguez A, 2004, GENOME RES, V14, P1902, DOI 10.1101/gr.2722704
   Rybak A, 2008, NAT CELL BIOL, V10, P987, DOI 10.1038/ncb1759
   Sahoo S, 2011, CIRC RES, V109, P724, DOI 10.1161/CIRCRESAHA.111.253286
   Santos JL, 2009, J CONTROL RELEASE, V134, P141, DOI 10.1016/j.jconrel.2008.11.007
   Schade A, 2014, STEM CELLS INT, V2014, DOI 10.1155/2014/197154
   Schaefer A, 2007, J EXP MED, V204, P1553, DOI 10.1084/jem.20070823
   Schultz J, 2008, CELL RES, V18, P549, DOI 10.1038/cr.2008.45
   Shibata M, 2008, J NEUROSCI, V28, P10415, DOI 10.1523/JNEUROSCI.3219-08.2008
   Sinkkonen L, 2008, NAT STRUCT MOL BIOL, V15, P259, DOI 10.1038/nsmb.1391
   Sluijter JPG, 2010, ARTERIOSCL THROM VAS, V30, P859, DOI 10.1161/ATVBAHA.109.197434
   Song KH, 2012, NATURE, V485, P599, DOI 10.1038/nature11139
   Stappert L, 2013, PLOS ONE, V8, DOI [10.1371/journal.pone.0059011, 10.1371/annotation/b03fbc42-8f70-4873-9cce-854e48249a13]
   Subramanyam D, 2011, NAT BIOTECHNOL, V29, P443, DOI 10.1038/nbt.1862
   Suh MR, 2004, DEV BIOL, V270, P488, DOI 10.1016/j.ydbio.2004.02.019
   Sun TW, 2009, MOL ENDOCRINOL, V23, P925, DOI 10.1210/me.2008-0298
   Takahashi K, 2006, CELL, V126, P663, DOI 10.1016/j.cell.2006.07.024
   Tarantino C, 2010, FASEB J, V24, P3255, DOI 10.1096/fj.09-152207
   Tay Y, 2008, NATURE, V455, P1124, DOI 10.1038/nature07299
   Tay YMS, 2008, STEM CELLS, V26, P17, DOI 10.1634/stemcells.2007-0295
   Thomson JA, 1998, SCIENCE, V282, P1145, DOI 10.1126/science.282.5391.1145
   Tréguer K, 2012, J VASC RES, V49, P447, DOI 10.1159/000339429
   Trohatou O, 2014, STEM CELL TRANSL MED, V3, P54, DOI 10.5966/sctm.2013-0081
   Tuddenham L, 2006, FEBS LETT, V580, P4214, DOI 10.1016/j.febslet.2006.06.080
   van der Meel R, 2014, J CONTROL RELEASE, V195, P72, DOI 10.1016/j.jconrel.2014.07.049
   Vega RB, 2004, CELL, V119, P555, DOI 10.1016/j.cell.2004.10.024
   Vian L, 2014, CELL DEATH DIFFER, V21, P290, DOI 10.1038/cdd.2013.145
   Visvanathan J, 2007, GENE DEV, V21, P744, DOI 10.1101/gad.1519107
   Viswanathan SR, 2008, SCIENCE, V320, P97, DOI 10.1126/science.1154040
   Wang Q, 2008, BLOOD, V111, P588, DOI 10.1182/blood-2007-05-092718
   Wang SS, 2008, DEV CELL, V15, P261, DOI 10.1016/j.devcel.2008.07.002
   Wang YM, 2007, NAT GENET, V39, P380, DOI 10.1038/ng1969
   Wang Y, 2008, NAT GENET, V40, P1478, DOI 10.1038/ng.250
   WEINTRAUB H, 1989, P NATL ACAD SCI USA, V86, P5434, DOI 10.1073/pnas.86.14.5434
   Wellner U, 2009, NAT CELL BIOL, V11, P1487, DOI 10.1038/ncb1998
   WIGHTMAN B, 1993, CELL, V75, P855, DOI 10.1016/0092-8674(93)90530-4
   Wilson KD, 2010, CIRC-CARDIOVASC GENE, V3, P426, DOI 10.1161/CIRCGENETICS.109.934281
   Wilson KD, 2009, STEM CELLS DEV, V18, P749, DOI 10.1089/scd.2008.0247
   Worringer KA, 2014, CELL STEM CELL, V14, P40, DOI 10.1016/j.stem.2013.11.001
   Wurdak H, 2010, P NATL ACAD SCI USA, V107, P16542, DOI 10.1073/pnas.1010300107
   Xie HM, 2009, DIABETES, V58, P1050, DOI 10.2337/db08-1299
   Xu N, 2009, CELL, V137, P647, DOI 10.1016/j.cell.2009.02.038
   Xue YC, 2013, CELL, V152, P82, DOI 10.1016/j.cell.2012.11.045
   Yang CS, 2011, RNA, V17, P1451, DOI 10.1261/rna.2664111
   Yang MF, 2014, FEBS LETT, V588, P4761, DOI 10.1016/j.febslet.2014.11.008
   Yau WWY, 2012, BIOMATERIALS, V33, P2608, DOI 10.1016/j.biomaterials.2011.12.021
   Yeo M, 2005, SCIENCE, V307, P596, DOI 10.1126/science.1100801
   Yi R, 2003, GENE DEV, V17, P3011, DOI 10.1101/gad.1158803
   Yoo AS, 2011, NATURE, V476, P228, DOI 10.1038/nature10323
   Yu JY, 2007, SCIENCE, V318, P1917, DOI 10.1126/science.1151526
   Zeng Y, 2003, RNA, V9, P112, DOI 10.1261/rna.2780503
   Zhang Y, 2013, J CONTROL RELEASE, V172, P962, DOI 10.1016/j.jconrel.2013.09.015
   Zhao C, 2009, NAT STRUCT MOL BIOL, V16, P365, DOI 10.1038/nsmb.1576
   Zhao Y, 2005, NATURE, V436, P214, DOI 10.1038/nature03817
   Zhou BY, 2007, P NATL ACAD SCI USA, V104, P7080, DOI 10.1073/pnas.0702409104
   Zovoilis A, 2009, DIFFERENTIATION, V78, P69, DOI 10.1016/j.diff.2009.06.003
NR 170
TC 52
Z9 56
U1 0
U2 34
PU ELSEVIER
PI AMSTERDAM
PA RADARWEG 29, 1043 NX AMSTERDAM, NETHERLANDS
SN 0169-409X
EI 1872-8294
J9 ADV DRUG DELIVER REV
JI Adv. Drug Deliv. Rev.
PD JUL 1
PY 2015
VL 88
BP 3
EP 15
DI 10.1016/j.addr.2015.04.004
PG 13
WC Pharmacology & Pharmacy
WE Science Citation Index Expanded (SCI-EXPANDED)
SC Pharmacology & Pharmacy
GA CN7QD
UT WOS:000358628200002
PM 25887992
OA Green Submitted
DA 2026-02-11
ER

PT J
AU Quaglia, M
   Merlotti, G
   Fornara, L
   Colombatto, A
   Cantaluppi, V
AF Quaglia, Marco
   Merlotti, Guido
   Fornara, Laura
   Colombatto, Andrea
   Cantaluppi, Vincenzo
TI Extracellular Vesicles Released from Stem Cells as a New Therapeutic
   Strategy for Primary and Secondary Glomerulonephritis
SO INTERNATIONAL JOURNAL OF MOLECULAR SCIENCES
LA English
DT Review
DE glomerulonephritis; focal and segmental glomerulosclerosis; IgA
   glomerulonephritis; vasculitis; lupus nephritis; diabetic nephropathy;
   stem cells; extracellular vesicles; regenerative medicine
ID MESENCHYMAL STROMAL CELLS; ENDOTHELIAL PROGENITOR CELLS;
   SYSTEMIC-LUPUS-ERYTHEMATOSUS; INDUCED DIABETIC-NEPHROPATHY; BONE-MARROW;
   RENAL INJURY; MICROVESICLES PROTECT; INTRARENAL INJECTION; REPERFUSION
   INJURY; OXIDATIVE STRESS
AB Current treatment of primary and secondary glomerulopathies is hampered by many limits and a significant proportion of these disorders still evolves towards end-stage renal disease. A possible answer to this unmet challenge could be represented by therapies with stem cells, which include a variety of progenitor cell types derived from embryonic or adult tissues. Stem cell self-renewal and multi-lineage differentiation ability explain their potential to protect and regenerate injured cells, including kidney tubular cells, podocytes and endothelial cells. In addition, a broad spectrum of anti-inflammatory and immunomodulatory actions appears to interfere with the pathogenic mechanisms of glomerulonephritis. Of note, mesenchymal stromal cells have been particularly investigated as therapy for Lupus Nephritis and Diabetic Nephropathy, whereas initial evidence suggest their beneficial effects in primary glomerulopathies such as IgA nephritis. Extracellular vesicles mediate a complex intercellular communication network, shuttling proteins, nucleic acids and other bioactive molecules from origin to target cells to modulate their functions. Stem cell-derived extracellular vesicles recapitulate beneficial cytoprotective, reparative and immunomodulatory properties of parental cells and are increasingly recognized as a cell-free alternative to stem cell-based therapies for different diseases including glomerulonephritis, also considering the low risk for potential adverse effects such as maldifferentiation and tumorigenesis. We herein summarize the renoprotective potential of therapies with stem cells and extracellular vesicles derived from progenitor cells in glomerulonephritis, with a focus on their different mechanisms of actions. Technological progress and growing knowledge are paving the way for wider clinical application of regenerative medicine to primary and secondary glomerulonephritis: this multi-level, pleiotropic therapy may open new scenarios overcoming the limits and side effects of traditional treatments, although the promising results of experimental models need to be confirmed in the clinical setting.
C1 [Quaglia, Marco; Merlotti, Guido; Fornara, Laura; Colombatto, Andrea; Cantaluppi, Vincenzo] Univ Piemonte Orientate UPO, Nephrol & Kidney Transplantat Unit, Dept Translat Med, I-28100 Novara, Italy.
RP Cantaluppi, V (corresponding author), Univ Piemonte Orientate UPO, Nephrol & Kidney Transplantat Unit, Dept Translat Med, I-28100 Novara, Italy.
EM marco.quaglia@med.uniupo.it; gmerlotti87@gmail.com;
   l.fornara93@gmail.com; acolombatto1@gmail.com;
   vincenzo.cantaluppi@med.uniupo.it
RI Merlotti, Guido/ABV-5710-2022; CANTALUPPI, Vincenzo/K-8531-2016
OI Merlotti, Guido/0000-0001-9069-6192; CANTALUPPI,
   Vincenzo/0000-0002-4120-3555
FU Italian Ministry of Education, University and Research (MIUR) program
   "Departments of Excellence"; AGING Project-Department of Translational
   Medicine, University of Piemonte Orientale (UPO); University of Piemonte
   Orientale (UPO, FAR)
FX This study was partially funded by the Italian Ministry of Education,
   University and Research (MIUR) program "Departments of Excellence
   2018-2022", AGING Project-Department of Translational Medicine,
   University of Piemonte Orientale (UPO) and by local grants of the
   University of Piemonte Orientale (UPO, FAR) to M.Q. and V.C.
CR Abe-Yoshio Y, 2008, VIRCHOWS ARCH, V453, P97, DOI 10.1007/s00428-008-0618-5
   Ahn W, 2020, AM J KIDNEY DIS, V75, P955, DOI 10.1053/j.ajkd.2019.12.019
   Al Mushafi A, 2021, FRONT PHYSIOL, V12, DOI 10.3389/fphys.2021.724186
   Al-Adhoubi NK, 2020, LUPUS, V29, P355, DOI 10.1177/0961203320903798
   Alessio N, 2021, FRONT CELL DEV BIOL, V9, DOI 10.3389/fcell.2021.641529
   Amir R, 2020, CLIN GERIATR MED, V36, P431, DOI 10.1016/j.cger.2020.04.004
   An XX, 2019, STEM CELL RES THER, V10, DOI 10.1186/s13287-019-1401-z
   Andrzejewska A, 2019, STEM CELLS, V37, P855, DOI 10.1002/stem.3016
   Anton-Pampols P, 2022, INT J MOL SCI, V23, DOI 10.3390/ijms23084208
   Appel GB, 2018, BLOOD PURIFICAT, V45, P208, DOI 10.1159/000485367
   Bahlmann FH, 2003, KIDNEY INT, V64, P1648, DOI 10.1046/j.1523-1755.2003.00279.x
   Bai YH, 2019, MED SCI MONITOR, V25, P3069, DOI 10.12659/MSM.914860
   Barbado J, 2018, LUPUS, V27, P2161, DOI 10.1177/0961203318804922
   Bastos-Amador P, 2012, J PROTEOMICS, V75, P3574, DOI 10.1016/j.jprot.2012.03.054
   Becherucci F, 2018, EXPERT OPIN BIOL TH, V18, P795, DOI 10.1080/14712598.2018.1492546
   Bernardi S, 2012, EXP DIABETES RES, DOI 10.1155/2012/872504
   Biancone L, 2004, J IMMUNOL, V173, P5268, DOI 10.4049/jimmunol.173.8.5268
   Bochon B, 2019, INT J MOL SCI, V20, DOI 10.3390/ijms20102462
   Börger V, 2017, INT J MOL SCI, V18, DOI 10.3390/ijms18071450
   Borgovan T, 2019, AM J PHYSIOL-CELL PH, V317, pC155, DOI 10.1152/ajpcell.00017.2019
   Bruno S, 2017, TISSUE ENG PT A, V23, P1262, DOI [10.1089/ten.TEA.2017.0069, 10.1089/ten.tea.2017.0069]
   Bruno S, 2009, J AM SOC NEPHROL, V20, P1053, DOI 10.1681/ASN.2008070798
   Bukulmez H, 2021, LUPUS, V30, P52, DOI 10.1177/0961203320968897
   Cable J, 2020, ANN NY ACAD SCI, V1462, P27, DOI 10.1111/nyas.14243
   Cantaluppi V, 2015, NEPHROL DIAL TRANSPL, V30, P410, DOI 10.1093/ndt/gfu364
   Cantaluppi V, 2012, KIDNEY INT, V82, P412, DOI 10.1038/ki.2012.105
   Chang HH, 2020, ANTIOXIDANTS-BASEL, V9, DOI 10.3390/antiox9010002
   Chen P, 2020, PEERJ, V8, DOI 10.7717/peerj.9854
   Chen WC, 2016, IMMUNOL RES, V64, P831, DOI 10.1007/s12026-016-8798-6
   Choi HY, 2015, STEM CELL RES THER, V6, DOI 10.1186/s13287-015-0012-6
   Couser William G, 2016, J Bras Nefrol, V38, P107, DOI [10.5935/0101-2800.20160016, 10.5935/0101-2800.20160016]
   Crain SK, 2019, STEM CELLS DEV, V28, P212, DOI 10.1089/scd.2018.0097
   Deng DQ, 2017, ANN RHEUM DIS, V76, P1436, DOI 10.1136/annrheumdis-2017-211073
   Deng MY, 2017, STEM CELL RES THER, V8, DOI 10.1186/s13287-017-0693-0
   Dimuccio V, 2020, AM J PHYSIOL-RENAL, V318, pF486, DOI 10.1152/ajprenal.00404.2019
   Djudjaj S, 2019, MOL ASPECTS MED, V65, P16, DOI 10.1016/j.mam.2018.06.002
   Dominici M, 2006, CYTOTHERAPY, V8, P315, DOI 10.1080/14653240600855905
   Dorraji SE, 2018, SCI REP-UK, V8, DOI 10.1038/s41598-018-26265-z
   Duan Yu-Rui, 2021, J Cell Mol Med, V25, P10798, DOI [10.1111/jcmm.14558, 10.1111/jcmm.14558]
   Duan YR, 2020, J BIOL CHEM, V295, P12868, DOI 10.1074/jbc.RA120.012522
   Ebrahim N, 2018, CELLS-BASEL, V7, DOI 10.3390/cells7120226
   Eirin A, 2017, KIDNEY INT, V92, P114, DOI 10.1016/j.kint.2016.12.023
   El-Jawhari JJ, 2021, FRONT IMMUNOL, V12, DOI 10.3389/fimmu.2021.643170
   Elahi FM, 2020, STEM CELLS, V38, P15, DOI 10.1002/stem.3061
   Ende N, 2004, BIOCHEM BIOPH RES CO, V321, P168, DOI 10.1016/j.bbrc.2004.06.121
   Ezquer FE, 2008, BIOL BLOOD MARROW TR, V14, P631, DOI 10.1016/j.bbmt.2008.01.006
   Ezquer ME, 2012, BIOL RES, V45, P289, DOI 10.4067/S0716-97602012000300010
   Fang Y, 2012, INT J MOL MED, V30, P85, DOI 10.3892/ijmm.2012.977
   Fathollahi A, 2018, LUPUS, V27, P1053, DOI 10.1177/0961203318768889
   Floege J, 2016, LANCET, V387, P2036, DOI 10.1016/S0140-6736(16)00272-5
   Furuhashi K, 2013, J AM SOC NEPHROL, V24, P587, DOI 10.1681/ASN.2012030264
   García-Carro C, 2019, J CLIN MED, V8, DOI 10.3390/jcm8060864
   Gatti S, 2011, NEPHROL DIAL TRANSPL, V26, P1474, DOI 10.1093/ndt/gfr015
   Grange C, 2020, MOL THER, V28, P490, DOI 10.1016/j.ymthe.2019.11.013
   Grange C, 2019, CELLS-BASEL, V8, DOI 10.3390/cells8101240
   Grange C, 2019, SCI REP-UK, V9, DOI 10.1038/s41598-019-41100-9
   Gregorini M, 2013, MAYO CLIN PROC, V88, P1174, DOI 10.1016/j.mayocp.2013.06.021
   Griffin TP, 2016, CURR DIABETES REP, V16, DOI 10.1007/s11892-016-0734-6
   Gu D, 2016, STEM CELLS INT, V2016, DOI 10.1155/2016/2093940
   Gu F, 2014, CLIN RHEUMATOL, V33, P1611, DOI 10.1007/s10067-014-2754-4
   Guo J, 2020, OXID MED CELL LONGEV, V2020, DOI 10.1155/2020/1234059
   Habib HA, 2021, EUR J PHARMACOL, V892, DOI 10.1016/j.ejphar.2020.173721
   He J, 2012, NEPHROLOGY, V17, P493, DOI 10.1111/j.1440-1797.2012.01589.x
   Hobeika L, 2019, ADV CHRONIC KIDNEY D, V26, P338, DOI 10.1053/j.ackd.2019.08.008
   Holdsworth SR, 2015, CLIN J AM SOC NEPHRO, V10, P2243, DOI 10.2215/CJN.07590714
   Hu Lidong, 2018, J Clin Med Res, V10, P752, DOI [10.14740/jocmr3581w, 10.14740/jocmr3581w]
   Imafuku A, 2021, ADV EXP MED BIOL, V1312, P131, DOI 10.1007/5584_2020_599
   Iseri K, 2016, AM J PHYSIOL-RENAL, V310, pF1182, DOI 10.1152/ajprenal.00165.2016
   Jang E, 2016, CELL TRANSPLANT, V25, P1, DOI 10.3727/096368915X688173
   Jia HY, 2018, AM J TRANSL RES, V10, P101
   Jiang W, 2020, CELL PROLIFERAT, V53, DOI 10.1111/cpr.12712
   Jiang ZZ, 2016, STEM CELL RES THER, V7, DOI 10.1186/s13287-016-0287-2
   Jin ML, 2014, BIOMED RES INT, V2014, DOI 10.1155/2014/124730
   Ju GQ, 2015, PLOS ONE, V10, DOI 10.1371/journal.pone.0121534
   Kaartinen K, 2019, SEMIN IMMUNOL, V45, DOI 10.1016/j.smim.2019.101331
   Kazi AhmadM., 2022, StatPearls
   Kida Y, 2020, INT J MOL SCI, V21, DOI 10.3390/ijms21218255
   Kordelas L, 2014, LEUKEMIA, V28, P970, DOI 10.1038/leu.2014.41
   Kronbichler A, 2019, AUTOIMMUN REV, V18, P510, DOI 10.1016/j.autrev.2019.03.004
   Kunter U, 2007, J AM SOC NEPHROL, V18, P1754, DOI 10.1681/ASN.2007010044
   Lang H, 2016, ARCH MED RES, V47, P71, DOI 10.1016/j.arcmed.2016.03.002
   Lasagni L, 2010, J AM SOC NEPHROL, V21, P1612, DOI 10.1681/ASN.2010010048
   Lateef A, 2012, ARTHRITIS RES THER, V14, DOI 10.1186/ar3919
   Lazzeri E, 2015, EXPERT OPIN BIOL TH, V15, P1455, DOI 10.1517/14712598.2015.1067300
   Lee RH, 2006, P NATL ACAD SCI USA, V103, P17438, DOI 10.1073/pnas.0608249103
   Leicht SF, 2011, DIABETES, V60, P652, DOI 10.2337/db10-0240
   Li DG, 2013, STEM CELL RES THER, V4, DOI 10.1186/scrt314
   Li HD, 2020, J DIABETES RES, V2020, DOI 10.1155/2020/3847171
   Li MZ, 2021, J EXTRACELL VESICLES, V10, DOI 10.1002/jev2.12067
   Li PKT, 2017, NEPHROLOGY, V22, P9, DOI 10.1111/nep.13146
   Li WC, 2021, KIDNEY DIS-BASEL, V7, P79, DOI 10.1159/000513741
   Li Y, 2014, J. Stem Cell Res. Ther, V4, P231
   Li YJ, 2014, STEM CELL RES THER, V5, DOI 10.1186/scrt408
   Li YM, 2018, INT J MOL MED, V41, P2629, DOI 10.3892/ijmm.2018.3501
   Liang J, 2010, NAT REV RHEUMATOL, V6, P486, DOI 10.1038/nrrheum.2010.80
   Liang J, 2010, ANN RHEUM DIS, V69, P1423, DOI 10.1136/ard.2009.123463
   Lin LY, 2020, LIFE SCI, V262, DOI 10.1016/j.lfs.2020.118385
   Liu DW, 2020, CELL DEATH DIS, V11, DOI 10.1038/s41419-020-03206-1
   Liu DW, 2018, CELL CYCLE, V17, P2484, DOI 10.1080/15384101.2018.1542901
   Liu H, 2021, LIFE SCI, V277, DOI 10.1016/j.lfs.2021.119458
   Liu J, 2019, BIOMED RES INT, V2019, DOI 10.1155/2019/9370919
   Liu QZ, 2020, DIABETES RES CLIN PR, V162, DOI 10.1016/j.diabres.2020.108093
   Liu WB, 2019, FRONT IMMUNOL, V10, DOI 10.3389/fimmu.2019.01809
   Liu Y, 2016, KIDNEY DIS-BASEL, V2, P20, DOI 10.1159/000441913
   Lo Sicco C, 2017, STEM CELL TRANSL MED, V6, P1018, DOI 10.1002/sctm.16-0363
   Lopatina T, 2014, CELL COMMUN SIGNAL, V12, DOI 10.1186/1478-811X-12-26
   Lv SS, 2013, INT IMMUNOPHARMACOL, V17, P275, DOI 10.1016/j.intimp.2013.05.031
   Ma HJ, 2018, EBIOMEDICINE, V32, P21, DOI 10.1016/j.ebiom.2018.05.034
   Ma HL, 2019, ARCH MED SCI, V15, P738, DOI 10.5114/aoms.2019.84690
   Macejova Z, 2020, INT J ENV RES PUB HE, V17, DOI 10.3390/ijerph17041315
   Maezawa Y, 2015, J DIABETES INVEST, V6, P3, DOI 10.1111/jdi.12255
   Mahla Ranjeet Singh, 2016, Int J Cell Biol, V2016, P6940283, DOI [10.1155/2016/6940283, 10.1155/2016/6940283]
   Mao RY, 2021, LIFE SCI, V268, DOI 10.1016/j.lfs.2020.118937
   Masoad RE, 2012, PHARMACOL REP, V64, P1223, DOI 10.1016/S1734-1140(12)70918-0
   Mohler ER, 2011, VASC MED, V16, P183, DOI 10.1177/1358863X11408639
   Mohler ER, 2009, CYTOM PART A, V75A, P75, DOI 10.1002/cyto.a.20691
   Morales E, 2021, NEPHRON, V145, P1, DOI 10.1159/000511268
   Müller-Deile J, 2021, J AM SOC NEPHROL, V32, P2777, DOI 10.1681/ASN.2020121699
   Murphy G, 2019, NAT REV RHEUMATOL, V15, P403, DOI 10.1038/s41584-019-0235-5
   Naderi-Meshkin H, 2015, CELL BIOL INT, V39, P23, DOI 10.1002/cbin.10378
   Nagaishi K, 2016, SCI REP-UK, V6, DOI 10.1038/srep34842
   Nalewajska M, 2019, INT J MOL SCI, V20, DOI 10.3390/ijms20205050
   Nargesi AA, 2017, STEM CELL RES THER, V8, DOI 10.1186/s13287-017-0727-7
   Nargesi AA, 2017, CURR GENE THER, V17, P29, DOI 10.2174/1566523217666170412110724
   Ni WM, 2015, J HISTOCHEM CYTOCHEM, V63, P842, DOI 10.1369/0022155415599039
   Packham DK, 2016, EBIOMEDICINE, V12, P263, DOI 10.1016/j.ebiom.2016.09.011
   Pala C, 2013, ANN HEMATOL, V92, P1189, DOI 10.1007/s00277-013-1760-y
   Pan XH, 2014, CELL BIOCHEM FUNCT, V32, P453, DOI 10.1002/cbf.3037
   Parikh SV, 2020, AM J KIDNEY DIS, V76, P265, DOI 10.1053/j.ajkd.2019.10.017
   Park JH, 2012, TRANSPL P, V44, P1123, DOI 10.1016/j.transproceed.2012.03.044
   Park JH, 2012, DIABETES RES CLIN PR, V98, P465, DOI 10.1016/j.diabres.2012.09.034
   Pathomthongtaweechai N, 2020, BIOMED PHARMACOTHER, V131, DOI 10.1016/j.biopha.2020.110655
   Peired A, 2014, NEPHRON EXP NEPHROL, V126, P70, DOI 10.1159/000360669
   Peired AJ, 2016, STEM CELLS INT, V2016, DOI 10.1155/2016/4798639
   Perez-Hernandez J, 2017, INT J MOL SCI, V18, DOI 10.3390/ijms18040717
   Perico N, 2018, J AM SOC NEPHROL, V29, P362, DOI 10.1681/ASN.2017070781
   Qi YC, 2019, STEM CELL RES THER, V10, DOI 10.1186/s13287-019-1362-2
   Qiu P, 2021, FRONT PHARMACOL, V12, DOI 10.3389/fphar.2021.671164
   Radmanesh F, 2020, IUBMB LIFE, V72, P2366, DOI 10.1002/iub.2387
   Rajasekaran A, 2021, AM J MED SCI, V361, P176, DOI 10.1016/j.amjms.2020.10.003
   Ribeiro PD, 2020, STEM CELLS INT, V2020, DOI 10.1155/2020/8894590
   Rogers I, 2011, J AM SOC NEPHROL, V22, P1179, DOI 10.1681/ASN.2011050501
   Ronconi E, 2009, J AM SOC NEPHROL, V20, P322, DOI 10.1681/ASN.2008070709
   Rota C, 2019, INT J MOL SCI, V20, DOI 10.3390/ijms20112790
   Salih M, 2014, AM J PHYSIOL-RENAL, V306, pF1251, DOI 10.1152/ajprenal.00128.2014
   Sattwika PD, 2018, LUPUS, V27, P1881, DOI 10.1177/0961203318793206
   Sethi S, 2019, NEPHROL DIAL TRANSPL, V34, P193, DOI 10.1093/ndt/gfy220
   Shen GF, 2017, EUR J IMMUNOL, V47, P900, DOI 10.1002/eji.201546203
   Shi DY, 2012, CLIN RHEUMATOL, V31, P841, DOI 10.1007/s10067-012-1943-2
   Shikata K, 2013, J DIABETES INVEST, V4, P142, DOI 10.1111/jdi.12050
   Smeets B, 2009, J AM SOC NEPHROL, V20, P2593, DOI 10.1681/ASN.2009020132
   Song B, 2012, PLOS ONE, V7, DOI 10.1371/journal.pone.0046453
   Song B, 2011, J AM SOC NEPHROL, V22, P1213, DOI 10.1681/ASN.2010101022
   Sun JP, 2018, J CELL MOL MED, V22, P4840, DOI 10.1111/jcmm.13747
   Sun LY, 2010, ARTHRITIS RHEUM-US, V62, P2467, DOI 10.1002/art.27548
   Sung SSJ, 2020, J AUTOIMMUN, V106, DOI 10.1016/j.jaut.2019.102331
   Suzuki T, 2013, PLOS ONE, V8, DOI 10.1371/journal.pone.0067475
   Tajiri S, 2018, SCI REP-UK, V8, DOI 10.1038/s41598-018-33256-7
   Takemura S, 2020, J DIABETES INVEST, V11, P545, DOI 10.1111/jdi.13164
   Tang CY, 2020, NAT REV NEPHROL, V16, P489, DOI 10.1038/s41581-020-0309-2
   Tang SCW, 2020, NAT REV NEPHROL, V16, P206, DOI 10.1038/s41581-019-0234-4
   Tani C, 2017, INT J STEM CELLS, V10, P160, DOI 10.15283/ijsc17014
   Tetta C, 2020, ANN TRANSL MED, V8, DOI 10.21037/atm.2020.03.19
   Thomas B, 2019, CURR DIABETES REP, V19, DOI 10.1007/s11892-019-1133-6
   Ti DD, 2015, J TRANSL MED, V13, DOI 10.1186/s12967-015-0642-6
   Trivioli G, 2020, CLIN EXP IMMUNOL, V202, P403, DOI 10.1111/cei.13515
   Tsuji K, 2020, INT J MOL SCI, V21, DOI 10.3390/ijms21030756
   Turkmen K, 2017, INT UROL NEPHROL, V49, P837, DOI 10.1007/s11255-016-1488-4
   Uchimura H, 2005, J AM SOC NEPHROL, V16, P997, DOI 10.1681/ASN.2004050367
   Ullah I, 2015, BIOSCIENCE REP, V35, DOI 10.1042/BSR20150025
   van Niel G, 2018, NAT REV MOL CELL BIO, V19, P213, DOI 10.1038/nrm.2017.125
   Wang BY, 2017, STEM CELL RES THER, V8, DOI 10.1186/s13287-016-0463-4
   Wang B, 2016, MOL THER, V24, P1290, DOI 10.1038/mt.2016.90
   Wang DD, 2017, STEM CELL TRANSL MED, V6, P1777, DOI 10.1002/sctm.17-0002
   Wang DD, 2014, ARTHRITIS RES THER, V16, DOI 10.1186/ar4520
   Wang DD, 2013, CELL TRANSPLANT, V22, P2267, DOI [10.3727/096368911X582769c, 10.3727/096368911X582769]
   Wang HD, 2019, MOL THER, V27, P571, DOI 10.1016/j.ymthe.2019.01.008
   Wang S, 2013, BIOL BLOOD MARROW TR, V19, P538, DOI 10.1016/j.bbmt.2013.01.001
   Wang Y, 2015, STEM CELL RES THER, V6, DOI 10.1186/s13287-015-0179-x
   Wang YH, 2021, DIABETES RES CLIN PR, V173, DOI 10.1016/j.diabres.2021.108702
   Wong CY, 2008, PATHOLOGY, V40, P52, DOI 10.1080/00313020701716367
   Xiang J, 2019, EXP CELL RES, V378, P198, DOI 10.1016/j.yexcr.2019.03.019
   Xiong G, 2020, EUR REV MED PHARMACO, V24, P1316, DOI 10.26355/eurrev_202002_20189
   Yang RC, 2018, BMC NEPHROL, V19, DOI 10.1186/s12882-018-1137-5
   Yang X, 2018, LUPUS, V27, P49, DOI 10.1177/0961203317711013
   Ye H, 2018, MOL IMMUNOL, V103, P235, DOI 10.1016/j.molimm.2018.10.003
   Yin W, 2008, PLATELETS, V19, P225, DOI 10.1080/09537100701777311
   Yuan L, 2016, EXP THER MED, V12, P641, DOI 10.3892/etm.2016.3383
   Yuan XR, 2019, NAT COMMUN, V10, DOI 10.1038/s41467-019-10491-8
   Yuan YJ, 2021, STEM CELLS, V39, P913, DOI 10.1002/stem.3375
   Zhang B, 2018, CYTOTHERAPY, V20, P687, DOI 10.1016/j.jcyt.2018.02.372
   Zhang B, 2014, STEM CELLS DEV, V23, P1233, DOI 10.1089/scd.2013.0479
   Zhang CM, 2019, MOL MED REP, V20, P1509, DOI 10.3892/mmr.2019.10383
   Zhang DW, 2015, J BIOL REG HOMEOS AG, V29, P609
   Zhang GY, 2016, KIDNEY BLOOD PRESS R, V41, P119, DOI 10.1159/000443413
   Zhang GY, 2014, PLOS ONE, V9, DOI 10.1371/journal.pone.0092129
   Zhang J, 2019, BIOMED RES INT, V2019, DOI 10.1155/2019/3727635
   Zhang JS, 2020, BIOMED RES INT, V2020, DOI 10.1155/2020/3170927
   Zhang L, 2013, STEM CELLS DEV, V22, P3074, DOI 10.1089/scd.2013.0142
   Zhang W, 2019, Z RHEUMATOL, V78, P82, DOI 10.1007/s00393-018-0450-5
   Zhang ZY, 2019, NEPHROL DIAL TRANSPL, V34, P597, DOI 10.1093/ndt/gfy195
   Zhao T, 2019, CURR STEM CELL RES T, V14, P482, DOI 10.2174/1574888X14666190228103230
   Zhao Y, 2020, J AUTOIMMUN, V115, DOI 10.1016/j.jaut.2020.102540
   Zhong L, 2018, EXP BIOL MED, V243, P1233, DOI 10.1177/1535370218819726
   Zhou BR, 2020, J CELL MOL MED, V24, P2087, DOI 10.1111/jcmm.14952
   Zhou H, 2009, CHINESE MED J-PEKING, V122, P2573, DOI 10.3760/cma.j.issn.0366-6999.2009.21.009
   Zhou TB, 2020, STEM CELL RES THER, V11, DOI 10.1186/s13287-019-1538-9
   Zhou T, 2011, J AM SOC NEPHROL, V22, P1221, DOI 10.1681/ASN.2011010106
   Zhou Y, 2013, STEM CELL RES THER, V4, DOI 10.1186/scrt194
   Zou XY, 2016, AM J TRANSL RES, V8, P4289
   Zou XY, 2014, STEM CELL RES THER, V5, DOI 10.1186/scrt428
NR 211
TC 9
Z9 9
U1 1
U2 15
PU MDPI
PI BASEL
PA MDPI AG, Grosspeteranlage 5, CH-4052 BASEL, SWITZERLAND
SN 1661-6596
EI 1422-0067
J9 INT J MOL SCI
JI Int. J. Mol. Sci.
PD MAY
PY 2022
VL 23
IS 10
AR 5760
DI 10.3390/ijms23105760
PG 28
WC Biochemistry & Molecular Biology; Chemistry, Multidisciplinary
WE Science Citation Index Expanded (SCI-EXPANDED)
SC Biochemistry & Molecular Biology; Chemistry
GA 1R3ON
UT WOS:000803282500001
PM 35628570
OA Green Submitted, gold
DA 2026-02-11
ER

PT J
AU Deng, SL
   Fu, Q
   Liu, Q
   Huang, FJ
   Zhang, M
   Zhou, X
AF Deng, Sen-Lin
   Fu, Qiang
   Liu, Qing
   Huang, Fu-Jun
   Zhang, Miao
   Zhou, Xun
TI Modulating endothelial cell dynamics in fat grafting: the impact of DLL4
   siRNA via adipose stem cell extracellular vesicles
SO AMERICAN JOURNAL OF PHYSIOLOGY-CELL PHYSIOLOGY
LA English
DT Article
DE ADSC-derived extracellular vesicles; angiogenesis; autologous fat
   grafts; DLL4 siRNA; tissue engineering
AB In the context of improving the efficacy of autologous fat grafts (AFGs) in reconstructive surgery, this study delineates the novel use of adipose-derived mesenchymal stem cells (ADSCs) and their extracellular vesicles (EVs) as vehicles for delivering delta-like ligand 4 (DLL4) siRNA. The aim was to inhibit DLL4, a gene identified through transcriptome analysis as a critical player in the vascular endothelial cells of AFG tissues, thereby negatively affecting endothelial cell functions and graft survival through the Notch signaling pathway. By engineering ADSC EVs to carry DLL4 siRNA (ADSC EVs-siDLL4), the research demonstrated a marked improvement in endothelial cell proliferation, migration, and lumen formation, and enhanced angiogenesis in vivo, leading to a significant increase in the survival rate of AFGs. This approach presents a significant advancement in the field of tissue engineering and regenerative medicine, offering a potential method to overcome the limitations of current fat grafting techniques.
C1 [Deng, Sen-Lin] Peoples Hosp Chongqing Banan Dist, Chongqing 401320, Peoples R China.
   [Fu, Qiang; Huang, Fu-Jun; Zhang, Miao; Zhou, Xun] Chongqing Hosp Tradit Chinese Med, Dept Dermatol & Cosmetol, Chongqing, Peoples R China.
   [Liu, Qing] Banan Dist Ctr Dis Control & Prevent, Chongqing, Peoples R China.
RP Zhou, X (corresponding author), Chongqing Hosp Tradit Chinese Med, Dept Dermatol & Cosmetol, Chongqing, Peoples R China.
EM zyyzhouxun@126.com
RI deng, senlin/MIN-7900-2025
OI Zhou, Xun/0009-0001-6131-8798
FU Postdoctoral Cultivation Project of Chongqing Bannan District People's
   Hospital
FX Figure 6 and the graphical abstract were created with BioRender.com.
CR Alasmari WA, 2022, TRANSPL IMMUNOL, V72, DOI 10.1016/j.trim.2022.101586
   An Y, 2021, CELL PROLIFERAT, V54, DOI 10.1111/cpr.12993
   Arunachalam D, 2022, BMC GENOMICS, V23, DOI 10.1186/s12864-021-08218-5
   Bheri S, 2023, ACS NANO, V17, P19613, DOI 10.1021/acsnano.3c01534
   Cai Y, 2020, STEM CELL RES THER, V11, DOI 10.1186/s13287-020-01831-3
   Calobrace MB, 2021, CLIN PLAST SURG, V48, P17, DOI 10.1016/j.cps.2020.09.008
   Cao JK, 2022, J PLAST RECONSTR AES, V75, P3586, DOI 10.1016/j.bjps.2022.04.039
   Chen X, 2022, MOL MED REP, V25, DOI 10.3892/mmr.2022.12680
   Cheng LS, 2022, NAT REV DRUG DISCOV, V21, P379, DOI 10.1038/s41573-022-00410-w
   Chien HC, 2021, BIOLOGY-BASEL, V10, DOI 10.3390/biology10111098
   Daniel S, 2021, PART FIBRE TOXICOL, V18, DOI 10.1186/s12989-020-00393-9
   Deng YJ, 2020, DIAGNOSTICS, V10, DOI 10.3390/diagnostics10030171
   Deptula P, 2021, J HAND SURG-AM, V46, P594, DOI 10.1016/j.jhsa.2021.02.015
   Dong X, 2023, CELLS TISSUES ORGANS, V212, P341, DOI 10.1159/000525274
   Elsharkasy OM, 2020, ADV DRUG DELIVER REV, V159, P332, DOI 10.1016/j.addr.2020.04.004
   Gao YH, 2022, J NANOBIOTECHNOL, V20, DOI 10.1186/s12951-022-01696-z
   Guo SW, 2019, ACS NANO, V13, P10015, DOI 10.1021/acsnano.9b01892
   He LQ, 2019, THERANOSTICS, V9, P8206, DOI 10.7150/thno.37455
   Hu Q, 2021, ACTA PHARM SIN B, V11, P1493, DOI 10.1016/j.apsb.2020.12.014
   Huang H, 2017, MOL MED REP, V16, P3069, DOI 10.3892/mmr.2017.6972
   Huang Z, 2021, FRONT IMMUNOL, V12, DOI 10.3389/fimmu.2021.608680
   Ishida M, 2020, STEM CELLS DEV, V29, P488, DOI 10.1089/scd.2019.0250
   Jeppesen DK, 2023, TRENDS CELL BIOL, V33, P667, DOI 10.1016/j.tcb.2023.01.002
   Jiang JJ, 2021, FUND CLIN PHARMACOL, V35, P4, DOI 10.1111/fcp.12561
   Khan S, 2023, EXPERT OPIN DRUG DEL, V20, P1167, DOI 10.1080/17425247.2023.2251890
   Kumar B, 2018, LEUKEMIA, V32, P575, DOI 10.1038/leu.2017.259
   Kuriyama K, 2021, J GASTROENTEROL, V56, P673, DOI 10.1007/s00535-021-01779-y
   Lee CK, 2022, STEM CELL TRANSL MED, V11, P742, DOI 10.1093/stcltm/szac034
   Li Y, 2021, STEM CELL RES THER, V12, DOI 10.1186/s13287-021-02290-0
   Linkner TR, 2021, MICROORGANISMS, V9, DOI 10.3390/microorganisms9112207
   Marchetto NM, 2020, INT J MOL SCI, V21, DOI 10.3390/ijms21186477
   Mou S, 2019, PLAST RECONSTR SURG, V144, P869, DOI 10.1097/PRS.0000000000006046
   Nazhvani FD, 2020, ANN MED SURG, V60, P135, DOI 10.1016/j.amsu.2020.10.045
   Peng XY, 2019, J CELL PHYSIOL, V234, P16540, DOI 10.1002/jcp.28324
   Phipps KD, 2015, PLAST RECONSTR SURG, V135, P140, DOI 10.1097/PRS.0000000000000793
   Qi WW, 2022, FRONT CELL DEV BIOL, V9, DOI 10.3389/fcell.2021.803981
   Qu QX, 2022, CELLS-BASEL, V11, DOI 10.3390/cells11213392
   Raposo G, 2019, NAT REV MOL CELL BIO, V20, P509, DOI 10.1038/s41580-019-0158-7
   Shen K, 2021, FREE RADICAL BIO MED, V165, P54, DOI 10.1016/j.freeradbiomed.2021.01.023
   Tan HY, 2021, HEPATOLOGY, V73, P2326, DOI 10.1002/hep.31600
   Tian Y, 2022, FRONT IMMUNOL, V13, DOI 10.3389/fimmu.2022.839796
   van Niel G, 2022, NAT REV MOL CELL BIO, V23, P369, DOI 10.1038/s41580-022-00460-3
   Wang JM, 2016, JOVE-J VIS EXP, DOI 10.3791/52965
   Wang YF, 2020, FASEB J, V34, P14710, DOI 10.1096/fj.202000186RRR
   Wang YX, 2022, FRONT MED-LAUSANNE, V9, DOI 10.3389/fmed.2022.858824
   Wu D, 2021, J NANOBIOTECHNOL, V19, DOI 10.1186/s12951-021-00958-6
   Wu JY, 2021, TISSUE ENG REGEN MED, V18, P685, DOI 10.1007/s13770-021-00347-y
   Wu S, 2020, CLEV CLIN J MED, V87, P367, DOI 10.3949/ccjm.87a.19097
   Yamada Y, 2022, SCI REP-UK, V12, DOI 10.1038/s41598-022-11297-3
   Yang L, 2021, ACTA BIOCH BIOPH SIN, V53, P663, DOI 10.1093/abbs/gmab039
   Zhou CC, 2023, STEM CELL RES THER, V14, DOI 10.1186/s13287-023-03345-0
   Zhu GF, 2022, BRIT J PHARMACOL, V179, P1716, DOI 10.1111/bph.15743
NR 52
TC 1
Z9 1
U1 0
U2 8
PU AMER PHYSIOLOGICAL SOC
PI Rockville
PA 6120 Executive Blvd, Suite 600, Rockville, MD, UNITED STATES
SN 0363-6143
EI 1522-1563
J9 AM J PHYSIOL-CELL PH
JI Am. J. Physiol.-Cell Physiol.
PD OCT 5
PY 2024
VL 327
IS 4
BP C929
EP C945
DI 10.1152/ajpcell.00186.2024
PG 17
WC Cell Biology; Physiology
WE Science Citation Index Expanded (SCI-EXPANDED)
SC Cell Biology; Physiology
GA J7B9P
UT WOS:001338591600001
PM 39099421
OA Green Submitted, hybrid
DA 2026-02-11
ER

PT J
AU Yaghoobi, A
   Rezaee, M
   Behnoush, AH
   Khalaji, A
   Mafi, A
   Houjaghan, AK
   Masoudkabir, F
   Pahlavan, S
AF Yaghoobi, Alireza
   Rezaee, Malihe
   Behnoush, Amir Hossein
   Khalaji, Amirmohammad
   Mafi, Alireza
   Houjaghan, Amirmasoud Kazemzadeh
   Masoudkabir, Farzad
   Pahlavan, Sara
TI Role of long noncoding RNAs in pathological cardiac remodeling after
   myocardial infarction: An emerging insight into molecular mechanisms and
   therapeutic potential
SO BIOMEDICINE & PHARMACOTHERAPY
LA English
DT Review
DE Cardiac remodeling; Cardiac fibrosis; Heart failure; Cardiac
   regeneration; Long non -coding RNA; Exosome; Regenerative medicine;
   Translational medicine
ID NF-KAPPA-B; ISCHEMIA-REPERFUSION INJURY; INHIBITS CELL-PROLIFERATION;
   INFLAMMATORY RESPONSE; EXTRACELLULAR VESICLES; ENGINEERING EXOSOMES;
   HEART; APOPTOSIS; DISEASE; PROTECTS
AB Myocardial infarction (MI) is the leading cause of heart failure (HF), accounting for high mortality and morbidity worldwide. As a consequence of ischemia/reperfusion injury during MI, multiple cellular processes such as oxidative stress -induced damage, cardiomyocyte death, and inflammatory responses occur. In the next stage, the proliferation and activation of cardiac fibroblasts results in myocardial fibrosis and HF progression. Therefore, developing a novel therapeutic strategy is urgently warranted to restrict the progression of pathological cardiac remodeling. Recently, targeting long non -coding RNAs (lncRNAs) provided a novel insight into treating several disorders. In this regard, numerous investigations have indicated that several lncRNAs could participate in the pathogenesis of MI -induced cardiac remodeling, suggesting their potential therapeutic applications. In this review, we summarized lncRNAs displayed in the pathophysiology of cardiac remodeling after MI, emphasizing molecular mechanisms. Also, we highlighted the possible translational role of lncRNAs as therapeutic targets for this condition and discussed the potential role of exosomes in delivering the lncRNAs involved in post -MI cardiac remodeling.
C1 [Yaghoobi, Alireza; Rezaee, Malihe; Behnoush, Amir Hossein; Khalaji, Amirmohammad; Masoudkabir, Farzad] Univ Tehran Med Sci, Cardiovasc Dis Res Inst, Tehran Heart Ctr, Tehran, Iran.
   [Yaghoobi, Alireza; Rezaee, Malihe] Shahid Beheshti Univ Med Sci, Sch Med, Dept Pharmacol, Tehran, Iran.
   [Mafi, Alireza] Isfahan Univ Med Sci, Dept Clin Biochem, Sch Pharm & Pharmaceut Sci, Esfahan, Iran.
   [Houjaghan, Amirmasoud Kazemzadeh] Univ Tehran Med Sci, Sch Med, Tehran, Iran.
   [Pahlavan, Sara] ACECR, Royan Inst Stem Cell Biol & Technol, Cell Sci Res Ctr, Dept Stem Cells & Dev Biol, POB 19395-4644, Tehran, Iran.
   [Masoudkabir, Farzad] Tehran Heart Ctr, Cardiovasc Dis Res Inst, Karegar Shomali St,Jalal Al Ahmad Cross, Tehran, Iran.
C3 Tehran University of Medical Sciences; Shahid Beheshti University
   Medical Sciences; Isfahan University of Medical Sciences; Tehran
   University of Medical Sciences; Academic Center for Education, Culture &
   Research (ACECR); Tehran University of Medical Sciences
RP Pahlavan, S (corresponding author), ACECR, Royan Inst Stem Cell Biol & Technol, Cell Sci Res Ctr, Dept Stem Cells & Dev Biol, POB 19395-4644, Tehran, Iran.; Masoudkabir, F (corresponding author), Tehran Heart Ctr, Cardiovasc Dis Res Inst, Karegar Shomali St,Jalal Al Ahmad Cross, Tehran, Iran.
EM tehran.centerheart@yahoo.com; sarapahlavan@royaninstitute.org
RI Behnoush, Amir Hossein/HKO-3295-2023; Mafi, Alireza/AAT-6866-2021;
   Yaghoobi, Alireza/MVV-7439-2025; Khalaji, Amirmohammad/GRS-3558-2022
OI Khalaji, Amirmohammad/0000-0002-6138-1914
CR Adamiak M, 2018, MOL THER, V26, P1635, DOI 10.1016/j.ymthe.2018.04.024
   Adamiak M, 2018, CIRC RES, V122, P296, DOI 10.1161/CIRCRESAHA.117.311769
   Afify ARY, 2019, HEART FAIL REV, V24, P587, DOI 10.1007/s10741-019-09782-5
   Anzai T, 2018, CIRC J, V82, P629, DOI 10.1253/circj.CJ-18-0063
   Aonuma T, 2022, CIRC-HEART FAIL, V15, P379, DOI 10.1161/CIRCHEARTFAILURE.121.008686
   Arjmand B, 2021, FRONT CELL DEV BIOL, V9, DOI 10.3389/fcell.2021.704903
   Arslan S, 2017, ATHEROSCLEROSIS, V266, P176, DOI 10.1016/j.atherosclerosis.2017.10.012
   Bai QJ, 2022, ESC HEART FAIL, V9, P1050, DOI 10.1002/ehf2.13766
   Bansal SS, 2019, CIRCULATION, V139, P206, DOI 10.1161/CIRCULATIONAHA.118.036065
   Barile L, 2017, EUR HEART J, V38, P1372, DOI 10.1093/eurheartj/ehw304
   Batista PJ, 2013, CELL, V152, P1298, DOI 10.1016/j.cell.2013.02.012
   Bridges MC, 2021, J CELL BIOL, V220, DOI 10.1083/jcb.202009045
   Burchfield JS, 2013, CIRCULATION, V128, P388, DOI 10.1161/CIRCULATIONAHA.113.001878
   Cai BZ, 2020, CELL DEATH DIFFER, V27, P2158, DOI 10.1038/s41418-020-0492-5
   Camilleri-Robles C, 2022, MAMM GENOME, V33, P328, DOI 10.1007/s00335-021-09939-4
   Caño-Carrillo S, 2023, J CARDIOVASC DEV DIS, V10, DOI 10.3390/jcdd10030123
   Cao MY, 2022, INT J CARDIOL, V353, P109, DOI 10.1016/j.ijcard.2022.01.070
   Castro-Muñoz LJ, 2023, ONCOL REP, V49, DOI 10.3892/or.2023.8496
   Chen F, 2021, EXP BIOL MED, V246, P1938, DOI 10.1177/15353702211013444
   Chen G, 2020, ARCH BIOCHEM BIOPHYS, V685, DOI 10.1016/j.abb.2020.108354
   Chen GJ, 2018, J MOL CELL CARDIOL, V122, P152, DOI 10.1016/j.yjmcc.2018.08.013
   Chen HB, 2020, STEM CELL RES THER, V11, DOI 10.1186/s13287-020-1556-7
   Chen J., 2014, J. Med. Postgrad., P357
   Chen MH, 2021, CARDIOVASC DIAGN THE, V11, P707, DOI 10.21037/cdt-20-1037
   Chen XY, 2023, SIGNAL TRANSDUCT TAR, V8, DOI 10.1038/s41392-023-01570-w
   Chen ZZ, 2020, IUBMB LIFE, V72, P2499, DOI 10.1002/iub.2376
   Chong WC, 2017, INT J MOL SCI, V18, DOI 10.3390/ijms18040771
   Choong OK, 2019, THERANOSTICS, V9, P6550, DOI 10.7150/thno.35218
   Collado A, 2023, J PHYSIOL-LONDON, V601, P4989, DOI 10.1113/JP283200
   Collins L, 2020, FRONT PHYSIOL, V11, DOI 10.3389/fphys.2020.00798
   Crooke ST, 2018, CELL METAB, V27, P714, DOI 10.1016/j.cmet.2018.03.004
   Dahariya S, 2019, MOL IMMUNOL, V112, P82, DOI 10.1016/j.molimm.2019.04.011
   Dai HJ, 2022, EUR HEART J-QUAL CAR, V8, P50, DOI 10.1093/ehjqcco/qcaa076
   de Jesus BB, 2018, NAT COMMUN, V9, DOI 10.1038/s41467-017-01921-6
   Del Re DP, 2019, PHYSIOL REV, V99, P1763, DOI 10.1152/physrev.00022.2018
   Densem CG, 2004, TRANSPL IMMUNOL, V13, P185, DOI 10.1016/j.trim.2004.04.005
   Dergilev K, 2018, BIOMED RES INT, V2018, DOI 10.1155/2018/3536854
   Derrien T, 2012, GENOME RES, V22, P1775, DOI 10.1101/gr.132159.111
   Detopoulou P, 2009, CLIN BIOCHEM, V42, P44, DOI 10.1016/j.clinbiochem.2008.09.113
   Diao LW, 2021, AGING-US, V13, P5967, DOI 10.18632/aging.202520
   Dieci G, 2007, TRENDS GENET, V23, P614, DOI 10.1016/j.tig.2007.09.001
   Dobaczewski M, 2011, J MOL CELL CARDIOL, V51, P600, DOI 10.1016/j.yjmcc.2010.10.033
   Du L, 2021, FRONT CARDIOVASC MED, V8, DOI 10.3389/fcvm.2021.654969
   Edelmann M.J., 2022, Zoonoses, V2
   Eldh M, 2010, PLOS ONE, V5, DOI 10.1371/journal.pone.0015353
   Eltzschig HK, 2011, NAT MED, V17, P1391, DOI 10.1038/nm.2507
   Feng JP, 2022, ENVIRON TOXICOL, V37, P1185, DOI 10.1002/tox.23475
   Feng X, 2019, CELL DEATH DISCOV, V5, DOI 10.1038/s41420-019-0167-5
   Fontemaggi G, 2023, IUBMB LIFE, V75, P30, DOI 10.1002/iub.2620
   Forrester SJ, 2018, CIRC RES, V122, P877, DOI 10.1161/CIRCRESAHA.117.311401
   Frangogiannis NG, 2017, J CLIN INVEST, V127, P1600, DOI 10.1172/JCI87491
   Frangogiannis NG, 2015, COMPR PHYSIOL, V5, P1841, DOI [10.1002/j.2040-4603.2015.tb00664.x, 10.1002/cphy.c150006]
   Frangogiannis NG, 2014, NAT REV CARDIOL, V11, P255, DOI 10.1038/nrcardio.2014.28
   Fuhrmann G, 2015, J CONTROL RELEASE, V205, P35, DOI 10.1016/j.jconrel.2014.11.029
   Gallet R, 2017, EUR HEART J, V38, P201, DOI 10.1093/eurheartj/ehw240
   Gao JN, 2017, INT J MOL SCI, V18, DOI 10.3390/ijms18030608
   Gao P, 2014, J MOL MED, V92, P347, DOI 10.1007/s00109-013-1111-4
   Genedy HH, 2022, PHARMACEUTICALS-BASE, V15, DOI 10.3390/ph15091036
   Gougheri KA, 2023, BIOMED PHARMACOTHER, V168, DOI 10.1016/j.biopha.2023.115801
   Gu QQ, 2020, INFLAMM RES, V69, P667, DOI 10.1007/s00011-020-01348-8
   Guo GL, 2019, J CELL PHYSIOL, V234, P9019, DOI 10.1002/jcp.27574
   Guo RM, 2013, CELL PHYSIOL BIOCHEM, V32, P1668, DOI 10.1159/000356602
   Gurung S, 2021, CELL COMMUN SIGNAL, V19, DOI 10.1186/s12964-021-00730-1
   Guttman M, 2009, NATURE, V458, P223, DOI 10.1038/nature07672
   Haney MJ, 2015, J CONTROL RELEASE, V207, P18, DOI 10.1016/j.jconrel.2015.03.033
   Hanna A, 2020, CARDIOVASC DRUG THER, V34, P849, DOI 10.1007/s10557-020-07071-0
   Hao KL, 2019, THERANOSTICS, V9, P7282, DOI 10.7150/thno.33920
   Hobuss L, 2019, FRONT PHYSIOL, V10, DOI 10.3389/fphys.2019.00030
   Huang PS, 2019, STEM CELL RES THER, V10, DOI 10.1186/s13287-019-1353-3
   Huang PS, 2020, CARDIOVASC RES, V116, P353, DOI 10.1093/cvr/cvz139
   Huang SQ, 2019, J CELL PHYSIOL, V234, P2997, DOI 10.1002/jcp.27117
   Huang ZP, 2016, CARDIOVASC RES, V112, P543, DOI 10.1093/cvr/cvw201
   Ilieva M, 2022, NON-CODING RNA, V8, DOI 10.3390/ncrna8040053
   Iwakiri J, 2017, BIOL DIRECT, V12, DOI 10.1186/s13062-017-0183-4
   Jankauskas SS, 2023, MECH AGEING DEV, V212, DOI 10.1016/j.mad.2023.111818
   Janouskova O, 2022, FRONT MOL BIOSCI, V9, DOI 10.3389/fmolb.2022.846650
   Johnsen KB, 2016, CYTOTECHNOLOGY, V68, P2125, DOI 10.1007/s10616-016-9952-7
   Juan T, 2018, SEMIN CELL DEV BIOL, V74, P66, DOI 10.1016/j.semcdb.2017.08.022
   Kalluri R, 2020, SCIENCE, V367, P640, DOI 10.1126/science.aau6977
   Kan MY, 2016, EUR J HUM GENET, V24, P1181, DOI 10.1038/ejhg.2015.272
   Kansakar U, 2022, CELLS-BASEL, V11, DOI 10.3390/cells11060983
   Kawaguchi S, 2023, J CARDIOVASC DEV DIS, V10, DOI 10.3390/jcdd10040166
   Keylani K, 2023, FRONT PHARMACOL, V13, DOI 10.3389/fphar.2022.1027633
   Khorkova O, 2015, ADV DRUG DELIVER REV, V87, P15, DOI 10.1016/j.addr.2015.05.012
   Kim MS, 2016, NANOMED-NANOTECHNOL, V12, P655, DOI 10.1016/j.nano.2015.10.012
   Kong P, 2014, CELL MOL LIFE SCI, V71, P549, DOI 10.1007/s00018-013-1349-6
   Kopp F, 2018, CELL, V172, P393, DOI 10.1016/j.cell.2018.01.011
   Kutter C, 2012, PLOS GENET, V8, DOI 10.1371/journal.pgen.1002841
   Lang MJ, 2021, INT HEART J, V62, P891, DOI 10.1536/ihj.20-298
   Lawrence T, 2009, CSH PERSPECT BIOL, V1, DOI 10.1101/cshperspect.a001651
   Lei X., 2019, Ann. Transl. Med., V7
   Lesizza P, 2017, CIRC RES, V120, P1298, DOI 10.1161/CIRCRESAHA.116.309589
   Levy JM, 2020, NAT BIOMED ENG, V4, P97, DOI 10.1038/s41551-019-0501-5
   Li CZ, 2021, FRONT CARDIOVASC MED, V8, DOI 10.3389/fcvm.2021.747802
   Li D, 2019, J CELL BIOCHEM, V120, P14618, DOI 10.1002/jcb.28723
   Li MS, 2021, THERANOSTICS, V11, P9397, DOI 10.7150/thno.57037
   Li XR, 2017, CELL PHYSIOL BIOCHEM, V42, P1153, DOI 10.1159/000478870
   Li XL, 2014, MUTAT RES-REV MUTAT, V762, P1, DOI 10.1016/j.mrrev.2014.04.002
   Li X, 2019, FRONT IMMUNOL, V10, DOI 10.3389/fimmu.2019.02293
   Li X, 2017, BIOCHEM BIOPH RES CO, V491, P1026, DOI 10.1016/j.bbrc.2017.08.005
   Li XL, 2019, J CELL MOL MED, V23, P8369, DOI 10.1111/jcmm.14714
   Liang HH, 2018, THERANOSTICS, V8, P1180, DOI 10.7150/thno.20846
   Liang YJ, 2021, THERANOSTICS, V11, P3183, DOI 10.7150/thno.52570
   Liu BH, 2020, MOL MED REP, V22, P2605, DOI 10.3892/mmr.2020.11371
   Liu FJ, 2020, EUR REV MED PHARMACO, V24, P10078, DOI [10.26355/eurrev_202010-23227, 10.26355/eurrev_202010_23227]
   Liu JQ, 2016, CLIN MED INSIGHTS-CA, V10, P79, DOI 10.4137/CMC.S33164
   Liu YH, 2017, INT J MOL MED, V40, P65, DOI 10.3892/ijmm.2017.2998
   Liu YB, 2014, GENE, V543, P15, DOI 10.1016/j.gene.2014.04.016
   Liu Z, 2018, DATA BRIEF, V19, P1902, DOI 10.1016/j.dib.2018.06.048
   Lorenzen JM, 2016, NAT REV NEPHROL, V12, P360, DOI 10.1038/nrneph.2016.51
   Lotem J, 2015, BBA-REV CANCER, V1855, P131, DOI 10.1016/j.bbcan.2015.01.004
   Lu TM, 2014, J BIOMED SCI, V21, DOI 10.1186/1423-0127-21-57
   Lu WJ, 2019, FRONT PHARMACOL, V10, DOI 10.3389/fphar.2019.01399
   Lu YC, 2016, NAT COMMUN, V7, DOI 10.1038/ncomms10495
   Luan X, 2017, ACTA PHARMACOL SIN, V38, P754, DOI 10.1038/aps.2017.12
   Luo BH, 2020, FRONT PHARMACOL, V11, DOI 10.3389/fphar.2020.585680
   Luo G, 2015, CELL PHYSIOL BIOCHEM, V37, P2209, DOI 10.1159/000438577
   Luo H, 2019, MOL IMMUNOL, V105, P46, DOI 10.1016/j.molimm.2018.11.011
   Luo SJ, 2021, BASIC RES CARDIOL, V116, DOI 10.1007/s00395-021-00854-y
   Lyu Y, 2017, LEUKEMIA, V31, P2543, DOI 10.1038/leu.2017.116
   Ma B, 2016, FRONT IMMUNOL, V7, DOI 10.3389/fimmu.2016.00378
   Ma J, 2017, STEM CELL TRANSL MED, V6, P51, DOI 10.5966/sctm.2016-0038
   Ma M, 2018, ATHEROSCLEROSIS, V277, P113, DOI 10.1016/j.atherosclerosis.2018.08.031
   Ma TT, 2019, ADV EXP MED BIOL, V1165, P347, DOI 10.1007/978-981-13-8871-2_16
   Ma T, 2023, THERANOSTICS, V13, P3826, DOI 10.7150/thno.82543
   Mao Q, 2019, STEM CELL RES THER, V10, DOI 10.1186/s13287-019-1522-4
   Masoudkabir F, 2015, ARYA ATHEROSCLER, V11, P317
   Matkovich SJ, 2014, P NATL ACAD SCI USA, V111, P12264, DOI 10.1073/pnas.1410622111
   Matsui Yutaka, 2010, World J Biol Chem, V1, P69, DOI 10.4331/wjbc.v1.i5.69
   McAndrews KM, 2019, MOL CANCER, V18, DOI 10.1186/s12943-019-0963-9
   Mentkowski KI, 2019, SCI REP-UK, V9, DOI 10.1038/s41598-019-46407-1
   Micheletti R, 2017, SCI TRANSL MED, V9, DOI 10.1126/scitranslmed.aai9118
   Moeinabadi-Bidgoli K, 2023, J CELL MOL MED, V27, P763, DOI 10.1111/jcmm.17689
   Moeinabadi-Bidgoli K, 2022, FRONT CELL DEV BIOL, V10, DOI 10.3389/fcell.2022.900418
   Naganuma T, 2013, RNA BIOL, V10, P456, DOI 10.4161/rna.23547
   Ong SB, 2018, PHARMACOL THERAPEUT, V186, P73, DOI 10.1016/j.pharmthera.2018.01.001
   Orogo AM, 2013, IUBMB LIFE, V65, P651, DOI 10.1002/iub.1180
   Ounzain S, 2015, EUR HEART J, V36, P353, DOI 10.1093/eurheartj/ehu180
   Park S, 2019, TRANSL RES, V209, P121, DOI 10.1016/j.trsl.2019.03.001
   Pascucci L, 2014, J CONTROL RELEASE, V192, P262, DOI 10.1016/j.jconrel.2014.07.042
   Peng QK, 2021, J CARDIOVASC PHARM, V77, P796, DOI 10.1097/FJC.0000000000001012
   Plaisance V, 2016, PLOS ONE, V11, DOI 10.1371/journal.pone.0163046
   Podolak I, 2010, PHYTOCHEM REV, V9, P425, DOI 10.1007/s11101-010-9183-z
   Qadir MI, 2020, J CELL BIOCHEM, V121, P898, DOI 10.1002/jcb.29364
   Qian XY, 2019, TRENDS BIOCHEM SCI, V44, P33, DOI 10.1016/j.tibs.2018.09.012
   Qin WM, 2021, MOL CELL BIOCHEM, V476, P4045, DOI 10.1007/s11010-021-04219-w
   Qu XF, 2017, SCI REP-UK, V7, DOI 10.1038/srep42657
   Qu XF, 2016, BIOSCIENCE REP, V36, DOI 10.1042/BSR20150278
   Nguyen Q, 2016, CURR TOP MICROBIOL, V394, P237, DOI 10.1007/82_2015_464
   Quinn JJ, 2016, GENE DEV, V30, P191, DOI 10.1101/gad.272187.115
   Quinn JJ, 2016, NAT REV GENET, V17, P47, DOI 10.1038/nrg.2015.10
   Rezaee M., 2023, Curr Med Chem
   Rezaee M, 2023, FRONT PHARMACOL, V14, DOI 10.3389/fphar.2023.1152672
   Rincon MY, 2015, CARDIOVASC RES, V108, P4, DOI 10.1093/cvr/cvv205
   Sahoo S, 2021, NAT REV CARDIOL, V18, P389, DOI 10.1038/s41569-020-00499-9
   Saravanan PB, 2019, DIABETOLOGIA, V62, P1901, DOI 10.1007/s00125-019-4950-x
   Sato YT, 2016, SCI REP-UK, V6, DOI 10.1038/srep21933
   Savarese G, 2022, CARDIOVASC RES, V118, P3272, DOI 10.1093/cvr/cvac013
   Scheideler M, 2020, CHEM PHYS LIPIDS, V226, DOI 10.1016/j.chemphyslip.2019.104837
   Shabalina SA, 2004, GENOME BIOL, V5, DOI 10.1186/gb-2004-5-4-105
   Shen M, 2014, CELL DEATH DIS, V5, DOI 10.1038/cddis.2014.479
   Shyu KG, 2020, J CELL MOL MED, V24, P12945, DOI 10.1111/jcmm.15889
   Smeets PJH, 2007, ACTA PHYSIOL, V191, P171, DOI 10.1111/j.1748-1716.2007.01752.x
   Statello L, 2021, NAT REV MOL CELL BIO, V22, P96, DOI 10.1038/s41580-020-00315-9
   Su Q, 2021, MOL THER NUCL ACIDS, V23, P1304, DOI 10.1016/j.omtn.2021.02.005
   Su YX, 2019, CELL DEATH DIS, V10, DOI 10.1038/s41419-019-1599-9
   Sun DM, 2010, MOL THER, V18, P1606, DOI 10.1038/mt.2010.105
   Sun F, 2019, J MOL CELL CARDIOL, V133, P188, DOI 10.1016/j.yjmcc.2019.06.011
   Sun L, 2020, CELL DEATH DIS, V11, DOI 10.1038/s41419-020-02783-5
   Sun QS, 2021, MAMM GENOME, V32, P435, DOI 10.1007/s00335-021-09895-z
   Sun T, 2019, J CELL BIOCHEM, V120, P10972, DOI 10.1002/jcb.27949
   Sun Y, 2020, EUR REV MED PHARMACO, V24, P9046, DOI 10.26355/eurrev_202009_22850
   Tham YK, 2015, ARCH TOXICOL, V89, P1401, DOI 10.1007/s00204-015-1477-x
   Travers JG, 2016, CIRC RES, V118, P1021, DOI 10.1161/CIRCRESAHA.115.306565
   Tsagakis I, 2020, J PATHOL, V250, P480, DOI 10.1002/path.5405
   Ulitsky I, 2016, NAT REV GENET, V17, P601, DOI 10.1038/nrg.2016.85
   Vance KW, 2014, TRENDS GENET, V30, P348, DOI 10.1016/j.tig.2014.06.001
   Varzideh F, 2022, FRONT CARDIOVASC MED, V9, DOI 10.3389/fcvm.2022.863238
   Vaskivuo TE, 2002, CANCER-AM CANCER SOC, V95, P1463, DOI 10.1002/cncr.10876
   Vilaça A, 2023, TRENDS MOL MED, V29, P70, DOI 10.1016/j.molmed.2022.10.002
   Walters AM, 2012, CIRC RES, V111, P1222, DOI 10.1161/CIRCRESAHA.112.265660
   Wang CG, 2017, INT J MOL SCI, V18, DOI 10.3390/ijms18122659
   Wang J, 2020, AGING-US, V12, P10441, DOI 10.18632/aging.103269
   Wang L, 2020, INT J NANOMED, V15, P3363, DOI 10.2147/IJN.S240660
   Wang LJ, 2022, WORLD J BIOL PSYCHIA, V23, P537, DOI 10.1080/15622975.2021.2014151
   Wang MY, 2021, AM J CANCER RES, V11, P3794
   Wang QS, 2020, GENOMICS, V112, P574, DOI 10.1016/j.ygeno.2019.04.009
   Wang XX, 2018, MED SCI MONITOR, V24, P3958, DOI 10.12659/MSM.910000
   Wang YB, 2019, FASEB J, V33, P13145, DOI 10.1096/fj.201900310R
   Warner KD, 2018, NAT REV DRUG DISCOV, V17, P547, DOI 10.1038/nrd.2018.93
   Wei L, 2011, EXP MOL PATHOL, V90, P74, DOI 10.1016/j.yexmp.2010.10.004
   Wiklander OPB, 2015, J EXTRACELL VESICLES, V4, DOI 10.3402/jev.v4.26316
   Williams RL, 2007, NAT REV MOL CELL BIO, V8, P355, DOI 10.1038/nrm2162
   Winkle M, 2021, NAT REV DRUG DISCOV, V20, P629, DOI 10.1038/s41573-021-00219-z
   Wu Q, 2020, CELL DEATH DIS, V11, DOI 10.1038/s41419-020-2508-y
   Xiao SH, 2021, BIOENGINEERED, V12, P4546, DOI 10.1080/21655979.2021.1966351
   Xie LH, 2021, FRONT CELL DEV BIOL, V9, DOI 10.3389/fcell.2021.680713
   Xiong XJ, 2021, ENVIRON TOXICOL, V36, P2256, DOI 10.1002/tox.23339
   Xu Z.-j, 2023, Heliyon
   Yaghoobi A, 2023, FRONT CELL DEV BIOL, V10, DOI 10.3389/fcell.2022.1082657
   Yang J, 2018, RNA BIOL, V15, P35, DOI 10.1080/15476286.2017.1391443
   Yuan DF, 2017, BIOMATERIALS, V142, P1, DOI 10.1016/j.biomaterials.2017.07.011
   Yuan Z, 2021, FRONT CARDIOVASC MED, V8, DOI 10.3389/fcvm.2021.709169
   Zangrando J, 2014, BMC GENOMICS, V15, DOI 10.1186/1471-2164-15-460
   Zhai TY, 2021, OXID MED CELL LONGEV, V2021, DOI 10.1155/2021/3010548
   Zhan CY, 2023, COMPUT BIOL MED, V160, DOI 10.1016/j.compbiomed.2023.106987
   Zhan H, 2021, Oxid. Med. Cell. Longev., V2021, P1
   Zhang F, 2021, MOL THER-NUCL ACIDS, V23, P377, DOI 10.1016/j.omtn.2020.11.013
   Zhang HB, 2021, EXP THER MED, V21, DOI 10.3892/etm.2021.9908
   Zhang SL, 2021, CELL BIOL INT, V45, P2534, DOI 10.1002/cbin.11707
   Zhang XM, 2020, BIOSCIENCE REP, V40, DOI 10.1042/BSR20200525
   Zhang XF, 2013, CELL RES, V23, P366, DOI 10.1038/cr.2013.21
   Zhang ZJ, 2020, CELL MOL BIOENG, V13, P1, DOI 10.1007/s12195-019-00607-x
   Zhao W, 2020, OXID MED CELL LONGEV, V2020, DOI 10.1155/2020/8815349
   Zhao XS, 2020, EUR REV MED PHARMACO, V24, P3993, DOI 10.26355/eurrev_202004_20869
   Zhao Z, 2020, LIFE SCI, V254, DOI 10.1016/j.lfs.2019.116900
   Zheng L, 2022, EUR J PHARMACOL, V915, DOI 10.1016/j.ejphar.2021.174713
   Zhou XF, 2018, MOL CANCER RES, V16, P124, DOI 10.1158/1541-7786.MCR-17-0256
   Zhu B, 2019, OXID MED CELL LONGEV, V2019, DOI 10.1155/2019/9739258
   Zhu JJ, 2015, PLOS ONE, V10, DOI 10.1371/journal.pone.0139790
   Zhuang L, 2020, J NANOBIOTECHNOL, V18, DOI 10.1186/s12951-020-00716-0
   Zhuang YT, 2019, CAN J CARDIOL, V35, P480, DOI 10.1016/j.cjca.2019.02.005
NR 222
TC 12
Z9 14
U1 2
U2 9
PU ELSEVIER FRANCE-EDITIONS SCIENTIFIQUES MEDICALES ELSEVIER
PI ISSY-LES-MOULINEAUX
PA 65 RUE CAMILLE DESMOULINS, CS50083, 92442 ISSY-LES-MOULINEAUX, FRANCE
SN 0753-3322
EI 1950-6007
J9 BIOMED PHARMACOTHER
JI Biomed. Pharmacother.
PD MAR
PY 2024
VL 172
AR 116248
DI 10.1016/j.biopha.2024.116248
EA FEB 2024
PG 15
WC Medicine, Research & Experimental; Pharmacology & Pharmacy
WE Science Citation Index Expanded (SCI-EXPANDED)
SC Research & Experimental Medicine; Pharmacology & Pharmacy
GA LH0O1
UT WOS:001185782100001
PM 38325262
OA Green Submitted, gold
DA 2026-02-11
ER

PT J
AU Heo, JS
   Lim, JY
   Yoon, DW
   Pyo, S
   Kim, J
AF Heo, June Seok
   Lim, Ja-Yun
   Yoon, Dae Wui
   Pyo, Sangshin
   Kim, Jinkwan
TI Exosome and Melatonin Additively Attenuates Inflammation by Transferring
   miR-34a, miR-124, and miR-135b
SO BIOMED RESEARCH INTERNATIONAL
LA English
DT Article
ID MESENCHYMAL STEM-CELLS; REGENERATIVE MEDICINE; BONE-MARROW; IN-VITRO
AB The positive effects of mesenchymal stem cells (MSCs) are primarily activated through molecular secretions known as paracrine activity, which regulates the function of various cell types including immune cells. Accumulating evidence shows that exosomes of soluble factors released from MSCs are potential alternative agents for stem cell-based therapy, although the exact underlying mechanism has not been elucidated. The purpose of this study was to evaluate the potential effects of exosomes produced by adipose-derived MSCs and to examine the changes in anti-inflammatory genes in concurrence with the polarization of M2 macrophages in cellular models ex vivo. Isolated exosomes were used to investigate the inflammatory modulation in pro-inflammatory cytokine-treated fibroblasts and THP-1 cells. The anti-inflammatory mRNA expression associated with M2 macrophages was significantly upregulated after exosome treatment in an interferon gamma and tumor necrosis factor alpha-treated inflammatory environment. Furthermore, melatonin-stimulated exosomes exerted superior anti-inflammatory modulation via exosomal miRNAs miR-34a, miR-124, and miR-135b, compared with exosomes. Our results indicate that melatonin-stimulated exosomes originating from adipose-derived MSCs are safe and efficient tools for regenerative medicine to treat inflammatory diseases.
C1 [Heo, June Seok] Severance Hosp, Cell Therapy Ctr, Seoul 03722, South Korea.
   [Lim, Ja-Yun] Korea Univ, Grad Sch, Dept Integrated Biomed & Life Sci, Seoul 02841, South Korea.
   [Yoon, Dae Wui; Kim, Jinkwan] Jungwon Univ, Dept Biomed Lab Sci, Coll Hlth Sci, Goesan 28024, South Korea.
   [Pyo, Sangshin] Daejeon Inst Sci & Technol, Dept Clin Lab Sci, Daejeon 35408, South Korea.
C3 Yonsei University; Yonsei University Health System; Korea University;
   Jungwon University
RP Kim, J (corresponding author), Jungwon Univ, Dept Biomed Lab Sci, Coll Hlth Sci, Goesan 28024, South Korea.
EM juneseok@yuhs.ac; jayun78@daum.net; 9286392a@hanmail.net;
   pyoss@dst.ac.kr; jkkim@jwu.ac.kr
RI pyo, sangshin/LQK-7022-2024
FU National Research Foundation of Korea (NRF) - Korean government (MSIT)
   [2019R1C1C1007036, 2018R1D1A1B07050071]
FX This work was supported by the National Research Foundation of Korea
   (NRF) grant funded by the Korean government (MSIT) (June Seok Heo, No.
   2019R1C1C1007036 and Jinkwan Kim, No. 2018R1D1A1B07050071).
CR Alexander M, 2015, NAT COMMUN, V6, DOI 10.1038/ncomms8321
   Blazquez R, 2014, FRONT IMMUNOL, V5, DOI 10.3389/fimmu.2014.00556
   Camussi G, 2010, CURR OPIN NEPHROL HY, V19, P7, DOI 10.1097/MNH.0b013e328332fb6f
   Chen SJ, 2016, INT IMMUNOPHARMACOL, V31, P169, DOI 10.1016/j.intimp.2015.12.020
   Domenis R, 2018, SCI REP-UK, V8, DOI 10.1038/s41598-018-31707-9
   Dong RQ, 2019, BIOMED RES INT, V2019, DOI 10.1155/2019/6458237
   Heo JS, 2019, STEM CELLS INT, V2019, DOI 10.1155/2019/7921760
   Heo JS, 2019, INT J MOL MED, V44, P2234, DOI 10.3892/ijmm.2019.4356
   Heo JS, 2017, STEM CELLS INT, V2017, DOI 10.1155/2017/6921703
   Heo JS, 2016, INT J MOL MED, V37, P115, DOI 10.3892/ijmm.2015.2413
   Hu CX, 2019, STEM CELL RES THER, V10, DOI 10.1186/s13287-018-1114-8
   Iyer SS, 2008, EXPERT OPIN BIOL TH, V8, P569, DOI 10.1517/14712598.8.5.569 
   Jeong JO, 2011, CIRC RES, V108, P1340, DOI 10.1161/CIRCRESAHA.110.239848
   Kato H, 2015, J PINEAL RES, V59, P267, DOI 10.1111/jpi.12259
   Liu G, 2013, ARTERIOSCL THROM VAS, V33, P170, DOI 10.1161/ATVBAHA.112.300068
   Park WS, 2018, PEDIATR RES, V83, P214, DOI 10.1038/pr.2017.249
   Patel GK, 2019, SCI REP-UK, V9, DOI 10.1038/s41598-019-41800-2
   Ratajczak MZ, 2012, LEUKEMIA, V26, P1166, DOI 10.1038/leu.2011.389
   Shuai Y, 2016, THERANOSTICS, V6, P1899, DOI 10.7150/thno.15412
   Singla DK, 2019, CELLS-BASEL, V8, DOI 10.3390/cells8101224
   Tang YH, 2014, CELL TRANSPLANT, V23, P1279, DOI [10.3727/096368913X667510, 10.3727/096368913x667510]
   Tedgui A, 2001, CIRC RES, V88, P877, DOI 10.1161/hh0901.090440
   Vakhshiteh F, 2019, INT J NANOMED, V14, P2847, DOI 10.2147/IJN.S200036
   Wang LX, 2016, BOUND VALUE PROBL, DOI 10.1186/s13661-016-0584-9
   Xian PP, 2019, THERANOSTICS, V9, P5956, DOI 10.7150/thno.33872
   Yang LC, 2016, SCI REP-UK, V6, DOI 10.1038/srep34611
   Yin K, 2019, BIOMARK RES, V7, DOI 10.1186/s40364-019-0159-x
   Zhang B, 2014, STEM CELLS DEV, V23, P1233, DOI 10.1089/scd.2013.0479
   Zheng GP, 2015, STEM CELLS INT, V2015, DOI 10.1155/2015/989473
   Zhou JH, 2020, J NEUROINFLAMM, V17, DOI 10.1186/s12974-020-01805-5
NR 30
TC 29
Z9 33
U1 2
U2 13
PU HINDAWI LTD
PI LONDON
PA ADAM HOUSE, 3RD FLR, 1 FITZROY SQ, LONDON, W1T 5HF, ENGLAND
SN 2314-6133
EI 2314-6141
J9 BIOMED RES INT
JI Biomed Res. Int.
PD NOV 24
PY 2020
VL 2020
AR 1621394
DI 10.1155/2020/1621394
PG 9
WC Biotechnology & Applied Microbiology; Medicine, Research & Experimental
WE Science Citation Index Expanded (SCI-EXPANDED)
SC Biotechnology & Applied Microbiology; Research & Experimental Medicine
GA PE5LG
UT WOS:000598406500011
PM 33299858
OA Green Submitted, hybrid
DA 2026-02-11
ER

PT J
AU Das, M
   Mayilsamy, K
   Mohapatra, SS
   Mohapatra, S
AF Das, Mahasweta
   Mayilsamy, Karthick
   Mohapatra, Shyam S.
   Mohapatra, Subhra
TI Mesenchymal stem cell therapy for the treatment of traumatic brain
   injury: progress and prospects
SO REVIEWS IN THE NEUROSCIENCES
LA English
DT Article
DE exosomes; mesenchymal stem cell (MSC); regenerative medicine; traumatic
   brain injury (TBI)
ID MARROW STROMAL CELLS; T-LYMPHOCYTE PROLIFERATION; MURINE BONE-MARROW;
   FUNCTIONAL RECOVERY; SPINAL-CORD; NEUROVASCULAR PLASTICITY;
   EXTRACELLULAR VESICLES; INTERNATIONAL-SOCIETY; INTRANASAL DELIVERY;
   COMPUTED-TOMOGRAPHY
AB Traumatic brain injury (TBI) is a major cause of injury-related mortality and morbidity in the USA and around the world. The survivors may suffer from cognitive and memory deficits, vision and hearing loss, movement disorders, and different psychological problems. The primary insult causes neuronal damage and activates astrocytes and microglia which evokes immune responses causing further damage to the brain. Clinical trials of drugs to recover the neuronal loss are not very successful. Regenerative approaches for TBI using mesenchymal stem cells (MSCs) seem promising. Results of preclinical research have shown that transplantation of MSCs reduced secondary neurodegeneration and neuroinflammation, promoted neurogenesis and angiogenesis, and improved functional outcome in the experimental animals. The functional improvement is not necessarily related to cell engraftment; rather, immunomodulation by molecular factors secreted by MSCs is responsible for the beneficial effects of this therapy. However, MSC therapy has a few drawbacks including tumor formation, which can be avoided by the use of MSC-derived exosomes. This review has focused on the research works published in the field of regenerative therapy using MSCs after TBI and its future direction.
C1 [Das, Mahasweta; Mayilsamy, Karthick; Mohapatra, Shyam S.; Mohapatra, Subhra] James A Haley Vet Hosp, Tampa, FL 33612 USA.
   [Das, Mahasweta; Mayilsamy, Karthick; Mohapatra, Subhra] Univ S Florida, Coll Med, Dept Mol Med, Tampa, FL 33612 USA.
   [Mohapatra, Shyam S.] Univ S Florida, Coll Med, Dept Internal Med, Tampa, FL 33612 USA.
C3 US Department of Veterans Affairs; Veterans Health Administration (VHA);
   James A. Haley Veterans Hospital; State University System of Florida;
   University of South Florida; State University System of Florida;
   University of South Florida
RP Mohapatra, S (corresponding author), James A Haley Vet Hosp, Tampa, FL 33612 USA.; Mohapatra, S (corresponding author), Univ S Florida, Coll Med, Dept Mol Med, Tampa, FL 33612 USA.
EM smohapa2@health.usf.edu
RI ; Mohapatra, Subhra/A-1381-2012; Mohapatra, Shyam/C-2500-2012
OI Das, Mahasweta/0000-0003-3809-5861; 
FU Veterans Affairs Merit Review grant [BX002668, IK6BX004212, IK6
   BX003778]; Department of Veterans Affairs, Veterans Health
   Administration, Office of Research and Development
FX This work is supported by Veterans Affairs Merit Review grant (BX002668,
   Funder Id: http://dx.doi.org/10.13039/100006364) to Subhra Mohapatra,
   and Research Career Scientist Awards to Dr. Subhra Mohapatra
   (IK6BX004212) and Dr. Shyam Mohapatra (IK6 BX003778). Though this report
   is based upon work supported in part by the Department of Veterans
   Affairs, Veterans Health Administration, Office of Research and
   Development, the contents of this report do not represent the views of
   the Department of Veterans Affairs or the United States Government.
CR Abbott NJ, 1996, MOL MED TODAY, V2, P106, DOI 10.1016/1357-4310(96)88720-X
   Aggarwal S, 2005, BLOOD, V105, P1815, DOI 10.1182/blood-2004-04-1559
   Alexanian AR, 2011, NEUROREHAB NEURAL RE, V25, P873, DOI 10.1177/1545968311416823
   Aloisi F, 2001, GLIA, V36, P165, DOI 10.1002/glia.1106
   Alves H, 2010, J CELL MOL MED, V14, P2729, DOI 10.1111/j.1582-4934.2009.00931.x
   [Anonymous], 2012, Drug Discov Today Technol, V9, pe71, DOI 10.1016/j.ddtec.2011.12.002
   [Anonymous], J CELLULAR IMMUNOTHE
   Atashi F, 2015, STEM CELLS DEV, V24, P1150, DOI 10.1089/scd.2014.0484
   Baddoo M, 2003, J CELL BIOCHEM, V89, P1235, DOI 10.1002/jcb.10594
   Badiavas EV, 2003, ARCH DERMATOL, V139, P510, DOI 10.1001/archderm.139.4.510
   Baustian C, 2015, STEM CELL RES THER, V6, DOI 10.1186/s13287-015-0139-5
   Belting M, 2015, J INTERN MED, V278, P251, DOI 10.1111/joim.12393
   Blennow K, 2016, NAT REV DIS PRIMERS, V2, DOI [10.1038/nrdp.2016.85, 10.1038/nrdp.2016.84]
   Boltze J, 2015, FRONT NEUROL, V6, DOI 10.3389/fneur.2015.00155
   Boltze J, 2014, J CEREBR BLOOD F MET, V34, P1420, DOI 10.1038/jcbfm.2014.94
   Brait VH, 2012, J CEREBR BLOOD F MET, V32, P598, DOI 10.1038/jcbfm.2012.6
   Caplan AI, 2006, J CELL BIOCHEM, V98, P1076, DOI 10.1002/jcb.20886
   Carbonara M, 2018, FRONT NEUROL, V9, DOI 10.3389/fneur.2018.00885
   Cernak I, 2010, J CEREBR BLOOD F MET, V30, P255, DOI 10.1038/jcbfm.2009.203
   Chalela JA, 2007, LANCET, V369, P293, DOI 10.1016/S0140-6736(07)60151-2
   Chamberlain G, 2007, STEM CELLS, V25, P2739, DOI 10.1634/stemcells.2007-0197
   Chamberlain G, 2011, PLOS ONE, V6, DOI 10.1371/journal.pone.0025663
   Chau MJ, 2014, STEM CELLS, V32, P3075, DOI 10.1002/stem.1802
   Chen JL, 2003, CIRC RES, V92, P692, DOI 10.1161/01.RES.0000063425.51108.8D
   Chen JL, 2001, STROKE, V32, P1005, DOI 10.1161/01.STR.32.4.1005
   Chen Q, 2005, J NEUROSCI RES, V80, P611, DOI 10.1002/jnr.20494
   Chen XG, 2002, J NEUROSCI RES, V69, P687, DOI 10.1002/jnr.10334
   Cho KJ, 2005, STEM CELLS, V23, P383, DOI 10.1634/stemcells.2004-0251
   Choi MS, 2008, CELL TRANSPLANT, V17, P899, DOI 10.3727/096368908786576471
   Choo KB, 2014, INT J MED SCI, V11, P1201, DOI 10.7150/ijms.8356
   Cui LL, 2017, STROKE, V48, P2895, DOI 10.1161/STROKEAHA.117.017809
   Meirelles LDS, 2006, J CELL SCI, V119, P2204, DOI 10.1242/jcs.02932
   Danielyan L, 2009, EUR J CELL BIOL, V88, P315, DOI 10.1016/j.ejcb.2009.02.001
   Dasari VR, 2007, NEUROCHEM RES, V32, P2080, DOI 10.1007/s11064-007-9368-z
   Denu RA, 2016, OXID MED CELL LONGEV, V2016, DOI 10.1155/2016/2989076
   Di Lanni M, 2008, EXP HEMATOL, V36, P309, DOI 10.1016/j.exphem.2007.11.007
   Di Nicola M, 2002, BLOOD, V99, P3838, DOI 10.1182/blood.V99.10.3838
   Djouad F, 2003, BLOOD, V102, P3837, DOI 10.1182/blood-2003-04-1193
   Doeppner TR, 2015, STEM CELL TRANSL MED, V4, P1131, DOI 10.5966/sctm.2015-0078
   Dominici M, 2006, CYTOTHERAPY, V8, P315, DOI 10.1080/14653240600855905
   Donega V, 2017, NEUROSCIENTIST, V23, P605, DOI 10.1177/1073858417697036
   El Bassit G, 2017, ENDOCRINOLOGY, V158, P183, DOI 10.1210/en.2016-1819
   Engela AU, 2013, CELL TRANSPLANT, V22, P41, DOI 10.3727/096368912X636984
   Eslaminejad MB, 2006, DEV GROWTH DIFFER, V48, P361, DOI 10.1111/j.1440-169x.2006.00874.x
   Eslaminejad MB, 2009, IN VITRO CELL DEV-AN, V45, P451, DOI 10.1007/s11626-009-9198-1
   Feng Y, 2017, MOL MED REP, V16, P654, DOI 10.3892/mmr.2017.6619
   Galeano C, 2018, CELL TRANSPLANT, V27, P501, DOI 10.1177/0963689718754561
   Galindo LT, 2011, NEUROL RES INT, V2011, DOI 10.1155/2011/564089
   García-Olmo D, 2005, DIS COLON RECTUM, V48, P1416, DOI 10.1007/s10350-005-0052-6
   Geesala R, 2017, CYTOTHERAPY, V19, P756, DOI 10.1016/j.jcyt.2017.03.072
   Giordano A, 2007, J CELL PHYSIOL, V211, P27, DOI 10.1002/jcp.20959
   Greco SJ, 2007, STEM CELLS DEV, V16, P811, DOI 10.1089/scd.2007.0011
   Han EY, 2013, CURR STEM CELL RES T, V8, P172
   Harmon KG, 2013, BRIT J SPORT MED, V47, P15, DOI 10.1136/bjsports-2012-091941
   Hasan A, 2017, FRONT NEUROL, V8, DOI 10.3389/fneur.2017.00028
   Haynesworth SE, 1996, J CELL PHYSIOL, V166, P585, DOI 10.1002/(SICI)1097-4652(199603)166:3<585::AID-JCP13>3.0.CO;2-6
   Herberts CA, 2011, J TRANSL MED, V9, DOI 10.1186/1479-5876-9-29
   Hofstetter CP, 2002, P NATL ACAD SCI USA, V99, P2199, DOI 10.1073/pnas.042678299
   Horwitz EM, 2005, CYTOTHERAPY, V7, P393, DOI 10.1080/14653240500319234
   Houlihan DD, 2012, NAT PROTOC, V7, P2103, DOI 10.1038/nprot.2012.125
   Huat TJ, 2014, BMC NEUROSCI, V15, DOI 10.1186/1471-2202-15-91
   Hung SC, 2007, STEM CELLS, V25, P2363, DOI 10.1634/stemcells.2006-0686
   ITOH K, 1989, EXP HEMATOL, V17, P145
   Jang SH, 2015, J NEURO-OPHTHALMOL, V35, P270, DOI 10.1097/WNO.0000000000000249
   Jones NC, 2008, J NEUROTRAUM, V25, P1367, DOI 10.1089/neu.2008.0641
   Kainer MA, 2004, NEW ENGL J MED, V350, P2564, DOI 10.1056/NEJMoa023222
   Karp JM, 2009, CELL STEM CELL, V4, P206, DOI 10.1016/j.stem.2009.02.001
   Kim DK, 2016, P NATL ACAD SCI USA, V113, P170, DOI 10.1073/pnas.1522297113
   King A, 2014, ADV WOUND CARE, V3, P614, DOI 10.1089/wound.2013.0497
   Kinnaird T, 2004, CIRCULATION, V109, P1543, DOI 10.1161/01.CIR.0000124062.31102.57
   Knoepfler PS, 2009, STEM CELLS, V27, P1050, DOI 10.1002/stem.37
   Ko E, 2012, STEM CELLS DEV, V21, P1877, DOI 10.1089/scd.2011.0284
   Kobayashi CI, 2012, J CELL PHYSIOL, V227, P421, DOI 10.1002/jcp.22764
   Kopen GC, 1999, P NATL ACAD SCI USA, V96, P10711, DOI 10.1073/pnas.96.19.10711
   Kota DJ, 2017, STEM CELLS, V35, P1416, DOI 10.1002/stem.2603
   Kota DJ, 2016, STEM CELL TRANSL MED, V5, P33, DOI 10.5966/sctm.2015-0065
   Kwon HM, 2014, VASC PHARMACOL, V63, P19, DOI 10.1016/j.vph.2014.06.004
   Lai RC, 2011, REGEN MED, V6, P481, DOI [10.2217/rme.11.35, 10.2217/RME.11.35]
   Lai RC, 2010, STEM CELL RES, V4, P214, DOI 10.1016/j.scr.2009.12.003
   Landgraf K, 2011, TRANSPL IMMUNOL, V25, P167, DOI 10.1016/j.trim.2011.06.007
   Lee Bruce, 2005, NeuroRx, V2, P372
   Lee JK, 2010, STEM CELLS, V28, P329, DOI 10.1002/stem.277
   Li G, 2018, EXPERT OPIN DRUG DEL, V15, P163, DOI 10.1080/17425247.2018.1378642
   Lin CH, 2019, J FORMOS MED ASSOC, V118, P1661, DOI 10.1016/j.jfma.2019.01.008
   Lin WP, 2013, PLOS ONE, V8, DOI 10.1371/journal.pone.0063444
   Lipton ML, 2012, BRAIN IMAGING BEHAV, V6, P329, DOI 10.1007/s11682-012-9175-2
   Ponte AL, 2007, STEM CELLS, V25, P1737, DOI 10.1634/stemcells.2007-0054
   Maerz JK, 2016, STEM CELL RES THER, V7, DOI 10.1186/s13287-015-0243-6
   Mahmood A, 2006, J NEUROSURG, V104, P272, DOI 10.3171/jns.2006.104.2.272
   Mahmood A, 2005, NEUROSURGERY, V57, P1026, DOI 10.1227/01.NEU.0000181369.76323.50
   Mahmood A, 2004, J NEUROTRAUM, V21, P33, DOI 10.1089/089771504772695922
   Mahmood A, 2003, NEUROSURGERY, V53, P697, DOI 10.1227/01.NEU.0000079333.61863.AA
   Majumdar MK, 1998, J CELL PHYSIOL, V176, P57, DOI 10.1002/(SICI)1097-4652(199807)176:1<57::AID-JCP7>3.0.CO;2-7
   Management of Concussion/mTBI Working Group, 2009, J Rehabil Res Dev, V46, pCP1
   Mancini OK, 2015, STEM CELL RES THER, V6, DOI 10.1186/s13287-015-0127-9
   Maruta J, 2010, ANN NY ACAD SCI, V1208, P58, DOI 10.1111/j.1749-6632.2010.05695.x
   Mastro-Martínez I, 2015, BRAIN INJURY, V29, P1497, DOI 10.3109/02699052.2015.1053525
   Meirelles LD, 2008, STEM CELLS, V26, P2287, DOI 10.1634/stemcells.2007-1122
   Meirelles LD, 2016, FRONT BIOSCI-LANDMRK, V21, P130, DOI 10.2741/4380
   Meirelles LD, 2009, CYTOKINE GROWTH F R, V20, P419, DOI 10.1016/j.cytogfr.2009.10.002
   Meirelles LD, 2009, TISSUE ENG PT A, V15, P221, DOI 10.1089/ten.tea.2008.0103
   Meisel R, 2004, BLOOD, V103, P4619, DOI 10.1182/blood-2003-11-3909
   Menge T, 2012, SCI TRANSL MED, V4, DOI 10.1126/scitranslmed.3004660
   Menon DK, 2010, ARCH PHYS MED REHAB, V91, P1637, DOI 10.1016/j.apmr.2010.05.017
   Mettang M, 2018, FASEB J, V32, P1916, DOI 10.1096/fj.201700826R
   Minnich JE, 2010, RESTOR NEUROL NEUROS, V28, P293, DOI 10.3233/RNN-2010-0528
   Molcanyi M, 2007, J NEUROTRAUM, V24, P625, DOI 10.1089/neu.2006.0180
   Moreau F, 2013, CEREBROVASC DIS EXTR, V3, P130, DOI 10.1159/000355024
   Närvä E, 2010, NAT BIOTECHNOL, V28, P371, DOI 10.1038/nbt.1615
   Nasef A, 2008, REGEN MED, V3, P531, DOI 10.2217/17460751.3.4.531
   Nasef A, 2007, GENE EXPRESSION, V13, P217
   Navaratna D, 2009, CELL ADHES MIGR, V3, P216, DOI 10.4161/cam.3.2.8396
   Németh K, 2009, NAT MED, V15, P42, DOI 10.1038/nm.1905
   Ni HQ, 2019, FRONT NEUROSCI-SWITZ, V13, DOI 10.3389/fnins.2019.00014
   Nichol A, 2015, LANCET, V386, P2499, DOI 10.1016/S0140-6736(15)00386-4
   Nichols JE, 2013, STEM CELL RES THER, V4, DOI 10.1186/scrt151
   Niwa A, 2009, J CELL PHYSIOL, V221, P367, DOI 10.1002/jcp.21864
   Ohab JJ, 2006, J NEUROSCI, V26, P13007, DOI 10.1523/JNEUROSCI.4323-06.2006
   Okouchi M, 2007, ANTIOXID REDOX SIGN, V9, P1059, DOI 10.1089/ars.2007.1511
   Omori Y, 2008, BRAIN RES, V1236, P30, DOI 10.1016/j.brainres.2008.07.116
   Orciani M, 2010, FREE RADICAL BIO MED, V49, P830, DOI 10.1016/j.freeradbiomed.2010.06.007
   Pant S, 2012, BIOCHEM PHARMACOL, V83, P1484, DOI 10.1016/j.bcp.2011.12.037
   Parr AM, 2007, BONE MARROW TRANSPL, V40, P609, DOI 10.1038/sj.bmt.1705757
   Patel NA, 2018, J NEUROINFLAMM, V15, DOI 10.1186/s12974-018-1240-3
   Pati S, 2016, CURR STEM CELL RES T, V11, P149, DOI 10.2174/1574888X10666151019120050
   Peister A, 2004, BLOOD, V103, P1662, DOI 10.1182/blood-2003-09-3070
   Peruzzaro ST, 2019, J NEUROINFLAMM, V16, DOI 10.1186/s12974-018-1383-2
   Phinney DG, 1999, J CELL BIOCHEM, V72, P570
   Pischiutta F, 2016, CRIT CARE MED, V44, pE1118, DOI 10.1097/CCM.0000000000001864
   Pischiutta F, 2014, NEUROPHARMACOLOGY, V79, P119, DOI 10.1016/j.neuropharm.2013.11.001
   Pittenger MF, 1999, SCIENCE, V284, P143, DOI 10.1126/science.284.5411.143
   Qu J, 2017, STEM CELLS INT, V2017, DOI 10.1155/2017/5251313
   Redondo-Castro E, 2017, STEM CELL RES THER, V8, DOI 10.1186/s13287-017-0531-4
   Rehman J, 2004, CIRCULATION, V109, P1292, DOI 10.1161/01.CIR.0000121425.42966.F1
   Ren JQ, 2013, STEM CELL RES, V11, P1060, DOI 10.1016/j.scr.2013.07.005
   Rizzo R, 2008, CYTOTHERAPY, V10, P364, DOI 10.1080/14653240802105299
   Robertson CS, 2014, JAMA-J AM MED ASSOC, V312, P36, DOI 10.1001/jama.2014.6490
   Rojewski MT, 2008, TRANSFUS MED HEMOTH, V35, P168, DOI 10.1159/000129013
   Rüster B, 2006, BLOOD, V108, P3938, DOI 10.1182/blood-2006-05-025098
   Sanchez-Ramos J, 2000, EXP NEUROL, V164, P247, DOI 10.1006/exnr.2000.7389
   Sato K, 2007, BLOOD, V109, P228, DOI 10.1182/blood-2006-02-002246
   Schizas N, 2018, CELL TISSUE RES, V372, P493, DOI 10.1007/s00441-018-2808-z
   Schmidt A, 2006, EUR J CELL BIOL, V85, P1179, DOI 10.1016/j.ejcb.2006.05.015
   Scuteri A, 2011, CURR STEM CELL RES T, V6, P82, DOI 10.2174/157488811795495486
   Segers VFM, 2006, AM J PHYSIOL-HEART C, V290, pH1370, DOI 10.1152/ajpheart.00523.2005
   Sheikh AM, 2011, NEUROBIOL DIS, V41, P717, DOI 10.1016/j.nbd.2010.12.009
   Shen Q, 2016, CELL PHYSIOL BIOCHEM, V38, P748, DOI 10.1159/000443031
   Siegel G, 2013, BMC MED, V11, DOI 10.1186/1741-7015-11-146
   Skolnick BE, 2014, NEW ENGL J MED, V371, P2467, DOI 10.1056/NEJMoa1411090
   Soleimani M, 2009, NAT PROTOC, V4, P102, DOI 10.1038/nprot.2008.221
   Sordi V, 2009, TRANSPLANTATION, V87, pS42, DOI 10.1097/TP.0b013e3181a28533
   Sotiropoulou PA, 2006, STEM CELLS, V24, P74, DOI 10.1634/stemcells.2004-0359
   Spaggiari GM, 2006, BLOOD, V107, P1484, DOI 10.1182/blood-2005-07-2775
   Steingen C, 2008, J MOL CELL CARDIOL, V44, P1072, DOI 10.1016/j.yjmcc.2008.03.010
   Sugiyama T, 2006, IMMUNITY, V25, P977, DOI 10.1016/j.immuni.2006.10.016
   Sun D, 2010, J NEUROTRAUM, V27, P923, DOI 10.1089/neu.2009.1209
   Sun D, 2009, EXP NEUROL, V216, P56, DOI 10.1016/j.expneurol.2008.11.011
   Sun JM, 2015, EXP NEUROL, V272, P78, DOI 10.1016/j.expneurol.2015.03.011
   Taber KH, 2006, J NEUROPSYCH CLIN N, V18, P141, DOI 10.1176/appi.neuropsych.18.2.141
   Taylor CA, 2017, MMWR SURVEILL SUMM, V66, P1, DOI 10.15585/mmwr.ss6609a1
   Thau-Zuchman O, 2010, J CEREBR BLOOD F MET, V30, P1008, DOI 10.1038/jcbfm.2009.271
   Tian CL, 2013, EXP CLIN TRANSPLANT, V11, P176, DOI 10.6002/ect.2012.0053
   Tögel F, 2007, AM J PHYSIOL-RENAL, V292, pF1626, DOI 10.1152/ajprenal.00339.2006
   Tugwell BD, 2005, ANN INTERN MED, V143, P648, DOI 10.7326/0003-4819-143-9-200511010-00008
   Uccelli A, 2008, NAT REV IMMUNOL, V8, P726, DOI 10.1038/nri2395
   VANVLASSELAER P, 1994, BLOOD, V84, P753, DOI 10.1182/blood.V84.3.753.bloodjournal843753
   Vasandan AB, 2016, SCI REP-UK, V6, DOI 10.1038/srep38308
   Ventura RE, 2014, LANCET NEUROL, V13, P1006, DOI 10.1016/S1474-4422(14)70111-5
   Vlassov AV, 2012, BBA-GEN SUBJECTS, V1820, P940, DOI 10.1016/j.bbagen.2012.03.017
   Wagner W, 2008, PLOS ONE, V3, DOI 10.1371/journal.pone.0002213
   Walker PA, 2009, DIS MODEL MECH, V2, P23, DOI 10.1242/dmm.001198
   Wang S, 2013, BRAIN RES, V1532, P76, DOI 10.1016/j.brainres.2013.08.001
   Wang Z, 2015, STEM CELLS, V33, P456, DOI 10.1002/stem.1878
   Wang ZG, 2017, EXP THER MED, V13, P3613, DOI 10.3892/etm.2017.4423
   Wang ZT, 2013, J MOL NEUROSCI, V49, P409, DOI 10.1007/s12031-012-9908-0
   Wei L, 2017, PROG NEUROBIOL, V157, P49, DOI 10.1016/j.pneurobio.2017.03.003
   Williams AM, 2019, J NEUROTRAUM, V36, P54, DOI 10.1089/neu.2018.5711
   Wu LW, 2014, TRANSPL IMMUNOL, V30, P122, DOI 10.1016/j.trim.2014.03.001
   Xin HQ, 2013, J CEREBR BLOOD F MET, V33, P1711, DOI 10.1038/jcbfm.2013.152
   Xiong Y, 2017, NEURAL REGEN RES, V12, P19, DOI 10.4103/1673-5374.198966
   Xiong Y, 2009, BRAIN RES, V1263, P183, DOI 10.1016/j.brainres.2009.01.032
   Zaim M, 2012, ANN HEMATOL, V91, P1175, DOI 10.1007/s00277-012-1438-x
   Zanier ER, 2014, NEUROTHERAPEUTICS, V11, P679, DOI 10.1007/s13311-014-0277-y
   Zanier ER, 2011, CRIT CARE MED, V39, P2501, DOI 10.1097/CCM.0b013e31822629ba
   Zhang R, 2013, J NEUROINFLAMM, V10, DOI 10.1186/1742-2094-10-106
   Zhang YL, 2017, NEUROCHEM INT, V111, P69, DOI 10.1016/j.neuint.2016.08.003
   Zhang YL, 2015, J NEUROSURG, V122, P856, DOI 10.3171/2014.11.JNS14770
   Zhao YH, 2016, STEM CELLS, V34, P1263, DOI 10.1002/stem.2310
   Ziebell JM, 2010, NEUROTHERAPEUTICS, V7, P22, DOI 10.1016/j.nurt.2009.10.016
NR 189
TC 96
Z9 108
U1 1
U2 43
PU WALTER DE GRUYTER GMBH
PI BERLIN
PA GENTHINER STRASSE 13, D-10785 BERLIN, GERMANY
SN 0334-1763
EI 1607-8470
J9 REV NEUROSCIENCE
JI Rev. Neurosci.
PD DEC
PY 2019
VL 30
IS 8
BP 839
EP 855
DI 10.1515/revneuro-2019-0002
PG 17
WC Neurosciences
WE Science Citation Index Expanded (SCI-EXPANDED)
SC Neurosciences & Neurology
GA JQ0ST
UT WOS:000498665600004
PM 31203262
DA 2026-02-11
ER

PT J
AU Kadota, T
   Fujita, Y
   Araya, J
   Ochiya, T
   Kuwano, K
AF Kadota, Tsukasa
   Fujita, Yu
   Araya, Jun
   Ochiya, Takahiro
   Kuwano, Kazuyoshi
TI Extracellular vesicle-mediated cellular crosstalk in lung repair,
   remodelling and regeneration
SO EUROPEAN RESPIRATORY REVIEW
LA English
DT Article
ID MESENCHYMAL STROMAL CELLS; PLURIPOTENT STEM-CELLS; PULMONARY-FIBROSIS;
   SOCS PROTEINS; EMERGING ROLE; SELF-RENEWAL; ALVEOLAR; EXOSOMES;
   MICROVESICLES; INJURY
AB The unperturbed lung is highly quiescent, with a remarkably low level of cell turnover. However, once damaged, the lung shows an extensive regenerative capacity, with resident progenitor cell populations re-entering the cell cycle and differentiating to promote repair. This quick and dramatic repair response requires interactions among more than 40 different cell lineages in the lung, and defects in any of these processes can lead to various lung pathologies. Understanding the mechanisms of interaction in lung injury, repair and regeneration thus has considerable practical and therapeutic implications. Moreover, therapeutic strategies for replacing lung progenitor cells and their progeny through cell therapy have gained increasing attention. In the last decade, extracellular vesicles (EVs), including exosomes, have been recognised as paracrine mediators through the transfer of biological cargo. Recent work has revealed that EVs are involved in lung homeostasis and diseases. In addition, EVs derived from specific cells or tissues have proven to he a promising cell-free modality for the treatment of lung diseases. This review highlights the EV-mediated cellular crosstalk that regulates lung homeostasis and discusses the potential of EV therapeutics for lung regenerative medicine.
C1 [Kadota, Tsukasa; Fujita, Yu; Araya, Jun; Kuwano, Kazuyoshi] Jikei Univ, Dept Internal Med, Div Resp Dis, Sch Med, Tokyo, Japan.
   [Kadota, Tsukasa; Fujita, Yu] Jikei Univ, Dept Translat Res Exosomes, Sch Med, Tokyo, Japan.
   [Ochiya, Takahiro] Tokyo Med Univ, Inst Med Sci, Tokyo, Japan.
C3 Jikei University; Jikei University; Tokyo Medical University
RP Fujita, Y (corresponding author), Jikei Univ, Dept Internal Med, Div Resp Dis, Sch Med, Tokyo, Japan.; Fujita, Y (corresponding author), Jikei Univ, Dept Translat Res Exosomes, Sch Med, Tokyo, Japan.
EM yuugot@jikei.ac.jp
RI Kadota, Tsukasa/GPK-3348-2022; Ochiya, Takahiro/AAH-7585-2019
OI Kadota, Tsukasa/0000-0002-9533-7241; 
FU Japan Society for the Promotion of Science KAKENHI [19K17649, 21H02930];
   Japan Agency for Medical Research and Development, AMED [JP20fk0108284,
   JP21ym0126007]; Grants-in-Aid for Scientific Research [19K17649,
   21H02930] Funding Source: KAKEN
FX This work was partially supported by Japan Society for the Promotion of
   Science KAKENHI (grants: 19K17649, 21H02930) and Japan Agency for
   Medical Research and Development, AMED (grants: JP20fk0108284,
   JP21ym0126007) to Y. Fujita. Funding information for this article has
   been deposited with the Crossref Funder Registry.
CR Balasooriya GI, 2017, DEVELOPMENT, V144, P1600, DOI 10.1242/dev.135681
   Balasubramaniam V, 2010, AM J PHYSIOL-LUNG C, V298, pL315, DOI 10.1152/ajplung.00089.2009
   Barkauskas CE, 2017, DEVELOPMENT, V144, P986, DOI 10.1242/dev.140103
   Barkauskas CE, 2013, J CLIN INVEST, V123, P3025, DOI 10.1172/JCI68782
   Basil MC, 2020, CELL STEM CELL, V26, P482, DOI 10.1016/j.stem.2020.03.009
   Beers MF, 2011, J CLIN INVEST, V121, P2065, DOI 10.1172/JCI45961
   Bourdonnay E, 2015, J EXP MED, V212, P729, DOI 10.1084/jem.20141675
   Brechbuhl HM, 2011, AM J PATHOL, V179, P367, DOI 10.1016/j.ajpath.2011.03.016
   Butler JP, 2012, NEW ENGL J MED, V367, P244, DOI 10.1056/NEJMoa1203983
   Byrne AJ, 2015, THORAX, V70, P1189, DOI 10.1136/thoraxjnl-2015-207020
   Chacón-Martínez CA, 2018, DEVELOPMENT, V145, DOI 10.1242/dev.165399
   Chambers DC, 2014, RESPIROLOGY, V19, P1013, DOI 10.1111/resp.12343
   Chanda D, 2019, AM J RESP CELL MOL, V60, P279, DOI 10.1165/rcmb.2018-0062OC
   Cho IJ, 2019, STEM CELL REP, V12, P1190, DOI 10.1016/j.stemcr.2019.05.012
   Chung MI, 2018, DEVELOPMENT, V145, DOI 10.1242/dev.163014
   Dane DM, 2020, J APPL PHYSIOL, V129, P1051, DOI 10.1152/japplphysiol.00205.2020
   de Jong OG, 2012, J EXTRACELL VESICLES, V1, DOI 10.3402/jev.v1i0.18396
   Desai TJ, 2014, NATURE, V507, P190, DOI 10.1038/nature12930
   Ding BS, 2011, CELL, V147, P539, DOI 10.1016/j.cell.2011.10.003
   Dinh PUC, 2020, NAT COMMUN, V11, DOI 10.1038/s41467-020-14344-7
   Draijer C, 2020, FASEB J, V34, P4718, DOI 10.1096/fj.201903089R
   Flozak AS, 2010, J BIOL CHEM, V285, P3157, DOI 10.1074/jbc.M109.070326
   Franks Teri J, 2008, Proc Am Thorac Soc, V5, P763, DOI 10.1513/pats.200803-025HR
   Fujita Y, 2018, J CLIN MED, V7, DOI 10.3390/jcm7100355
   Fujita Y, 2015, J EXTRACELL VESICLES, V4, DOI 10.3402/jev.v4.28388
   Fujita Y, 2015, TRENDS MOL MED, V21, P533, DOI 10.1016/j.molmed.2015.07.004
   Gazdhar A, 2018, STEM CELLS, V36, P616, DOI 10.1002/stem.2752
   Gazdhar A, 2014, STEM CELL RES THER, V5, DOI 10.1186/scrt513
   Genschmer KR, 2019, CELL, V176, P113, DOI 10.1016/j.cell.2018.12.002
   Giangreco A, 2012, J PATHOL, V226, P575, DOI 10.1002/path.3962
   Glassberg MK, 2017, CHEST, V151, P971, DOI 10.1016/j.chest.2016.10.061
   Green J, 2016, AM J RESP CELL MOL, V54, P532, DOI 10.1165/rcmb.2015-0095OC
   Guiot J, 2020, THORAX, V75, P870, DOI 10.1136/thoraxjnl-2019-214077
   Gupta R, 2019, AM J RESP CELL MOL, V60, P209, DOI 10.1165/rcmb.2018-0156OC
   Gupte VV, 2009, AM J RESP CRIT CARE, V180, P424, DOI 10.1164/rccm.200811-1794OC
   György B, 2011, CELL MOL LIFE SCI, V68, P2667, DOI 10.1007/s00018-011-0689-3
   Haj-Salem I, 2018, ALLERGY, V73, P178, DOI 10.1111/all.13234
   Han XP, 2018, CELL, V172, P1091, DOI 10.1016/j.cell.2018.02.001
   Hogan BLM, 2014, CELL STEM CELL, V15, P123, DOI 10.1016/j.stem.2014.07.012
   Hung LY, 2019, MUCOSAL IMMUNOL, V12, P64, DOI 10.1038/s41385-018-0096-2
   Islam MN, 2012, NAT MED, V18, P759, DOI 10.1038/nm.2736
   Iwasaki A, 2017, NAT REV IMMUNOL, V17, P7, DOI 10.1038/nri.2016.117
   Kadota T, 2021, J EXTRACELL VESICLES, V10, DOI [10.1101/2020.10.22.349761, 10.1002/jev2.12124]
   Kadota T, 2020, AM J RESP CELL MOL, V63, P623, DOI 10.1165/rcmb.2020-0002OC
   Kadota T, 2018, MOL ASPECTS MED, V60, P92, DOI 10.1016/j.mam.2017.11.005
   Kadota T, 2016, INT J MOL SCI, V17, DOI 10.3390/ijms17111801
   Katsura H, 2020, CELL STEM CELL, V27, P890, DOI 10.1016/j.stem.2020.10.005
   Katsura H, 2019, STEM CELL REP, V12, P657, DOI 10.1016/j.stemcr.2019.02.013
   Khalaj K, 2020, J EXTRACELL VESICLES, V9, DOI 10.1080/20013078.2020.1795365
   Khatri M, 2018, STEM CELL RES THER, V9, DOI 10.1186/s13287-018-0774-8
   Kosaka N, 2016, J CLIN INVEST, V126, P1163, DOI 10.1172/JCI81130
   Kosaka N, 2013, J BIOL CHEM, V288, P10849, DOI 10.1074/jbc.M112.446831
   Kosaka N, 2010, J BIOL CHEM, V285, P17442, DOI 10.1074/jbc.M110.107821
   Kulshreshtha A, 2013, J ALLERGY CLIN IMMUN, V131, P1194, DOI 10.1016/j.jaci.2012.12.1565
   Kumar PA, 2011, CELL, V147, P525, DOI 10.1016/j.cell.2011.10.001
   Lacy SH, 2019, AM J RESP CELL MOL, V60, P269, DOI 10.1165/rcmb.2017-0248OC
   Leach JP, 2018, GENE DEV, V32, P1461, DOI 10.1101/gad.319418.118
   Lechner AJ, 2017, CELL STEM CELL, V21, P120, DOI 10.1016/j.stem.2017.03.024
   Lee C, 2012, CIRCULATION, V126, P2601, DOI 10.1161/CIRCULATIONAHA.112.114173
   Lee JH, 2017, CELL, V170, P1149, DOI 10.1016/j.cell.2017.07.028
   Li JW, 2019, EUR J PHARMACOL, V852, P68, DOI 10.1016/j.ejphar.2019.01.022
   Lukomska B, 2019, STEM CELLS INT, V2019, DOI 10.1155/2019/9628536
   Lynch TJ, 2016, STEM CELLS, V34, P2758, DOI 10.1002/stem.2443
   Mahoney JE, 2014, DEV CELL, V30, P137, DOI 10.1016/j.devcel.2014.06.003
   Martin-Medina A, 2018, AM J RESP CRIT CARE, V198, P1527, DOI 10.1164/rccm.201708-1580OC
   Mathieu M, 2019, NAT CELL BIOL, V21, P9, DOI 10.1038/s41556-018-0250-9
   McConnell AM, 2016, CELL REP, V17, P2173, DOI 10.1016/j.celrep.2016.11.007
   Menasché P, 2018, NAT REV CARDIOL, V15, P659, DOI 10.1038/s41569-018-0013-0
   Mitchell A, 2020, AM J TRANSL RES, V12, P292
   Monsel A, 2015, AM J RESP CRIT CARE, V192, P324, DOI 10.1164/rccm.201410-1765OC
   Montoro DT, 2018, NATURE, V560, P319, DOI 10.1038/s41586-018-0393-7
   Mori M, 2015, DEVELOPMENT, V142, P258, DOI 10.1242/dev.116855
   Muralidharan-Chari V, 2010, J CELL SCI, V123, P1603, DOI 10.1242/jcs.064386
   Nabhan AN, 2018, SCIENCE, V359, P1118, DOI 10.1126/science.aam6603
   Pardo A, 2021, AM J RESP CELL MOL, V64, P163, DOI 10.1165/rcmb.2020-0373PS
   Pardo-Saganta A, 2015, NATURE, V523, P597, DOI 10.1038/nature14553
   Pardo-Saganta A, 2015, CELL STEM CELL, V16, P184, DOI 10.1016/j.stem.2015.01.002
   Peng T, 2015, NATURE, V526, P578, DOI 10.1038/nature14984
   Pittenger MF, 1999, SCIENCE, V284, P143, DOI 10.1126/science.284.5411.143
   Plasschaert LW, 2018, NATURE, V560, P377, DOI 10.1038/s41586-018-0394-6
   Pociask DA, 2013, AM J PATHOL, V182, P1286, DOI 10.1016/j.ajpath.2012.12.007
   Quan Y, 2017, STEM CELL RES THER, V8, DOI 10.1186/s13287-017-0586-2
   Raposo G, 2013, J CELL BIOL, V200, P373, DOI 10.1083/jcb.201211138
   Rock JR, 2011, ANNU REV CELL DEV BI, V27, P493, DOI 10.1146/annurev-cellbio-100109-104040
   Rock JR, 2011, CELL STEM CELL, V8, P639, DOI 10.1016/j.stem.2011.04.003
   Rock JR, 2009, P NATL ACAD SCI USA, V106, P12771, DOI 10.1073/pnas.0906850106
   Russell AE, 2019, J EXTRACELL VESICLES, V8, DOI 10.1080/20013078.2019.1684862
   Serrano-Mollar A, 2007, AM J RESP CRIT CARE, V176, P1261, DOI 10.1164/rccm.200610-1491OC
   Serrano-Mollar A, 2016, CHEST, V150, P533, DOI 10.1016/j.chest.2016.03.021
   Shivaraju M, 2021, SCIENCE, V371, P52, DOI 10.1126/science.aba0629
   Silva JD, 2021, EUR RESPIR J, V58, DOI 10.1183/13993003.02978-2020
   Sirianni FE, 2003, AM J RESP CRIT CARE, V168, P1532, DOI 10.1164/rccm.200303-371OC
   Soni S, 2021, AM J PHYSIOL-LUNG C, V320, pL73, DOI 10.1152/ajplung.00099.2020
   Tadokoro T, 2016, DEVELOPMENT, V143, P764, DOI 10.1242/dev.126656
   Tadokoro T, 2014, P NATL ACAD SCI USA, V111, pE3641, DOI 10.1073/pnas.1409781111
   Takahashi K, 2007, CELL, V131, P861, DOI 10.1016/j.cell.2007.11.019
   Takahashi K, 2006, CELL, V126, P663, DOI 10.1016/j.cell.2006.07.024
   Tang XD, 2017, STEM CELLS, V35, P1849, DOI 10.1002/stem.2619
   Tata PR, 2017, DEVELOPMENT, V144, P755, DOI 10.1242/dev.143784
   Théry C, 2018, J EXTRACELL VESICLES, V7, DOI 10.1080/20013078.2018.1535750
   Tkach M, 2016, CELL, V164, P1226, DOI 10.1016/j.cell.2016.01.043
   Travaglini KJ, 2020, NATURE, V587, DOI 10.1038/s41586-020-2922-4
   Vaughan AE, 2015, NATURE, V517, P621, DOI 10.1038/nature14112
   Vining KH, 2017, NAT REV MOL CELL BIO, V18, P728, DOI 10.1038/nrm.2017.108
   Vizoso FJ, 2017, INT J MOL SCI, V18, DOI 10.3390/ijms18091852
   Volckaert T, 2017, DEV CELL, V43, P48, DOI 10.1016/j.devcel.2017.09.003
   Volckaert T, 2011, J CLIN INVEST, V121, P4409, DOI 10.1172/JCI58097
   Wang LL, 2019, INFLAMMATION, V42, P199, DOI 10.1007/s10753-018-0884-6
   Wei XX, 2020, CELL DEATH DIS, V11, DOI 10.1038/s41419-020-02857-4
   Willis GR, 2020, J EXTRACELL VESICLES, V9, DOI 10.1080/20013078.2020.1790874
   Xu X, 2018, BONE RES, V6, DOI 10.1038/s41413-017-0005-4
   Yáñez-Mó M, 2015, J EXTRACELL VESICLES, V4, DOI 10.3402/jev.v4.27066
   Yi XM, 2019, EXP CELL RES, V383, DOI 10.1016/j.yexcr.2019.05.035
   Yoshimura A, 2007, NAT REV IMMUNOL, V7, P454, DOI 10.1038/nri2093
   Youk J, 2020, CELL STEM CELL, V27, P905, DOI 10.1016/j.stem.2020.10.004
   Zacharias WJ, 2018, NATURE, V555, P251, DOI 10.1038/nature25786
   Zepp JA, 2019, NAT REV MOL CELL BIO, V20, P551, DOI 10.1038/s41580-019-0141-3
   Zepp JA, 2017, CELL, V170, P1134, DOI 10.1016/j.cell.2017.07.034
   Zhou Y, 2019, CRIT CARE, V23, DOI 10.1186/s13054-019-2339-3
   Zhou YY, 2019, J CLIN MED, V8, DOI 10.3390/jcm8071025
   Zhu YG, 2014, STEM CELLS, V32, P116, DOI 10.1002/stem.1504
   Zhu ZW, 2017, J LEUKOCYTE BIOL, V101, P1349, DOI 10.1189/jlb.3A1116-483R
   Zuo W, 2015, NATURE, V517, P616, DOI 10.1038/nature13903
   Zysman M, 2020, AM J RESP CRIT CARE, V202, P1088, DOI 10.1164/rccm.201908-1573OC
NR 124
TC 22
Z9 22
U1 0
U2 12
PU EUROPEAN RESPIRATORY SOC JOURNALS LTD
PI SHEFFIELD
PA 442 GLOSSOP RD, SHEFFIELD S10 2PX, ENGLAND
SN 0905-9180
EI 1600-0617
J9 EUR RESPIR REV
JI Eur. Respir. Rev.
PD MAR 31
PY 2022
VL 31
IS 163
AR 210106
DI 10.1183/16000617.0106-2021
PG 13
WC Respiratory System
WE Science Citation Index Expanded (SCI-EXPANDED)
SC Respiratory System
GA 0N9QJ
UT WOS:000783164100002
PM 35082125
OA Green Submitted, gold
DA 2026-02-11
ER

PT J
AU Ramirez-Fernandez, O
   Zuñiga-Aguilar, E
AF Ramirez-Fernandez, Odin
   Zuniga-Aguilar, Esmeralda
TI A review from mesenchymal stem-cells and their small extracellular
   vesicles in tissue engineering
SO BIOCELL
LA English
DT Review
DE Tissue engineering; Mesenchymal stem cells; Small extracellular
   vesicles; Acute graft-versus-host disease; Cell culture; Cell
   differentiation
ID HUMAN-BONE-MARROW; UMBILICAL-CORD BLOOD; HUMAN ADIPOSE-TISSUE;
   VERSUS-HOST-DISEASE; EX-VIVO EXPANSION; STROMAL CELLS; PROGENITOR CELLS;
   INTERNATIONAL-SOCIETY; ENDOTHELIAL-CELLS; PRECURSOR CELLS
AB This review aims to offer a vision of the clinical reality of cell therapy today in intensive medicine. For this, it has been carried out a description of the properties, functions, and Mesenchymal Stem Cells (MSCS) sources to subsequently address the evidence in preclinical models and studies clinical trials with whole cells and models attributed to small extracellular vesicles (sEVs), nanoparticles made up of microvesicles secreted by cells with an effect on the extracellular matrix, and their impact as an alternative towards cell-free regenerative medicine. MSCs are cells that enhance the regenerative capacity which can be differentiated typically in different lineages committed as bone, cartilage, and adipose tissue. On the other hand, small extracellular vesicles are structures that participate notoriously and crucially in intercellular communication, which has led to a change in the concept of the functions and the role that these vesicles play in living organisms, in the restoration of damaged tissues and the inflammatory response and immunological. We present the mechanisms that are involved in the applications of MSCS as whole cells and their sEVs in cell therapy and cell-free therapy as an alternative in regenerative medicine. Considering the structural loss that occurs after surgical procedures for cystic and tumoral pathology in periodontitis, as well as the maxillary atrophy that determines the rehabilitation with dental implants, it is imperative to find satisfactory solutions. The opportunity provided by the findings in stem cells is a recent introduction in the field of oral surgery, based on the regenerative potential that these cells possess to restore defects at different levels of the oral cavity. This review aims to discover the real applications that stem cells may have in our treatments shortly.
C1 [Ramirez-Fernandez, Odin] Univ Tecnol Mexico UNITEC Mexico Campus Linea, Mexico City 11320, DF, Mexico.
   [Ramirez-Fernandez, Odin] Univ Politecn Chiapas, Dept Biomed Engineer, Suchiapa 29150, Mexico.
   [Zuniga-Aguilar, Esmeralda] Univ Autonoma Ciudad Juarez, Inst Ingn & Tecnol, Dept Elect & Computat Engn, Ciudad Juarez 32310, Chihuahua, Mexico.
C3 Universidad Autonoma de Ciudad Juarez
RP Zuñiga-Aguilar, E (corresponding author), Univ Autonoma Ciudad Juarez, Inst Ingn & Tecnol, Dept Elect & Computat Engn, Ciudad Juarez 32310, Chihuahua, Mexico.
EM esmeralda.zuniga@uacj.mx
CR Abraham A, 2020, STEM CELL TRANSL MED, V9, P28, DOI 10.1002/sctm.19-0205
   Alvarez ML, 2012, KIDNEY INT, V82, P1024, DOI 10.1038/ki.2012.256
   Angelos MG, 2015, CURR OPIN ORGAN TRAN, V20, P663, DOI 10.1097/MOT.0000000000000244
   [Anonymous], 2016, HUMANBIOTECHNOLOGY S
   Asahara T, 1997, SCIENCE, V275, P964, DOI 10.1126/science.275.5302.964
   ASHTON BA, 1980, CLIN ORTHOP RELAT R, P294
   BAB I, 1986, J CELL SCI, V84, P139
   Bajada S, 2008, J TISSUE ENG REGEN M, V2, P169, DOI 10.1002/term.83
   Bieback Karen, 2010, World J Stem Cells, V2, P81, DOI 10.4252/wjsc.v2.i4.81
   Blazquez R, 2014, FRONT IMMUNOL, V5, DOI 10.3389/fimmu.2014.00556
   Börger V, 2017, INT J MOL SCI, V18, DOI 10.3390/ijms18071450
   Burrello J, 2016, FRONT CELL DEV BIOL, V4, DOI 10.3389/fcell.2016.00083
   Campagnoli C, 2001, BLOOD, V98, P2396, DOI 10.1182/blood.V98.8.2396
   CASTROMALASPINA H, 1980, BLOOD, V56, P289
   Chen B, 2017, STEM CELL TRANSL MED, V6, P1753, DOI 10.1002/sctm.16-0477
   Chen CC, 2016, CELL MOL BIOENG, V9, P509, DOI 10.1007/s12195-016-0458-3
   Chen W, 2018, MACROMOL BIOSCI, V18, DOI 10.1002/mabi.201700242
   Cohen JA, 2013, J NEUROL SCI, V333, P43, DOI 10.1016/j.jns.2012.12.009
   Colter DC, 2000, P NATL ACAD SCI USA, V97, P3213, DOI 10.1073/pnas.070034097
   Cvjetkovic A, 2014, J EXTRACELL VESICLES, V3, DOI 10.3402/jev.v3.23111
   Davis ME, 2016, CIRC RES, V119, P1280, DOI 10.1161/CIRCRESAHA.116.309942
   Desrochers LM, 2016, DEV CELL, V37, P301, DOI 10.1016/j.devcel.2016.04.019
   DiGirolamo CM, 1999, BRIT J HAEMATOL, V107, P275, DOI 10.1046/j.1365-2141.1999.01715.x
   Ding DC, 2015, CELL TRANSPLANT, V24, P339, DOI 10.3727/096368915X686841
   Dominici M, 2006, CYTOTHERAPY, V8, P315, DOI 10.1080/14653240600855905
   Duscher D, 2016, GERONTOLOGY, V62, P216, DOI 10.1159/000381877
   Eom YW, 2015, KOREAN J INTERN MED, V30, P580, DOI 10.3904/kjim.2015.30.5.580
   Flores-Figueroa E, 2005, LEUKEMIA RES, V29, P215, DOI 10.1016/j.leukres.2004.06.011
   FRIEDENSTEIN AJ, 1976, EXP HEMATOL, V4, P267
   FRIEDENSTEIN AJ, 1968, TRANSPLANTATION, V6, P230, DOI 10.1097/00007890-196803000-00009
   Gálvez P, 2013, BRIT MED BULL, V105, P85, DOI 10.1093/bmb/lds036
   Gálvez P, 2011, MED CLIN-BARCELONA, V137, P645, DOI 10.1016/j.medcli.2010.12.005
   Gastpar R, 2005, CANCER RES, V65, P5238, DOI 10.1158/0008-5472.CAN-04-3804
   Giebel Bernd, 2017, Stem Cell Investig, V4, P84, DOI [10.21037/sci.2017.09.06, 10.21037/sci.2017.09.06]
   Gimble JM, 2008, TRANSFUS MED HEMOTH, V35, P228, DOI 10.1159/000124281
   Golchin A, 2020, STEM CELL REV REP, V16, P427, DOI 10.1007/s12015-020-09973-w
   Gonda K, 2008, PLAST RECONSTR SURG, V121, P401, DOI 10.1097/01.prs.0000298322.70032.bc
   Gowen A, 2020, FRONT CELL DEV BIOL, V8, DOI 10.3389/fcell.2020.00149
   Han Y, 2019, CELLS-BASEL, V8, DOI 10.3390/cells8080886
   Harrell CR, 2019, CELLS-BASEL, V8, DOI 10.3390/cells8121605
   HAYNESWORTH SE, 1992, BONE, V13, P69, DOI 10.1016/8756-3282(92)90363-2
   Heil M, 2004, CIRC RES, V94, P573, DOI 10.1161/01.RES.0000124603.46777.EB
   Herzog EL, 2003, BLOOD, V102, P3483, DOI 10.1182/blood-2003-05-1664
   Hooper C, 2012, BMC NEUROSCI, V13, DOI 10.1186/1471-2202-13-144
   Horwitz EM, 1999, NAT MED, V5, P309, DOI 10.1038/6529
   Horwitz EM, 2005, CYTOTHERAPY, V7, P393, DOI 10.1080/14653240500319234
   Hu Y, 2003, J LAB CLIN MED, V141, P342, DOI 10.1016/S0022-2143(03)00022-2
   Hur YH, 2020, STEM CELLS, V38, P469, DOI 10.1002/stem.3140
   Ibrahim AGE, 2014, STEM CELL REP, V2, P606, DOI 10.1016/j.stemcr.2014.04.006
   in't Anker PS, 2004, STEM CELLS, V22, P1338, DOI 10.1634/stemcells.2004-0058
   in 'tAnker PS, 2003, BLOOD, V102, P1548, DOI 10.1182/blood-2003-04-1291
   Jeter CR, 2009, STEM CELLS, V27, P993, DOI 10.1002/stem.29
   Jiang YH, 2002, NATURE, V418, P41, DOI 10.1038/nature00870
   Kadiyala S, 1997, TISSUE ENG, V3, P173, DOI 10.1089/ten.1997.3.173
   Kern S, 2006, STEM CELLS, V24, P1294, DOI 10.1634/stemcells.2005-0342
   Keshtkar S, 2018, STEM CELL RES THER, V9, DOI 10.1186/s13287-018-0791-7
   Kim N, 2013, KOREAN J INTERN MED, V28, P387, DOI 10.3904/kjim.2013.28.4.387
   Kinnaird T, 2004, CIRC RES, V94, P678, DOI 10.1161/01.RES.0000118601.37875.AC
   Koch CM, 2013, GENOME RES, V23, P248, DOI 10.1101/gr.141945.112
   Kong DJ, 2010, PLOS ONE, V5, DOI 10.1371/journal.pone.0012445
   Kumar LP, 2019, CYTOKINE GROWTH F R, V46, P1, DOI 10.1016/j.cytogfr.2019.04.002
   Kurtzberg J, 2014, BIOL BLOOD MARROW TR, V20, P229, DOI 10.1016/j.bbmt.2013.11.001
   Lai RC, 2015, SEMIN CELL DEV BIOL, V40, P82, DOI 10.1016/j.semcdb.2015.03.001
   Lakshmipathy U, 2005, BLOOD REV, V19, P29, DOI 10.1016/j.blre.2004.03.001
   Lane RE, 2015, SCI REP-UK, V5, DOI 10.1038/srep07639
   LAZARUS HM, 1995, BONE MARROW TRANSPL, V16, P557
   Li C, 2019, CELL TRANSPLANT, V28, P1373, DOI 10.1177/0963689719870999
   Li R, 2016, THER CLIN RISK MANAG, V12, P1171, DOI 10.2147/TCRM.S107199
   Li ZJ, 2019, INT IMMUNOPHARMACOL, V67, P268, DOI 10.1016/j.intimp.2018.12.001
   Lukomska B, 2019, STEM CELLS INT, V2019, DOI 10.1155/2019/9628536
   Marappagounder D, 2013, CELL MOL BIOL LETT, V18, P75, DOI 10.2478/s11658-012-0040-5
   Mauney JR, 2005, TISSUE ENG, V11, P787, DOI 10.1089/ten.2005.11.787
   Menard C, 2013, STEM CELLS DEV, V22, P1789, DOI 10.1089/scd.2012.0594
   METS T, 1981, MECH AGEING DEV, V15, P41, DOI 10.1016/0047-6374(81)90006-3
   NAKAHARA H, 1991, EXP CELL RES, V195, P492, DOI 10.1016/0014-4827(91)90401-F
   Nauta AJ, 2007, BLOOD, V110, P3499, DOI 10.1182/blood-2007-02-069716
   Nawaz M, 2016, STEM CELLS INT, V2016, DOI 10.1155/2016/1073140
   Oswald J, 2004, STEM CELLS, V22, P377, DOI 10.1634/stemcells.22-3-377
   Paik DT, 2020, PHARMACOL REV, V72, P320, DOI 10.1124/pr.116.013003
   Park KS, 2019, STEM CELL RES THER, V10, DOI 10.1186/s13287-019-1398-3
   Park YB, 2017, STEM CELL TRANSL MED, V6, P613, DOI 10.5966/sctm.2016-0157
   Peired AJ, 2016, STEM CELLS INT, V2016, DOI 10.1155/2016/4798639
   Pereira RF, 1998, P NATL ACAD SCI USA, V95, P1142, DOI 10.1073/pnas.95.3.1142
   PEREIRA RF, 1995, P NATL ACAD SCI USA, V92, P4857, DOI 10.1073/pnas.92.11.4857
   PIERSMA AH, 1983, BRIT J HAEMATOL, V54, P285, DOI 10.1111/j.1365-2141.1983.tb02097.x
   Pittenger MF, 1999, SCIENCE, V284, P143, DOI 10.1126/science.284.5411.143
   Prockop DJ, 2001, CYTOTHERAPY, V3, P393, DOI 10.1080/146532401753277229
   Qian XL, 2021, STEM CELL REV REP, V17, P411, DOI 10.1007/s12015-020-10040-7
   Qiu GG, 2018, STEM CELL RES THER, V9, DOI 10.1186/s13287-018-1069-9
   Reissis D, 2016, EXPERT OPIN BIOL TH, V16, P535, DOI 10.1517/14712598.2016.1145651
   Reyes M, 2001, BLOOD, V98, P2615, DOI 10.1182/blood.V98.9.2615
   Ryan JM, 2007, CLIN EXP IMMUNOL, V149, P353, DOI 10.1111/j.1365-2249.2007.03422.x
   Ryan Jennifer M, 2005, J Inflamm (Lond), V2, P8, DOI 10.1186/1476-9255-2-8
   Safford KM, 2002, BIOCHEM BIOPH RES CO, V294, P371, DOI 10.1016/S0006-291X(02)00469-2
   Sandhu JS, 1996, BLOOD, V88, P1973, DOI 10.1182/blood.V88.6.1973.bloodjournal8861973
   Sarker S, 2014, J TRANSL MED, V12, DOI 10.1186/1479-5876-12-204
   Sung BH, 2017, CELL ADHES MIGR, V11, P187, DOI 10.1080/19336918.2016.1273307
   Tofiño-Vian M, 2018, CELL PHYSIOL BIOCHEM, V47, P11, DOI 10.1159/000489739
   Trounson A, 2015, CELL STEM CELL, V17, P11, DOI 10.1016/j.stem.2015.06.007
   Tse W, 2000, BLOOD, V96, P112
   Urbanelli Lorena, 2015, Recent Pat CNS Drug Discov, V10, P10, DOI 10.2174/1574889810666150702124059
   WAKITANI S, 1995, MUSCLE NERVE, V18, P1417, DOI 10.1002/mus.880181212
   Wang HS, 2004, STEM CELLS, V22, P1330, DOI 10.1634/stemcells.2004-0013
   Yen BL, 2005, STEM CELLS, V23, P3, DOI 10.1634/stemcells.2004-0098
   Yuan O, 2019, STEM CELLS DEV, V28, P398, DOI 10.1089/scd.2018.0200
   Yukawa H, 2017, ANAL CHEM, V89, P2671, DOI 10.1021/acs.analchem.6b04763
   Zhang B, 2016, INT J MOL SCI, V17, DOI 10.3390/ijms17020174
   Zhao K, 2015, BIOL BLOOD MARROW TR, V21, P97, DOI 10.1016/j.bbmt.2014.09.030
   Zhao LR, 2002, EXP NEUROL, V174, P11, DOI 10.1006/exnr.2001.7853
   Zomer HD, 2015, STEM CELLS CLONING, V8, P125, DOI 10.2147/SCCAA.S88036
   Zuk PA, 2002, MOL BIOL CELL, V13, P4279, DOI 10.1091/mbc.E02-02-0105
NR 111
TC 2
Z9 2
U1 0
U2 30
PU TECH SCIENCE PRESS
PI HENDERSON
PA 871 CORONADO CENTER DR, SUTE 200, HENDERSON, NV 89052 USA
SN 0327-9545
EI 1667-5746
J9 BIOCELL
JI Biocell
PY 2022
VL 46
IS 2
BP 325
EP 338
DI 10.32604/biocell.2022.016892
PG 14
WC Biology
WE Science Citation Index Expanded (SCI-EXPANDED)
SC Life Sciences & Biomedicine - Other Topics
GA WL0DC
UT WOS:000710086100004
OA gold
DA 2026-02-11
ER

PT J
AU Ksouri, R
   Odabas, S
   Saglam, ASY
AF Ksouri, Rihab
   Odabas, Sedat
   Saglam, Atiye Seda Yar
TI Exosome loaded 3D printed magnetic PLA constructs: a candidate for bone
   tissue engineering
SO PROGRESS IN ADDITIVE MANUFACTURING
LA English
DT Article
DE Magnetic PLA; 3D printing; Exosome; Bone regeneration; Osteogenic
   differentiation
ID STEM-CELLS; NANOPARTICLES; CARTILAGE; SCAFFOLDS; FIELDS
AB 3D printing technologies leftovers the utmost sightings in tissue engineering as they can reiterate structural motifs present in natural materials by supplying the aptitude to adapt and respond to exterior stimuli, allowing the prospect of producing exceptional architecture with diverse complexity rates. Recently combining 3D structures with extracellular vesicles remains the safest method for cell-free therapy. Therapies based on the delivery of multiple growth factors or vesicles such as exosomes using 3D printed constructs offer a promising approach for optimal bone defect management. In this study, it is established that the 3D-printed constructs hold an excellent property and cytocompatibility. Likewise, the activation of bone regeneration and the mineralization process has been confirmed by Alizarin Red and alkaline phosphatase activity. It is evidenced that osteosarcoma cells-derived exosomes can control better the expression of the osteogenesis-related marker, especially in the living construct 3D-magnetic PLA (mag PLA). This was confirmed by the differentiation of human mesenchymal stem cells following the upregulation of RUNX2, COL1A1, OPN, and OSC. Thus, these results evinced that exosomes associated with magnetic particles may enhance growth-factor-free bone regeneration, in association with a boosted differentiation offering a novel regulatory system in the osteogenesis evolution. Thus, it is believed as one of the new strategies to improve biomaterial engraftment of great appeal in regenerative medicine.
C1 [Ksouri, Rihab; Odabas, Sedat] Ankara Univ, Dept Chem, Biomat & Tissue Engn Lab, TR-06560 Ankara, Turkiye.
   [Ksouri, Rihab; Odabas, Sedat] Ankara Univ, Interdisiplinary Res Unit Adv Mat INTRAM, TR-06560 Ankara, Turkiye.
   [Saglam, Atiye Seda Yar] Gazi Univ, Fac Med, Dept Med Biol & Genet, Ankara, Turkiye.
C3 Ankara University; Ankara University; Gazi University
RP Ksouri, R (corresponding author), Ankara Univ, Dept Chem, Biomat & Tissue Engn Lab, TR-06560 Ankara, Turkiye.; Ksouri, R (corresponding author), Ankara Univ, Interdisiplinary Res Unit Adv Mat INTRAM, TR-06560 Ankara, Turkiye.
EM ksrhb96@gmail.com; odabas@ankara.edu.tr; sedayar@gazi.edu.tr
RI Odabas, Sedat/AAG-7813-2020; Ksouri, Rihab/GXF-0164-2022
OI Ksouri, Rihab/0000-0002-6241-2989
CR Abd Elmageed ZY, 2014, STEM CELLS, V32, P983, DOI 10.1002/stem.1619
   Agarwal T, 2021, J MATER CHEM B, V9, P7608, DOI 10.1039/d1tb01335a
   Andrian T, 2021, NANOSCALE ADV, V3, P10, DOI 10.1039/d0na00454e
   Arbab AS, 2005, NMR BIOMED, V18, P383, DOI 10.1002/nbm.970
   Arno MC, 2020, NAT COMMUN, V11, DOI 10.1038/s41467-020-15206-y
   Baraclough M, 2019, ACS PHOTONICS, V6, P3003, DOI 10.1021/acsphotonics.9b01208
   BARNES FS, 1992, BIOELECTROMAGNETICS, P67, DOI 10.1002/bem.2250130708
   Berman SMC, 2011, WIRES NANOMED NANOBI, V3, P343, DOI 10.1002/wnan.140
   Bernardo MP, 2022, SCI REP-UK, V12, DOI 10.1038/s41598-022-05207-w
   Chieng BW, 2014, POLYMERS-BASEL, V6, P93, DOI 10.3390/polym6010093
   Das P, 2019, ACS APPL BIO MATER, V2, P2037, DOI 10.1021/acsabm.9b00078
   Derkus B, 2021, J MATER SCI-MATER M, V32, DOI 10.1007/s10856-020-06474-7
   Esmaeilzadeh M, 2023, Biomedical Materials & Devices, V1, P772, DOI [10.1007/s44174-023-00062-3, 10.1007/S44174-023-00062-3/METRICS, DOI 10.1007/S44174-023-00062-3/METRICS, 10.1007/s44174-023-00062-3, DOI 10.1007/S44174-023-00062-3]
   Fayol D, 2013, ADV MATER, V25, P2611, DOI 10.1002/adma.201300342
   Feng KC, 2018, SOFT MATTER, V14, P9838, DOI 10.1039/c8sm01797b
   Gasparotto M, 2022, INT J MOL SCI, V23, DOI 10.3390/ijms23031736
   Gkartzou E, 2017, MANUF REV, V4, DOI 10.1051/mfreview/2016020
   Goranov V, 2020, SCI REP-UK, V10, DOI 10.1038/s41598-020-58738-5
   Gregor A, 2017, J BIOL ENG, V11, DOI 10.1186/s13036-017-0074-3
   Grover CN, 2012, J MECH BEHAV BIOMED, V10, P62, DOI 10.1016/j.jmbbm.2012.02.028
   Hossain KMZ, 2014, BIOMACROMOLECULES, V15, P1498, DOI 10.1021/bm5001444
   Kawane T, 2018, SCI REP-UK, V8, DOI 10.1038/s41598-018-31853-0
   Li JG, 2019, J BIOMED NANOTECHNOL, V15, P500, DOI 10.1166/jbn.2019.2701
   Liao HJ, 2022, BIOMOLECULES, V12, DOI 10.3390/biom12030386
   Liu RT, 2021, NANOSCALE RES LETT, V16, DOI 10.1186/s11671-020-03457-z
   Lyu HL, 2020, FRONT CELL DEV BIOL, V8, DOI 10.3389/fcell.2020.00089
   Marew T, 2021, REGEN THER, V18, P102, DOI 10.1016/j.reth.2021.05.001
   Mohamad N, 2018, PLOS ONE, V13, DOI 10.1371/journal.pone.0191795
   Nanaki S, 2018, PHARMACEUTICS, V10, DOI 10.3390/pharmaceutics10030130
   Poller WC, 2016, J BIOMED NANOTECHNOL, V12, P337, DOI 10.1166/jbn.2016.2204
   Rezwan K, 2006, BIOMATERIALS, V27, P3413, DOI 10.1016/j.biomaterials.2006.01.039
   Lopes MS, 2012, PROCEDIA ENGINEER, V42, P1402, DOI 10.1016/j.proeng.2012.07.534
   Tan BZ, 2023, J MATER SCI TECHNOL, V136, P54, DOI 10.1016/j.jmst.2022.07.016
   Trock DH, 2000, RHEUM DIS CLIN N AM, V26, P51, DOI 10.1016/S0889-857X(05)70119-8
   Wei ZZ, 2023, INT J MOL SCI, V24, DOI 10.3390/ijms241411622
   Yang LT, 2022, SMALL, V18, DOI 10.1002/smll.202104783
   Yu B, 2017, RSC ADV, V7, P41929, DOI 10.1039/c7ra06427f
   Yuan PP, 2022, ACTA BIOMATER, V140, P659, DOI 10.1016/j.actbio.2021.12.011
NR 38
TC 4
Z9 4
U1 2
U2 10
PU SPRINGERNATURE
PI LONDON
PA CAMPUS, 4 CRINAN ST, LONDON, N1 9XW, ENGLAND
SN 2363-9512
EI 2363-9520
J9 PROG ADDIT MANUF
JI Prog. Addit. Manuf.
PD JAN
PY 2025
VL 10
IS 1
BP 247
EP 260
DI 10.1007/s40964-024-00619-8
EA APR 2024
PG 14
WC Engineering, Manufacturing; Materials Science, Multidisciplinary
WE Emerging Sources Citation Index (ESCI)
SC Engineering; Materials Science
GA P6D7G
UT WOS:001205951400002
DA 2026-02-11
ER

PT J
AU Mai, ZZ
   Chen, H
   Ye, Y
   Hu, ZY
   Sun, WJ
   Cui, L
   Zhao, XY
AF Mai, Zizhao
   Chen, Huan
   Ye, Yu
   Hu, Ziyu
   Sun, Wenjuan
   Cui, Li
   Zhao, Xinyuan
TI Translational and Clinical Applications of Dental Stem Cell-Derived
   Exosomes
SO FRONTIERS IN GENETICS
LA English
DT Review
DE dental stem cells; exosomes; regenerative medicine; tissue repair;
   clinical application
ID APICAL PAPILLA; IN-VITRO; PULP; DIFFERENTIATION; REGENERATION;
   EXPRESSION; FOLLICLE; TEETH; IDENTIFICATION; ANGIOGENESIS
AB Mesenchymal stem cells (MSCs) are promising seed cells in tissue repair and regeneration due to their featured properties of self-renewal and multipotency. However, a growing body of evidence has demonstrated that MSCs exert biological functions mainly through secreting exosomes. Exosomes, which contain RNA, proteins, lipids, and metabolites, are new players in regulating many fundamental processes and play important roles in regenerative medicine. Exosomes not only mimic the effects of their parent cells but also possess many advantages such as high drug loading capacity, low immunogenicity, excellent biocompatibility, and low side effects. Currently, a total of 6 different dental stem cells (DSCs) including dental pulp stem cells (DPSCs), stem cells from exfoliated deciduous teeth (SHEDs), periodontal ligament stem cells (PDLSCs), dental follicle progenitor cells (DFPCs), stem cells from apical papilla (SCAPs) and gingival mesenchymal stem cells (GMSCs) have been isolated and identified. DSC-derived exosomes (DSC-Exos) are actively involved in intercellular communication, anti-inflammation, osteogenesis, angiogenesis, immunomodulation, nurturing neurons, and promoting tumor cell apoptosis. In this review, we will critically review the emerging role and clinical application potential of DSC-Exos.
C1 [Mai, Zizhao; Chen, Huan; Cui, Li; Zhao, Xinyuan] Southern Med Univ, Stomatol Hosp, Guangzhou, Guangdong, Peoples R China.
   [Ye, Yu] Nanjing Med Univ, Inst Stomatol, Nanjing, Jiangsu, Peoples R China.
   [Ye, Yu] Nanjing Med Univ, Stomatol Inst, Key Lab Oral Dis Jiangsu Prov, Nanjing, Jiangsu, Peoples R China.
   [Hu, Ziyu] Nanjing Jinling Stomatol Hosp, Dept Pediat, Nanjing, Jiangsu, Peoples R China.
   [Hu, Ziyu] Sun Yat Sen Univ, Affiliated Hosp 3, Dept Stomatol, Guangzhou, Guangdong, Peoples R China.
   [Cui, Li] UCLA Sch Dent, Los Angeles, CA 90024 USA.
C3 Southern Medical University - China; Nanjing Medical University; Nanjing
   Medical University; Sun Yat Sen University
RP Cui, L; Zhao, XY (corresponding author), Southern Med Univ, Stomatol Hosp, Guangzhou, Guangdong, Peoples R China.; Cui, L (corresponding author), UCLA Sch Dent, Los Angeles, CA 90024 USA.
EM zhaoxinyuan1989@smu.edu.cn; licui@smu.edu.cn
RI Cui, Li/LOR-9604-2024; zhao, xinyuan/JAC-3801-2023
OI Cui, Li/0000-0001-9814-6945; 
FU National Natural Science Foundation of China [81901006]
FX Funding This work was supported by the National Natural Science
   Foundation of China (Nos 81901006).
CR Alcayaga-Miranda F, 2016, STEM CELLS INT, V2016, DOI 10.1155/2016/3409169
   Bajpai VK, 2012, STEM CELL RES, V8, P74, DOI 10.1016/j.scr.2011.07.003
   Campagnoli C, 2001, BLOOD, V98, P2396, DOI 10.1182/blood.V98.8.2396
   Ding G, 2010, CELLS TISSUES ORGANS, V191, P357, DOI 10.1159/000276589
   Doyle LM, 2019, CELLS-BASEL, V8, DOI 10.3390/cells8070727
   FRIEDENSTEIN AJ, 1966, J EMBRYOL EXP MORPH, V16, P381
   Gay IC, 2007, ORTHOD CRANIOFAC RES, V10, P149, DOI 10.1111/j.1601-6343.2007.00399.x
   Gronthos S, 2002, J DENT RES, V81, P531, DOI 10.1177/154405910208100806
   Gronthos S, 2000, P NATL ACAD SCI USA, V97, P13625, DOI 10.1073/pnas.240309797
   Gruber HE, 2010, TISSUE ENG PT A, V16, P2843, DOI [10.1089/ten.tea.2009.0709, 10.1089/ten.TEA.2009.0709]
   Han C, 2010, STEM CELLS DEV, V19, P1405, DOI 10.1089/scd.2009.0277
   Handa K, 2002, CONNECT TISSUE RES, V43, P406, DOI 10.1080/03008200290001023
   Haney MJ, 2015, J CONTROL RELEASE, V207, P18, DOI 10.1016/j.jconrel.2015.03.033
   Hu XL, 2019, STEM CELL RES THER, V10, DOI 10.1186/s13287-019-1278-x
   Huang CC, 2016, BIOMATERIALS, V111, P103, DOI 10.1016/j.biomaterials.2016.09.029
   Huang Xiangyu, 2021, Stem Cells Int, V2021, P6685307, DOI [10.1155/2021/6685307, 10.1155/2021/6685307]
   Iezzi I, 2019, EUR CELLS MATER, V37, P175, DOI 10.22203/eCM.v037a11
   Imanishi Y, 2021, INFLAMM REGEN, V41, DOI 10.1186/s41232-021-00163-w
   in't Anker PS, 2004, STEM CELLS, V22, P1338, DOI 10.1634/stemcells.2004-0058
   in 'tAnker PS, 2003, BLOOD, V102, P1548, DOI 10.1182/blood-2003-04-1291
   Iohara K, 2014, EXP GERONTOL, V52, P39, DOI 10.1016/j.exger.2014.01.020
   Janockova J, 2021, J BIOMED SCI, V28, DOI 10.1186/s12929-021-00736-4
   Jarmalaviciute A, 2015, CYTOTHERAPY, V17, P932, DOI 10.1016/j.jcyt.2014.07.013
   Jarrige M, 2021, CELLS-BASEL, V10, DOI 10.3390/cells10020240
   Ji LJ, 2019, IMMUNOL RES, V67, P432, DOI 10.1007/s12026-019-09088-6
   Ji XL, 2016, INT J ONCOL, V49, P2011, DOI 10.3892/ijo.2016.3715
   Jiang SJ, 2020, PHARMAZIE, V75, P576, DOI 10.1691/ph.2020.0652
   Kalluri R, 2020, SCIENCE, V367, P640, DOI 10.1126/science.aau6977
   Levy O, 2020, SCI ADV, V6, DOI 10.1126/sciadv.aba6884
   Li JB, 2021, CONNECT TISSUE RES, V62, P277, DOI 10.1080/03008207.2019.1694010
   Li Y, 2017, STEM CELL RES THER, V8, DOI 10.1186/s13287-017-0648-5
   Lin TJ, 2021, INT J MOL MED, V47, DOI 10.3892/ijmm.2020.4840
   Liu T, 2020, STEM CELLS INT, V2020, DOI 10.1155/2020/8852307
   Liu Y, 2021, STEM CELL RES THER, V12, DOI 10.1186/s13287-021-02151-w
   Lodi D, 2011, J EXP CLIN CANC RES, V30, DOI 10.1186/1756-9966-30-9
   Lu KH, 2021, J PINEAL RES, V71, DOI 10.1111/jpi.12762
   Luo L, 2021, STEM CELLS INT, V2021, DOI 10.1155/2021/6681771
   Luo P, 2019, STEM CELL RES THER, V10, DOI 10.1186/s13287-019-1341-7
   Minguell JJ, 2001, EXP BIOL MED, V226, P507, DOI 10.1177/153537020122600603
   Miura M, 2003, P NATL ACAD SCI USA, V100, P5807, DOI 10.1073/pnas.0937635100
   Morsczeck C, 2005, MATRIX BIOL, V24, P155, DOI 10.1016/j.matbio.2004.12.004
   Munmun F, 2021, J PINEAL RES, V71, DOI 10.1111/jpi.12749
   Nakao Y, 2021, ACTA BIOMATER, V122, P306, DOI 10.1016/j.actbio.2020.12.046
   Narbute K, 2019, STEM CELL TRANSL MED, V8, P490, DOI 10.1002/sctm.18-0162
   Phinney DG, 2017, STEM CELLS, V35, P851, DOI 10.1002/stem.2575
   Pisciotta A, 2020, NEURAL REGEN RES, V15, P373, DOI 10.4103/1673-5374.266043
   Pittenger MF, 2019, NPJ REGEN MED, V4, DOI 10.1038/s41536-019-0083-6
   Pivoraite U, 2015, INFLAMMATION, V38, P1933, DOI 10.1007/s10753-015-0173-6
   Rao F, 2019, STEM CELLS INT, V2019, DOI 10.1155/2019/2546367
   Rosa V, 2013, J DENT RES, V92, P970, DOI 10.1177/0022034513505772
   Ryu KH, 2012, CYTOTHERAPY, V14, P1193, DOI 10.3109/14653249.2012.706708
   Secco M, 2008, STEM CELLS, V26, P146, DOI 10.1634/stemcells.2007-0381
   Sedgley Christine M, 2012, Dent Clin North Am, V56, P549, DOI 10.1016/j.cden.2012.05.004
   Shen ZS, 2020, BIOACT MATER, V5, P1113, DOI 10.1016/j.bioactmat.2020.07.002
   Shi Q, 2017, FRONT PHYSIOL, V8, DOI 10.3389/fphys.2017.00904
   Sonoyama W, 2008, J ENDODONT, V34, P166, DOI 10.1016/j.joen.2007.11.021
   Sonoyama W, 2006, PLOS ONE, V1, DOI 10.1371/journal.pone.0000079
   Stanko P, 2018, STEM CELLS INT, V2018, DOI 10.1155/2018/8973613
   Swanson WB, 2020, J CONTROL RELEASE, V324, P679, DOI 10.1016/j.jconrel.2020.06.006
   Tomokiyo A, 2019, STEM CELLS DEV, V28, P974, DOI 10.1089/scd.2019.0031
   Tsubokawa T, 2010, AM J PHYSIOL-HEART C, V298, pH1320, DOI 10.1152/ajpheart.01330.2008
   Uccelli A, 2008, NAT REV IMMUNOL, V8, P726, DOI 10.1038/nri2395
   Vakhshiteh F, 2021, LIFE SCI, V266, DOI 10.1016/j.lfs.2020.118871
   Venugopal C, 2018, CURR GENE THER, V18, P307, DOI 10.2174/1566523218666180913152615
   Victor AK, 2017, HUM MOL GENET, V26, pR166, DOI 10.1093/hmg/ddx208
   Vlassov AV, 2012, BBA-GEN SUBJECTS, V1820, P940, DOI 10.1016/j.bbagen.2012.03.017
   Wang AC, 2020, STEM CELLS DEV, V29, P511, DOI 10.1089/scd.2019.0277
   Wang DR, 2019, CELL PROLIFERAT, V52, DOI 10.1111/cpr.12572
   Wang MH, 2020, DIFFERENTIATION, V111, P1, DOI 10.1016/j.diff.2019.10.003
   Wei JZ, 2020, J MOL HISTOL, V51, P455, DOI 10.1007/s10735-020-09896-3
   WOLF P, 1967, BRIT J HAEMATOL, V13, P269, DOI 10.1111/j.1365-2141.1967.tb08741.x
   Wu JY, 2019, ACS BIOMATER SCI ENG, V5, P3561, DOI 10.1021/acsbiomaterials.9b00607
   Xie LK, 2021, ARCH ORAL BIOL, V121, DOI 10.1016/j.archoralbio.2020.104984
   Xu F, 2020, J PINEAL RES, V68, DOI 10.1111/jpi.12631
   Xu XY, 2020, STEM CELL TRANSL MED, V9, P1414, DOI 10.1002/sctm.19-0418
   Yoon YM, 2020, J PINEAL RES, V68, DOI 10.1111/jpi.12632
   Zhang QZ, 2009, J IMMUNOL, V183, P7787, DOI 10.4049/jimmunol.0902318
   Zhang Y, 2019, J DENT RES, V98, P225, DOI 10.1177/0022034518804531
   Zhang YL, 2021, INT IMMUNOPHARMACOL, V94, DOI 10.1016/j.intimp.2021.107455
   Zhang Y, 2020, INT J NANOMED, V15, P6917, DOI 10.2147/IJN.S264498
   Zhang Z, 2020, INT J MED SCI, V17, P558, DOI 10.7150/ijms.40918
   Zhang ZY, 2021, J LEUKOCYTE BIOL, V110, P565, DOI 10.1002/JLB.4MR0421-750R
   Zheng Y, 2019, J CELL PHYSIOL, V234, P20662, DOI 10.1002/jcp.28671
   Zhu Y, 2018, CHIN J DENT RES, V21, P89, DOI 10.3290/j.cjdr.a40435
   Zhuang XY, 2020, STEM CELLS INT, V2020, DOI 10.1155/2020/5816723
NR 85
TC 59
Z9 68
U1 8
U2 57
PU FRONTIERS MEDIA SA
PI LAUSANNE
PA AVENUE DU TRIBUNAL FEDERAL 34, LAUSANNE, CH-1015, SWITZERLAND
EI 1664-8021
J9 FRONT GENET
JI Front. Genet.
PD OCT 26
PY 2021
VL 12
AR 750990
DI 10.3389/fgene.2021.750990
PG 9
WC Genetics & Heredity
WE Science Citation Index Expanded (SCI-EXPANDED)
SC Genetics & Heredity
GA WW0LO
UT WOS:000717618800001
PM 34764982
OA Green Submitted, gold
DA 2026-02-11
ER

PT J
AU Peng, YY
   Zhao, TT
   Rong, SX
   Yang, SQ
   Teng, W
   Xie, YY
   Wang, Y
AF Peng, Yingying
   Zhao, Tingting
   Rong, Shuxuan
   Yang, Shuqing
   Teng, Wei
   Xie, Yunyi
   Wang, Yan
TI Young small extracellular vesicles rejuvenate replicative senescence by
   remodeling Drp1 translocation-mediated mitochondrial dynamics
SO JOURNAL OF NANOBIOTECHNOLOGY
LA English
DT Article
DE Stem cells from the remnant pulp of human exfoliated deciduous teeth
   (SHED); Small extracellular vesicles; Mitochondrial dynamics;
   Mesenchymal stem cell; Replicative senescence
ID MESENCHYMAL STEM-CELLS; STROMAL CELLS; BIOGENESIS; MITOPHAGY; PROMOTES;
   CULTURE; HEARTS
AB BackgroundHuman mesenchymal stem cells have attracted interest in regenerative medicine and are being tested in many clinical trials. In vitro expansion is necessary to provide clinical-grade quantities of mesenchymal stem cells; however, it has been reported to cause replicative senescence and undefined dysfunction in mesenchymal stem cells. Quality control assessments of in vitro expansion have rarely been addressed in ongoing trials. Young small extracellular vesicles from the remnant pulp of human exfoliated deciduous teeth stem cells have demonstrated therapeutic potential for diverse diseases. However, it is still unclear whether young small extracellular vesicles can reverse senescence-related declines.ResultsWe demonstrated that mitochondrial structural disruption precedes cellular dysfunction during bone marrow-derived mesenchymal stem cell replication, indicating mitochondrial parameters as quality assessment indicators of mesenchymal stem cells. Dynamin-related protein 1-mediated mitochondrial dynamism is an upstream regulator of replicative senescence-induced dysfunction in bone marrow-derived mesenchymal stem cells. We observed that the application of young small extracellular vesicles could rescue the pluripotency dissolution, immunoregulatory capacities, and therapeutic effects of replicative senescent bone marrow-derived mesenchymal stem cells. Mechanistically, young small extracellular vesicles could promote Dynamin-related protein 1 translocation from the cytoplasm to the mitochondria and remodel mitochondrial disruption during replication history.ConclusionsOur findings show that Dynamin-related protein 1-mediated mitochondrial disruption is associated with the replication history of bone marrow-derived mesenchymal stem cells. Young small extracellular vesicles from human exfoliated deciduous teeth stem cells alleviate replicative senescence by promoting Dynamin-related protein 1 translocation onto the mitochondria, providing evidence for a potential rejuvenation strategy.
C1 [Peng, Yingying; Zhao, Tingting; Rong, Shuxuan; Yang, Shuqing; Teng, Wei; Xie, Yunyi; Wang, Yan] Sun Yat Sen Univ, Hosp Stomatol, Guanghua Sch Stomatol, Guangdong Prov Key Lab Stomatol, 56 Lingyuanxi Rd, Guangzhou 510055, Peoples R China.
C3 Sun Yat Sen University
RP Teng, W; Xie, YY; Wang, Y (corresponding author), Sun Yat Sen Univ, Hosp Stomatol, Guanghua Sch Stomatol, Guangdong Prov Key Lab Stomatol, 56 Lingyuanxi Rd, Guangzhou 510055, Peoples R China.
EM tengwei@mail.sysu.edu.cn; xieyy59@mail2.sysu.edu.cn;
   wang93@mail.sysu.edu.cn
RI Xie, Yunyi/MIK-0587-2025; Zhao, Tingting/LIC-2275-2024
OI Xie, Yunyi/0000-0001-9975-8855; 
FU National Natural Science Foundation of China [OB268Q1Q1W]; Guangdong
   Provincial Key Laboratory of Stomatology at Sun Yat-sen University
FX Graphical abstract was created with BioRender.com, with agreement
   number: OB268Q1Q1W. The authors would like to thank the staff at the
   Department of Guangdong Provincial Key Laboratory of Stomatology at Sun
   Yat-sen University.
CR Adolph TE, 2013, NATURE, V503, P272, DOI 10.1038/nature12599
   [Anonymous], 2018, Nature, V557, P6, DOI [10.1038/d41586-018-05030-2, 10.1038/d41586-018-05030-2]
   Arbeithuber B, 2022, P NATL ACAD SCI USA, V119, DOI 10.1073/pnas.2118740119
   Baht GS, 2015, NAT COMMUN, V6, DOI 10.1038/ncomms8131
   Bernardo ME, 2007, CANCER RES, V67, P9142, DOI 10.1158/0008-5472.CAN-06-4690
   Bianco P, 2013, NAT MED, V19, P35, DOI 10.1038/nm.3028
   Bordt EA, 2017, DEV CELL, V40, P583, DOI 10.1016/j.devcel.2017.02.020
   Byrne JJ, 2019, CELL MOL LIFE SCI, V76, P1967, DOI 10.1007/s00018-019-03024-5
   Cao ZY, 2020, STEM CELL RES THER, V11, DOI 10.1186/s13287-020-01830-4
   Chang XR, 2023, REDOX BIOL, V63, DOI 10.1016/j.redox.2023.102739
   Chen YY, 2023, PHYTOTHER RES, V37, P2454, DOI 10.1002/ptr.7767
   Crochemore C, 2019, NAT COMMUN, V10, DOI 10.1038/s41467-019-13314-y
   Desdín-Micó G, 2020, SCIENCE, V368, P1371, DOI 10.1126/science.aax0860
   Dong L, 2020, J EXTRACELL VESICLES, V10, DOI 10.1002/jev2.12044
   DuBoff B, 2012, NEURON, V75, P618, DOI 10.1016/j.neuron.2012.06.026
   Fang X, 2023, CIRC RES, V133, P22, DOI 10.1161/CIRCRESAHA.123.323013
   Flach J, 2014, NATURE, V512, P198, DOI 10.1038/nature13619
   Fonseca TB, 2019, NATURE, V570, pE34, DOI 10.1038/s41586-019-1296-y
   Gäbele E, 2011, J HEPATOL, V55, P1391, DOI 10.1016/j.jhep.2011.02.035
   Galipeau J, 2018, CELL STEM CELL, V22, P824, DOI 10.1016/j.stem.2018.05.004
   Goedeke L, 2022, AGING CELL, V21, DOI 10.1111/acel.13539
   Goedeke L, 2019, SCI TRANSL MED, V11, DOI 10.1126/scitranslmed.aay0284
   Gong LZ, 2020, J EXTRACELL VESICLES, V9, DOI 10.1080/20013078.2020.1800971
   González-Cruz RD, 2012, P NATL ACAD SCI USA, V109, pE1523, DOI 10.1073/pnas.1120349109
   Greaves LC, 2014, PLOS GENET, V10, DOI 10.1371/journal.pgen.1004620
   Groszer M, 2001, SCIENCE, V294, P2186, DOI 10.1126/science.1065518
   Guo Y, 2023, AGEING RES REV, V88, DOI 10.1016/j.arr.2023.101955
   Hao S, 2023, MILITARY MED RES, V10, DOI 10.1186/s40779-023-00482-8
   Hinge A, 2020, CELL STEM CELL, V26, P420, DOI 10.1016/j.stem.2020.01.016
   Hong XT, 2022, CELL STEM CELL, V29, P1298, DOI 10.1016/j.stem.2022.07.009
   Hu GW, 2021, MOL THER, V29, P103, DOI 10.1016/j.ymthe.2020.09.037
   Hu GW, 2020, ADV SCI, V7, DOI 10.1002/advs.201903330
   Huang XJ, 2019, STEM CELLS INT, V2019, DOI 10.1155/2019/2120453
   Hur YH, 2021, DEV CELL, V56, P277, DOI 10.1016/j.devcel.2020.11.017
   Ishihara N, 2009, NAT CELL BIOL, V11, P958, DOI 10.1038/ncb1907
   Jin SS, 2023, ADV MATER, V35, DOI 10.1002/adma.202211602
   Kalia R, 2018, NATURE, V558, P401, DOI 10.1038/s41586-018-0211-2
   Kalluri R, 2020, SCIENCE, V367, P640, DOI 10.1126/science.aau6977
   Kim J, 2018, CELL DEATH DIS, V9, DOI 10.1038/s41419-017-0032-5
   Kulkarni R, 2018, STEM CELLS, V36, P420, DOI 10.1002/stem.2756
   Lan Y, 2020, BRIT J DERMATOL, V182, P1228, DOI 10.1111/bjd.18410
   Lanz MC, 2022, MOL CELL, V82, P3255, DOI 10.1016/j.molcel.2022.07.017
   Leeman DS, 2018, SCIENCE, V359, P1277, DOI 10.1126/science.aag3048
   Levoux J, 2021, CELL METAB, V33, P283, DOI 10.1016/j.cmet.2020.12.006
   Liu D, 2018, KIDNEY INT, V94, P268, DOI 10.1016/j.kint.2018.03.019
   López-Otin C, 2023, CELL, V186, P243, DOI 10.1016/j.cell.2022.11.001
   López-Otín C, 2013, CELL, V153, P1194, DOI 10.1016/j.cell.2013.05.039
   Lu YX, 2021, ELIFE, V10, DOI 10.7554/eLife.62233
   Macken WL, 2021, NAT REV NEUROL, V17, P215, DOI 10.1038/s41582-021-00455-2
   Mareschi K, 2006, J CELL BIOCHEM, V97, P744, DOI 10.1002/jcb.20681
   Minton K, 2014, NAT REV MOL CELL BIO, V15, DOI 10.1038/nrm3859
   Miura M, 2003, P NATL ACAD SCI USA, V100, P5807, DOI 10.1073/pnas.0937635100
   Miwa S, 2022, J CLIN INVEST, V132, DOI 10.1172/JCI158447
   Nor NHM, 2023, INT J MOL SCI, V24, DOI 10.3390/ijms241411763
   Palikaras K, 2015, NATURE, V521, P525, DOI 10.1038/nature14300
   Paliwal S, 2018, J BIOMED SCI, V25, DOI 10.1186/s12929-018-0429-1
   Pardo LM, 2020, BRIT J DERMATOL, V182, P1379, DOI 10.1111/bjd.18523
   Rana A, 2017, NAT COMMUN, V8, DOI 10.1038/s41467-017-00525-4
   Rizza S, 2018, P NATL ACAD SCI USA, V115, pE3388, DOI 10.1073/pnas.1722452115
   Sahu A, 2021, NATURE AGING, V1, P1148, DOI 10.1038/s43587-021-00143-2
   Schallmoser K, 2010, HAEMATOL-HEMATOL J, V95, P867, DOI 10.3324/haematol.2009.011692
   SCHNEIDER EL, 1976, P NATL ACAD SCI USA, V73, P3584, DOI 10.1073/pnas.73.10.3584
   Sharpless NE, 2015, NAT REV CANCER, V15, P397, DOI 10.1038/nrc3960
   Shay JW, 2000, NAT REV MOL CELL BIO, V1, P72, DOI 10.1038/35036093
   Shimojima C, 2016, J IMMUNOL, V196, P4164, DOI 10.4049/jimmunol.1501457
   Shuai Y, 2016, THERANOSTICS, V6, P1899, DOI 10.7150/thno.15412
   Smith JR, 1996, SCIENCE, V273, P63, DOI 10.1126/science.273.5271.63
   Song MS, 2017, CELL METAB, V26, P872, DOI 10.1016/j.cmet.2017.09.023
   Sun JC, 2020, STEM CELL RES THER, V11, DOI 10.1186/s13287-020-01881-7
   Tavallaie MS, 2020, P NATL ACAD SCI USA, V117, P9840, DOI 10.1073/pnas.1917948117
   Théry C, 2002, NAT REV IMMUNOL, V2, P569, DOI 10.1038/nri855
   Tong MM, 2023, CIRC RES, V133, P6, DOI 10.1161/CIRCRESAHA.123.322512
   Turnquist C, 2019, NEURO-ONCOLOGY, V21, P474, DOI 10.1093/neuonc/noz001
   Valadi H, 2007, NAT CELL BIOL, V9, P654, DOI 10.1038/ncb1596
   van Velthoven CTJ, 2019, CELL STEM CELL, V24, P213, DOI 10.1016/j.stem.2019.01.001
   Vlantis K, 2016, GUT, V65, P935, DOI 10.1136/gutjnl-2014-308323
   Wagner W, 2010, AGING-US, V2, P224, DOI 10.18632/aging.100136
   Wagner W, 2009, PLOS ONE, V4, DOI 10.1371/journal.pone.0005846
   Wang CR, 2022, AUTOPHAGY, V18, P409, DOI 10.1080/15548627.2021.1936358
   Wang Y, 2013, CELL DEATH DIS, V4, DOI 10.1038/cddis.2013.480
   Wang Y, 2017, CELL, V171, P331, DOI 10.1016/j.cell.2017.08.041
   Wiklander OPB, 2019, SCI TRANSL MED, V11, DOI 10.1126/scitranslmed.aav8521
   Witwer KW, 2021, J EXTRACELL VESICLES, V10, DOI 10.1002/jev2.12182
   Xiao X, 2021, SIGNAL TRANSDUCT TAR, V6, DOI 10.1038/s41392-021-00765-3
   Xie YY, 2022, J NANOBIOTECHNOL, V20, DOI 10.1186/s12951-022-01446-1
   Xu F, 2022, ADV MATER, V34, DOI 10.1002/adma.202106265
   Xu GW, 2007, CELL RES, V17, P240, DOI 10.1038/cr.2007.4
   Yamaguchi S, 2015, SCI REP-UK, V5, DOI 10.1038/srep16295
   Yamamoto-Imoto H, 2022, CELL REP, V38, DOI 10.1016/j.celrep.2022.110444
   Yang H, 2022, NAT COMMUN, V13, DOI 10.1038/s41467-022-29071-4
   Yin YJ, 2021, J EXTRACELL VESICLES, V10, DOI 10.1002/jev2.12154
   You YR, 2023, REDOX BIOL, V65, DOI 10.1016/j.redox.2023.102828
   Yu B, 2020, NAT COMMUN, V11, DOI 10.1038/s41467-020-16312-7
   Yu L, 2023, BIOACT MATER, V29, P85, DOI 10.1016/j.bioactmat.2023.06.011
   Zhang BH, 2023, NATURE AGING, V3, P948, DOI 10.1038/s43587-023-00451-9
   Zhang Y, 2019, THERANOSTICS, V9, P6976, DOI 10.7150/thno.35305
   Zhao M, 2021, ACS NANO, V15, P1519, DOI 10.1021/acsnano.0c08947
NR 97
TC 7
Z9 8
U1 10
U2 23
PU BMC
PI LONDON
PA CAMPUS, 4 CRINAN ST, LONDON N1 9XW, ENGLAND
EI 1477-3155
J9 J NANOBIOTECHNOL
JI J. Nanobiotechnol.
PD SEP 5
PY 2024
VL 22
IS 1
AR 543
DI 10.1186/s12951-024-02818-5
PG 21
WC Biotechnology & Applied Microbiology; Nanoscience & Nanotechnology
WE Science Citation Index Expanded (SCI-EXPANDED)
SC Biotechnology & Applied Microbiology; Science & Technology - Other
   Topics
GA E9W0P
UT WOS:001306419900004
PM 39238005
OA Green Submitted, gold
DA 2026-02-11
ER

PT J
AU Hurd, MD
   Goel, I
   Sakai, Y
   Teramura, Y
AF Hurd, Mason Daniel
   Goel, Isha
   Sakai, Yasuyuki
   Teramura, Yuji
TI Current status of ischemic stroke treatment: From thrombolysis to
   potential regenerative medicine
SO REGENERATIVE THERAPY
LA English
DT Review
DE Ischemic stroke; Stem cells; Exosomes; Regenerative medicine; Treatments
ID MESENCHYMAL STEM-CELLS; BLOOD-BRAIN-BARRIER; CEREBRAL-ISCHEMIA;
   MECHANICAL THROMBECTOMY; GLOBAL BURDEN; IN-VIVO; EXOSOMES; THERAPY;
   DIFFERENTIATION; TRANSPLANTATION
AB Ischemic stroke is a major cause of death and disability worldwide and is expected to increase in the future with the aging population. Currently, there are no clinically available treatments for damage sustained during an ischemic stroke, but much research is being conducted in this area. In this review, we will introduce current ischemic stroke treatments along with their limitations, as well as research on potential short and long-term future treatments. There are advantages and disadvantages in these potential treatments, but our understanding of these methods and their effectiveness in clinical trials are improving. We are confident that some future treatments introduced in this review will become commonly used in clinical settings in the future. (C) 2021, The Japanese Society for Regenerative Medicine. Production and hosting by Elsevier B.V.
C1 [Hurd, Mason Daniel; Goel, Isha] Univ Tokyo, Sch Engn, Dept Bioengn, Bunkyo Ku, 7-3-1 Hongo, Tokyo 1138656, Japan.
   [Sakai, Yasuyuki] Univ Tokyo, Sch Engn, Dept Chem Syst Engn, Bunkyo Ku, 7-3-1 Hongo, Tokyo 1138656, Japan.
   [Teramura, Yuji] Natl Inst Adv Ind Sci & Technol, Cellular & Mol Biotechnol Res Inst CMB, Tsukuba Cent Fifth,1-1-1 Higashi, Tsukuba, Ibaraki 3058565, Japan.
   [Teramura, Yuji] Uppsala Univ, Dept Immunol Genet & Pathol IGP, Dag Hammarskjolds Vag 20, SE-75185 Uppsala, Sweden.
C3 University of Tokyo; University of Tokyo; National Institute of Advanced
   Industrial Science & Technology (AIST); Uppsala University
RP Teramura, Y (corresponding author), Uppsala Univ, Dept Immunol Genet & Pathol IGP, Dag Hammarskjolds Vag 20, SE-75185 Uppsala, Sweden.
EM y.teramura@aist.go.jp
OI Teramura, Yuji/0000-0002-0709-1000
CR Ai ZB, 2021, BRAIN RES BULL, V172, P220, DOI 10.1016/j.brainresbull.2021.04.022
   Asawa K, ADV FUNCT MATER, V2021, P31
   Batrakova EV, 2015, J CONTROL RELEASE, V219, P396, DOI 10.1016/j.jconrel.2015.07.030
   Bersano A, 2010, CURR VASC PHARMACOL, V8, P29, DOI 10.2174/157016110790226570
   Boese AC, 2018, STEM CELL RES THER, V9, DOI 10.1186/s13287-018-0913-2
   Boncoraglio GB, 2019, COCHRANE DB SYST REV, DOI 10.1002/14651858.CD007231.pub3
   Borlongan CV, 2012, CURR PHARM DESIGN, V18, P3670
   Bossolasco P, 2005, EXP NEUROL, V193, P312, DOI 10.1016/j.expneurol.2004.12.013
   Bunggulawa EJ, 2018, J NANOBIOTECHNOL, V16, DOI 10.1186/s12951-018-0403-9
   Burgess A, 2011, PLOS ONE, V6, DOI 10.1371/journal.pone.0027877
   Campbell BCV, 2017, SEMIN THROMB HEMOST, V43, P185, DOI 10.1055/s-0036-1585078
   Carpenter A, 2018, GEORG MED REV, V2
   Chen CC, 2016, CELL MOL BIOENG, V9, P509, DOI 10.1007/s12195-016-0458-3
   Cheng XJ, 2020, PLOS MED, V17, DOI 10.1371/journal.pmed.1003138
   Chevilley A, 2015, FRONT CELL NEUROSCI, V9, DOI 10.3389/fncel.2015.00415
   Chung JW, 2021, NEUROLOGY, V96, pE1012, DOI 10.1212/WNL.0000000000011440
   Cunningham CJ, 2018, J CEREBR BLOOD F MET, V38, P1276, DOI 10.1177/0271678X18776802
   Dabrowska S, 2019, J NEUROINFLAMM, V16, DOI 10.1186/s12974-019-1571-8
   Deng YM, 2019, J BIOL ENG, V13, DOI 10.1186/s13036-019-0193-0
   Derex L, 2017, REV NEUROL-FRANCE, V173, P106, DOI 10.1016/j.neurol.2016.06.008
   Elgamal A, 2019, AM J STEM CELLS, V8, P38
   Eltzschig HK, 2011, NAT MED, V17, P1391, DOI 10.1038/nm.2507
   Grummisch JA, 2016, MOL CELL NEUROSCI, V74, P25, DOI 10.1016/j.mcn.2016.03.005
   Guo D, 2018, EXP CELL RES, V369, P34, DOI 10.1016/j.yexcr.2018.04.027
   Guo L, 2021, J NANOBIOTECHNOL, V19, DOI 10.1186/s12951-021-00879-4
   Han J, 2015, ACS NANO, V9, P2805, DOI 10.1021/nn506732n
   Harberts J, 2020, ACS NANO, V14, P13091, DOI 10.1021/acsnano.0c04640
   Hattori H, 2012, J NEUROSCI RES, V90, P479, DOI 10.1002/jnr.22755
   He J, 2021, BIOMATERIALS, V265, DOI 10.1016/j.biomaterials.2020.120448
   He XW, 2019, J STROKE CEREBROVASC, V28, P1654, DOI 10.1016/j.jstrokecerebrovasdis.2019.02.026
   Hicks C, 2013, CELL TRANSPLANT, V22, P1541, DOI 10.3727/096368912X657936
   Honmou O, 2011, BRAIN, V134, P1790, DOI 10.1093/brain/awr063
   Horita Y, 2006, J NEUROSCI RES, V84, P1495, DOI 10.1002/jnr.21056
   Inoue T, 2013, TISSUE ENG PT A, V19, P24, DOI [10.1089/ten.tea.2011.0385, 10.1089/ten.TEA.2011.0385]
   Jayaraman MV, 2017, CURR NEUROL NEUROSCI, V17, DOI 10.1007/s11910-017-0776-4
   Jiang M, 2011, MOL CELL BIOCHEM, V354, P67, DOI 10.1007/s11010-011-0806-5
   Jiang XC, 2019, ADV MATER, V31, DOI 10.1002/adma.201807591
   Jovin TG, 2015, NEW ENGL J MED, V372, P2296, DOI 10.1056/NEJMoa1503780
   Kalladka D, 2016, LANCET, V388, P787, DOI 10.1016/S0140-6736(16)30513-X
   Kamel H, 2012, ARCH NEUROL-CHICAGO, V69, P576, DOI 10.1001/archneurol.2011.3590
   Kang XH, 2019, FRONT NEUROSCI-SWITZ, V13, DOI 10.3389/fnins.2019.01149
   Katan M, 2018, SEMIN NEUROL, V38, P208, DOI 10.1055/s-0038-1649503
   Kim HY, 2020, BIOMATERIALS, V243, DOI 10.1016/j.biomaterials.2020.119942
   Kim JS, 2019, J STROKE, V21, P160
   Kondziolka D, 2005, J NEUROSURG, V103, P38, DOI 10.3171/jns.2005.103.1.0038
   Krause M, 2019, FRONT NEUROL, V10, DOI 10.3389/fneur.2019.00656
   Kusamori K, 2018, CURR PROTOC STEM CEL, P47
   Lee J, 2020, STEM CELL RES, V43, DOI 10.1016/j.scr.2020.101726
   Lee S, 2020, INT J MOL SCI, V21, DOI 10.3390/ijms21207795
   Levy ML, 2019, STROKE, V50, P2835, DOI 10.1161/STROKEAHA.119.026318
   Li YF, 2021, STROKE VASC NEUROL, V6, P483, DOI 10.1136/svn-2020-000419
   Li ZH, 2020, STEM CELL RES THER, V11, DOI 10.1186/s13287-020-01762-z
   Liebeskind D, 2020, F1000RESEARCH, V9, P1
   Lindsay MP, 2019, INT J STROKE, V14, P806, DOI 10.1177/1747493019881353
   Liu KM, 2019, MICROVASC RES, V123, P74, DOI 10.1016/j.mvr.2019.01.001
   Liu LN, 2013, STEM CELLS INT, V2013, DOI 10.1155/2013/435093
   Liu Y, 2019, BIOMED RES INT, V2019, DOI [10.1155/2019/5370823, 10.1155/2019/4273290]
   Long Q, 2017, P NATL ACAD SCI USA, V114, pE3536, DOI 10.1073/pnas.1703920114
   Lv W, 2018, ACS NANO, V12, P5417, DOI 10.1021/acsnano.8b00477
   McCarthy DJ, 2019, SCI WORLD J, V2019
   Mendt M, 2019, BONE MARROW TRANSPL, V54, P789, DOI 10.1038/s41409-019-0616-z
   Muir KW, 2020, J NEUROL NEUROSUR PS, V91, P396, DOI 10.1136/jnnp-2019-322515
   Nagpal A, 2016, INT J STROKE, V11, P575, DOI 10.1177/1747493016641111
   Nandy SB, 2014, J BIOMED SCI, V21, DOI 10.1186/s12929-014-0083-1
   Nito C, 2018, BIOMED PHARMACOTHER, V108, P1005, DOI 10.1016/j.biopha.2018.09.084
   Oh SH, 2020, STEM CELLS INT, V2020, DOI 10.1155/2020/4061516
   Oswald J, 2004, STEM CELLS, V22, P377, DOI 10.1634/stemcells.22-3-377
   Paul S, 2021, EXP NEUROL, V335, DOI 10.1016/j.expneurol.2020.113518
   Qiao LY, 2014, CELL TRANSPLANT, V23, pS65, DOI 10.3727/096368914X684961
   RICH MW, 1987, AM HEART J, V114, P1259, DOI 10.1016/0002-8703(87)90211-0
   Roth GA, 2020, J AM COLL CARDIOL, V76, P2982, DOI 10.1016/j.jacc.2020.11.010
   Sakamoto Kotaro, 2017, Biochem Biophys Rep, V12, P135, DOI [10.1016/j.bbrep.2017.07.003, 10.1016/j.bbrep.2017.07.003]
   Salikhova D, 2021, INT J MOL SCI, V22, DOI 10.3390/ijms22094694
   Samaniego EA, 2018, J STROKE CEREBROVASC, V27, P2555, DOI 10.1016/j.jstrokecerebrovasdis.2018.05.025
   Savitz SI, 2019, CIRCULATION, V139, P192, DOI 10.1161/CIRCULATIONAHA.117.030659
   Shi L, 2012, PLOS ONE, V7, DOI 10.1371/journal.pone.0032128
   Smith WS, 2008, STROKE, V39, P1205, DOI 10.1161/STROKEAHA.107.497115
   Son JW, 2019, MOL NEUROBIOL, V56, P7617, DOI 10.1007/s12035-019-1629-8
   Song M, 2017, CELL TRANSPLANT, V26, P1001, DOI 10.3727/096368916X694391
   Song M, 2015, J NEUROSCI RES, V93, P973, DOI 10.1002/jnr.23569
   Stonesifer C, 2017, PROG NEUROBIOL, V158, P94, DOI 10.1016/j.pneurobio.2017.07.004
   Suda S, 2020, INT J MOL SCI, V21, DOI 10.3390/ijms21186718
   Sun DM, 2010, MOL THER, V18, P1606, DOI 10.1038/mt.2010.105
   Taei AA, 2021, J CELL PHYSIOL, V236, P1967, DOI 10.1002/jcp.29981
   Takashima N, 2020, J STROKE, V22, P336, DOI 10.5853/jos.2020.00325
   Teramura Y, 2020, LANGMUIR, V36, P12088, DOI 10.1021/acs.langmuir.0c01678
   Théry C, 2002, NAT REV IMMUNOL, V2, P569, DOI 10.1038/nri855
   Tian T, 2021, THERANOSTICS, V11, P6507, DOI 10.7150/thno.56367
   Tian T, 2018, BIOMATERIALS, V150, P137, DOI 10.1016/j.biomaterials.2017.10.012
   Tobin MK, 2020, J AM HEART ASSOC, V9, DOI 10.1161/JAHA.119.013583
   Tsai MJ, 2014, J BIOMED SCI, V21, DOI 10.1186/1423-0127-21-5
   Valadi H, 2007, NAT CELL BIOL, V9, P654, DOI 10.1038/ncb1596
   Wang F, 2018, CELL TRANSPLANT, V27, P1825, DOI 10.1177/0963689718795424
   Wang J, 2017, NANOSCALE, V9, P15598, DOI 10.1039/c7nr04425a
   Wang LQ, 2014, CNS NEUROSCI THER, V20, P317, DOI 10.1111/cns.12216
   Wechsler LR, 2018, STROKE, V49, P1066, DOI 10.1161/STROKEAHA.117.018290
   Witwer KW, 2019, J EXTRACELL VESICLES, V8, DOI 10.1080/20013078.2019.1648167
   Xu R, 2020, INT J NANOMED, V15, P9011, DOI 10.2147/IJN.S271519
   Yang HN, 2018, STEM CELLS INT, V2018, DOI 10.1155/2018/4659159
   Ye M, 2019, INT J BIOL SCI, V15, P158, DOI 10.7150/ijbs.28392
   Yim EKF, 2007, EXP CELL RES, V313, P1820, DOI 10.1016/j.yexcr.2007.02.031
   Zhang C, 2020, J CELL MOL MED, V24, P8703, DOI 10.1111/jcmm.15502
   Zhang GL, 2019, WORLD J STEM CELLS, V11, P817, DOI 10.4252/wjsc.v11.i10.817
   Zhang X, 2020, STEM CELL RES THER, P11
   Zhang ZG, 2016, J CLIN INVEST, V126, P1190, DOI 10.1172/JCI81133
   Zhu Y, 2012, REV NEUROSCIENCE, V23, P393, DOI 10.1515/revneuro-2012-0042
   Zhuang XY, 2011, MOL THER, V19, P1769, DOI 10.1038/mt.2011.164
   Zi WJ, 2021, JAMA-J AM MED ASSOC, V325, P234, DOI 10.1001/jama.2020.23523
NR 108
TC 47
Z9 53
U1 4
U2 31
PU ELSEVIER
PI AMSTERDAM
PA RADARWEG 29, 1043 NX AMSTERDAM, NETHERLANDS
SN 2352-3204
J9 REGEN THER
JI Regen. Ther.
PD DEC
PY 2021
VL 18
BP 408
EP 417
DI 10.1016/j.reth.2021.09.009
PG 10
WC Cell & Tissue Engineering; Engineering, Biomedical
WE Science Citation Index Expanded (SCI-EXPANDED)
SC Cell Biology; Engineering
GA WI9RI
UT WOS:000708689800001
PM 34722837
OA Green Submitted, gold
DA 2026-02-11
ER

PT J
AU Asgharzade, S
   Alizadeh, A
   Arab, S
AF Asgharzade, Samira
   Alizadeh, Akram
   Arab, Samaneh
TI Regenerative Medicine Approaches in COVID-19 Pneumonia
SO CURRENT STEM CELL RESEARCH & THERAPY
LA English
DT Review
DE Regenerative medicine; pneumonia; COVID-19; stem cell; exosome; cell
   therapy
ID MESENCHYMAL STEM-CELLS; ACUTE LUNG INJURY; ENDOTHELIAL PROGENITOR CELLS;
   STROMAL CELLS; IN-VITRO; MICRORNAS; MICROVESICLES; SURVIVAL; VIRUS
AB Regenerative medicine (RM) is an interdisciplinary field that uses different approaches to accelerate the repair and regeneration or replace damaged or diseased human cells or tissues to achieve normal tissue function. These approaches include the stimulation of the body's own repair processes, transplantation of progenitor cells, stem cells, or tissues, as well as the use of cells and exosomes as delivery-vehicles for cytokines, genes, or other therapeutic agents. COVID-19 pneumonia is a specific disease consistent with diffuse alveolar damage resulting in severe hypoxemia. Therefore, the most serious cause of death from COVID-19 is lung dysfunction. Here, we consider RM approaches to cure COVID-19 pneumonia based on what RM has so far used to treat lung diseases, injuries, or pneumonia induced by other pathogens. These approaches include stem and progenitor cell transplantation, stem cell-derived exosomes, and microRNAs therapy.
C1 [Asgharzade, Samira] Shahrekord Univ Med Sci, Basic Hlth Sci Inst, Cellular & Mol Res Ctr, Shahrekord, Iran.
   [Alizadeh, Akram; Arab, Samaneh] Semnan Univ Med Sci & Hlth Serv, Nervous Syst Stem Cells Res Ctr, Semnan, Iran.
   [Alizadeh, Akram; Arab, Samaneh] Semnan Univ Med Sci & Hlth Serv, Dept Tissue Engn & Appl Cell Sci, Sch Med, Semnan, Iran.
C3 Shahrekord University Medical Sciences; Semnan University of Medical
   Sciences; Semnan University of Medical Sciences
RP Arab, S (corresponding author), Semnan Univ Med Sci & Hlth Serv, Nervous Syst Stem Cells Res Ctr, Semnan, Iran.; Arab, S (corresponding author), Semnan Univ Med Sci & Hlth Serv, Dept Tissue Engn & Appl Cell Sci, Sch Med, Semnan, Iran.
EM samaneh.arab@semums.ac.ir
RI Arab, samaneh/AAU-9019-2020; Asgharzade, Samira/P-3191-2017; alizadeh,
   akram/AAZ-6432-2021
OI Arab, samaneh/0000-0003-1831-3729; Asgharzade,
   Samira/0000-0003-1334-5625; 
CR Adhikari SP, 2020, INFECT DIS POVERTY, V9, DOI 10.1186/s40249-020-00646-x
   Amini-Farsani Z, 2020, J COMP NEUROL, V528, P1616, DOI 10.1002/cne.24833
   Anthonisen NR, 2002, AM J RESP CRIT CARE, V166, P333, DOI 10.1164/rccm.2110093
   Asgharzadeh S, 2015, ANIM SCI PAP REP, V33, P223
   Atluri S, 2020, PAIN PHYSICIAN, V23, pE71, DOI 10.36076/ppj.2020/23/e71
   Badylak SF, 2010, P NATL ACAD SCI USA, V107, P3285, DOI 10.1073/pnas.1000256107
   Burnham EL, 2005, AM J RESP CRIT CARE, V172, P854, DOI 10.1164/rccm.200410-1325OC
   Chan MCW, 2016, P NATL ACAD SCI USA, V113, P3621, DOI 10.1073/pnas.1601911113
   Chang Y, 2014, J KOREAN MED SCI, V29, P438, DOI 10.3346/jkms.2014.29.3.438
   Chen JJ, 2020, ENGINEERING-PRC, V6, P1153, DOI 10.1016/j.eng.2020.02.006
   Csete M, 2019, TRANSFUSION MEDICINE AND HEMOSTASIS: CLINICAL AND LABORATORY ASPECTS, 3RD EDITION, P527, DOI 10.1016/B978-0-12-813726-0.00086-6
   Darwish I, 2013, PLOS ONE, V8, DOI 10.1371/journal.pone.0071761
   Fan HK, 2014, AM J RESP CRIT CARE, V189, P1509, DOI 10.1164/rccm.201312-2163OC
   Gattinoni L, 2020, INTENS CARE MED, V46, P1099, DOI 10.1007/s00134-020-06033-2
   Grasselli G, 2020, JAMA-J AM MED ASSOC, V323, P1545, DOI 10.1001/jama.2020.4031
   Guo JY, 2020, J AM HEART ASSOC, V9, DOI 10.1161/JAHA.120.016219
   Harrell CR, 2019, STEM CELLS INT, V2019, DOI 10.1155/2019/4236973
   Hu SL, 2016, STEM CELL RES THER, V7, DOI 10.1186/s13287-016-0320-5
   Kadyk LC, 2017, STEM CELL TRANSL MED, V6, P1823, DOI 10.1002/sctm.17-0047
   Keshtkar S, 2018, STEM CELL RES THER, V9, DOI 10.1186/s13287-018-0791-7
   Khatri M, 2018, STEM CELL RES THER, V9, DOI 10.1186/s13287-018-0774-8
   Kim SE, 2019, FRONT VET SCI, V6, DOI 10.3389/fvets.2019.00474
   Kong D, 2019, BIOSCIENCE REP, V39, P39
   Lam CF, 2008, ANESTHESIOLOGY, V108, P392, DOI 10.1097/ALN.0b013e318164ca64
   Lee JW, 2011, STEM CELLS, V29, P913, DOI 10.1002/stem.643
   Leeman KT, 2014, CURR TOP DEV BIOL, V107, P207, DOI 10.1016/B978-0-12-416022-4.00008-1
   Leng ZK, 2020, AGING DIS, V11, P216, DOI 10.14336/AD.2020.0228
   Li LX, 2015, INT J CLIN EXP MED, V8, P3825
   Li PB, 2019, INT IMMUNOPHARMACOL, V75, DOI 10.1016/j.intimp.2019.105794
   Li Y, 2016, STEM CELL RES THER, V7, DOI 10.1186/s13287-016-0395-z
   Liang B, 2020, MEDICINE, V99, DOI 10.1097/MD.0000000000021429
   Liu Q, 2017, CELL DISCOV, V3, DOI 10.1038/celldisc.2017.21
   Loy H, 2019, J INFECT DIS, V219, P186, DOI 10.1093/infdis/jiy478
   Mahmoudian-Sani MR, 2019, J OPHTHALMOL, V2019, DOI 10.1155/2019/2454362
   Mallick B, 2009, PLOS ONE, V4, DOI 10.1371/journal.pone.0007837
   Mao AS, 2015, P NATL ACAD SCI USA, V112, P14452, DOI 10.1073/pnas.1508520112
   Metcalfe Su M, 2020, Med Drug Discov, V5, P100019, DOI [10.1016/j.medidd.2020.100019, 10.1016/j.medidd.2020.100019]
   Monsel A, 2015, AM J RESP CRIT CARE, V192, P324, DOI 10.1164/rccm.201410-1765OC
   Monsel A, 2014, ANESTHESIOLOGY, V121, P1099, DOI 10.1097/ALN.0000000000000446
   Müller-Redetzky H, 2015, EUR RESPIR REV, V24, P516, DOI 10.1183/16000617.0034-2015
   Németh K, 2009, NAT MED, V15, P42, DOI 10.1038/nm.1905
   Qian XJ, 2016, STEM CELL TRANSL MED, V5, P1190, DOI 10.5966/sctm.2015-0348
[truncated: 721,625 more chars]
