# Supplementary material for: Global Research Trends in Extracellular Vesicle–Based Therapy for Regenerative Medicine: A Bibliometric Analysis (2014–2024)
Source: Bioengineering (Basel). 2026 Feb 20;13(2):247. doi: 10.3390/bioengineering13020247 (PMC12937803; doi:10.3390/bioengineering13020247)
Supplement: Supplementary file 1 [file bioengineering-13-00247-s001.zip › download_ (7).txt]

FN Clarivate Analytics Web of Science
VR 1.0
PT J
AU Desantis, S
   Accogli, G
   Albrizio, M
   Rossi, R
   Cremonesi, F
   Consiglio, AL
AF Desantis, Salvatore
   Accogli, Gianluca
   Albrizio, Maria
   Rossi, Roberta
   Cremonesi, Fausto
   Consiglio, Anna Lange
TI Glycan Profiling Analysis of Equine Amniotic Progenitor Mesenchymal
   Cells and Their Derived Extracellular Microvesicles
SO STEM CELLS AND DEVELOPMENT
LA English
DT Article
DE amniotic mesenchymal cells; extracellular vesicles; equine; glycan;
   glycomics; microarray
ID EMBRYONIC STEM-CELLS; EXOSOMES; SURFACE; PLURIPOTENT; GLYCOME;
   DIFFERENTIATION; RECOGNITION; LECTINS
AB Equine amniotic mesenchymal cells (eAMCs) are involved in many mechanisms in tissue regenerative processes. Their secreted vesicles are important effectors in a wide array of biological processes, and contribute to in vivo healing of equine tendon lesions and endometrial inflammation. Glycoconjugates are involved in cellular recognition and in the efficient uptake of extracellular vesicles (EVs) by recipient cells. In this study, we evaluated the surface glycosylation pattern of eAMCs and their EVs from the eAMCs released in conditioned medium. We used a microarray procedure in which eAMCs and eAMC-EVs were spotted on microarray slides, and incubated with a panel of 14 biotinylated lectins and Cy3-conjugated streptavidin. Signal intensity was detected using a microarray scanner. Both eAMC and eAMC-EV microarrays interacted with all the lectins, indicating the presence of N- and O-linked glycans. With respect to eAMCs, eAMC-EVs, were found to be (1) enriched in Gal beta 1,3GalNAc terminating O-glycans, alpha 2,3-linked sialoglycans, and high-mannose N-glycans (Con A); (2) diminished in N-acetyllactosamine, GalNAc, Gal, GlcNAc, and fucose terminating glycans; and (3) unchanged in alpha 2,6 linked sialoglycans content. These results suggest that eAMC-EVs emerge from a specific eAMC microdomain, and that the high simultaneous presence of Gal beta 1,3GalNAc, alpha 2,3 sialic acid, and high-mannose N-linked glycans may constitute markers of the eAMC-EVs. The role of these sugars in equine regenerative medicine requires further investigation.
C1 [Desantis, Salvatore; Accogli, Gianluca; Albrizio, Maria; Rossi, Roberta] Univ Bari Aldo Moro, Dept Emergency & Organ Transplantat DETO, Sect Vet Clin & Anim Prod, SP Casamassima Km 3, I-70010 Valenzano, Ba, Italy.
   [Cremonesi, Fausto; Consiglio, Anna Lange] Univ Milan, Dept Vet Med, Milan, Italy.
C3 Universita degli Studi di Bari Aldo Moro; University of Milan
RP Desantis, S (corresponding author), Univ Bari Aldo Moro, Dept Emergency & Organ Transplantat DETO, Sect Vet Clin & Anim Prod, SP Casamassima Km 3, I-70010 Valenzano, Ba, Italy.
EM salvatore.desantis@uniba.it
RI Albrizio, Maria/B-7464-2013; Rossi, Roberta/KDO-5368-2024;
   Lange-Consiglio, Anna/AAI-4146-2021; Cremonesi, Fausto/J-2506-2014
FU Universita degli Studi di Milano (Milano, Italy)
FX The research was supported by grants from Universita degli Studi di
   Milano (Milano, Italy). The authors thank Dott. ssa Maria Chiara
   Deregibus and Prof. Giovanni Camussi (Department of Internal Medicine
   and Molecular Biotechnology Center, University of Torino, Torino, Italy)
   for their skilled assistance in Nanosight use.
CR Accogli G, 2017, ANIMAL, V7, P1
   Accogli G, 2016, GLYCOCONJUGATE J, V33, P717, DOI 10.1007/s10719-016-9666-2
   Barrès C, 2010, BLOOD, V115, P696, DOI 10.1182/blood-2009-07-231449
   Batista BS, 2011, J PROTEOME RES, V10, P4624, DOI 10.1021/pr200434y
   Brockhausen I., 2017, Essentials of Glycobiology, P113, DOI DOI 10.1101/GLYCOBIOLOGY.3-.010
   Camussi G, 2010, KIDNEY INT, V78, P838, DOI 10.1038/ki.2010.278
   Caplan AI, 2011, CELL STEM CELL, V9, P11, DOI 10.1016/j.stem.2011.06.008
   Cocucci E, 2007, TRAFFIC, V8, P742, DOI 10.1111/j.1600-0854.2007.00566.x
   Dazzi F, 2007, CURR OPIN ONCOL, V19, P650, DOI 10.1097/CCO.0b013e3282f0e116
   Desantis S, 2018, CYTOM PART A, V93A, P73, DOI 10.1002/cyto.a.23241
   Escrevente C, 2011, BMC CANCER, V11, DOI 10.1186/1471-2407-11-108
   Gerlach JQ, 2016, MOL BIOSYST, V12, P1071, DOI 10.1039/c5mb00835b
   Guan F, 2015, PLOS ONE, V10, DOI 10.1371/journal.pone.0124237
   Hamouda H, 2013, STEM CELLS DEV, V22, P3100, DOI 10.1089/scd.2013.0108
   Hao SG, 2007, IMMUNOLOGY, V120, P90, DOI 10.1111/j.1365-2567.2006.02483.x
   Hasehira K, 2012, MOL CELL PROTEOMICS, V11, P1913, DOI 10.1074/mcp.M112.020586
   Heiskanen A, 2009, GLYCOCONJUGATE J, V26, P367, DOI 10.1007/s10719-008-9217-6
   Hwang NS, 2009, WIRES SYST BIOL MED, V1, P97, DOI 10.1002/wsbm.26
   Kang J, 2014, EUR CELLS MATER, V28, P387
   Kowal J, 2016, P NATL ACAD SCI USA, V113, pE968, DOI 10.1073/pnas.1521230113
   Krishnamoorthy L, 2009, NAT CHEM BIOL, V5, P244, DOI 10.1038/nchembio.151
   Lanctot PM, 2007, CURR OPIN CHEM BIOL, V11, P373, DOI 10.1016/j.cbpa.2007.05.032
   Lange-Consiglio A, 2012, J TISSUE ENG REGEN M, V6, P622, DOI 10.1002/term.465
   Lange-Consiglio A, 2016, STEM CELLS DEV, V25, P610, DOI 10.1089/scd.2015.0348
   Lange-Consiglio A, 2014, CELLS TISSUES ORGANS, V200, P212, DOI 10.1159/000433420
   Lange-Consiglio A, 2013, CYTOTHERAPY, V15, P1011, DOI 10.1016/j.jcyt.2013.03.002
   Lugini L, 2012, J IMMUNOL, V189, P2833, DOI 10.4049/jimmunol.1101988
   Magnani JL, 2004, ARCH BIOCHEM BIOPHYS, V426, P122, DOI 10.1016/j.abb.2004.04.008
   Nash R, 2007, STEM CELLS, V25, P974, DOI 10.1634/stemcells.2006-0224
   Perrini C, 2016, STEM CELL RES THER, V7, DOI 10.1186/s13287-016-0429-6
   Ratajczak J, 2006, LEUKEMIA, V20, P847, DOI 10.1038/sj.leu.2404132
   Runz S, 2007, GYNECOL ONCOL, V107, P563, DOI 10.1016/j.ygyno.2007.08.064
   Sackstein R, 2008, NAT MED, V14, P181, DOI 10.1038/nm1703
   Saito S, 2018, SCI REP-UK, V8, DOI 10.1038/s41598-018-22450-2
   Saunderson SC, 2014, BLOOD, V123, P208, DOI 10.1182/blood-2013-03-489732
   Sharon N, 2004, GLYCOBIOLOGY, V14, p53R, DOI 10.1093/glycob/cwh122
   Shimoda A, 2017, BIOCHEM BIOPH RES CO, V491, P701, DOI 10.1016/j.bbrc.2017.07.126
   Takasugi M, 2017, NAT COMMUN, V8, DOI 10.1038/ncomms15728
   Tateno H, 2011, J BIOL CHEM, V286, P20345, DOI 10.1074/jbc.M111.231274
   Toyoda M, 2011, GENES CELLS, V16, P1, DOI 10.1111/j.1365-2443.2010.01459.x
   Wearne KA, 2006, GLYCOBIOLOGY, V16, P981, DOI 10.1093/glycob/cwl019
   Wilson KM, 2016, FRONT CELL DEV BIOL, V4, DOI 10.3389/fcell.2016.00052
   Xie LL, 2016, STEM CELLS DEV, V25, P203, DOI 10.1089/scd.2015.0278
NR 43
TC 8
Z9 8
U1 0
U2 16
PU MARY ANN LIEBERT, INC
PI NEW ROCHELLE
PA 140 HUGUENOT STREET, 3RD FL, NEW ROCHELLE, NY 10801 USA
SN 1547-3287
EI 1557-8534
J9 STEM CELLS DEV
JI Stem Cells Dev.
PD JUN 15
PY 2019
VL 28
IS 12
BP 812
EP 821
DI 10.1089/scd.2019.0013
EA APR 2019
PG 10
WC Cell & Tissue Engineering; Hematology; Medicine, Research &
   Experimental; Transplantation
WE Science Citation Index Expanded (SCI-EXPANDED)
SC Cell Biology; Hematology; Research & Experimental Medicine;
   Transplantation
GA ID6NS
UT WOS:000465490400001
PM 30900531
DA 2026-02-11
ER

PT J
AU Sharma, Y
   Ghatak, S
   Sen, CK
   Mohanty, S
AF Sharma, Yashvi
   Ghatak, Subhadip
   Sen, Chandan K.
   Mohanty, Sujata
TI Emerging technologies in regenerative medicine: The future of wound care
   and therapy
SO JOURNAL OF MOLECULAR MEDICINE-JMM
LA English
DT Review
DE Wound healing; Mesenchymal stem cells; Extracellular vesicles; Gene
   editing; Nanotransfection; 3D bioprinting
ID MESENCHYMAL STEM-CELLS; DECELLULARIZED EXTRACELLULAR-MATRIX; DIABETIC
   FOOT ULCERS; SKIN; MACROPHAGES; EXOSOMES; FIBROBLASTS; SCAFFOLDS;
   DIFFERENTIATION; KERATINOCYTES
AB Wound healing, an intricate biological process, comprises orderly phases of simple biological processed including hemostasis, inflammation, angiogenesis, cell proliferation, and ECM remodeling. The regulation of the shift in these phases can be influenced by systemic or environmental conditions. Any untimely transitions between these phases can lead to chronic wounds and scarring, imposing a significant socio-economic burden on patients. Current treatment modalities are largely supportive in nature and primarily involve the prevention of infection and controlling inflammation. This often results in delayed healing and wound complications. Recent strides in regenerative medicine and tissue engineering offer innovative and patient-specific solutions. Mesenchymal stem cells (MSCs) and their secretome have gained specific prominence in this regard. Additionally, technologies like tissue nano-transfection enable in situ gene editing, a need-specific approach without the requirement of complex laboratory procedures. Innovating approaches like 3D bioprinting and ECM bioscaffolds also hold the potential to address wounds at the molecular and cellular levels. These regenerative approaches target common healing obstacles, such as hyper-inflammation thereby promoting self-recovery through crucial signaling pathway stimulation. The rationale of this review is to examine the benefits and limitations of both current and emerging technologies in wound care and to offer insights into potential advancements in the field. The shift towards such patient-centric therapies reflects a paradigmatic change in wound care strategies.Graphical abstractPromising Modes of Treating Skin Wounds
C1 [Sharma, Yashvi; Mohanty, Sujata] All India Inst Med Sci, DBT Ctr Excellence Stem Cell Res, Stem Cell Facil, New Delhi 110029, India.
   [Ghatak, Subhadip; Sen, Chandan K.] Indiana Univ, Hlth Comprehens Wound Ctr, Indiana Ctr Regenerat Med & Engn, Dept Surg,Sch Med, Indianapolis, IN 46202 USA.
   [Ghatak, Subhadip; Sen, Chandan K.] Univ Pittsburgh, McGowan Inst Regenerat Med, Dept Surg, 419 Bridgeside Point II, 450 Technol Dr, Pittsburgh, PA 15219 USA.
C3 All India Institute of Medical Sciences (AIIMS) New Delhi; Indiana
   University System; Indiana University Indianapolis; Pennsylvania
   Commonwealth System of Higher Education (PCSHE); University of
   Pittsburgh
RP Mohanty, S (corresponding author), All India Inst Med Sci, DBT Ctr Excellence Stem Cell Res, Stem Cell Facil, New Delhi 110029, India.; Sen, CK (corresponding author), Indiana Univ, Hlth Comprehens Wound Ctr, Indiana Ctr Regenerat Med & Engn, Dept Surg,Sch Med, Indianapolis, IN 46202 USA.; Sen, CK (corresponding author), Univ Pittsburgh, McGowan Inst Regenerat Med, Dept Surg, 419 Bridgeside Point II, 450 Technol Dr, Pittsburgh, PA 15219 USA.
EM yashvi2707@gmail.com; ghataks@pitt.edu; c.k.sen@pitt.edu;
   drmohantysujata@gmail.com
RI Ghatak, Subhadip/I-1453-2017; Sen, Chandan/MSW-3479-2025
OI Mohanty, Sujata/0000-0002-0047-4914
FU Indo-US Science and Technology Forum; CSIR
FX The images are created with Biorender.com. The details of clinical data
   were derived from clinicaltrials.gov. Y.S. would like to acknowledge
   support from CSIR for the fellowship.
CR Adelipour M, 2023, EXPERT OPIN BIOL TH, V23, P491, DOI 10.1080/14712598.2023.2211203
   Ahn SH, 2022, MOL CELLS, V45, P284, DOI 10.14348/molcells.2022.2033
   Ali Khodadoust M, 2023, RECENT UPDATE MESENC
   Arango-Rodríguez ML, 2022, CYTOTHERAPY, V24, P1035, DOI 10.1016/j.jcyt.2022.04.002
   Arno AI, 2014, STEM CELL RES THER, V5, DOI 10.1186/scrt417
   Arrizabalaga JH, 2018, ACS BIOMATER SCI ENG, V4, P2226, DOI 10.1021/acsbiomaterials.8b00015
   Badylak SF, 2004, TRANSPL IMMUNOL, V12, P367, DOI 10.1016/j.trim.2003.12.016
   Bagno LL, 2022, EXPERT OPIN BIOL TH, V22, P449, DOI 10.1080/14712598.2022.2016695
   Bai Ge, 2024, Skin Health Dis, V4, pe348, DOI [10.1002/ski2.348, 10.1002/ski2.348]
   Banyard DA, 2016, AESTHET SURG J, V36, P349, DOI 10.1093/asj/sjv170
   Baranovskii Denis S, 2022, Stem Cell Investig, V9, P7, DOI [10.21037/sci-2022-025, 10.21037/sci-2022-025]
   Barbarisi M, 2015, J BIOMED MATER RES A, V103, P1755, DOI 10.1002/jbm.a.35318
   Behre A, 2022, ADV HEALTHC MATER, V11, DOI 10.1002/adhm.202200866
   Bello Y M, 2001, Am J Clin Dermatol, V2, P305, DOI 10.2165/00128071-200102050-00005
   Bergonzi C, 2023, MICROMACHINES-BASEL, V14, DOI 10.3390/mi14010137
   Bishop ES, 2017, GENES DIS, V4, P185, DOI 10.1016/j.gendis.2017.10.002
   Bulcha JT, 2021, SIGNAL TRANSDUCT TAR, V6, DOI 10.1038/s41392-021-00487-6
   Bupphathong S, 2022, PHARMACEUTICALS-BASE, V15, DOI 10.3390/ph15020171
   Caplan H, 2019, FRONT IMMUNOL, V10, DOI 10.3389/fimmu.2019.01645
   Carolina E, 2018, FRONT MED-LAUSANNE, V5, DOI 10.3389/fmed.2018.00276
   Chang LQ, 2016, NANOSCALE, V8, P243, DOI 10.1039/c5nr03187g
   Chen X, 2022, CHINESE J TISSUE ENG, V26, DOI [10.12307/2022.097, DOI 10.12307/2022.097]
   Chen Y, 2023, BLOOD, V142, DOI [10.1182/blood-2023-174591, DOI 10.1182/BLOOD-2023-174591]
   Chen YS, 2020, TZU CHI MED J, V32, P113, DOI 10.4103/tcmj.tcmj_182_19
   Chen Z, 2022, NPG ASIA MATER, V14, DOI 10.1038/s41427-022-00368-6
   Cheng K, 2023, Extracellular Vesicle, V2, P100029, DOI [10.1016/j.vesic.2023.100029, DOI 10.1016/J.VESIC.2023.100029, 10.1016/j.vesic.2023.100029]
   Chopra H, 2023, INT J SURG, V109, P549, DOI 10.1097/JS9.0000000000000129
   Corliss BA, 2016, MICROCIRCULATION, V23, P95, DOI 10.1111/micc.12259
   Couto PS, 2019, REGEN MED, V14, P309, DOI 10.2217/rme-2018-0171
   Cramer MC, 2020, ANN BIOMED ENG, V48, P2132, DOI 10.1007/s10439-019-02408-9
   Crum RJ, 2023, ACTA BIOMATER, V155, P113, DOI 10.1016/j.actbio.2022.11.026
   D'Urso M, 2020, FRONT BIOENG BIOTECH, V8, DOI 10.3389/fbioe.2020.609653
   Da Silva K, 2021, ACS OMEGA, V6, P21368, DOI 10.1021/acsomega.1c01903
   Dalirfardouei R, 2019, J TISSUE ENG REGEN M, V13, P555, DOI 10.1002/term.2799
   Dar ER, 2022, CURR RES TRANSL MED, V70, DOI 10.1016/j.retram.2022.103356
   Davoodi E, 2020, ADV MATER TECHNOL-US, V5, DOI 10.1002/admt.201901044
   Dehkordi AN, 2019, STEM CELL RES THER, V10, DOI 10.1186/s13287-019-1212-2
   Dehnavi SS, 2022, ADV MATER, V34, DOI 10.1002/adma.202108757
   Hoang DH, 2020, FRONT MOL BIOSCI, V7, DOI 10.3389/fmolb.2020.00119
   Ding YW, 2023, Smart Materials in Medicine, V4, P59, DOI [10.1016/j.smaim.2022.07.003, 10.1016/j.smaim.2022.07.003, DOI 10.1016/J.SMAIM.2022.07.003]
   Dixit S, 2017, J BIOL ENG, V11, DOI 10.1186/s13036-017-0089-9
   Dong JM, 2013, J SURG RES, V183, P56, DOI 10.1016/j.jss.2012.11.047
   Doss MX, 2019, CELLS-BASEL, V8, DOI 10.3390/cells8050403
   Du FZ, 2023, METABOLISM, V140, DOI 10.1016/j.metabol.2023.155398
   Du SS, 2022, STEM CELL RES THER, V13, DOI 10.1186/s13287-022-03115-4
   Duisit J, 2018, ACTA BIOMATER, V73, P339, DOI 10.1016/j.actbio.2018.04.009
   Dzobo K, 2018, STEM CELLS INT, V2018, DOI 10.1155/2018/2495848
   El Agha E, 2017, CELL STEM CELL, V21, P166, DOI 10.1016/j.stem.2017.07.011
   Tamez-Pérez HE, 2015, WORLD J DIABETES, V6, P1073, DOI 10.4239/wjd.v6.i8.1073
   Mesa LE, 2023, PLOS ONE, V18, DOI 10.1371/journal.pone.0284828
   Fang FJ, 2016, J DERMATOL SCI, V83, P95, DOI 10.1016/j.jdermsci.2016.03.003
   Fang S, 2016, STEM CELL TRANSL MED, V5, P1425, DOI 10.5966/sctm.2015-0367
   Fénelon M, 2021, MEMBRANES-BASEL, V11, DOI 10.3390/membranes11060387
   Frykberg RG, 2015, ADV WOUND CARE, V4, P560, DOI 10.1089/wound.2015.0635
   Fu SF, 2023, TISSUE ENG REGEN MED, V20, P295, DOI 10.1007/s13770-022-00513-w
   Fu XB, 2006, WOUND REPAIR REGEN, V14, P325, DOI 10.1111/j.1743-6109.2006.00128.x
   Gallego-Perez D, 2017, NAT NANOTECHNOL, V12, P974, DOI [10.1038/nnano.2017.134, 10.1038/NNANO.2017.134]
   Gao C, 2021, COLLOID SURFACE B, V208, DOI 10.1016/j.colsurfb.2021.112041
   Gao YJ, 2019, MAR DRUGS, V17, DOI 10.3390/md17100557
   Gardien KLM, 2016, CELL TRANSPLANT, V25, P437, DOI 10.3727/096368915X689569
   Garraud O, 2017, BMC IMMUNOL, V18, DOI 10.1186/s12865-017-0207-y
   Gilpin A, 2017, BIOMED RES INT, V2017, DOI 10.1155/2017/9831534
   Glat P, 2019, PRS-GLOB OPEN, V7, DOI 10.1097/GOX.0000000000002371
   Golebiowska AA, 2024, ANN BIOMED ENG, V52, P1835, DOI 10.1007/s10439-023-03182-5
   Gopinathan Janarthanan, 2018, Biomater Res, V22, P11, DOI [10.1186/s40824-018-0122-1, 10.1186/s40824-018-0122-1]
   Goula Aspasia, 2020, J Clin Med Res, V12, P780, DOI [10.14740/jocmr3964, 10.14740/jocmr3964]
   Gupta S, 2022, CELL TISSUE RES, V388, P535, DOI 10.1007/s00441-022-03615-y
   Hamed S, 2021, REJUV RES, V24, P251, DOI 10.1089/rej.2020.2397
   Han YF, 2019, EUR J MED RES, V24, DOI 10.1186/s40001-019-0366-9
   Hazrati A, 2022, BIOMED PHARMACOTHER, V152, DOI 10.1016/j.biopha.2022.113211
   He L, 2020, STEM CELL RES THER, V11, DOI 10.1186/s13287-020-01781-w
   He XN, 2019, STEM CELLS INT, V2019, DOI 10.1155/2019/7132708
   Henckes NAC, 2021, CELL REGEN, V10, DOI 10.1186/s13619-021-00088-2
   Hong PY, 2019, STEM CELL RES THER, V10, DOI 10.1186/s13287-019-1358-y
   Hu J, 2020, EXP MOL PATHOL, V115, DOI 10.1016/j.yexmp.2020.104468
   Hu L, 2016, SCI REP-UK, V6, DOI 10.1038/srep32993
   Huang JH, 2021, GELS-BASEL, V7, DOI 10.3390/gels7030144
   Ishiuchi N, 2020, STEM CELL RES THER, V11, DOI 10.1186/s13287-020-01642-6
   Jain A, 2015, J PHARM BIOALLIED SC, V7, P188, DOI 10.4103/0975-7406.160013
   Jalili Angourani Khadijeh, 2018, Gastroenterol Hepatol Bed Bench, V11, pS73
   Järbrink K, 2016, SYST REV-LONDON, V5, DOI 10.1186/s13643-016-0329-y
   Jiang DS, 2020, FRONT CELL DEV BIOL, V8, DOI 10.3389/fcell.2020.00697
   Jiang DS, 2020, EMBO REP, V21, DOI 10.15252/embr.201949115
   Jin QH, 2022, SCI REP-UK, V12, DOI 10.1038/s41598-022-08398-4
   Jin X, 2023, J EXTRACELL VESICLES, V12, DOI 10.1002/jev2.12319
   Johnson C, 2016, J MECH BEHAV BIOMED, V59, P572, DOI 10.1016/j.jmbbm.2016.03.024
   Ju YK, 2024, BIOMATER RES, V28, DOI 10.34133/bmr.0001
   Kalluri R, 2020, SCIENCE, V367, P640, DOI 10.1126/science.aau6977
   Kang MJ, 2021, BIOENGINEERING-BASEL, V8, DOI 10.3390/bioengineering8100137
   Kavala Ali Aycan, 2018, Arch Med Sci Atheroscler Dis, V3, pe156, DOI [10.5114/amsad.2018.81000, 10.5114/amsad.2018.81000]
   Kerstan A, 2022, JID INNOV, V2, DOI [10.1016/j.xjidi.2021.100067, 10.1016/j.xjidi.2021.100067]
   Kim SY, 2019, IMMUNOL CELL BIOL, V97, P258, DOI 10.1111/imcb.12236
   Krzyszczyk P, 2018, TECHNOLOGY, V6, P79, DOI 10.1142/S2339547818300020
   Krzyszczyk P, 2018, FRONT PHYSIOL, V9, DOI 10.3389/fphys.2018.00419
   Lehmann TP, 2023, BIOMED PHARMACOTHER, V166, DOI 10.1016/j.biopha.2023.115308
   Lemmerman LR, 2021, SCI ADV, V7, DOI 10.1126/sciadv.abd4735
   Li B, 2023, CYTOKINE, V165, DOI 10.1016/j.cyto.2023.156175
   Li B, 2020, MOL THER-NUCL ACIDS, V19, P814, DOI 10.1016/j.omtn.2019.11.034
   Li JY, 2019, STEM CELL RES THER, V10, DOI 10.1186/s13287-019-1366-y
   Li M, 2023, BIOMATER SCI-UK, V11, P2461, DOI 10.1039/d2bm02092k
   Li QK, 2023, SIGNAL TRANSDUCT TAR, V8, DOI 10.1038/s41392-022-01263-w
   Li Q, 2013, SCI REP-UK, V3, DOI 10.1038/srep02038
   Li XY, 2018, EXP CELL RES, V362, P245, DOI 10.1016/j.yexcr.2017.11.019
   Li ZG, 2022, NANO RES, V15, P3409, DOI 10.1007/s12274-021-3947-1
   Liu ZH, 2022, FRONT IMMUNOL, V13, DOI 10.3389/fimmu.2022.821932
   Loboda A, 2016, MEDIAT INFLAMM, V2016, DOI 10.1155/2016/8319283
   Lotfy A, 2023, STEM CELL RES THER, V14, DOI 10.1186/s13287-023-03287-7
   Lukomska B, 2019, STEM CELLS INT, V2019, DOI 10.1155/2019/9628536
   Lundstrom K, 2023, VIRUSES-BASEL, V15, DOI 10.3390/v15030698
   Ma T, 2022, ASIAN J PHARM SCI, V17, P4, DOI 10.1016/j.ajps.2021.03.003
   Mahmoudi Zahra, 2023, Bioprinting, V31, pe00260, DOI [10.1016/j.bprint.2023.e00260, 10.1016/j.bprint.2023.e00260]
   Maldonado VV, 2023, J BIOL ENG, V17, DOI 10.1186/s13036-023-00361-9
   Manso GMD, 2023, REGEN THER, V22, P79, DOI 10.1016/j.reth.2022.12.006
   Mao AS, 2015, P NATL ACAD SCI USA, V112, P14452, DOI 10.1073/pnas.1508520112
   Margiana R, 2022, STEM CELL RES THER, V13, DOI 10.1186/s13287-022-03054-0
   Martí-Chillón GJ, 2023, CLIN TRANSL MED, V13, DOI 10.1002/ctm2.1163
   Mastrolia I, 2019, STEM CELL TRANSL MED, V8, P1135, DOI 10.1002/sctm.19-0044
   Mathew-Steiner SS, 2021, BIOENGINEERING-BASEL, V8, DOI 10.3390/bioengineering8050063
   McFarlin K, 2006, WOUND REPAIR REGEN, V14, P471, DOI 10.1111/j.1743-6109.2006.00153.x
   McInnes AD, 2022, J FUNCT BIOMATER, V13, DOI 10.3390/jfb13040240
   Mendibil U, 2020, INT J MOL SCI, V21, DOI 10.3390/ijms21155447
   Monika P, 2022, FRONT NUTR, V8, DOI 10.3389/fnut.2021.791899
   Moore JT, 2020, ADV BIOSYST, V4, DOI 10.1002/adbi.202000157
   Musial-Wysocka A, 2019, CELL TRANSPLANT, V28, P801, DOI 10.1177/0963689719837897
   Nagle SM, 2024, STATPEARLS INTERNET
   Nakagawa H, 2005, BRIT J DERMATOL, V153, P29, DOI 10.1111/j.1365-2133.2005.06554.x
   Nazari H, 2022, GASTROENTEROL REP, V10, DOI 10.1093/gastro/goac075
   Nedeau AE, 2008, EXP CELL RES, V314, P2176, DOI 10.1016/j.yexcr.2008.04.007
   Nilforoushzadeh MA, 2023, ARCH DERMATOL RES, V315, P147, DOI 10.1007/s00403-022-02326-2
   Noro J, 2024, BIOACT MATER, V34, P494, DOI 10.1016/j.bioactmat.2024.01.004
   Obaíd ML, 2022, FRONT BIOENG BIOTECH, V10, DOI 10.3389/fbioe.2022.1004155
   Obaid ML, 2021, FRONT MED-LAUSANNE, V8, DOI 10.3389/fmed.2021.772324
   Oliver T I., 2023, StatPearls
   Ongarora BG, 2022, HEALTH SCI REP-US, V5, DOI 10.1002/hsr2.641
   Pan JJ, 2023, NANOSCALE, V15, P4080, DOI 10.1039/d2nr05575a
   Pan W, 2023, LIFE SCI, V319, DOI 10.1016/j.lfs.2023.121524
   Panda B, 2021, LIFE-BASEL, V11, DOI 10.3390/life11080784
   Papaioannou TG, 2019, ACTA CARDIOL SIN, V35, P284, DOI 10.6515/ACS.201905_35(3).20181115A
   Perocheau D, 2021, BRIT J PHARMACOL, V178, P2375, DOI 10.1111/bph.15432
   Petrenko Y, 2017, STEM CELL RES THER, V8, DOI 10.1186/s13287-017-0558-6
   Pinky, 2021, STEM CELL REV REP, V17, P33, DOI 10.1007/s12015-020-10002-z
   Prasathkumar M, 2021, INT J BIOL MACROMOL, V186, P656, DOI 10.1016/j.ijbiomac.2021.07.067
   Przekora A, 2020, CELLS-BASEL, V9, DOI 10.3390/cells9071622
   Putra A, 2020, J STEM CELLS REGEN, V16, P73, DOI 10.46582/jsrm.1602011
   Raimondo S, 2019, INT J MOL SCI, V20, DOI 10.3390/ijms20081848
   Ramadan Q, 2021, FRONT MED TECHNOL, V2, DOI 10.3389/fmedt.2020.607648
   Ramamoorth M, 2015, J CLIN DIAGN RES, V9, pGE1, DOI 10.7860/JCDR/2015/10443.5394
   Ramiah P, 2020, FRONT MATER, V7, DOI 10.3389/fmats.2020.00076
   Rodrigues M, 2019, PHYSIOL REV, V99, P665, DOI 10.1152/physrev.00067.2017
   Ronzoni FL, 2022, J TISSUE ENG REGEN M, V16, P484, DOI 10.1002/term.3293
   Rowan MP, 2015, CRIT CARE, V19, DOI 10.1186/s13054-015-0961-2
   Roy S, 2020, NANOMED-NANOTECHNOL, V28, DOI 10.1016/j.nano.2020.102220
   Sahoo A, 2023, STEM CELL RES THER, V14, DOI 10.1186/s13287-023-03299-3
   Salzman R, 2018, MOL THER, V26, P2717, DOI 10.1016/j.ymthe.2018.10.017
   Samandari M, 2022, ADV MATER, V34, DOI 10.1002/adma.202105883
   Sampogna Gianluca, 2015, J Microsc Ultrastruct, V3, P101, DOI [10.1016/j.jmau.2015.05.002, 10.1016/j.jmau.2015.05.002]
   Saparov A, 2016, STEM CELLS INT, V2016, DOI 10.1155/2016/3924858
   Sasaki M, 2008, J IMMUNOL, V180, P2581, DOI 10.4049/jimmunol.180.4.2581
   Seidel D, 2020, JAMA SURG, V155, P469, DOI 10.1001/jamasurg.2020.0414
   Sen CK, 2019, ADV WOUND CARE, V8, P39, DOI 10.1089/wound.2019.0946
   Seon GM, 2021, BIOMATER SCI-UK, V9, P6865, DOI 10.1039/d1bm01071a
   Shahin H, 2020, BURNS TRAUMA, V8, DOI 10.1093/burnst/tkaa022
   Shakouri-Motlagh A, 2017, ACTA BIOMATER, V55, P1, DOI 10.1016/j.actbio.2017.04.014
   Sharifiaghdam M, 2022, MOL THER, V30, P2891, DOI 10.1016/j.ymthe.2022.07.016
   Sharma Y, 2022, STEM CELLS COVID 19
   Sharma Y, 2022, BIOCELL, V46, P1435, DOI 10.32604/biocell.2022.018612
   Sharma Y, 2021, BIOCELL, V45, P517, DOI 10.32604/biocell.2021.014621
   Shen SY, 2023, NANO RES, V16, P7383, DOI 10.1007/s12274-023-5460-1
   Shi Y, 2017, NAT REV DRUG DISCOV, V16, P115, DOI 10.1038/nrd.2016.245
   Singh K, 2017, MOL THER, V25, P2689, DOI 10.1016/j.ymthe.2017.09.009
   Song Y, 2021, AM J REPROD IMMUNOL, V85, DOI 10.1111/aji.13329
   Spampinato SF, 2020, PHARMACEUTICALS-BASE, V13, DOI 10.3390/ph13040060
   Spiekstra SW, 2007, WOUND REPAIR REGEN, V15, P708, DOI 10.1111/j.1524-475X.2007.00280.x
   Sukmana BI, 2023, PATHOL RES PRACT, V248, DOI 10.1016/j.prp.2023.154575
   Sun JC, 2013, MATERIALS, V6, P1285, DOI 10.3390/ma6041285
   Takeuchi R, 2019, PLOS ONE, V14, DOI 10.1371/journal.pone.0225472
   Tan F, 2024, SIGNAL TRANSDUCT TAR, V9, DOI 10.1038/s41392-023-01704-0
   Teleb RS, 2023, CELLS-BASEL, V12, DOI 10.3390/cells12020250
   Théry C, 2018, J EXTRACELL VESICLES, V7, DOI 10.1080/20013078.2018.1535750
   Tokhanbigli S, 2019, MOL BIOL RES COMMUN, V8, P79, DOI 10.22099/mbrc.2019.33346.1397
   Turner NJ, 2022, TISSUE ENG PT A, V28, P879, DOI [10.1089/ten.TEA.2022.0091, 10.1089/ten.tea.2022.0091]
   Ueshima E, 2019, AM J PHYSIOL-RENAL, V317, pF52, DOI 10.1152/ajprenal.00260.2018
   Valdoz JC, 2021, INT J MOL SCI, V22, DOI 10.3390/ijms222312690
   Vasti AC, 2023, WOUNDS, V35, pE22, DOI 10.25270/wnds/21136
   Wallace ER, 2023, PROG BIOMED ENG, V5, DOI 10.1088/2516-1091/acceeb
   Wang FY, 2023, CRIT CARE, V27, DOI 10.1186/s13054-022-04287-4
   Wang J, 2018, CELL TISSUE RES, V371, P531, DOI 10.1007/s00441-017-2785-7
   Wang L, 2022, INT J STEM CELLS, V15, P164, DOI 10.15283/ijsc21067
   Wang SY, 2022, MATER TODAY BIO, V13, DOI 10.1016/j.mtbio.2021.100202
   Wang Y, 2022, ADV EXP MED BIOL
   Wei LL, 2023, STEM CELLS DEV, V32, P25, DOI 10.1089/scd.2021.0218
   Welsh JA, 2024, J EXTRACELL VESICLES, V13, DOI [10.1002/jev2.12404, 10.1002/jev2.12451]
   Williams C, 2015, ACTA BIOMATER, V14, P84, DOI 10.1016/j.actbio.2014.11.035
   Wu Chuanfeng, 2011, Front Med, V5, P356, DOI 10.1007/s11684-011-0159-1
   Wüthrich T, 2020, MAT SCI ENG C-MATER, V117, DOI 10.1016/j.msec.2020.111311
   Xie XY, 2023, GEN PSYCHIAT, V36, DOI 10.1136/gpsych-2023-101143
   Xu J, 2020, POLYMERS-BASEL, V12, DOI 10.3390/polym12061237
   Xuan Y, 2021, NAT PROTOC, V16, P5707, DOI 10.1038/s41596-021-00631-0
   Yan HC, 2020, FRONT BIOENG BIOTECH, V8, DOI 10.3389/fbioe.2020.01015
   Yang JY, 2020, INT J NANOMED, V15, P5911, DOI 10.2147/IJN.S249129
   Yang P, 2023, BIOMATER RES, V27, DOI 10.1186/s40824-022-00338-7
   Yang TT, 2023, ADV HEALTHC MATER, V12, DOI 10.1002/adhm.202203131
   Yang YM, 2022, TISSUE ENG PART B-RE, V28, P966, DOI [10.1089/ten.teb.2021.0145, 10.1089/ten.TEB.2021.0145]
   Yano F, 2022, REGEN THER, V20, P72, DOI 10.1016/j.reth.2022.03.009
   Yu JR, 2019, ADV HEALTHC MATER, V8, DOI 10.1002/adhm.201801471
   Zakrzewski W, 2019, STEM CELL RES THER, V10, DOI 10.1186/s13287-019-1165-5
   Zennifer Allen, 2022, Bioprinting, V27, pe00205, DOI [10.1016/j.bprint.2022.e00205, 10.1016/j.bprint.2022.e00205]
   Zhang JY, 2015, J TRANSL MED, V13, DOI 10.1186/s12967-015-0417-0
   Zhang MD, 2023, REGEN BIOMATER, V10, DOI 10.1093/rb/rbac105
   Zhang XW, 2022, BIOACT MATER, V10, P15, DOI 10.1016/j.bioactmat.2021.09.014
   Zhang YM, 2024, INT J BIOPRINTING, V10, DOI 10.36922/ijb.3006
   Zhao B, 2021, STEM CELLS DEV, V30, P922, DOI 10.1089/scd.2021.0100
   Zhao GF, 2020, STEM CELL RES THER, V11, DOI 10.1186/s13287-020-01616-8
   Zhou H, 2024, REGEN BIOMATER, V11, DOI 10.1093/rb/rbae008
   Zhou J, 2023, GRAEF ARCH CLIN EXP, V261, P723, DOI 10.1007/s00417-022-05956-4
   Zhou T, 2021, J HEMATOL ONCOL, V14, DOI 10.1186/s13045-021-01037-x
   Zhou XJ, 2020, ACS NANO, V14, P12732, DOI 10.1021/acsnano.0c03064
   Zhu MF, 2019, NAT COMMUN, V10, DOI 10.1038/s41467-019-12545-3
   Zollino I, 2019, CYTOTHERAPY, V21, P200, DOI 10.1016/j.jcyt.2018.10.012
NR 219
TC 11
Z9 12
U1 2
U2 20
PU SPRINGER HEIDELBERG
PI HEIDELBERG
PA TIERGARTENSTRASSE 17, D-69121 HEIDELBERG, GERMANY
SN 0946-2716
EI 1432-1440
J9 J MOL MED
JI J. Mol. Med.
PD DEC
PY 2024
VL 102
IS 12
BP 1425
EP 1450
DI 10.1007/s00109-024-02493-x
EA OCT 2024
PG 26
WC Genetics & Heredity; Medicine, Research & Experimental
WE Science Citation Index Expanded (SCI-EXPANDED)
SC Genetics & Heredity; Research & Experimental Medicine
GA M8F3U
UT WOS:001324509000001
PM 39358606
DA 2026-02-11
ER

PT J
AU Hu, YX
   Yang, R
   Liu, SM
   Song, ZF
   Wang, H
AF Hu, Yunxiang
   Yang, Rui
   Liu, Sanmao
   Song, Zefeng
   Wang, Hong
TI The Emerging Roles of Nanocarrier Drug Delivery System in Treatment of
   Intervertebral Disc Degeneration-Current Knowledge, Hot Spots,
   Challenges and Future Perspectives
SO DRUG DESIGN DEVELOPMENT AND THERAPY
LA English
DT Article
DE lumbar disc herniation; intervertebral disc degeneration; nanocarrier
   drug delivery system; targeted therapy; regenerative medicine
ID LUMBAR DISC; IN-VITRO; EXTRACELLULAR VESICLES; EXOSOMES; HERNIATION;
   DIAGNOSIS; THERAPY; NANOPARTICLES; BIOMATERIALS; DISCOGRAPHY
AB Low back pain (LBP) is a common condition that has substantial consequences on individuals and society, both socially and economically. The primary contributor to LBP is often identified as intervertebral disc degeneration (IVDD), which worsens and leads to significant spinal problems. The conventional treatment approach for IVDD involves physiotherapy, drug therapy for pain management, and, in severe cases, surgery. However, none of these treatments address the underlying cause of the condition, meaning that they cannot fundamentally reverse IVDD or restore the mechanical function of the spine. Nanotechnology and regenerative medicine have made significant advancements in the field of healthcare, particularly in the area of nanodrug delivery systems (NDDSs). These approaches have demonstrated significant potential in enhancing the efficacy of IVDD treatments by providing benefits such as high biocompatibility, biodegradability, precise drug delivery to targeted areas, prolonged drug release, and improved therapeutic results. The advancements in different NDDSs designed for delivering various genes, cells, proteins and therapeutic drugs have opened up new opportunities for effectively addressing IVDD. This comprehensive review provides a consolidated overview of the recent advancements in the use of NDDSs for the treatment of IVDD. It emphasizes the potential of these systems in overcoming the challenges associated with this condition. Meanwhile, the insights and ideas presented in this review aim to contribute to the advancement of precise IVDD treatment using NDDSs.
C1 [Hu, Yunxiang; Yang, Rui; Liu, Sanmao; Wang, Hong] Dalian Univ Technol, Dept Orthoped, Cent Hosp, 826 Southwestern Rd, Dalian, Liaoning, Peoples R China.
   [Hu, Yunxiang; Yang, Rui; Liu, Sanmao; Wang, Hong] Dalian Med Univ, Grad Sch, Dalian, Liaoning, Peoples R China.
   [Song, Zefeng] Dalian Univ Technol, Sch Grad, Dalian, Liaoning, Peoples R China.
C3 Dalian University of Technology; Dalian Medical University; Dalian
   University of Technology
RP Wang, H (corresponding author), Dalian Univ Technol, Dept Orthoped, Cent Hosp, 826 Southwestern Rd, Dalian, Liaoning, Peoples R China.
EM wanghong@dmu.edu.cn
RI Rui, Yang/MIN-5363-2025; Hu, Yunxiang/AGF-8809-2022; Liu,
   Sanmao/MZR-2622-2025
CR Adepu S, 2021, MOLECULES, V26, DOI 10.3390/molecules26195905
   Ahlawat J, 2018, MOLECULES, V23, DOI 10.3390/molecules23092157
   Allen TM, 2013, ADV DRUG DELIVER REV, V65, P36, DOI 10.1016/j.addr.2012.09.037
   Alrwaily M, 2016, PHYS THER, V96, P1057, DOI 10.2522/ptj.20150345
   Aranda-Lara L, 2021, MACROMOL BIOSCI, V21, DOI 10.1002/mabi.202000362
   Arias LS, 2018, ANTIBIOTICS-BASEL, V7, DOI 10.3390/antibiotics7020046
   Arul MR, 2023, J FUNCT BIOMATER, V14, DOI 10.3390/jfb14020052
   Awadalla AM, 2023, Cureus, V15, P10
   Banala RR, 2019, SPINE J, V19, P896, DOI 10.1016/j.spinee.2018.10.016
   Boyd LM, 2006, EUR SPINE J, V15, pS414, DOI 10.1007/s00586-006-0172-2
   Brissenden AJ, 2023, ACTA BIOMATER, V170, P169, DOI 10.1016/j.actbio.2023.08.029
   Calderon L, 2010, EUR CELLS MATER, V20, P134
   Chang CC, 2022, INT J MOL SCI, V23, DOI 10.3390/ijms23010565
   Chang HZ, 2022, SMALL METHODS, V6, DOI 10.1002/smtd.202101201
   Chen D, 2023, J ORTHOP TRANSL, V39, P163, DOI 10.1016/j.jot.2023.02.004
   Chu PL, 2022, ORTHOP SURG, V14, P635, DOI 10.1111/os.13216
   Colella F, 2020, J CONTROL RELEASE, V328, P985, DOI 10.1016/j.jconrel.2020.08.041
   Corp N, 2021, EUR J PAIN, V25, P275, DOI 10.1002/ejp.1679
   Cui SQ, 2021, J TISSUE ENG, V12, DOI 10.1177/20417314211021679
   Das UN, 2019, BIOSCIENCE REP, V39, DOI 10.1042/BSR20192117
   de Prinse M, 2023, EUR J PHARM BIOPHARM, V184, P159, DOI 10.1016/j.ejpb.2023.01.020
   Ding WY, 2011, CHINESE MED J-PEKING, V124, P3875, DOI 10.3760/cma.j.issn.0366-6999.2011.23.008
   Flotte TR, 2019, HUM GENE THER, V30, P1037, DOI 10.1089/hum.2019.29094.trf
   Fontana G, 2015, ADV DRUG DELIVER REV, V84, P146, DOI 10.1016/j.addr.2014.08.008
   Francisco V, 2022, NAT REV RHEUMATOL, V18, P47, DOI 10.1038/s41584-021-00713-z
   Franco D, 2021, NEUROSURG CLIN N AM, V32, P511, DOI 10.1016/j.nec.2021.05.010
   Frapin L, 2019, ADV DRUG DELIVER REV, V149, P49, DOI 10.1016/j.addr.2019.08.007
   Grangeat AM, 2023, INT J MOL SCI, V24, DOI 10.3390/ijms24076538
   Guo TW, 2022, FRONT BIOENG BIOTECH, V10, DOI 10.3389/fbioe.2022.933901
   Gurunathan S, 2021, INT J NANOMED, V16, P1281, DOI 10.2147/IJN.S291956
   Haidar MK, 2017, CURR TOP MED CHEM, V17, P1564, DOI 10.2174/1568026616666161222102641
   Hang YH, 2023, J NANOBIOTECHNOL, V21, DOI 10.1186/s12951-023-01841-2
   He JL, 2016, EUR SPINE J, V25, P1373, DOI 10.1007/s00586-016-4523-3
   Iatridis JC, 2013, SPINE J, V13, P243, DOI 10.1016/j.spinee.2012.12.002
   JACKSON RP, 1989, SPINE, V14, P1356, DOI 10.1097/00007632-198912000-00012
   Jia G, 2018, BIOMATERIALS, V178, P302, DOI 10.1016/j.biomaterials.2018.06.029
   Kim JH, 2018, CHIROPR MAN THER, V26, DOI 10.1186/s12998-018-0207-x
   Kirnaz S, 2022, WORLD NEUROSURG, V157, P264, DOI 10.1016/j.wneu.2021.09.066
   Knezevic NN, 2021, LANCET, V398, P78, DOI 10.1016/S0140-6736(21)00733-9
   Kooijmans SAA, 2016, J EXTRACELL VESICLES, V5, DOI 10.3402/jev.v5.31053
   Kralovic M, 2022, INT J NANOMED, V17, P6335, DOI 10.2147/IJN.S364888
   Kreiner DS, 2014, SPINE J, V14, P180, DOI 10.1016/j.spinee.2013.08.003
   Krut Z, 2021, CELLS-BASEL, V10, DOI 10.3390/cells10092241
   Lamartina C, 2020, EUR SPINE J, V29, P6, DOI 10.1007/s00586-020-06303-z
   Li BQ, 2022, DRUG DELIV, V29, P2130, DOI 10.1080/10717544.2022.2094498
   Li JT, 2023, MEDIAT INFLAMM, V2023, DOI 10.1155/2023/4436587
   Li Q, 2023, ADV SCI, V10, DOI 10.1002/advs.202303650
   Li TS, 2013, INT J NANOMED, V8, P3855, DOI 10.2147/IJN.S47749
   Liang CZ, 2012, J BIOMAT SCI-POLYM E, V23, P2287, DOI 10.1163/156856211X614789
   Liang HZ, 2022, INT J MOL SCI, V23, DOI 10.3390/ijms23031715
   Liang T, 2017, SPINE, V42, pE1104, DOI 10.1097/BRS.0000000000002085
   Liang YJ, 2021, THERANOSTICS, V11, P3183, DOI 10.7150/thno.52570
   Lim S, 2022, ADV HEALTHC MATER, V11, DOI 10.1002/adhm.202101483
   Liu B, 2020, Nutrients, V12, P2
   Liu H, 2023, ACS APPL MATER INTER, V15, P27486, DOI 10.1021/acsami.3c00898
   Liu WZ, 2023, BIOACT MATER, V23, P274, DOI 10.1016/j.bioactmat.2022.11.006
   Luo HT, 2023, BIOMATER SCI-UK, V11, P3629, DOI 10.1039/d3bm00359k
   Lv Y, 2024, INT J NANOMED, V19, P541, DOI 10.2147/IJN.S443692
   Ma K, 2019, OSTEOARTHR CARTILAGE, V27, P41, DOI 10.1016/j.joca.2018.08.021
   Ma XL, 2023, INT J NANOMED, V18, P143, DOI 10.2147/IJN.S384343
   Maher C, 2017, LANCET, V389, P736, DOI 10.1016/S0140-6736(16)30970-9
   Manshian BB, 2017, BIOMATERIALS, V127, P1, DOI 10.1016/j.biomaterials.2017.02.039
   Meyer SA, 2011, J NEUROSURG-SPINE, V15, P271, DOI 10.3171/2011.1.SPINE10913
   Mi SS, 2023, ACS APPL MATER INTER, V15, P16355, DOI 10.1021/acsami.2c19607
   Mitchell MJ, 2021, NAT REV DRUG DISCOV, V20, P101, DOI 10.1038/s41573-020-0090-8
   Mobbs Ralph J, 2015, J Spine Surg, V1, P2, DOI 10.3978/j.issn.2414-469X.2015.10.05
   Mondal J, 2023, J CONTROL RELEASE, V353, P1127, DOI 10.1016/j.jconrel.2022.12.027
   Moriguchi Y, 2018, ACTA BIOMATER, V79, P230, DOI 10.1016/j.actbio.2018.07.008
   Morita M, 2017, CLIN SPINE SURG, V30, pE198, DOI 10.1097/BSD.0000000000000047
   Nerubay J, 1997, CLIN ORTHOP RELAT R, P42
   Pan MM, 2020, PAIN PHYSICIAN, V23, P49, DOI 10.36076/ppj.2020/23/49
   Pan YQ, 2023, FRONT BIOENG BIOTECH, V11, DOI 10.3389/fbioe.2023.1167012
   Wu PH, 2020, INT J MOL SCI, V21, DOI 10.3390/ijms21062135
   Patra JK, 2018, J NANOBIOTECHNOL, V16, DOI 10.1186/s12951-018-0392-8
   Pinto M, 2022, CLIN SPINE SURG, V35, pE571, DOI 10.1097/BSD.0000000000001329
   Poongodi R, 2021, INT J MOL SCI, V22, DOI 10.3390/ijms222413347
   Quazi MZ, 2022, INT J MOL SCI, V23, DOI 10.3390/ijms23041943
   Richardson SM, 2016, METHODS, V99, P69, DOI 10.1016/j.ymeth.2015.09.015
   Roh EJ, 2021, INT J MOL SCI, V22, DOI 10.3390/ijms22041579
   Sarfraz M, 2018, PHARMACEUTICS, V10, DOI 10.3390/pharmaceutics10030151
   Shahabipour F, 2016, ARCH MED SCI, V12, P1324, DOI 10.5114/aoms.2016.62911
   Shi PZ, 2023, J NANOBIOTECHNOL, V21, DOI 10.1186/s12951-023-01826-1
   Singh A, 2018, CURR DRUG DELIV, V15, P155, DOI 10.2174/1567201814666171002115230
   Sun JY, 2023, BIOACT MATER, V23, P247, DOI 10.1016/j.bioactmat.2022.10.019
   Sun Q, 2021, ARTHRITIS RES THER, V23, DOI 10.1186/s13075-021-02525-8
   Sun YJ, 2021, STEM CELL RES THER, V12, DOI 10.1186/s13287-021-02362-1
   Sun Z, 2020, MOL THER-NUCL ACIDS, V22, P1092, DOI 10.1016/j.omtn.2020.10.021
   Sun ZY, 2022, REGEN THER, V19, P88, DOI 10.1016/j.reth.2021.12.001
   Tao SW, 2018, INT ORTHOP, V42, P583, DOI 10.1007/s00264-017-3723-8
   Tian T, 2021, THERANOSTICS, V11, P6507, DOI 10.7150/thno.56367
   Tng DJH, 2015, INT J NANOMED, V10, P5771, DOI 10.2147/IJN.S86468
   Tromp IN, 2021, J ORTHOP RES, V39, P1955, DOI 10.1002/jor.24921
   Tu ZD, 2023, ACTA BIOMATER, V166, P241, DOI 10.1016/j.actbio.2023.05.034
   Urits I, 2019, CURR PAIN HEADACHE R, V23, DOI 10.1007/s11916-019-0804-y
   van der Windt DAWM, 2010, COCHRANE DB SYST REV, DOI 10.1002/14651858.CD007431.pub2
   Vergroesen PPA, 2015, OSTEOARTHR CARTILAGE, V23, P1057, DOI 10.1016/j.joca.2015.03.028
   Villata S, 2020, INT J MOL SCI, V21, DOI 10.3390/ijms21176048
   Vinogradov SV, 2010, NANOMEDICINE-UK, V5, P165, DOI 10.2217/NNM.09.103
   Wang F, 2016, OSTEOARTHR CARTILAGE, V24, P398, DOI 10.1016/j.joca.2015.09.019
   Wang H, 2020, DRUG DES DEV THER, V14, P921, DOI 10.2147/DDDT.S242493
   Wang Y, 2012, SPINE, V37, P1432, DOI 10.1097/BRS.0b013e31824dd20a
   Wu RB, 2023, MATER TODAY BIO, V22, DOI 10.1016/j.mtbio.2023.100731
   Xin JG, 2022, ORTHOP SURG, V14, P1271, DOI 10.1111/os.13254
   Yang Y, 2020, INT J NANOMED, V15, P2885, DOI 10.2147/IJN.S249205
   Yildirim P, 2022, SPINE, V47, P711, DOI 10.1097/BRS.0000000000004316
   Yu C, 2021, BIOACT MATER, V6, P3568, DOI 10.1016/j.bioactmat.2021.03.018
   Yu PF, 2022, ARTHRITIS RES THER, V24, DOI 10.1186/s13075-022-02894-8
   Yu QF, 2022, ACTA BIOMATER, V148, P73, DOI 10.1016/j.actbio.2022.05.054
   Zhang B, 2017, BIOSCI TRENDS, V11, P406, DOI 10.5582/bst.2017.01199
   Zhang H, 2018, ACTA BIOMATER, V72, P217, DOI 10.1016/j.actbio.2018.03.032
   Zhang HX, 2019, J NANOBIOTECHNOL, V17, DOI 10.1186/s12951-019-0461-7
   Zhang J, 2021, INT J NANOMED, V16, P6497, DOI 10.2147/IJN.S329831
   Zhang MZ, 2016, MOL THER, V24, P1783, DOI 10.1038/mt.2016.159
   Zhang Y, 2022, J BIOL ENG, V16, DOI 10.1186/s13036-022-00301-z
   Zhang Y, 2019, CELL BIOSCI, V9, DOI 10.1186/s13578-019-0282-2
   Zhao X, 2023, J NANOBIOTECHNOL, V21, DOI 10.1186/s12951-023-02075-y
   Zheng KX, 2021, J HEALTHC ENG, V2021, DOI 10.1155/2021/5594920
   Zhou DY, 2023, DRUG DISCOV TODAY, V28, DOI 10.1016/j.drudis.2022.103482
   Zhou TJ, 2022, ADV SCI, V9, DOI 10.1002/advs.202105466
   Zhou XP, 2023, BIOFABRICATION, V15, DOI 10.1088/1758-5090/acb572
   Zhou ZM, 2022, ACTA BIOMATER, V140, P641, DOI 10.1016/j.actbio.2021.11.044
   Zhu GD, 2020, EXP CELL RES, V393, DOI 10.1016/j.yexcr.2020.112109
   Zhu LF, 2022, INT J NANOMED, V17, P2079, DOI 10.2147/IJN.S358396
   Zhu LF, 2020, CELL CYCLE, V19, P1727, DOI 10.1080/15384101.2020.1769301
   Zou JX, 2023, J NANOBIOTECHNOL, V21, DOI 10.1186/s12951-023-01778-6
   Zou ZJ, 2023, INT J NANOMED, V18, P4751, DOI 10.2147/IJN.S417422
NR 126
TC 11
Z9 11
U1 4
U2 23
PU DOVE MEDICAL PRESS LTD
PI ALBANY
PA PO BOX 300-008, ALBANY, AUCKLAND 0752, NEW ZEALAND
SN 1177-8881
J9 DRUG DES DEV THER
JI Drug Des. Dev. Ther.
PY 2024
VL 18
BP 1007
EP 1022
DI 10.2147/DDDT.S448807
PG 16
WC Chemistry, Medicinal; Pharmacology & Pharmacy
WE Science Citation Index Expanded (SCI-EXPANDED)
SC Pharmacology & Pharmacy
GA MO2F1
UT WOS:001194490700001
PM 38567254
OA Green Submitted, gold
DA 2026-02-11
ER

PT J
AU Driscoll, J
   Moirangthem, A
   Yan, IK
   Patel, T
AF Driscoll, Julia
   Moirangthem, Anuradha
   Yan, Irene K.
   Patel, Tushar
TI Fabrication and Characterization of a Biomaterial Based on
   Extracellular-Vesicle Functionalized Graphene Oxide
SO FRONTIERS IN BIOENGINEERING AND BIOTECHNOLOGY
LA English
DT Article
DE extracellular vesicles; graphene; therapeutics; biomaterials; toxicology
ID STEM-CELLS; DRUG-DELIVERY; EXOSOMES; DOXORUBICIN; DERIVATIVES
AB Mesenchymal stem cell (MSC) derived extracellular vesicles (EV) are emerging as acellular therapeutics for solid organ injury and as carriers for drug delivery. Graphene-based materials are novel two-dimensional crystal structure-based materials with unique characteristics of stiffness, strength and elasticity that are being explored for various structural and biological applications. We fabricated a biomaterial that would capture desirable properties of both graphene and stem cell derived EV. Metabolically engineered EV that express azide groups were cross-linked with alkyne-functionalized graphene oxide (GO) via a copper catalyzed alkyne-azide cycloaddition (CuAAC) reaction. The crosslinking between EV and GO was accomplished without the need for ligand expression on the metal. Scanning electron and fluorescence microscopy demonstrated excellent cross-linking between EV and GO. Biological effects were assessed by phagocytosis studies and cell viability studies. The uptake of GO or sonicated GO (sGO) resulted in a durable pro-inflammatory immune response. Cell studies further showed that crosslinked GO-EV scaffolds exhibited cell-type dependent cytotoxicity on liver cancer cells whereas there was minimal impact on healthy hepatocyte proliferation. In vitro, neither GO-EV nor sGO-EV induced DNA strand breaks. In vivo studies in zebrafish revealed gross developmental malformations but treatment-induced mortality was only seen with the highest doses of GO-EV and sGO-EV. With these advantages, this engineered biomaterial combining the versatility of graphene with the therapeutic effects of MSC-EV has potential for applications in tissue engineering and regenerative medicine.
C1 [Driscoll, Julia; Moirangthem, Anuradha; Yan, Irene K.; Patel, Tushar] Mayo Clin, Dept Transplantat, Jacksonville, FL 32224 USA.
C3 Mayo Clinic
RP Patel, T (corresponding author), Mayo Clin, Dept Transplantat, Jacksonville, FL 32224 USA.
EM patel.tushar@mayo.edu
FU National Institutes of Health [RO1CA217833]; Mayo Foundation
FX We acknowledge funding support by the National Institutes of Health
   (RO1CA217833) and the Mayo Foundation and helpful discussions by members
   of the TP laboratory.
CR Ardeshirzadeh B, 2015, MAT SCI ENG C-MATER, V48, P384, DOI 10.1016/j.msec.2014.12.039
   Campbell E, 2019, SCI REP-UK, V9, DOI 10.1038/s41598-018-36617-4
   Diomede F, 2018, STEM CELL RES THER, V9, DOI 10.1186/s13287-018-0850-0
   Fiorillo M, 2015, ONCOTARGET, V6, P3553, DOI 10.18632/oncotarget.3348
   Geim AK, 2009, SCIENCE, V324, P1530, DOI 10.1126/science.1158877
   George J, 2018, LAB INVEST, V98, P895, DOI 10.1038/s41374-018-0053-4
   Gurunathan S, 2019, NANOMATERIALS-BASEL, V9, DOI 10.3390/nano9020139
   Haga H, 2017, LIVER TRANSPLANT, V23, P791, DOI 10.1002/lt.24770
   Hermenean A, 2017, SCI REP-UK, V7, DOI 10.1038/s41598-017-16599-5
   Hu Z, 2012, CARBON, V50, P994, DOI 10.1016/j.carbon.2011.10.002
   Huang J, 2012, SMALL, V8, P2577, DOI 10.1002/smll.201102743
   Lai RC, 2013, BIOTECHNOL ADV, V31, P543, DOI 10.1016/j.biotechadv.2012.08.008
   Lee J, 2016, ADV DRUG DELIVER REV, V105, P275, DOI 10.1016/j.addr.2016.06.001
   Lee XJ, 2019, J TAIWAN INST CHEM E, V98, P163, DOI 10.1016/j.jtice.2018.10.028
   Li WY, 2018, ACS APPL MATER INTER, V10, P5240, DOI 10.1021/acsami.7b17620
   Li YJ, 2014, SMALL, V10, P1544, DOI 10.1002/smll.201303234
   Liang XL, 2016, J CELL SCI, V129, P2182, DOI 10.1242/jcs.170373
   Matsuda A, 2019, HEPATOL COMMUN, V3, P525, DOI 10.1002/hep4.1311
   McKelvey Kelly J, 2015, J Circ Biomark, V4, P7, DOI 10.5772/61186
   Mei KC, 2015, CHEM COMMUN, V51, P14981, DOI 10.1039/c5cc05412e
   Pelin M, 2017, SCI REP-UK, V7, DOI 10.1038/srep40572
   Pomatto MAC, 2019, MOL THER-METH CLIN D, V13, P133, DOI 10.1016/j.omtm.2019.01.001
   Reis LA, 2012, PLOS ONE, V7, DOI 10.1371/journal.pone.0044092
   Robinson JT, 2011, J AM CHEM SOC, V133, P6825, DOI 10.1021/ja2010175
   Shin SR, 2016, ADV DRUG DELIVER REV, V105, P255, DOI 10.1016/j.addr.2016.03.007
   Tian YH, 2014, BIOMATERIALS, V35, P2383, DOI 10.1016/j.biomaterials.2013.11.083
   Vinothini K, 2019, MAT SCI ENG C-MATER, V100, P676, DOI 10.1016/j.msec.2019.03.011
   Wang SB, 2019, FRONT PHARMACOL, V10, DOI 10.3389/fphar.2019.00069
   Xu M, 2016, ACS NANO, V10, P3267, DOI 10.1021/acsnano.6b00539
   Yan YM, 2017, MOL THER, V25, P465, DOI 10.1016/j.ymthe.2016.11.019
   Yáñez-Mó M, 2015, J EXTRACELL VESICLES, V4, DOI 10.3402/jev.v4.27066
   Yang J, 2015, PLOS ONE, V10, DOI 10.1371/journal.pone.0140551
   Ye ZL, 2018, ACS APPL MATER INTER, V10, P12341, DOI 10.1021/acsami.7b18135
   Zhang SQ, 2020, LIFE SCI, V246, DOI 10.1016/j.lfs.2020.117401
   Zheng XT, 2016, J COLLOID INTERF SCI, V467, P35, DOI 10.1016/j.jcis.2015.12.052
NR 35
TC 8
Z9 9
U1 0
U2 23
PU FRONTIERS MEDIA SA
PI LAUSANNE
PA AVENUE DU TRIBUNAL FEDERAL 34, LAUSANNE, CH-1015, SWITZERLAND
SN 2296-4185
J9 FRONT BIOENG BIOTECH
JI Front. Bioeng. Biotechnol.
PD JUN 9
PY 2021
VL 9
AR 686510
DI 10.3389/fbioe.2021.686510
PG 11
WC Biotechnology & Applied Microbiology; Engineering, Biomedical
WE Science Citation Index Expanded (SCI-EXPANDED)
SC Biotechnology & Applied Microbiology; Engineering
GA SW4TE
UT WOS:000664508700001
PM 34178970
OA Green Submitted, gold
DA 2026-02-11
ER

PT J
AU Saiding, Q
   Qin, DT
   An, S
   Patel, DN
   Khan, MM
   Kong, N
   Tao, W
AF Saiding, Qimanguli
   Qin, Duotian
   An, Soohwan
   Patel, Dylan Neal
   Khan, Muhammad Muzamil
   Kong, Na
   Tao, Wei
TI Therapeutic nucleic acids in regenerative medicine and tissue repair
SO NANO RESEARCH
LA English
DT Review
DE tissue repair; nucleic acids; biomaterials; delivery systems;
   regenerative medicine
ID MESENCHYMAL STEM-CELLS; MESSENGER-RNA DELIVERY; PLASMID DNA;
   EXTRACELLULAR VESICLES; PENETRATING PEPTIDES; LIPID NANOPARTICLES;
   MEDIATED DELIVERY; PROGENITOR CELLS; BONE-FORMATION; CO-DELIVERY
AB In the vanguard of biomedical innovation, regenerative medicine emerges as a transformative paradigm, concentrating its efforts on rectifying tissue deficits and functional aberrations in patients through the strategic augmentation of endogenous cellular processes. Central to this approach is nucleic acid therapy, which offers a novel pathway for tissue regeneration by modulating key signaling pathways. As one of the most effective ways to regulate cell function, nucleic acids are crucial for various tissue regeneration; however, their in vivo therapeutic applications face substantial challenges, including nuclease degradation, cell membrane impermeability, and targeted intracellular transport. Biomaterial-based gene delivery systems offer a solution for stable and localized drug delivery by enabling the controlled overexpression of therapeutic nucleic acids, producing functional regulatory agents. This review presents examples of nucleic acid applications in regenerative medicine, highlighting the synergy between nucleic acids and biomaterial technologies. It underlines the importance of nucleic acid delivery techniques, the choice of therapeutic nucleic acids, and biomaterials for advancing tissue repair. The latest developments in designing nucleic acid biomaterial-based delivery vehicles are explored, the mechanism of nucleic acids in tissue regeneration is elucidated, and their limitations are discussed while considering future directions for the clinical translation of nucleic acid-based therapeutics.
C1 [Saiding, Qimanguli; Qin, Duotian; An, Soohwan; Patel, Dylan Neal; Khan, Muhammad Muzamil; Kong, Na; Tao, Wei] Harvard Med Sch, Brigham & Womens Hosp, Ctr Nanomed, Boston, MA 02115 USA.
   [Saiding, Qimanguli; Qin, Duotian; An, Soohwan; Patel, Dylan Neal; Khan, Muhammad Muzamil; Kong, Na; Tao, Wei] Harvard Med Sch, Brigham & Womens Hosp, Dept Anesthesiol, Boston, MA 02115 USA.
C3 Harvard University; Harvard University Medical Affiliates; Brigham &
   Women's Hospital; Harvard Medical School; Harvard University; Harvard
   University Medical Affiliates; Brigham & Women's Hospital; Harvard
   Medical School
RP Saiding, Q; Tao, W (corresponding author), Harvard Med Sch, Brigham & Womens Hosp, Ctr Nanomed, Boston, MA 02115 USA.; Saiding, Q; Tao, W (corresponding author), Harvard Med Sch, Brigham & Womens Hosp, Dept Anesthesiol, Boston, MA 02115 USA.
EM qsaiding@bwh.harvard.edu; wtao@bwh.harvard.edu
RI An, Soohwan/KGM-6768-2024; Qin, Duotian/KCZ-3486-2024; Khan,
   Muhammad/ACP-3363-2022
OI An, Soohwan/0000-0002-8837-1898; Qin, Duotian/0000-0001-5023-2238; 
FU American Heart Association (AHA) Transformational Project Award
   [23TPA1072337]; AHA's Second Century Early Faculty Independence Award
   [23SCEFIA1151841]; American Society of Transplantation (AST) Career
   Transition Grant [1173492]; American Lung Association (ALA) Cancer
   Discovery Award [LCD1034625, 2022A017206]; Novo Nordisk Validation Award
   [2023A009607]; Harvard/Brigham Health & Technology Innovation Fund
   [2023A004452]; Gillian Reny Stepping Strong Center for Trauma Innovation
   Breakthrough Innovator Award [113548]; Center for Nanomedicine Research
   Fund [2019A014810]; Nanotechnology Foundation [2022A002721];
   Distinguished Chair Professorship Foundation [018129]; US METAvivor
   Early Career Investigator Award [2018A020560]; AHA Collaborative
   Sciences Award [2018A004190]; Harvard/Brigham Khoury Innovation Award
   [2020A003219]; Department Basic Scientist Grant [2420 BPA075]; American
   Heart Association (AHA) [23TPA1072337, 23SCEFIA1151841] Funding Source:
   American Heart Association (AHA)
FX Qimanguli Saiding and Duotian Qin equally contributed to this work. This
   work is supported by American Heart Association (AHA) Transformational
   Project Award (No. 23TPA1072337; W. T.), AHA's Second Century Early
   Faculty Independence Award (No. 23SCEFIA1151841; W. T.), American
   Society of Transplantation (AST) Career Transition Grant (No. 1173492;
   W. T.); American Lung Association (ALA) Cancer Discovery Award (No.
   LCD1034625; W. T.), ALA Courtney Cox Cole Lung Cancer Research Award
   (No. 2022A017206; W. T.), Novo Nordisk Validation Award (No.
   2023A009607; W. T.), Harvard/Brigham Health & Technology Innovation Fund
   (No. 2023A004452; W. T.), Gillian Reny Stepping Strong Center for Trauma
   Innovation Breakthrough Innovator Award (No. 113548), Center for
   Nanomedicine Research Fund (No. 2019A014810; W. T.); Nanotechnology
   Foundation (No. 2022A002721, W. T.), and Distinguished Chair
   Professorship Foundation (No. 018129, W. T.). W. T. is also a recipient
   of the US METAvivor Early Career Investigator Award (No. 2018A020560),
   AHA Collaborative Sciences Award (No. 2018A004190), Harvard/Brigham
   Khoury Innovation Award (No. 2020A003219), and Department Basic
   Scientist Grant (No. 2420 BPA075).
CR Abizaid A, 2007, VASC HEALTH RISK MAN, V3, P191, DOI 10.2147/vhrm.2007.3.2.191
   Adhami M, 2023, EXPERT OPIN DRUG DEL, V20, P507, DOI 10.1080/17425247.2023.2190580
   Akinyele B, 2020, HEART RHYTHM O2, V1, P235, DOI 10.1016/j.hroo.2020.06.007
   Alhajj M., 2020, Physiology, Granulation Tissue
   Anderson J.M., 2017, IMMUNE RESPONSE IMPL, P15, DOI [10.1007/978-3-319-45433-7_2, DOI 10.1007/978-3-319-45433-7_2, DOI 10.1007/978-3-319-45433-72]
   Anderson JM, 2008, SEMIN IMMUNOL, V20, P86, DOI 10.1016/j.smim.2007.11.004
   Baetta R, 2009, J PHARMACOL EXP THER, V328, P419, DOI 10.1124/jpet.108.144147
   Batalov I, 2021, SCI REP-UK, V11, DOI 10.1038/s41598-021-87550-y
   Bilek MMM, 2014, APPL SURF SCI, V310, P3, DOI 10.1016/j.apsusc.2014.03.097
   Brown BN, 2009, BIOMATERIALS, V30, P1482, DOI 10.1016/j.biomaterials.2008.11.040
   Chen K, 2020, NANO TODAY, V35, DOI 10.1016/j.nantod.2020.100939
   Cole OJ, 1998, TRANSPLANT P, V30, P2200, DOI 10.1016/S0041-1345(98)00590-9
   Creager M D., 2017, Comprehensive Biomaterials II, P387
   Damjanov I., 2009, PATHOLOGY SECRETS, P19, DOI DOI 10.1016/B978-0-323-05594-9.00002-7
   Darouiche RO, 2004, NEW ENGL J MED, V350, P1422, DOI 10.1056/NEJMra035415
   de Guzman RC, 2023, BIO-MED MATER ENG, V34, P289, DOI 10.3233/BME-221488
   Ding YH, 2015, ACTA BIOMATER, V15, P150, DOI 10.1016/j.actbio.2014.12.014
   Dolan EB, 2019, SCI ROBOT, V4, DOI 10.1126/scirobotics.aax7043
   Dong JL, 2022, BIOMATER RES, V26, DOI 10.1186/s40824-022-00326-x
   Dong XH, 2018, BIOMATERIALS, V181, P1, DOI 10.1016/j.biomaterials.2018.07.027
   Everett W, 2016, SCI REP-UK, V6, DOI 10.1038/srep26848
   Felgueiras HP, 2017, ACS APPL MATER INTER, V9, P7979, DOI 10.1021/acsami.6b16415
   Ferrick AM, 2023, HEART RHYTHM, V20, pE92, DOI 10.1016/j.hrthm.2023.03.1525
   Fusco D, 2022, FRONT CARDIOVASC MED, V9, DOI 10.3389/fcvm.2022.881557
   Gargiulo G, 2016, ANN INTERN MED, V165, P334, DOI 10.7326/M16-0060
   Gester K, 2016, ARTIF ORGANS, V40, P201, DOI 10.1111/aor.12516
   Gharacholou SM, 2017, J VAS SURG CASES IN, V3, P69, DOI 10.1016/j.jvscit.2017.02.003
   Gorbet MB, 2004, BIOMATERIALS, V25, P5681, DOI 10.1016/j.biomaterials.2004.01.023
   Gupta N, 2016, J AM HEART ASSOC, V5, DOI 10.1161/JAHA.115.002798
   Hakkinen L., 2011, Endodontic Topics, V24, P94, DOI DOI 10.1111/ETP.12008
   Han HC, 2021, EUROPACE, V23, P3, DOI 10.1093/europace/euab042
   Hu H, 2012, ACTA BIOMATER, V8, P904, DOI 10.1016/j.actbio.2011.09.031
   Inglis SS, 2023, ASAIO J, V69, P633, DOI 10.1097/MAT.0000000000001956
   Jones K., 2015, The Host Response to Biomaterials; The Impact of Host Response on Biomaterial Selection, P189, DOI DOI 10.1016/B978-0-12-800196-7.00009-8
   Joy PS, 2017, HEART RHYTHM, V14, P839, DOI 10.1016/j.hrthm.2017.03.019
   Kandi V, 2020, CUREUS J MED SCIENCE, V12, DOI 10.7759/cureus.12267
   Kemp W L., 2008, Pathology: The Big Picture, P13
   Koppara T, 2016, INT J CARDIOL, V222, P217, DOI 10.1016/j.ijcard.2016.07.181
   Koval CE, 2019, CLIN TRANSPLANT, V33, DOI 10.1111/ctr.13552
   Laskey W, 2012, AM J THER, V19, P248, DOI 10.1097/MJT.0b013e3182512ca5
   Lentz S, 2022, ACS APPL MATER INTER, V14, P31751, DOI 10.1021/acsami.2c09590
   Levin AD, 2005, J CONTROL RELEASE, V109, P236, DOI 10.1016/j.jconrel.2005.09.041
   Li MX, 2023, BIOMATER RES, V27, DOI 10.1186/s40824-023-00424-4
   Li RH, 2023, MATER TODAY BIO, V22, DOI 10.1016/j.mtbio.2023.100783
   Lim WY, 2019, ARRHYTH ELECTROPHYSI, V8, P143, DOI [10.15420/aer2019.3.4, 10.15420/aer.2019.3.4]
   Maillard L, 2021, CATHETER CARDIO INTE, V98, P45, DOI 10.1002/ccd.29065
   Mancino C, 2022, NANOMED-NANOTECHNOL, V44, DOI 10.1016/j.nano.2022.102567
   Medzhitov R, 2008, NATURE, V454, P428, DOI 10.1038/nature07201
   Mori H, 2018, FUTUR CARDIOL, V14, P225, DOI 10.2217/fca-2017-0103
   Mzyk A, 2020, ACS BIOMATER SCI ENG, V6, P898, DOI 10.1021/acsbiomaterials.9b01074
   Norton LW, 2007, J BIOMED MATER RES A, V81A, P858, DOI 10.1002/jbm.a.31088
   Noskovicova N, 2021, CELLS-BASEL, V10, DOI 10.3390/cells10071794
   Otsuka F, 2014, CIRCULATION, V129, P211, DOI 10.1161/CIRCULATIONAHA.113.001790
   Pesode PA, 2021, MATER TODAY-PROC, V47, P5652, DOI 10.1016/j.matpr.2021.03.702
   Ratner Buddy D., 1996, DOI 10.1016/B978-012582460-6/50001-3
   Robotti F, 2020, BIOMATERIALS, V229, DOI 10.1016/j.biomaterials.2019.119583
   Rocker AJ, 2020, ACS BIOMATER SCI ENG, V6, P1217, DOI 10.1021/acsbiomaterials.9b01758
   Roy RK, 2007, J BIOMED MATER RES B, V83B, P72, DOI 10.1002/jbm.b.30768
   Roy S, 2020, ANN SURG, V271, P1174, DOI 10.1097/SLA.0000000000003053
   Senst B., 2023, Drug Eluting Stent (DES) Compounds
   Shao W, 2015, ACS APPL MATER INTER, V7, P6966, DOI 10.1021/acsami.5b00937
   Sohail MR, 2016, CIRC-ARRHYTHMIA ELEC, V9, DOI 10.1161/CIRCEP.116.003929
   Tan RP, 2019, JACC-BASIC TRANSL SC, V4, P56, DOI 10.1016/j.jacbts.2018.10.004
   TANG LP, 1995, AM J CLIN PATHOL, V103, P466
   Thukkaram M, 2020, APPL SURF SCI, V500, DOI 10.1016/j.apsusc.2019.144235
   W eigert R., 2017, Nat. Biomed. Eng., V1
   Wen X, 2021, BIOSURF BIOTRIBOL, V7, P219, DOI 10.1049/bsb2.12023
   Wessely R, 2006, J AM COLL CARDIOL, V47, P708, DOI 10.1016/j.jacc.2005.09.047
   Whyte W, 2022, NAT COMMUN, V13, DOI 10.1038/s41467-022-32147-w
   Zhang XY, 2018, MAT SCI ENG C-MATER, V82, P110, DOI 10.1016/j.msec.2017.08.061
   Zhao X, 2024, NAT MATER, V23, DOI 10.1038/s41563-024-01802-6
   Zhou YH, 2021, NAT MATER, V20, P1670, DOI 10.1038/s41563-021-01093-1
NR 72
TC 5
Z9 7
U1 3
U2 27
PU TSINGHUA UNIV PRESS
PI BEIJING
PA B605D, XUE YAN BUILDING, BEIJING, 100084, PEOPLES R CHINA
SN 1998-0124
EI 1998-0000
J9 NANO RES
JI Nano Res.
PD OCT
PY 2024
VL 17
IS 10
SI SI
BP 8942
EP 8976
DI 10.1007/s12274-024-6776-1
EA JUL 2024
PG 35
WC Chemistry, Physical; Nanoscience & Nanotechnology; Materials Science,
   Multidisciplinary; Physics, Applied
WE Science Citation Index Expanded (SCI-EXPANDED)
SC Chemistry; Science & Technology - Other Topics; Materials Science;
   Physics
GA U9J6P
UT WOS:001270798200001
DA 2026-02-11
ER

PT J
AU La Greca, A
   Solari, C
   Furmento, V
   Lombardi, A
   Biani, MC
   Aban, C
   Moro, L
   García, M
   Guberman, AS
   Sevlever, GE
   Miriuka, SG
   Luzzani, C
AF La Greca, Alejandro
   Solari, Claudia
   Furmento, Veronica
   Lombardi, Antonella
   Biani, Maria Celeste
   Aban, Cyntia
   Moro, Lucia
   Garcia, Marcela
   Sonia Guberman, Alejandra
   Emilio Sevlever, Gustavo
   Gabriel Miriuka, Santiago
   Luzzani, Carlos
TI Extracellular vesicles from pluripotent stem cell-derived mesenchymal
   stem cells acquire a stromal modulatory proteomic pattern during
   differentiation
SO EXPERIMENTAL AND MOLECULAR MEDICINE
LA English
DT Article
ID SET ENRICHMENT ANALYSIS; MICROVESICLES; EXOSOMES; BIOGENESIS;
   GENERATION; PROTEIN; SECRETION; PACKAGE
AB Mesenchymal stem/stromal cells (MSCs) obtained from pluripotent stem cells (PSCs) constitute an interesting alternative to classical MSCs in regenerative medicine. Among their many mechanisms of action, MSC extracellular vesicles (EVs) are a potential suitable substitute for MSCs in future cell-free-based therapeutic approaches. Unlike cells, EVs do not elicit acute immune rejection, and they can be produced in large quantities and stored until ready to use. Although the therapeutic potential of MSC EVs has already been proven, a thorough characterization of MSC EVs is lacking. In this work, we used a label-free liquid chromatography tandem mass spectrometry proteomic approach to identify the most abundant proteins in EVs that are secreted from MSCs derived from PSCs (PD-MSCs) and from their parental induced PSCs (iPSCs). Next, we compared both datasets and found that while iPSC EVs enclose proteins that modulate RNA and microRNA stability and protein sorting, PD-MSC EVs are rich in proteins that organize extracellular matrix, regulate locomotion, and influence cell-substrate adhesion. Moreover, compared to their respective cells, iPSCs and iPSC EVs share a greater proportion of proteins, while the PD-MSC proteome appears to be more specific. Correlation and principal component analysis consistently aggregate iPSCs and iPSC EVs but segregate PD-MSC and their EVs. Altogether, these findings suggest that during differentiation, compared with their parental iPSC EVs, PDMSC EVs acquire a more specific set of proteins; arguably, this difference might confer their therapeutic properties.
C1 [La Greca, Alejandro; Furmento, Veronica; Lombardi, Antonella; Biani, Maria Celeste; Aban, Cyntia; Moro, Lucia; Emilio Sevlever, Gustavo; Gabriel Miriuka, Santiago; Luzzani, Carlos] LIAN CONICET, FLENI, Ruta 9 Km 52,5-B1625XAF, Buenos Aires, DF, Argentina.
   [La Greca, Alejandro; Lombardi, Antonella] Agencia Nacl Promoc Cient Tecnol ANPCyT, Buenos Aires, DF, Argentina.
   [Solari, Claudia; Sonia Guberman, Alejandra] Univ Buenos Aires, FCEyN, Dept Quim Biol, INQUIBICEN CONICET,Lab Regulac Genica Celulas Mad, Buenos Aires, DF, Argentina.
   [Solari, Claudia; Furmento, Veronica; Biani, Maria Celeste; Aban, Cyntia; Moro, Lucia; Sonia Guberman, Alejandra; Gabriel Miriuka, Santiago; Luzzani, Carlos] Consejo Nacl Invest Cient & Tecn, Buenos Aires, DF, Argentina.
   [Garcia, Marcela] Univ Nacl La Plata, Fac Ciencias Med, Catedra Citol Histol & Embriol A, Buenos Aires, DF, Argentina.
C3 University of Buenos Aires; Consejo Nacional de Investigaciones
   Cientificas y Tecnicas (CONICET); National University of La Plata
RP Luzzani, C (corresponding author), LIAN CONICET, FLENI, Ruta 9 Km 52,5-B1625XAF, Buenos Aires, DF, Argentina.; Luzzani, C (corresponding author), Agencia Nacl Promoc Cient Tecnol ANPCyT, Buenos Aires, DF, Argentina.
EM cluzzani@fleni.org.ar
RI Lombardi, Antonella/MGA-7404-2025; Miriuka, Santiago/AAM-4051-2020
OI La Greca, Alejano/0000-0002-0309-7683; Miriuka,
   Santiago/0000-0003-2402-3920
FU Agencia Nacional de Promocion Cientifica y Tecnologica; CONICET (Science
   National Council) of Argentina; Agencia Nacional de Promocion Cientifica
   y Tecnologica (ANPCyT); Consejo Nacional de Investigaciones Cientificas
   y Tecnicas (CONICET); FLENI
FX This work was funded by the Agencia Nacional de Promocion Cientifica y
   Tecnologica and CONICET (Science National Council) of Argentina. We
   would like to thank Dr. Ariel Waisman for his assistance in experimental
   design and R programming. This work was supported by the Agencia
   Nacional de Promocion Cientifica y Tecnologica (ANPCyT), the Consejo
   Nacional de Investigaciones Cientificas y Tecnicas (CONICET), and FLENI.
CR [Anonymous], J CEREB BLOOD FLOW M, DOI DOI 10.1089/omi.2011.0118
   [Anonymous], 2010, GENOME BIOL, DOI DOI 10.1186/gb-2010-11-10-r106
   Baietti MF, 2012, NAT CELL BIOL, V14, P677, DOI 10.1038/ncb2502
   Bartholomew A, 2002, EXP HEMATOL, V30, P42, DOI 10.1016/S0301-472X(01)00769-X
   Bobrie A, 2011, TRAFFIC, V12, P1659, DOI 10.1111/j.1600-0854.2011.01225.x
   Cantinieaux D, 2013, PLOS ONE, V8, DOI 10.1371/journal.pone.0069515
   Chen B, 2017, STEM CELL TRANSL MED, V6, P1753, DOI 10.1002/sctm.16-0477
   Colombo M, 2014, ANNU REV CELL DEV BI, V30, P255, DOI 10.1146/annurev-cellbio-101512-122326
   Corcione A, 2006, BLOOD, V107, P367, DOI 10.1182/blood-2005-07-2657
   Giebel Bernd, 2017, Stem Cell Investig, V4, P84, DOI [10.21037/sci.2017.09.06, 10.21037/sci.2017.09.06]
   Giuliani M, 2011, BLOOD, V118, P3254, DOI 10.1182/blood-2010-12-325324
   Glennie S, 2005, BLOOD, V105, P2821, DOI 10.1182/blood-2004-09-3696
   Grange C, 2011, CANCER RES, V71, P5346, DOI 10.1158/0008-5472.CAN-11-0241
   Hurley JH, 2010, CRIT REV BIOCHEM MOL, V45, P463, DOI 10.3109/10409238.2010.502516
   Ishihama Y, 2005, MOL CELL PROTEOMICS, V4, P1265, DOI 10.1074/mcp.M500061-MCP200
   Jiang XX, 2005, BLOOD, V105, P4120, DOI 10.1182/blood-2004-02-0586
   Lai RC, 2010, STEM CELL RES, V4, P214, DOI 10.1016/j.scr.2009.12.003
   Li N, 2017, CELL DEATH DIS, V8, DOI 10.1038/cddis.2017.16
   Lo Surdo J, 2012, TISSUE ENG PART C-ME, V18, P877, DOI [10.1089/ten.tec.2011.0736, 10.1089/ten.TEC.2011.0736]
   Luzzani C, 2015, STEM CELL RES THER, V6, DOI 10.1186/scrt540
   Nabhan JF, 2012, P NATL ACAD SCI USA, V109, P4146, DOI 10.1073/pnas.1200448109
   Ning K, 2012, J PROTEOME RES, V11, P2261, DOI 10.1021/pr201052x
   Okita K, 2007, NATURE, V448, P313, DOI 10.1038/nature05934
   Peinado H, 2012, NAT MED, V18, P883, DOI 10.1038/nm.2753
   Pittenger MF, 1999, SCIENCE, V284, P143, DOI 10.1126/science.284.5411.143
   Prockop DJ, 2009, MOL THER, V17, P939, DOI 10.1038/mt.2009.62
   Questa M, 2016, STEM CELL RES, V16, P300, DOI 10.1016/j.scr.2015.12.026
   Raposo G, 2013, J CELL BIOL, V200, P373, DOI 10.1083/jcb.201211138
   Robbins PD, 2014, NAT REV IMMUNOL, V14, P195, DOI 10.1038/nri3622
   Sommer CA, 2009, STEM CELLS, V27, P543, DOI 10.1634/stemcells.2008-1075
   Stolzing A, 2008, MECH AGEING DEV, V129, P163, DOI 10.1016/j.mad.2007.12.002
   Stuffers S, 2009, TRAFFIC, V10, P925, DOI 10.1111/j.1600-0854.2009.00920.x
   Subramanian A, 2005, P NATL ACAD SCI USA, V102, P15545, DOI 10.1073/pnas.0506580102
   Szajnik M, 2010, PLOS ONE, V5, DOI 10.1371/journal.pone.0011469
   Thery Clotilde, 2006, Curr Protoc Cell Biol, VChapter 3, DOI 10.1002/0471143030.cb0322s30
   Timmers L, 2008, STEM CELL RES, V1, P129, DOI 10.1016/j.scr.2008.02.002
   Trajkovic K, 2008, SCIENCE, V319, P1244, DOI 10.1126/science.1153124
   Trivedi P, 2008, EXP HEMATOL, V36, P350, DOI 10.1016/j.exphem.2007.10.007
   van der Pol E, 2012, PHARMACOL REV, V64, P676, DOI 10.1124/pr.112.005983
   van Niel G, 2011, DEV CELL, V21, P708, DOI 10.1016/j.devcel.2011.08.019
   Wang J, 2017, NUCLEIC ACIDS RES, V45, pW130, DOI 10.1093/nar/gkx356
   Wang XF, 2014, STEM CELL REP, V3, DOI 10.1016/j.stemcr.2014.04.020
   Wieckowski EU, 2009, J IMMUNOL, V183, P3720, DOI 10.4049/jimmunol.0900970
   Yu GC, 2015, BIOINFORMATICS, V31, P608, DOI 10.1093/bioinformatics/btu684
   Yu GC, 2012, OMICS, V16, P284, DOI 10.1089/omi.2011.0118
   Zhang JY, 2015, J TRANSL MED, V13, DOI 10.1186/s12967-015-0417-0
NR 46
TC 46
Z9 49
U1 0
U2 13
PU SPRINGERNATURE
PI LONDON
PA CAMPUS, 4 CRINAN ST, LONDON, N1 9XW, ENGLAND
SN 1226-3613
EI 2092-6413
J9 EXP MOL MED
JI Exp. Mol. Med.
PD SEP 10
PY 2018
VL 50
AR 119
DI 10.1038/s12276-018-0142-x
PG 12
WC Biochemistry & Molecular Biology; Medicine, Research & Experimental
WE Science Citation Index Expanded (SCI-EXPANDED)
SC Biochemistry & Molecular Biology; Research & Experimental Medicine
GA GT1AF
UT WOS:000444186900001
PM 30201949
OA Green Submitted, gold
DA 2026-02-11
ER

PT J
AU Jiménez-Navarro, C
   Torrecillas-Baena, B
   Camacho-Cardenosa, M
   Quesada-Gómez, JM
   Gálvez-Moreno, MA
   Casado-Díaz, A
AF Jimenez-Navarro, Carolina
   Torrecillas-Baena, Barbara
   Camacho-Cardenosa, Marta
   Quesada-Gomez, Jose Manuel
   Galvez-Moreno, Maria angeles
   Casado-Diaz, Antonio
TI Effect of extracellular vesicles derived from hypoxia-preconditioned
   human mesenchymal stem cells on osteoblastogenesis and adipogenesis
   in vitro
SO REVISTA DE OSTEOPOROSIS Y METABOLISMO MINERAL
LA English
DT Article
DE Extracellular; vesicles; Mesenchymal; stem cells; Hypoxia; Cell;
   differentiation; Osteoblasts; Adipocytes
ID OSTEOPOROSIS; MECHANISMS; MIGRATION; EXOSOMES; DISEASE; FATE
AB Objectives: mesenchymal stem cells (MSC) are characterized by their anti-inflammatory, immunosuppressive activity, and their ability to differentiate. This makes them an interesting therapeutic tool in cell therapy and regenerative medicine. In part, the therapeutic effect of MSC is mediated by the secretion of extracellular vesicles (EV). The preconditioning of MSC in hypoxia can enhance the regenerative capacity of the secreted EV. In this context, the aim of the study was to evaluate whether EV derived from human MSC cultured in normoxic and hypoxic conditions affect the osteoblastogenesis and adipogenesis of MSC.Material and methods: EV were isolated from MSC maintained for 48 hours in normoxic or hypoxic conditions (3 % O2) using ultrafiltration and size exclusion chromatography. The EV were characterized by Western blot, electron microscopy, and nanoparticle tracking analysis. In MSC cultures, the effect of the EV on viability was evaluated using an MTT assay, migration was assessed with the Oris assay while differentiation into osteoblasts and adipocytes was also studied.Results: the EV increased viability and migration, but no differences were seen between those derived from normoxic and hypoxic culture conditions. The EV, mainly those derived from hypoxia, increased both mineralization, and the expression of osteoblastic genes. However, they did not affect adipogenesis significantly.Conclusions: the EV derived from MSC in hypoxia do not affect adipogenesis but have a greater ability to induce osteo-blastogenesis. Therefore, they could potentially be used in bone regeneration therapies and treatments for bone conditions like osteoporosis.
C1 [Jimenez-Navarro, Carolina; Torrecillas-Baena, Barbara; Camacho-Cardenosa, Marta; Quesada-Gomez, Jose Manuel; Galvez-Moreno, Maria angeles; Casado-Diaz, Antonio] Hosp Univ Reina Sofia, Inst Maimonides Invest Biomed Cordoba IMIBIC, Cordoba, Spain.
   [Torrecillas-Baena, Barbara; Camacho-Cardenosa, Marta; Galvez-Moreno, Maria angeles; Casado-Diaz, Antonio] Hosp Univ Reina Sofia, Unidad Gest Clin Endocrinol & Nutr, Cordoba, Spain.
   [Casado-Diaz, Antonio] Inst Salud Carlos III, Ctr Invest Biomed Red Fragilidad & Envejecimiento, Madrid, Spain.
   [Casado-Diaz, Antonio] Hosp Univ Reina Sofia, Inst Maimonides Invest Biomed Cordoba IMIBIC, Avda Menendez Pidal S-N, Cordoba 14004, Spain.
C3 Hospital Universitario Reina Sofia - Cordoba; CIBER - Centro de
   Investigacion Biomedica en Red; CIBERFES; Instituto de Salud Carlos III;
   Hospital Universitario Reina Sofia - Cordoba
RP Casado-Díaz, A (corresponding author), Hosp Univ Reina Sofia, Inst Maimonides Invest Biomed Cordoba IMIBIC, Avda Menendez Pidal S-N, Cordoba 14004, Spain.
RI Camacho-Cardenosa, Marta/F-6751-2015
CR Almeria C, 2019, FRONT BIOENG BIOTECH, V7, DOI 10.3389/fbioe.2019.00292
   Casado-Díaz A, 2020, FRONT BIOENG BIOTECH, V8, DOI 10.3389/fbioe.2020.00146
   Chen Q, 2016, CELL DEATH DIFFER, V23, P1128, DOI 10.1038/cdd.2015.168
   Cooper DR, 2018, ADV WOUND CARE, V7, P299, DOI 10.1089/wound.2017.0775
   Costa LA, 2021, CELL MOL LIFE SCI, V78, P447, DOI 10.1007/s00018-020-03600-0
   Deng H, 2018, CELL REPROGRAM, V20, P178, DOI 10.1089/cell.2017.0047
   Ding JN, 2019, BIOMED RES INT, V2019, DOI 10.1155/2019/9742765
   Doyle LM, 2019, CELLS-BASEL, V8, DOI 10.3390/cells8070727
   Gámez-Valero A, 2016, SCI REP-UK, V6, DOI 10.1038/srep33641
   Gao WL, 2021, FEBS OPEN BIO, V11, P1364, DOI 10.1002/2211-5463.13142
   Gomathi K, 2020, LIFE SCI, V245, DOI 10.1016/j.lfs.2020.117389
   Gonzalez-Cubero E, 2022, SPINE J, V22, P1222, DOI 10.1016/j.spinee.2022.01.012
   Han YD, 2019, INT J BIOCHEM CELL B, V109, P59, DOI 10.1016/j.biocel.2019.01.017
   Hotamisligil GS, 2015, NAT REV ENDOCRINOL, V11, P592, DOI 10.1038/nrendo.2015.122
   Hu HF, 2021, CELL DEATH DIS, V12, DOI 10.1038/s41419-021-03430-3
   Jeppesen DK, 2019, CELL, V177, P428, DOI 10.1016/j.cell.2019.02.029
   Joo HS, 2020, INT J MOL SCI, V21, DOI 10.3390/ijms21030727
   Kim S, 2018, INT J MOL SCI, V19, DOI 10.3390/ijms19103119
   Kusuma GD, 2017, STEM CELLS DEV, V26, P617, DOI 10.1089/scd.2016.0349
   Li QC, 2022, CURR PHARM DESIGN, V28, P899, DOI 10.2174/1381612828666220128104206
   Liu W, 2020, ACTA BIOMATER, V103, P196, DOI 10.1016/j.actbio.2019.12.020
   Moerman EJ, 2004, AGING CELL, V3, P379, DOI 10.1111/j.1474-9728.2004.00127.x
   Mole DR, 2009, J BIOL CHEM, V284, P16767, DOI 10.1074/jbc.M901790200
   Ogata Y, 2008, J PERIODONTAL RES, V43, P127, DOI 10.1111/j.1600-0765.2007.01014.x
   Pulido-Escribano V, 2022, WORLD J STEM CELLS, V14, P453, DOI 10.4252/wjsc.v14.i7.453
   Qadir A, 2020, INT J MOL SCI, V21, DOI 10.3390/ijms21010349
   Qin YH, 2016, SCI REP-UK, V6, DOI 10.1038/srep21961
   Rani S, 2015, MOL THER, V23, P812, DOI 10.1038/mt.2015.44
   Ren S, 2019, STEM CELL RES THER, V10, DOI 10.1186/s13287-019-1152-x
   Rosen CJ, 2006, NAT CLIN PRACT RHEUM, V2, P35, DOI 10.1038/ncprheum0070
   Shabbir A, 2015, STEM CELLS DEV, V24, P1635, DOI 10.1089/scd.2014.0316
   Singh L, 2016, BONE, V85, P29, DOI 10.1016/j.bone.2016.01.014
   Takada I, 2009, NAT REV RHEUMATOL, V5, P442, DOI 10.1038/nrrheum.2009.137
   Takeuchi R, 2019, PLOS ONE, V14, DOI 10.1371/journal.pone.0225472
   Théry C, 2018, J EXTRACELL VESICLES, V7, DOI 10.1080/20013078.2018.1535750
   Vig S, 2022, BIOMEDICINES, V10, DOI 10.3390/biomedicines10040767
   Vilaça-Faria H, 2021, BIOCHIMIE, V189, P87, DOI 10.1016/j.biochi.2021.06.008
   Vizoso FJ, 2017, INT J MOL SCI, V18, DOI 10.3390/ijms18091852
   Wang XQ, 2018, PLOS ONE, V13, DOI 10.1371/journal.pone.0193059
   Wang Y, 2022, INFLAMMATION, V45, P780, DOI 10.1007/s10753-021-01583-z
   Wang YY, 2020, INT J NANOMED, V15, P7967, DOI 10.2147/IJN.S263756
   Wei F, 2019, J TISSUE ENG REGEN M, V13, P1978, DOI 10.1002/term.2947
   Willis GR, 2017, FRONT CARDIOVASC MED, V4, DOI 10.3389/fcvm.2017.00063
   Zhang C, 2010, J ORTHOP SURG RES, V5, DOI 10.1186/1749-799X-5-37
NR 44
TC 0
Z9 0
U1 0
U2 2
PU SOC ESPANOLA INVESTIGACION OSEA & METABOLISMO MINERAL
PI MADRID
PA PASEO CASTELLANA, 135, 7A PLANTA, MADRID, 28046, SPAIN
SN 1889-836X
EI 2173-2345
J9 REV OSTEOPOR METAB M
JI Rev. Osteoporos. Metab. Min.
PD APR-JUN
PY 2023
VL 15
IS 2
DI 10.20960/RevOsteoporosMetabMiner.00012
PG 54
WC Endocrinology & Metabolism
WE Emerging Sources Citation Index (ESCI)
SC Endocrinology & Metabolism
GA L9VF3
UT WOS:001026670400002
OA gold
DA 2026-02-11
ER

PT J
AU Ma, SQ
   Hu, H
   Wu, JZ
   Li, XW
   Ma, XY
   Zhao, ZZ
   Liu, ZH
   Wu, CX
   Zhao, B
   Wang, YL
   Jing, W
AF Ma, Shiqing
   Hu, Han
   Wu, Jinzhe
   Li, Xuewen
   Ma, Xinying
   Zhao, Zhezhe
   Liu, Zihao
   Wu, Chenxuan
   Zhao, Bo
   Wang, Yonglan
   Jing, Wei
TI Functional extracellular matrix hydrogel modified with MSC-derived small
   extracellular vesicles for chronic wound healing
SO CELL PROLIFERATION
LA English
DT Article
ID SMALL-INTESTINE SUBMUCOSA; STEM-CELLS; GROWTH-FACTOR; ANGIOGENESIS;
   REGENERATION; DRESSINGS; EXOSOMES; MIGRATION; ADHESION; PROMOTE
AB Objectives Diabetic wound healing remains a global challenge in the clinic and in research. However, the current medical dressings are difficult to meet the demands. The primary goal of this study was to fabricate a functional hydrogel wound dressing that can provide an appropriate microenvironment and supplementation with growth factors to promote skin regeneration and functional restoration in diabetic wounds. Materials and Methods Small extracellular vesicles (sEVs) were bound to the porcine small intestinal submucosa-based hydrogel material through peptides (SC-Ps-sEVs) to increase the content and achieve a sustained release. NIH3T3 cell was used to evaluate the biocompatibility and the promoting proliferation, migration and adhesion abilities of the SC-Ps-sEVs. EA.hy926 cell was used to evaluate the stimulating angiogenesis of SC-Ps-sEVs. The diabetic wound model was used to investigate the function/role of SC-Ps-sEVs hydrogel in promoting wound healing. Results A functional hydrogel wound dressing with good mechanical properties, excellent biocompatibility and superior stimulating angiogenesis capacity was designed and facilely fabricated, which could effectively enable full-thickness skin wounds healing in diabetic rat model. Conclusions This work led to the development of SIS, which shows an unprecedented combination of mechanical, biological and wound healing properties. This functional hydrogel wound dressing may find broad utility in the field of regenerative medicine and may be similarly useful in the treatment of wounds in epithelial tissues, such as the intestine, lung and liver.
C1 [Ma, Shiqing] Tianjin Med Univ, Dept Stomatol, Hosp 2, Tianjin, Peoples R China.
   [Hu, Han; Wu, Jinzhe; Li, Xuewen; Ma, Xinying; Zhao, Zhezhe; Liu, Zihao; Wu, Chenxuan; Wang, Yonglan] Tianjin Med Univ, Sch & Hosp Stomatol, Tianjin 300070, Peoples R China.
   [Zhao, Bo; Jing, Wei] Beijing Biosis Healing Biol Technol Co Ltd, Beijing 102600, Peoples R China.
C3 Tianjin Medical University; Tianjin Medical University
RP Wang, YL (corresponding author), Tianjin Med Univ, Sch & Hosp Stomatol, Tianjin 300070, Peoples R China.; Zhao, B; Jing, W (corresponding author), Beijing Biosis Healing Biol Technol Co Ltd, Beijing 102600, Peoples R China.
EM zhaobo@biosishealing.com; tmuperiodontology@163.com;
   jingwei@biosishealing.com
OI Hu, Han/0000-0002-1880-4133; Zhao, Bo/0000-0003-4458-2703
FU Scientific Foundation of Tianjin Education Commission [2019KJ173]
FX This work was jointly supported by the Scientific Foundation of Tianjin
   Education Commission (Grant No. 2019KJ173). We thank Yuzhu Mu, Yifan
   Zhao, Lei Zhang, Lining Wang and Kai Zhang for their technical support.
CR Andree B, 2013, TISSUE ENG PART B-RE, V19, P279, DOI [10.1089/ten.TEB.2012.0583, 10.1089/ten.teb.2012.0583]
   BAUER J, 1992, J CELL PHYSIOL, V153, P437, DOI 10.1002/jcp.1041530302
   Boateng J, 2015, J PHARM SCI-US, V104, P3653, DOI 10.1002/jps.24610
   CARPINO LA, 1970, J AM CHEM SOC, V92, P5748, DOI 10.1021/ja00722a043
   Choi JW, 2014, BIOMATERIALS, V35, P4911, DOI 10.1016/j.biomaterials.2014.03.008
   Crapo PM, 2010, ACTA BIOMATER, V6, P2091, DOI 10.1016/j.actbio.2009.10.048
   Dreyer DR, 2012, LANGMUIR, V28, P6428, DOI 10.1021/la204831b
   Duan L, 2018, J BIOMATER APPL, V32, P862, DOI 10.1177/0885328217747125
   Fang S, 2016, STEM CELL TRANSL MED, V5, P1425, DOI 10.5966/sctm.2015-0367
   Faure E, 2013, PROG POLYM SCI, V38, P236, DOI 10.1016/j.progpolymsci.2012.06.004
   Gao XJ, 2018, SCI TRANSL MED, V10, DOI 10.1126/scitranslmed.aat0195
   Gorti Goutham Krishna, 2002, Facial Plast Surg Clin North Am, V10, P119, DOI 10.1016/S1064-7406(02)00004-4
   Guo SC, 2017, THERANOSTICS, V7, P81, DOI 10.7150/thno.16803
   Han G, 2017, ADV THER, V34, P599, DOI 10.1007/s12325-017-0478-y
   Kasuya A, 2014, J DERMATOL SCI, V76, P169, DOI 10.1016/j.jdermsci.2014.11.001
   Kim K, 2016, J BIOMED MATER RES B, V104, P1544, DOI 10.1002/jbm.b.33504
   Komorowski J, 2006, LIFE SCI, V78, P2558, DOI 10.1016/j.lfs.2005.10.016
   Lai RC, 2015, SEMIN CELL DEV BIOL, V40, P82, DOI 10.1016/j.semcdb.2015.03.001
   Lee C, 2017, CYTOTHERAPY, V19, P1048, DOI 10.1016/j.jcyt.2017.06.007
   Li C, 2019, CELL TRANSPLANT, V28, P1373, DOI 10.1177/0963689719870999
   Li M, 2022, CHEM ENG J, V427, DOI 10.1016/j.cej.2021.132039
   Li M, 2020, CHEM MATER, V32, P9937, DOI 10.1021/acs.chemmater.0c02823
   Liang YP, 2021, ACS NANO, V15, P12687, DOI 10.1021/acsnano.1c04206
   Liang YQ, 2021, ACS NANO, V15, P7078, DOI 10.1021/acsnano.1c00204
   Lin H, 2006, BIOMATERIALS, V27, P5708, DOI 10.1016/j.biomaterials.2006.07.023
   Liu J W, 2001, Space Med Med Eng (Beijing), V14, P308
   Liu LF, 2013, SEP PURIF TECHNOL, V118, P226, DOI 10.1016/j.seppur.2013.07.003
   Liu ZH, 2019, CHEM ENG J, V356, P117, DOI 10.1016/j.cej.2018.09.004
   Liu ZH, 2016, ACS APPL MATER INTER, V8, P5124, DOI 10.1021/acsami.5b11949
   Ma J, 2017, STEM CELL TRANSL MED, V6, P51, DOI 10.5966/sctm.2016-0038
   Mao L, 2020, ADV HEALTHC MATER, V9, DOI 10.1002/adhm.202000872
   Nooshabadi VT, 2018, J CELL BIOCHEM, V119, P8048, DOI 10.1002/jcb.26726
   Powers JG, 2016, J AM ACAD DERMATOL, V74, P607, DOI 10.1016/j.jaad.2015.08.070
   Powers JG, 2013, DERMATOL THER, V26, P197, DOI 10.1111/dth.12055
   Raja, 2007, FRONT BIOSCI-LANDMRK, V12, P2249
   Rezaii M, 2019, MAT SCI ENG C-MATER, V98, P347, DOI 10.1016/j.msec.2018.12.143
   Schneider CA, 2012, NAT METHODS, V9, P671, DOI 10.1038/nmeth.2089
   Schreml S, 2010, BRIT J DERMATOL, V163, P257, DOI 10.1111/j.1365-2133.2010.09804.x
   Sistiabudi R, 2008, LANGMUIR, V24, P1591, DOI 10.1021/la703561d
   Tao SC, 2017, STEM CELL TRANSL MED, V6, P736, DOI 10.5966/sctm.2016-0275
   Thery Clotilde, 2006, Curr Protoc Cell Biol, VChapter 3, DOI 10.1002/0471143030.cb0322s30
   Todorova D, 2017, CIRC RES, V120, P1658, DOI 10.1161/CIRCRESAHA.117.309681
   Wang W, 2016, ACTA BIOMATER, V29, P135, DOI 10.1016/j.actbio.2015.10.013
   Wathoni N, 2019, CHEM PHARM BULL, V67, P849, DOI 10.1248/cpb.c19-00291
   Weng WQ, 2021, ACS APPL MATER INTER, V13, P4567, DOI 10.1021/acsami.0c20805
   Wisniewski M, 2007, J PHOTOCH PHOTOBIO A, V188, P192, DOI 10.1016/j.jphotochem.2006.12.012
   Wortzel I, 2019, DEV CELL, V49, P347, DOI 10.1016/j.devcel.2019.04.011
   Xu QL, 2017, TISSUE ENG PT A, V23, P301, DOI [10.1089/ten.tea.2016.0342, 10.1089/ten.TEA.2016.0342]
   Ye Q, 2011, CHEM SOC REV, V40, P4244, DOI 10.1039/c1cs15026j
   Zarei F, 2018, ARTIF CELL NANOMED B, V46, P26, DOI 10.1080/21691401.2017.1304407
   Zeng RJ, 2018, CELL TISSUE RES, V374, P217, DOI 10.1007/s00441-018-2830-1
   Zhang B, 2015, STEM CELLS, V33, P2158, DOI 10.1002/stem.1771
   Zhang KY, 2018, ACS APPL MATER INTER, V10, P30081, DOI 10.1021/acsami.8b08449
   Zhang W, 2020, CHEM SOC REV, V49, P433, DOI 10.1039/c9cs00285e
   Zhang YT, 2019, CELL PROLIFERAT, V52, DOI 10.1111/cpr.12570
   Zhao RL, 2016, INT J MOL SCI, V17, DOI 10.3390/ijms17122085
   Zimmet P, 2016, NAT REV ENDOCRINOL, V12, P616, DOI 10.1038/nrendo.2016.105
   Zou XY, 2016, AM J TRANSL RES, V8, P4289
NR 58
TC 50
Z9 52
U1 7
U2 96
PU WILEY
PI HOBOKEN
PA 111 RIVER ST, HOBOKEN 07030-5774, NJ USA
SN 0960-7722
EI 1365-2184
J9 CELL PROLIFERAT
JI Cell Prolif.
PD APR
PY 2022
VL 55
IS 4
AR e13196
DI 10.1111/cpr.13196
EA FEB 2022
PG 14
WC Cell Biology
WE Science Citation Index Expanded (SCI-EXPANDED)
SC Cell Biology
GA 0X0MO
UT WOS:000754595000001
PM 35156747
OA Green Submitted, gold
DA 2026-02-11
ER

PT J
AU Hu, CX
   Zhao, LF
   Zhang, LJ
   Bao, QL
   Li, LJ
AF Hu, Chenxia
   Zhao, Lingfei
   Zhang, Lingjian
   Bao, Qiongling
   Li, Lanjuan
TI Mesenchymal stem cell-based cell-free strategies: safe and effective
   treatments for liver injury
SO STEM CELL RESEARCH & THERAPY
LA English
DT Review
DE Mesenchymal stem cell; Cell-free; Treatment; Liver injury; Cell death
ID EXTRACELLULAR VESICLES; CONDITIONED MEDIUM; PROTEOMIC ANALYSIS; STROMAL
   CELLS; EXOSOMES; APOPTOSIS; HYPOXIA; REGENERATION; AUTOPHAGY; FAILURE
AB Various hepatoxic factors, such as viruses, drugs, lipid deposition, and autoimmune responses, induce acute or chronic liver injury, and 3.5% of all worldwide deaths result from liver cirrhosis, liver failure, or hepatocellular carcinoma. Liver transplantation is currently limited by few liver donors, expensive surgical costs, and severe immune rejection. Cell therapy, including hepatocyte transplantation and stem cell transplantation, has recently become an attractive option to reduce the overall need for liver transplantation and reduce the wait time for patients. Recent studies showed that mesenchymal stem cell (MSC) administration was a promising therapeutic approach for promoting liver regeneration and repairing liver injury by the migration of cells into liver sites, hepatogenic differentiation, immunoregulation, and paracrine mechanisms. MSCs secrete a large number of molecules into the extracellular space, and soluble proteins, free nucleic acids, lipids, and extracellular vesicles (EVs) effectively repair tissue injury in response to fluctuations in physiological states or pathological conditions. Cell-free-based therapies avoid the potential tumorigenicity, rejection of cells, emboli formation, undesired differentiation, and infection transmission of MSC transplantation. In this review, we focus on the potential mechanisms of MSC-based cell-free strategies for attenuating liver injury in various liver diseases. Secretome-mediated paracrine effects participate in the regulation of the hepatic immune microenvironment and promotion of hepatic epithelial repair. We look forward to completely reversing liver injury through an MSC-based cell-free strategy in regenerative medicine in the near future.
C1 [Hu, Chenxia; Zhang, Lingjian; Bao, Qiongling; Li, Lanjuan] Zhejiang Univ, State Key Lab Diag & Treatment Infect Dis, Collaborat Innovat Ctr Diag & Treatment Infect Di, Sch Med,Affiliated Hosp 1, Hangzhou, Peoples R China.
   [Hu, Chenxia; Zhang, Lingjian; Bao, Qiongling; Li, Lanjuan] Zhejiang Univ, Sch Med, Affiliated Hosp 1, Natl Clin Res Ctr Infect Dis, Hangzhou, Zhejiang, Peoples R China.
   [Zhao, Lingfei] Zhejiang Univ, Coll Med, Affiliated Hosp 1, Kidney Dis Ctr, Hangzhou, Peoples R China.
   [Zhao, Lingfei] Key Lab Kidney Dis Prevent & Control Technol, Hangzhou, Zhejiang, Peoples R China.
   [Zhao, Lingfei] Zhejiang Univ, Inst Nephrol, Hangzhou, Zhejiang, Peoples R China.
C3 Zhejiang University; Collaborative Innovation Center for Diagnosis &
   Treatment of Infectious Diseases; Zhejiang University; Zhejiang
   University; Zhejiang University
RP Li, LJ (corresponding author), Zhejiang Univ, State Key Lab Diag & Treatment Infect Dis, Collaborat Innovat Ctr Diag & Treatment Infect Di, Sch Med,Affiliated Hosp 1, Hangzhou, Peoples R China.; Li, LJ (corresponding author), Zhejiang Univ, Sch Med, Affiliated Hosp 1, Natl Clin Res Ctr Infect Dis, Hangzhou, Zhejiang, Peoples R China.
EM ljli@zju.edu.cn
RI li, li/HJY-8663-2023
FU National Natural Science Foundation of China [81700553]; Zhejiang basic
   public welfare research program [LGF20H030008]; Independent Fund of
   State Key Laboratory for Diagnosis and Treatment of Infectious Diseases,
   Zhejiang University
FX This work was supported by the National Natural Science Foundation of
   China (no. 81700553), Zhejiang basic public welfare research program
   (no. LGF20H030008), and the Independent Fund of State Key Laboratory for
   Diagnosis and Treatment of Infectious Diseases, Zhejiang University.
CR Anderson JD, 2016, STEM CELLS, V34, P601, DOI 10.1002/stem.2298
   Angulski ABB, 2017, STEM CELL REV REP, V13, P244, DOI 10.1007/s12015-016-9715-z
   Asrani SK, 2019, J HEPATOL, V70, P151, DOI 10.1016/j.jhep.2018.09.014
   Bajaj JS, 2018, HEPATOLOGY, V68, P1621, DOI 10.1002/hep.30056
   Barkholt L, 2013, CYTOTHERAPY, V15, P753, DOI 10.1016/j.jcyt.2013.03.005
   Beer L, 2017, ANN TRANSL MED, V5, DOI 10.21037/atm.2017.03.50
   Bermudez MA, 2016, EXP EYE RES, V149, P84, DOI 10.1016/j.exer.2016.06.022
   Chen L, 2018, STEM CELLS INT, V2018, DOI 10.1155/2018/9156560
   Chen LJ, 2019, STEM CELL RES THER, V10, DOI 10.1186/s13287-018-1105-9
   Chen L, 2018, MOL IMMUNOL, V93, P38, DOI 10.1016/j.molimm.2017.11.008
   Chen L, 2017, STEM CELL RES THER, V8, DOI 10.1186/s13287-016-0453-6
   Chen YX, 2015, J RADIAT RES, V56, P700, DOI 10.1093/jrr/rrv026
   Chen YS, 2020, TZU CHI MED J, V32, P113, DOI 10.4103/tcmj.tcmj_182_19
   Danielson KM, 2016, PLOS ONE, V11, DOI 10.1371/journal.pone.0144678
   Das R, 2010, TISSUE ENG PART B-RE, V16, P159, DOI [10.1089/ten.teb.2009.0296, 10.1089/ten.TEB.2009.0296]
   Dominici M, 2006, CYTOTHERAPY, V8, P315, DOI 10.1080/14653240600855905
   Du YD, 2017, CELL PHYSIOL BIOCHEM, V43, P611, DOI 10.1159/000480533
   Du ZY, 2013, J SURG RES, V183, P907, DOI 10.1016/j.jss.2013.02.009
   Eggenhofer E, 2012, FRONT IMMUNOL, V3, DOI 10.3389/fimmu.2012.00297
   Eggenhofer E, 2014, FRONT IMMUNOL, V5, DOI 10.3389/fimmu.2014.00148
   Eirin A, 2016, SCI REP-UK, V6, DOI 10.1038/srep36120
   Elmore S, 2007, TOXICOL PATHOL, V35, P495, DOI 10.1080/01926230701320337
   Fitzmaurice C, 2019, JAMA ONCOL, V5, P1749, DOI 10.1001/jamaoncol.2019.2996
   Forbes SJ, 2014, NAT REV GASTRO HEPAT, V11, P277, DOI 10.1038/nrgastro.2014.44
   Furlani D, 2009, MICROVASC RES, V77, P370, DOI 10.1016/j.mvr.2009.02.001
   Görgens A, 2019, J EXTRACELL VESICLES, V8, DOI 10.1080/20013078.2019.1587567
   Hawkins KE, 2013, REGEN MED, V8, P771, DOI 10.2217/rme.13.71
   Hikita H, 2011, HEPATOLOGY, V54, P240, DOI 10.1002/hep.24305
   Hu C, 2016, CELL DEATH DIS, V7, DOI 10.1038/cddis.2016.1
   Hu CX, 2019, STEM CELL RES THER, V10, DOI 10.1186/s13287-019-1310-1
   Hu CX, 2019, STEM CELL RES THER, V10, DOI 10.1186/s13287-019-1225-x
   Huang B, 2016, J TRANSL MED, V14, DOI 10.1186/s12967-016-0792-1
   Hyenne V, 2015, J CELL BIOL, V211, P27, DOI 10.1083/jcb.201504136
   Jaeschke H, APOPTOSIS VERSUS ONC
   Jiang LR, 2019, BIOCHEM BIOPH RES CO, V508, P735, DOI 10.1016/j.bbrc.2018.11.189
   Jiang WQ, 2018, STEM CELLS INT, V2018, DOI 10.1155/2018/6079642
   Kabe Y, 2018, CLIN CHEM, V64, P1463, DOI 10.1373/clinchem.2018.291963
   Kiani AA, 2013, ARCH MED RES, V44, P185, DOI 10.1016/j.arcmed.2013.03.006
   Kilpinen L, 2013, J EXTRACELL VESICLES, V2, DOI 10.3402/jev.v2i0.21927
   Kim HS, 2012, J PROTEOME RES, V11, P839, DOI 10.1021/pr200682z
   Kim YH, 2019, TISSUE ENG REGEN MED, V16, P51, DOI 10.1007/s13770-018-0160-8
   Kowal J, 2016, P NATL ACAD SCI USA, V113, pE968, DOI 10.1073/pnas.1521230113
   Kurtz Andreas, 2008, Int J Stem Cells, V1, P1
   La Greca A, 2018, EXP MOL MED, V50, DOI 10.1038/s12276-018-0142-x
   Lai RC, 2015, SEMIN CELL DEV BIOL, V40, P82, DOI 10.1016/j.semcdb.2015.03.001
   Lai RC, 2011, REGEN MED, V6, P481, DOI [10.2217/rme.11.35, 10.2217/RME.11.35]
   Lee CA, 2018, J MOL MED, V96, P469, DOI 10.1007/s00109-018-1638-5
   Lee SC, 2016, STEM CELL TRANSL MED, V5, P816, DOI 10.5966/sctm.2015-0191
   Lee Y, 2012, HUM MOL GENET, V21, pR125, DOI 10.1093/hmg/dds317
   Li TF, 2013, STEM CELLS DEV, V22, P845, DOI 10.1089/scd.2012.0395
   Lindenmair Andrea, 2012, Cells, V1, P1061, DOI 10.3390/cells1041061
   Liu YN, 2018, EBIOMEDICINE, V36, P140, DOI 10.1016/j.ebiom.2018.08.054
   Madrigal M, 2014, J TRANSL MED, V12, DOI 10.1186/s12967-014-0260-8
   Mafanda EK, 2019, CYTOKINE, V124, DOI 10.1016/j.cyto.2018.07.032
   Malhi H, 2006, HEPATOLOGY, V43, pS31, DOI 10.1002/hep.21062
   Martin SJ, 2013, METHODS, V61, P87, DOI 10.1016/j.ymeth.2013.06.001
   Miceli M, 2019, EXPERT REV CARDIOVAS, V17, P511, DOI 10.1080/14779072.2019.1635012
   Michalopoulos GK, 2005, ADV BIOCHEM ENG BIOT, V93, P101, DOI 10.1007/b99968
   Miura M, 2006, STEM CELLS, V24, P1095, DOI 10.1634/stemcells.2005-0403
   Mulcahy LA, 2014, J EXTRACELL VESICLES, V3, DOI 10.3402/jev.v3.24641
   Nakagawa M, 2008, NAT BIOTECHNOL, V26, P101, DOI 10.1038/nbt1374
   Nizamudeen Z, 2018, BBA-MOL CELL RES, V1865, P1891, DOI 10.1016/j.bbamcr.2018.09.008
   O'Loughlin AJ, 2012, CURR GENE THER, V12, P262, DOI 10.2174/156652312802083594
   Osugi M, 2012, TISSUE ENG PT A, V18, P1479, DOI [10.1089/ten.tea.2011.0325, 10.1089/ten.TEA.2011.0325]
   Pacienza N, 2019, MOL THER-METH CLIN D, V13, P67, DOI 10.1016/j.omtm.2018.12.003
   Parolini I, 2009, J BIOL CHEM, V284, P34211, DOI 10.1074/jbc.M109.041152
   Peterson MF, 2015, METHODS, V87, P31, DOI 10.1016/j.ymeth.2015.04.015
   Polson J, 2005, HEPATOLOGY, V41, P1179, DOI 10.1002/hep.20703
   Prockop DJ, 2010, CYTOTHERAPY, V12, P576, DOI 10.3109/14653249.2010.507330
   Qu Y, 2017, J CELL MOL MED, V21, P2491, DOI 10.1111/jcmm.13170
   Rani S, 2015, MOL THER, V23, P812, DOI 10.1038/mt.2015.44
   Riordan SM, 2003, SEMIN LIVER DIS, V23, P203
   Rodriguez-Enriquez S, 2006, AUTOPHAGY, V2, P39, DOI 10.4161/auto.2229
   Rong XL, 2019, STEM CELL RES THER, V10, DOI 10.1186/s13287-019-1204-2
   Roychowdhury S, 2013, HEPATOLOGY, V57, P1773, DOI 10.1002/hep.26200
   Salomon C, 2013, PLOS ONE, V8, DOI 10.1371/journal.pone.0068451
   Sanz-Garcia C, 2013, J BIOL CHEM, V288, P15342, DOI 10.1074/jbc.M112.439547
   Schwabe RF, 2018, NAT REV GASTRO HEPAT, V15, P738, DOI 10.1038/s41575-018-0065-y
   Shi DY, 2017, GUT, V66, P955, DOI 10.1136/gutjnl-2015-311146
   Singh R, 2009, NATURE, V458, P1131, DOI 10.1038/nature07976
   Sotiropoulou PA, 2006, STEM CELLS, V24, P462, DOI 10.1634/stemcells.2004-0331
   Stuffers S, 2009, TRAFFIC, V10, P925, DOI 10.1111/j.1600-0854.2009.00920.x
   Sun CK, 2017, AM J TRANSL RES, V9, P1543
   Takahashi K, 2006, CELL, V126, P663, DOI 10.1016/j.cell.2006.07.024
   Tamura R, 2016, INFLAMM REGEN, V36, DOI 10.1186/s41232-016-0030-5
   Temnov A, 2019, HEPATIC MED-EVID RES, V11, P89, DOI 10.2147/HMER.S196354
   Temnov AA, 2019, MOL BIOL REP, V46, P3101, DOI 10.1007/s11033-019-04765-z
   Théry C, 2018, J EXTRACELL VESICLES, V7, DOI 10.1080/20013078.2018.1535750
   Tian T, 2014, J BIOL CHEM, V289, P22258, DOI 10.1074/jbc.M114.588046
   Trump BF, 1997, TOXICOL PATHOL, V25, P82, DOI 10.1177/019262339702500116
   Valadi H, 2007, NAT CELL BIOL, V9, P654, DOI 10.1038/ncb1596
   Van Cruchten S, 2002, ANAT HISTOL EMBRYOL, V31, P214, DOI 10.1046/j.1439-0264.2002.00398.x
   van der Pol E, 2014, J THROMB HAEMOST, V12, P1182, DOI 10.1111/jth.12602
   Volarevic V, 2018, INT J MED SCI, V15, P36, DOI 10.7150/ijms.21666
   Willis GR, 2017, FRONT CARDIOVASC MED, V4, DOI 10.3389/fcvm.2017.00063
   Yan YM, 2017, MOL THER, V25, P465, DOI 10.1016/j.ymthe.2016.11.019
   Yang XG, 2019, BIOCHEM GENET, V57, P1, DOI 10.1007/s10528-018-9869-2
   Yang XX, 2019, J CONTROL RELEASE, V308, P119, DOI 10.1016/j.jconrel.2019.07.021
   Zhang B, 2016, STEM CELLS INT, V2016, DOI 10.1155/2016/1929536
   Zhang SN, 2020, ANN TRANSL MED, V8, DOI 10.21037/atm.2020.03.218
   Zhou WC, 2014, WORLD J GASTROENTERO, V20, P7312, DOI 10.3748/wjg.v20.i23.7312
   Zhu LP, 2018, THERANOSTICS, V8, P6163, DOI 10.7150/thno.28021
NR 102
TC 112
Z9 121
U1 1
U2 46
PU BMC
PI LONDON
PA CAMPUS, 4 CRINAN ST, LONDON N1 9XW, ENGLAND
EI 1757-6512
J9 STEM CELL RES THER
JI Stem Cell Res. Ther.
PD SEP 3
PY 2020
VL 11
IS 1
AR 377
DI 10.1186/s13287-020-01895-1
PG 12
WC Cell & Tissue Engineering; Cell Biology; Medicine, Research &
   Experimental
WE Science Citation Index Expanded (SCI-EXPANDED)
SC Cell Biology; Research & Experimental Medicine
GA NN1PP
UT WOS:000568563000001
PM 32883343
OA Green Submitted, gold
DA 2026-02-11
ER

PT J
AU Datta, B
   Paul, D
   Pal, U
   Rakshit, T
AF Datta, Brateen
   Paul, Debashish
   Pal, Uttam
   Rakshit, Tatini
TI Intriguing Biomedical Applications of Synthetic and Natural Cell-Derived
   Vesicles: A Comparative Overview
SO ACS APPLIED BIO MATERIALS
LA English
DT Review
DE drug delivery; target specificity; bioimaging; extracellular vesicles;
   liquid biopsy; regenerative medicine
ID PARTICLE-SIZE DISTRIBUTION; CIRCULATING TUMOR-CELLS; DRUG-DELIVERY
   VEHICLES; BLOOD-BRAIN-BARRIER; HUMAN BREAST-MILK; EXTRACELLULAR
   VESICLES; IN-VIVO; LIQUID BIOPSY; STEM-CELL; CONFOCAL MICROSCOPY
AB The significant role of a vesicle is well recognized; however, only lately has the advancement in biomedical applications started to uncover their usefulness. Although the concept of vesicles originates from cell biology, it later transferred to chemistry and material science to develop nanoscale artificial vesicles for biomedical applications. Herein, we examine different synthetic and biological vesicles and their applications in the biomedical field in general. As our understanding of biological vesicles increases, more suitable biomimicking synthetic vesicles will be developed. The comparative discussion between synthetic and natural vesicles for biomedical applications is a relevant topic, and we envision this could enable the development of a proper approach to realize the next-generation treatment goals.
C1 [Datta, Brateen; Paul, Debashish; Rakshit, Tatini] SN Bose Natl Ctr Basic Sci, Dept Chem Biol & Macromol Sci, Kolkata 700106, India.
   [Pal, Uttam] SN Bose Natl Ctr Basic Sci, Tech Res Ctr, Kolkata 700106, India.
C3 Department of Science & Technology (India); SN Bose National Centre for
   Basic Science (SNBNCBS); Department of Science & Technology (India); SN
   Bose National Centre for Basic Science (SNBNCBS)
RP Rakshit, T (corresponding author), SN Bose Natl Ctr Basic Sci, Dept Chem Biol & Macromol Sci, Kolkata 700106, India.; Pal, U (corresponding author), SN Bose Natl Ctr Basic Sci, Tech Res Ctr, Kolkata 700106, India.
EM uttam2707@gmail.com; tatini.rakshit@bose.res.in
RI Pal, Uttam/A-8544-2013
OI Pal, Uttam/0000-0003-2110-4610; Rakshit, Tatini/0000-0002-4182-9240;
   Datta, Brateen/0000-0002-7332-7413; Paul, Debashish/0000-0002-6764-5052
FU DST inspire; SERB CRG [DST/INSPIRE/04/2017/002375, CRG/2019/007013];
   SERB CRG
FX T.R. thanks DST inspire and SERB CRG for her fellowship and Grants
   [DST/INSPIRE/04/2017/002375] and [CRG/2019/007013]. B.D. and D.P. thank
   DST inspire for project assistant fellowship and SERB CRG for project
   JRF, respectively.
CR Ahmed K, 2002, J LIPOSOME RES, V12, P285, DOI 10.1081/LPR-120016195
   Akbarzadeh A, 2013, NANOSCALE RES LETT, V8, DOI 10.1186/1556-276X-8-102
   Akbarzadeh A, 2012, J NANOBIOTECHNOL, V10, DOI 10.1186/1477-3155-10-46
   Akuma P, 2019, FRONT SUSTAIN FOOD S, V3, DOI 10.3389/fsufs.2019.00023
   ALLEN TM, 1991, BIOCHIM BIOPHYS ACTA, V1066, P29, DOI 10.1016/0005-2736(91)90246-5
   Almgren M, 2000, COLLOID SURFACE A, V174, P3, DOI 10.1016/S0927-7757(00)00516-1
   Alvarez-Erviti L, 2011, NAT BIOTECHNOL, V29, P341, DOI 10.1038/nbt.1807
   Anitha P., 2017, INT J RES PHYTOCHEMI, V7, P71
   Aqil F, 2016, EXP MOL PATHOL, V101, P12, DOI 10.1016/j.yexmp.2016.05.013
   Azmi AS, 2013, CANCER METAST REV, V32, P623, DOI 10.1007/s10555-013-9441-9
   Badilli U., 2018, Organic Materials as Smart Nanocarriers for Drug Delivery, P369, DOI [10.1016/B978-0-12-813663-8.00009-9, DOI 10.1016/B978-0-12-813663-8.00009-9]
   Baek G, 2019, STEM CELL TRANSL MED, V8, P880, DOI 10.1002/sctm.18-0226
   Banerjee S, 2018, J DRUG DELIV SCI TEC, V43, P446, DOI 10.1016/j.jddst.2017.11.011
   Barenholz Y, 2012, J CONTROL RELEASE, V160, P117, DOI 10.1016/j.jconrel.2012.03.020
   Barkalina N, 2014, NANOMED-NANOTECHNOL, V10, P921, DOI 10.1016/j.nano.2014.01.001
   BARLOWE C, 1994, CELL, V77, P895, DOI 10.1016/0092-8674(94)90138-4
   Bhasin B, 2018, INT J PHARM SCI RES, V9, P2175, DOI 10.13040/IJPSR.0975-8232.9(6).2175-84
   BILTONEN RL, 1993, CHEM PHYS LIPIDS, V64, P129, DOI 10.1016/0009-3084(93)90062-8
   Bonifacino Juan S, 2014, Trends Cell Biol, V24, P3, DOI 10.1016/j.tcb.2013.11.001
   Brinkhuis RP, 2011, POLYM CHEM-UK, V2, P1449, DOI 10.1039/c1py00061f
   Britton GL, 2010, CIRCULATION, V122, P1578, DOI 10.1161/CIRCULATIONAHA.109.879338
   Bulbake U, 2017, PHARMACEUTICS, V9, DOI 10.3390/pharmaceutics9020012
   Cai X, 2015, TRENDS GENET, V31, P564, DOI 10.1016/j.tig.2015.06.001
   Cao HM, 2019, ACS NANO, V13, P3522, DOI 10.1021/acsnano.8b09776
   Casdas M., 2014, APPL NANOTECHNOLOGY, P1
   Chaurasiya P, 2019, Journal of Drug Delivery and Therapeutics, V9, P279, DOI [10.22270/jddt.v9i1.2198, 10.22270/jddt.v9i1.2198, DOI 10.22270/JDDT.V9I1.2198]
   Chen CF, 2008, BBA-BIOMEMBRANES, V1778, P2266, DOI 10.1016/j.bbamem.2008.05.010
   Chen CX, 2013, ANAL METHODS-UK, V5, P2150, DOI 10.1039/c3ay40219c
   Chen CC, 2016, CELL MOL BIOENG, V9, P509, DOI 10.1007/s12195-016-0458-3
   Chen J, 2013, EXPERT OPIN DRUG DEL, V10, P845, DOI 10.1517/17425247.2013.779252
   Chen KJ, 2014, ACS NANO, V8, P5105, DOI 10.1021/nn501162x
   Chen WQ, 2013, SCI REP-UK, V3, DOI 10.1038/srep02162
   Chiang WH, 2013, LANGMUIR, V29, P6434, DOI 10.1021/la4001957
   2015, Journal of Chemistry and Applications, V2, DOI 10.13188/2380-5021.1000006
   Clayton A, 2003, EUR J IMMUNOL, V33, P522, DOI 10.1002/immu.200310028
   Cocozza F, 2020, J EXTRACELL VESICLES, V10, DOI 10.1002/jev2.12050
   Cocucci E, 2015, TRENDS CELL BIOL, V25, P364, DOI 10.1016/j.tcb.2015.01.004
   Cocucci E, 2009, TRENDS CELL BIOL, V19, P43, DOI 10.1016/j.tcb.2008.11.003
   Dai S, 2008, MOL THER, V16, P782, DOI 10.1038/mt.2008.1
   Danaei M, 2018, HELIYON, V4, DOI 10.1016/j.heliyon.2018.e01088
   Danaei M, 2018, PHARMACEUTICS, V10, DOI 10.3390/pharmaceutics10020057
   Dasgupta R, 2014, J PHYS D APPL PHYS, V47, DOI 10.1088/0022-3727/47/28/282001
   de Hoog HPM, 2012, SOFT MATTER, V8, P4552, DOI 10.1039/c2sm06934b
   de Jong OG, 2019, ACCOUNTS CHEM RES, V52, P1761, DOI 10.1021/acs.accounts.9b00109
   de Vrij J, 2013, NANOMEDICINE-UK, V8, P1443, DOI [10.2217/nnm.12.173, 10.2217/NNM.12.173]
   Deng ZT, 2014, J CONTROL RELEASE, V174, P109, DOI 10.1016/j.jconrel.2013.11.018
   Deshantri AK, 2016, J CONTROL RELEASE, V243, P243, DOI 10.1016/j.jconrel.2016.10.016
   Dewan S., 2014, BCC RES, P6
   Dreux M, 2012, CELL HOST MICROBE, V12, P558, DOI 10.1016/j.chom.2012.08.010
   Du JZ, 2009, SOFT MATTER, V5, P3544, DOI 10.1039/b905635a
   DURRANI AM, 1992, INT J PHARMACEUT, V88, P409, DOI 10.1016/0378-5173(92)90340-8
   ÉEcija-Arenas A, 2021, J CHROMATOGR A, V1636, DOI 10.1016/j.chroma.2020.461798
   Edwards KA, 2006, TALANTA, V68, P1421, DOI 10.1016/j.talanta.2005.08.044
   EL Andaloussi S, 2013, NAT REV DRUG DISCOV, V12, P348, DOI 10.1038/nrd3978
   El Maghraby GMM, 2004, INT J PHARMACEUT, V276, P143, DOI 10.1016/j.ijpharm.2004.02.024
   Elkhoury K, 2020, PHARMACEUTICS, V12, DOI 10.3390/pharmaceutics12090849
   Emerich DF, 2005, EXPERT OPIN BIOL TH, V5, P1, DOI 10.1517/14712598.5.1.1
   Escudier B, 2005, J TRANSL MED, V3, DOI 10.1186/1479-5876-3-10
   Faini M, 2013, TRENDS CELL BIOL, V23, P279, DOI 10.1016/j.tcb.2013.01.005
   Fang Y, 2007, PLOS BIOL, V5, P1267, DOI 10.1371/journal.pbio.0050158
   Fathima K. M., 2016, Int J Pharm Sci Rev Res, V41, P208
   Felgner JH, 1997, PHARMACEUT RES, V14, P1269, DOI 10.1023/A:1012131613160
   Filipe V, 2010, PHARM RES-DORDR, V27, P796, DOI 10.1007/s11095-010-0073-2
   Flaten GE, 2006, EUR J PHARM SCI, V27, P80, DOI 10.1016/j.ejps.2005.08.007
   Fuhrmann G, 2015, J CONTROL RELEASE, V205, P35, DOI 10.1016/j.jconrel.2014.11.029
   Gandhi A, 2015, ASIAN J PHARM SCI, V10, P99, DOI 10.1016/j.ajps.2014.08.010
   Gangadaran P, 2017, ONCOTARGET, V8, P109894, DOI 10.18632/oncotarget.22493
   Gardiner C, 2013, J EXTRACELL VESICLES, V2, DOI 10.3402/jev.v2i0.19671
   Gaspar MM, 2007, J CONTROL RELEASE, V117, P186, DOI 10.1016/j.jconrel.2006.10.018
   Gee P, 2020, NAT COMMUN, V11, DOI 10.1038/s41467-020-14957-y
   Ghoroghchian PP, 2005, P NATL ACAD SCI USA, V102, P2922, DOI 10.1073/pnas.0409394102
   Gill B, 2012, ASIAN J PHARM, V6, P87, DOI 10.4103/0973-8398.102930
   Gould SJ, 2003, P NATL ACAD SCI USA, V100, P10592, DOI 10.1073/pnas.1831413100
   Grabarek AD, 2019, J PHARM SCI-US, V108, P563, DOI 10.1016/j.xphs.2018.08.020
   Gunasekaran M, 2017, AM J TRANSPLANT, V17, P474, DOI 10.1111/ajt.13915
   Guo F, 2008, J INT MED RES, V36, P1342, DOI 10.1177/147323000803600623
   Guo MF, 2019, SCI TRANSL MED, V11, DOI 10.1126/scitranslmed.aat5690
   Guo P, 2018, NAT COMMUN, V9, DOI 10.1038/s41467-017-02588-9
   Guo YX, 2018, J CONTROL RELEASE, V272, P145, DOI 10.1016/j.jconrel.2017.04.028
   Gupta A, 2020, HUM CELL, V33, P907, DOI 10.1007/s13577-020-00407-w
   Gyukity-Sebestyén E, 2019, FRONT IMMUNOL, V10, DOI 10.3389/fimmu.2019.02459
   Ha D, 2016, ACTA PHARM SIN B, V6, P287, DOI 10.1016/j.apsb.2016.02.001
   Haghiralsadat F, 2018, ARTIF CELL NANOMED B, V46, pS684, DOI 10.1080/21691401.2018.1434533
   Halvaei S, 2018, MOL THER-NUCL ACIDS, V10, P131, DOI 10.1016/j.omtn.2017.11.014
   Haney MJ, 2015, J CONTROL RELEASE, V207, P18, DOI 10.1016/j.jconrel.2015.03.033
   Hartjes TA, 2019, BIOENGINEERING-BASEL, V6, DOI 10.3390/bioengineering6010007
   Hatzidaki E, 2019, ANTI-CANCER DRUG, V30, P271, DOI 10.1097/CAD.0000000000000717
   He F, 2019, CHEM COMMUN, V55, P14015, DOI 10.1039/c9cc07491k
   He HS, 2019, ACTA PHARM SIN B, V9, P36, DOI 10.1016/j.apsb.2018.06.005
   He L, 2020, STEM CELL RES THER, V11, DOI 10.1186/s13287-020-01781-w
   Hendrix A, 2010, CANCER RES, V70, P9533, DOI 10.1158/0008-5472.CAN-10-3248
   Hofheinz RD, 2005, ANTI-CANCER DRUG, V16, P691, DOI 10.1097/01.cad.0000167902.53039.5a
   Hong GS, 2017, NAT BIOMED ENG, V1, DOI 10.1038/s41551-016-0010
   HOPE MJ, 1985, BIOCHIM BIOPHYS ACTA, V812, P55, DOI 10.1016/0005-2736(85)90521-8
   Hua S, 2015, FRONT PHARMACOL, V6, DOI 10.3389/fphar.2015.00219
   Huang RR, 2020, NANOSCALE, V12, P2445, DOI 10.1039/c9nr08747h
   Huang WC, 2015, COLLOID SURFACE B, V128, P67, DOI 10.1016/j.colsurfb.2015.02.008
   HUTCHINSON FJ, 1988, FEBS LETT, V234, P493, DOI 10.1016/0014-5793(88)80145-5
   Ibrahim AGE, 2014, STEM CELL REP, V2, P606, DOI 10.1016/j.stemcr.2014.04.006
   Ibsen S, 2011, J CONTROL RELEASE, V155, P358, DOI 10.1016/j.jconrel.2011.06.032
   Im H, 2014, NAT BIOTECHNOL, V32, P490, DOI 10.1038/nbt.2886
   Immordino ML, 2006, INT J NANOMED, V1, P297
   IVANOV V E, 1981, Pharmaceutical Chemistry Journal (English Translation of Khimiko-Farmatsevticheskii Zhurnal), V15, P619, DOI 10.1007/BF00760659
   Jang SC, 2013, ACS NANO, V7, P7698, DOI 10.1021/nn402232g
   Jensen GM, 2020, ADV DRUG DELIVER REV, V154, P2, DOI 10.1016/j.addr.2020.07.016
   Jeong S, 2016, ACS NANO, V10, P1802, DOI 10.1021/acsnano.5b07584
   Jiang L, 2017, ANGEW CHEM INT EDIT, V56, P2655, DOI 10.1002/anie.201611973
   Johnsen KB, 2016, CYTOTECHNOLOGY, V68, P2125, DOI 10.1007/s10616-016-9952-7
   JOUSMA H, 1987, INT J PHARMACEUT, V35, P263, DOI 10.1016/0378-5173(87)90139-6
   Jung KO, 2018, BIOMATERIALS, V177, P139, DOI 10.1016/j.biomaterials.2018.05.048
   Kalepu S., 2013, INT J DRUG DEV RES, V5, P75
   Kalluri R, 2020, SCIENCE, V367, P640, DOI 10.1126/science.aau6977
   Kalluri R, 2016, J CLIN INVEST, V126, P1208, DOI 10.1172/JCI81135
   Kalpesh C., 2014, Mintage Journal of Pharmaceutical Medical Sciences, V3, P1
   Kamerkar S, 2017, NATURE, V546, P498, DOI 10.1038/nature22341
   Kanwar SS, 2014, LAB CHIP, V14, P1891, DOI 10.1039/c4lc00136b
   Kim D. E., 2017, PRIM CEREBROVASC DIS, P332
   Kim H, 2011, J AM CHEM SOC, V133, P5206, DOI 10.1021/ja200297j
   Kim MS, 2018, NANOMED-NANOTECHNOL, V14, P195, DOI 10.1016/j.nano.2017.09.011
   Kim MS, 2016, NANOMED-NANOTECHNOL, V12, P655, DOI 10.1016/j.nano.2015.10.012
   Kitka D, 2019, SCI REP-UK, V9, DOI 10.1038/s41598-019-56375-1
   Koopmans RJ, 2010, CURR OPIN MICROBIOL, V13, P327, DOI 10.1016/j.mib.2010.01.012
   Krieg M, 2019, NAT REV PHYS, V1, P41, DOI 10.1038/s42254-018-0001-7
   KULKARNI SB, 1995, J MICROENCAPSUL, V12, P229, DOI 10.3109/02652049509010292
   Kulkarni S, 2015, INT J PHARM SCI RES, V6, P3663, DOI 10.13040/IJPSR.0975-8232.6(9).3663-70
   Lakhter AJ, 2015, MOL ENDOCRINOL, V29, P1535, DOI 10.1210/me.2015-1206
   Landon Chelsea D, 2011, Open Nanomed J, V3, P38
   Lankalapalli S., 2012, Int J Pharm Chem Biol Sci, V2, P507
   Laouini A, 2012, J COLLOID SCI BIOTEC, V1, P147, DOI 10.1166/jcsb.2012.1020
   Lawson C, 2016, J ENDOCRINOL, V228, pR57, DOI 10.1530/JOE-15-0201
   Lee ST, 2017, J MOV DISORD, V10, P45, DOI 10.14802/jmd.16054
   Lefley J, 2020, POLYM CHEM-UK, V11, P7124, DOI 10.1039/d0py01247e
   Lener T, 2015, J EXTRACELL VESICLES, V4, DOI 10.3402/jev.v4.30087
   Lentacker I, 2010, MOL THER, V18, P101, DOI 10.1038/mt.2009.160
   Li GY, 2020, BIOTECHNOL J, V15, DOI 10.1002/biot.201900225
   Li X, 2019, APL BIOENG, V3, DOI 10.1063/1.5087122
   Lian T, 2001, J PHARM SCI-US, V90, P667, DOI 10.1002/jps.1023
   Lin Y, 2018, ADV SCI, V5, DOI 10.1002/advs.201700611
   Liu C, 2018, AAPS J, V20, DOI 10.1208/s12248-018-0201-1
   Longatti A, 2018, NANOSCALE, V10, P14230, DOI 10.1039/c8nr03970d
   López-Cobo S, 2018, J NANOBIOTECHNOL, V16, DOI 10.1186/s12951-018-0372-z
   Lötvall J, 2014, J EXTRACELL VESICLES, V3, DOI 10.3402/jev.v3.26913
   Luan X, 2017, ACTA PHARMACOL SIN, V38, P754, DOI 10.1038/aps.2017.12
   Lum W, 2017, J PHYS CHEM LETT, V8, P2639, DOI 10.1021/acs.jpclett.7b00694
   Malam Y, 2009, TRENDS PHARMACOL SCI, V30, P592, DOI 10.1016/j.tips.2009.08.004
   Marguet M, 2013, CHEM SOC REV, V42, P512, DOI 10.1039/c2cs35312a
   Marianecci C, 2011, J PHARM PHARM SCI, V14, P336, DOI 10.18433/J3160B
   Marqués-Gallego P, 2014, BIOMED RES INT, V2014, DOI 10.1155/2014/129458
   Marsden HR, 2011, CHEM SOC REV, V40, P1572, DOI 10.1039/c0cs00115e
   Meckes DG, 2011, J VIROL, V85, P12844, DOI 10.1128/JVI.05853-11
   Mihály J, 2017, BBA-BIOMEMBRANES, V1859, P459, DOI 10.1016/j.bbamem.2016.12.005
   Millner LM, 2013, ANN CLIN LAB SCI, V43, P295
   Miranda-Castro R, 2020, FRONT CHEM, V8, DOI 10.3389/fchem.2020.00143
   Mizrak A, 2013, MOL THER, V21, P101, DOI 10.1038/mt.2012.161
   Möhrmann L, 2018, CLIN CANCER RES, V24, P181, DOI 10.1158/1078-0432.CCR-17-2007
   Moghimipour E, 2018, EUR J PHARM SCI, V114, P166, DOI 10.1016/j.ejps.2017.12.011
   Morelli AE, 2004, BLOOD, V104, P3257, DOI 10.1182/blood-2004-03-0824
   Mukherjee D, 2020, COLLOID SURFACE B, V196, DOI 10.1016/j.colsurfb.2020.111363
   Mura S, 2013, NAT MATER, V12, P991, DOI [10.1038/NMAT3776, 10.1038/nmat3776]
   Muzzalupo R, 2015, Research and Reports in Transdermal Drug Delivery, P23, DOI [10.2147/rrtd.s64773, 10.2147/RRTD.S64773, DOI 10.2147/RRTD.S64773]
   Nair A.S., 2013, Inte Res J Pharm Appl Sci, V3, P192
   Nakase I, 2017, SCI REP-UK, V7, DOI 10.1038/s41598-017-02014-6
   Nizamudeen Z, 2018, BBA-MOL CELL RES, V1865, P1891, DOI 10.1016/j.bbamcr.2018.09.008
   O'Brien K, 2015, ONCOTARGET, V6, P32774, DOI 10.18632/oncotarget.5192
   Ohno S, 2013, MOL THER, V21, P185, DOI 10.1038/mt.2012.180
   Olbrich K, 2000, BIOPHYS J, V79, P321, DOI 10.1016/S0006-3495(00)76294-1
   Paleos CM, 2012, LANGMUIR, V28, P2337, DOI 10.1021/la2027187
   Paleos CM, 2011, CHEMBIOCHEM, V12, P510, DOI 10.1002/cbic.201000614
   Paliwal R, 2009, INT J PHARMACEUT, V380, P181, DOI 10.1016/j.ijpharm.2009.06.026
   Palmieri V, 2014, J NANOPART RES, V16, DOI 10.1007/s11051-014-2583-z
   Pandita Archana, 2013, ISRN Pharm, V2013, P348186, DOI 10.1155/2013/348186
   Pang SW, 2020, EXOSOMES: A CLINICAL COMPENDIUM, P147, DOI 10.1016/B978-0-12-816053-4.00007-9
   Pardridge WM, 2012, J CEREBR BLOOD F MET, V32, P1959, DOI 10.1038/jcbfm.2012.126
   Patel GK, 2019, SCI REP-UK, V9, DOI 10.1038/s41598-019-41800-2
   PATEL HM, 1982, BIOCHIM BIOPHYS ACTA, V716, P188, DOI 10.1016/0304-4165(82)90267-7
   Pattni BS, 2015, CHEM REV, V115, P10938, DOI 10.1021/acs.chemrev.5b00046
   Paul D, 2020, J PHYS CHEM LETT, V11, P5569, DOI 10.1021/acs.jpclett.0c01018
   Pelchen-Matthews A, 2004, TRENDS MICROBIOL, V12, P310, DOI 10.1016/j.tim.2004.05.004
   Petersen KE, 2014, ANAL BIOANAL CHEM, V406, P7855, DOI 10.1007/s00216-014-8040-0
   Photos PJ, 2003, J CONTROL RELEASE, V90, P323, DOI 10.1016/S0168-3659(03)00201-3
   Popowski K, 2020, J EXTRACELL VESICLES, V9, DOI 10.1080/20013078.2020.1785161
   Poschenrieder ST, 2017, ENG LIFE SCI, V17, P58, DOI 10.1002/elsc.201600100
   Pramanik SK, 2019, ACS APPL BIO MATER, V2, P5218, DOI 10.1021/acsabm.9b00236
   Print I., 2017, World J. Pharm. Sci, V5, P28
   PRIVALOV PL, 1975, J CHEM THERMODYN, V7, P41, DOI 10.1016/0021-9614(75)90079-8
   Qiao L, 2019, J CLIN INVEST, V129, P2237, DOI 10.1172/JCI123135
   Qin WY, 2016, CLIN CANCER RES, V22, P4517, DOI 10.1158/1078-0432.CCR-16-0135
   Rahman M, 2017, NANOTECHNOLOGY-BASED APPROACHES FOR TARGETING AND DELIVERY OF DRUGS AND GENES, P151, DOI 10.1016/B978-0-12-809717-5.00005-1
   Rajput T, 2017, Journal of Drug Delivery and Therapeutics, V7, DOI 10.22270/jddt.v7i5.1479
   Rasi S, 2004, ORIGINS LIFE EVOL B, V34, P215, DOI 10.1023/B:ORIG.0000009841.20997.ac
   Raza A, 2019, J MATER RES TECHNOL, V8, P1497, DOI 10.1016/j.jmrt.2018.03.007
   Rilla K, 2014, ADV CANCER RES, V123, P121, DOI 10.1016/B978-0-12-800092-2.00005-8
   Rogers RG, 2020, FRONT PHYSIOL, V11, DOI 10.3389/fphys.2020.00479
   Rui LL, 2017, CHEM COMMUN, V53, P3126, DOI 10.1039/c7cc00950j
   S S, 2017, International Journal of Applied Pharmaceutics, V9, P1, DOI [10.22159/ijap.2017v9i6.22556, 10.22159/ijap.2017v9i6.22556, DOI 10.22159/IJAP.2017V9I6.22556]
   Saari H, 2015, J CONTROL RELEASE, V220, P727, DOI 10.1016/j.jconrel.2015.09.031
   Sandip B. Tiwari, 2000, Indian Journal of Pharmacology, V32, P214
   Santangelo L, 2016, CELL REP, V17, P799, DOI 10.1016/j.celrep.2016.09.031
   Santiago-Dieppa DR, 2014, EXPERT REV MOL DIAGN, V14, P819, DOI 10.1586/14737159.2014.943193
   Saraf S., 2011, Research Journal of Pharmacy and Technology, V4, P661
   Sauter ER, 2017, TRANSL CANCER RES, V6, pS1384, DOI 10.21037/tcr.2017.09.27
   Saveyn H, 2010, J COLLOID INTERF SCI, V352, P593, DOI 10.1016/j.jcis.2010.09.006
   Scarano S, 2010, BIOSENS BIOELECTRON, V26, P1380, DOI 10.1016/j.bios.2010.07.056
   SCHERPHOF GL, 1985, ANN NY ACAD SCI, V446, P368, DOI 10.1111/j.1749-6632.1985.tb18414.x
   Schorey JS, 2015, EMBO REP, V16, P24, DOI 10.15252/embr.201439363
   Shao HL, 2012, NAT MED, V18, P1835, DOI 10.1038/nm.2994
   Sharma AK, 2020, DRUG DELIV TRANSL RE, V10, P1171, DOI 10.1007/s13346-020-00789-2
   Sharma S, 2020, SCI REP-UK, V10, DOI 10.1038/s41598-020-70245-1
   Sharma S, 2011, LANGMUIR, V27, P14394, DOI 10.1021/la2038763
   Shen CG, 2020, JAMA-J AM MED ASSOC, V323, P1582, DOI 10.1001/jama.2020.4783
   Shen MJ, 2020, MOL BIOMED, V1, DOI 10.1186/s43556-020-00002-3
   Shen ZQ, 2018, NANOSCALE, V10, P4545, DOI 10.1039/c7nr09011k
   Sheridan C, 2016, NAT BIOTECHNOL, V34, P358, DOI 10.1038/nbt0416-359
   Shurtleff MJ, 2016, ELIFE, V5, DOI 10.7554/eLife.19276
   Sidhom K, 2020, INT J MOL SCI, V21, DOI 10.3390/ijms21186466
   Silva AKA, 2015, NANOMED-NANOTECHNOL, V11, P645, DOI 10.1016/j.nano.2014.11.009
   Sims B, 2014, INT J NANOMED, V9, P4893, DOI 10.2147/IJN.S70999
   Singh P, 2004, INT J PHARMACEUT, V278, P379, DOI 10.1016/j.ijpharm.2004.03.014
   Singh P, 2016, J PHARM RES, V6, P6691
   Singh S, 2013, INT J PHARM SCI RES, V4, P550, DOI 10.13040/IJPSR.0975-8232.4(2).550-57
   SIPERKO LM, 1993, J MATER SCI LETT, V12, P1068, DOI 10.1007/BF00420523
   Sivakumaran M, 2016, NANOMEDICINE-UK, V11, P2197, DOI 10.2217/nnm-2016-0097
   Skou S, 2014, NAT PROTOC, V9, P1727, DOI 10.1038/nprot.2014.116
   Smith ZJ, 2015, J EXTRACELL VESICLES, V4, DOI 10.3402/jev.v4.28533
   Smyth T, 2015, J CONTROL RELEASE, V199, P145, DOI 10.1016/j.jconrel.2014.12.013
   Stepanian A, 2013, OBESITY, V21, P2236, DOI 10.1002/oby.20365
   Suades R, 2015, SEMIN THROMB HEMOST, V41, P590, DOI 10.1055/s-0035-1556591
   Sun YX, 2013, LANGMUIR, V29, P11163, DOI 10.1021/la402378g
   Takahashi Y, 2017, METHODS MOL BIOL, V1660, P245, DOI 10.1007/978-1-4939-7253-1_20
   Takechi-Haraya Y, 2016, LANGMUIR, V32, P6074, DOI 10.1021/acs.langmuir.6b00741
   Tanaka M, 2009, PLOS ONE, V4, DOI 10.1371/journal.pone.0005532
   Tanner P, 2011, ACCOUNTS CHEM RES, V44, P1039, DOI 10.1021/ar200036k
   Tayebi L, 2012, CHEMPHYSCHEM, V13, P314, DOI 10.1002/cphc.201100573
   Temmerman K, 2009, J LIPID RES, V50, P1245, DOI 10.1194/jlr.D800043-JLR200
   Teng Y, 2018, CELL HOST MICROBE, V24, P637, DOI 10.1016/j.chom.2018.10.001
   Théry C, 2002, NAT REV IMMUNOL, V2, P569, DOI 10.1038/nri855
   Thompson KL, 2015, J COLLOID INTERF SCI, V447, P217, DOI 10.1016/j.jcis.2014.11.058
   Tian T, 2018, BIOMATERIALS, V150, P137, DOI 10.1016/j.biomaterials.2017.10.012
   Tian YH, 2014, BIOMATERIALS, V35, P2383, DOI 10.1016/j.biomaterials.2013.11.083
   Uchegbu IF, 1998, J PHARM PHARMACOL, V50, P453, DOI 10.1111/j.2042-7158.1998.tb06185.x
   Uchegbu Ijeoma F, 2006, Expert Opin Drug Deliv, V3, P629, DOI 10.1517/17425247.3.5.629
   Umashankar MS, 2010, NANOMED-NANOTECHNOL, V6, P419, DOI 10.1016/j.nano.2009.11.002
   Vale RD, 2003, CELL, V112, P467, DOI 10.1016/S0092-8674(03)00111-9
   van der Meel R, 2014, J CONTROL RELEASE, V195, P72, DOI 10.1016/j.jconrel.2014.07.049
   Van der Pol E, 2012, J THROMB HAEMOST, V10, P919, DOI 10.1111/j.1538-7836.2012.04683.x
   van der Vlist EJ, 2012, NAT PROTOC, V7, P1311, DOI 10.1038/nprot.2012.065
   Van Deun J, 2017, NAT METHODS, V14, P228, DOI 10.1038/nmeth.4185
   Verma DD, 2003, INT J PHARM, V258, P141, DOI 10.1016/S0378-5173(03)00183-2
   Veziroglu EM, 2020, FRONT GENET, V11, DOI 10.3389/fgene.2020.00700
   Vidal M, 2019, TRAFFIC, V20, P815, DOI 10.1111/tra.12687
   Vorselen D, 2018, NANOSCALE, V10, P5318, DOI 10.1039/c7nr09224e
   Wahlgren J, 2012, NUCLEIC ACIDS RES, V40, DOI 10.1093/nar/gks463
   Wang J, 2020, SCI ADV, V6, DOI 10.1126/sciadv.aax3223
   Wang QL, 2013, NAT COMMUN, V4, DOI 10.1038/ncomms2886
   WEIDMAN PJ, 1995, TRENDS CELL BIOL, V5, P302, DOI 10.1016/S0962-8924(00)89046-7
   Whitehead Bradley, 2015, J Extracell Vesicles, V4, P29685, DOI [10.3402/jev.v4.29685, 10.3402/jev.v4.29685]
   Woo JungReem, 2016, J Circ Biomark, V5, P11, DOI [10.5772/64148, 10.5772/64148]
   Wu J, 2006, INT J PHARMACEUT, V316, P148, DOI 10.1016/j.ijpharm.2006.02.027
   Xia YQ, 2019, NANOSCALE, V11, P5822, DOI 10.1039/c9nr00207c
   Xu H, 2020, CYTOM PART A, V97, P54, DOI 10.1002/cyto.a.23864
   Yang CJ, 2012, INT J RHEUMATOL, V2012, DOI 10.1155/2012/573528
   Yang TZ, 2015, PHARM RES-DORDR, V32, P2003, DOI 10.1007/s11095-014-1593-y
   Yao C, 2016, ADV MATER, V28, P9341, DOI 10.1002/adma.201503799
   YATVIN MB, 1978, SCIENCE, V202, P1290, DOI 10.1126/science.364652
   Ye YY, 2020, BIOMATER SCI-UK, V8, P2966, DOI 10.1039/d0bm00427h
   Yeo RWY, 2013, ADV DRUG DELIVER REV, V65, P336, DOI 10.1016/j.addr.2012.07.001
   Yi YW, 2020, INT J MOL SCI, V21, DOI 10.3390/ijms21020665
   Yim N, 2016, NAT COMMUN, V7, DOI 10.1038/ncomms12277
   Zhang W, 2017, CELL PHYSIOL BIOCHEM, V41, P755, DOI 10.1159/000458736
   Zhao Y, 2017, FRONT PHARMACOL, V8, DOI 10.3389/fphar.2017.00374
   [周誉 Zhou Yu], 2018, [中国新药杂志, Chinese Journal New Drugs], V27, P1835
   Zhu L, 2012, ACS NANO, V6, P3491, DOI 10.1021/nn300524f
   Zhuang XY, 2011, MOL THER, V19, P1769, DOI 10.1038/mt.2011.164
NR 273
TC 17
Z9 18
U1 1
U2 35
PU AMER CHEMICAL SOC
PI WASHINGTON
PA 1155 16TH ST, NW, WASHINGTON, DC 20036 USA
SN 2576-6422
J9 ACS APPL BIO MATER
JI ACS Appl. Bio Mater.
PD APR 19
PY 2021
VL 4
IS 4
BP 2863
EP 2885
DI 10.1021/acsabm.0c01480
EA MAR 2021
PG 23
WC Nanoscience & Nanotechnology; Materials Science, Biomaterials
WE Emerging Sources Citation Index (ESCI)
SC Science & Technology - Other Topics; Materials Science
GA RQ4GI
UT WOS:000642377800002
PM 35014382
DA 2026-02-11
ER

PT J
AU Ma, YB
   Zhou, D
   Zhang, HY
   Tang, LM
   Qian, F
   Su, JH
AF Ma, Yongbin
   Zhou, Dan
   Zhang, Huanyan
   Tang, Liming
   Qian, Fen
   Su, Jianhua
TI Human Umbilical Cord Mesenchymal Stem Cell-Derived Extracellular
   Vesicles Promote the Proliferation of Schwann Cells by Regulating the
   PI3K/AKT Signaling Pathway via Transferring miR-21
SO STEM CELLS INTERNATIONAL
LA English
DT Article
ID GROWTH; MYELINATION; MICRORNAS; REPAIR
AB As an alternative mesenchymal stem cell- (MSC-) based therapy, MSC-derived extracellular vesicles (EVs) have shown promise in the field of regenerative medicine. We previously found that human umbilical cord mesenchymal stem cell-derived EVs (hUCMSC-EVs) improved functional recovery and nerve regeneration in a rat model of sciatic nerve transection. However, the underlying mechanisms are poorly understood. Here, we demonstrated for the first time that hUCMSC-EVs promoted the proliferation of Schwann cells by activating the PI3K/AKT signaling pathway. Furthermore, we showed that hUCMSC-EVs mediated Schwann cell proliferation via transfer of miR-21. Our findings highlight a novel mechanism of hUCMSC-EVs in treating peripheral nerve injury and suggest that hUCMSC-EVs may be an attractive option for clinical application in the treatment of peripheral nerve injury.
C1 [Ma, Yongbin; Zhou, Dan; Zhang, Huanyan; Su, Jianhua] Jiangsu Univ, Jintan Hosp, Dept Cent Lab, 500 Ave Jintan, Jintan 213200, Peoples R China.
   [Ma, Yongbin; Tang, Liming; Qian, Fen] Zhixi Town Ctr Hosp, Dept Pain, 128 Zhenxing South Rd, Jintan 213251, Peoples R China.
C3 Jiangsu University
RP Su, JH (corresponding author), Jiangsu Univ, Jintan Hosp, Dept Cent Lab, 500 Ave Jintan, Jintan 213200, Peoples R China.
EM sjh2385225@163.com
RI Ma, Yongbin/ITR-9256-2023
FU Young Talent Development Plan of Changzhou Commission [CZQM2020117];
   Science and Technology Plan Project of Changzhou [CJ20200003]
FX This work was supported by the grants from the Young Talent Development
   Plan of Changzhou Commission (CZQM2020117) and the Science and
   Technology Plan Project of Changzhou (CJ20200003) to Yongbin Ma.
CR Abbaszadeh H, 2020, J CELL PHYSIOL, V235, P706, DOI 10.1002/jcp.29004
   Asplund M, 2009, NEUROEPIDEMIOLOGY, V32, P217, DOI 10.1159/000197900
   Bojanic C, 2020, WORLD J STEM CELLS, V12, P288, DOI 10.4252/wjsc.v12.i4.288
   Bucan V, 2019, MOL NEUROBIOL, V56, P1812, DOI 10.1007/s12035-018-1172-z
   Bunge R P, 1993, Curr Opin Neurobiol, V3, P805, DOI 10.1016/0959-4388(93)90157-T
   Chen J, 2019, J CELL PHYSIOL, V234, P23097, DOI 10.1002/jcp.28873
   Dominici M, 2006, CYTOTHERAPY, V8, P315, DOI 10.1080/14653240600855905
   Dong LY, 2021, STEM CELL RES THER, V12, DOI 10.1186/s13287-020-02072-0
   Dong LY, 2018, CELL DEATH DIS, V9, DOI 10.1038/s41419-018-0323-5
   Dong RQ, 2019, BIOMED RES INT, V2019, DOI 10.1155/2019/6458237
   Fang S, 2016, STEM CELL TRANSL MED, V5, P1425, DOI 10.5966/sctm.2015-0367
   Glenn TD, 2013, CURR OPIN NEUROBIOL, V23, P1041, DOI 10.1016/j.conb.2013.06.010
   Guo ZY, 2015, NEURAL REGEN RES, V10, P651, DOI 10.4103/1673-5374.155442
   Jessen KR, 2005, NAT REV NEUROSCI, V6, P671, DOI 10.1038/nrn1746
   Jessen KR, 2015, CSH PERSPECT BIOL, V7, DOI 10.1101/cshperspect.a020487
   Keshtkar S, 2018, STEM CELL RES THER, V9, DOI 10.1186/s13287-018-0791-7
   Koerner J, 2006, STEM CELLS, V24, P1613, DOI 10.1634/stemcells.2005-0264
   Lavorato A, 2021, INT J MOL SCI, V22, DOI 10.3390/ijms22020572
   Li R, 2021, CELL DEATH DIS, V12, DOI 10.1038/s41419-021-03407-2
   Li R, 2018, BIOMATERIALS, V168, P24, DOI 10.1016/j.biomaterials.2018.03.044
   Lundborg G, 2000, J HAND SURG-AM, V25A, P391, DOI 10.1053/jhsu.2000.4165
   Ma YB, 2019, J CELL MOL MED, V23, P2822, DOI 10.1111/jcmm.14190
   Ning XJ, 2020, RNA BIOL, V17, P1508, DOI 10.1080/15476286.2020.1777767
   Nocera G, 2020, CELL MOL LIFE SCI, V77, P3977, DOI 10.1007/s00018-020-03516-9
   Rani S, 2015, MOL THER, V23, P812, DOI 10.1038/mt.2015.44
   Sachanandani NF, 2014, PLAST RECONSTR SURG, V133, P313, DOI 10.1097/01.prs.0000436856.55398.0f
   Skog J, 2008, NAT CELL BIOL, V10, P1470, DOI 10.1038/ncb1800
   Théry C, 2018, J EXTRACELL VESICLES, V7, DOI 10.1080/20013078.2018.1535750
   Tkach M, 2016, CELL, V164, P1226, DOI 10.1016/j.cell.2016.01.043
   Valadi H, 2007, NAT CELL BIOL, V9, P654, DOI 10.1038/ncb1596
   van Niel G, 2018, NAT REV MOL CELL BIO, V19, P213, DOI 10.1038/nrm.2017.125
   Wang H, 2021, NEUROCHEM RES, V46, P1400, DOI 10.1007/s11064-021-03279-0
   Wang WL, 2021, NEUROCHEM RES, V46, P455, DOI 10.1007/s11064-020-03179-9
   Xie QX, 2020, STEM CELL RES THER, V11, DOI 10.1186/s13287-020-02011-z
   Yaghoubi Y, 2019, LIFE SCI, V233, DOI 10.1016/j.lfs.2019.116733
   Yousefi F, 2019, LIFE SCI, V221, P99, DOI 10.1016/j.lfs.2019.01.052
   Yuan M, 2020, LIFE SCI, V256, DOI 10.1016/j.lfs.2020.118022
   Zhang L, 2019, STEM CELLS INT, V2019, DOI 10.1155/2019/6452684
   Zhao ZW, 2017, BIOMED PHARMACOTHER, V92, P1103, DOI 10.1016/j.biopha.2017.05.099
   Zhou D, 2018, INT J CLIN EXP PATHO, V11, P5157
   Zhou LN, 2020, STEM CELL RES THER, V11, DOI 10.1186/s13287-020-01661-3
   Zhou XH, 2019, INT J ONCOL, V54, P1843, DOI 10.3892/ijo.2019.4747
   Zhu ZY, 2019, HUM REPROD, V34, P248, DOI 10.1093/humrep/dey344
NR 43
TC 23
Z9 24
U1 0
U2 13
PU HINDAWI LTD
PI LONDON
PA ADAM HOUSE, 3RD FLR, 1 FITZROY SQ, LONDON, W1T 5HF, ENGLAND
SN 1687-966X
EI 1687-9678
J9 STEM CELLS INT
JI Stem Cells Int.
PD SEP 13
PY 2021
VL 2021
AR 1496101
DI 10.1155/2021/1496101
PG 11
WC Cell & Tissue Engineering
WE Science Citation Index Expanded (SCI-EXPANDED)
SC Cell Biology
GA UW7JB
UT WOS:000700328200002
PM 34552631
OA Green Submitted, gold
DA 2026-02-11
ER

PT J
AU Biagiotti, S
   Abbas, F
   Montanari, M
   Barattini, C
   Rossi, L
   Magnani, M
   Papa, S
   Canonico, B
AF Biagiotti, Sara
   Abbas, Faiza
   Montanari, Mariele
   Barattini, Chiara
   Rossi, Luigia
   Magnani, Mauro
   Papa, Stefano
   Canonico, Barbara
TI Extracellular Vesicles as New Players in Drug Delivery: A Focus on Red
   Blood Cells-Derived EVs
SO PHARMACEUTICS
LA English
DT Review
DE extracellular vesicles; red blood cell extracellular vesicles;
   nanomedical drug delivery; drug delivery systems; cargo loading;
   therapeutic applications
ID MEMBRANE-VESICLES; EXOSOME RELEASE; HUMAN PLASMA; MICROPARTICLES;
   MICROVESICLES; STORAGE; BIOGENESIS; SECRETION; MECHANISM; PRECIPITATION
AB The article is divided into several sections, focusing on extracellular vesicles' (EVs) nature, features, commonly employed methodologies and strategies for their isolation/preparation, and their characterization/visualization. This work aims to give an overview of advances in EVs' extensive nanomedical-drug delivery applications. Furthermore, considerations for EVs translation to clinical application are summarized here, before focusing the review on a special kind of extracellular vesicles, the ones derived from red blood cells (RBCEVs). Generally, employing EVs as drug carriers means managing entities with advantageous properties over synthetic vehicles or nanoparticles. Besides the fact that certain EVs also reveal intrinsic therapeutic characteristics, in regenerative medicine, EVs nanosize, lipidomic and proteomic profiles enable them to pass biologic barriers and display cell/tissue tropisms; indeed, EVs engineering can further optimize their organ targeting. In the second part of the review, we focus our attention on RBCEVs. First, we describe the biogenesis and composition of those naturally produced by red blood cells (RBCs) under physiological and pathological conditions. Afterwards, we discuss the current procedures to isolate and/or produce RBCEVs in the lab and to load a specific cargo for therapeutic exploitation. Finally, we disclose the most recent applications of RBCEVs at the in vitro and preclinical research level and their potential industrial exploitation. In conclusion, RBCEVs can be, in the near future, a very promising and versatile platform for several clinical applications and pharmaceutical exploitations.
C1 [Biagiotti, Sara; Abbas, Faiza; Montanari, Mariele; Barattini, Chiara; Rossi, Luigia; Magnani, Mauro; Papa, Stefano; Canonico, Barbara] Univ Urbino Carlo Bo, Dept Biomol Sci, I-61029 Urbino, PU, Italy.
   [Barattini, Chiara] AcZon srl, I-40050 Monte San Pietro, BO, Italy.
C3 University of Urbino
RP Canonico, B (corresponding author), Univ Urbino Carlo Bo, Dept Biomol Sci, I-61029 Urbino, PU, Italy.
EM barbara.canonico@uniurb.it
RI ; Biagiotti, Sara/ITT-0809-2023; Canonico, Barbara/AEP-0756-2022
OI Montanari, Mariele/0000-0003-4848-3390; Biagiotti,
   Sara/0000-0001-9554-7858; Canonico, Barbara/0000-0003-3383-715X;
   Barattini, Chiara/0000-0001-9399-1939; Papa,
   Stefano/0000-0001-9291-0527; Magnani, Mauro/0000-0001-6456-6626; Abbas,
   Faiza/0009-0003-6348-2203
FU European Union
FX This paper has been produced with the financial assistance of the
   European Union POR MARCHE FESR 2014/2020. Asse 1, OS 2, Azione
   2.1-Intervento 2.1.1-Sostegno allo sviluppo di una piattaforma di
   ricerca collaborativa negli ambiti della specializzazione intelligente.
   Thematic Area: "Medicina personalizzata, farmaci e nuovi approcci
   terapeutici". Project acronym: Marche BioBank www.marchebiobank.it. The
   content of the paper is the sole responsibility of the authors and can
   under no circumstances be regarded as reflecting the position of the
   European Union and/or Marche Region authorities.
CR Aghaei H, 2021, COLLOID SURFACE A, V614, DOI 10.1016/j.colsurfa.2021.126166
   Aharon A, 2014, RAMBAM MAIMONIDES ME, V5, DOI 10.5041/RMMJ.10166
   Alaarg A, 2013, FRONT PHYSIOL, V4, DOI 10.3389/fphys.2013.00365
   Alvarez-Erviti L, 2011, NAT BIOTECHNOL, V29, P341, DOI 10.1038/nbt.1807
   Anchordoquy TJ, 2017, ACS NANO, V11, P12, DOI 10.1021/acsnano.6b08244
   [Anonymous], 2011, ENCY NANOSCIENCE NAN
   Antonelou MH, 2016, TRANSFUS APHER SCI, V55, P92, DOI 10.1016/j.transci.2016.07.016
   Ataga KI, 2009, HAEMATOL-HEMATOL J, V94, P1481, DOI 10.3324/haematol.2009.013672
   Bachurski D, 2019, J EXTRACELL VESICLES, V8, DOI 10.1080/20013078.2019.1596016
   BAKER RF, 1967, NATURE, V215, P424, DOI 10.1038/215424a0
   BAKER RF, 1969, BLOOD-J HEMATOL, V33, P170, DOI 10.1182/blood.V33.2.170.170
   Balaj L, 2011, NAT COMMUN, V2, DOI 10.1038/ncomms1180
   Bandu R, 2019, EXP MOL MED, V51, DOI 10.1038/s12276-019-0218-2
   Batrakova EV, 2015, J CONTROL RELEASE, V219, P396, DOI 10.1016/j.jconrel.2015.07.030
   Beck S, 2022, FRONT CELL DEV BIOL, V10, DOI 10.3389/fcell.2022.859863
   Beekman P, 2019, LAB CHIP, V19, P2526, DOI 10.1039/c9lc00081j
   Bellotti C, 2021, SCI REP-UK, V11, DOI 10.1038/s41598-021-90022-y
   Biagiotti S, 2011, IUBMB LIFE, V63, P621, DOI 10.1002/iub.478
   Blanc L, 2005, BLOOD CELL MOL DIS, V35, P21, DOI 10.1016/j.bcmd.2005.04.008
   Borgheti-Cardoso LN, 2020, INT J PHARMACEUT, V587, DOI 10.1016/j.ijpharm.2020.119627
   Brennan K, 2020, SCI REP-UK, V10, DOI 10.1038/s41598-020-57497-7
   Brocco D, 2019, J ONCOL, V2019, DOI 10.1155/2019/5879616
   Bucki R, 1998, BIOCHEMISTRY-US, V37, P15383, DOI 10.1021/bi9805238
   Buratta S, 2020, INT J MOL SCI, V21, DOI 10.3390/ijms21072576
   Burger P, 2012, BLOOD, V119, P5512, DOI 10.1182/blood-2011-10-386805
   Busatto S, 2018, CELLS-BASEL, V7, DOI 10.3390/cells7120273
   Buttari B, 2015, BIOMED RES INT, V2015, DOI 10.1155/2015/616834
   Catitti G, 2022, INT J MOL SCI, V23, DOI 10.3390/ijms232214098
   Chang M, 2010, NANOTECHNOLOGY, V21, DOI 10.1088/0957-4484/21/23/235103
   Chen HY, 2022, J CONTROL RELEASE, V348, P572, DOI 10.1016/j.jconrel.2022.06.014
   Cheng HW, 2022, ADV MATER, V34, DOI 10.1002/adma.202107674
   Chiangjong W, 2021, FRONT MED-LAUSANNE, V8, DOI 10.3389/fmed.2021.761362
   Christ L, 2016, J CELL BIOL, V212, P499, DOI 10.1083/jcb.201507009
   Chung KY, 2020, J MOL DIAGN, V22, P610, DOI 10.1016/j.jmoldx.2020.01.016
   Ciccocioppo Fausta, 2019, Neurosignals, V27, P25, DOI [10.33594/000000116, 10.33594/000000116]
   Cocucci E, 2009, TRENDS CELL BIOL, V19, P43, DOI 10.1016/j.tcb.2008.11.003
   Colombo M, 2013, J CELL SCI, V126, P5553, DOI 10.1242/jcs.128868
   Conley A, 2017, RNA BIOL, V14, P305, DOI 10.1080/15476286.2016.1259061
   Costa C, 2021, COLLOID SURFACE B, V199, DOI 10.1016/j.colsurfb.2020.111556
   Coumans FAW, 2017, CIRC RES, V120, P1632, DOI 10.1161/CIRCRESAHA.117.309417
   Crawford S, 2011, CANCER MICROENVIRON, V4, P93, DOI 10.1007/s12307-010-0049-0
   D'Souza-Schorey C, 2012, GENE DEV, V26, P1287, DOI 10.1101/gad.192351.112
   Danesh A, 2014, BLOOD, V123, P687, DOI 10.1182/blood-2013-10-530469
   de Oliveira S, 2010, CLIN HEMORHEOL MICRO, V44, P63, DOI 10.3233/CH-2010-1253
   Deregibus MC, 2016, INT J MOL MED, V38, P1359, DOI 10.3892/ijmm.2016.2759
   Di Bella MA, 2022, BIOLOGY-BASEL, V11, DOI 10.3390/biology11060804
   Diez-Silva M, 2010, MRS BULL, V35, P382, DOI 10.1557/mrs2010.571
   Donadee C, 2011, CIRCULATION, V124, P465, DOI 10.1161/CIRCULATIONAHA.110.008698
   Doss JF, 2015, BMC GENOMICS, V16, DOI 10.1186/s12864-015-2156-2
   Duan ZY, 2016, SCI REP-UK, V6, DOI 10.1038/srep23498
   Duijvesz D, 2015, INT J CANCER, V137, P2869, DOI 10.1002/ijc.29664
   Emelyanov A, 2020, PLOS ONE, V15, DOI 10.1371/journal.pone.0227949
   Familtseva A, 2019, MOL CELL BIOCHEM, V459, P1, DOI 10.1007/s11010-019-03545-4
   Fischer D, 2017, TRANSFUSION, V57, P2701, DOI 10.1111/trf.14268
   Fortunato D, 2021, INT J MOL SCI, V22, DOI 10.3390/ijms221910510
   Gallart-Palau X, 2015, SCI REP-UK, V5, DOI 10.1038/srep14664
   Gámez-Valero A, 2016, SCI REP-UK, V6, DOI 10.1038/srep33641
   Gangadaran P, 2018, FRONT PHARMACOL, V9, DOI 10.3389/fphar.2018.00817
   Gao XJ, 2018, SCI TRANSL MED, V10, DOI 10.1126/scitranslmed.aat0195
   García-Romero N, 2019, J TRANSL MED, V17, DOI 10.1186/s12967-019-1825-3
   Gaspar LS, 2020, MOL THER-METH CLIN D, V18, P723, DOI 10.1016/j.omtm.2020.07.012
   Görgens A, 2022, J EXTRACELL VESICLES, V11, DOI 10.1002/jev2.12238
   Grande R, 2019, FRONT PHARMACOL, V10, DOI 10.3389/fphar.2019.00007
   Guerreiro EM, 2018, PLOS ONE, V13, DOI 10.1371/journal.pone.0204276
   Gulei D, 2018, BIOCONJUGATE CHEM, V29, P635, DOI 10.1021/acs.bioconjchem.8b00003
   Guo YY, 2023, STEM CELL REV REP, V19, P285, DOI 10.1007/s12015-022-10455-4
   Gupta S, 2018, STEM CELL RES THER, V9, DOI 10.1186/s13287-018-0923-0
   Gurunathan S, 2021, INT J NANOMED, V16, P3357, DOI 10.2147/IJN.S310357
   György B, 2015, ANNU REV PHARMACOL, V55, P439, DOI 10.1146/annurev-pharmtox-010814-124630
   Ha D, 2016, ACTA PHARM SIN B, V6, P287, DOI 10.1016/j.apsb.2016.02.001
   Han YH, 2021, PROCESSES, V9, DOI 10.3390/pr9020356
   Hardij J, 2013, J EXTRACELL VESICLES, V2, DOI 10.3402/jev.v2i0.21045
   Harisa GI, 2017, SAUDI PHARM J, V25, P8, DOI 10.1016/j.jsps.2015.06.010
   Hartjes TA, 2019, BIOENGINEERING-BASEL, V6, DOI 10.3390/bioengineering6010007
   Herring JM, 2013, J VET INTERN MED, V27, P1020, DOI 10.1111/jvim.12128
   Herrmann IK, 2021, NAT NANOTECHNOL, V16, P748, DOI 10.1038/s41565-021-00931-2
   Hessvik NP, 2018, CELL MOL LIFE SCI, V75, P193, DOI 10.1007/s00018-017-2595-9
   Hogan MC, 2014, KIDNEY INT, V85, P1225, DOI 10.1038/ki.2013.422
   Holcar M, 2021, FRONT PHARMACOL, V12, DOI 10.3389/fphar.2021.773844
   Holleman J, 2014, MOL BIOL CELL, V25, P1892, DOI 10.1091/mbc.E13-10-0612
   Hoshino D, 2013, CELL REP, V5, P1159, DOI 10.1016/j.celrep.2013.10.050
   Huang H, 2021, J CONTROL RELEASE, V335, P449, DOI 10.1016/j.jconrel.2021.05.024
   Huang HB, 2019, BIOMED RES INT, V2019, DOI 10.1155/2019/2045915
   Iha K, 2022, ANAL BIOCHEM, V654, DOI 10.1016/j.ab.2022.114831
   Jalaludin I, 2023, MASS SPECTROM REV, V42, P844, DOI 10.1002/mas.21749
   Jayasinghe MK, 2022, THERANOSTICS, V12, P3288, DOI 10.7150/thno.68667
   Kanada M, 2015, P NATL ACAD SCI USA, V112, pE1433, DOI 10.1073/pnas.1418401112
   Khalid MY, 2021, J MATER RES TECHNOL, V14, P2601, DOI 10.1016/j.jmrt.2021.07.128
   Khalyfa A, 2021, INT J MOL SCI, V22, DOI 10.3390/ijms22094301
   Khorshid S, 2022, EUR J PHARM BIOPHARM, V178, P53, DOI 10.1016/j.ejpb.2022.07.015
   Kim Sung-Man, 2017, Stem Cell Investig, V4, P74, DOI [10.21037/sci.2017.08.07, 10.21037/sci.2017.08.07]
   Ko J, 2016, ANALYST, V141, P450, DOI 10.1039/c5an01610j
   Kooijmans SAA, 2021, ADV DRUG DELIVER REV, V173, P252, DOI 10.1016/j.addr.2021.03.017
   Kooijmans SAA, 2018, NANOSCALE, V10, P2413, DOI 10.1039/c7nr06966a
   Kooijmans SAA, 2016, PHARMACOL RES, V111, P487, DOI 10.1016/j.phrs.2016.07.006
   Kooijmans SAA, 2016, J EXTRACELL VESICLES, V5, DOI 10.3402/jev.v5.31053
   Koshiar RL, 2014, PLOS ONE, V9, DOI 10.1371/journal.pone.0104200
   Kowal EJK, 2017, METHODS MOL BIOL, V1660, P143, DOI 10.1007/978-1-4939-7253-1_12
   Kuo WP, 2017, METHODS MOL BIOL, V1660, P15, DOI 10.1007/978-1-4939-7253-1_2
   Lai RC, 2013, BIOTECHNOL ADV, V31, P543, DOI 10.1016/j.biotechadv.2012.08.008
   Lai RC, 2010, STEM CELL RES, V4, P214, DOI 10.1016/j.scr.2009.12.003
   Lanuti P, 2012, J IMMUNOL METHODS, V380, P16, DOI 10.1016/j.jim.2012.03.007
   Levin G, 2016, J THROMB THROMBOLYS, V41, P452, DOI 10.1007/s11239-015-1299-y
   Li SR, 2021, J EXTRACELL VESICLES, V10, DOI 10.1002/jev2.12175
   Liang XL, 2022, SCI BULL, V67, P1611, DOI 10.1016/j.scib.2022.07.018
   Liangsupree T, 2021, J CHROMATOGR A, V1636, DOI 10.1016/j.chroma.2020.461773
   Lim J, 2019, FRONT CHEM, V6, DOI 10.3389/fchem.2018.00664
   Linares R, 2015, J EXTRACELL VESICLES, V4, DOI 10.3402/jev.v4.29509
   Liu C, 2017, ACS NANO, V11, P6968, DOI 10.1021/acsnano.7b02277
   Liu C, 2013, FREE RADICAL BIO MED, V65, P1164, DOI 10.1016/j.freeradbiomed.2013.09.002
   Livshts MA, 2015, SCI REP-UK, V5, DOI 10.1038/srep17319
   Logozzi M, 2020, METHOD ENZYMOL, V645, P155, DOI 10.1016/bs.mie.2020.06.011
   Lu A, 2018, ELIFE, V7, DOI 10.7554/eLife.41460
   Maas SLN, 2014, JOVE-J VIS EXP, DOI 10.3791/51623
   Malhotra S, 2019, ACS APPL MATER INTER, V11, P22141, DOI 10.1021/acsami.9b04827
   Marassi V, 2021, J CHROMATOGR A, V1638, DOI 10.1016/j.chroma.2020.461861
   Marchisio M, 2021, INT J MOL SCI, V22, DOI 10.3390/ijms22010048
   Mathieu M, 2019, NAT CELL BIOL, V21, P9, DOI 10.1038/s41556-018-0250-9
   Minakaki G, 2018, AUTOPHAGY, V14, P98, DOI 10.1080/15548627.2017.1395992
   Mir B, 2020, CELLS-BASEL, V9, DOI 10.3390/cells9071601
   Monteith GR, 2017, NAT REV CANCER, V17, P367, DOI 10.1038/nrc.2017.18
   Muralidharan-Chari V, 2009, CURR BIOL, V19, P1875, DOI 10.1016/j.cub.2009.09.059
   Murphy DE, 2019, EXP MOL MED, V51
   Onódi Z, 2018, FRONT PHYSIOL, V9, DOI 10.3389/fphys.2018.01479
   Ostrowski M, 2010, NAT CELL BIOL, V12, P19, DOI 10.1038/ncb2000
   Palmieri V, 2014, J NANOPART RES, V16, DOI 10.1007/s11051-014-2583-z
   Paolino G, 2022, FRONT CELL DEV BIOL, V10, DOI 10.3389/fcell.2022.923769
   Parisse P, 2017, EUR BIOPHYS J BIOPHY, V46, P813, DOI 10.1007/s00249-017-1252-4
   Paukkonen H, 2017, INT J PHARMACEUT, V532, P269, DOI 10.1016/j.ijpharm.2017.09.002
   Peng BY, 2022, J EXTRACELL VESICLES, V11, DOI 10.1002/jev2.12187
   Pfeiffer A, 2022, J EXTRACELL VESICLES, V11, DOI 10.1002/jev2.12272
   Pieragostino D, 2019, J PROTEOMICS, V204, DOI 10.1016/j.jprot.2019.103403
   Pieragostino D, 2018, SCI REP-UK, V8, DOI 10.1038/s41598-018-21497-5
   Piotrowska M, 2020, J CHROMATOGR A, V1621, DOI 10.1016/j.chroma.2020.461047
   Pipino C, 2018, STEM CELLS DEV, V27, P1587, DOI 10.1089/scd.2018.0114
   Pleet ML, 2018, FRONT CELL INFECT MI, V8, DOI 10.3389/fcimb.2018.00362
   Prudent M, 2015, TRANSFUS APHER SCI, V53, P153, DOI 10.1016/j.transci.2015.10.012
   Puhka M, 2017, THERANOSTICS, V7, P3824, DOI 10.7150/thno.19890
   Qi HZ, 2016, ACS NANO, V10, P3323, DOI 10.1021/acsnano.5b06939
   Raposo G, 2013, J CELL BIOL, V200, P373, DOI 10.1083/jcb.201211138
   Regev-Rudzki N, 2013, CELL, V153, P1120, DOI 10.1016/j.cell.2013.04.029
   Reshi QU, 2021, METHODS MOL BIOL, V2273, P201, DOI 10.1007/978-1-0716-1246-0_14
   Rikkert LG, 2019, J EXTRACELL VESICLES, V8, DOI 10.1080/20013078.2018.1555419
   Rossi C, 2019, INT J MOL SCI, V20, DOI 10.3390/ijms20164029
   Rossi L, 2003, BIOTECHNOL INTELL UN, V6, P1
   Rossi L, 2020, BIODRUGS, V34, P265, DOI 10.1007/s40259-020-00415-0
   Rossi L, 2019, FRONT PHYSIOL, V10, DOI 10.3389/fphys.2019.01070
   Saint-Pol J, 2020, CELLS-BASEL, V9, DOI 10.3390/cells9040851
   Sakai-Kato K, 2020, LANGMUIR, V36, P12735, DOI 10.1021/acs.langmuir.0c02491
   Salmond N, 2021, NANOSCALE, V13, P2012, DOI 10.1039/d0nr05525e
   Sangha G.S., 2022, BIORXIV, V21, P7885, DOI [10.1101/2022.10.04.510887, DOI 10.1101/2022.10.04.510887]
   Savina A, 2003, J BIOL CHEM, V278, P20083, DOI 10.1074/jbc.M301642200
   Shah MD, 2008, PLATELETS, V19, P365, DOI 10.1080/09537100802054107
   Shi M, 2019, PROG NEUROBIOL, V175, P96, DOI 10.1016/j.pneurobio.2019.01.005
   Simeone P, 2020, INT J MOL SCI, V21, DOI 10.3390/ijms21217885
   Smith JT, 2018, LAB CHIP, V18, P3913, DOI 10.1039/c8lc01017j
   Sola F, 2022, INT J MOL SCI, V23, DOI 10.3390/ijms23063069
   Solvik TA, 2022, J CELL BIOL, V221, DOI 10.1083/jcb.202110151
   Stachowiak JC, 2012, NAT CELL BIOL, V14, P944, DOI 10.1038/ncb2561
   Stam J, 2021, J CHROMATOGR B, V1169, DOI 10.1016/j.jchromb.2021.122604
   Stranska R, 2018, J TRANSL MED, V16, DOI 10.1186/s12967-017-1374-6
   Stremersch S, 2016, J CONTROL RELEASE, V232, P51, DOI 10.1016/j.jconrel.2016.04.005
   Sudnitsyna J, 2020, ANTIOXIDANTS-BASEL, V9, DOI 10.3390/antiox9100929
   Sun LP, 2020, FRONT GENET, V11, DOI 10.3389/fgene.2020.00442
   Tan A, 2013, ADV DRUG DELIVER REV, V65, P357, DOI 10.1016/j.addr.2012.06.014
   Tanasi I, 2020, COMPUT STRUCT BIOTEC, V18, P2670, DOI 10.1016/j.csbj.2020.09.027
   Tang TT, 2022, J CONTROL RELEASE, V349, P32, DOI 10.1016/j.jconrel.2022.06.049
   Thangaraju K, 2021, INT J MOL SCI, V22, DOI 10.3390/ijms22010153
   Théry C, 2018, J EXTRACELL VESICLES, V7, DOI 10.1080/20013078.2018.1535750
   Tissot J.-D., 2013, Transl. Proteomics, V1, P38, DOI [10.1016/j.trprot.2013.04.004, DOI 10.1016/J.TRPROT.2013.04.004]
   Tiwari S, 2021, AM J REPROD IMMUNOL, V85, DOI 10.1111/aji.13367
   Tricarico C., 2017, SMALL GTPASES, V8, P220, DOI 10.1080/21541248.2016.1215283
   Usman WM, 2018, NAT COMMUN, V9, DOI 10.1038/s41467-018-04791-8
   Valadi H, 2007, NAT CELL BIOL, V9, P654, DOI 10.1038/ncb1596
   Valkov N, 2021, LIFE SCI ALLIANCE, V4, DOI 10.26508/lsa.202101048
   Vallet-Regí M, 2022, CHEM SOC REV, V51, P5365, DOI 10.1039/d1cs00659b
   van der Koog L, 2022, ADV HEALTHC MATER, V11, DOI 10.1002/adhm.202100639
   van Dommelen SM, 2012, J CONTROL RELEASE, V161, P635, DOI 10.1016/j.jconrel.2011.11.021
   van Niel G, 2011, DEV CELL, V21, P708, DOI 10.1016/j.devcel.2011.08.019
   Vázquez-Ríos AJ, 2019, J NANOBIOTECHNOL, V17, DOI 10.1186/s12951-019-0517-8
   Vidal M, 2010, TRANSFUS CLIN BIOL, V17, P131, DOI 10.1016/j.tracli.2010.05.004
   Villa F, 2019, PHARMACEUTICS, V11, DOI 10.3390/pharmaceutics11110557
   Visan KS, 2022, J EXTRACELL VESICLES, V11, DOI 10.1002/jev2.12266
   Wannez A, 2019, TRANSFUS MED REV, V33, P125, DOI 10.1016/j.tmrv.2019.02.002
   Wasik M, 2019, NUTRIENTS, V11, DOI 10.3390/nu11040907
   Westerman M, 2016, BLOOD CELL MOL DIS, V59, P134, DOI 10.1016/j.bcmd.2016.04.003
   Willekens FLA, 2008, BRIT J HAEMATOL, V141, P549, DOI 10.1111/j.1365-2141.2008.07055.x
   Wu BW, 2020, ANAL CHIM ACTA, V1127, P234, DOI 10.1016/j.aca.2020.06.071
   Wu MX, 2019, LAB CHIP, V19, P1174, DOI 10.1039/c8lc01134f
   Wu SH, 2021, J ADV RES, V30, P185, DOI 10.1016/j.jare.2020.11.009
   Yáñez-Mó M, 2015, J EXTRACELL VESICLES, V4, DOI 10.3402/jev.v4.27066
   Yang BW, 2019, ADV MATER, V31, DOI 10.1002/adma.201802896
   Yang L, 2022, INT J MOL SCI, V23, DOI 10.3390/ijms23115927
   Yang Y, 2021, J TRANSL MED, V19, DOI 10.1186/s12967-021-02775-9
   Yeung V, 2018, NANOSCALE, V10, P8547, DOI 10.1039/c8nr02417k
   Zhang D.X., 2019, ERYTHROCYTE
   Zhang GS, 2020, J EXTRACELL VESICLES, V10, DOI 10.1002/jev2.12030
   Zhang HY, 2019, NAT PROTOC, V14, P1027, DOI 10.1038/s41596-019-0126-x
   Zhang Y, 2020, INT J NANOMED, V15, P6917, DOI 10.2147/IJN.S264498
   Zhang Y, 2019, CELL BIOSCI, V9, DOI 10.1186/s13578-019-0282-2
   Zhu XH, 2017, J EXTRACELL VESICLES, V6, DOI 10.1080/20013078.2017.1324730
NR 201
TC 28
Z9 31
U1 1
U2 29
PU MDPI
PI BASEL
PA ST ALBAN-ANLAGE 66, CH-4052 BASEL, SWITZERLAND
EI 1999-4923
J9 PHARMACEUTICS
JI Pharmaceutics
PD FEB
PY 2023
VL 15
IS 2
AR 365
DI 10.3390/pharmaceutics15020365
PG 30
WC Pharmacology & Pharmacy
WE Science Citation Index Expanded (SCI-EXPANDED)
SC Pharmacology & Pharmacy
GA 9L6DO
UT WOS:000941638800001
PM 36839687
OA Green Submitted, gold
DA 2026-02-11
ER

PT J
AU Hao, DK
   Lopez, JM
   Chen, JN
   Iavorovschi, AM
   Lelivelt, NM
   Wang, AJ
AF Hao, Dake
   Lopez, Juan-Maria
   Chen, Jianing
   Iavorovschi, Alexandra Maria
   Lelivelt, Nora Marlene
   Wang, Aijun
TI Engineering Extracellular Microenvironment for Tissue Regeneration
SO BIOENGINEERING-BASEL
LA English
DT Review
DE extracellular matrix; extracellular vesicles; growth factors; cell
   behaviors; tissue regeneration
AB The extracellular microenvironment is a highly dynamic network of biophysical and biochemical elements, which surrounds cells and transmits molecular signals. Extracellular microenvironment controls are of crucial importance for the ability to direct cell behavior and tissue regeneration. In this review, we focus on the different components of the extracellular microenvironment, such as extracellular matrix (ECM), extracellular vesicles (EVs) and growth factors (GFs), and introduce engineering approaches for these components, which can be used to achieve a higher degree of control over cellular activities and behaviors for tissue regeneration. Furthermore, we review the technologies established to engineer native-mimicking artificial components of the extracellular microenvironment for improved regenerative applications. This review presents a thorough analysis of the current research in extracellular microenvironment engineering and monitoring, which will facilitate the development of innovative tissue engineering strategies by utilizing different components of the extracellular microenvironment for regenerative medicine in the future.
C1 [Hao, Dake; Lopez, Juan-Maria; Chen, Jianing; Iavorovschi, Alexandra Maria; Lelivelt, Nora Marlene; Wang, Aijun] Univ Calif Davis, Sch Med, Dept Surg, Sacramento, CA 95817 USA.
   [Hao, Dake; Iavorovschi, Alexandra Maria; Wang, Aijun] Shriners Hosp Children, Inst Pediat Regenerat Med, Sacramento, CA 95817 USA.
   [Wang, Aijun] Univ Calif Davis, Dept Biomed Engn, Davis, CA 95616 USA.
C3 University of California System; University of California Davis;
   University of California System; University of California Davis
RP Wang, AJ (corresponding author), Univ Calif Davis, Sch Med, Dept Surg, Sacramento, CA 95817 USA.; Wang, AJ (corresponding author), Shriners Hosp Children, Inst Pediat Regenerat Med, Sacramento, CA 95817 USA.; Wang, AJ (corresponding author), Univ Calif Davis, Dept Biomed Engn, Davis, CA 95616 USA.
EM dkhao@ucdavis.edu; jmglopez@ucdavis.edu; jnichen@ucdavis.edu;
   amiavorovschi@ucdavis.edu; nmlelivelt@ucdavis.edu; aawang@ucdavis.edu
RI Wang, Aijun/C-7559-2013
OI Wang, Aijun/0000-0002-2985-3627; Iavorovschi,
   Alexana/0009-0006-2250-1190; Lelivelt, Nora/0000-0001-7364-2387; hao,
   dake/0009-0007-7954-8050
FU National Institutes of Health (NIH) [5R01NS100761, 1R01NS115860];
   California Institute for Regenerative Medicine (CIRM) [CLIN1-11404,
   CLIN2-12129]; Shriners Hospitals for Children Postdoctoral Fellowship
   [84705-NCA-19, 85108-NCA-19, 85135-NCA-21]; National Institute of
   Neurological Disorders and Stroke [R01NS100761, R01NS115860] Funding
   Source: NIH RePORTER
FX This work was supported by the National Institutes of Health (NIH)
   grants (5R01NS100761 and 1R01NS115860), the California Institute for
   Regenerative Medicine (CIRM) grants (CLIN1-11404 and CLIN2-12129), the
   Shriners Hospitals for Children Postdoctoral Fellowship (84705-NCA-19),
   and research grants (85108-NCA-19 and 85135-NCA-21).
CR Abaskharoun M, 2010, BRAIN RES, V1327, P6, DOI 10.1016/j.brainres.2010.02.048
   Adak A, 2020, ACS BIOMATER SCI ENG, V6, P2287, DOI 10.1021/acsbiomaterials.9b01829
   Ali M, 2021, BIOMATER RES, V25, DOI 10.1186/s40824-021-00206-w
   Aliotta JM, 2010, EXP HEMATOL, V38, P233, DOI 10.1016/j.exphem.2010.01.002
   Allen SC, 2020, INTEGR BIOL-UK, V12, P161, DOI 10.1093/intbio/zyaa012
   Alvarez-Erviti L, 2011, NAT BIOTECHNOL, V29, P341, DOI 10.1038/nbt.1807
   Arulmoli J, 2016, ACTA BIOMATER, V43, P122, DOI 10.1016/j.actbio.2016.07.043
   Atala A, 2004, REJUV RES, V7, P15, DOI 10.1089/154916804323105053
   Balaj L, 2011, NAT COMMUN, V2, DOI 10.1038/ncomms1180
   Barthes J, 2014, BIOMED RES INT, V2014, DOI 10.1155/2014/921905
   Battistelli M, 2020, BIOLOGY-BASEL, V9, DOI 10.3390/biology9010021
   Bian SY, 2014, J MOL MED, V92, P387, DOI 10.1007/s00109-013-1110-5
   Bonnans C, 2014, NAT REV MOL CELL BIO, V15, P786, DOI 10.1038/nrm3904
   Chen WS, 2018, NANOMATERIALS-BASEL, V8, DOI 10.3390/nano8030165
   Chen YA, 2021, BIOMEDICINES, V9, DOI 10.3390/biomedicines9060594
   Chiu LLY, 2011, J TISSUE ENG REGEN M, V5, P69, DOI 10.1002/term.292
   Choi H, 2016, STEM CELL RES THER, V7, DOI 10.1186/s13287-016-0316-1
   Chung JJ, 2020, FRONT BIOENG BIOTECH, V8, DOI 10.3389/fbioe.2020.586406
   Copes F, 2019, FRONT BIOENG BIOTECH, V7, DOI 10.3389/fbioe.2019.00166
   Cranford SW, 2013, ADV MATER, V25, P802, DOI 10.1002/adma.201202553
   Cui GH, 2019, IMMUN AGEING, V16, DOI 10.1186/s12979-019-0150-2
   de Abreu RC, 2020, NAT REV CARDIOL, V17, P685, DOI 10.1038/s41569-020-0389-5
   De Luca C, 2017, PROG MOL BIOL TRANSL, V148, P167, DOI 10.1016/bs.pmbts.2017.04.002
   do Amaral RJFC, 2019, FRONT BIOENG BIOTECH, V7, DOI 10.3389/fbioe.2019.00371
   Dorairaj V, 2020, BIOMOLECULES, V10, DOI 10.3390/biom10111494
   Doyle LM, 2019, CELLS-BASEL, V8, DOI 10.3390/cells8070727
   Drury JL, 2003, BIOMATERIALS, V24, P4337, DOI 10.1016/S0142-9612(03)00340-5
   Enriquez-Ochoa D, 2020, FRONT BIOENG BIOTECH, V8, DOI 10.3389/fbioe.2020.00620
   Evers MJW, 2022, ADV HEALTHC MATER, V11, DOI 10.1002/adhm.202101202
   Facca S, 2010, P NATL ACAD SCI USA, V107, P3406, DOI 10.1073/pnas.0908531107
   Fang SH, 2020, DRUG DES DEV THER, V14, P4579, DOI 10.2147/DDDT.S258024
   Feng Q, 2020, ACTA BIOMATER, V113, P393, DOI 10.1016/j.actbio.2020.06.046
   Fuhrmann G, 2015, J CONTROL RELEASE, V205, P35, DOI 10.1016/j.jconrel.2014.11.029
   Gao J, 2016, J CONTROL RELEASE, V224, P208, DOI 10.1016/j.jconrel.2016.01.024
   Garg K, 2014, CELL TISSUE RES, V358, P857, DOI 10.1007/s00441-014-2006-6
   Gattazzo F, 2014, BBA-GEN SUBJECTS, V1840, P2506, DOI 10.1016/j.bbagen.2014.01.010
   Geer DJ, 2005, AM J PATHOL, V167, P1575, DOI 10.1016/S0002-9440(10)61242-4
   Gleeson JP, 2010, EUR CELLS MATER, V20, P218
   Glowacki J, 2008, BIOPOLYMERS, V89, P338, DOI 10.1002/bip.20871
   Goldbloom-Helzner L, 2019, INT J MOL SCI, V20, DOI 10.3390/ijms20174072
   Gong XH, 2019, J CELL PHYSIOL, V234, P13878, DOI 10.1002/jcp.28070
   Gresham RCH, 2021, BIOACT MATER, V6, P1945, DOI 10.1016/j.bioactmat.2020.12.012
   Gugala Z, 2007, BIOMATERIALS, V28, P4469, DOI 10.1016/j.biomaterials.2007.07.007
   Han YL, 2014, DRUG DISCOV TODAY, V19, P763, DOI 10.1016/j.drudis.2014.01.015
   Haney MJ, 2019, ADV HEALTHC MATER, V8, DOI 10.1002/adhm.201801271
   Hao DK, 2020, FRONT BIOENG BIOTECH, V8, DOI 10.3389/fbioe.2020.00890
   Hao D, 2020, FRONT BIOENG BIOTECH, V8, DOI 10.3389/fbioe.2020.00633
   Hao DK, 2020, ACTA BIOMATER, V108, P178, DOI 10.1016/j.actbio.2020.03.005
   Hao DK, 2020, J MATER CHEM B, V8, P1649, DOI 10.1039/c9tb02309g
   Hao DK, 2019, STEM CELLS INT, V2019, DOI 10.1155/2019/9695239
   Hao D, 2017, ACS CHEM BIOL, V12, P1075, DOI 10.1021/acschembio.7b00118
   He J, 2012, NEPHROLOGY, V17, P493, DOI 10.1111/j.1440-1797.2012.01589.x
   He SQ, 2022, BIOACT MATER, V10, P460, DOI 10.1016/j.bioactmat.2021.08.017
   Huang NF, 2011, ANN BIOMED ENG, V39, P1201, DOI 10.1007/s10439-011-0297-2
   Huleihel L, 2016, SCI ADV, V2, DOI 10.1126/sciadv.1600502
   Hunter MP, 2008, PLOS ONE, V3, DOI 10.1371/journal.pone.0003694
   Hurtgen BJ, 2016, J MUSCULOSKEL NEURON, V16, P122
   Ikegami Y, 2020, REGEN THER, V15, P236, DOI 10.1016/j.reth.2020.10.002
   Imanaka-Yoshida K, 2016, Etiology and morphogenesis of congenital heart disease, P221, DOI [10.1007/978-4-431-54628-3_29, DOI 10.1007/978-4-431-54628-3_29]
   Jang SC, 2013, ACS NANO, V7, P7698, DOI 10.1021/nn402232g
   Janson IA, 2015, J BIOMED MATER RES A, V103, P1246, DOI 10.1002/jbm.a.35254
   Jemni-Damer N, 2020, FRONT BIOENG BIOTECH, V8, DOI 10.3389/fbioe.2020.588014
   Kim HY, 2018, NANO LETT, V18, P4965, DOI 10.1021/acs.nanolett.8b01816
   Kim SH, 2005, J IMMUNOL, V174, P6440, DOI 10.4049/jimmunol.174.10.6440
   Kim SH, 2011, J ENDOCRINOL, V209, P139, DOI 10.1530/JOE-10-0377
   Kim YS, 2017, EXP MOL MED, V49, DOI 10.1038/emm.2016.127
   Kok VC, 2020, INT J NANOMED, V15, P8019, DOI 10.2147/IJN.S272378
   Kucuk N, 2021, INT J MOL SCI, V22, DOI 10.3390/ijms22179543
   Kyburz KA, 2015, ANN BIOMED ENG, V43, P489, DOI 10.1007/s10439-015-1297-4
   Lai RC, 2010, STEM CELL RES, V4, P214, DOI 10.1016/j.scr.2009.12.003
   Lamichhane TN, 2015, MOL PHARMACEUT, V12, P3650, DOI 10.1021/acs.molpharmaceut.5b00364
   Lazar S, 2021, EXTRACELL VESICLES C, V2, P175, DOI 10.20517/evcna.2021.10
   Lazar SV, 2022, WIRES MECH DIS, V14, DOI 10.1002/wsbm.1541
   Leonard A, 2017, J BIOACT COMPAT POL, V32, P568, DOI 10.1177/0883911517705403
   Li WY, 2018, ACS APPL MATER INTER, V10, P5240, DOI 10.1021/acsami.7b17620
   Li X, 2016, ACTA BIOMATER, V30, P233, DOI 10.1016/j.actbio.2015.11.023
   Li YJ, 2021, J NANOBIOTECHNOL, V19, DOI 10.1186/s12951-021-00986-2
   Litowczenko J, 2021, BIOACT MATER, V6, P2412, DOI 10.1016/j.bioactmat.2021.01.007
   Liu CZ, 2008, J BIOMED MATER RES B, V85B, P519, DOI 10.1002/jbm.b.30975
   Lu HX, 2011, BIOMATERIALS, V32, P9658, DOI 10.1016/j.biomaterials.2011.08.091
   Lu PF, 2011, CSH PERSPECT BIOL, V3, DOI 10.1101/cshperspect.a005058
   Lukashev ME, 1998, TRENDS CELL BIOL, V8, P437, DOI 10.1016/S0962-8924(98)01362-2
   Ma T, 2018, STEM CELLS INT, V2018, DOI 10.1155/2018/3290372
   Malcor JD, 2020, REGEN BIOMATER, V7, P471, DOI 10.1093/rb/rbaa025
   Martinez-Lostao L, 2010, ARTHRITIS RHEUM-US, V62, P2272, DOI 10.1002/art.27501
   Metallo CM, 2007, BIOTECHNOL PROGR, V23, P18, DOI 10.1021/bp060350a
   MIETTINEN M, 1983, AM J CLIN PATHOL, V79, P306, DOI 10.1093/ajcp/79.3.306
   Mitrovic S, 1995, Srp Arh Celok Lek, V123, P198
   Mokos ZB, 2017, FRONT MED-LAUSANNE, V4, DOI 10.3389/fmed.2017.00083
   Morishita M, 2015, J PHARM SCI-US, V104, P705, DOI 10.1002/jps.24251
   Morrison SJ, 2008, CELL, V132, P598, DOI 10.1016/j.cell.2008.01.038
   Mouw JK, 2014, NAT REV MOL CELL BIO, V15, P771, DOI 10.1038/nrm3902
   Mulyasasmita W, 2014, J CONTROL RELEASE, V191, P71, DOI 10.1016/j.jconrel.2014.05.015
   Nadell CD, 2015, ISME J, V9, P1700, DOI 10.1038/ismej.2014.246
   Nasirishargh A, 2021, WORLD J STEM CELLS, V13, P776, DOI 10.4252/wjsc.v13.i7.776
   Nicolas J, 2020, BIOMACROMOLECULES, V21, P1968, DOI 10.1021/acs.biomac.0c00045
   Novais A, 2021, CELLS-BASEL, V10, DOI 10.3390/cells10040932
   Oh S, 2022, KOREAN CIRC J, V52, P110
   Pankov R, 2002, J CELL SCI, V115, P3861, DOI 10.1242/jcs.00059
   Parisi L, 2020, JPN DENT SCI REV, V56, P50, DOI 10.1016/j.jdsr.2019.11.002
   Paternoster JL, 2022, TISSUE ENG PART B-RE, V28, P592, DOI [10.1089/ten.teb.2021.0017, 10.1089/ten.TEB.2021.0017]
   Piening LM, 2023, CELLS TISSUES ORGANS, V212, P111, DOI 10.1159/000522575
   Qi CX, 2015, PROTEIN CELL, V6, P638, DOI 10.1007/s13238-015-0179-8
   Rani S, 2016, ADV MATER, V28, P5542, DOI 10.1002/adma.201504009
   Ratajczak J, 2006, LEUKEMIA, V20, P847, DOI 10.1038/sj.leu.2404132
   Richter M, 2021, ADV DRUG DELIVER REV, V173, P416, DOI 10.1016/j.addr.2021.03.020
   Robinson ST, 2016, ACTA BIOMATER, V36, P86, DOI 10.1016/j.actbio.2016.03.002
   Rodgers KD, 2008, DEV DYNAM, V237, P2622, DOI 10.1002/dvdy.21593
   Santos P, 2021, FRONT IMMUNOL, V12, DOI 10.3389/fimmu.2021.711565
   Sato YT, 2016, SCI REP-UK, V6, DOI 10.1038/srep21933
   Saunders JT, 2019, MOL BIOL CELL, V30, P2218, DOI 10.1091/mbc.E19-03-0140
   Sawicka KM, 2015, ADV WOUND CARE, V4, P469, DOI 10.1089/wound.2014.0616
   Seims KB, 2021, BIOCONJUGATE CHEM, V32, P861, DOI 10.1021/acs.bioconjchem.1c00090
   Shah NJ, 2011, BIOMATERIALS, V32, P6183, DOI 10.1016/j.biomaterials.2011.04.036
   Shaikh FM, 2010, IRISH J MED SCI, V179, P1, DOI 10.1007/s11845-009-0457-7
   Song Y, 2021, J INFLAMM RES, V14, P4079, DOI 10.2147/JIR.S310831
   Stamati K, 2014, EXP CELL RES, V327, P68, DOI 10.1016/j.yexcr.2014.05.012
   Staufer O, 2021, SCI ADV, V7, DOI 10.1126/sciadv.abg6666
   Stuart K, 2011, PLOS ONE, V6, DOI 10.1371/journal.pone.0022139
   Subra C, 2010, J LIPID RES, V51, P2105, DOI 10.1194/jlr.M003657
   Sun GM, 2009, REGEN MED, V4, P435, DOI 10.2217/RME.09.1
   Sun J, 2018, BIOMATERIALS, V162, P22, DOI 10.1016/j.biomaterials.2018.02.008
   Takahashi Y, 2013, J BIOTECHNOL, V165, P77, DOI 10.1016/j.jbiotec.2013.03.013
   Theocharis AD, 2016, ADV DRUG DELIVER REV, V97, P4, DOI 10.1016/j.addr.2015.11.001
   Tian T, 2018, BIOMATERIALS, V150, P137, DOI 10.1016/j.biomaterials.2017.10.012
   Tierney CM, 2009, J MECH BEHAV BIOMED, V2, P202, DOI 10.1016/j.jmbbm.2008.08.007
   TIMPL R, 1979, J BIOL CHEM, V254, P9933
   Vadalà G, 2019, STEM CELLS INT, V2019, DOI 10.1155/2019/2376172
   Vázquez-Ríos AJ, 2019, J NANOBIOTECHNOL, V17, DOI 10.1186/s12951-019-0517-8
   Veziroglu EM, 2020, FRONT GENET, V11, DOI 10.3389/fgene.2020.00700
   Walboomers X F, 2001, Odontology, V89, P2, DOI 10.1007/s10266-001-8178-z
   Wang C, 2021, BIOACT MATER, V6, P137, DOI 10.1016/j.bioactmat.2020.07.007
   Wang JM, 2021, CELL BIOSCI, V11, DOI 10.1186/s13578-021-00550-3
   Wang L, 2016, STEM CELLS DEV, V25, P1874, DOI 10.1089/scd.2016.0107
   Wen D, 2016, J CONTROL RELEASE, V238, P166, DOI 10.1016/j.jconrel.2016.07.044
   Wilgus TA, 2012, ADV WOUND CARE, V1, P249, DOI 10.1089/wound.2011.0344
   Lee GW, 2020, J CELL BIOCHEM, V121, P3642, DOI 10.1002/jcb.29657
   Wu Q, 2020, CELL DEATH DIS, V11, DOI 10.1038/s41419-020-2508-y
   Wu RD, 2019, FRONT IMMUNOL, V10, DOI 10.3389/fimmu.2019.00648
   Xiang ZH, 2020, BIOMATER SCI-UK, V8, P6025, DOI 10.1039/d0bm01316a
   Xu RQ, 2019, J CELL MOL MED, V23, P7617, DOI 10.1111/jcmm.14635
   Xu X, 2018, BONE RES, V6, DOI 10.1038/s41413-017-0005-4
   Xu YB, 2019, BIOACT MATER, V4, P366, DOI 10.1016/j.bioactmat.2019.11.002
   Xue JJ, 2019, CHEM REV, V119, P5298, DOI 10.1021/acs.chemrev.8b00593
   Xue VW, 2020, EXPERT OPIN BIOL TH, V20, P767, DOI 10.1080/14712598.2020.1738377
   Yanagisawa H, 2021, CELL SIGNAL, V86, DOI 10.1016/j.cellsig.2021.110104
   Yang YP, 2021, SCI REP-UK, V11, DOI 10.1038/s41598-021-86210-5
   Yu J, 2012, BIOMATERIALS, V33, P8062, DOI 10.1016/j.biomaterials.2012.07.042
   Yue Beatrice, 2014, J Glaucoma, V23, pS20, DOI 10.1097/IJG.0000000000000108
   Zhang B, 2015, STEM CELLS, V33, P2158, DOI 10.1002/stem.1771
   Zhang J, 2009, CIRCULATION, V119, P1776, DOI 10.1161/CIRCULATIONAHA.108.800565
   Zhang KY, 2018, ACS APPL MATER INTER, V10, P30081, DOI 10.1021/acsami.8b08449
   Zhang XJ, 2010, FRONT BIOSCI-LANDMRK, V15, P151, DOI 10.2741/3612
   Zheng WT, 2012, BIOMATERIALS, V33, P2880, DOI 10.1016/j.biomaterials.2011.12.047
NR 154
TC 14
Z9 16
U1 1
U2 27
PU MDPI
PI BASEL
PA MDPI AG, Grosspeteranlage 5, CH-4052 BASEL, SWITZERLAND
EI 2306-5354
J9 BIOENGINEERING-BASEL
JI Bioengineering-Basel
PD MAY
PY 2022
VL 9
IS 5
AR 202
DI 10.3390/bioengineering9050202
PG 17
WC Biotechnology & Applied Microbiology; Engineering, Biomedical
WE Science Citation Index Expanded (SCI-EXPANDED)
SC Biotechnology & Applied Microbiology; Engineering
GA 1R2YD
UT WOS:000803239700001
PM 35621480
OA Green Submitted, gold
DA 2026-02-11
ER

PT J
AU Copcu, HE
AF Copcu, H. Eray
TI Autologization of Exosomes with Deparenchymized Adipose Tissue: An
   Innovative Approach for Regenerative Medicine and Surgery
SO PLASTIC AND RECONSTRUCTIVE SURGERY-GLOBAL OPEN
LA English
DT Article
ID STROMAL-VASCULAR FRACTION; EXTRACELLULAR-MATRIX
AB Background:Among all regenerative applications developed in recent years, the use of exosomes has generated by far the greatest interest. Exosome products from allogeneic and xenogeneic sources are available on the market. A key challenge is controlling the effects of nonautologous exosomes. We hypothesized that combining exosomes with a patient's own extracellular matrix (ECM) can create "autologization," enabling control over their effects. This study aimed to provide the rationale and a guide for future research exploring the autologization of exosome applications using deparenchymized adipose tissue (DPAT).Methods:DPAT adipose tissue was achieved using 1200-, 400-, and 35-micrometer blades in an ultrasharp blade system (Adinizer), and then "autologization" was achieved by combining the obtained DPAT with allogeneic exosomes. DPAT was evaluated histochemically, and exosomes were counted and analyzed with the Nanosight device.Results:The DPAT process using ultrasharp blades is easily performed. DPAT obtained from adipose tissue was then combined with allogenic exosomes. It has been demonstrated histopathologically that adipocytes are eliminated in deparenchymized fat tissue, and only ECM and stromal cells remain. It has also been proven that the number of exosomes is not affected by the combination.Conclusions:This study introduces two novel concepts previously unknown in the literature, "deparenchymization" and "autologization," representing an innovative approach in plastic surgery and regenerative medicine. Our novel approach enriches regenerative cells while preserving critical ECM signals, overcoming the limitations of existing isolation methods. Extensive research is still needed, but autologization using DPAT ECM holds great promise for translating exosome-based treatments into practice.
C1 [Copcu, H. Eray] G CAT Gene & Tissue Acad, Aesthet Plast & Reconstruct Surg, 296 Sok 8 Ofis 602, Istanbul, Turkiye.
RP Copcu, HE (corresponding author), G CAT Gene & Tissue Acad, Aesthet Plast & Reconstruct Surg, 296 Sok 8 Ofis 602, Istanbul, Turkiye.
EM ecopcu@gmail.com
CR bioinformant, Global Exosome Market - Market Size, Forecast, Trials, and Trends
   Cihantimur B, 2021, AESTHET PLAST SURG, V45, P2996, DOI 10.1007/s00266-021-02488-w
   Copcu HE, 2022, PRS-GLOB OPEN, V10, DOI 10.1097/GOX.0000000000004712
   Copcu HE, 2021, PRS-GLOB OPEN, V9, DOI 10.1097/GOX.0000000000003552
   Copcu HE, 2020, AESTHET SURG J OPEN, V2, DOI 10.1093/asjof/ojaa035
   Copcu HE, 2020, EXPERT OPIN BIOL TH, V20, P1283, DOI 10.1080/14712598.2020.1822812
   Copcu HE, 2021, ARCH PLAST SURG-APS, V48, P549, DOI 10.5999/aps.2021.00311
   Copcu HE, 2020, AGING DIS, V11, P730, DOI 10.14336/AD.2020.0621
   Copcu HE., 2022, Scars Burn Heal, V8
   Goncharov EN, 2024, MEDICINA-LITHUANIA, V60, DOI 10.3390/medicina60020221
   Goncharov EN, 2023, MEDICINA-LITHUANIA, V59, DOI 10.3390/medicina59122090
   Jeyaraman M, 2022, INDIAN J ORTHOP, V56, P1694, DOI 10.1007/s43465-022-00712-6
   Karampoga A, 2022, INT J DEV BIOL, V66, P97, DOI 10.1387/ijdb.210120nk
   Ku YC, 2023, PRS-GLOB OPEN, V11, DOI 10.1097/GOX.0000000000005051
   Li Q, 2020, FRONT CELL DEV BIOL, V8, DOI 10.3389/fcell.2020.00694
   Liu P, 2022, J EXP ORTHOP, V9, DOI 10.1186/s40634-022-00537-0
   Namgoong S, 2022, J CLIN MED, V11, DOI 10.3390/jcm11195887
   Poongodi R, 2021, INT J MOL SCI, V22, DOI 10.3390/ijms222413347
   Rodriguez-Unda NA, 2023, PLAST RECONSTR SURG, V152, p1040E, DOI 10.1097/PRS.0000000000010314
   Sawai S, 2023, PLAST RECONSTR SURG, V151, p959E, DOI 10.1097/PRS.0000000000010136
   Song M, 2018, MOL MED REP, V17, P138, DOI 10.3892/mmr.2017.7857
   Trivisonno A., 2022, Plastic and Aesthetic Regenerative Surgery and Fat Grafting
   Vargel I, 2022, INT J MOL SCI, V23, DOI 10.3390/ijms232113517
   Wang YY, 2023, J MATER SCI TECHNOL, V167, P50, DOI 10.1016/j.jmst.2023.06.005
   You X, 2024, REGEN THER, V27, DOI 10.1016/j.reth.2024.03.020
   Yu YZ, 2021, FRONT PHARMACOL, V12, DOI 10.3389/fphar.2021.747223
NR 26
TC 0
Z9 0
U1 1
U2 3
PU LIPPINCOTT WILLIAMS & WILKINS
PI PHILADELPHIA
PA TWO COMMERCE SQ, 2001 MARKET ST, PHILADELPHIA, PA 19103 USA
SN 2169-7574
J9 PRS-GLOB OPEN
JI PRS-GLOB. OPEN
PD JUL
PY 2024
VL 12
IS 7
AR e5982
DI 10.1097/GOX.0000000000005982
PG 7
WC Surgery
WE Emerging Sources Citation Index (ESCI)
SC Surgery
GA YU6R9
UT WOS:001271044200001
PM 39015362
OA Green Submitted, gold
DA 2026-02-11
ER

PT J
AU Li, XH
   Wei, YT
   Zhang, ZR
   Zhang, XD
AF Li, Xiaohong
   Wei, Yuting
   Zhang, Zhirang
   Zhang, Xudong
TI Harnessing genetically engineered cell membranederived vesicles as
   biotherapeutics
SO EXTRACELLULAR VESICLES AND CIRCULATING NUCLEIC ACIDS
LA English
DT Review
DE EVs; genetically engineering; biomedicine; drug delivery
ID EXTRACELLULAR VESICLES; IN-VITRO; EXOSOMAL MIRNAS; DELIVERY; VIVO;
   RECEPTOR; PROGRESS; PATHWAY; MEMBER; PD-1
AB Cell membrane-derived vesicles (CMVs) are particles generated from living cells, including extracellular vesicles (EVs) and artificial extracellular vesicles (aEVs) prepared from cell membranes. CMVs possess considerable potential in drug delivery, regenerative medicine, immunomodulation, disease diagnosis, etc . owing to their stable lipid bilayer structure, favorable biocompatibility, and low toxicity. Although the majority of CMVs inherit certain attributes from the original cells, it is still difficult to execute distinct therapeutic functions, such as organ targeting, signal regulation, and exogenous biotherapeutic supplementation. Hence, engineering CMVs by genetic engineering, chemical modification, and hybridization is a promising way to endow CMVs with specific functions and open up novel vistas for applications. In particular, there is a growing interest in genetically engineered CMVs harnessed to exhibit biotherapeutics. Herein, we outline the preparation strategies and their characteristics for purifying CMVs. Additionally, we review the advances of genetically engineered CMVs utilized to target organs, regulate signal transduction, and deliver biomacromolecules and chemical drugs. Furthermore, we also summarize the emerging therapeutic applications of genetically engineered CMVs in addressing tumors, diabetes, systemic lupus erythematosus, and cardiovascular diseases.
C1 [Li, Xiaohong; Wei, Yuting; Zhang, Zhirang; Zhang, Xudong] Sun Yat Sen Univ, Sch Med, Shenzhen Key Lab Syst Med Inflammatory Dis, Shenzhen Campus, Shenzhen 518107, Guangdong, Peoples R China.
   [Li, Xiaohong; Wei, Yuting; Zhang, Zhirang; Zhang, Xudong] Sun Yat Sen Univ, Mol Canc Res Ctr, Sch Med, Dept Pharmacol, Shenzhen 518107, Guangdong, Peoples R China.
C3 Sun Yat Sen University; Sun Yat Sen University
RP Zhang, XD (corresponding author), Sun Yat Sen Univ, Sch Med, Shenzhen Key Lab Syst Med Inflammatory Dis, Shenzhen Campus, Shenzhen 518107, Guangdong, Peoples R China.
EM zhangxd56@mail.sysu.edu.cn
FU Shenzhen Science and Technology Program [RCYX20200714114643121];
   National Natural Science Foundation of China [31971268, 32201084,
   32371425]; Science, Technology & Innovation Commission of Shenzhen
   Municipality [JCYJ20200109142610136, JCYJ20180507181654186,
   ZDSYS20220606100803007]; Guangdong Basic and Applied Basic Research
   Foundation [2019A1515010855, 2020A1515110166]; Natural Science
   Foundation of Guangdong Province [2020A1515010802, 2022A1515012289];
   University of Chinese Academy of Sciences-Shenzhen Hospital Research
   Funding [HRF2020004]; Health system scientific research project of
   Shenzhen Guangming District Science and innovation Bureau [2020R01073,
   2020R01061]; Fundamental Research Funds for the Central Universities
   [19lgzd453]; Special fund for economic development of ShenZhen Guangming
   District [2021R01128]; Doctoral personnel scientific research start -up
   Fund project of Guangdong Medical University [GDMUB2022037]
FX This work was supported by grants from Shenzhen Science and Technology
   Program (Grant No. RCYX20200714114643121) ; The National Natural Science
   Foundation of China (31971268, 32201084, 32371425) ; Science, Technology
   & Innovation Commission of Shenzhen Municipality (JCYJ20200109142610136,
   JCYJ20180507181654186, ZDSYS20220606100803007) ; Guangdong Basic and
   Applied Basic Research Foundation (2019A1515010855, 2020A1515110166) ;
   the Natural Science Foundation of Guangdong Province
   (No.2020A1515010802, No.2022A1515012289) ; University of Chinese Academy
   of Sciences-Shenzhen Hospital Research Funding (HRF2020004) ; the Health
   system scientific research project of Shenzhen Guangming District
   Science and innovation Bureau (2020R01073, 2020R01061) ; Fundamental
   Research Funds for the Central Universities (19lgzd453) Special fund for
   economic development of ShenZhen Guangming District (2021R01128) ;
   Doctoral personnel scientific research start -up Fund project of
   Guangdong Medical University (GDMUB2022037) .
CR [Anonymous], A Study of exoASO-STAT6 (CDK-004) in patients with advanced hepatocellular carcinoma (HCC) and patients with liver metastases from either primary gastric cancer or colorectal cancer (CRC)
   [Anonymous], A phase 1/2a study of CDK-003 in patients with cutaneous T-cell lymphoma (CTCL)
   Bai J, 2020, ASIAN J PHARM SCI, V15, P461, DOI 10.1016/j.ajps.2019.04.002
   Becker MW, 2023, SCI ADV, V9, DOI 10.1126/sciadv.adg1082
   Bellavia D, 2017, THERANOSTICS, V7, P1333, DOI 10.7150/thno.17092
   Bolli R, 2017, NAT REV CARDIOL, V14, P257, DOI 10.1038/nrcardio.2017.38
   Born LJ, 2022, ADV HEALTHC MATER, V11, DOI 10.1002/adhm.202002070
   Buzas EI, 2023, NAT REV IMMUNOL, V23, P236, DOI 10.1038/s41577-022-00763-8
   Buzas EI, 2014, NAT REV RHEUMATOL, V10, P356, DOI 10.1038/nrrheum.2014.19
   Chen Q, 2023, EXTRACELL VESICLES C, V4, P502, DOI 10.20517/evcna.2023.32
   Chen YQ, 2017, STEM CELL RES THER, V8, DOI 10.1186/s13287-017-0722-z
   Cheng QQ, 2022, MOL THER, V30, P3066, DOI 10.1016/j.ymthe.2022.06.013
   Cheng QZ, 2023, ADV SCI, V10, DOI 10.1002/advs.202302131
   Cheng Q, 2018, J AM CHEM SOC, V140, P16413, DOI 10.1021/jacs.8b10047
   Chu ZQ, 2023, BIOACT MATER, V27, P257, DOI 10.1016/j.bioactmat.2023.04.007
   Contreras-Naranjo JC, 2017, LAB CHIP, V17, P3558, DOI 10.1039/c7lc00592j
   Deng ZB, 2009, DIABETES, V58, P2498, DOI 10.2337/db09-0216
   Dong J, 2023, FRONT ENDOCRINOL, V14, DOI 10.3389/fendo.2023.1146991
   Dooley K, 2021, MOL THER, V29, P1729, DOI 10.1016/j.ymthe.2021.01.020
   Du YX, 2023, CYTOKINE GROWTH F R, V74, P40, DOI 10.1016/j.cytogfr.2023.09.006
   EL Andaloussi S, 2013, NAT REV DRUG DISCOV, V12, P348, DOI 10.1038/nrd3978
   Falanga V, 2022, NAT REV DIS PRIMERS, V8, DOI 10.1038/s41572-022-00377-3
   Fang TL, 2023, SMALL METHODS, V7, DOI 10.1002/smtd.202200925
   Fang WL, 2023, Extracellular Vesicle, V2, P100021, DOI [10.1016/j.vesic.2022.100021, 10.1016/j.vesic.2022.100021, DOI 10.1016/J.VESIC.2022.100021]
   Ferrante SC, 2015, PEDIATR RES, V77, P447, DOI 10.1038/pr.2014.202
   FOULIS AK, 1991, J PATHOL, V165, P97, DOI 10.1002/path.1711650203
   Freeman GJ, 2000, J EXP MED, V192, P1027, DOI 10.1084/jem.192.7.1027
   Fugger L, 2020, CELL, V181, P63, DOI 10.1016/j.cell.2020.03.007
   Fuhrmann G, 2015, J CONTROL RELEASE, V205, P35, DOI 10.1016/j.jconrel.2014.11.029
   Gee P, 2020, NAT COMMUN, V11, DOI 10.1038/s41467-020-14957-y
   Gondaliya P, 2022, MOL PHARMACEUT, V19, P1294, DOI 10.1021/acs.molpharmaceut.1c00669
   Goodnow CC, 2007, CELL, V130, P25, DOI 10.1016/j.cell.2007.06.033
   Gurunathan S, 2019, CELLS-BASEL, V8, DOI 10.3390/cells8040307
   Haltom Amanda R, 2022, Extracell Vesicle, V1, DOI [10.1016/j.vesic.2022.100014, 10.1016/j.vesic.2022.100014]
   Haney MJ, 2015, J CONTROL RELEASE, V207, P18, DOI 10.1016/j.jconrel.2015.03.033
   HARDING C, 1984, EUR J CELL BIOL, V35, P256
   Henry C, 2015, CASE STUDIES IN ASSISTED REPRODUCTION: COMMON AND UNCOMMON PRESENTATIONS, P1
   Huang CC, 2020, ACTA BIOMATER, V109, P182, DOI 10.1016/j.actbio.2020.04.017
   ISHIDA Y, 1992, EMBO J, V11, P3887, DOI 10.1002/j.1460-2075.1992.tb05481.x
   Jaffray DA, 2023, NAT CANCER, V4, P1228, DOI 10.1038/s43018-023-00619-7
   Jang SC, 2021, COMMUN BIOL, V4, DOI 10.1038/s42003-021-02004-5
   Jang SC, 2013, ACS NANO, V7, P7698, DOI 10.1021/nn402232g
   Jeppesen DK, 2023, TRENDS CELL BIOL, V33, P667, DOI 10.1016/j.tcb.2023.01.002
   Jeppesen DK, 2019, CELL, V177, P428, DOI 10.1016/j.cell.2019.02.029
   Jhan YY, 2020, INT J PHARMACEUT, V573, DOI 10.1016/j.ijpharm.2019.118802
   Jiang JH, 2022, INT J BIOL SCI, V18, P1878, DOI 10.7150/ijbs.69934
   Jin XX, 2021, CELL MOL IMMUNOL, V18, P1896, DOI 10.1038/s41423-020-0472-1
   Kamerkar S, 2017, NATURE, V546, P498, DOI 10.1038/nature22341
   Katsarou A, 2017, NAT REV DIS PRIMERS, V3, DOI 10.1038/nrdp.2017.16
   Keklikoglou I, 2019, NAT CELL BIOL, V21, P190, DOI 10.1038/s41556-018-0256-3
   Kil LP, 2012, BLOOD, V119, P3744, DOI 10.1182/blood-2011-12-397919
   Kim MS, 2018, NANOMED-NANOTECHNOL, V14, P195, DOI 10.1016/j.nano.2017.09.011
   Komuro H, 2022, SCI TECHNOL ADV MAT, V23, P655, DOI 10.1080/14686996.2022.2133342
   Kornepati AVR, 2022, NAT REV CANCER, V22, P174, DOI 10.1038/s41568-021-00431-4
   Kuderer NM, 2022, NAT REV CLIN ONCOL, V19, P681, DOI 10.1038/s41571-022-00685-3
   Lai JL, 2022, J CONTROL RELEASE, V347, P27, DOI 10.1016/j.jconrel.2022.04.046
   Latchman Y, 2001, NAT IMMUNOL, V2, P261, DOI 10.1038/85330
   Lee OJ, 2020, STEM CELLS DEV, V29, P38, DOI 10.1089/scd.2019.0225
   Lewis ND, 2021, MOL CANCER THER, V20, P523, DOI 10.1158/1535-7163.MCT-20-0484
   Li BQ, 2022, NANO TODAY, V46, DOI 10.1016/j.nantod.2022.101606
   Li C, 2021, SIGNAL TRANSDUCT TAR, V6, DOI 10.1038/s41392-021-00779-x
   Li JH, 2016, J CONTROL RELEASE, V228, P38, DOI 10.1016/j.jconrel.2016.02.036
   Li LY, 2021, THERANOSTICS, V11, P6033, DOI 10.7150/thno.48868
   Lian Z, 2020, J MATER CHEM B, V8, P6517, DOI 10.1039/d0tb00713g
   Liang YJ, 2021, THERANOSTICS, V11, P3183, DOI 10.7150/thno.52570
   Lin Z, 2022, BIOACT MATER, V13, P300, DOI 10.1016/j.bioactmat.2021.10.042
   Linares R, 2015, J EXTRACELL VESICLES, V4, DOI 10.3402/jev.v4.29509
   Liu C, 2022, NAT NANOTECHNOL, V17, P531, DOI 10.1038/s41565-022-01098-0
   Liu GG, 2022, FRONT CELL DEV BIOL, V10, DOI 10.3389/fcell.2022.1051380
   Liu GH, 2015, J PATHOL, V237, P190, DOI 10.1002/path.4564
   Liu XL, 2023, INT J BIOL MACROMOL, V250, DOI 10.1016/j.ijbiomac.2023.126147
   Liu YJ, 2023, CELL TRANSPLANT, V32, DOI 10.1177/09636897221148775
   Lu M, 2022, ADV MATER, V34, DOI 10.1002/adma.202204765
   Lv P, 2019, NANO LETT, V19, P2993, DOI 10.1021/acs.nanolett.9b00145
   Ma JH, 2022, FRONT PHARMACOL, V13, DOI 10.3389/fphar.2022.986683
   Mathieu M, 2019, NAT CELL BIOL, V21, P9, DOI 10.1038/s41556-018-0250-9
   McAndrews KM, 2021, LIFE SCI ALLIANCE, V4, DOI 10.26508/lsa.202000875
   Mol EA, 2017, NANOMED-NANOTECHNOL, V13, P2061, DOI 10.1016/j.nano.2017.03.011
   Munagala R, 2016, CANCER LETT, V371, P48, DOI 10.1016/j.canlet.2015.10.020
   Ovchinnikova LA, 2021, PHARMACEUTICS, V13, DOI 10.3390/pharmaceutics13060768
   Puhka M, 2017, THERANOSTICS, V7, P3824, DOI 10.7150/thno.19890
   Qiu PC, 2020, BIOMATERIALS, V227, DOI 10.1016/j.biomaterials.2019.119552
   Rädler J, 2023, MOL THER, V31, P1231, DOI 10.1016/j.ymthe.2023.02.013
   Raposo G, 2023, EXTRACELL VESICLES C, V4, P240, DOI 10.20517/evcna.2023.18
   Roth GA, 2017, J AM COLL CARDIOL, V70, P1, DOI 10.1016/j.jacc.2017.04.052
   Sahoo S, 2021, CIRCULATION, V143, P1426, DOI 10.1161/CIRCULATIONAHA.120.049254
   Sidhom K, 2020, INT J MOL SCI, V21, DOI 10.3390/ijms21186466
   Song Y, 2022, BIOMATERIALS, V287, DOI 10.1016/j.biomaterials.2022.121630
   Sun Q, 2023, SIGNAL TRANSDUCT TAR, V8, DOI 10.1038/s41392-023-01522-4
   Tao SC, 2022, BIOMATERIALS, V283, DOI 10.1016/j.biomaterials.2022.121465
   Tauro BJ, 2012, METHODS, V56, P293, DOI 10.1016/j.ymeth.2012.01.002
   Tian T, 2022, ACS NANO, V16, P1940, DOI 10.1021/acsnano.1c05505
   Tian YH, 2014, BIOMATERIALS, V35, P2383, DOI 10.1016/j.biomaterials.2013.11.083
   Vagnozzi RJ, 2020, NATURE, V577, P405, DOI 10.1038/s41586-019-1802-2
   Van Deun J, 2014, J EXTRACELL VESICLES, V3, DOI 10.3402/jev.v3.24858
   Voloshin T, 2015, MOL CANCER THER, V14, P1385, DOI 10.1158/1535-7163.MCT-14-0969
   Wan FZ, 2020, J TRANSL MED, V18, DOI 10.1186/s12967-019-02203-z
   Wang N, 2022, J NANOBIOTECHNOL, V20, DOI 10.1186/s12951-022-01267-2
   Wei ZL, 2021, BIOMATERIALS, V275, DOI 10.1016/j.biomaterials.2021.121000
   Wei ZL, 2019, LIFE SCI, V232, DOI 10.1016/j.lfs.2019.116632
   Wen Yi, 2022, Extracell Vesicle, V1, DOI [10.1016/j.vesic.2022.100004, 10.1016/j.vesic.2022.100004]
   Wills CA, 2021, CANCER RES, V81, P452, DOI 10.1158/0008-5472.CAN-20-1976
   Wu SY, 2023, ADV HEALTHC MATER, V12, DOI 10.1002/adhm.202300110
   Wu WC, 2022, NANOSCALE, V14, P2393, DOI 10.1039/d1nr05517h
   Xu F, 2023, CELL REP, V42, DOI 10.1016/j.celrep.2023.113138
   Xu F, 2022, ADV MATER, V34, DOI 10.1002/adma.202207107
   Xu F, 2022, ADV MATER, V34, DOI 10.1002/adma.202106265
   Xue TY, 2022, NANO RES, V15, P5295, DOI 10.1007/s12274-022-4182-0
   Yang BW, 2019, ADV MATER, V31, DOI 10.1002/adma.201802896
   Yao XG, 2021, J EXTRACELL VESICLES, V10, DOI 10.1002/jev2.12076
   Ying W, 2021, CELL METAB, V33, P781, DOI 10.1016/j.cmet.2020.12.019
   Ying W, 2017, CELL, V171, P372, DOI 10.1016/j.cell.2017.08.035
   Zhang D, 2021, J NANOBIOTECHNOL, V19, DOI 10.1186/s12951-021-00964-8
   Zhang MH, 2023, SIGNAL TRANSDUCT TAR, V8, DOI 10.1038/s41392-023-01382-y
   Zhang PF, 2018, ADV MATER, V30, DOI 10.1002/adma.201705350
   Zhang PZ, 2017, ANN MED, V49, P106, DOI 10.1080/07853890.2016.1231932
   Zhang X, 2021, ADV MATER, V33, DOI 10.1002/adma.202005709
   Zhang XD, 2020, ADV MATER, V32, DOI 10.1002/adma.201907692
   Zhang XD, 2018, ADV MATER, V30, DOI 10.1002/adma.201707112
   Zhang ZK, 2022, FRONT IMMUNOL, V13, DOI 10.3389/fimmu.2022.967505
   Zhou WX, 2021, BIOMATERIALS, V268, DOI 10.1016/j.biomaterials.2020.120546
   Zhou Y, 2019, EXRNA, V1, DOI [10.1186/s41544-019-0034-9, 10.1186/s41544-019-0034-9, DOI 10.1186/S41544-019-0034-9]
   Zhu QW, 2019, ADV SCI, V6, DOI 10.1002/advs.201801899
NR 123
TC 20
Z9 21
U1 3
U2 19
PU OAE PUBLISHING INC
PI ALHAMBRA
PA 245 E MAIN ST, ST122, ALHAMBRA, CA 91801 USA
EI 2767-6641
J9 EXTRACELL VESICLES C
JI Extracell. Vesicles Circ. Nucleic Acids
PD MAR
PY 2024
VL 5
IS 1
BP 44
EP 63
DI 10.20517/evcna.2023.58
PG 20
WC Biochemistry & Molecular Biology; Cell Biology
WE Emerging Sources Citation Index (ESCI)
SC Biochemistry & Molecular Biology; Cell Biology
GA YI2I2
UT WOS:001267790700005
PM 39698409
OA Green Submitted, hybrid
DA 2026-02-11
ER

PT J
AU Taghdi, MH
   Muttiah, B
   Chan, AML
   Fauzi, MB
   Law, JX
   Lokanathan, Y
AF Taghdi, Manal Hussein
   Muttiah, Barathan
   Chan, Alvin Man Lung
   Fauzi, Mh Busra
   Law, Jia Xian
   Lokanathan, Yogeswaran
TI Exploring Synergistic Effects of Bioprinted Extracellular Vesicles for
   Skin Regeneration
SO BIOMEDICINES
LA English
DT Review
DE extracellular vesicles; 3D bioprinting; biogenesis; wound healing;
   growth factors; skin regeneration
AB Regenerative medicine represents a paradigm shift in healthcare, aiming to restore tissue and organ function through innovative therapeutic strategies. Among these, bioprinting and extracellular vesicles (EVs) have emerged as promising techniques for tissue rejuvenation. EVs are small lipid membrane particles secreted by cells, known for their role as potent mediators of intercellular communication through the exchange of proteins, genetic material, and other biological components. The integration of 3D bioprinting technology with EVs offers a novel approach to tissue engineering, enabling the precise deposition of EV-loaded bioinks to construct complex three-dimensional (3D) tissue architectures. Unlike traditional cell-based approaches, bioprinted EVs eliminate the need for live cells, thereby mitigating regulatory and financial obstacles associated with cell therapy. By leveraging the synergistic effects of EVs and bioprinting, researchers aim to enhance the therapeutic outcomes of skin regeneration while addressing current limitations in conventional treatments. This review explores the evolving landscape of bioprinted EVs as a transformative approach for skin regeneration. Furthermore, it discusses the challenges and future directions in harnessing this innovative therapy for clinical applications, emphasizing the need for interdisciplinary collaboration and continued scientific inquiry to unlock its full therapeutic potential.
C1 [Taghdi, Manal Hussein; Muttiah, Barathan; Fauzi, Mh Busra; Law, Jia Xian; Lokanathan, Yogeswaran] Univ Kebangsaan Malaysia, Fac Med, Ctr Tissue Engn & Regenerat Med, Cheras 56000, Kuala Lumpur, Malaysia.
   [Taghdi, Manal Hussein] Univ Tripoli, Fac Med Technol, Dept Anaesthesia & Intens Care, POB 13932, Tripoli, Libya.
   [Chan, Alvin Man Lung] My Cytohealth Sdn Bhd, Kuala Lumpur 56000, Malaysia.
C3 Universiti Kebangsaan Malaysia; University of Tripoli
RP Lokanathan, Y (corresponding author), Univ Kebangsaan Malaysia, Fac Med, Ctr Tissue Engn & Regenerat Med, Cheras 56000, Kuala Lumpur, Malaysia.
EM manalhussein240@gmail.com; barathanmuttiah@ukm.edu.my;
   alvinchan@cytoholdings.com; fauzibusra@ukm.edu.my;
   lawjx@ppukm.ukm.edu.my; lyoges@ppukm.ukm.edu.my
RI Law, Jia Xian/M-9728-2017; Lokanathan, Yogeswaran/Q-5117-2019; Fauzi, Mh
   Busra/N-7037-2017; Muttiah, Barathan/HNS-0792-2023
OI Law, Jia Xian/0000-0001-9045-5145; Lokanathan,
   Yogeswaran/0000-0002-9548-6490; Fauzi, Mh Busra/0000-0001-6449-639X;
   Chan, Alvin/0000-0001-9400-558X; 
FU Faculty of Medicine, Universiti Kebangsaan Malaysia [FF-2023-218];
   Libyan government
FX This work was supported by a research grant from the Faculty of
   Medicine, Universiti Kebangsaan Malaysia (FF-2023-218). A Ph.D.
   fellowship from the Libyan government financially supported the M.H.T.
CR Agarwal S, 2020, FRONT MECH ENG-SWITZ, V6, DOI 10.3389/fmech.2020.589171
   Anisuzzaman DM, 2022, ADV WOUND CARE, V11, P687, DOI 10.1089/wound.2021.0091
   Bar A, 2023, INT J BIOPRINTING, V9, P316, DOI 10.18063/ijb.v9i2.670
   Bar A, 2022, GELS-BASEL, V8, DOI 10.3390/gels8120769
   Bari E, 2023, PHARMACEUTICS, V15, DOI 10.3390/pharmaceutics15020383
   Bari E, 2021, PHARMACEUTICS, V13, DOI 10.3390/pharmaceutics13040515
   Benwood C, 2021, BIOENGINEERING-BASEL, V8, DOI 10.3390/bioengineering8020027
   Bercea M, 2023, MOLECULES, V28, DOI 10.3390/molecules28062766
   Bom S, 2022, INT J PHARMACEUT, V615, DOI 10.1016/j.ijpharm.2022.121506
   Born LJ, 2022, J BIOMED MATER RES A, V110, P1190, DOI 10.1002/jbm.a.37362
   Cao WH, 2023, ISCIENCE, V26, DOI 10.1016/j.isci.2023.108236
   Carnino JM, 2019, RESP RES, V20, DOI 10.1186/s12931-019-1210-z
   Carter MJ, 2023, J MED ECON, V26, P894, DOI 10.1080/13696998.2023.2232256
   Chairat S, 2023, HEALTHCARE-BASEL, V11, DOI 10.3390/healthcare11020273
   Chen KY, 2022, BURNS TRAUMA, V10, DOI 10.1093/burnst/tkac005
   Chhabra S, 2017, J MAXILLOFAC ORAL SU, V16, P403, DOI 10.1007/s12663-016-0880-z
   Davies R, 2023, INT J MOL SCI, V24, DOI 10.3390/ijms24119242
   De Sousa KP, 2023, WIRES NANOMED NANOBI, V15, DOI 10.1002/wnan.1835
   Doyle LM, 2019, CELLS-BASEL, V8, DOI 10.3390/cells8070727
   Ferroni L, 2023, J NANOBIOTECHNOL, V21, DOI 10.1186/s12951-023-02202-9
   Garoufalia Z, 2021, BIOMED REP, V15, DOI 10.3892/br.2021.1442
   Gu ZM, 2020, ASIAN J PHARM SCI, V15, P529, DOI 10.1016/j.ajps.2019.11.003
   Hama R, 2023, BIOMIMETICS-BASEL, V8, DOI 10.3390/biomimetics8010130
   Han PP, 2024, BIOMATER ADV, V158, DOI 10.1016/j.bioadv.2024.213770
   Hernandez JL, 2022, ADV HEALTHC MATER, V11, DOI 10.1002/adhm.202102087
   Herrmann IK, 2021, NAT NANOTECHNOL, V16, P748, DOI 10.1038/s41565-021-00931-2
   Hofmann E, 2023, BIOMEDICINES, V11, DOI 10.3390/biomedicines11041056
   Jain P, 2022, BIOMATERIALS, V287, DOI 10.1016/j.biomaterials.2022.121639
   Ji Shen, 2017, Front Bioeng Biotechnol, V5, P23, DOI [10.3389/fbioe.2017.00023, 10.3389/fbioe.2017.00023]
   Jiao KX, 2023, EXTRACELL VESICLES C, V4, P218, DOI 10.20517/evcna.2023.19
   Jiao KX, 2021, INT J MOL SCI, V22, DOI 10.3390/ijms22094636
   Kacarevic ZP, 2018, MATERIALS, V11, DOI 10.3390/ma11112199
   Kammona O, 2024, GELS-BASEL, V10, DOI 10.3390/gels10020147
   Kendall RT, 2014, FRONT PHARMACOL, V5, DOI 10.3389/fphar.2014.00123
   Kim GJ, 2023, APPL SCI CONVERG TEC, V32, P1
   Kowal J, 2014, CURR OPIN CELL BIOL, V29, P116, DOI 10.1016/j.ceb.2014.05.004
   Lee J, 2021, EXP DERMATOL, V30, P613, DOI 10.1111/exd.14292
   Lehrich BM, 2018, INT J MOL SCI, V19, DOI 10.3390/ijms19113538
   Li FXZ, 2021, FRONT ENDOCRINOL, V12, DOI 10.3389/fendo.2021.780974
   Li MD, 2019, ARTIF CELL NANOMED B, V47, P3793, DOI 10.1080/21691401.2019.1669617
   Lim W, 2021, POLYMERS-BASEL, V13, DOI 10.3390/polym13111773
   Lima TDL, 2022, J FUNCT BIOMATER, V13, DOI 10.3390/jfb13040214
   Lindner N, 2022, FRONT BIOENG BIOTECH, V10, DOI 10.3389/fbioe.2022.855042
   Liu N, 2022, FRONT MATER, V9, DOI 10.3389/fmats.2022.925321
   Liu ZL, 2023, SIGNAL TRANSDUCT TAR, V8, DOI 10.1038/s41392-023-01460-1
   Lu TY, 2023, CURR CARDIOL REP, V25, P505, DOI 10.1007/s11886-023-01881-y
   Maiullari F, 2021, BIOFABRICATION, V13, DOI 10.1088/1758-5090/abdacf
   Mani MP, 2022, J POLYM ENG, V42, P243, DOI 10.1515/polyeng-2021-0059
   Miricescu D, 2021, INT J MOL SCI, V22, DOI 10.3390/ijms22179512
   Murphy Sean V, 2020, Nat Biomed Eng, V4, P370, DOI [10.1038/s41551-019-0471-7, 10.1038/s41551-019-0471-7]
   Murphy SV, 2014, NAT BIOTECHNOL, V32, P773, DOI 10.1038/nbt.2958
   Okur ME, 2020, ASIAN J PHARM SCI, V15, P661, DOI 10.1016/j.ajps.2019.11.008
   Palmara G, 2021, BIOSENS BIOELECTRON, V175, DOI 10.1016/j.bios.2020.112849
   Poniatowski LA, 2015, MEDIAT INFLAMM, V2015, DOI 10.1155/2015/137823
   Ramiah P, 2020, FRONT MATER, V7, DOI 10.3389/fmats.2020.00076
   Ratnamani MPC, 2022, GELS-BASEL, V8, DOI 10.3390/gels8040239
   Raziyeva K, 2021, BIOMOLECULES, V11, DOI 10.3390/biom11050700
   Reifs David, 2023, Informatics in Medicine Unlocked, DOI [10.1016/j.imu.2023.101185, 10.1016/j.imu.2023.101185]
   Ribezzi D., 2023, Frontiers in Biomaterials Science, V2, DOI [10.3389/fbiom.2023.1081065, DOI 10.3389/FBIOM.2023.1081065]
   Saini G, 2021, J CLIN MED, V10, DOI 10.3390/jcm10214966
   Schaefer N, 2023, NAT REV RHEUMATOL, V19, P66, DOI 10.1038/s41584-022-00889-y
   Schilrreff P, 2022, INT J MOL SCI, V23, DOI 10.3390/ijms23094928
   Scopelliti F, 2022, INT J MOL SCI, V23, DOI 10.3390/ijms23158370
   Sen CK, 2021, ADV WOUND CARE, V10, P281, DOI 10.1089/wound.2021.0026
   Shafei S, 2020, J BIOMED MATER RES A, V108, P545, DOI 10.1002/jbm.a.36835
   Sidhom K, 2020, INT J MOL SCI, V21, DOI 10.3390/ijms21186466
   Smith R, 2020, ANTIBIOTICS-BASEL, V9, DOI 10.3390/antibiotics9020056
   Song DB, 2021, POLYMERS-BASEL, V13, DOI 10.3390/polym13183178
   Sun YH, 2021, NPG ASIA MATER, V13, DOI 10.1038/s41427-021-00340-w
   Tang SJ, 2021, INT J NANOMED, V16, P8185, DOI 10.2147/IJN.S336062
   Tavakoli S, 2020, BIOMOLECULES, V10, DOI 10.3390/biom10081169
   Théry C, 2018, J EXTRACELL VESICLES, V7, DOI 10.1080/20013078.2018.1535750
   Tripathi S, 2023, MEDCOMM, V4, DOI 10.1002/mco2.194
   Tsegay F, 2022, POLYMERS-BASEL, V14, DOI 10.3390/polym14051012
   Umur E, 2023, APPL SCI-BASEL, V13, DOI 10.3390/app131810269
   Wang SH, 2022, Extracellular Vesicle, V1, P100015, DOI [10.1016/j.vesic.2022.100015, 10.1016/j.vesic.2022.100015, DOI 10.1016/J.VESIC.2022.100015]
   Welsh JA, 2024, J EXTRACELL VESICLES, V13, DOI [10.1002/jev2.12404, 10.1002/jev2.12451]
   Xie MB, 2023, GELS-BASEL, V9, DOI 10.3390/gels9020088
   Xue JM, 2023, REGEN BIOMATER, V10, DOI 10.1093/rb/rbad032
   Yang BW, 2023, BURNS TRAUMA, V11, DOI 10.1093/burnst/tkad039
   Zhang WY, 2023, GENES-BASEL, V14, DOI 10.3390/genes14081516
   Zhong YM, 2023, TISSUE CELL, V85, DOI 10.1016/j.tice.2023.102213
NR 82
TC 3
Z9 3
U1 0
U2 6
PU MDPI
PI BASEL
PA MDPI AG, Grosspeteranlage 5, CH-4052 BASEL, SWITZERLAND
EI 2227-9059
J9 BIOMEDICINES
JI Biomedicines
PD JUL
PY 2024
VL 12
IS 7
AR 1605
DI 10.3390/biomedicines12071605
PG 15
WC Biochemistry & Molecular Biology; Medicine, Research & Experimental;
   Pharmacology & Pharmacy
WE Science Citation Index Expanded (SCI-EXPANDED)
SC Biochemistry & Molecular Biology; Research & Experimental Medicine;
   Pharmacology & Pharmacy
GA ZQ2N7
UT WOS:001276696800001
PM 39062178
OA Green Submitted, gold
DA 2026-02-11
ER

PT J
AU Duan, XX
   Zhang, R
   Feng, HX
   Zhou, H
   Luo, Y
   Xiong, W
   Li, JY
   He, Y
   Ye, QS
AF Duan, Xingxiang
   Zhang, Rui
   Feng, Huixian
   Zhou, Heng
   Luo, Yu
   Xiong, Wei
   Li, Junyi
   He, Yan
   Ye, Qingsong
TI A new subtype of artificial cell-derived vesicles from dental pulp stem
   cells with the bioequivalence and higher acquisition efficiency compared
   to extracellular vesicles
SO JOURNAL OF EXTRACELLULAR VESICLES
LA English
DT Article
DE artificial cell-derived vesicles; burns; dental pulp stem cells lysate;
   extracellular vesicles; intracellular vesicles
ID IN-VITRO; EXOSOME
AB Extracellular vesicles (EVs) derived from dental pulp stem cells (DPSC) have been shown an excellent efficacy in a variety of disease models. However, current production methods fail to meet the needs of clinical treatment. In this study, we present an innovative approach to substantially enhance the production of 'Artificial Cell-Derived Vesicles (ACDVs)' by extracting and purifying the contents released by the DPSC lysate, namely intracellular vesicles. Comparative analysis was performed between ACDVs and those obtained through ultracentrifugation. The ACDVs extracted from the cell lysate meet the general standard of EVs and have similar protein secretion profile. The new ACDVs also significantly promoted wound healing, increased or decreased collagen regeneration, and reduced the production of inflammatory factors as the EVs. More importantly, the extraction efficiency is improved by 16 times compared with the EVs extracted using ultracentrifuge method. With its impressive attributes, this new subtype of ACDVs emerge as a prospective candidate for the future clinical applications in regenerative medicine.
C1 [Duan, Xingxiang; Zhang, Rui; Zhou, Heng; Luo, Yu; Xiong, Wei; Li, Junyi; Ye, Qingsong] Wuhan Univ, Renmin Hosp, Ctr Regenerat Med, 9 ZhangZhiDong St, Wuhan 430000, Hubei, Peoples R China.
   [Duan, Xingxiang; Zhang, Rui; Zhou, Heng; Luo, Yu; Xiong, Wei; Li, Junyi; Ye, Qingsong] Wuhan Univ, Renmin Hosp, Dept Plast Surg, Wuhan, Peoples R China.
   [He, Yan] Wuhan Univ Sci & Technol, Tianyou Hosp, Dept Stomatol, Inst Regenerat & Translat Med, Wuhan, Hubei, Peoples R China.
   [He, Yan] Harvard Med Sch, Massachusetts Gen Hosp, Dept Oral & Maxillofacial Surg, Boston, MA USA.
   [Feng, Huixian; Ye, Qingsong] Wuhan Univ, Renmin Hosp, Dept Stomatol, Wuhan, Peoples R China.
   [Ye, Qingsong] Linhai Second Peoples Hosp, Dept Stomatol, Taizhou, Zhejiang, Peoples R China.
C3 Wuhan University; Wuhan University; Wuhan University of Science &
   Technology; Harvard University; Harvard Medical School; Harvard
   University Medical Affiliates; Massachusetts General Hospital; Wuhan
   University
RP Ye, QS (corresponding author), Wuhan Univ, Renmin Hosp, Ctr Regenerat Med, 9 ZhangZhiDong St, Wuhan 430000, Hubei, Peoples R China.; He, Y (corresponding author), Wuhan Univ Sci & Technol, Inst Regenerat & Translat Med, Tianyou Hosp, 9 TuJiaLing, Wuhan 430000, Hubei, Peoples R China.
EM helen-1101@hotmail.com; qingsongye@hotmail.com
RI Zhang, Rui/ABJ-2104-2022; He, Helen/AAM-7420-2021
OI Duan, Xingxiang/0009-0006-3357-1848; Zhang, Rui/0000-0001-6621-2362
FU Key Project of Ministry of Science and Technology China
   [2022YFC2504200]; Key Research and development project of Hubei Province
   [2022BCA029]; Chutian Researcher Project [X22020024]
FX This work was supported by the key Project of Ministry of Science and
   Technology China (2022YFC2504200 from Qingsong Ye), Key Research and
   Development Project of Hubei Province (2022BCA029 from Qingsong Ye) and
   Chutian Researcher Project (X22020024 from Yan He).
CR Albashari AA, 2024, ADV HEALTHC MATER, V13, DOI 10.1002/adhm.202302286
   Anamizu M, 2019, ACTA BIOMATER, V100, P184, DOI 10.1016/j.actbio.2019.10.001
   Bakhtyar N, 2018, STEM CELL RES THER, V9, DOI 10.1186/s13287-018-0921-2
   Banakh I, 2023, CELL TISSUE RES, V391, P173, DOI 10.1007/s00441-022-03698-7
   Benson HAE, 2022, Nano TransMed, V1, P9130002, DOI [10.26599/ntm.2022.9130002, 10.26599/NTM.2022.9130002, DOI 10.26599/NTM.2022.9130002]
   Bian DH, 2022, STEM CELL RES THER, V13, DOI 10.1186/s13287-021-02697-9
   Camoes SP, 2022, J ADV RES, V41, P113, DOI 10.1016/j.jare.2022.01.013
   Chen JY, 2024, ADV HEALTHC MATER, V13, DOI 10.1002/adhm.202303157
   Chen YC, 2021, NAT METHODS, V18, P212, DOI 10.1038/s41592-020-01034-x
   Dai WY, 2024, ADV MATER, V36, DOI 10.1002/adma.202305277
   Deng MY, 2022, BIOMATERIALS, V289, DOI 10.1016/j.biomaterials.2022.121790
   Dong YX, 2020, ACTA BIOMATER, V108, P56, DOI 10.1016/j.actbio.2020.03.040
   Duan XX, 2023, MATER TODAY ADV, V17, DOI 10.1016/j.mtadv.2022.100336
   Feng K, 2021, J EXTRACELL VESICLES, V10, DOI 10.1002/jev2.12160
   Gelibter S, 2022, J EXTRACELL VESICLES, V11, DOI 10.1002/jev2.12162
   Görgens A, 2022, J EXTRACELL VESICLES, V11, DOI 10.1002/jev2.12238
   He CJ, 2018, THERANOSTICS, V8, P237, DOI 10.7150/thno.21945
   Hu SQ, 2019, ACS NANO, V13, P11273, DOI 10.1021/acsnano.9b04384
   Jiang WB, 2024, BIOMATERIALS, V308, DOI 10.1016/j.biomaterials.2024.122566
   Jiang ZJ, 2020, CHEM-ASIAN J, V15, P3973, DOI 10.1002/asia.202000873
   Jing S., 2022, Nano TransMed, V1
   Kalluri R, 2020, SCIENCE, V367, P640, DOI 10.1126/science.aau6977
   Kim SN, 2021, INT J STEM CELLS, V14, P94, DOI 10.15283/ijsc20070
   Li S, 2021, CELL PROLIFERAT, V54, DOI 10.1111/cpr.13093
   Li T, 2022, CELL PROLIFERAT, V55, DOI 10.1111/cpr.13212
   Li X, 2016, EBIOMEDICINE, V8, P72, DOI 10.1016/j.ebiom.2016.04.030
   Lim T, 2020, J BIOMED MATER RES A, V108, P2111, DOI 10.1002/jbm.a.36970
   Mahmood R, 2019, CELL BIOL INT, V43, P147, DOI 10.1002/cbin.11072
   Pu CM, 2019, MEDIAT INFLAMM, V2019, DOI 10.1155/2019/2343867
   Shafiee A, 2021, BIOMATERIALS, V268, DOI 10.1016/j.biomaterials.2020.120558
   Shi A, 2021, THERANOSTICS, V11, P6616, DOI 10.7150/thno.57701
   Song YL, 2023, ADV SCI, V10, DOI 10.1002/advs.202304023
   Sovkova V, 2018, PLATELETS, V29, P395, DOI 10.1080/09537104.2017.1316838
   Sun D, 2022, BIOMATER RES, V26, DOI 10.1186/s40824-022-00325-y
   Surowiecka A, 2022, INT J MOL SCI, V23, DOI 10.3390/ijms232315339
   Tian M, 2023, ACTA BIOMATER, V158, P252, DOI 10.1016/j.actbio.2022.12.049
   Wang JK, 2022, DRUG DELIV, V29, P3291, DOI 10.1080/10717544.2022.2141921
   Wang L, 2024, ACS NANO, V18, P8777, DOI 10.1021/acsnano.3c11542
   Wang W, 2019, J NANOBIOTECHNOL, V17, DOI 10.1186/s12951-019-0514-y
   Wang YX, 2022, ACTA BIOMATER, V147, P342, DOI 10.1016/j.actbio.2022.05.018
   Wang YJ, 2019, J CELL MOL MED, V23, P5475, DOI 10.1111/jcmm.14430
   Welsh JA, 2024, J EXTRACELL VESICLES, V13, DOI [10.1002/jev2.12404, 10.1002/jev2.12451]
   Wen Yi, 2022, Extracell Vesicle, V1, DOI [10.1016/j.vesic.2022.100004, 10.1016/j.vesic.2022.100004]
   Yerneni SS, 2022, ACTA BIOMATER, V149, P198, DOI 10.1016/j.actbio.2022.06.046
   Zhang Y, 2020, INT J NANOMED, V15, P6917, DOI 10.2147/IJN.S264498
   Zheng Y, 2023, STEM CELL REV REP, V19, P784, DOI 10.1007/s12015-022-10487-w
   Zhou ZL, 2022, FRONT IMMUNOL, V13, DOI 10.3389/fimmu.2022.933736
NR 47
TC 25
Z9 29
U1 9
U2 41
PU WILEY
PI HOBOKEN
PA 111 RIVER ST, HOBOKEN 07030-5774, NJ USA
EI 2001-3078
J9 J EXTRACELL VESICLES
JI J. Extracell. Vesicles
PD JUL 4
PY 2024
VL 13
IS 7
AR e12473
DI 10.1002/jev2.12473
PG 15
WC Cell Biology
WE Science Citation Index Expanded (SCI-EXPANDED)
SC Cell Biology
GA XM1T5
UT WOS:001262015900001
PM 38965648
OA Green Submitted, gold
DA 2026-02-11
ER

PT J
AU Wang, JP
   Deng, G
   Wang, SY
   Li, S
   Song, P
   Lin, K
   Xu, XX
   He, ZH
AF Wang, Jipeng
   Deng, Gang
   Wang, Shuyi
   Li, Shuang
   Song, Peng
   Lin, Kun
   Xu, Xiaoxiang
   He, Zuhong
TI Enhancing regenerative medicine: the crucial role of stem cell therapy
SO FRONTIERS IN NEUROSCIENCE
LA English
DT Review
DE stem cell therapy; secretome; regenerative medicine; mesenchymal stromal
   cell; regeneration
ID GENE-THERAPY; ANGIOGENESIS; DELIVERY; DIFFERENTIATION; SECRETOME;
   REPAIR; EXOSOMES
AB Stem cells offer new therapeutic avenues for the repair and replacement of damaged tissues and organs owing to their self-renewal and multipotent differentiation capabilities. In this paper, we conduct a systematic review of the characteristics of various types of stem cells and offer insights into their potential applications in both cellular and cell-free therapies. In addition, we provide a comprehensive summary of the technical routes of stem cell therapy and discuss in detail current challenges, including safety issues and differentiation control. Although some issues remain, stem cell therapy demonstrates excellent potential in the field of regenerative medicine and provides novel tactics and methodologies for managing a wider spectrum of illnesses and traumas.
C1 [Wang, Jipeng; Wang, Shuyi] Wuhan Univ, Dept Gastrointestinal Surg, Zhongnan Hosp, Wuhan, Peoples R China.
   [Deng, Gang] Huazhong Univ Sci & Technol, Tongji Hosp, Tongji Med Coll, Dept Neurol, Wuhan, Peoples R China.
   [Li, Shuang; Song, Peng; Lin, Kun; Xu, Xiaoxiang; He, Zuhong] Wuhan Univ, Dept Otorhinolaryngol Head & Neck Surg, Zhongnan Hosp, Wuhan, Peoples R China.
C3 Wuhan University; Huazhong University of Science & Technology; Wuhan
   University
RP Xu, XX; He, ZH (corresponding author), Wuhan Univ, Dept Otorhinolaryngol Head & Neck Surg, Zhongnan Hosp, Wuhan, Peoples R China.
EM zn003504@whu.edu.cn; hezuhong@163.com
RI He, Zuhong/ABQ-8180-2022
FU National Science Foundation of China10.13039/501100001809
FX No Statement Available
CR Aiuti A, 2013, SCIENCE, V341, P865, DOI 10.1126/science.1233151
   Al Madhoun A, 2016, STEM CELL RES THER, V7, DOI 10.1186/s13287-016-0426-9
   Alvarez Y, 2003, DEVELOPMENT, V130, P6329, DOI 10.1242/dev.00881
   Andrews PW, 2022, CELL STEM CELL, V29, P1624, DOI 10.1016/j.stem.2022.11.006
   Azizi F, 2018, J TISSUE ENG REGEN M, V12, P1909, DOI 10.1002/term.2712
   Bacakova L, 2018, BIOTECHNOL ADV, V36, P1111, DOI 10.1016/j.biotechadv.2018.03.011
   Bae J, 2022, NAT CELL BIOL, DOI 10.1038/s41556-022-01024-5
   Bakir NH, 2022, J THORAC CARDIOV SUR, V163, P124, DOI 10.1016/j.jtcvs.2020.06.142
   Barker N, 2010, CELL STEM CELL, V7, P656, DOI 10.1016/j.stem.2010.11.016
   Barrachina L, 2017, STEM CELLS DEV, V26, P15, DOI 10.1089/scd.2016.0209
   Bartunek J, 2013, J AM COLL CARDIOL, V61, P2329, DOI 10.1016/j.jacc.2013.02.071
   Baumann K, 2017, NAT REV MOL CELL BIO, V18, DOI 10.1038/nrm.2017.9
   Berisha B, 2022, J INTERN MED, V292, P428, DOI 10.1111/joim.13491
   Bordignon C, 2006, NATURE, V441, P1100, DOI 10.1038/nature04962
   Boyle AJ, 2006, CIRCULATION, V114, P339, DOI 10.1161/CIRCULATIONAHA.105.590653
   Carlson ML, 2020, NEW ENGL J MED, V382, P1531, DOI 10.1056/NEJMra1904407
   Chandy M, 2022, EMBO MOL MED, V14, DOI 10.15252/emmm.202013260
   Charrier M, 2022, STEM CELL RES THER, V13, DOI 10.1186/s13287-021-02681-3
   Chen RY, 2020, BIOMATERIALS, V230, DOI 10.1016/j.biomaterials.2019.119627
   Chen TG, 2023, MATER TODAY BIO, V19, DOI 10.1016/j.mtbio.2023.100606
   Chen W, 2012, NATURE, V490, P278, DOI 10.1038/nature11415
   Chen WB, 2021, BIOMATERIALS, V271, DOI 10.1016/j.biomaterials.2021.120714
   Chen YM, 2017, SCI REP-UK, V7, DOI 10.1038/srep45146
   Cho S, 2022, NAT METHODS, V19, P1064, DOI 10.1038/s41592-022-01591-3
   Crespo-Leiro MG, 2022, EUR HEART J, V43, P2237, DOI 10.1093/eurheartj/ehac204
   Czajkowski A, 2019, CELL MOL LIFE SCI, V76, P627, DOI 10.1007/s00018-018-2950-5
   Daneshmandi L, 2020, TRENDS BIOTECHNOL, V38, P1373, DOI 10.1016/j.tibtech.2020.04.013
   Dehkordi AN, 2019, STEM CELL RES THER, V10, DOI 10.1186/s13287-019-1212-2
   Dreyfus J, 2022, PROG CARDIOVASC DIS, V72, P102, DOI 10.1016/j.pcad.2022.06.004
   Duan Juan-Li, 2022, Hepatology, V75, P584, DOI 10.1002/hep.32209
   Alonso MBD, 2018, PLOS ONE, V13, DOI 10.1371/journal.pone.0200210
   Eaves CJ, 2015, BLOOD, V125, P2605, DOI 10.1182/blood-2014-12-570200
   Eschenhagen T, 2017, CIRCULATION, V136, P680, DOI 10.1161/CIRCULATIONAHA.117.029343
   Estrada R, 2009, J CELL PHYSIOL, V219, P563, DOI 10.1002/jcp.21701
   Fan SC, 2022, HEPATOLOGY, V75, P74, DOI 10.1002/hep.32105
   Fares J, 2021, LANCET ONCOL, V22, P1103, DOI 10.1016/S1470-2045(21)00245-X
   Fumagalli F, 2022, LANCET, V399, P372, DOI 10.1016/S0140-6736(21)02017-1
   Gallina C, 2015, J NANOBIOTECHNOL, V13, DOI 10.1186/s12951-015-0141-1
   Gao P, 2010, CANCER LETT, V290, P157, DOI 10.1016/j.canlet.2009.08.031
   Gholamigeravand B, 2021, LIFE SCI, V272, DOI 10.1016/j.lfs.2021.119246
   Gong MH, 2022, CELL DEATH DIS, V13, DOI 10.1038/s41419-022-05060-9
   Gupta A, 2022, MOL NEUROBIOL, V59, P983, DOI 10.1007/s12035-021-02646-w
   Gur-Cohen S, 2019, SCIENCE, V366, P1218, DOI 10.1126/science.aay4509
   Han YY, 2022, SIGNAL TRANSDUCT TAR, V7, DOI 10.1038/s41392-022-00932-0
   Hofferberth SC, 2020, SCI TRANSL MED, V12, DOI 10.1126/scitranslmed.aay4006
   Hu XY, 2015, STEM CELLS, V33, P1850, DOI 10.1002/stem.1995
   Hu YY, 2023, NATURE, V617, P792, DOI 10.1038/s41586-022-04967-9
   Hu YL, 2010, J CONTROL RELEASE, V147, P154, DOI 10.1016/j.jconrel.2010.05.015
   Hurst TP, 2017, VIRUSES-BASEL, V9, DOI 10.3390/v9060130
   Jian WH, 2018, BIOMATERIALS, V174, P17, DOI 10.1016/j.biomaterials.2018.05.009
   Jin Jill, 2017, JAMA, V317, P330, DOI [10.1001/jama.2016.17822, 10.1001/jama.2016.17822]
   Kawada-Horitani E, 2022, DIABETOLOGIA, V65, P1185, DOI 10.1007/s00125-022-05708-3
   Ke X, 2020, CARBOHYD POLYM, V229, DOI 10.1016/j.carbpol.2019.115516
   Kim HD, 2016, ACTA BIOMATER, V34, P21, DOI 10.1016/j.actbio.2016.02.022
   King NMP, 2014, STEM CELL RES THER, V5, DOI 10.1186/scrt474
   Ko BS, 2016, J HEART LUNG TRANSPL, V35, P1024, DOI 10.1016/j.healun.2016.05.001
   Konala VBR, 2016, CYTOTHERAPY, V18, P13, DOI 10.1016/j.jcyt.2015.10.008
   Kumar LP, 2019, CYTOKINE GROWTH F R, V46, P1, DOI 10.1016/j.cytogfr.2019.04.002
   Lenarz Thomas, 2017, GMS Curr Top Otorhinolaryngol Head Neck Surg, V16, pDoc04, DOI [10.1055/s-0043-101812, 10.3205/cto000143]
   Li HW, 2003, P NATL ACAD SCI USA, V100, P13495, DOI 10.1073/pnas.2334503100
   Li M, 2019, STEM CELL RES THER, V10, DOI 10.1186/s13287-019-1194-0
   Li ZX, 2019, STEM CELL RES THER, V10, DOI 10.1186/s13287-019-1272-3
   Lilja AM, 2018, NAT CELL BIOL, V20, DOI 10.1038/s41556-018-0108-1
   Lin MJ, 2021, EXP DERMATOL, V30, P598, DOI 10.1111/exd.14319
   Liu Y, 2023, SCI BULL, V68, P860, DOI 10.1016/j.scib.2023.03.050
   Liu ZW, 2020, EUR J PHARMACOL, V876, DOI 10.1016/j.ejphar.2020.173049
   Lv MZ, 2021, FASEB J, V35, DOI 10.1096/fj.202100332R
   Ma S, 2014, CELL DEATH DIFFER, V21, P216, DOI 10.1038/cdd.2013.158
   MacGregor-Ramiasa M, 2017, ACTA BIOMATER, V56, P171, DOI 10.1016/j.actbio.2017.02.036
   Maj M, 2018, SCI REP-UK, V8, DOI 10.1038/s41598-018-33397-9
   Malik V, 2022, TRENDS GENET, V38, P632, DOI 10.1016/j.tig.2022.03.012
   Mardpour S, 2019, ACS APPL MATER INTER, V11, P37421, DOI 10.1021/acsami.9b10126
   Melton D, 2021, DIABETOLOGIA, V64, P1030, DOI 10.1007/s00125-020-05367-2
   Michalopoulos GK, 2021, NAT REV GASTRO HEPAT, V18, P40, DOI 10.1038/s41575-020-0342-4
   Mierzejewski B, 2020, SEMIN CELL DEV BIOL, V104, P93, DOI 10.1016/j.semcdb.2020.01.004
   Morgan RA, 2017, CELL STEM CELL, V21, P574, DOI 10.1016/j.stem.2017.10.010
   Ghasroldasht MM, 2022, INT J MOL SCI, V23, DOI 10.3390/ijms23052850
   Mummery CL, 2012, CIRC RES, V111, P344, DOI 10.1161/CIRCRESAHA.110.227512
   Nayagam BA, 2012, J NEURAL ENG, V9, DOI 10.1088/1741-2560/9/6/065001
   Ng AHM, 2021, NAT BIOTECHNOL, V39, P510, DOI 10.1038/s41587-020-0742-6
   Niu H, 2019, ACTA BIOMATER, V83, P96, DOI 10.1016/j.actbio.2018.10.038
   Noiseux N, 2006, MOL THER, V14, P840, DOI 10.1016/j.ymthe.2006.05.016
   Oraee-Yazdani S, 2023, J TRANSL MED, V21, DOI 10.1186/s12967-023-04213-4
   Oshima K, 2010, CELL, V141, P704, DOI 10.1016/j.cell.2010.03.035
   Ouyang XM, 2020, BIOMATER SCI-UK, V8, P1160, DOI 10.1039/c9bm01401b
   Pakravan K, 2017, CELL ONCOL, V40, P457, DOI 10.1007/s13402-017-0335-7
   Panés J, 2018, GASTROENTEROLOGY, V154, P1334, DOI 10.1053/j.gastro.2017.12.020
   Park YS, 2015, J CELL PHYSIOL, V230, P140, DOI 10.1002/jcp.24690
   Pessina A, 2013, BRIT J HAEMATOL, V160, P766, DOI 10.1111/bjh.12196
   Smela MDP, 2023, ELIFE, V12, DOI [10.7554/eLife.83291, 10.7554/eLife.83291.sa0, 10.7554/eLife.83291.sa1, 10.7554/eLife.83291.sa2]
   Prentice DA, 2019, CIRC RES, V124, P837, DOI 10.1161/CIRCRESAHA.118.313664
   Rossi F, 2002, NAT REV NEUROSCI, V3, P401, DOI 10.1038/nrn809
   Sanz-Ruiz R, 2018, PHARMACOL RES, V127, P92, DOI 10.1016/j.phrs.2017.05.024
   Schizas NP, 2021, ORTHOP REV, V13, DOI 10.52965/001c.27098
   Selvaraj S, 2019, TRENDS MOL MED, V25, P803, DOI 10.1016/j.molmed.2019.07.004
   Singh M, 2019, J AM COLL CARDIOL, V73, P1707, DOI 10.1016/j.jacc.2019.01.038
   Smith ZD, 2014, NATURE, V511, P611, DOI 10.1038/nature13581
   Song KH, 2012, NATURE, V485, P599, DOI 10.1038/nature11139
   Studeny M, 2004, JNCI-J NATL CANCER I, V96, P1593, DOI 10.1093/jnci/djh299
   Taei AA, 2021, BIOMED PHARMACOTHER, V140, DOI 10.1016/j.biopha.2021.111709
   Takahashi K, 2006, CELL, V126, P663, DOI 10.1016/j.cell.2006.07.024
   Tang JM, 2009, EUR J CARDIO-THORAC, V36, P644, DOI 10.1016/j.ejcts.2009.04.052
   Tang ZH, 2016, STEM CELL TRANSL MED, V5, P561, DOI 10.5966/sctm.2015-0252
   Thakur G, 2022, EUR J CELL BIOL, V101, DOI 10.1016/j.ejcb.2022.151245
   Thomson JA, 1998, SCIENCE, V282, P1145, DOI 10.1126/science.282.5391.1145
   Vakhshiteh F, 2019, INT J NANOMED, V14, P2847, DOI 10.2147/IJN.S200036
   Varzideh F, 2023, INT J MOL SCI, V24, DOI 10.3390/ijms24098386
   Veneruso V, 2019, J CONTROL RELEASE, V300, P141, DOI 10.1016/j.jconrel.2019.02.038
   Volarevic V, 2017, BIOFACTORS, V43, P633, DOI 10.1002/biof.1374
   Wang FY, 2023, CRIT CARE, V27, DOI 10.1186/s13054-022-04287-4
   Wang QH, 2012, PROTEIN CELL, V3, P51, DOI 10.1007/s13238-012-2002-0
   WARCHOL ME, 1993, SCIENCE, V259, P1619, DOI 10.1126/science.8456285
   Weltin A, 2022, BIOSENS BIOELECTRON, V199, DOI 10.1016/j.bios.2021.113859
   White SL, 2023, ANNU REV MED, V74, P473, DOI 10.1146/annurev-med-042921-021707
   Xia JF, 2019, BIOSCI TRENDS, V13, P299, DOI 10.5582/bst.2019.01226
   Yang MZ, 2022, CELL STEM CELL, V29, P400, DOI 10.1016/j.stem.2022.01.010
   Ye QS, 2020, CELL PROLIFERAT, V53, DOI 10.1111/cpr.12946
   Yilmaz A, 2019, CELL STEM CELL, V25, P9, DOI 10.1016/j.stem.2019.06.010
   Zhang DS, 2008, J MOL CELL CARDIOL, V44, P281, DOI 10.1016/j.yjmcc.2007.11.010
   Zhang W, 2021, MILITARY MED RES, V8, DOI 10.1186/s40779-021-00309-4
   Zhao YK, 2017, SCI REP-UK, V7, DOI 10.1038/srep44758
   Zholudeva LV, 2021, METHODS MOL BIOL, V2311, P73, DOI 10.1007/978-1-0716-1437-2_7
NR 122
TC 27
Z9 34
U1 16
U2 43
PU FRONTIERS MEDIA SA
PI LAUSANNE
PA AVENUE DU TRIBUNAL FEDERAL 34, LAUSANNE, CH-1015, SWITZERLAND
EI 1662-453X
J9 FRONT NEUROSCI-SWITZ
JI Front. Neurosci.
PD FEB 8
PY 2024
VL 18
AR 1269577
DI 10.3389/fnins.2024.1269577
PG 10
WC Neurosciences
WE Science Citation Index Expanded (SCI-EXPANDED)
SC Neurosciences & Neurology
GA IY0G3
UT WOS:001169777000001
PM 38389789
OA Green Submitted, gold
DA 2026-02-11
ER

PT J
AU Jia, YJ
   Yang, JW
   Lu, TS
   Pu, XW
   Chen, QL
   Ji, LS
   Luo, CS
AF Jia, Yijia
   Yang, Jianwen
   Lu, Tingsheng
   Pu, Xingwei
   Chen, Qiling
   Ji, Linsong
   Luo, Chunshan
TI Repair of spinal cord injury in rats via exosomes from bone mesenchymal
   stem cells requires sonic hedgehog
SO REGENERATIVE THERAPY
LA English
DT Article
DE Sonic hedgehog; Exosomes; Spinal cord injury; BMSCs
ID FUNCTIONAL RECOVERY; DIFFERENTIATION; REGENERATION; INFLAMMATION;
   PATHWAY; NERVE
AB Objective: The loss of neural ability leading to subsequent diminishing of motor function and the impairment below the location of the injury is a result of the SCI (Spinal Cord Injury). Among the many therapeutic agents for SCI, the exosomes considered as extracellular vesicles seem to be the most promising. Sonic Hedgehog (Shh) is an exosome-carrying protein. This Study's purpose was to identify whether Shh is required for exosomes from BMSCs (mesenchymal stem cells of the bone) and plays a protective effect on SCI.
   Methods: Spinal cord injection with shRNA Shh-adeno associated virus (sh-Shh-AAV) were used to silence Shh. Exosomes were extracted from BMSCs. Rats that had suffered SCI were given intravenous injections of exosomes through the veins of the tail. Immunohistochemistry was used to identify the expression of Shh glycoprotein molecule as well as the expression of Gli-1 (glioma-associated oncogene homolog 1) in the rat spinal cord tissues. Western blot was performed to measure the levels of growth associated protein-43 (GAP-43). The BBB (Basso Beattie Bresnahan) score was used to assess the motor functions of the hind legs. In the same manner, terminal deoxynucleotidyl transferase-mediated dUTP nick-end labeling or TUNEL and Nissl Staining was deployed to assess the level of regeneration of neurons and assess the level of histopathological damage in the tissues of the Spinal Cord.
   Results: In the case of the rats with SCI, the levels of display of Gli-1 and Shh showed dramatic improvement after the BMSCs exosome injections. In comparison to rats with SCI, the subjects of BMSCs exosomes group showed an improvement in their SCI, including a higher BBB score and Nissl body count, increasing GAP-43 expression, along with a much-decreased number of cells that suffered apoptosis. While the exosome effect on Spinal Cord Injury was completely ineffective in rats that had Shh silencing.
   Conclusions: Exosomes secreted from BMSCs showed great effectiveness in the SCI healing with a vital involvement of Shh in this repair. (C) 2021, The Japanese Society for Regenerative Medicine. Production and hosting by Elsevier B.V.
C1 [Jia, Yijia; Yang, Jianwen; Lu, Tingsheng; Pu, Xingwei; Chen, Qiling; Ji, Linsong; Luo, Chunshan] Guizhou Prov Osteol Hosp, Dept Spine Surg, 123 Shachong South St, Guiyang 550002, Guizhou, Peoples R China.
RP Luo, CS (corresponding author), Guizhou Prov Osteol Hosp, Dept Spine Surg, 123 Shachong South St, Guiyang 550002, Guizhou, Peoples R China.
EM jiayijia2192@126.com
FU Guiyang Science and Technology Project Zhuke contract [[2019]9-5-3]
FX This study was supported by funding from Guiyang Science and Technology
   Project Zhuke contract (No[2019]9-5-3).
CR Angeloni NL, 2011, BIOMATERIALS, V32, P1091, DOI 10.1016/j.biomaterials.2010.10.003
   Bhattacharyya S, 2021, NEUROSCI LETT, V741, DOI 10.1016/j.neulet.2020.135500
   Ding LLQ, 2022, J SPINAL CORD MED, V45, P106, DOI 10.1080/10790268.2020.1766900
   Gao Z, 2021, NEUROREPORT, V32, P312, DOI 10.1097/WNR.0000000000001593
   Gong Z, 2020, ACS BIOMATER SCI ENG, V6, P6331, DOI 10.1021/acsbiomaterials.0c01057
   Gu J, 2020, DRUG DES DEV THER, V14, P1621, DOI 10.2147/DDDT.S237502
   Jia YJ, 2021, ACTA NEUROCHIR, V163, P2297, DOI 10.1007/s00701-021-04829-9
   Jia YJ, 2014, NEUROSCI LETT, V573, P46, DOI 10.1016/j.neulet.2014.05.010
   Kong YL, 2019, MOL THER NUCL ACIDS, V17, P578, DOI 10.1016/j.omtn.2019.05.014
   Li F, 2021, AGING-US, V13, P262, DOI 10.18632/aging.103920
   Li HX, 2016, CANCER EPIDEMIOL, V40, P152, DOI 10.1016/j.canep.2015.11.014
   Li SS, 2020, FRONT BIOENG BIOTECH, V8, DOI 10.3389/fbioe.2020.603598
   Liu H, 2020, J INT MED RES, V48, DOI 10.1177/0300060520970765
   Lu GD, 2020, FRONT CELL DEV BIOL, V8, DOI 10.3389/fcell.2020.608521
   Mohammadian M, 2016, IRAN J BASIC MED SCI, V19, P55
   Moreau N, 2020, INT J MOL SCI, V21, DOI 10.3390/ijms21239115
   Pan B, 2021, EUR J NEUROSCI, V53, P720, DOI 10.1111/ejn.14998
   Ren ZH, 2020, STEM CELLS DEV, V29, P1467, DOI 10.1089/scd.2020.0133
   Stephan K, 2015, SPINE J, V15, P1994, DOI 10.1016/j.spinee.2015.04.041
   Sun XM, 2020, ACS BIOMATER SCI ENG, V6, P1228, DOI 10.1021/acsbiomaterials.0c00023
   Ukeba D, 2021, J BONE JOINT SURG AM, V103, DOI 10.2106/JBJS.20.00606
   Vafaei-Nezhad S, 2020, J LASERS MED SCI, V11, P363, DOI 10.34172/jlms.2020.59
   Wang YJ, 2021, J CELL MOL MED, V25, P1712, DOI 10.1111/jcmm.16273
   Yao SL, 2020, ACS BIOMATER SCI ENG, V6, P1165, DOI 10.1021/acsbiomaterials.9b01557
   Yao X, 2021, J ORTHOP TRANSL, V26, P74, DOI 10.1016/j.jot.2020.02.011
   Yin S, 2020, NEURAL PLAST, V2020, DOI 10.1155/2020/8815195
   Zeng H, 2019, J NEUROINFLAMM, V16, DOI 10.1186/s12974-019-1658-2
   Zhang CL, 2020, NEUROSCI LETT, V739, DOI 10.1016/j.neulet.2020.135399
   Zhang Q, 2021, NEURAL REGEN RES, V16, P350, DOI 10.4103/1673-5374.286975
   Zhang YD, 2017, EXP MOL MED, V49, DOI 10.1038/emm.2017.220
   Zhao L, 2016, SCI REP-UK, V6, DOI 10.1038/srep28752
   Zou YL, 2020, ACS BIOMATER SCI ENG, V6, P1671, DOI 10.1021/acsbiomaterials.9b01790
NR 32
TC 26
Z9 29
U1 0
U2 22
PU ELSEVIER
PI AMSTERDAM
PA RADARWEG 29, 1043 NX AMSTERDAM, NETHERLANDS
SN 2352-3204
J9 REGEN THER
JI Regen. Ther.
PD DEC
PY 2021
VL 18
BP 309
EP 315
DI 10.1016/j.reth.2021.08.007
PG 7
WC Cell & Tissue Engineering; Engineering, Biomedical
WE Science Citation Index Expanded (SCI-EXPANDED)
SC Cell Biology; Engineering
GA WA7TW
UT WOS:000703088900039
PM 34522723
OA Green Submitted, gold
DA 2026-02-11
ER

PT J
AU Rosochowicz, MA
   Lach, MS
   Richter, M
   Suchorska, WM
   Trzeciak, T
AF Rosochowicz, Monika A.
   Lach, Michal S.
   Richter, Magdalena
   Suchorska, Wiktoria M.
   Trzeciak, Tomasz
TI Conditioned Medium - Is it an Undervalued Lab Waste with the Potential
   for Osteoarthritis Management?
SO STEM CELL REVIEWS AND REPORTS
LA English
DT Review
DE OA; Osteoarthritis; MSCs; CM; Stromal cells; Chondrocytes; Exosomes
ID MESENCHYMAL STEM-CELLS; HEPATOCYTE GROWTH-FACTOR; LEUKEMIA INHIBITORY
   FACTOR; TRAUMATIC BRAIN-INJURY; EXTRACELLULAR VESICLES;
   ARTICULAR-CARTILAGE; STROMAL CELLS; REGENERATIVE MEDICINE; IN-VITRO;
   EXOSOMES
AB Background The approaches currently used in osteoarthritis (OA) are mainly short-term solutions with unsatisfactory outcomes. Cell-based therapies are still controversial (in terms of the sources of cells and the results) and require strict culture protocol, quality control, and may have side-effects. A distinct population of stromal cells has an interesting secretome composition that is underrated and commonly ends up as biological waste. Their unique properties could be used to improve the existing techniques due to protective and anti-ageing properties. Scope of Review In this review, we seek to outline the advantages of the use of conditioned media (CM) and exosomes, which render them superior to other cell-based methods, and to summarise current information on the composition of CM and their effect on chondrocytes. Major Conclusions CM are obtainable from a variety of mesenchymal stromal cell (MSC) sources, such as adipose tissue, bone marrow and umbilical cord, which is significant to their composition. The components present in CMs include proteins, cytokines, growth factors, chemokines, lipids and ncRNA with a variety of functions. In most in vitro and in vivo studies CM from MSCs had a beneficial effect in enhance processes associated with chondrocyte OA pathomechanism. General Significance This review summarises the information available in the literature on the function of components most commonly detected in MSC-conditioned media, as well as the effect of CM on OA chondrocytes in in vitro culture. It also highlights the need to standardise protocols for obtaining CM, and to conduct clinical trials to transfer the effects obtained in vitro to human subjects.
C1 [Rosochowicz, Monika A.; Lach, Michal S.; Richter, Magdalena; Trzeciak, Tomasz] Poznan Univ Med Sci, Dept Orthoped & Traumatol, 28 Czerwca 1956r 135-147 St, PL-61545 Poznan, Poland.
   [Rosochowicz, Monika A.; Lach, Michal S.; Suchorska, Wiktoria M.] Greater Poland Canc Ctr, Radiobiol Lab, Garbary 15 St, PL-61866 Poznan, Poland.
   [Suchorska, Wiktoria M.] Poznan Univ Med Sci, Dept Electroradiol, Garbary 15 St, PL-61866 Poznan, Poland.
C3 Poznan University of Medical Sciences; Wielkopolskie Centrum Onkologii;
   Poznan University of Medical Sciences
RP Rosochowicz, MA (corresponding author), Poznan Univ Med Sci, Dept Orthoped & Traumatol, 28 Czerwca 1956r 135-147 St, PL-61545 Poznan, Poland.; Rosochowicz, MA (corresponding author), Greater Poland Canc Ctr, Radiobiol Lab, Garbary 15 St, PL-61866 Poznan, Poland.
EM monika.rosochowicz@wco.pl
RI Rosochowicz-Kamińska, Monika Anna/GZG-9483-2022; Suchorska,
   Wiktoria/CAG-0479-2022
OI Rosochowicz-Kamińska, Monika Anna/0000-0002-9289-3103; Lach,
   Michał/0000-0002-3615-3768; 
FU National Science Centre [UMO-2019/33/B/NZ5/01989]
FX This research was funded by the National Science Centre based on
   decision no. UMO-2019/33/B/NZ5/01989.
CR AbuBakr N, 2022, HELIYON, V8, DOI 10.1016/j.heliyon.2022.e10857
   Alan M., 2021, TXB PEDIAT RHEUMATOL, DOI DOI 10.1007/978-90-481-2888-4
   Alexandrushkina N, 2020, INT J MOL SCI, V21, DOI 10.3390/ijms21155567
   Alvarez RH, 2006, MAYO CLIN PROC, V81, P1241, DOI 10.4065/81.9.1241
   Amable PR, 2014, STEM CELL RES THER, V5, DOI 10.1186/scrt442
   Amodeo G, 2021, BRAIN BEHAV IMMUN, V94, P29, DOI 10.1016/j.bbi.2021.03.011
   Basalova N, 2020, CELLS-BASEL, V9, DOI 10.3390/cells9051272
   Beach A, 2014, J OVARIAN RES, V7, DOI 10.1186/1757-2215-7-14
   Blain EJ, 2006, MATRIX BIOL, V25, P398, DOI 10.1016/j.matbio.2006.06.002
   Bobick BE, 2010, J CELL BIOCHEM, V109, P265, DOI 10.1002/jcb.22419
   Bogatcheva NV, 2019, BIOCHEMISTRY-MOSCOW+, V84, P1375, DOI 10.1134/S0006297919110129
   Bollmann M, 2021, OSTEOARTHR CARTILAGE, V29, P280, DOI 10.1016/j.joca.2020.10.009
   Bousnaki M, 2020, STEM CELL REV REP, V16, P1222, DOI 10.1007/s12015-020-09980-x
   Bryk M., 2021, FRONT PHARMACOL, V0, P566, DOI [10.3389/FPHAR.2021, DOI 10.3389/FPHAR.2021]
   Burke J, 2016, STEM CELLS INT, V2016, DOI 10.1155/2016/5802529
   Caplan AI, 2017, STEM CELL TRANSL MED, V6, P1445, DOI 10.1002/sctm.17-0051
   Caplan AI, 2010, TISSUE ENG PT A, V16, P2415, DOI [10.1089/ten.tea.2010.0216, 10.1089/ten.TEA.2010.0216]
   CARROLL GJ, 1993, RHEUMATOL INT, V13, P5, DOI 10.1007/BF00290327
   Casati S, 2021, INT J MOL SCI, V22, DOI 10.3390/ijms22031481
   Cavallo C, 2021, SCI REP-UK, V11, DOI 10.1038/s41598-020-80032-7
   Charlene, 2019, DENT PULP STEM CELL, V25, P78, DOI [10.1089/TEN.TEB.2018.0168, DOI 10.1089/TEN.TEB.2018.0168]
   Chen SY, 2022, STEM CELLS INT, V2022, DOI 10.1155/2022/1779346
   Chen WB, 2019, J TISSUE ENG REGEN M, V13, P1618, DOI 10.1002/term.2916
   Chen X, 2020, ARTHRITIS RES THER, V22, DOI 10.1186/s13075-020-02325-6
   Chia SL, 2009, ARTHRITIS RHEUM-US, V60, P2019, DOI 10.1002/art.24654
   Chuang TJ, 2012, J TRAUMA ACUTE CARE, V73, P1161, DOI 10.1097/TA.0b013e318265d128
   Cici D, 2019, INT J MOL SCI, V20, DOI 10.3390/ijms20225552
   clinicaltrials, SEARCH CONDITIONED M
   Cope PJ, 2019, OSTEOARTHR CARTILAGE, V27, P230, DOI 10.1016/j.joca.2018.09.016
   Cosenza S, 2017, SCI REP-UK, V7, DOI 10.1038/s41598-017-15376-8
   Csobonyeiova M, 2021, BIOMEDICINES, V9, DOI 10.3390/biomedicines9020186
   D'Arrigo D, 2019, J CLIN MED, V8, DOI 10.3390/jcm8111867
   Dai J, 2020, SIGNAL TRANSDUCT TAR, V5, DOI 10.1038/s41392-020-00261-0
   De Benedetti F, 2006, ARTHRITIS RHEUM, V54, P3551, DOI 10.1002/art.22175
   De Miguel MP, 2012, CURR MOL MED, V12, P574
   Demoor M, 2014, BBA-GEN SUBJECTS, V1840, P2414, DOI 10.1016/j.bbagen.2014.02.030
   Dimik M, 2023, DRUG DELIV TRANSL RE, V13, P473, DOI 10.1007/s13346-022-01225-3
   Dominici M, 2006, CYTOTHERAPY, V8, P315, DOI 10.1080/14653240600855905
   Dong JS, 2021, J PAIN RES, V14, P297, DOI 10.2147/JPR.S291472
   Duan A, 2021, STEM CELL RES THER, V12, DOI 10.1186/s13287-021-02507-2
   Eleuteri S, 2019, INT J MOL SCI, V20, DOI 10.3390/ijms20184597
   Esmaeili A, 2022, SCI REP-UK, V12, DOI 10.1038/s41598-022-22592-4
   Fais S, 2013, BIOL CHEM, V394, P1, DOI 10.1515/hsz-2012-0236
   Famian MH, 2017, ADV PHARM BULL, V7, P123, DOI 10.15171/apb.2017.016
   Fernández-Pernas P, 2020, EUR CELLS MATER, V40, P88, DOI 10.22203/eCM.v040a06
   García-Bernal D, 2021, FRONT CELL DEV BIOL, V9, DOI 10.3389/fcell.2021.650664
   Giannasi C, 2021, STEM CELLS INT, V2021, DOI 10.1155/2021/3086122
   Golchin A, 2022, STEM CELL REV REP, V18, P1892, DOI 10.1007/s12015-021-10309-5
   Gómez-Aristizábal A, 2017, OSTEOARTHR CARTILAGE, V25, P737, DOI 10.1016/j.joca.2016.11.010
   Gomoll AH, 2012, KNEE SURG SPORT TR A, V20, P450, DOI 10.1007/s00167-011-1780-x
   Gorgun C, 2021, STEM CELL TRANSL MED, V10, P1680, DOI 10.1002/sctm.21-0107
   Gunawardena TNA, 2019, J TISSUE ENG REGEN M, V13, P569, DOI 10.1002/term.2806
   Guo Q, 2021, EXP MOL PATHOL, V118, DOI 10.1016/j.yexmp.2020.104576
   Hannocks MJ, 2019, MATRIX BIOL, V75-76, P102, DOI 10.1016/j.matbio.2017.11.007
   Harding CV, 2013, J CELL BIOL, V200, P367, DOI 10.1083/jcb.201212113
   Hosseini-Beheshti E, 2012, MOL CELL PROTEOMICS, V11, P863, DOI 10.1074/mcp.M111.014845
   Hsieh CT, 2016, J IMMUNOTHER, V39, P153, DOI 10.1097/CJI.0000000000000117
   Hulme Charlotte H, 2021, Emerg Top Life Sci, V5, P575, DOI [10.1042/etls20210015, 10.1042/ETLS20210015]
   Jamshidi E, 2021, STEM CELL REV REP, V17, P176, DOI 10.1007/s12015-020-10109-3
   Jia D, 2019, MOL MED REP, V19, P4388, DOI 10.3892/mmr.2019.10076
   Kalinina N, 2015, STEM CELL RES THER, V6, DOI 10.1186/s13287-015-0209-8
   Kang SJ, 2019, IMMUNITY, V50, P1007, DOI 10.1016/j.immuni.2019.03.026
   Kapoor M, 2011, NAT REV RHEUMATOL, V7, P33, DOI 10.1038/nrrheum.2010.196
   Kawasaki Y, 2008, NAT MED, V14, P331, DOI 10.1038/nm1723
   Kay AG, 2017, SCI REP-UK, V7, DOI 10.1038/s41598-017-18144-w
   KEY LL, 1995, NEW ENGL J MED, V332, P1594, DOI 10.1056/NEJM199506153322402
   Kholodenko I V., 2013, J Regen Med Tissue Eng, V2, P2, DOI [10.7243/2050-1218-2-4, DOI 10.7243/2050-1218-2-4, 10.7243/2050-1218-2-4.]
   Kichenbrand C, 2019, TISSUE ENG PART B-RE, V25, P78, DOI [10.1089/ten.teb.2018.0168, 10.1089/ten.TEB.2018.0168]
   Kim M, 2021, TISSUE ENG REGEN MED, V18, P525, DOI 10.1007/s13770-020-00324-x
   Kim M, 2019, P NATL ACAD SCI USA, V116, P1569, DOI 10.1073/pnas.1815447116
   Kim S, 2021, KIDNEY INT, V100, P570, DOI 10.1016/j.kint.2021.04.039
   Kim YG, 2020, BIOTECHNOL J, V15, DOI 10.1002/biot.202000082
   Knight BE, 2019, FRONT MOL NEUROSCI, V12, DOI 10.3389/fnmol.2019.00220
   Konala VBR, 2020, IN VITRO CELL DEV-AN, V56, P689, DOI 10.1007/s11626-020-00501-1
   Kotake S, 2005, EUR J IMMUNOL, V35, P3353, DOI 10.1002/eji.200526141
   Kucharzewska P, 2013, J EXTRACELL VESICLES, V2, DOI 10.3402/jev.v2i0.20304
   Kurakazu I, 2021, OSTEOARTHR CARTILAGE, V29, P1600, DOI 10.1016/j.joca.2021.07.015
   Kusuma Hanna Sari Widya, 2020, Avicenna Journal of Medical Biotechnology, V12, P172
   Lach MS, 2022, CELLS-BASEL, V11, DOI 10.3390/cells11030529
   Lee K, 2022, CLIN EXP RHEUMATOL, V40, P999, DOI [10.55563/clinexprheumatol/mkbvch, 10.55563/clinexprheumatol/mkbvch]
   Lee YH, 2020, INT J MOL SCI, V21, DOI 10.3390/ijms21041541
   Lee Y, 2021, STEM CELLS INT, V2021, DOI 10.1155/2021/6694299
   Legosz P, 2020, OPEN MED-WARSAW, V15, P366, DOI 10.1515/med-2020-0402
   Lener T, 2015, J EXTRACELL VESICLES, V4, DOI 10.3402/jev.v4.30087
   Li CZ, 2021, BMC MUSCULOSKEL DIS, V22, DOI 10.1186/s12891-021-04188-7
   Li CL, 2022, J ORTHOP SURG RES, V17, DOI 10.1186/s13018-022-03437-2
   Li JH, 2015, J EXTRACELL VESICLES, V4, DOI 10.3402/jev.v4.26883
   Li KL, 2022, J NANOBIOTECHNOL, V20, DOI 10.1186/s12951-021-01236-1
   Li PD, 2022, ANN TRANSL MED, V10, DOI 10.21037/atm-22-3912
   Li SL, 2021, J NANOBIOTECHNOL, V19, DOI 10.1186/s12951-021-00940-2
   Li SS, 2020, FRONT BIOENG BIOTECH, V8, DOI 10.3389/fbioe.2020.603598
   Li WJ, 2020, EXP THER MED, V20, P2631, DOI 10.3892/etm.2020.9022
   Li ZH, 2021, FRONT CELL DEV BIOL, V9, DOI 10.3389/fcell.2021.720477
   Lin YM, 2012, PLOS ONE, V7, DOI 10.1371/journal.pone.0049999
   Liu Q, 2019, PEERJ, V7, DOI 10.7717/peerj.6734
   Liu SQ, 2019, STEM CELLS, V37, P779, DOI 10.1002/stem.2996
   Liu YB, 2018, CELL CYCLE, V17, P2411, DOI 10.1080/15384101.2018.1526603
   Loo SJQ, 2021, BIOMED REP, V15, DOI 10.3892/br.2021.1443
   LOTZ M, 1992, J CLIN INVEST, V90, P888, DOI 10.1172/JCI115964
   Lozito TP, 2011, J CELL PHYSIOL, V226, P385, DOI 10.1002/jcp.22344
   Lu JP, 2021, J ORTHOP SURG RES, V16, DOI 10.1186/s13018-021-02547-7
   Madrigal M, 2014, J TRANSL MED, V12, DOI 10.1186/s12967-014-0260-8
   Maffioli E, 2017, J PROTEOMICS, V166, P115, DOI 10.1016/j.jprot.2017.07.012
   Maguire Greg, 2013, Commun Integr Biol, V6, pe26631, DOI 10.4161/cib.26631
   Makridakis M, 2013, BBA-PROTEINS PROTEOM, V1834, P2380, DOI 10.1016/j.bbapap.2013.01.032
   Malekpour K, 2022, STEM CELL REV REP, V18, P933, DOI 10.1007/s12015-021-10185-z
   Manferdini C, 2015, OSTEOARTHR CARTILAGE, V23, P2045, DOI 10.1016/j.joca.2015.03.025
   Mao GP, 2018, STEM CELL RES THER, V9, DOI 10.1186/s13287-018-1004-0
   Marlina M, 2021, BIOSCIENCE REP, V41, DOI 10.1042/BSR20202038
   Masuko K, 2009, OPEN ACCESS RHEUMATO, V1, P9
   Mattiuzzo E, 2021, PHARMACEUTICALS-BASE, V14, DOI 10.3390/ph14030286
   Maumus M, 2013, BIOCHIMIE, V95, P2229, DOI 10.1016/j.biochi.2013.04.017
   Medvedeva EV, 2018, INT J MOL SCI, V19, DOI 10.3390/ijms19082366
   Mehana ESE, 2019, LIFE SCI, V234, DOI 10.1016/j.lfs.2019.116786
   Mosig RA, 2007, HUM MOL GENET, V16, P1113, DOI 10.1093/hmg/ddm060
   Muhammad SA, 2020, PLOS ONE, V15, DOI 10.1371/journal.pone.0238449
   Murphy C, 2018, ADV EXP MED BIOL, V1079, P55, DOI [10.2147/ahct.s122157, 10.1007/5584_2017_141]
   Nagao M, 2017, SCI REP-UK, V7, DOI 10.1038/s41598-017-13417-w
   Nakahara H, 2003, ARTHRITIS RHEUM-US, V48, P1521, DOI 10.1002/art.11143
   Nakamura T, 2011, J GASTROEN HEPATOL, V26, P188, DOI 10.1111/j.1440-1746.2010.06549.x
   Nees TA, 2019, J CLIN MED, V8, DOI 10.3390/jcm8091343
   Nguyen T. H., 2022, ARAB J CHEM, V13, P1
   Niada S, 2019, STEM CELL RES, V38, DOI 10.1016/j.scr.2019.101463
   Niada S, 2018, STEM CELLS INT, V2018, DOI 10.1155/2018/7309031
   Nosrat IV, 2001, DEV BIOL, V238, P120, DOI 10.1006/dbio.2001.0400
   Nummenmaa E, 2021, INT J MOL SCI, V22, DOI 10.3390/ijms22010087
   Ogasawara N, 2020, OSTEOARTHR CARTILAGE, V28, P831, DOI 10.1016/j.joca.2020.03.010
   Okunishi K, 2007, J IMMUNOL, V179, P5504, DOI 10.4049/jimmunol.179.8.5504
   Pan CZ, 2021, FRONT BIOENG BIOTECH, V9, DOI 10.3389/fbioe.2021.772002
   Parvizi J., 2010, High Yield Orthopaedics, P80, DOI DOI 10.1016/B978-1-4160-0236-9.00050-X
   Pawitan JA, 2014, BIOMED RES INT, V2014, DOI 10.1155/2014/965849
   Peláez P, 2021, BIOMEDICINES, V9, DOI 10.3390/biomedicines9111726
   Pirosa A, 2021, INT J MOL SCI, V22, DOI 10.3390/ijms22179581
   Platas J, 2016, AGING-US, V8, P1703, DOI 10.18632/aging.101007
   Pu Y., 2023, DIABETES CARE, DOI DOI 10.1007/S12015-022-10499
   Qin HJ, 2019, BONE, V125, P140, DOI 10.1016/j.bone.2019.05.010
   Qiu B, 2020, J CELL MOL MED, V24, P10855, DOI 10.1111/jcmm.15714
   Ragni E, 2020, STEM CELL RES THER, V11, DOI 10.1186/s13287-020-01677-9
   Ramasamy TS, 2021, FRONT CELL DEV BIOL, V9, DOI 10.3389/fcell.2021.625497
   Ratajczak MZ, 2012, LEUKEMIA, V26, P1166, DOI 10.1038/leu.2011.389
   Ratajczak MZ, 2021, STEM CELL REV REP, V17, P502, DOI 10.1007/s12015-021-10138-6
   Rodriguez-Fontenla C, 2014, ARTHRITIS RHEUMATOL, V66, P940, DOI 10.1002/art.38300
   Roma-Rodrigues C, 2014, BIOMED RES INT-UK, V2014, DOI 10.1155/2014/179486
   Sagaradze G, 2019, INT J MOL SCI, V20, DOI 10.3390/ijms20071656
   Sakata R, 2015, TISSUE ENG PART B-RE, V21, P461, DOI [10.1089/ten.teb.2014.0661, 10.1089/ten.TEB.2014.0661]
   Sampey GC, 2014, J NEUROVIROL, V20, P199, DOI 10.1007/s13365-014-0238-6
   Santoro A, 2015, PLOS ONE, V10, DOI 10.1371/journal.pone.0135979
   Seyedaghamiri F, 2022, CELL COMMUN SIGNAL, V20, DOI 10.1186/s12964-022-00919-y
   Simental-Mendia M., 2020, MOL MED REP
   Simons M, 2009, CURR OPIN CELL BIOL, V21, P575, DOI 10.1016/j.ceb.2009.03.007
   SOLURSH M, 1973, DEV BIOL, V30, P279, DOI 10.1016/0012-1606(73)90089-4
   Stracke JO, 2000, J BIOL CHEM, V275, P14809, DOI 10.1074/jbc.275.20.14809
   Su V.Y., 2021, Int. J. Mol. Sci., V22
   Succar P, 2015, STEM CELLS INT, V2015, DOI 10.1155/2015/421253
   Sun YJ, 2021, STEM CELL RES THER, V12, DOI 10.1186/s13287-021-02362-1
   Tao SC, 2021, BIOACT MATER, V6, P4455, DOI 10.1016/j.bioactmat.2021.04.031
   Tao SC, 2017, THERANOSTICS, V7, P180, DOI 10.7150/thno.17133
   Thomas BL, 2021, J EXTRACELL VESICLES, V10, DOI 10.1002/jev2.12088
   Tian ZS, 2021, FRONT PHARMACOL, V12, DOI 10.3389/fphar.2021.669213
   Titz B, 2004, CELL MOL LIFE SCI, V61, P1826, DOI 10.1007/s00018-004-4105-0
   Tjalsma H, 2004, MICROBIOL MOL BIOL R, V68, P207, DOI 10.1128/MMBR.68.2.207-233.2004
   Tonomura H, 2020, INT J MOL SCI, V21, DOI 10.3390/ijms21228717
   Tsai CH, 2021, CELL DEATH DIS, V12, DOI 10.1038/s41419-021-04136-2
   Usami Y, 2016, LAB INVEST, V96, P186, DOI 10.1038/labinvest.2015.142
   Uzieliene I, 2021, FRONT BIOENG BIOTECH, V8, DOI 10.3389/fbioe.2020.618399
   Vaughan DE, 2005, J THROMB HAEMOST, V3, P1879, DOI 10.1111/j.1538-7836.2005.01420.x
   Vinatier C, 2009, CURR STEM CELL RES T, V4, P318, DOI 10.2174/157488809789649205
   Vincent T, 2002, P NATL ACAD SCI USA, V99, P8259, DOI 10.1073/pnas.122033199
   Visse R, 2003, CIRC RES, V92, P827, DOI 10.1161/01.RES.0000070112.80711.3D
   Vonk LA, 2018, THERANOSTICS, V8, P906, DOI 10.7150/thno.20746
   Vu TH, 2001, NAT GENET, V28, P202, DOI 10.1038/90023
   Wakao S, 2011, P NATL ACAD SCI USA, V108, P9875, DOI 10.1073/pnas.1100816108
   Wakitani S, 1997, ACTA ORTHOP SCAND, V68, P474, DOI 10.3109/17453679708996266
   Wan S, 2022, CARTILAGE, V13, DOI 10.1177/19476035221077401
   Wang H, 2022, CELLS-BASEL, V11, DOI 10.3390/cells11172766
   Wang KP, 2020, MOL THER-NUCL ACIDS, V22, P1078, DOI 10.1016/j.omtn.2020.09.014
   Wang M, 2017, NANOTECHNOLOGY, V28, P1, DOI [10.1088/1361-6528/aa6bb5, 10.1038/ncomms15972]
   Wang SD, 2020, AGING-US, V12, P19546, DOI 10.18632/aging.103904
   Wang WG, 2014, BIRTH DEFECTS RES C, V102, P37, DOI 10.1002/bdrc.21058
   Wang X, 2012, ARCH ORAL BIOL, V57, P1231, DOI 10.1016/j.archoralbio.2012.02.014
   Wang XH, 2021, FRONT CELL DEV BIOL, V9, DOI 10.3389/fcell.2021.644380
   Wang Y, 2006, RHEUMATOLOGY, V45, P79, DOI 10.1093/rheumatology/kei108
   Wang YN, 2021, FRONT CELL DEV BIOL, V9, DOI 10.3389/fcell.2021.656153
   Wang YQ, 2001, CHINESE MED J-PEKING, V114, P723
   Widowati W, 2014, BIOMARK GENOM MED, V6, P43, DOI 10.1016/j.bgm.2014.02.001
   Woetzel D, 2014, ARTHRITIS RES THER, V16, DOI 10.1186/ar4526
   Wong PKK, 2003, ARTHRITIS RHEUM-US, V48, P1177, DOI 10.1002/art.10943
   Wróblewska JP, 2022, FRONT CELL DEV BIOL, V10, DOI 10.3389/fcell.2022.1008901
   Xia QQ, 2021, BIOENGINEERED, V12, P11225, DOI 10.1080/21655979.2021.1995580
   Yan LT, 2021, J ORTHOP TRANSL, V26, P111, DOI 10.1016/j.jot.2020.03.005
   Yang HW, 2022, STEM CELLS INT, V2022, DOI 10.1155/2022/5760107
   Ye L, 2013, CURR CARDIOL REV, V9, P63, DOI 10.2174/1573403X11309010008
   Ye P, 2022, STEM CELLS INT, V2022, DOI 10.1155/2022/9455152
   Yoshimura S, 2003, J CLIN INVEST, V112, P1202, DOI 10.1172/JCI200316618
   Zavatti M, 2020, BIOFACTORS, V46, P106, DOI 10.1002/biof.1576
   Zhang JY, 2020, AGING-US, V12, P25138, DOI 10.18632/aging.104110
   Zhang L, 2021, J CELL MOL MED, V25, P2148, DOI 10.1111/jcmm.16192
   Zheng L, 2021, CLIN RHEUMATOL, V40, P4279, DOI 10.1007/s10067-021-05766-9
   Zheng X, 2017, J MOL MED, V95, P615, DOI 10.1007/s00109-017-1516-6
   Zhou H., 2022, Stem Cell Research Therapy, V13, P1, DOI [10.1186/s13287, DOI 10.1186/S13287]
   Zhou Y, 2021, CELL DEATH DISCOV, V7, DOI 10.1038/s41420-021-00418-y
   Zhou Y, 2018, INT J MOL MED, V41, P473, DOI 10.3892/ijmm.2017.3199
   Zhu LF, 2020, CELL CYCLE, V19, P1727, DOI 10.1080/15384101.2020.1769301
   Zhu PF, 2021, J CELL MOL MED, V25, P7472, DOI 10.1111/jcmm.16779
   Zhu Y, 2017, STEM CELL RES THER, V8, DOI 10.1186/s13287-017-0510-9
   Zisa D, 2009, BIOCHEM BIOPH RES CO, V390, P834, DOI 10.1016/j.bbrc.2009.10.058
NR 206
TC 19
Z9 22
U1 0
U2 11
PU SPRINGER
PI NEW YORK
PA ONE NEW YORK PLAZA, SUITE 4600, NEW YORK, NY, UNITED STATES
SN 2629-3269
EI 2629-3277
J9 STEM CELL REV REP
JI Stem Cell Rev. Rep.
PD JUL
PY 2023
VL 19
IS 5
BP 1185
EP 1213
DI 10.1007/s12015-023-10517-1
EA FEB 2023
PG 29
WC Cell & Tissue Engineering; Cell Biology; Medicine, Research &
   Experimental
WE Science Citation Index Expanded (SCI-EXPANDED)
SC Cell Biology; Research & Experimental Medicine
GA N3FE3
UT WOS:000933706800001
PM 36790694
OA Green Submitted, hybrid
DA 2026-02-11
ER

PT J
AU Chen, J
   Tan, Y
   Chen, ZF
   Yang, HW
   Li, XD
   Long, XD
   Han, YY
   Yang, J
AF Chen, Jing
   Tan, Ya
   Chen, Zhifeng
   Yang, Hongwei
   Li, Xiaodi
   Long, Xiaodong
   Han, Yangyun
   Yang, Jian
TI Exosomes derived from primary cartilage stem/progenitor cells promote
   the repair of osteoarthritic chondrocytes by modulating immune responses
SO INTERNATIONAL IMMUNOPHARMACOLOGY
LA English
DT Article
DE Cartilage stem/progenitor cells; Exosomes; Osteoarthritis; Cartilage
   repair; Immunomodulation; Transcriptomics
ID EXTRACELLULAR VESICLES; RNA SURVEILLANCE; COX-2
AB Background: Exosomes derived from primary chondrogenic stem/progenitor cells (CSPCs-EXOs) show promise in cartilage repair due to their immunomodulatory and regenerative properties. However, their specific therapeutic potential in osteoarthritis (OA), especially in modulating immune responses and enhancing chondrocyte function, requires further exploration. This study aims to clarify CSPCs-EXOs' effects on OA by investigating their role in chondrocyte proliferation, migration, inflammation inhibition, and cartilage regeneration. Methods: A rat model of osteoarthritis was established using monosodium iodoacetate (MIA). CSPCs-EXOs were isolated and characterized before being administered to the OA rats. Comprehensive transcriptomic analysis was conducted to identify differentially expressed genes (DEGs) and signaling pathways influenced by CSPCs-EXOs. Histopathological evaluation of cartilage tissue, immunohistochemistry, and in vitro assays were performed to assess chondrocyte proliferation, migration, inflammation, and intracellular environmental changes. Results: CSPCs-EXOs treatment significantly reduced OA-induced cartilage damage, shown by improved histopathological features, increased chondrocyte proliferation, migration, and enhanced cartilage matrix integrity. CSPCs-EXOs uniquely modulated immune pathways and enhanced cellular repair, setting them apart from traditional treatments. Transcriptomic analysis revealed regulation of immune response, inflammation, oxidative stress, and DNA repair pathways. CSPCs-EXOs downregulated inflammatory cytokines (TNF, IL-17) and upregulated pathways for cellular proliferation, migration, and metabolism. They also altered splicing patterns of DNA repair enzymes, indicating a role in boosting repair mechanisms. Conclusions: CSPCs-EXOs promote cartilage repair in osteoarthritis by modulating immune responses, inhibiting inflammation, and improving the intracellular environment. These findings emphasize their innovative therapeutic potential and offer key insights into their regenerative mechanisms, positioning CSPCs-EXOs as a promising strategy for OA treatment and a foundation for future clinical applications in cartilage tissue engineering and regenerative medicine.
C1 [Chen, Jing; Tan, Ya; Chen, Zhifeng; Long, Xiaodong; Han, Yangyun; Yang, Jian] Peoples Hosp Deyang City, Sichuan Clin Res Ctr Neurol Dis, Dept Neurosurg, Deyang, Peoples R China.
   [Chen, Jing; Tan, Ya; Chen, Zhifeng; Long, Xiaodong; Han, Yangyun; Yang, Jian] Nantong Univ, Affiliated Hosp, Coinnovat Ctr Neuroregenerat, Key Lab Neuroregenerat Jiangsu, Nantong, Peoples R China.
   [Chen, Jing; Tan, Ya; Chen, Zhifeng; Long, Xiaodong; Han, Yangyun; Yang, Jian] Nantong Univ, Affiliated Hosp, Minist Educ, Nantong, Peoples R China.
   [Chen, Jing; Tan, Ya; Chen, Zhifeng; Long, Xiaodong; Han, Yangyun; Yang, Jian] Nantong Univ, Affiliated Hosp, Dept Orthoped, Nantong, Peoples R China.
   [Yang, Hongwei] Nantong Univ, Affiliated Nantong Hosp 3, Nantong Peoples Hosp 3, Nantong, Peoples R China.
   [Li, Xiaodi] Nanjing Univ Chinese Med, Nanjing Hosp Chinese Med, Chinese Med Modernizat & Big Data Res Ctr, Nanjing, Peoples R China.
C3 Nantong University; Nantong University; Nantong University; Nantong
   University; Nanjing University of Chinese Medicine
RP Long, XD; Han, YY; Yang, J (corresponding author), Peoples Hosp Deyang City, Sichuan Clin Res Ctr Neurol Dis, Dept Neurosurg, Deyang, Peoples R China.; Long, XD; Han, YY; Yang, J (corresponding author), Nantong Univ, Affiliated Hosp, Coinnovat Ctr Neuroregenerat, Key Lab Neuroregenerat Jiangsu, Nantong, Peoples R China.; Long, XD; Han, YY; Yang, J (corresponding author), Nantong Univ, Affiliated Hosp, Minist Educ, Nantong, Peoples R China.; Long, XD; Han, YY; Yang, J (corresponding author), Nantong Univ, Affiliated Hosp, Dept Orthoped, Nantong, Peoples R China.
EM lxd960280@163.com; 154429038@qq.com; dna2009@ntu.edu.cn
RI ; Yang, Hongwei/MSX-5394-2025; Yang, Jian/GYE-2288-2022
OI Chen, Jing/0000-0002-6284-2858; Yang, Hongwei/0000-0001-7667-5504; Yang,
   Jian/0000-0001-6318-8854
FU High-level teaching staff construction and talent training project of
   the Open University of China [221278]; Nantong University Talent
   Cultivation Support Project [135424624019]; Jiangsu Provincial Key
   Medical Center and Priority Academic Program Development of Jiangsu
   Higher Education Institutions (PAPD)
FX This work was supported by the High-level teaching staff construction
   and talent training project of the Open University of China (Grant
   No.221278) , the Nantong University Talent Cultivation Support Project
   (Grant No. 135424624019) and the Jiangsu Provincial Key Medical Center
   and Priority Academic Program Development of Jiangsu Higher Education
   Institutions (PAPD) .
CR Acs-Szabo L, 2023, J FUNGI, V9, DOI 10.3390/jof9050550
   Alcaide-Ruggiero L, 2023, INT J MOL SCI, V24, DOI 10.3390/ijms241310824
   Amatu A, 2013, CLIN CANCER RES, V19, P2265, DOI 10.1158/1078-0432.CCR-12-3518
   Bakinowska E, 2023, CELLS-BASEL, V12, DOI 10.3390/cells12232716
   Barile L, 2014, CARDIOVASC RES, V103, P530, DOI 10.1093/cvr/cvu167
   Berman AY, 2023, J CELL BIOL, V222, DOI 10.1083/jcb.202204102
   Bulygin KN, 2022, BBA-GENE REGUL MECH, V1865, DOI 10.1016/j.bbagrm.2022.194842
   Cao DS, 2007, AM J RESP CELL MOL, V37, P232, DOI 10.1165/rcmb.2006-0449OC
   Cheng JC, 2022, FRONT PHYSIOL, V13, DOI 10.3389/fphys.2022.954454
   Cioccoloni G, 2015, INT J ONCOL, V47, P764, DOI 10.3892/ijo.2015.3025
   Clancy J, 2018, CANCER J, V24, P65, DOI 10.1097/PPO.0000000000000306
   Deelchand DK, 2020, NEUROBIOL AGING, V95, P168, DOI 10.1016/j.neurobiolaging.2020.07.017
   Deshpande SSS, 2023, MOL REPROD DEV, V90, P109, DOI 10.1002/mrd.23660
   Enkhbat G, 2022, BIOCHEM BIOPH RES CO, V590, P27, DOI 10.1016/j.bbrc.2021.12.073
   Evenbratt H, 2022, CELL REGEN, V11, DOI 10.1186/s13619-021-00104-5
   Fischer S, 2021, APPL SCI-BASEL, V11, DOI 10.3390/app11167520
   Foo JB, 2021, PHARMACEUTICALS-BASE, V14, DOI 10.3390/ph14111093
   Ghimire S, 2021, PLOS ONE, V16, DOI 10.1371/journal.pone.0252354
   Guo WT, 2022, CNS NEUROSCI THER, V28, P1993, DOI 10.1111/cns.13936
   Heirani-Tabasi A, 2021, BIOMED MATER, V16, DOI 10.1088/1748-605X/ac0cbf
   Hevesi M, 2021, INT ORTHOP, V45, P319, DOI 10.1007/s00264-020-04789-2
   Jaabar IL, 2022, NANOSCALE, V14, P8691, DOI 10.1039/d2nr00474g
   Jamar NH, 2017, NUCLEIC ACIDS RES, V45, P6881, DOI 10.1093/nar/gkx306
   Jing XD, 2022, SMALL METHODS, V6, DOI 10.1002/smtd.202101437
   Jing XZ, 2021, J CELL MOL MED, V25, P5671, DOI 10.1111/jcmm.16581
   Alcaraz MJ, 2022, STEM CELL TRANSL MED, V11, P1177, DOI 10.1093/stcltm/szac075
   Kalluri R, 2020, SCIENCE, V367, P640, DOI 10.1126/science.aau6977
   Kazi T, 2022, CELLS-BASEL, V11, DOI 10.3390/cells11020202
   Kim GB, 2021, BIOLOGY-BASEL, V10, DOI 10.3390/biology10040285
   Kourembanas S, 2015, ANNU REV PHYSIOL, V77, P13, DOI 10.1146/annurev-physiol-021014-071641
   Lee HJ, 2019, INT J MOL SCI, V20, DOI 10.3390/ijms20194869
   Lesovaya EA, 2024, CANCERS, V16, DOI 10.3390/cancers16020271
   Li L, 2017, FASEB J, V31, P1067, DOI 10.1096/fj.201600918R
   Li SL, 2021, J NANOBIOTECHNOL, V19, DOI 10.1186/s12951-021-01086-x
   Li ZH, 2021, OXID MED CELL LONGEV, V2021, DOI 10.1155/2021/8868361
   Liang TT, 2019, J CELL PHYSIOL, V234, P19740, DOI 10.1002/jcp.28574
   Lin FH, 2017, Journal of Stem Cell Research & Therapeutics, V3, DOI [10.15406/jsrt.2017.03.00096, 10.15406/jsrt.2017.03.00096, DOI 10.15406/JSRT.2017.03.00096]
   Liu H, 2020, FRONT IMMUNOL, V11, DOI 10.3389/fimmu.2020.01912
   Liu SY, 2022, MOL MED REP, V25, DOI 10.3892/mmr.2022.12615
   Liu WL, 2021, DERMATOL THER, V34, DOI 10.1111/dth.14751
   Liu YB, 2018, CELL CYCLE, V17, P2411, DOI 10.1080/15384101.2018.1526603
   Love MI, 2014, GENOME BIOL, V15, DOI 10.1186/s13059-014-0550-8
   Ma XY, 2023, NANO RES, V16, P6991, DOI 10.1007/s12274-022-5275-5
   Manasanch EE, 2017, NAT REV CLIN ONCOL, V14, P417, DOI [10.1038/nrclinonc.2016.206, 10.1007/s12079-011-0121-7]
   Mathieu M, 2019, NAT CELL BIOL, V21, P9, DOI 10.1038/s41556-018-0250-9
   Mianehsaz E, 2019, STEM CELL RES THER, V10, DOI 10.1186/s13287-019-1445-0
   Mimpen JY, 2023, RHEUMATOLOGY, V62
   Niki T, 2002, AM J PATHOL, V160, P1129, DOI 10.1016/S0002-9440(10)64933-4
   Núñez-Carro C, 2022, INT J MOL SCI, V23, DOI 10.3390/ijms23063355
   Oh M, 2023, NAT COMMUN, V14, DOI 10.1038/s41467-023-41462-9
   Pando A, 2023, GENE, V850, DOI 10.1016/j.gene.2022.146920
   Pohl C, 2019, SCIENCE, V366, P818, DOI 10.1126/science.aax3769
   Ramos YFM, 2024, OSTEOARTHR CARTILAGE, V32, P858, DOI 10.1016/j.joca.2024.02.656
   Robinson MD, 2010, BIOINFORMATICS, V26, P139, DOI 10.1093/bioinformatics/btp616
   Shannon P, 2003, GENOME RES, V13, P2498, DOI 10.1101/gr.1239303
   Sharifulin D, 2012, NUCLEIC ACIDS RES, V40, P3056, DOI 10.1093/nar/gkr1212
   Shen SH, 2014, P NATL ACAD SCI USA, V111, pE5593, DOI 10.1073/pnas.1419161111
   Subramanian A, 2005, P NATL ACAD SCI USA, V102, P15545, DOI 10.1073/pnas.0506580102
   Sun W., 2022, Utilization of an acellular cartilage matrix-based photocrosslinking hydrogel for tracheal cartilage regeneration and circumferential tracheal repair
   Szklarczyk D, 2015, NUCLEIC ACIDS RES, V43, pD447, DOI 10.1093/nar/gku1003
   Wang YX, 2022, NANOTECHNOL REV, V11, P957, DOI 10.1515/ntrev-2022-0052
   Willms E, 2018, FRONT IMMUNOL, V9, DOI 10.3389/fimmu.2018.00738
   Wolin SL, 2019, SCIENCE, V366, P822, DOI 10.1126/science.aax2957
   Xie M, 2020, FRONT IMMUNOL, V11, DOI 10.3389/fimmu.2020.00013
   Xue K, 2021, ADIPOCYTE, V10, P322, DOI 10.1080/21623945.2021.1945210
   Yang Q, 2022, Extracellular Vesicle, V1, P100011, DOI [10.1016/j.vesic.2022.100011, 10.1016/j.vesic.2022.100011]
   Yuan H, 2023, ADV COLLOID INTERFAC, V311, DOI 10.1016/j.cis.2022.102814
   Zeng B, 2021, ADV NUTR, V12, P1006, DOI 10.1093/advances/nmaa124
   Zhang BC, 2022, MEMBRANES-BASEL, V12, DOI 10.3390/membranes12020225
   Zhang JY, 2020, AGING-US, V12, P25138, DOI 10.18632/aging.104110
   Zhang SP, 2019, BIOMATERIALS, V200, P35, DOI 10.1016/j.biomaterials.2019.02.006
   Zhang S, 2019, EPIGENOMICS-UK, V11, P669, DOI 10.2217/epi-2018-0212
   Zhang Y, 2023, NAT COMMUN, V14, DOI 10.1038/s41467-023-38771-4
   Zhao ML, 2023, DNA REPAIR, V126, DOI 10.1016/j.dnarep.2023.103486
   Zheng D, 2022, INT WOUND J, V19, P1023, DOI 10.1111/iwj.13699
   Zhuang Y, 2022, FRONT BIOENG BIOTECH, V10, DOI 10.3389/fbioe.2022.1022368
   Zolotovskaia MA, 2023, DNA REPAIR, V123, DOI 10.1016/j.dnarep.2023.103448
NR 77
TC 10
Z9 10
U1 4
U2 14
PU ELSEVIER
PI AMSTERDAM
PA RADARWEG 29, 1043 NX AMSTERDAM, NETHERLANDS
SN 1567-5769
EI 1878-1705
J9 INT IMMUNOPHARMACOL
JI Int. Immunopharmacol.
PD DEC 25
PY 2024
VL 143
AR 113397
DI 10.1016/j.intimp.2024.113397
EA OCT 2024
PN 2
PG 13
WC Immunology; Pharmacology & Pharmacy
WE Science Citation Index Expanded (SCI-EXPANDED)
SC Immunology; Pharmacology & Pharmacy
GA K5O5P
UT WOS:001344366300001
PM 39461237
DA 2026-02-11
ER

PT J
AU Liu, GG
   Wu, JL
   Chen, GF
   Shang, AQ
AF Liu, Gege
   Wu, Junlu
   Chen, Guofei
   Shang, Anquan
TI The potential therapeutic value and application prospect of engineered
   exosomes in human diseases
SO FRONTIERS IN CELL AND DEVELOPMENTAL BIOLOGY
LA English
DT Review
DE engineered exosomes; diagnostic; treatment; clinical value; application
   prospects
ID CELL-DERIVED EXOSOMES; ACUTE MYOCARDIAL-INFARCTION; STEM-CELLS;
   IN-VITRO; DELIVERY; CANCER; INDUCTION; MIGRATION; MICRORNA; DRUGS
AB Exosomes are tiny vesicles produced by a wide range of cells that contain complex RNA and protein. In the diagnosis, treatment, and prevention of illness, they offer great potential. In vitro engineering technique modifies exosomes to produce designed exosomes that include nucleic acids, proteins, and medicines, and are targeted to particular tissues or cells. Their applications range from tumor imaging and gene therapy to vaccine production and regenerative medicine to targeted medication delivery. Many disciplines have promising futures for using this technology. In this review, we'll look at the potential therapeutic usefulness and use of engineered exosomes in a variety of human illnesses with various systemic manifestations.
C1 [Liu, Gege; Wu, Junlu] Tongji Univ, Shanghai Tongji Hosp, Sch Med, Dept Lab Med, Shanghai, Peoples R China.
   [Wu, Junlu] Ningxia Med Univ, Sch Clin Medcine, Yinchuan, Ningxia, Peoples R China.
   [Chen, Guofei] Suzhou Hosp Integrated Tradit Chinese & Western Me, Dept Lab Med, Suzhou, Peoples R China.
   [Shang, Anquan] Second Peoples Hosp Lianyungang, Dept Lab Med, Lianyungang, Peoples R China.
   [Shang, Anquan] Oncol Hosp Lianyungang, Dept Lab Med, Lianyungang, Peoples R China.
C3 Tongji University; Ningxia Medical University
RP Shang, AQ (corresponding author), Second Peoples Hosp Lianyungang, Dept Lab Med, Lianyungang, Peoples R China.; Shang, AQ (corresponding author), Oncol Hosp Lianyungang, Dept Lab Med, Lianyungang, Peoples R China.
EM shanganquan@tongji.edu.cn
RI Shang, Anquan/K-7456-2015; gege, lemon/AAF-3094-2019
FU Shanghai Yiyuan Rising Star Young Medical Talents Training Grant
   Program; Postdoctoral Science Foundation of China; Medical Research
   Project of Jiangsu Provincial Health and Health Commission;  [2018-JY]; 
   [2020M681399];  [2019179]
FX Funding This work was supported by the Shanghai Yiyuan Rising Star Young
   Medical Talents Training Grant Program (2018-JY), the Postdoctoral
   Science Foundation of China (2020M681399);The Medical Research Project
   of Jiangsu Provincial Health and Health Commission (2019179).
CR Adriano B, 2021, BIOACT MATER, V6, P2479, DOI 10.1016/j.bioactmat.2021.01.009
   Anderson JL, 2017, NEW ENGL J MED, V376, P2053, DOI 10.1056/NEJMra1606915
   Aspe JR, 2014, J EXTRACELL VESICLES, V3, DOI 10.3402/jev.v3.23244
   Bai J, 2020, ASIAN J PHARM SCI, V15, P461, DOI 10.1016/j.ajps.2019.04.002
   Bell GM, 2017, ANN RHEUM DIS, V76, P227, DOI 10.1136/annrheumdis-2015-208456
   Bellavia D, 2017, THERANOSTICS, V7, P1333, DOI 10.7150/thno.17092
   Cao JY, 2020, STEM CELL RES THER, V11, DOI 10.1186/s13287-020-01719-2
   Chen ML, 2021, ANALYST, V146, P1626, DOI 10.1039/d0an02353a
   Di Bonito P, 2019, CANCERS, V11, DOI 10.3390/cancers11020138
   Du JB, 2021, THERANOSTICS, V11, P8185, DOI 10.7150/thno.59121
   Fan BY, 2021, EXP NEUROL, V341, DOI 10.1016/j.expneurol.2021.113694
   Ferrantelli F, 2018, MOL BIOTECHNOL, V60, P773, DOI 10.1007/s12033-018-0114-3
   Gao BY, 2020, ACS CHEM NEUROSCI, V11, P2201, DOI 10.1021/acschemneuro.0c00089
   Gao F, 2020, LIFE SCI, V255, DOI 10.1016/j.lfs.2020.117719
   Gao WW, 2018, EXP NEUROL, V307, P99, DOI 10.1016/j.expneurol.2018.06.001
   Gilligan KE, 2017, INT J MOL SCI, V18, DOI 10.3390/ijms18061122
   György B, 2014, BIOMATERIALS, V35, P7598, DOI 10.1016/j.biomaterials.2014.05.032
   Hajipour H, 2021, LIFE SCI, V275, DOI 10.1016/j.lfs.2021.119351
   Han Q, 2021, THERANOSTICS, V11, P6526, DOI 10.7150/thno.53886
   Hui BQ, 2022, J CELL PHYSIOL, V237, P911, DOI 10.1002/jcp.30566
   Jia G, 2018, BIOMATERIALS, V178, P302, DOI 10.1016/j.biomaterials.2018.06.029
   Kalani A, 2016, INT J BIOCHEM CELL B, V79, P360, DOI 10.1016/j.biocel.2016.09.002
   Kalluri R, 2020, SCIENCE, V367, P640, DOI 10.1126/science.aau6977
   Kase Y, 2021, SCI REP-UK, V11, DOI 10.1038/s41598-021-85242-1
   Kim G, 2021, J CONTROL RELEASE, V330, P684, DOI 10.1016/j.jconrel.2020.12.053
   Kim MS, 2018, NANOMED-NANOTECHNOL, V14, P195, DOI 10.1016/j.nano.2017.09.011
   Kim SM, 2017, J CONTROL RELEASE, V266, P8, DOI 10.1016/j.jconrel.2017.09.013
   Kobayashi M, 2020, BIOCHEM BIOPH RES CO, V527, P153, DOI 10.1016/j.bbrc.2020.04.076
   Kojima R, 2018, NAT COMMUN, V9, DOI 10.1038/s41467-018-03733-8
   Lee ES, 2021, ACTA BIOMATER, V128, P462, DOI 10.1016/j.actbio.2021.04.026
   Li DF, 2016, NAT COMMUN, V7, DOI 10.1038/ncomms10872
   Li WY, 2018, ACS APPL MATER INTER, V10, P5240, DOI 10.1021/acsami.7b17620
   Liang GF, 2020, J NANOBIOTECHNOL, V18, DOI 10.1186/s12951-019-0563-2
   Liang YJ, 2020, ACS APPL MATER INTER, V12, P36938, DOI 10.1021/acsami.0c10458
   Limoni SK, 2019, APPL BIOCHEM BIOTECH, V187, P352, DOI 10.1007/s12010-018-2813-4
   Liu JW, 2018, MOL THER-NUCL ACIDS, V11, P103, DOI 10.1016/j.omtn.2018.01.010
   Liu MC, 2020, FRONT ONCOL, V10, DOI 10.3389/fonc.2020.01453
   Liu SY, 2015, CELL METAB, V22, P606, DOI 10.1016/j.cmet.2015.08.018
   Liu YF, 2021, COMPUT MATH METHOD M, V2021, DOI 10.1155/2021/5517747
   Long Q, 2017, P NATL ACAD SCI USA, V114, pE3536, DOI 10.1073/pnas.1703920114
   Nie HF, 2020, NANOSCALE, V12, P877, DOI 10.1039/c9nr09011h
   Nojehdehi S, 2018, J CELL BIOCHEM, V119, P9433, DOI 10.1002/jcb.27260
   Ohno S, 2013, MOL THER, V21, P185, DOI 10.1038/mt.2012.180
   Ortega A, 2021, PHARMACEUTICS, V13, DOI 10.3390/pharmaceutics13010003
   Pegtel DM, 2019, ANNU REV BIOCHEM, V88, P487, DOI [10.1146/annurev-biochem-013118, 10.1146/annurev-biochem-013118-111902]
   Perets N, 2019, NANO LETT, V19, P3422, DOI 10.1021/acs.nanolett.8b04148
   Quah BJC, 2005, BLOOD CELL MOL DIS, V35, P94, DOI 10.1016/j.bcmd.2005.05.002
   Ran N, 2020, BIOMATERIALS, V236, DOI 10.1016/j.biomaterials.2020.119826
   Rao Q, 2016, HEPATOLOGY, V64, P456, DOI 10.1002/hep.28549
   Ruiss R, 2011, PLOS ONE, V6, DOI 10.1371/journal.pone.0025294
   Srikanth M, 2012, NAT REV NEUROL, V8, P307, DOI 10.1038/nrneurol.2012.76
   Srivastava A, 2018, ADV CANCER RES, V139, P1, DOI 10.1016/bs.acr.2018.04.001
   Sterzenbach U, 2017, MOL THER, V25, P1269, DOI 10.1016/j.ymthe.2017.03.030
   Sun YQ, 2019, J CELL PHYSIOL, V234, P231, DOI 10.1002/jcp.26856
   Tao SC, 2018, DRUG DELIV, V25, P241, DOI 10.1080/10717544.2018.1425774
   Wang B, 2016, MOL THER, V24, P1290, DOI 10.1038/mt.2016.90
   Wang JY, 2021, CLIN TRANSL MED, V11, DOI 10.1002/ctm2.425
   Wang X, 2018, J AM HEART ASSOC, V7, DOI 10.1161/JAHA.118.008737
   Wei XX, 2020, CELL DEATH DIS, V11, DOI 10.1038/s41419-020-02857-4
   Wu GH, 2020, ANGEW CHEM INT EDIT, V59, P4068, DOI 10.1002/anie.201913700
   Xu M, 2021, THERANOSTICS, V11, P8926, DOI 10.7150/thno.62330
   Yang TZ, 2015, PHARM RES-DORDR, V32, P2003, DOI 10.1007/s11095-014-1593-y
   Yang Z, 2021, STEM CELL RES THER, V12, DOI 10.1186/s13287-021-02528-x
   Yao ZX, 2021, J NANOBIOTECHNOL, V19, DOI 10.1186/s12951-021-00906-4
   Yeo RWY, 2013, ADV DRUG DELIVER REV, V65, P336, DOI 10.1016/j.addr.2012.07.001
   Zha Y, 2021, THERANOSTICS, V11, P397, DOI 10.7150/thno.50741
   Zhang ZP, 2021, AGING-US, V13, P5055, DOI 10.18632/aging.202424
   Zheng MN, 2019, BIOCONJUGATE CHEM, V30, P994, DOI 10.1021/acs.bioconjchem.9b00085
   Zhou ST, 2020, NEUROSCIENCE, V441, P184, DOI 10.1016/j.neuroscience.2020.05.046
   Zhou W, 2021, CANCER CELL INT, V21, DOI 10.1186/s12935-021-02157-7
   Zhu SP, 2018, BIOL REV, V93, P469, DOI 10.1111/brv.12353
   Zhu WW, 2021, J NANOBIOTECHNOL, V19, DOI 10.1186/s12951-021-00808-5
NR 72
TC 8
Z9 9
U1 1
U2 19
PU FRONTIERS MEDIA SA
PI LAUSANNE
PA AVENUE DU TRIBUNAL FEDERAL 34, LAUSANNE, CH-1015, SWITZERLAND
SN 2296-634X
J9 FRONT CELL DEV BIOL
JI Front. Cell. Dev. Biol.
PD DEC 1
PY 2022
VL 10
AR 1051380
DI 10.3389/fcell.2022.1051380
PG 12
WC Cell Biology; Developmental Biology
WE Science Citation Index Expanded (SCI-EXPANDED)
SC Cell Biology; Developmental Biology
GA 6Z9CM
UT WOS:000898065600001
PM 36531952
OA Green Submitted, gold
DA 2026-02-11
ER

PT J
AU Koerselman, M
   Morshuis, LCM
   Karperien, M
AF Koerselman, Michelle
   Morshuis, Lisanne C. M.
   Karperien, Marcel
TI The use of peptides, aptamers, and variable domains of heavy chain only
   antibodies in tissue engineering and regenerative medicine
SO ACTA BIOMATERIALIA
LA English
DT Review
DE Tissue engineering; Regenerative medicine; Peptides; Aptamers; VHH
ID EXTRACELLULAR VESICLES; IN-VITRO; TARGETED DELIVERY; CYCLIC-PEPTIDES;
   GROWTH-FACTORS; NANOBODY; HYDROGELS; SELECTION; THERAPY; BINDING
AB Over the years, much research has been focused on the use of small molecules such as peptides or aptamers or more recently on the use of variable antigen-binding domain of heavy chain only antibodies in the field of tissue engineering and regenerative medicine. The use of these molecules originated as an alternative for the larger conventional antibodies, of which most drawbacks are derived from their size and complex structure.In the field of tissue engineering and regenerative medicine, biological functionalities are often conjugated to biomaterials in order to (re-)create an in vivo like situation, especially when bioinert biomaterials are used. Those biomaterials are functionalized with these functionalities for instance for the purpose of cell attachment or cell targeting for targeted drug delivery but also for local enrichment or blocking of ligands such as growth factors or cytokines on the biomaterial surface.In this review, we further refer to peptides, aptamers, and variable antigen-binding domain of heavy chain only antibodies as biological functionalities. Here, we compare these biological functionalities within the field of tissue engineering and regenerative medicine and give an overview of recent work in which these biological functionalities have been explored. We focus on the previously mentioned purposes of the biological functionalities. We will compare structural differences, possible modifications and (chemical) conjugation strategies. In addition, we will provide an overview of biologicals that are, or have been, involved in clinical trials. Finally, we will highlight the challenges of each of these biologicals.
C1 [Koerselman, Michelle; Morshuis, Lisanne C. M.; Karperien, Marcel] Univ Twente, TechMed Inst, Dept Dev BioEngn, Drienerlolaan 5, NL-7522 NB Enschede, Netherlands.
   [Karperien, Marcel] Univ Twente, Dept Dev Bioengn, Drienerlolaan 5, NL-7522 NB Enschede, Netherlands.
C3 University of Twente; University of Twente
RP Karperien, M (corresponding author), Univ Twente, Dept Dev Bioengn, Drienerlolaan 5, NL-7522 NB Enschede, Netherlands.
EM marcel.karperien@utwente.nl
RI ; Karperien, Marcel/AFI-8506-2022
OI Koerselman, Michelle/0000-0001-9451-718X; Karperien,
   Marcel/0000-0003-0751-0604; Morshuis, Lisanne/0000-0003-3286-5351
CR Addi C, 2017, ACTA BIOMATER, V50, P198, DOI 10.1016/j.actbio.2017.01.014
   Al Musaimi O, 2023, PHARMACEUTICALS-BASE, V16, DOI 10.3390/ph16030336
   Al Musaimi O, 2021, PHARMACEUTICALS-BASE, V14, DOI 10.3390/ph14020145
   Al Shaer D, 2022, PHARMACEUTICALS-BASE, V15, DOI 10.3390/ph15020222
   Al-Khersan H, 2019, EXPERT OPIN PHARMACO, V20, P1879, DOI 10.1080/14656566.2019.1636031
   Ali MY, 2020, INT J PHARMACEUT, V575, DOI 10.1016/j.ijpharm.2019.118961
   Alibolandi M, 2017, INT J PHARMACEUT, V519, P352, DOI 10.1016/j.ijpharm.2017.01.044
   Arkenberg MR, 2019, ACTA BIOMATER, V83, P83, DOI 10.1016/j.actbio.2018.11.011
   Bab I, 2002, BIOPOLYMERS, V66, P33, DOI 10.1002/bip.10202
   Bannas P, 2017, FRONT IMMUNOL, V8, DOI 10.3389/fimmu.2017.01603
   Barbon E, 2020, EMBO MOL MED, V12, DOI 10.15252/emmm.201911298
   Barelle C, 2015, ANTIBODIES, V4, P240, DOI 10.3390/antib4030240
   Bayat P, 2018, BIOCHIMIE, V154, P132, DOI 10.1016/j.biochi.2018.09.001
   Bhat ZF, 2015, J FOOD SCI TECH MYS, V52, P5377, DOI 10.1007/s13197-015-1731-5
   Bruckdorfer T, 2004, CURR PHARM BIOTECHNO, V5, P29, DOI 10.2174/1389201043489620
   Cao CM, 2018, ACS APPL MATER INTER, V10, P33078, DOI 10.1021/acsami.8b13518
   Carvalho J, 2019, SCI REP-UK, V9, DOI 10.1038/s41598-019-44388-9
   Chen W, 2015, ACS NANO, V9, P6069, DOI 10.1021/acsnano.5b01203
   Clemmons DR, 2017, PLOS ONE, V12, DOI 10.1371/journal.pone.0179538
   Costa SA, 2019, NANO LETT, V19, P247, DOI 10.1021/acs.nanolett.8b03837
   Coyne J, 2020, J CONTROL RELEASE, V318, P185, DOI 10.1016/j.jconrel.2019.12.026
   Crispim JF, 2018, AM J SPORT MED, V46, P2905, DOI 10.1177/0363546518787507
   Dahr SS, 2007, RETINA-J RET VIT DIS, V27, P150, DOI 10.1097/IAE.0b013e318030a290
   Dammes N, 2020, TRENDS PHARMACOL SCI, V41, P755, DOI 10.1016/j.tips.2020.08.004
   de la Torre BG, 2020, MOLECULES, V25, DOI 10.3390/molecules25102293
   Deloney M, 2020, J CONTROL RELEASE, V323, P47, DOI 10.1016/j.jconrel.2020.04.007
   Deng JC, 2017, MAT SCI ENG C-MATER, V79, P305, DOI 10.1016/j.msec.2017.05.057
   Desmyter A, 2015, CURR OPIN STRUC BIOL, V32, P1, DOI 10.1016/j.sbi.2015.01.001
   Deyle K, 2017, ACCOUNTS CHEM RES, V50, P1866, DOI 10.1021/acs.accounts.7b00184
   Ding L, 2015, THERANOSTICS, V5, P378, DOI 10.7150/thno.10084
   Doerflinger A, 2019, INT J PHARMACEUT, V565, P59, DOI 10.1016/j.ijpharm.2019.04.071
   Doevendans E, 2019, ANTIBODIES, V8, DOI 10.3390/antib8010021
   Duggan S, 2018, DRUGS, V78, P1639, DOI 10.1007/s40265-018-0989-0
   Dumoulin M, 2002, PROTEIN SCI, V11, P500, DOI 10.1110/ps.34602
   Eichhoff AM, 2019, MOL THER-METH CLIN D, V15, P211, DOI 10.1016/j.omtm.2019.09.003
   ELLINGTON AD, 1990, NATURE, V346, P818, DOI 10.1038/346818a0
   Engelberg S, 2019, CELL DEATH DIS, V10, DOI 10.1038/s41419-019-1870-0
   Fosgerau K, 2015, DRUG DISCOV TODAY, V20, P122, DOI 10.1016/j.drudis.2014.10.003
   Gentilucci L, 2010, CURR PHARM DESIGN, V16, P3185, DOI 10.2174/138161210793292555
   Gill I, 1996, ENZYME MICROB TECH, V18, P162, DOI 10.1016/0141-0229(95)00097-6
   Gómez-Seguí I, 2020, EXPERT REV HEMATOL, V13, P1153, DOI 10.1080/17474086.2020.1819230
   Guidotti G, 2017, TRENDS PHARMACOL SCI, V38, P406, DOI 10.1016/j.tips.2017.01.003
   Hade MD, 2023, ACS APPL MATER INTER, V15, DOI 10.1021/acsami.2c20728
   Hamann MV, 2021, PLOS ONE, V16, DOI 10.1371/journal.pone.0261269
   Han CS, 2019, BIOMATER SCI-UK, V7, P2920, DOI 10.1039/c9bm00101h
   Hao DK, 2022, THERANOSTICS, V12, P6021, DOI 10.7150/thno.70448
   Henri JL, 2018, BIOCHIMIE, V145, P34, DOI 10.1016/j.biochi.2017.12.001
   Hou ZG, 2015, CELL RES, V25, P390, DOI 10.1038/cr.2015.7
   Hoy SM, 2021, DRUGS, V81, P1423, DOI 10.1007/s40265-021-01560-8
   Hu XX, 2017, ADV MATER, V29, DOI 10.1002/adma.201605235
   Huang TW, 2023, REGEN THER, V22, P90, DOI 10.1016/j.reth.2022.12.007
   Ishihara M, 2001, J BIOMED MATER RES, V56, P536, DOI 10.1002/1097-4636(20010915)56:4<536::AID-JBM1125>3.0.CO;2-#
   Ishiwatari-Ogata C, 2022, FRONT IMMUNOL, V13, DOI 10.3389/fimmu.2022.853008
   Jayasinghe MK, 2022, THERANOSTICS, V12, P3288, DOI 10.7150/thno.68667
   Jiang WJ, 2018, J MATER CHEM B, V6, P4360, DOI 10.1039/c8tb00670a
   Jovcevska I, 2020, BIODRUGS, V34, P11, DOI 10.1007/s40259-019-00392-z
   Juhl O., 2019, Aptamer-Functionalized Fibrin Hydrogel Improves VEGF Release Kinetics and Enhances Angiogenesis and Osteogenesis in Critically Sized Cranial Defects Aptamer-Functionalized Fibrin Hydrogel Improves VEGF Release, DOI [10.1021/acsbiomaterials.9b01175, DOI 10.1021/ACSBIOMATERIALS.9B01175]
   Kang TH, 2020, FRONT MICROBIOL, V11, DOI 10.3389/fmicb.2020.01927
   Kardani A, 2020, J CELL PHYSIOL, V235, P6887, DOI 10.1002/jcp.29584
   Keam SJ, 2023, DRUGS, V83, P87, DOI 10.1007/s40265-022-01821-0
   Keefe AD, 2010, NAT REV DRUG DISCOV, V9, P537, DOI 10.1038/nrd3141
   Khodabakhsh F, 2018, INT REV IMMUNOL, V37, P316, DOI 10.1080/08830185.2018.1526932
   Kholodenko RV, 2019, CURR MED CHEM, V26, P396, DOI 10.2174/0929867324666170817152554
   Kim HK, 2012, BIOMATERIALS, V33, P7057, DOI 10.1016/j.biomaterials.2012.06.036
   Kim JYJ, 2023, ADV DRUG DELIVER REV, V195, DOI 10.1016/j.addr.2023.114726
   KOHLER G, 1975, NATURE, V256, P495, DOI 10.1038/256495a0
   Kong N, 2018, FRONT PHARMACOL, V9, DOI 10.3389/fphar.2018.00125
   Kooijmans SAA, 2018, NANOSCALE, V10, P2413, DOI 10.1039/c7nr06966a
   Krah S, 2016, IMMUNOPHARM IMMUNOT, V38, P21, DOI 10.3109/08923973.2015.1102934
   Kruspe S, 2017, BIOMEDICINES, V5, DOI 10.3390/biomedicines5030045
   Li F, 2010, MABS-AUSTIN, V2, P466, DOI 10.4161/mabs.2.5.12720
   Li M, 2019, J AM CHEM SOC, V141, P18910, DOI 10.1021/jacs.9b11015
   Li W, 2020, COLLOID SURFACE B, V192, DOI 10.1016/j.colsurfb.2020.111040
   Li Y, 2020, J BIOMED MATER RES B, V108, P2167, DOI 10.1002/jbm.b.34555
   Liang C, 2015, NAT MED, V21, P288, DOI 10.1038/nm.3791
   Liao DS, 2020, OPHTHALMOLOGY, V127, P186, DOI 10.1016/j.ophtha.2019.07.011
   Lincoff AM, 2016, LANCET, V387, P349, DOI 10.1016/S0140-6736(15)00515-2
   Liu WS, 2018, MOL IMMUNOL, V96, P37, DOI 10.1016/j.molimm.2018.02.012
   Liu XH, 2018, TALANTA, V188, P417, DOI 10.1016/j.talanta.2018.05.048
   Luo ZW, 2019, NANOSCALE, V11, P20884, DOI 10.1039/c9nr02791b
   Mandal A, 2018, ADV DRUG DELIVER REV, V126, P67, DOI 10.1016/j.addr.2018.01.008
   Martínez-Jothar L, 2018, J CONTROL RELEASE, V282, P101, DOI 10.1016/j.jconrel.2018.03.002
   MERRIFIELD RB, 1963, J AM CHEM SOC, V85, P2149, DOI 10.1021/ja00897a025
   Meyer C, 2011, J NUCLEIC ACIDS, V2011, DOI 10.4061/2011/904750
   Monegal A, 2009, PROTEIN ENG DES SEL, V22, P273, DOI 10.1093/protein/gzp002
   Moutel S, 2016, ELIFE, V5, DOI 10.7554/eLife.16228
   Mukama O, 2020, TALANTA, V210, DOI 10.1016/j.talanta.2019.120624
   Muttenthaler M, 2021, NAT REV DRUG DISCOV, V20, P309, DOI 10.1038/s41573-020-00135-8
   Muyldermans S, 2001, J Biotechnol, V74, P277
   Muyldermans S, 2016, ENCYCLOPEDIA OF IMMUNOBIOLOGY, VOL 2: MOLECULAR IMMUNOLOGY, P153, DOI 10.1016/B978-0-12-374279-7.05019-0
   Nelson AL, 2010, MABS-AUSTIN, V2, P77, DOI 10.4161/mabs.2.1.10786
   Ng EWM, 2006, NAT REV DRUG DISCOV, V5, P123, DOI 10.1038/nrd1955
   Nik Kamarudin NAA, 2017, BIOMEDICINES, V5, DOI 10.3390/biomedicines5010001
   Oki Y, 2019, BIOMACROMOLECULES, V20, P2350, DOI 10.1021/acs.biomac.9b00333
   Paimard G, 2020, MICROCHIM ACTA, V187, DOI 10.1007/s00604-019-3955-y
   Pansieri J, 2017, NANOMEDICINE-UK, V12, P1675, DOI 10.2217/nnm-2017-0079
   Papp KA, 2021, LANCET, V397, P1564, DOI 10.1016/S0140-6736(21)00440-2
   Perugini V, 2018, J TISSUE ENG REGEN M, V12, pE669, DOI [10.1002/term.2458, 10.1002/term.2340]
   Pham TC, 2021, J EXTRACELL VESICLES, V10, DOI 10.1002/jev2.12057
   Poullin P, 2019, DRUG TODAY, V55, P367, DOI 10.1358/dot.2019.55.6.2989843
   Pützer BM, 2017, ADV DRUG DELIVER REV, V120, P89, DOI 10.1016/j.addr.2017.07.013
   Qiao B, 2019, ANALYST, V144, P3668, DOI 10.1039/c9an00181f
   Rana D, 2023, MATER TODAY BIO, V19, DOI 10.1016/j.mtbio.2023.100551
   ROBERTSON DL, 1990, NATURE, V344, P467, DOI 10.1038/344467a0
   Rong YL, 2023, BIOACT MATER, V23, P328, DOI 10.1016/j.bioactmat.2022.11.011
   Rosenberg JE, 2014, INVEST NEW DRUG, V32, P178, DOI 10.1007/s10637-013-0045-6
   Rouet R, 2018, FRONT IMMUNOL, V9, DOI 10.3389/fimmu.2018.00118
   Ruckman J, 1998, J BIOL CHEM, V273, P20556, DOI 10.1074/jbc.273.32.20556
   Ryman JT, 2017, CPT-PHARMACOMET SYST, V6, P576, DOI 10.1002/psp4.12224
   Safavipour M, 2020, TALANTA, V208, DOI 10.1016/j.talanta.2019.120369
   Sakhtianchi R, 2019, PHARM DEV TECHNOL, V24, P1063, DOI 10.1080/10837450.2019.1569678
   Salvatori R, 2014, PITUITARY, V17, P13, DOI 10.1007/s11102-012-0460-2
   Sanwlani R, 2021, CELLS-BASEL, V10, DOI 10.3390/cells10102663
   Schumacher D, 2018, ANGEW CHEM INT EDIT, V57, P2314, DOI 10.1002/anie.201708459
   Shah SNS, 2020, FRONT CHEM, V8, DOI 10.3389/fchem.2020.00218
   Shen YX, 2018, INT J NANOMED, V13, P537, DOI 10.2147/IJN.S149942
   Shin MK, 2020, BIOSENS BIOELECTRON, V162, DOI 10.1016/j.bios.2020.112254
   Silva-Pilipich N, 2021, MICROORGANISMS, V9, DOI 10.3390/microorganisms9091956
   Simon TM, 2006, SPORTS MED ARTHROSC, V14, P146, DOI 10.1097/00132585-200609000-00006
   Sohrabi C, 2020, NAT REV CHEM, V4, P90, DOI 10.1038/s41570-019-0159-2
   Soler MA, 2019, CHEM COMMUN, V55, P14043, DOI 10.1039/c9cc06182g
   Soler MA, 2017, PHYS CHEM CHEM PHYS, V19, P2740, DOI 10.1039/c6cp07807a
   Son J, 2019, ACTA BIOMATER, V99, P469, DOI 10.1016/j.actbio.2019.08.047
   Song HQ, 2021, ADV FUNCT MATER, V31, DOI 10.1002/adfm.202005978
   Soontornworajit B, 2011, BIOMATERIALS, V32, P6839, DOI 10.1016/j.biomaterials.2011.05.074
   Steeland S, 2016, DRUG DISCOV TODAY, V21, P1076, DOI 10.1016/j.drudis.2016.04.003
   Stejskalová A, 2019, ADV MATER, V31, DOI 10.1002/adma.201806380
   Steven J, 2017, FRONT IMMUNOL, V8, DOI 10.3389/fimmu.2017.01361
   Strebhardt K, 2008, NAT REV CANCER, V8, P473, DOI 10.1038/nrc2394
   Tao H, 2015, ACS APPL MATER INTER, V7, P17076, DOI 10.1021/acsami.5b03605
   Tian T, 2021, THERANOSTICS, V11, P6507, DOI 10.7150/thno.56367
   TUERK C, 1990, SCIENCE, V249, P505, DOI 10.1126/science.2200121
   van Driel PBAA, 2016, J CONTROL RELEASE, V229, P93, DOI 10.1016/j.jconrel.2016.03.014
   Vandghanooni S, 2020, INT J PHARMACEUT, V573, DOI 10.1016/j.ijpharm.2019.118729
   Vivès E, 2008, BBA-REV CANCER, V1786, P126, DOI 10.1016/j.bbcan.2008.03.001
   Wan S, 2017, J AM CHEM SOC, V139, P5289, DOI 10.1021/jacs.7b00319
   Wan Y, 2018, CANCER RES, V78, P798, DOI 10.1158/0008-5472.CAN-17-2880
   Wang F, 2013, INT J MOL SCI, V14, P13447, DOI 10.3390/ijms140713447
   Wang L, 2022, SIGNAL TRANSDUCT TAR, V7, DOI 10.1038/s41392-022-00904-4
   Wang X, 2019, AM J SPORT MED, V47, P2316, DOI 10.1177/0363546519856355
   Wang XY, 2021, J MATER CHEM C, V9, P3749, DOI 10.1039/d0tc05405d
   Wang Y, 2017, ADV DRUG DELIVER REV, V110, P112, DOI 10.1016/j.addr.2016.06.015
   Wang YQ, 2019, NAT COMMUN, V10, DOI 10.1038/s41467-019-10761-5
   Wang YY, 2017, ACS APPL MATER INTER, V9, P30297, DOI 10.1021/acsami.7b05654
   Weng GQ, 2020, J CHEM THEORY COMPUT, V16, P3959, DOI 10.1021/acs.jctc.9b01208
   Wöll S, 2018, EUR J PHARM BIOPHARM, V133, P138, DOI 10.1016/j.ejpb.2018.09.017
   Wu CH, 2016, J BIOMED SCI, V23, DOI 10.1186/s12929-016-0223-x
   Wu Q, 2023, BIOACT MATER, V20, P208, DOI 10.1016/j.bioactmat.2022.05.031
   Xiang YF, 2020, SCIENCE, V370, P1479, DOI 10.1126/science.abe4747
   Xie ST, 2023, J AM CHEM SOC, V145, P7677, DOI 10.1021/jacs.3c00841
   Xu C, 2020, ANAL CHEM, V92, P2088, DOI 10.1021/acs.analchem.9b04596
   Xu YY, 2017, BIOMACROMOLECULES, V18, P3168, DOI 10.1021/acs.biomac.7b00828
   Yan JR, 2015, J NANOBIOTECHNOL, V13, DOI 10.1186/s12951-015-0091-7
   Yerneni SS, 2019, ACS NANO, V13, P10555, DOI 10.1021/acsnano.9b04651
   Zhan HN, 2019, ACS APPL BIO MATER, V2, P2862, DOI 10.1021/acsabm.9b00253
   Zhang QP, 2019, J MATER CHEM B, V7, P1906, DOI 10.1039/c8tb03085e
   Zhang XL, 2016, BIOMACROMOLECULES, V17, P778, DOI 10.1021/acs.biomac.5b01511
   Zhang Y, 2019, MOLECULES, V24, DOI 10.3390/molecules24050941
   Zhao N, 2019, ACS APPL MATER INTER, V11, P18123, DOI 10.1021/acsami.9b02462
   Zhao N, 2019, CHEM MATER, V31, P1006, DOI 10.1021/acs.chemmater.8b04486
   Zhao N, 2017, MACROMOL BIOSCI, V17, DOI 10.1002/mabi.201700201
   Zhao Yue, 2018, Drugs Context, V7, P212532, DOI [10.7573/dic.212532, 10.7573/dic.212532]
   Zhou JH, 2017, NAT REV DRUG DISCOV, V16, P181, DOI 10.1038/nrd.2016.199
   Zielonka S, 2015, MABS-AUSTIN, V7, P15, DOI 10.4161/19420862.2015.989032
   Zou JM, 2019, ANAL CHEM, V91, P2425, DOI 10.1021/acs.analchem.8b05204
NR 165
TC 8
Z9 11
U1 3
U2 30
PU ELSEVIER SCI LTD
PI London
PA 125 London Wall, London, ENGLAND
SN 1742-7061
EI 1878-7568
J9 ACTA BIOMATER
JI Acta Biomater.
PD OCT 15
PY 2023
VL 170
BP 1
EP 14
DI 10.1016/j.actbio.2023.07.045
EA OCT 2023
PG 14
WC Engineering, Biomedical; Materials Science, Biomaterials
WE Science Citation Index Expanded (SCI-EXPANDED)
SC Engineering; Materials Science
GA U8AT9
UT WOS:001086982500001
PM 37517622
OA hybrid
DA 2026-02-11
ER

PT J
AU Raghav, PK
   Mann, Z
AF Raghav, Pawan Kumar
   Mann, Zoya
TI Nano-Delivery Revolution: Harnessing Mesenchymal Stem Cell-Derived
   Exosomes' Potential for Wound Healing
SO BIOMEDICINES
LA English
DT Article
DE stem cells; transplantation; biomarkers; exosomes; peptides; miRNAs
ID THERAPY
AB Stem cell transplantation has proven effective in treating acute and chronic wounds, but its limitations, such as low cellular viability and the need for specialized transportation, highlight the necessity for alternative approaches. This review explores the potential of engineered exosomes, containing identified miRNAs/peptides, as a more stable and efficient cell-free therapy for regenerative medicine, particularly in wound healing. The discussion emphasizes the benefits of exosomes, including their stability, reduced damage, and consistent biological activity, paving the way for innovative applications like lyophilized exosomes, mist spray delivery, and exosome-based scaffolds. The exploration of cell-free therapy in this review holds promising implications for advancing wound-healing strategies.
C1 [Raghav, Pawan Kumar] Univ Calif San Francisco UCSF, Dept Surg, Immunogenet & Transplantat Lab, San Francisco, CA 94118 USA.
   [Mann, Zoya] BioExIn, Delhi 110032, India.
C3 University of California System; University of California San Francisco
RP Raghav, PK (corresponding author), Univ Calif San Francisco UCSF, Dept Surg, Immunogenet & Transplantat Lab, San Francisco, CA 94118 USA.
EM pwnrghv@gmail.com
RI ; RAGHAV, PAWAN KUMAR/LUZ-8460-2024
OI Mann, Zoya/0000-0003-4210-3801; RAGHAV, PAWAN KUMAR/0000-0002-2440-7134
CR Ahangar P, 2020, INT J MOL SCI, V21, DOI 10.3390/ijms21197038
   Buchwald ZS, 2015, BLADDER CANCER, V1, P15, DOI 10.3233/BLC-150014
   Colombo Federica, 2017, J Microsc Ultrastruct, V5, P1, DOI [10.1016/j.jmau.2016.05.002, 10.1016/j.jmau.2016.05.002]
   Dehkordi AN, 2019, STEM CELL RES THER, V10, DOI 10.1186/s13287-019-1212-2
   Eming SA, 2007, J INVEST DERMATOL, V127, P514, DOI 10.1038/sj.jid.5700701
   Eming SA, 2014, SCI TRANSL MED, V6, DOI 10.1126/scitranslmed.3009337
   Fuhrmann G, 2015, J CONTROL RELEASE, V205, P35, DOI 10.1016/j.jconrel.2014.11.029
   Gao D, 2018, AM J CANCER RES, V8, P2165
   Hade MD, 2021, CELLS-BASEL, V10, DOI 10.3390/cells10081959
   HIRVONEN H, 1993, LEUKEMIA LYMPHOMA, V11, P197, DOI 10.3109/10428199309086996
   Jergensen LN, 2001, WOUND REPAIR REGEN, V9, P194, DOI 10.1046/j.1524-475x.2001.00194.x
   Jia QY, 2023, FRONT IMMUNOL, V14, DOI 10.3389/fimmu.2023.1214757
   Kalluri R, 2020, SCIENCE, V367, P640, DOI 10.1126/science.aau6977
   Katsuno Y, 2019, SCI SIGNAL, V12, DOI 10.1126/scisignal.aau8544
   Le Blanc K, 2007, J INTERN MED, V262, P509, DOI 10.1111/j.1365-2796.2007.01844.x
   Lee RH, 2011, J CELL BIOCHEM, V112, P3073, DOI 10.1002/jcb.23250
   Li B, 2020, MOL THER-NUCL ACIDS, V19, P814, DOI 10.1016/j.omtn.2019.11.034
   Li QK, 2023, SIGNAL TRANSDUCT TAR, V8, DOI 10.1038/s41392-022-01263-w
   Liu JW, 2021, STEM CELL REV REP, V17, P305, DOI 10.1007/s12015-020-09992-7
   Ma H, 2023, INT J MOL SCI, V24, DOI 10.3390/ijms24119356
   Masson-Meyers DS, 2020, INT J EXP PATHOL, V101, P21, DOI 10.1111/iep.12346
   Maxson S, 2012, STEM CELL TRANSL MED, V1, P142, DOI 10.5966/sctm.2011-0018
   Mirershadi F, 2020, STEM CELL RES THER, V11, DOI 10.1186/s13287-020-01921-2
   Monaco JL, 2003, CLIN PLAST SURG, V30, P1, DOI 10.1016/S0094-1298(02)00070-6
   Raghav PK, 2020, MED HYPOTHESES, V144, DOI 10.1016/j.mehy.2020.110031
   Rao DY, 2022, FRONT BIOENG BIOTECH, V9, DOI 10.3389/fbioe.2021.797359
   Sacchetti B, 2007, CELL, V131, P324, DOI 10.1016/j.cell.2007.08.025
   Santangelo L, 2017, BIOMED RES INT, V2017, DOI 10.1155/2017/2931813
   Veith AP, 2019, ADV DRUG DELIVER REV, V146, P97, DOI 10.1016/j.addr.2018.09.010
   Vlassov AV, 2012, BBA-GEN SUBJECTS, V1820, P940, DOI 10.1016/j.bbagen.2012.03.017
   Whitney JD, 2005, NURS CLIN N AM, V40, P191, DOI 10.1016/j.cnur.2004.09.002
   Yuan A, 2009, PLOS ONE, V4, DOI 10.1371/journal.pone.0004722
   Zhang Y, 2020, INT J NANOMED, V15, P6917, DOI 10.2147/IJN.S264498
NR 33
TC 9
Z9 9
U1 1
U2 5
PU MDPI
PI BASEL
PA ST ALBAN-ANLAGE 66, CH-4052 BASEL, SWITZERLAND
EI 2227-9059
J9 BIOMEDICINES
JI Biomedicines
PD DEC
PY 2024
VL 12
IS 12
AR 2791
DI 10.3390/biomedicines12122791
PG 10
WC Biochemistry & Molecular Biology; Medicine, Research & Experimental;
   Pharmacology & Pharmacy
WE Science Citation Index Expanded (SCI-EXPANDED)
SC Biochemistry & Molecular Biology; Research & Experimental Medicine;
   Pharmacology & Pharmacy
GA Q8M2O
UT WOS:001387142800001
PM 39767697
OA Green Submitted, gold
DA 2026-02-11
ER

PT J
AU Qi, CX
   Liu, XS
   Zhi, DK
   Tai, YF
   Liu, YF
   Sun, QQ
   Wang, K
   Wang, SF
   Midgley, AC
   Kong, DL
AF Qi, Chunxiao
   Liu, Xiangsheng
   Zhi, Dengke
   Tai, Yifan
   Liu, Yufei
   Sun, Qiqi
   Wang, Kai
   Wang, Shufang
   Midgley, Adam C.
   Kong, Deling
TI Exosome-mimicking nanovesicles derived from efficacy-potentiated stem
   cell membrane and secretome for regeneration of injured tissue
SO NANO RESEARCH
LA English
DT Article
DE acellular therapy; biomimetic nanovesicles; acute liver injury; hindlimb
   ischemia; regenerative medicine
ID REGULATORY T-CELLS; EXTRACELLULAR VESICLES; DELIVERY; DRUG;
   NANOPARTICLES
AB Translation of exosome-based therapies to pharmaceutical use is hindered by difficulties in large-scale and cost-effective production of clinical-grade exosomes. The rational design of nanovesicles that mimic the functionalities and physicochemical properties of exosomes may circumvent these issues. In this study, membranes and secretome from efficacy-potentiated mesenchymal stem cells (MSCs) were developed into size-controllable nanovesicles (Meseomes). MSCs were primed with interferon-gamma (IFN gamma) and tumor necrosis factor-alpha (TNF alpha), harvested, and exosome-mimicking Meseomes were subsequently synthesized via one-step extrusion. Meseomes demonstrated significant enhancement of pro-angiogenic, pro-proliferative, antiinflammatory, and anti-fibrotic effects on endothelial cells, macrophages, and hepatic stellate cells in vitro. Meseomes from primed MSCs benefited from an enrichment of bioactive and therapeutic molecules compared to nanovesicles from unprimed MSCs, as validated by liquid chromatography-mass spectrometry (LC-MS) proteomic analysis. Systemic administration of Meseomes to acute liver injury models resulted in the recovery of liver function, attenuated tissue necrosis. Further assessment of locally administered Meseomes in acute hindlimb ischemia models resulted in the salvage of the majority of the ischemic hindlimb (> 80%), which was due to enhanced angiogenesis and M2 macrophage polarization. The versatility and therapeutic efficacy of our developed acellular Meseomes offer an appealing alternative to traditional cell or exosome therapies for regenerative and translational medicine.
C1 [Wang, Shufang; Midgley, Adam C.; Kong, Deling] Nankai Univ, Coll Life Sci, Minist Educ, Key Lab Bioact Mat, Tianjin 300071, Peoples R China.
   [Wang, Shufang; Midgley, Adam C.; Kong, Deling] Nankai Univ, State Key Lab Med Chem Biol, Tianjin 300071, Peoples R China.
C3 Nankai University; Nankai University
RP Wang, SF; Midgley, AC; Kong, DL (corresponding author), Nankai Univ, Coll Life Sci, Minist Educ, Key Lab Bioact Mat, Tianjin 300071, Peoples R China.; Wang, SF; Midgley, AC; Kong, DL (corresponding author), Nankai Univ, State Key Lab Med Chem Biol, Tianjin 300071, Peoples R China.
EM wangshufang@nankai.edu.cn; midgleyac@nankai.edu.cn;
   kongdeling@nankai.edu.cn
RI Midgley, Adam/P-8108-2019; Sun, Qiqi/LRV-2490-2024; Liu,
   Yufei/B-3343-2016
OI Midgley, Adam/0000-0002-7622-0275; Wang, Kai/0000-0003-3317-3509; Zhi,
   Dengke/0000-0002-4193-1018; 启琦, 孙/0000-0002-4148-027X
FU National Natural Science Foundation of China (NSFC) [81901905, 81830060,
   82050410449]; China Postdoctoral Science Foundation [2019M660989]
FX This work was financially supported by the National Natural Science
   Foundation of China (NSFC) projects (Nos. 81901905, 81830060, and
   82050410449) and China Postdoctoral Science Foundation (No.
   2019M660989).
CR Alvarez-Lorenzo C, 2013, CURR OPIN BIOTECH, V24, P1167, DOI 10.1016/j.copbio.2013.02.013
   Chen YC, 2021, NAT METHODS, V18, P212, DOI 10.1038/s41592-020-01034-x
   Ci TY, 2020, SCI ADV, V6, DOI 10.1126/sciadv.abc3013
   Cully M, 2021, NAT REV DRUG DISCOV, V20, P6, DOI 10.1038/d41573-020-00220-y
   de Abreu RC, 2020, NAT REV CARDIOL, V17, P685, DOI 10.1038/s41569-020-0389-5
   Furman NET, 2013, NANO LETT, V13, P3248, DOI 10.1021/nl401376w
   Goh WJ, 2017, SCI REP-UK, V7, DOI 10.1038/s41598-017-14725-x
   Millán CG, 2012, THER DELIV, V3, P25, DOI 10.4155/TDE.11.141
   Hoshino A, 2020, CELL, V182, P1044, DOI 10.1016/j.cell.2020.07.009
   Hsu WT, 2013, J IMMUNOL, V190, P2372, DOI 10.4049/jimmunol.1202996
   Hu CMJ, 2011, P NATL ACAD SCI USA, V108, P10980, DOI 10.1073/pnas.1106634108
   Hu J, 2013, KIDNEY INT, V84, P521, DOI 10.1038/ki.2013.114
   Ingato D, 2016, J CONTROL RELEASE, V241, P174, DOI 10.1016/j.jconrel.2016.09.016
   Jang SC, 2013, ACS NANO, V7, P7698, DOI 10.1021/nn402232g
   Kalluri R, 2020, SCIENCE, V367, P640, DOI 10.1126/science.aau6977
   Karin M, 2016, NATURE, V529, P307, DOI 10.1038/nature17039
   Karp JM, 2009, CELL STEM CELL, V4, P206, DOI 10.1016/j.stem.2009.02.001
   Kenari AN, 2019, PROTEOMICS, V19, DOI 10.1002/pmic.201800161
   Lanao JM, 2021, PHARMACEUTICS, V13, DOI 10.3390/pharmaceutics13010002
   Li YQ, 2014, P NATL ACAD SCI USA, V111, P13511, DOI 10.1073/pnas.1411295111
   Liu LW, 2017, NAT MATER, V16, P1252, DOI [10.1038/nmat5024, 10.1038/NMAT5024]
   Lu M, 2020, BIOMATERIALS, V242, DOI 10.1016/j.biomaterials.2020.119925
   Luk BT, 2015, J CONTROL RELEASE, V220, P600, DOI 10.1016/j.jconrel.2015.07.019
   Ma S, 2014, CELL DEATH DIFFER, V21, P216, DOI 10.1038/cdd.2013.158
   Millán CG, 2004, J CONTROL RELEASE, V95, P27, DOI 10.1016/j.jconrel.2003.11.018
   Mo MH, 2018, STEM CELLS, V36, P286, DOI 10.1002/stem.2729
   Molinaro R, 2016, NAT MATER, V15, P1037, DOI [10.1038/nmat4644, 10.1038/NMAT4644]
   Nitzsche F, 2017, STEM CELLS, V35, P1446, DOI 10.1002/stem.2614
   Qi CX, 2017, BIOMATERIALS, V126, P1, DOI 10.1016/j.biomaterials.2017.02.021
   Ranganath SH, 2012, CELL STEM CELL, V10, P244, DOI 10.1016/j.stem.2012.02.005
   Shi Y, 2019, STEM CELLS DEV, V28, P799, DOI 10.1089/scd.2018.0242
   Shi YF, 2018, NAT REV NEPHROL, V14, P493, DOI 10.1038/s41581-018-0023-5
   Shi YF, 2012, TRENDS IMMUNOL, V33, P136, DOI 10.1016/j.it.2011.11.004
   Sun DZ, 2019, NAT REV UROL, V16, P363, DOI 10.1038/s41585-019-0169-3
   Sun Y, 2011, FASEB J, V25, P1474, DOI 10.1096/fj.10-161497
   Tran PHL, 2020, ADV MATER, V32, DOI 10.1002/adma.201904040
   Vader P, 2016, ADV DRUG DELIVER REV, V106, P148, DOI 10.1016/j.addr.2016.02.006
   Veith AP, 2019, ADV DRUG DELIVER REV, V146, P97, DOI 10.1016/j.addr.2018.09.010
   Xiong F, 2019, NANO LETT, V19, P3256, DOI 10.1021/acs.nanolett.9b00824
   Yang BW, 2019, ADV MATER, V31, DOI 10.1002/adma.201802896
   Yin JQ, 2019, NAT BIOMED ENG, V3, P90, DOI 10.1038/s41551-018-0325-8
   Yoo JW, 2011, NAT REV DRUG DISCOV, V10, P521, DOI 10.1038/nrd3499
   Zhu L, 2018, ARTIF CELL NANOMED B, V46, pS166, DOI 10.1080/21691401.2018.1489824
NR 43
TC 19
Z9 20
U1 2
U2 84
PU TSINGHUA UNIV PRESS
PI BEIJING
PA B605D, XUE YAN BUILDING, BEIJING, 100084, PEOPLES R CHINA
SN 1998-0124
EI 1998-0000
J9 NANO RES
JI Nano Res.
PD FEB
PY 2022
VL 15
IS 2
BP 1680
EP 1690
DI 10.1007/s12274-021-3868-z
EA OCT 2021
PG 11
WC Chemistry, Physical; Nanoscience & Nanotechnology; Materials Science,
   Multidisciplinary; Physics, Applied
WE Science Citation Index Expanded (SCI-EXPANDED)
SC Chemistry; Science & Technology - Other Topics; Materials Science;
   Physics
GA XM4XZ
UT WOS:000706601400001
DA 2026-02-11
ER

PT J
AU Ocansey, DKW
   Xu, XW
   Zhang, L
   Mao, F
AF Ocansey, Dickson Kofi Wiredu
   Xu, Xinwei
   Zhang, Lu
   Mao, Fei
TI Mesenchymal stem cell-derived exosome: The likely game-changer in stem
   cell research
SO BIOCELL
LA English
DT Article
DE Mesenchymal stem cell; Exosome; Cell-free therapy; Regenerative medicine
AB Stem cell research is a promising area of transplantation and regenerative medicine with tremendous potential for improving the clinical treatment and diagnostic options across a variety of conditions and enhancing understanding of human development. Over the past few decades, mesenchymal stem cell (MSCs) studies have exponentially increased with a promising outcome. However, regardless of the huge investment and the research attention given to stem cell research, FDA approval for clinical use is still lacking. Amid the challenges confronting stem cell research as a cellbased product, there appears to be evidence of superior effect and heightened potential success in its expressed vesicles, exosomes, as cell-free products. In addition to their highly desirable intrinsic biologically unique structural, compositional, and morphological characteristics, as well as predominant physiochemical stability and biocompatibility properties, exosomes can also be altered to enhance their therapeutic capability or diagnostic imaging potential via physical, chemical, and biological modification approaches. More importantly, the powerful therapeutic potential and superior biological functions of exosomes, particularly, regarding engineered exosomes as cell-free products, and their utilization in a new generation of nanomedicine treatment, vaccination, and diagnosis platforms, brings hope of a change in the near future. This viewpoint discusses the trend of stem cell research and why stem cell-derived exosomes could be the game-changer.
C1 [Ocansey, Dickson Kofi Wiredu; Xu, Xinwei; Zhang, Lu; Mao, Fei] Jiangsu Univ, Sch Med, Key Lab Med Sci & Lab Med Jiangsu Prov, Zhenjiang, Jiangsu, Peoples R China.
   [Ocansey, Dickson Kofi Wiredu] Univ Cape Coast, Directorate Univ Hlth Serv, Cape Coast, Ghana.
C3 Jiangsu University; University of Cape Coast
RP Ocansey, DKW; Mao, F (corresponding author), Jiangsu Univ, Sch Med, Key Lab Med Sci & Lab Med Jiangsu Prov, Zhenjiang, Jiangsu, Peoples R China.; Ocansey, DKW (corresponding author), Univ Cape Coast, Directorate Univ Hlth Serv, Cape Coast, Ghana.
EM dickson.ocansey@ucc.edu.gh; maofei2003@ujs.edu.cn
RI Mao, Fei/HDN-1058-2022; Ocansey, Dickson WK/AAO-5984-2020
OI Ocansey, Dickson WK/0000-0003-3547-0857
CR [Anonymous], 2019, FDA Warns About Stem Cell Therapies
   Belhadj Z, 2020, J EXTRACELL VESICLES, V9, DOI 10.1080/20013078.2020.1806444
   Bianco P, 2008, CELL STEM CELL, V2, P313, DOI 10.1016/j.stem.2008.03.002
   CAPLAN AI, 1991, J ORTHOP RES, V9, P641, DOI 10.1002/jor.1100090504
   Dong RQ, 2019, BIOMED RES INT, V2019, DOI 10.1155/2019/6458237
   Fan JB, 2020, ACS NANO, V14, P11973, DOI 10.1021/acsnano.0c05122
   Farahzadi R, 2020, ACS CHEM NEUROSCI, V11, P1424, DOI 10.1021/acschemneuro.0c00052
   Ferguson SW, 2016, J CONTROL RELEASE, V228, P179, DOI 10.1016/j.jconrel.2016.02.037
   Fu XR, 2019, CELLS-BASEL, V8, DOI 10.3390/cells8080784
   Guadalajara H, 2012, INT J COLORECTAL DIS, V27, P595, DOI 10.1007/s00384-011-1350-1
   Harrell CR, 2018, ADV EXP MED BIOL, V1089, P47, DOI 10.1007/5584_2018_219
   Kaiser J, 2019, SCIENCE, V365, P107, DOI [10.1126/science.365.6449.107, 10.1126/science.365.6449.107]
   Lai RC, 2010, STEM CELL RES, V4, P214, DOI 10.1016/j.scr.2009.12.003
   Lou GH, 2017, EXP MOL MED, V49, DOI 10.1038/emm.2017.63
   Nie WB, 2020, DRUG DES DEV THER, V14, P1241, DOI 10.2147/DDDT.S243944
   Nikfarjam S, 2020, J TRANSL MED, V18, DOI 10.1186/s12967-020-02622-3
   Ocansey DKW, 2020, BIOL REV, V95, P1287, DOI 10.1111/brv.12608
   Ocansey DKW, 2020, STEM CELLS INT, V2020, DOI 10.1155/2020/7819824
   Ocansey DKW, 2020, J TRANSL MED, V18, DOI 10.1186/s12967-020-02234-x
   Parada N, 2021, J ADV RES, V31, P61, DOI 10.1016/j.jare.2021.01.001
   Perets N, 2019, NANO LETT, V19, P3422, DOI 10.1021/acs.nanolett.8b04148
   Teng Y, 2018, CELL HOST MICROBE, V24, P637, DOI 10.1016/j.chom.2018.10.001
   Toh WS, 2017, SEMIN CELL DEV BIOL, V67, P56, DOI 10.1016/j.semcdb.2016.11.008
   Wang GY, 2020, CLIN TRANSL MED, V10, DOI 10.1002/ctm2.113
   Wu PP, 2021, BIOMATERIALS, V269, DOI 10.1016/j.biomaterials.2020.120467
   Wu PP, 2018, CYTOTHERAPY, V20, P291, DOI 10.1016/j.jcyt.2017.11.002
   Yang BW, 2019, ADV MATER, V31, DOI 10.1002/adma.201802896
   Zamani P, 2019, TRENDS CARDIOVAS MED, V29, P313, DOI 10.1016/j.tcm.2018.10.010
   Zhang SP, 2019, BIOMATERIALS, V200, P35, DOI 10.1016/j.biomaterials.2019.02.006
NR 29
TC 7
Z9 7
U1 1
U2 13
PU TECH SCIENCE PRESS
PI HENDERSON
PA 871 CORONADO CENTER DR, SUTE 200, HENDERSON, NV 89052 USA
SN 0327-9545
EI 1667-5746
J9 BIOCELL
JI Biocell
PY 2022
VL 46
IS 5
BP 1169
EP 1172
DI 10.32604/biocell.2022.018470
PG 4
WC Biology
WE Science Citation Index Expanded (SCI-EXPANDED)
SC Life Sciences & Biomedicine - Other Topics
GA YG6ZM
UT WOS:000742633900007
OA gold
DA 2026-02-11
ER

PT J
AU Vizoso, FJ
   Eiro, N
   Cid, S
   Schneider, J
   Perez-Fernandez, R
AF Vizoso, Francisco J.
   Eiro, Noemi
   Cid, Sandra
   Schneider, Jose
   Perez-Fernandez, Roman
TI Mesenchymal Stem Cell Secretome: Toward Cell-Free Therapeutic Strategies
   in Regenerative Medicine
SO INTERNATIONAL JOURNAL OF MOLECULAR SCIENCES
LA English
DT Review
DE conditioned media; exosomes; mesenchymal stem cells; adipose-derived
   stem cells; bone marrow mesenchymal stem cells; uterine cervical stem
   cells; hUCESCs
ID ACUTE LUNG INJURY; HEPATOCYTE GROWTH-FACTOR; CONDITIONED MEDIUM; STROMAL
   CELLS; BONE-MARROW; ADIPOSE-TISSUE; EXTRACELLULAR VESICLES; RAT MODEL;
   ENDOTHELIAL-CELLS; PROGENITOR CELLS
AB Earlier research primarily attributed the effects of mesenchymal stem cell (MSC) therapies to their capacity for local engrafting and differentiating into multiple tissue types. However, recent studies have revealed that implanted cells do not survive for long, and that the benefits of MSC therapy could be due to the vast array of bioactive factors they produce, which play an important role in the regulation of key biologic processes. Secretome derivatives, such as conditioned media or exosomes, may present considerable advantages over cells for manufacturing, storage, handling, product shelf life and their potential as a ready-to-go biologic product. Nevertheless, regulatory requirements for manufacturing and quality control will be necessary to establish the safety and efficacy profile of these products. Among MSCs, human uterine cervical stem cells (hUCESCs) may be a good candidate for obtaining secretome-derived products. hUCESCs are obtained by Pap cervical smear, which is a less invasive and painful method than those used for obtaining other MSCs (for example, from bone marrow or adipose tissue). Moreover, due to easy isolation and a high proliferative rate, it is possible to obtain large amounts of hUCESCs or secretome-derived products for research and clinical use.
C1 [Vizoso, Francisco J.; Eiro, Noemi; Cid, Sandra] Fdn Hosp Jove, Res Unit, Avda Eduardo Castro 161, Gijon 33290, Spain.
   [Schneider, Jose] Univ Valladolid, Dept Obstet & Gynecol, C Ramon & Cajal 7, E-47005 Valladolid, Spain.
   [Perez-Fernandez, Roman] Univ Santiago de Compostela, Dept Physiol, Ctr Res Mol Med & Chron Dis CIMUS, Santiago De Compostela 15706, Spain.
C3 Universidad de Valladolid; Universidade de Santiago de Compostela
RP Vizoso, FJ (corresponding author), Fdn Hosp Jove, Res Unit, Avda Eduardo Castro 161, Gijon 33290, Spain.; Perez-Fernandez, R (corresponding author), Univ Santiago de Compostela, Dept Physiol, Ctr Res Mol Med & Chron Dis CIMUS, Santiago De Compostela 15706, Spain.
EM franvizoso@gmail.com; noemi.eiro@gmail.com;
   investigacion@hospitaldejove.com; jose.schneider@urjc.es;
   roman.perez.fernandez@usc.es
RI Perez-Fernandez, Roman/L-6342-2014; Eiro, Noemi/HNC-3166-2023
OI Perez-Fernandez, Roman/0000-0002-5894-0615; Eiro,
   Noemi/0000-0001-5840-4807; Vizoso, Francisco/0000-0002-2827-5511
FU Ministerio de Economia, Industria y Competividad/Fondo Europeo de
   Desarrollo Regional [SAF2015-69221-R]; Consejeria de Economia y Empleo
   del Principado de Asturias [GRUPIN14-116]
FX This study was supported by Ministerio de Economia, Industria y
   Competividad/Fondo Europeo de Desarrollo Regional (SAF2015-69221-R) to
   Roman Perez-Fernandez, by Consejeria de Economia y Empleo del Principado
   de Asturias (GRUPIN14-116) to Francisco J. Vizoso, and by Fundacion para
   la Investigacion en Celulas Madre Uterinas to Roman Perez-Fernandez and
   Francisco J. Vizoso.
CR Ahluwalia A, 2012, CURR MED CHEM, V19, P90, DOI 10.2174/092986712803413944
   Ahmed NEB, 2016, SCI REP-UK, V6, DOI 10.1038/srep35476
   Allavena P, 2008, CRIT REV ONCOL HEMAT, V66, P1, DOI 10.1016/j.critrevonc.2007.07.004
   Altaner C., 2015, J STEM CELL RES THER, V5, P264
   Altanerova U, 2016, NEOPLASMA, V63, P925, DOI 10.4149/neo_2016_611
   Assoni A, 2017, STEM CELLS DEV, V26, P206, DOI 10.1089/scd.2016.0218
   Attar-Schneider O, 2016, TUMOR BIOL, V37, P4755, DOI 10.1007/s13277-015-4304-3
   Baglio SR, 2012, FRONT PHYSIOL, V3, DOI 10.3389/fphys.2012.00359
   Bai LL, 2017, SCI REP-UK, V7, DOI 10.1038/s41598-017-04559-y
   Baker N, 2015, BONE, V70, P37, DOI 10.1016/j.bone.2014.10.014
   Bakondi B, 2009, MOL THER, V17, P1938, DOI 10.1038/mt.2009.185
   Bartosh TJ, 2010, P NATL ACAD SCI USA, V107, P13724, DOI 10.1073/pnas.1008117107
   Basu J, 2016, EXPERT OPIN BIOL TH, V16, P489, DOI 10.1517/14712598.2016.1131976
   Becker JC, 2013, CANCER IMMUNOL IMMUN, V62, P1137, DOI 10.1007/s00262-013-1434-6
   Beer L, 2017, ANN TRANSL MED, V5, DOI 10.21037/atm.2017.03.50
   Bermudez MA, 2016, EXP EYE RES, V149, P84, DOI 10.1016/j.exer.2016.06.022
   Bermudez MA, 2015, INVEST OPHTH VIS SCI, V56, P983, DOI 10.1167/iovs.14-15859
   Bhang SH, 2014, MOL THER, V22, P862, DOI 10.1038/mt.2013.301
   Bhowmick NA, 2004, NATURE, V432, P332, DOI 10.1038/nature03096
   Bieback K, 2004, STEM CELLS, V22, P625, DOI 10.1634/stemcells.22-4-625
   Boomsma RA, 2012, PLOS ONE, V7, DOI 10.1371/journal.pone.0035685
   Bronger H, 2012, BREAST CANCER RES, V14, DOI 10.1186/bcr3115
   Bruno S, 2013, STEM CELLS DEV, V22, DOI 10.1089/scd.2012.0304
   Burlacu A, 2013, STEM CELLS DEV, V22, P643, DOI 10.1089/scd.2012.0273
   Cantinieaux D, 2013, PLOS ONE, V8, DOI 10.1371/journal.pone.0069515
   Caplan AI, 2007, J CELL PHYSIOL, V213, P341, DOI 10.1002/jcp.21200
   Cargnoni A, 2012, CYTOTHERAPY, V14, P153, DOI 10.3109/14653249.2011.613930
   Caseiro AR, 2016, STEM CELLS INT, V2016, DOI 10.1155/2016/9756973
   Chang CP, 2013, CLIN SCI, V124, P165, DOI 10.1042/CS20120226
   Chen LW, 2008, PLOS ONE, V3, DOI 10.1371/journal.pone.0001886
   Chen TS, 2011, J TRANSL MED, V9, DOI 10.1186/1479-5876-9-47
   Chen X, 2008, MOL THER, V16, P749, DOI 10.1038/mt.2008.3
   Chimenti I, 2010, CIRC RES, V106, P971, DOI 10.1161/CIRCRESAHA.109.210682
   Cho YJ, 2012, J NEUROSCI RES, V90, P1794, DOI 10.1002/jnr.23063
   Ciapetti G, 2012, CURR PHARM DESIGN, V18, P1796, DOI 10.2174/138161212799859648
   Collin M, 2008, J REPROD IMMUNOL, V79, P37, DOI 10.1016/j.jri.2008.08.003
   Crisan M, 2008, CELL STEM CELL, V3, P301, DOI 10.1016/j.stem.2008.07.003
   Croitoru-Lamoury J, 2011, PLOS ONE, V6, DOI 10.1371/journal.pone.0014698
   Cui X., 2017, J CARDIOVASC PHARM, DOI [10.1097/FJC.000000000000050728582278, DOI 10.1097/FJC.000000000000050728582278]
   D'Ippolito G, 2006, BONE, V39, P513, DOI 10.1016/j.bone.2006.02.061
   de Almeida JFA, 2014, TISSUE ENG PT A, V20, P3089, DOI [10.1089/ten.tea.2013.0347, 10.1089/ten.TEA.2013.0347]
   De Bari C, 2001, ARTHRITIS RHEUM, V44, P85, DOI 10.1002/1529-0131(200101)44:1<85::AID-ANR12>3.0.CO;2-6
   De Bari C, 2001, ARTHRITIS RHEUM-US, V44, P1928, DOI 10.1002/1529-0131(200108)44:8<1928::AID-ART331>3.0.CO;2-P
   De Coppi P, 2007, NAT BIOTECHNOL, V25, P100, DOI 10.1038/nbt1274
   De Luca A, 2011, J CELL PHYSIOL, V226, P2131, DOI 10.1002/jcp.22548
   De Ugarte DA, 2003, IMMUNOL LETT, V89, P267, DOI 10.1016/S0165-2478(03)00108-1
   Deans RJ, 2000, EXP HEMATOL, V28, P875, DOI 10.1016/S0301-472X(00)00482-3
   Delorme B, 2010, STEM CELLS DEV, V19, P853, DOI 10.1089/scd.2009.0267
   Dethlefsen C, 2013, BREAST CANCER RES TR, V138, P657, DOI 10.1007/s10549-013-2488-z
   Di Nicola M, 2002, BLOOD, V99, P3838, DOI 10.1182/blood.V99.10.3838
   Di Santo S, 2009, PLOS ONE, V4, DOI 10.1371/journal.pone.0005643
   Didiot MC, 2016, MOL THER, V24, P1836, DOI 10.1038/mt.2016.126
   Docheva D, 2007, J CELL MOL MED, V11, P21, DOI 10.1111/j.1582-4934.2007.00001.x
   Dominici M, 2006, CYTOTHERAPY, V8, P315, DOI 10.1080/14653240600855905
   Drago D, 2013, BIOCHIMIE, V95, P2271, DOI 10.1016/j.biochi.2013.06.020
   Duggal S, 2011, J CELL PHYSIOL, V226, P2908, DOI 10.1002/jcp.22637
   Egesten A, 2007, J INFECT DIS, V195, P684, DOI 10.1086/510857
   Eggenhofer E, 2012, FRONT IMMUNOL, V3, DOI 10.3389/fimmu.2012.00297
   Eiro N, 2014, ONCOTARGET, V5, P10692, DOI 10.18632/oncotarget.2530
   Eiró N, 2012, PLOS ONE, V7, DOI 10.1371/journal.pone.0052796
   English K, 2010, CELL STEM CELL, V7, P431, DOI 10.1016/j.stem.2010.09.009
   Estrada JC, 2012, CELL DEATH DIFFER, V19, P743, DOI 10.1038/cdd.2011.172
   Estrada R, 2009, J CELL PHYSIOL, V219, P563, DOI 10.1002/jcp.21701
   Famian MH, 2017, ADV PHARM BULL, V7, P123, DOI 10.15171/apb.2017.016
   Fehrer C, 2007, AGING CELL, V6, P745, DOI 10.1111/j.1474-9726.2007.00336.x
   Feng D, 2010, TRAFFIC, V11, P675, DOI 10.1111/j.1600-0854.2010.01041.x
   Fierabracci A, 2016, CURR MED CHEM, V23, P3014, DOI 10.2174/0929867323666160627112827
   Fierabracci A, 2016, CURR DRUG TARGETS, V17, P229, DOI 10.2174/1389450116666150722140633
   Fonsato V, 2012, STEM CELLS, V30, P1985, DOI 10.1002/stem.1161
   FRIEDENSTEIN AJ, 1970, CELL TISSUE KINET, V3, P393, DOI 10.1111/j.1365-2184.1970.tb00347.x
   Frith JE, 2010, TISSUE ENG PART C-ME, V16, P735, DOI [10.1089/ten.tec.2009.0432, 10.1089/ten.TEC.2009.0432]
   Fukuoka Hirotaro, 2015, Eplasty, V15, pe10
   Galiè M, 2008, ONCOGENE, V27, P2542, DOI 10.1038/sj.onc.1210920
   Gatti S, 2011, NEPHROL DIAL TRANSPL, V26, P1474, DOI 10.1093/ndt/gfr015
   Gnecchi M, 2008, CIRC RES, V103, P1204, DOI 10.1161/CIRCRESAHA.108.176826
   Gonzalez-Rey E, 2009, GUT, V58, P929, DOI 10.1136/gut.2008.168534
   Graf T, 2002, BLOOD, V99, P3089, DOI 10.1182/blood.V99.9.3089
   Grizzle WE, 2011, CANCER BIOMARK, V9, P21, DOI 10.3233/CBM-2011-0172
   Gronthos S, 2000, P NATL ACAD SCI USA, V97, P13625, DOI 10.1073/pnas.240309797
   Grote K, 2013, EUR CELLS MATER, V26, P66, DOI 10.22203/eCM.v026a05
   Gupta N, 2007, J IMMUNOL, V179, P1855, DOI 10.4049/jimmunol.179.3.1855
   György B, 2015, ANNU REV PHARMACOL, V55, P439, DOI 10.1146/annurev-pharmtox-010814-124630
   Haque N, 2013, SCI WORLD J, DOI 10.1155/2013/632972
   Hawkins KE, 2013, REGEN MED, V8, P771, DOI 10.2217/rme.13.71
   Ho JCY, 2012, DIABETES-METAB RES, V28, P462, DOI 10.1002/dmrr.2304
   Houthuijzen J, 2012, BRIT J CANCER, V106, P1901, DOI 10.1038/bjc.2012.201
   Hsieh JY, 2013, PLOS ONE, V8, DOI 10.1371/journal.pone.0072604
   Hua JL, 2009, TISSUE CELL, V41, P448, DOI 10.1016/j.tice.2009.05.004
   Hung SC, 2007, STEM CELLS, V25, P2363, DOI 10.1634/stemcells.2006-0686
   Ide C, 2010, BRAIN RES, V1332, P32, DOI 10.1016/j.brainres.2010.03.043
   Igura K, 2004, CYTOTHERAPY, V6, P543, DOI 10.1080/14653240410005366-1
   Ionescu L, 2012, AM J PHYSIOL-LUNG C, V303, pL967, DOI 10.1152/ajplung.00144.2011
   Jang YJ, 2017, BMB REP, V50, P58, DOI 10.5483/BMBRep.2017.50.2.012
   Jiang WH, 2006, TRANSPL INT, V19, P570, DOI 10.1111/j.1432-2277.2006.00307.x
   Joe AW, 2014, STEM CELL TRANSL MED, V3, P318, DOI 10.5966/sctm.2013-0137
   Justewicz DM, 2012, TISSUE ENG PART C-ME, V18, P797, DOI 10.1089/ten.tec.2012.0054
   Kang JW, 2012, J VET SCI, V13, P23, DOI 10.4142/jvs.2012.13.1.23
   Karnezis T, 2012, CANCER CELL, V21, P181, DOI 10.1016/j.ccr.2011.12.026
   Karnoub AE, 2007, NATURE, V449, P557, DOI 10.1038/nature06188
   Katagiri W, 2017, IMPLANT DENT, V26, P607, DOI 10.1097/ID.0000000000000618
   Katagiri W, 2016, HEAD FACE MED, V12, DOI 10.1186/s13005-016-0101-5
   Katsuda T, 2013, SCI REP-UK, V3, DOI 10.1038/srep01197
   Keating A, 2012, CELL STEM CELL, V10, P709, DOI 10.1016/j.stem.2012.05.015
   Kilpinen L, 2013, J EXTRACELL VESICLES, V2, DOI 10.3402/jev.v2i0.21927
   Kim DK, 2016, P NATL ACAD SCI USA, V113, P170, DOI 10.1073/pnas.1522297113
   Kim J, 2014, IN VITRO CELL DEV-AN, V50, P146, DOI 10.1007/s11626-013-9687-0
   Kim MJ, 2016, TISSUE CELL, V48, P533, DOI 10.1016/j.tice.2016.06.010
   Kinnaird T, 2004, CIRCULATION, V109, P1543, DOI 10.1161/01.CIR.0000124062.31102.57
   Kordelas L, 2014, LEUKEMIA, V28, P970, DOI 10.1038/leu.2014.41
   Korkaya H, 2011, J CLIN INVEST, V121, P3804, DOI 10.1172/JCI57099
   Krasnodembskaya A, 2010, STEM CELLS, V28, P2229, DOI 10.1002/stem.544
   Kwon YW, 2013, BBA-MOL BASIS DIS, V1832, P2136, DOI 10.1016/j.bbadis.2013.08.002
   Lai CP, 2014, ACS NANO, V8, P483, DOI 10.1021/nn404945r
   Lai RC, 2010, STEM CELL RES, V4, P214, DOI 10.1016/j.scr.2009.12.003
   Lamichhane TN, 2015, TISSUE ENG PART B-RE, V21, P45, DOI [10.1089/ten.TEB.2014.0300, 10.1089/ten.teb.2014.0300]
   Le Blanc K, 2004, LANCET, V363, P1439, DOI 10.1016/S0140-6736(04)16104-7
   Lee JK, 2013, PLOS ONE, V8, DOI [10.1371/journal.pone.0066555, 10.1371/journal.pone.0084256]
   Lee M, 2016, EUR J NEUROSCI, V44, P2114, DOI 10.1111/ejn.13275
   Lee MJ, 2011, CYTOTHERAPY, V13, P165, DOI 10.3109/14653249.2010.512632
   Lee RH, 2009, CELL STEM CELL, V5, P54, DOI 10.1016/j.stem.2009.05.003
   Lee SC, 2016, STEM CELL TRANSL MED, V5, P816, DOI 10.5966/sctm.2015-0191
   Lee Y, 2012, HUM MOL GENET, V21, pR125, DOI 10.1093/hmg/dds317
   Legaki E, 2016, STEM CELL REV REP, V12, P604, DOI 10.1007/s12015-016-9677-1
   Li B, 2015, CELL BIOL INT, V39, P192, DOI 10.1002/cbin.10359
   Li TF, 2013, STEM CELLS DEV, V22, P845, DOI 10.1089/scd.2012.0395
   Liang XT, 2014, CELL TRANSPLANT, V23, P1045, DOI 10.3727/096368913X667709
   Lin WY, 2012, CYTOTHERAPY, V14, P274, DOI 10.3109/14653249.2011.635853
   Linge HM, 2008, ANTIMICROB AGENTS CH, V52, P2599, DOI 10.1128/AAC.00028-08
   Litwack G., 2008, HUMAN BIOCH AND DIS
   Liu GH, 2013, BIOMATERIALS, V34, P1311, DOI 10.1016/j.biomaterials.2012.10.038
   Liu LQ, 2013, CELL BIOL INT, V37, P551, DOI 10.1002/cbin.10097
   Liu SY, 2015, CELL METAB, V22, P606, DOI 10.1016/j.cmet.2015.08.018
   Long Q, 2017, P NATL ACAD SCI USA, V114, pE3536, DOI 10.1073/pnas.1703920114
   Lopez-Verrilli MA, 2016, NEUROSCIENCE, V320, P129, DOI 10.1016/j.neuroscience.2016.01.061
   Lou GH, 2015, J HEMATOL ONCOL, V8, DOI 10.1186/s13045-015-0220-7
   Lu PR, 2008, MOL VIS, V14, P1614
   Lu ZF, 2013, J CELL PHYSIOL, V228, P1737, DOI 10.1002/jcp.24330
   Luarte A, 2016, STEM CELLS INT, V2016, DOI 10.1155/2016/5736059
   Ma T, 2009, BIOTECHNOL PROGR, V25, P32, DOI 10.1002/btpr.128
   Madrigal M, 2014, J TRANSL MED, V12, DOI 10.1186/s12967-014-0260-8
   Maguire Greg, 2013, Commun Integr Biol, V6, pe26631, DOI 10.4161/cib.26631
   Mao Y, 2013, CANCER METAST REV, V32, P303, DOI 10.1007/s10555-012-9415-3
   Marcus H, 2016, CELL SIGNAL, V28, P620, DOI 10.1016/j.cellsig.2016.03.003
   Marote A, 2016, FRONT PHARMACOL, V7, DOI 10.3389/fphar.2016.00231
   Masuda Hiroko, 2012, Breast Cancer Res Treat, V136, P331, DOI 10.1007/s10549-012-2289-9
   Mead B, 2014, PLOS ONE, V9, DOI 10.1371/journal.pone.0109305
   Mei SHJ, 2010, AM J RESP CRIT CARE, V182, P1047, DOI 10.1164/rccm.201001-0010OC
   Mita T, 2015, BEHAV BRAIN RES, V293, P189, DOI 10.1016/j.bbr.2015.07.043
   Muehlberg FL, 2009, CARCINOGENESIS, V30, P589, DOI 10.1093/carcin/bgp036
   Müller-Ehmsen J, 2002, J MOL CELL CARDIOL, V34, P107, DOI 10.1006/jmcc.2001.1491
   Munoz JL, 2013, MOL THER-NUCL ACIDS, V2, DOI 10.1038/mtna.2013.60
   Nakanishi C, 2011, CIRC J, V75, P2260, DOI 10.1253/circj.CJ-11-0246
   Németh K, 2009, NAT MED, V15, P42, DOI 10.1038/nm.1905
   Ono M, 2014, SCI SIGNAL, V7, DOI 10.1126/scisignal.2005231
   Onzi GR, 2016, CYTOTHERAPY, V18, P828, DOI 10.1016/j.jcyt.2016.03.299
   Orciani M, 2013, Methods Mol Biol, V989, P275, DOI 10.1007/978-1-62703-330-5_21
   Osugi M, 2012, TISSUE ENG PT A, V18, P1479, DOI [10.1089/ten.tea.2011.0325, 10.1089/ten.TEA.2011.0325]
   Parekkadan B, 2010, ANNU REV BIOMED ENG, V12, P87, DOI 10.1146/annurev-bioeng-070909-105309
   Park BS, 2010, BIOMED RES-TOKYO, V31, P27, DOI 10.2220/biomedres.31.27
   Park JK, 2010, INT J ONCOL, V36, P181, DOI 10.3892/ijo_00000489
   Pasero C, 2009, EUR J IMMUNOL, V39, P2502, DOI 10.1002/eji.200939069
   Patki S, 2010, HUM CELL, V23, P35, DOI 10.1111/j.1749-0774.2010.00083.x
   Pattappa G, 2013, TISSUE ENG PART C-ME, V19, DOI [10.1089/ten.tec.2011.0734, 10.1089/ten.TEC.2011.0734]
   Pawitan JA, 2014, BIOMED RES INT, V2014, DOI 10.1155/2014/965849
   Pires AO, 2016, STEM CELLS DEV, V25, P1073, DOI 10.1089/scd.2016.0048
   Preda MB, 2014, STEM CELLS, V32, P2123, DOI 10.1002/stem.1687
   Qu Y., 2017, J CELL MOL MED, DOI [10.1111/jcmm.1317028382720, DOI 10.1111/JCMM.1317028382720]
   Rajan TS, 2016, SCI REP-UK, V6, DOI 10.1038/srep38743
   Rajaram M, 2013, PLOS GENET, V9, DOI 10.1371/journal.pgen.1003789
   Ranganath SH, 2016, STEM CELL REP, V6, P926, DOI 10.1016/j.stemcr.2016.05.003
   Ranganath SH, 2012, CELL STEM CELL, V10, P244, DOI 10.1016/j.stem.2012.02.005
   Ratajczak J, 2016, STEM CELLS INT, V2016, DOI 10.1155/2016/9762871
   Ray P, 2003, P NATL ACAD SCI USA, V100, P6098, DOI 10.1073/pnas.1031851100
   Rüster B, 2006, BLOOD, V108, P3938, DOI 10.1182/blood-2006-05-025098
   Ryan Jennifer M, 2005, J Inflamm (Lond), V2, P8, DOI 10.1186/1476-9255-2-8
   Salgado AJ, 2015, FRONT CELL NEUROSCI, V9, DOI 10.3389/fncel.2015.00249
   Salgado AJ, 2010, CURR STEM CELL RES T, V5, P103
   Santangelo L, 2017, BIOMED RES INT, V2017, DOI 10.1155/2017/2931813
   Santangelo L, 2016, CELL REP, V17, P799, DOI 10.1016/j.celrep.2016.09.031
   Schneider J, 2016, CANCER GENOM PROTEOM, V13, P331
   See F, 2011, J CELL MOL MED, V15, P2117, DOI 10.1111/j.1582-4934.2010.01241.x
   Sevivas N., 2016, AM J SPORTS MED, DOI [10.1177/036354651665782727501832, DOI 10.1177/036354651665782727501832]
   Sharma AK, 2013, P NATL ACAD SCI USA, V110, P4003, DOI 10.1073/pnas.1220764110
   Shih DTB, 2005, STEM CELLS, V23, P1012, DOI 10.1634/stemcells.2004-0125
   Shin H, 2015, INT J DERMATOL, V54, P730, DOI 10.1111/ijd.12650
   Silver DF, 2000, GYNECOL ONCOL, V77, P377, DOI 10.1006/gyno.2000.5782
   Song YS, 2012, CELL TRANSPLANT, V21, P1641, DOI 10.3727/096368912X637488
   Sotiropoulou PA, 2006, STEM CELLS, V24, P462, DOI 10.1634/stemcells.2004-0331
   Stastna M, 2012, CIRC-CARDIOVASC GENE, V5, pO8, DOI 10.1161/CIRCGENETICS.111.960187
   Stenqvist AC, 2013, J IMMUNOL, V191, P5515, DOI 10.4049/jimmunol.1301885
   Svensson KJ, 2013, J BIOL CHEM, V288, P17713, DOI 10.1074/jbc.M112.445403
   Tan CY, 2014, STEM CELL RES THER, V5, DOI 10.1186/scrt465
   Tang JM, 2010, MOL CELLS, V29, P9, DOI 10.1007/s10059-010-0001-7
   Tang XD, 2017, STEM CELLS, V35, P1849, DOI 10.1002/stem.2619
   Tang YL, 2005, ANN THORAC SURG, V80, P229, DOI 10.1016/j.athoracsur.2005.02.072
   Teixeira FG, 2017, STEM CELL TRANSL MED, V6, P634, DOI 10.5966/sctm.2016-0071
   Teo GSL, 2012, STEM CELLS, V30, P2472, DOI 10.1002/stem.1198
   Teodelinda M, 2011, BIOMATERIALS, V32, P3689, DOI 10.1016/j.biomaterials.2011.01.071
   Timmers L, 2011, STEM CELL RES, V6, P206, DOI 10.1016/j.scr.2011.01.001
   Timmers L, 2008, STEM CELL RES, V1, P129, DOI 10.1016/j.scr.2008.02.002
   Toma C, 2002, CIRCULATION, V105, P93, DOI 10.1161/hc0102.101442
   Toma C, 2009, CIRC RES, V104, P398, DOI 10.1161/CIRCRESAHA.108.187724
   Turner JE, 2013, J EXP MED, V210, P2951, DOI 10.1084/jem.20130071
   Ulrich D, 2013, EXPERT OPIN BIOL TH, V13, P1387, DOI 10.1517/14712598.2013.826187
   Valadi H, 2007, NAT CELL BIOL, V9, P654, DOI 10.1038/ncb1596
   Verjans E, 2009, BMC CANCER, V9, DOI 10.1186/1471-2407-9-230
   Vieira NM, 2010, STEM CELL REV REP, V6, P560, DOI 10.1007/s12015-010-9187-5
   Villaron EM, 2004, HAEMATOLOGICA, V89, P1421
   Vishnubhatla I., 2014, J Circ Biomark, V3, P3, DOI [DOI 10.33393/JCB.2014.2043, 10.5772/58597, DOI 10.5772/58597]
   Vizoso FJ, 2007, BRIT J CANCER, V96, P903, DOI 10.1038/sj.bjc.6603666
   Wang HS, 2004, STEM CELLS, V22, P1330, DOI 10.1634/stemcells.2004-0013
   Watt FM, 2000, SCIENCE, V287, P1427, DOI 10.1126/science.287.5457.1427
   Williams AR, 2013, J AM HEART ASSOC, V2, DOI 10.1161/JAHA.113.000140
   Wilson SE, 2001, PROG RETIN EYE RES, V20, P625, DOI 10.1016/S1350-9462(01)00008-8
   Won HS, 2013, CANCER INVEST, V31, P516, DOI 10.3109/07357907.2013.826239
   Wong RSY, 2011, J BIOMED BIOTECHNOL, DOI 10.1155/2011/459510
   Wu S, 2013, PLOS ONE, V8, DOI 10.1371/journal.pone.0055599
   Wu YJ, 2007, STEM CELLS, V25, P2648, DOI 10.1634/stemcells.2007-0226
   Yamamoto Y, 2013, BIORESEARCH OPEN ACC, V2, P199, DOI 10.1089/biores.2013.0004
   Yang D, 2003, J LEUKOCYTE BIOL, V74, P448, DOI 10.1189/jlb.0103024
   Yang DY, 2013, PLOS ONE, V8, DOI 10.1371/journal.pone.0054495
   Yi T, 2012, ARCH PHARM RES, V35, P213, DOI 10.1007/s12272-012-0202-z
   Yin GJ, 2016, PANCREAS, V45, P1282, DOI 10.1097/MPA.0000000000000694
   Youn SW, 2011, BLOOD, V117, P4376, DOI 10.1182/blood-2010-07-295964
   Yount NY, 2007, BBA-BIOMEMBRANES, V1768, P598, DOI 10.1016/j.bbamem.2006.11.011
   Yu J, 2013, STEM CELL RES THER, V4, DOI 10.1186/scrt234
   Yun YR, 2010, J TISSUE ENG, V1, DOI 10.4061/2010/218142
   Zagoura DS, 2012, GUT, V61, P894, DOI 10.1136/gutjnl-2011-300908
   Zanotti L, 2016, LEUKEMIA, V30, P1143, DOI 10.1038/leu.2016.33
   Zhang B, 2016, STEM CELLS, V34, P2485, DOI 10.1002/stem.2432
   Zhang B, 2014, STEM CELLS DEV, V23, P1233, DOI 10.1089/scd.2013.0479
   Zhang QW, 2012, PLOS ONE, V7, DOI 10.1371/journal.pone.0050946
   Zheng B, 2007, NAT BIOTECHNOL, V25, P1025, DOI 10.1038/nbt1334
   Zhou BR, 2013, BIOMED RES INT, V2013, DOI 10.1155/2013/519126
   Zhu Y, 2017, STEM CELL RES THER, V8, DOI 10.1186/s13287-017-0510-9
NR 235
TC 1016
Z9 1138
U1 9
U2 240
PU MDPI
PI BASEL
PA ST ALBAN-ANLAGE 66, CH-4052 BASEL, SWITZERLAND
EI 1422-0067
J9 INT J MOL SCI
JI Int. J. Mol. Sci.
PD SEP
PY 2017
VL 18
IS 9
AR 1852
DI 10.3390/ijms18091852
PG 24
WC Biochemistry & Molecular Biology; Chemistry, Multidisciplinary
WE Science Citation Index Expanded (SCI-EXPANDED)
SC Biochemistry & Molecular Biology; Chemistry
GA FI4RW
UT WOS:000411963800031
PM 28841158
OA Green Submitted, gold
DA 2026-02-11
ER

PT J
AU Fu, HW
   Wu, YA
   Yang, XB
   Huang, SY
   Yu, FL
   Deng, H
   Zhang, S
   Xiang, Q
AF Fu, Hongwei
   Wu, Yinan
   Yang, Xiaobin
   Huang, Shiyi
   Yu, Fenglin
   Deng, Hong
   Zhang, Shu
   Xiang, Qi
TI Stem cell and its derivatives as drug delivery vehicles: an effective
   new strategy of drug delivery system
SO ALL LIFE
LA English
DT Review
DE Stem cell-based DDS; tropism and homing properties; targeted anti-tumor
   treatment; reducing immunogenicity; immunomodulatory
ID MESENCHYMAL STROMAL CELLS; MEMBRANE-CAMOUFLAGED NANOPARTICLES; EXOSOMES;
   GENE; LUNG; TRANSPLANTATION; EXPLOIT
AB Researches on drug delivery system (DDS) have made incredible progress, but there are still problems such as insufficient targeting and undesirable treatment efficiency. To improve the above problems, a stem cell-based DDS was developed. Stem cell and its derivatives (cell membranes, extracellular vesicles/exosomes) have been used as important drug delivery vehicles in the treatment of a number of human key diseases, such as genetic diseases, cancer and so on. For stem cells highly express chemokine receptors such as CCR2 and CXCR4, which can specifically bind to chemokines or cytokines produced in tissue injury sites, so they exhibit centripetal and homing properties, which is the reason why they are employed as DDS vehicles. Stem cell-based DDS effectively enhance the targeting and efficiency of drugs with low immunogenicity. We review the extremely prominent superiority of stem cells and its derivatives as drug delivery vehicles. Especially summarize the different targeting strategies and the major application in anti-tumor, anti-inflammatory, tissue repair and regenerative medicine fields. The challenges of stem cell-based targeted DDS are still how to enhance their targeting, selectivity, effectiveness, reducing immunogenicity, and fully exerting its immunomodulatory effects. We think stem cell and its derivatives-based DDS will demonstrate their significant prospects in the future.
C1 [Fu, Hongwei; Wu, Yinan; Yang, Xiaobin; Deng, Hong; Zhang, Shu] Guangdong Pharmaceut Univ, Inst Mat Med, Guangzhou, Peoples R China.
   [Fu, Hongwei; Wu, Yinan; Yang, Xiaobin; Deng, Hong; Zhang, Shu] Guangdong Pharmaceut Univ, Guangdong Prov Key Lab New Pharmaceut Dosage Form, Guangzhou, Peoples R China.
   [Huang, Shiyi; Yu, Fenglin; Xiang, Qi] Jinan Univ, Biopharmaceut R&D Ctr, Guangzhou, Peoples R China.
   [Huang, Shiyi; Yu, Fenglin; Xiang, Qi] Jinan Univ, Inst Biomed, Guangzhou, Peoples R China.
   [Huang, Shiyi; Yu, Fenglin; Xiang, Qi] Jinan Univ, Guangdong Prov Key Lab Bioengn Med, Guangzhou, Peoples R China.
   [Fu, Hongwei; Wu, Yinan; Yang, Xiaobin; Deng, Hong; Zhang, Shu] Guangdong Pharmaceut Univ, Guangdong Prov Engn & Technol Res Ctr Top Precise, Sch Pharm, Guangzhou, Peoples R China.
C3 Guangdong Pharmaceutical University; Guangdong Pharmaceutical
   University; Jinan University; Jinan University; Jinan University;
   Guangdong Pharmaceutical University
RP Zhang, S (corresponding author), Guangdong Pharmaceut Univ, Inst Mat Med, Guangzhou, Peoples R China.; Zhang, S (corresponding author), Guangdong Pharmaceut Univ, Guangdong Prov Key Lab New Pharmaceut Dosage Form, Guangzhou, Peoples R China.; Xiang, Q (corresponding author), Jinan Univ, Biopharmaceut R&D Ctr, Guangzhou, Peoples R China.; Xiang, Q (corresponding author), Jinan Univ, Inst Biomed, Guangzhou, Peoples R China.; Xiang, Q (corresponding author), Jinan Univ, Guangdong Prov Key Lab Bioengn Med, Guangzhou, Peoples R China.; Zhang, S (corresponding author), Guangdong Pharmaceut Univ, Guangdong Prov Engn & Technol Res Ctr Top Precise, Sch Pharm, Guangzhou, Peoples R China.
EM zzss_97@163.com; txiangqi@jnu.edu.cn
RI Fu, Hongwei/HZL-4644-2023
OI Fu, Hongwei/0000-0002-4174-9523
FU Guangzhou Science and Technology Program Key Project [201803010044];
   Natural Science Foundation of Guangdong Province [2021A1515012480,
   2017A030313653]; Key Projects of Marine Economic Development of
   Guangdong Province [50]
FX This work was supported by the Guangzhou Science and Technology
   ProgramKey Project under Grant [No. 201803010044]; Natural Science
   Foundation of Guangdong Province under Grant [No. 2017A030313653];
   Natural Science Foundation of Guangdong Province underGrant [No.
   2021A1515012480]; Key Projects of Marine Economic Development of
   Guangdong Province, Yue Ziranzihe [2021] No. 50.
CR Almeida CR, 2016, STEM CELL REP, V6, P466, DOI 10.1016/j.stemcr.2016.02.012
   Almeida-Porada G, 2020, MOL THER-METH CLIN D, V16, P204, DOI 10.1016/j.omtm.2020.01.005
   An L, 2019, ACS APPL MATER INTER, V11, P15251, DOI 10.1021/acsami.9b00495
   Appasani K, 2011, STEM CELLS BIOL REG, P3, DOI 10.1007/978-1-60761-860-7_1
   Bagheri E, 2020, LIFE SCI, V261, DOI 10.1016/j.lfs.2020.118369
   Banerji SK, 2007, LANGMUIR, V23, P3305, DOI 10.1021/la0622875
   Borghese C, 2020, PHARMACEUTICS, V12, DOI 10.3390/pharmaceutics12050401
   Bose RJC, 2018, BIOMATERIALS, V185, P360, DOI 10.1016/j.biomaterials.2018.08.018
   Cao SX, 2018, ARTIF CELL NANOMED B, V46, pS642, DOI 10.1080/21691401.2018.1434185
   Chastkofsky MI, 2021, CLIN CANCER RES, V27, P1766, DOI 10.1158/1078-0432.CCR-20-1499
   Chinnappan M, 2020, CANCER LETT, V486, P18, DOI 10.1016/j.canlet.2020.05.004
   Chiu RCJ, 2005, J HEART LUNG TRANSPL, V24, P511, DOI 10.1016/j.healun.2004.11.010
   Coccè V, 2017, SCI REP-UK, V7, DOI 10.1038/s41598-017-09175-4
   Danhier F, 2016, J CONTROL RELEASE, V244, P108, DOI 10.1016/j.jconrel.2016.11.015
   de Miguel-Beriain I, 2015, ADV DRUG DELIVER REV, V82-83, P176, DOI 10.1016/j.addr.2014.11.011
   de Witte SFH, 2018, STEM CELLS, V36, P602, DOI 10.1002/stem.2779
   Doherty GJ, 2009, ANNU REV BIOCHEM, V78, P857, DOI 10.1146/annurev.biochem.78.081307.110540
   Fang J, 2011, ADV DRUG DELIVER REV, V63, P136, DOI 10.1016/j.addr.2010.04.009
   Fischer UM, 2009, STEM CELLS DEV, V18, P683, DOI 10.1089/scd.2008.0253
   Gao CY, 2016, ACS APPL MATER INTER, V8, P34252, DOI 10.1021/acsami.6b12865
   Gao CY, 2016, SMALL, V12, P4056, DOI 10.1002/smll.201600624
   Gao M, 2017, ADV MATER, V29, DOI 10.1002/adma.201701429
   Gutierrez-Millan C, 2021, MACROMOL BIOSCI, V21, DOI 10.1002/mabi.202000269
   Hagenhoff A, 2016, EXPERT OPIN BIOL TH, V16, P1079, DOI 10.1080/14712598.2016.1196179
   Haider HK, 2008, CIRC RES, V103, P1300, DOI 10.1161/CIRCRESAHA.108.186742
   Han Y, 2019, CELLS-BASEL, V8, DOI 10.3390/cells8080886
   Herea DD, 2019, MAT SCI ENG C-MATER, V94, P666, DOI 10.1016/j.msec.2018.10.019
   Hong HS, 2012, ARCH PHARM RES, V35, P201, DOI 10.1007/s12272-012-0201-0
   Huang BQ, 2014, STEM CELL RES THER, V5, DOI 10.1186/scrt410
   Huang RY, 2019, THERANOSTICS, V9, P2411, DOI 10.7150/thno.29326
   Huang XJ, 2019, STEM CELLS INT, V2019, DOI 10.1155/2019/2120453
   Kalimuthu S, 2018, FRONT PHARMACOL, V9, DOI 10.3389/fphar.2018.01116
   Kalimuthu S, 2018, INT J MED SCI, V15, P1051, DOI 10.7150/ijms.25760
   Kalimuthu S, 2017, STEM CELLS INT, V2017, DOI 10.1155/2017/8085637
   Karp JM, 2009, CELL STEM CELL, V4, P206, DOI 10.1016/j.stem.2009.02.001
   Kerkelä E, 2013, STEM CELL TRANSL MED, V2, P510, DOI 10.5966/sctm.2012-0187
   Kiernan CH, 2018, J TISSUE ENG REGEN M, V12, P1530, DOI 10.1002/term.2682
   Krueger TEG, 2018, STEM CELL TRANSL MED, V7, P651, DOI 10.1002/sctm.18-0024
   Layek B, 2020, CANCERS, V12, DOI 10.3390/cancers12040965
   Layek B, 2018, MOL CANCER THER, V17, P1196, DOI 10.1158/1535-7163.MCT-17-0682
   Lee RH, 2009, CELL STEM CELL, V5, P54, DOI 10.1016/j.stem.2009.05.003
   Leibacher J, 2016, STEM CELL RES THER, V7, DOI 10.1186/s13287-015-0271-2
   Levy O, 2016, BIOMATERIALS, V91, P140, DOI 10.1016/j.biomaterials.2016.03.023
   Li C, 2019, ACTA PHARM SIN B, V9, P1145, DOI 10.1016/j.apsb.2019.08.003
   Li DT, 2018, NATURE, V564, P119, DOI 10.1038/s41586-018-0709-7
   Li LL, 2011, ACS NANO, V5, P7462, DOI 10.1021/nn202399w
   Li MY, 2018, EXP CELL RES, V367, P24, DOI 10.1016/j.yexcr.2018.02.006
   Li Zhenzhen, 2015, Stem Cell Investig, V2, P6, DOI 10.3978/j.issn.2306-9759.2015.03.01
   Lin LY, 2018, CELL IMMUNOL, V326, P24, DOI 10.1016/j.cellimm.2017.07.010
   Lisini D, 2020, PHARMACEUTICS, V12, DOI 10.3390/pharmaceutics12050411
   Luo MM, 2020, CHEM ENG J, V385, DOI 10.1016/j.cej.2019.123942
   Lv QJ, 2020, MOL PHARMACEUT, V17, P1723, DOI 10.1021/acs.molpharmaceut.0c00177
   Ma M, 2017, ONCOTARGETS THER, V10, P4161, DOI 10.2147/OTT.S143315
   Maiti P, 2019, J CELL MOL MED, V23, P5211, DOI 10.1111/jcmm.14396
   Majumdar MK, 2003, J BIOMED SCI, V10, P228, DOI 10.1159/000068710
   Marquez-Curtis LA, 2013, BIOMED RES INT, V2013, DOI 10.1155/2013/561098
   Mehryab F, 2020, ACTA BIOMATER, V113, P42, DOI 10.1016/j.actbio.2020.06.036
   Mills KM, 2017, OPEN BIOL, V7, DOI 10.1098/rsob.170140
   Mitchell MJ, 2021, NAT REV DRUG DISCOV, V20, P101, DOI 10.1038/s41573-020-0090-8
   Moku G, 2019, CANCERS, V11, DOI 10.3390/cancers11040491
   Mu HL, 2018, EXPERT OPIN DRUG DEL, V15, P771, DOI 10.1080/17425247.2018.1504018
   Muslimov AR, 2020, BIOMATER SCI-UK, V8, P1137, DOI 10.1039/c9bm00926d
   Nakamura Y, 2016, BIOCONJUGATE CHEM, V27, P2225, DOI 10.1021/acs.bioconjchem.6b00437
   Oh J, 2021, J ORTHOP SURG RES, V16, DOI 10.1186/s13018-020-02178-4
   Pang L, 2017, DRUG DELIV, V24, P83, DOI 10.1080/10717544.2016.1230903
   Pascucci L, 2014, J CONTROL RELEASE, V192, P262, DOI 10.1016/j.jconrel.2014.07.042
   Peng LH, 2011, DRUG DISCOV TODAY, V16, P957, DOI 10.1016/j.drudis.2011.07.009
   Peruzzaro ST, 2019, J NEUROINFLAMM, V16, DOI 10.1186/s12974-018-1383-2
   Pessina A, 2011, PLOS ONE, V6, DOI 10.1371/journal.pone.0028321
   Poon W, 2020, NAT NANOTECHNOL, V15, P819, DOI 10.1038/s41565-020-0759-5
   Preynat-Seauve O, 2011, SEMIN IMMUNOPATHOL, V33, P519, DOI 10.1007/s00281-011-0271-y
   Qi K, 2018, CELL IMMUNOL, V326, P86, DOI 10.1016/j.cellimm.2017.11.010
   Regmi S, 2019, EUR J CELL BIOL, V98, DOI 10.1016/j.ejcb.2019.04.002
   Rejman J, 2004, BIOCHEM J, V377, P159, DOI 10.1042/BJ20031253
   Rhee KJ, 2015, INT J MOL SCI, V16, P30015, DOI 10.3390/ijms161226215
   Ruan J, 2012, NANOSCALE RES LETT, V7, DOI 10.1186/1556-276X-7-309
   Sadhukha T, 2014, J CONTROL RELEASE, V196, P243, DOI 10.1016/j.jconrel.2014.10.015
   Saeedi M, 2019, BIOMED PHARMACOTHER, V111, P666, DOI 10.1016/j.biopha.2018.12.133
   Salehi H, 2018, STEM CELL RES THER, V9, DOI 10.1186/s13287-018-0831-3
   Saulite L, 2018, BEILSTEIN J NANOTECH, V9, P321, DOI 10.3762/bjnano.9.32
   Severino P, 2019, CURR PHARM DESIGN, V25, P1312, DOI 10.2174/1381612825666190425163424
   Sheyn D, 2016, MOL THER, V24, P318, DOI 10.1038/mt.2015.211
   Song SY, 2020, ADV HEALTHC MATER, V9, DOI 10.1002/adhm.201901612
   Stephan MT, 2010, NAT MED, V16, P1035, DOI 10.1038/nm.2198
   Sun LH, 2014, INT J MOL MED, V34, P987, DOI 10.3892/ijmm.2014.1890
   Sun LJ, 2007, BIOCHEM BIOPH RES CO, V357, P779, DOI 10.1016/j.bbrc.2007.04.010
   Suresh SC, 2015, INT J CARDIOL, V201, P517, DOI 10.1016/j.ijcard.2015.08.117
   Teng CF, 2018, CELL TRANSPLANT, V27, P1313, DOI 10.1177/0963689718779777
   Thanuja MY, 2018, ADV DRUG DELIVER REV, V132, P57, DOI 10.1016/j.addr.2018.06.012
   Timin AS, 2019, ACS APPL MATER INTER, V11, P13091, DOI 10.1021/acsami.8b22685
   TRAMS EG, 1981, BIOCHIM BIOPHYS ACTA, V645, P63, DOI 10.1016/0005-2736(81)90512-5
   Unsoy G, 2018, CURR DRUG TARGETS, V19, P202, DOI 10.2174/1389450117666160401124624
   Vader P, 2016, ADV DRUG DELIVER REV, V106, P148, DOI 10.1016/j.addr.2016.02.006
   Villa CH, 2015, THER DELIV, V6, P795, DOI [10.4155/TDE.15.34, 10.4155/tde.15.34]
   Wang M, 2021, BIOMATER SCI-UK, V9, P1088, DOI 10.1039/d0bm01164a
   Wang W, 2019, J NANOBIOTECHNOL, V17, DOI 10.1186/s12951-019-0514-y
   Wang WQ, 2015, ACTA PHARMACOL SIN, V36, P1377, DOI 10.1038/aps.2015.51
   Wang XL, 2018, INT J NANOMED, V13, P5231, DOI 10.2147/IJN.S167142
   Wei JN, 2016, DNA CELL BIOL, V35, P241, DOI 10.1089/dna.2015.3118
   Wu HH, 2019, J CONTROL RELEASE, V294, P102, DOI 10.1016/j.jconrel.2018.12.019
   Xu C, 2018, ADV SCI, V5, DOI 10.1002/advs.201800382
   Xu CH, 2020, ACTA BIOMATER, V105, P1, DOI 10.1016/j.actbio.2020.01.036
   Xu ML, 2019, INT J BIOL MACROMOL, V134, P1002, DOI 10.1016/j.ijbiomac.2019.04.201
   Yang N, 2018, ACS APPL MATER INTER, V10, P22963, DOI 10.1021/acsami.8b05363
   Yao S, 2017, DRUG DELIV, V24, P1372, DOI 10.1080/10717544.2017.1375580
   Zhai YH, 2017, THERANOSTICS, V7, P2575, DOI 10.7150/thno.20118
   Zhao J, 2014, NANOTECHNOLOGY, V25, DOI 10.1088/0957-4484/25/40/405101
   Zheng GP, 2015, STEM CELLS INT, V2015, DOI 10.1155/2015/989473
   Zhou FL, 2017, ANTI-CANCER AGENT ME, V17, P1884, DOI 10.2174/1871520617666170713151149
   Zhou Y, 2020, ACTA PHARM SIN B, V10, P1563, DOI 10.1016/j.apsb.2019.11.013
   Zhu QW, 2019, ADV SCI, V6, DOI 10.1002/advs.201801899
NR 111
TC 9
Z9 9
U1 2
U2 29
PU TAYLOR & FRANCIS LTD
PI ABINGDON
PA 2-4 PARK SQUARE, MILTON PARK, ABINGDON OR14 4RN, OXON, ENGLAND
SN 2689-5293
EI 2689-5307
J9 ALL LIFE
JI All Life
PD JAN 1
PY 2021
VL 14
IS 1
BP 782
EP 798
DI 10.1080/26895293.2021.1967202
PG 17
WC Multidisciplinary Sciences
WE Science Citation Index Expanded (SCI-EXPANDED)
SC Science & Technology - Other Topics
GA UL0EM
UT WOS:000692334400001
OA gold
DA 2026-02-11
ER

PT J
AU Zheng, BW
   Kuang, YR
   Yuan, D
   Huang, HX
   Liu, SL
AF Zheng, Bowen
   Kuang, Yirui
   Yuan, Dun
   Huang, Haoxuan
   Liu, Songlin
TI The research landscape of immunology research in spinal cord injury from
   2012 to 2022
SO JOR SPINE
LA English
DT Article
DE bibliometric analysis; CiteSpace; immunology; spinal cord injury;
   VOSviewer
ID MESENCHYMAL STEM-CELLS; CELLULAR INFLAMMATORY RESPONSE; FUNCTIONAL
   RECOVERY; MACROPHAGE ACTIVATION; AXONAL REGENERATION; CHONDROITINASE
   ABC; BONE-MARROW; CNS INJURY; CONTUSION; MECHANISMS
AB Background: Spinal cord injury (SCI) is defined as traumatic damage to the spinal cord, affecting over three million patients worldwide, and there is still no treatment for the injured spinal cord itself. In recent years, immunology research on SCI has been published in various journals.Methods: To systematically analyze the research hotspots and dynamic scientific developments of immunology research in SCI, we conducted a bibliometric and knowledge map analysis to help researchers gain a global perspective in this research field.Results: The bibliometric study we completed included 1788 English-language papers published in 553 journals by 8861 authors from 1901 institutions in 66 countries/regions. Based on the references and keyword analysis, researchers in the past 10 years have mainly focused on the research directions of "monocyte chemoattractor protein 1," "nitric oxide," "pain," and "nitric oxide synthase" related to immunological research in SCI. However, with the development of other new directions such as "extracellular vesicles" (2019-2022), "Regenerative medicine" (2019-2022), "stromal cells" (2018-2022), "motor recovery" (2019-2022), and "glial activation" (2019-2022). Researchers prefer to study the application of regenerative strategies in SCI, the mechanism of extracellular vesicles in the development of SCI, the activation of spinal glial cells in SCI, and the pathways of motor recovery. This bibliometric analysis of immunology research in SCI summarizes the current status of this research field. The relationship between extracellular vesicles, regenerative medicine, stromal cells, motor recovery, and glial activation is currently a major research frontier. Further research and cooperation worldwide need to be enhanced.Conclusion: We believe that our research can help researchers quickly grasp the current hotspot of immunology research in SCI and determine a new direction for future research.
C1 [Zheng, Bowen] Peking Univ, Peoples Hosp, Dept Musculoskeletal Tumor, Beijing, Peoples R China.
   [Zheng, Bowen] Beijing Key Lab Musculoskeletal Tumor, Beijing, Peoples R China.
   [Kuang, Yirui; Yuan, Dun; Huang, Haoxuan; Liu, Songlin] Cent South Univ, Xiangya Hosp, Dept Neurosurg, Changsha, Peoples R China.
   [Kuang, Yirui; Yuan, Dun; Huang, Haoxuan; Liu, Songlin] Cent South Univ, Xiangya Hosp, Natl Clin Res Ctr Geriatr Disorders, Changsha, Peoples R China.
   [Kuang, Yirui; Liu, Songlin] Cent South Univ, Xiangya Hosp, Natl Clin Res Ctr Geriatr Disorders, Dept Neurosurg, Changsha 410008, Hunan, Peoples R China.
C3 Peking University; Central South University; Central South University;
   Central South University
RP Kuang, YR; Liu, SL (corresponding author), Cent South Univ, Xiangya Hosp, Natl Clin Res Ctr Geriatr Disorders, Dept Neurosurg, Changsha 410008, Hunan, Peoples R China.
EM philkyr@163.com; liusonglin@csu.edu.cn
RI Zheng, Bo-Wen/ABU-4355-2022; Kuang, Yirui/NDS-5481-2025
OI Zheng, Bo-Wen/0000-0002-9308-3794; 
CR Abrams MB, 2009, RESTOR NEUROL NEUROS, V27, P307, DOI 10.3233/RNN-2009-0480
   Ahuja C S., 2016, F1000Research, V5, P1, DOI 10.12688/f1000research.7586.1
   Ahuja CS, 2017, NAT REV DIS PRIMERS, V3, DOI 10.1038/nrdp.2017.18
   Ahuja CS, 2017, NEUROSURGERY, V80, pS9, DOI 10.1093/neuros/nyw080
   Ankeny DP, 2006, J NEUROCHEM, V99, P1073, DOI 10.1111/j.1471-4159.2006.04147.x
   Anwar MA, 2016, FRONT CELL NEUROSCI, V10, DOI 10.3389/fncel.2016.00098
   Chen JY, 2021, NEUROTHERAPEUTICS, V18, P503, DOI 10.1007/s13311-020-00946-y
   Chen YX, 2022, CHEMOSPHERE, V297, DOI 10.1016/j.chemosphere.2022.133932
   Choo AM, 2007, J NEUROSURG-SPINE, V6, P255, DOI 10.3171/spi.2007.6.3.255
   Cox CS, 2018, PEDIATR RES, V83, P325, DOI 10.1038/pr.2017.253
   Dai Y., 2022, Front. Pharmacol, V13, P1
   Deng J., 2021, CELL DEATH DIS, V12, P1
   DePaul MA, 2015, SCI REP-UK, V5, DOI 10.1038/srep16795
   Ding SQ, 2019, EXP BIOL MED, V244, P1149, DOI 10.1177/1535370219872759
   Dizdaroglu M, 2002, FREE RADICAL BIO MED, V32, P1102, DOI 10.1016/S0891-5849(02)00826-2
   Dong X., 2022, OXID MED CELL LONGEV, V2022, P1
   Donnelly DJ, 2008, EXP NEUROL, V209, P378, DOI 10.1016/j.expneurol.2007.06.009
   Fleming JC, 2006, BRAIN, V129, P3249, DOI 10.1093/brain/awl296
   Freyermuth-Trujillo X, 2022, CELLS-BASEL, V11, DOI 10.3390/cells11172692
   Fu Q, 2017, AM J TRANSL RES, V9, P3950
   Fu Q, 2015, CELLS TISSUES ORGANS, V201, P412, DOI 10.1159/000445855
   Gao ZS, 2021, ACTA BIOMATER, V126, P211, DOI 10.1016/j.actbio.2021.03.018
   García-Alías G, 2009, NAT NEUROSCI, V12, P1145, DOI 10.1038/nn.2377
   Gensel JC, 2015, BRAIN RES, V1619, P1, DOI 10.1016/j.brainres.2014.12.045
   Georgieva M, 2019, PAIN, V160, P2724, DOI 10.1097/j.pain.0000000000001670
   Gilgun-Sherki Y, 2001, NEUROPHARMACOLOGY, V40, P959, DOI 10.1016/S0028-3908(01)00019-3
   Guo SM, 2019, WORLD NEUROSURG, V132, pE246, DOI 10.1016/j.wneu.2019.08.191
   Hausmann O, 2003, SPINAL CORD, V41, P369, DOI 10.1038/sj.sc.3101483
   Heo JS, 2016, INT J MOL MED, V37, P115, DOI 10.3892/ijmm.2015.2413
   Hu HZ, 2018, BRAIN, V141, P1017, DOI 10.1093/brain/awy007
   Hu JZ, 2013, J NEUROTRAUM, V30, P1349, DOI 10.1089/neu.2012.2748
   Hu JZ, 2015, BRAIN RES, V1608, P191, DOI 10.1016/j.brainres.2015.02.036
   Huang JH, 2020, NEUROCHEM RES, V45, P760, DOI 10.1007/s11064-019-02950-x
   Ismail II., 2022, FRONT NEUROL, V228, P1
   Jee MK, 2012, BRAIN, V135, P1237, DOI 10.1093/brain/aws047
   Jiang W, 2017, J NEUROINFLAMM, V14, DOI 10.1186/s12974-017-0980-9
   Jiang W, 2016, SPINE, V41, pE330, DOI 10.1097/BRS.0000000000001287
   Kigerl KA, 2009, J NEUROSCI, V29, P13435, DOI 10.1523/JNEUROSCI.3257-09.2009
   LaPlaca MC, 2007, PROG BRAIN RES, V161, P13, DOI 10.1016/S0079-6123(06)61002-9
   Li D, 2018, FRONT NEUROSCI-SWITZ, V12, DOI 10.3389/fnins.2018.00845
   Li J, 2019, LIFE SCI, V222, P148, DOI 10.1016/j.lfs.2019.03.007
   Li Y, 2020, NATURE, V587, P613, DOI 10.1038/s41586-020-2795-6
   Lindsay SL, 2021, CELLS-BASEL, V10, DOI 10.3390/cells10040901
   Liu DY, 2019, BIOMATERIALS, V214, DOI 10.1016/j.biomaterials.2019.119230
   Luo YH, 2021, INT J INTELL COMPUT, V14, P480, DOI 10.1108/IJICC-02-2021-0034
   MCKEON RJ, 1991, J NEUROSCI, V11, P3398
   McTigue DM, 1998, J NEUROSCI RES, V53, P368, DOI 10.1002/(SICI)1097-4547(19980801)53:3<368::AID-JNR11>3.0.CO;2-1
   Moon LDF, 2018, BRAIN, V141, P941, DOI 10.1093/brain/awy067
   Mosser DM, 2008, NAT REV IMMUNOL, V8, P958, DOI 10.1038/nri2448
   Nakajima H, 2012, J NEUROTRAUM, V29, P1614, DOI 10.1089/neu.2011.2109
   Nicodemou A, 2017, CELL TISSUE BANK, V18, P443, DOI 10.1007/s10561-017-9658-x
   Norenberg MD, 2004, J NEUROTRAUM, V21, P429, DOI 10.1089/089771504323004575
   Okuda A, 2017, J NEUROSURG-SPINE, V26, P388, DOI 10.3171/2016.8.SPINE16250
   Patel M, 2021, MOL THER, V29, P2469, DOI 10.1016/j.ymthe.2021.04.027
   Pineau I, 2007, J COMP NEUROL, V500, P267, DOI 10.1002/cne.21149
   Popovich PG, 1997, J COMP NEUROL, V377, P443, DOI 10.1002/(SICI)1096-9861(19970120)377:3<443::AID-CNE10>3.0.CO;2-S
   Qu WS, 2012, J NEUROINFLAMM, V9, DOI 10.1186/1742-2094-9-178
   Ran N, 2023, BIOACT MATER, V25, P766, DOI 10.1016/j.bioactmat.2022.07.002
   Shen J., 2022, FRONT IMMUNOL, V13
   Shende P, 2017, BIOMED PHARMACOTHER, V91, P693, DOI 10.1016/j.biopha.2017.04.126
   Sroga JM, 2003, J COMP NEUROL, V462, P223, DOI 10.1002/cne.10736
   Sykova E., 2021, FRONT CELL DEV BIOL, V9
   Tardivo V, 2015, INT J NEUROSCI, V125, P81, DOI 10.3109/00207454.2014.908877
   Thuret S, 2006, NAT REV NEUROSCI, V7, P628, DOI 10.1038/nrn1955
   Wang RD, 2022, FRONT NEUROL, V13
   Wang YX, 2020, FRONT IMMUNOL, V11, DOI 10.3389/fimmu.2020.01187
   Wu F., 2022, FRONT IMMUNOL, V3797
   Wu HY, 2021, ARCH OSTEOPOROS, V16, DOI 10.1007/s11657-021-00929-2
   Wynn TA, 2016, IMMUNITY, V44, P450, DOI 10.1016/j.immuni.2016.02.015
   Xie M., 2022, COMPUT SECUR
   Xing D, 2018, INT J RHEUM DIS, V21, P1372, DOI 10.1111/1756-185X.13327
   Zeb HA, 2016, CNS NEUROL DISORD-DR, V15, P1266, DOI 10.2174/1871527315666161004145709
   Zendedel A, 2018, MOL NEUROBIOL, V55, P1364, DOI 10.1007/s12035-017-0400-2
   Zhang J., 2022, INT J INTELL COMPUT, V16, P120
   Zhang XS, 2015, MOL MED REP, V11, P4262, DOI 10.3892/mmr.2015.3330
   Zhao RR, 2013, EUR J NEUROSCI, V38, P2946, DOI 10.1111/ejn.12276
   Zhong MH, 2022, HELIYON, V8, DOI 10.1016/j.heliyon.2022.e10757
NR 77
TC 4
Z9 4
U1 0
U2 16
PU WILEY
PI HOBOKEN
PA 111 RIVER ST, HOBOKEN 07030-5774, NJ USA
SN 2572-1143
J9 JOR SPINE
JI JOR Spine
PD SEP
PY 2023
VL 6
IS 3
DI 10.1002/jsp2.1261
EA MAY 2023
PG 19
WC Orthopedics
WE Science Citation Index Expanded (SCI-EXPANDED)
SC Orthopedics
GA U1PS9
UT WOS:000985642300001
PM 37780822
OA Green Submitted, gold
DA 2026-02-11
ER

PT J
AU Zhao, JW
   Tang, JP
   Cui, Z
   Liu, LM
   Yang, DY
   Yao, C
AF Zhao, Jingwen
   Tang, Jianpu
   Cui, Zhen
   Liu, Limin
   Yang, Dayong
   Yao, Chi
TI A DNA micro-complex containing polyaptamer for exosome separation and
   wound healing
SO CHINESE CHEMICAL LETTERS
LA English
DT Article
DE DNA nanotechnology; DNA materials; Aptamer; Exosomes; Wound healing
ID EXTRACELLULAR VESICLES; SPECIFICITIES; SECRETION
AB Exosomes (EXOs) have showed great potential in regenerative medicine. The separation of EXOs from complex biological media is essential for the down -stream applications. Herein, we report a deoxyribonucleic acid (DNA) -based micro -complex (DMC) containing polyaptamers, which realized the specific separation of EXOs from cell culture media and the significant promotion of wound healing. The synthesis of DMCs was based on a biomineralization process via rolling circle amplification (RCA) under the catalysis of phi29 DNA polymerase. To endow DMCs with the ability to capture EXOs, the DNA template of RCA was integrated with complementary sequence of aptamer that specifically recognized the CD63 proteins on EXOs. The obtained DMCs contained polyaptamers that can specifically capture the EXOs in cell culture media. The EXOs-capturing DMCs were collected by centrifugation, achieving the separation of EXOs. Mesenchymal stem cell (MSC) -derived EXOs (MSC-EXOs) were separated by this DMC-based strategy, and the separated MSC-EXOs significantly enhanced the migration ability of cells. In particular, the significant therapeutic efficacy of the DMCs with MSC-EXOs was verified in full -thickness wound excision mouse models, in which the wounds completely healed in 10 days. We envision that this DMC-based separation strategy can be a promising route to promote the development of EXOs in biomedicine. (c) 2024 Published by Elsevier B.V. on behalf of Chinese Chemical Society and Institute of Materia Medica, Chinese Academy of Medical Sciences.
C1 [Zhao, Jingwen; Liu, Limin] Tianjin Med Univ, Tianjin Inst Digest Dis, Dept Gastroenterol & Hepatol, Tianjin Key Lab Digest Dis,Gen Hosp, Tianjin 300052, Peoples R China.
   [Tang, Jianpu; Cui, Zhen; Yang, Dayong; Yao, Chi] Tianjin Univ, Frontiers Sci Ctr Synthet Biol, Sch Chem Engn & Technol, Key Lab Syst Bioengn MOE, Tianjin 300350, Peoples R China.
C3 Tianjin Medical University; Tianjin University
RP Yang, DY; Yao, C (corresponding author), Tianjin Univ, Frontiers Sci Ctr Synthet Biol, Sch Chem Engn & Technol, Key Lab Syst Bioengn MOE, Tianjin 300350, Peoples R China.
EM dayong.yang@tju.edu.cn; chi.yao@tju.edu.cn
RI yang, dayong/E-2966-2010
OI yang, dayong/0000-0002-2634-9281
FU Tianjin Health Science and Tech- nology Research Project
   [TJWJ2021MS005]; National Natural Science Foundation of China [22174097]
FX This work was supported by Tianjin Health Science and Tech- nology
   Research Project (No. TJWJ2021MS005) , National Natural Science
   Foundation of China (No. 22174097) .
CR Akbar A, 2022, CELLS-BASEL, V11, DOI 10.3390/cells11020186
   Ali MM, 2014, CHEM SOC REV, V43, P3324, DOI 10.1039/c3cs60439j
   Barrientos S, 2008, WOUND REPAIR REGEN, V16, P585, DOI 10.1111/j.1524-475X.2008.00410.x
   Blacklow SO, 2019, SCI ADV, V5, DOI 10.1126/sciadv.aaw3963
   Chen JC, 2022, FRONT BIOENG BIOTECH, V9, DOI 10.3389/fbioe.2021.811971
   Cocozza F, 2020, CELL, V182, P262, DOI 10.1016/j.cell.2020.04.054
   Crescitelli R, 2021, NAT PROTOC, V16, P1548, DOI 10.1038/s41596-020-00466-1
   Deng JQ, 2022, ANGEW CHEM INT EDIT, V61, DOI 10.1002/anie.202207037
   Fang ZW, 2022, CHINESE CHEM LETT, V33, P1693, DOI 10.1016/j.cclet.2021.11.050
   Hao ZC, 2023, BIOACT MATER, V23, P206, DOI 10.1016/j.bioactmat.2022.10.018
   Hashimoto H, 2018, NAT REV CARDIOL, V15, P585, DOI 10.1038/s41569-018-0036-6
   Ivankovic T, 2023, J HAZARD MATER, V458, DOI 10.1016/j.jhazmat.2023.131867
   Kalluri R, 2020, SCIENCE, V367, P640, DOI 10.1126/science.aau6977
   Kowal J, 2016, P NATL ACAD SCI USA, V113, pE968, DOI 10.1073/pnas.1521230113
   Li Q, 2023, BIOACT MATER, V29, P72, DOI 10.1016/j.bioactmat.2023.06.017
   Li YK, 2021, J AM CHEM SOC, V143, P1290, DOI 10.1021/jacs.0c12016
   Liu BH, 2018, NAT BIOMED ENG, V2, P293, DOI 10.1038/s41551-018-0229-7
   Liu C, 2019, NAT BIOMED ENG, V3, P183, DOI 10.1038/s41551-018-0343-6
   Liu C, 2019, J AM CHEM SOC, V141, P3817, DOI 10.1021/jacs.9b00007
   Liu SY, 2020, NAT BIOMED ENG, V4, P1063, DOI 10.1038/s41551-020-00637-1
   Mathieu M, 2021, NAT COMMUN, V12, DOI 10.1038/s41467-021-24384-2
   Mathieu M, 2019, NAT CELL BIOL, V21, P9, DOI 10.1038/s41556-018-0250-9
   Ouyang Y, 2022, ACS NANO, V16, P18232, DOI 10.1021/acsnano.2c05710
   Sahoo S, 2014, CIRC RES, V114, P333, DOI 10.1161/CIRCRESAHA.114.300639
   Shao HL, 2018, CHEM REV, V118, P1917, DOI 10.1021/acs.chemrev.7b00534
   Tang JP, 2023, P NATL ACAD SCI USA, V120, DOI 10.1073/pnas.2303822120
   Theocharidis G, 2022, NAT BIOMED ENG, V6, P1118, DOI 10.1038/s41551-022-00905-2
   van Niel G, 2022, NAT REV MOL CELL BIO, V23, P369, DOI 10.1038/s41580-022-00460-3
   Wang YC, 2023, ADV MATER, V35, DOI 10.1002/adma.202303642
   Wu J, 2021, ADV MATER, V33, DOI 10.1002/adma.202106175
   Wu LL, 2021, CHEM REV, V121, P12035, DOI 10.1021/acs.chemrev.0c01140
   Xian CH, 2022, ADV FUNCT MATER, V32, DOI 10.1002/adfm.202202410
   Xin PK, 2023, CHINESE CHEM LETT, V34, DOI 10.1016/j.cclet.2022.108125
   Yao C, 2022, ACCOUNTS CHEM RES, V55, P2043, DOI 10.1021/acs.accounts.2c00170
   Yao C, 2021, J AM CHEM SOC, V143, P19330, DOI 10.1021/jacs.1c07036
   Yao C, 2021, NAT PROTOC, V16, P5460, DOI 10.1038/s41596-021-00621-2
   Yao C, 2020, J AM CHEM SOC, V142, P3422, DOI 10.1021/jacs.9b11001
   Yao G, 2022, SCI ADV, V8, DOI 10.1126/sciadv.abl8379
   Yao SS, 2017, ADV MATER, V29, DOI 10.1002/adma.201605903
   Zhang JF, 2023, ANGEW CHEM INT EDIT, V62, DOI [10.1002/anie.202218931, 10.1002/anie.202214750]
   Zhao HX, 2021, BIOMATERIALS, V268, DOI 10.1016/j.biomaterials.2020.120591
   Zheng WS, 2022, NAT BIOMED ENG, V6, P979, DOI 10.1038/s41551-022-00922-1
NR 42
TC 3
Z9 3
U1 4
U2 45
PU ELSEVIER SCIENCE INC
PI NEW YORK
PA STE 800, 230 PARK AVE, NEW YORK, NY 10169 USA
SN 1001-8417
EI 1878-5964
J9 CHINESE CHEM LETT
JI Chin. Chem. Lett.
PD SEP
PY 2024
VL 35
IS 9
AR 109303
DI 10.1016/j.cclet.2023.109303
EA JUN 2024
PG 5
WC Chemistry, Multidisciplinary
WE Science Citation Index Expanded (SCI-EXPANDED)
SC Chemistry
GA UD7M9
UT WOS:001246189900001
DA 2026-02-11
ER

PT J
AU Nazari, H
   Naei, VY
   Tabasi, AH
   Badripour, A
   Asbagh, RA
   Keramati, MR
   Sharifi, A
   Behboudi, B
   Kazemeini, A
   Abbasi, M
   Keshvari, A
   Tafti, SMA
AF Nazari, Hojjatollah
   Naei, Vahid Yaghoubi
   Tabasi, Asieh Heirani
   Badripour, Abolfazl
   Asbagh, Reza Akbari
   Keramati, Mohammad Reza
   Sharifi, Amirsina
   Behboudi, Behnam
   Kazemeini, Alireza
   Abbasi, Maryam
   Keshvari, Amir
   Tafti, Seyed Mohsen Ahmadi
TI Advanced Regenerative Medicine Strategies for Treatment of Perianal
   Fistula in Crohn's Disease
SO INFLAMMATORY BOWEL DISEASES
LA English
DT Review
DE Crohn's disease; exosome therapy; perianal fistula; regenerative
   medicine; stem cell therapy; tissue engineering
ID MESENCHYMAL STEM-CELLS; QUALITY-OF-LIFE; ANAL FISTULA;
   MYOCARDIAL-INFARCTION; SURGICAL-MANAGEMENT; ANTI-TNF; THERAPY; TISSUE;
   EXOSOME; PLUG
AB Regenerative medicine is an emerging therapeutic method that aims to reconstruct tissues and organs. This advanced therapeutic approach has demonstrated great potential in addressing the limitations of medical and surgical procedures for treating perineal fistula in patients with Crohn's disease. Recent developments in stem cell technology have led to a massive good manufacturing practices (GMPs) production of various stem cells, including mesenchymal and embryonic cells, along with induction of pluripotent stem cells to repair damaged tissues in the fistula. The recent advances in separation and purification of exosomes, as biologic nanovesicles carrying anti-inflammatory and regenerative agents, have made them powerful tools to treat this inflammatory disease. Further, tremendous advances in nanotechnology, biomaterials, and scaffold fabrication methods enable tissue engineering methods to synthesize tissue-like structures to assist surgical techniques. This review focuses on advanced regenerative-based methods including stem cell therapy, exosome therapy, and tissue engineering used in the treatment of perianal fistula. Relevant in vitro and in vivo studies and the latest innovations in implementation of regenerative medicine for this disease are also separately reviewed. Additionally, current challenges regarding implementation of g stem cells, exosomes, and tissue engineering methods for bridging the gaps between laboratory findings and clinic application will be discussed.
C1 [Nazari, Hojjatollah; Naei, Vahid Yaghoubi; Tabasi, Asieh Heirani; Badripour, Abolfazl; Asbagh, Reza Akbari; Keramati, Mohammad Reza; Sharifi, Amirsina; Behboudi, Behnam; Kazemeini, Alireza; Keshvari, Amir; Tafti, Seyed Mohsen Ahmadi] Univ Tehran Med Sci, Dept Surg, Div Colorectal Surg, Tehran, Iran.
   [Nazari, Hojjatollah; Naei, Vahid Yaghoubi; Tabasi, Asieh Heirani; Badripour, Abolfazl; Asbagh, Reza Akbari; Keramati, Mohammad Reza; Sharifi, Amirsina; Behboudi, Behnam; Kazemeini, Alireza; Keshvari, Amir; Tafti, Seyed Mohsen Ahmadi] Univ Tehran Med Sci, Colorectal Surg Res Ctr, Imam Hosp Complex, Tehran, Iran.
   [Nazari, Hojjatollah] Univ Tehran Med Sci, Tehran Heart Ctr Hosp, Res Ctr Adv Technol Cardiovasc Med, Tehran, Iran.
   [Tabasi, Asieh Heirani] Tarbiat Modares Univ, Fac Med Sci, Dept Cell Therapy & Hematol, Tehran, Iran.
   [Abbasi, Maryam] Zhino Gene Res Serv Co, Tehran, Iran.
C3 Tehran University of Medical Sciences; Tehran University of Medical
   Sciences; Tehran University of Medical Sciences; Tarbiat Modares
   University
RP Tafti, SMA (corresponding author), Univ Tehran Med Sci, Dept Surg, Div Colorectal Surg, Tehran, Iran.; Tafti, SMA (corresponding author), Univ Tehran Med Sci, Colorectal Surg Res Ctr, Imam Hosp Complex, Tehran, Iran.
EM smahmadit@sina.tums.ac.ir
RI ; Ahmadi Tafti, Seyed Mohsen/AAS-4302-2020; Keramati, Mohammad
   Reza/B-4144-2013; Heirani-tabasi, Asieh/KBC-6634-2024; Keshvari,
   Amir/GYJ-0402-2022
OI Yaghoubi Naei, Vahid/0000-0003-3429-2614; Baipour,
   Abolfazl/0000-0001-6644-8615; Akbari Asbagh, Reza/0000-0001-9971-2937;
   Ahmadi Tafti, Seyed Mohsen/0000-0002-3595-8353; Keramati, Mohammad
   Reza/0000-0003-0099-7114; Heirani-tabasi, Asieh/0000-0002-0817-1950; 
CR Abboud M, 2015, MAT SCI SEMICON PROC, V39, P641, DOI 10.1016/j.mssp.2015.05.035
   Adegbola SO, 2018, J CROHNS COLITIS, V12, P1067, DOI 10.1093/ecco-jcc/jjy071
   Adegbola SO, 2018, ANN GASTROENTEROL, V31, P129, DOI 10.20524/aog.2018.0236
   Adegbola SO, 2017, INT J COLORECTAL DIS, V32, P1539, DOI 10.1007/s00384-017-2899-0
   Aguilera-Castro L, 2017, ANN GASTROENTEROL, V30, P33, DOI 10.20524/aog.2016.0099
   Akbari A, 2020, LIFE SCI, V249, DOI 10.1016/j.lfs.2020.117447
   Al Sebai OI, 2021, ANN MED SURG, V61, P180, DOI 10.1016/j.amsu.2020.12.014
   Alam A, 2020, TECH COLOPROCTOL, V24, P75, DOI 10.1007/s10151-019-02134-3
   Batrakova EV, 2016, WIRES NANOMED NANOBI, V8, P744, DOI 10.1002/wnan.1395
   Bian SY, 2014, J MOL MED, V92, P387, DOI 10.1007/s00109-013-1110-5
   Bisceglia G, 2020, REGEN MED, V15, P1171, DOI 10.2217/rme-2019-0074
   Bislenghi G, 2020, J CROHNS COLITIS, V14, pS165, DOI 10.1093/ecco-jcc/jjz203.190
   Blaker JJ, 2008, ALIMENT PHARM THER, V28, P614, DOI 10.1111/j.1365-2036.2008.03773.x
   Bolshinsky V, 2019, CLIN COLON RECT SURG, V32, P255, DOI 10.1055/s-0039-1683907
   Bor R, 2018, EXPERT OPIN BIOL TH, V18, P737, DOI 10.1080/14712598.2018.1492543
   Brabender DE, 2020, TECH COLOPROCTOL, V24, P1071, DOI 10.1007/s10151-020-02281-y
   Bruckner RS, 2021, INFLAMM BOWEL DIS, V27, P538, DOI 10.1093/ibd/izaa240
   Charoenviriyakul C, 2018, INT J PHARMACEUT, V553, P1, DOI 10.1016/j.ijpharm.2018.10.032
   Chen JL, 2018, STROKE, V49, P1083, DOI 10.1161/STROKEAHA.117.018292
   Ciccocioppo R, 2011, GUT, V60, P788, DOI 10.1136/gut.2010.214841
   Coughlan Christina, 2020, Curr Protoc Cell Biol, V88, pe110, DOI [10.1002/cpcb.110, 10.1002/cpcb.110]
   Daodu OO, 2018, DIS COLON RECTUM, V61, P499, DOI 10.1097/DCR.0000000000001045
   de Groof EJ, 2016, COLORECTAL DIS, V18, P667, DOI 10.1111/codi.13311
   de Groof EJ, 2015, TRIALS, V16, DOI 10.1186/s13063-015-0831-x
   de Souza HSP, 2016, NAT REV GASTRO HEPAT, V13, P13, DOI [10.1038/nrgastro.2016.186, 10.1038/nrgastro.2015.186]
   Dietz AB, 2017, GASTROENTEROLOGY, V153, P59, DOI 10.1053/j.gastro.2017.04.001
   Dong P, 2020, CELL TRANSPLANT, V29, DOI 10.1177/0963689720912690
   Dozois EJ, 2019, DIS COLON RECTUM, V62, P615, DOI 10.1097/DCR.0000000000001333
   Emile SH, 2020, SURGERY, V167, P484, DOI 10.1016/j.surg.2019.09.012
   Emile SH, 2018, SURG ENDOSC, V32, P2084, DOI 10.1007/s00464-017-5905-2
   Ferrer L, 2016, REGEN MED, V11, P33, DOI 10.2217/rme.15.69
   Ford AC, 2014, CLIN GASTROENTEROL H, V12, P1981, DOI 10.1016/j.cgh.2014.08.038
   Fornaro Rosario, 2018, Case Rep Gastroenterol, V12, P390, DOI [10.1159/000490659, 10.1159/000490659]
   Galandiuk S, 2005, ANN SURG, V241, P796, DOI 10.1097/01.sla.0000161030.25860.c1
   García-Aguilar J, 1998, BRIT J SURG, V85, P243
   García-Gómez I, 2010, EXPERT OPIN BIOL TH, V10, P1453, DOI 10.1517/14712598.2010.519333
   García-Olmo D, 2003, INT J COLORECTAL DIS, V18, P451, DOI 10.1007/s00384-003-0490-3
   Garcia-Olmo D, 2009, DIS COLON RECTUM, V52, P79, DOI 10.1007/DCR.0b013e3181973487
   Garcia-Olmo D, 2009, INT J COLORECTAL DIS, V24, P27, DOI 10.1007/s00384-008-0559-0
   Garg P, 2018, INT J SURG, V56, P26, DOI 10.1016/j.ijsu.2018.06.009
   Gecse KB, 2016, J CROHNS COLITIS, V10, P758, DOI 10.1093/ecco-jcc/jjw039
   Gecse KB, 2014, GUT, V63, P1381, DOI 10.1136/gutjnl-2013-306709
   GOLIGHER JC, 1987, INT J COLORECTAL DIS, V2, P51, DOI 10.1007/BF01647694
   González MA, 2009, GASTROENTEROLOGY, V136, P978, DOI 10.1053/j.gastro.2008.11.041
   Griffith LG, 2002, SCIENCE, V295, P1009, DOI 10.1126/science.1069210
   Guadalajara H, 2012, INT J COLORECTAL DIS, V27, P595, DOI 10.1007/s00384-011-1350-1
   Haney MJ, 2015, J CONTROL RELEASE, V207, P18, DOI 10.1016/j.jconrel.2015.03.033
   Hasegawa K, 2021, FEBS J, V288, P1906, DOI 10.1111/febs.15557
   Herreros MD, 2019, STEM CELLS INT, V2019, DOI 10.1155/2019/6132340
   Herreros MD, 2012, DIS COLON RECTUM, V55, P762, DOI 10.1097/DCR.0b013e318255364a
   Jeong Y, 2020, LAB CHIP, V20, P548, DOI 10.1039/c9lc00958b
   Johnson EK, 2006, DIS COLON RECTUM, V49, P371, DOI 10.1007/s10350-005-0288-1
   Kaminski JP, 2017, COLORECTAL DIS, V19, P750, DOI 10.1111/codi.13668
   Kashyap A, 1998, BRIT J HAEMATOL, V103, P651, DOI 10.1046/j.1365-2141.1998.01059.x
   Kelley KA, 2017, CLIN EXP GASTROENTER, V10, P39, DOI 10.2147/CEG.S108513
   Khademhosseini A, 2006, P NATL ACAD SCI USA, V103, P2480, DOI 10.1073/pnas.0507681102
   Kim HS, 2013, GASTROENTEROLOGY, V145, P1392, DOI 10.1053/j.gastro.2013.08.033
   Klyushnenkova E, 2005, J BIOMED SCI, V12, P47, DOI 10.1007/s11373-004-8183-7
   Kosaka N, 2012, J BIOL CHEM, V287, P1397, DOI 10.1074/jbc.M111.288662
   Kosaka N, 2010, J BIOL CHEM, V285, P17442, DOI 10.1074/jbc.M110.107821
   Kotze PG, 2018, GUT, V67, P1181, DOI 10.1136/gutjnl-2017-314918
   KUYPERS HC, 1984, DIS COLON RECTUM, V27, P109, DOI 10.1007/BF02553987
   Lai RC, 2011, REGEN MED, V6, P481, DOI [10.2217/rme.11.35, 10.2217/RME.11.35]
   Larabi A, 2020, CELLS-BASEL, V9, DOI 10.3390/cells9051111
   Le Blanc K, 2003, EXP HEMATOL, V31, P890, DOI 10.1016/S0301-472X(03)00110-3
   Lee C, 2012, CIRCULATION, V126, P2601, DOI 10.1161/CIRCULATIONAHA.112.114173
   Lee HS, 2019, MOLECULAR GENETICS OF INFLAMMATORY BOWEL DISEASE, 2ND EDITION, P157, DOI 10.1007/978-3-030-28703-0_8
   Lee MJ, 2017, COLORECTAL DIS, V19, P266, DOI 10.1111/codi.13462
   Lee MJ, 2018, CLIN GASTROENTEROL H, V16, P1879, DOI 10.1016/j.cgh.2018.01.030
   Lefèvre JH, 2009, DIS COLON RECTUM, V52, P1290, DOI 10.1007/DCR.0b013e3181a74700
   Li WY, 2018, ACS APPL MATER INTER, V10, P5240, DOI 10.1021/acsami.7b17620
   Li X, 2019, APL BIOENG, V3, DOI 10.1063/1.5087122
   Liao F, 2020, IUBMB LIFE, V72, P2591, DOI 10.1002/iub.2385
   Lightner AL, 2020, INFLAMM BOWEL DIS, V26, P670, DOI 10.1093/ibd/izz215
   Lightner AL, 2019, GASTROENTEROLOGY, V156, P2128, DOI 10.1053/j.gastro.2019.04.031
   Litta F, 2021, J INVEST SURG, V34, P547, DOI 10.1080/08941939.2019.1658830
   Liu HL, 2020, INT J SURG, V75, P99, DOI 10.1016/j.ijsu.2020.01.137
   Liu HS, 2020, J CROHNS COLITIS, V14, P1619, DOI 10.1093/ecco-jcc/jjaa083
   LUNNISS PJ, 1995, BRIT J SURG, V82, P32, DOI 10.1002/bjs.1800820112
   Luo L, 2017, CIRC RES, V120, P1768, DOI 10.1161/CIRCRESAHA.116.310374
   Lysaght MJ, 2001, TISSUE ENG, V7, P485, DOI 10.1089/107632701753213110
   Malik Nasir, 2013, Methods Mol Biol, V997, P23, DOI 10.1007/978-1-62703-348-0_3
   Marcus ME, 2013, PHARMACEUTICALS-BASE, V6, P659, DOI 10.3390/ph6050659
   Marzano AV, 2014, INFLAMM BOWEL DIS, V20, P213, DOI 10.1097/01.MIB.0000436959.62286.f9
   Milane L, 2015, J CONTROL RELEASE, V219, P278, DOI 10.1016/j.jconrel.2015.06.029
   Mitsuhashi S, 2016, INFLAMM BOWEL DIS, V22, P1587, DOI 10.1097/MIB.0000000000000840
   Momen-Heravi F, 2012, FRONT PHYSIOL, V3, DOI 10.3389/fphys.2012.00354
   Murtaza G, 2017, J PAK MED ASSOC, V67, P339
   Nam SY, 2018, ADV EXP MED BIOL, V1064, P335, DOI 10.1007/978-981-13-0445-3_20
   Norman J, 2006, ANN BIOMED ENG, V34, P89, DOI 10.1007/s10439-005-9005-4
   O'Connor L, 2006, DIS COLON RECTUM, V49, P1569, DOI 10.1007/s10350-006-0695-y
   Ocansey DKW, 2020, BIOL REV, V95, P1287, DOI 10.1111/brv.12608
   Ohki T, 2012, GASTROENTEROLOGY, V143, P582, DOI 10.1053/j.gastro.2012.04.050
   Owen G, 2010, ANZ J SURG, V80, P341, DOI 10.1111/j.1445-2197.2010.05278.x
   Panés J, 2018, GASTROENTEROLOGY, V154, P1334, DOI 10.1053/j.gastro.2017.12.020
   Panés J, 2016, LANCET, V388, P1281, DOI 10.1016/S0140-6736(16)31203-X
   Papaconstantinou I, 2017, SCAND J SURG, V106, P211, DOI 10.1177/1457496916665763
   Park HJ, 2008, J NEUROCHEM, V107, P141, DOI 10.1111/j.1471-4159.2008.05589.x
   Petagna L, 2020, BIOL DIRECT, V15, DOI 10.1186/s13062-020-00280-5
   Rahman MM, 2020, Journal of Current and Advance Medical Research, V7, P40, DOI [10.3329/jcamr.v7i1.46429, DOI 10.3329/JCAMR.V7I1.46429]
   Rayen J, 2017, TECH COLOPROCTOL, V21, P119, DOI 10.1007/s10151-016-1578-4
   Riau AK, 2019, FRONT PHARMACOL, V10, DOI 10.3389/fphar.2019.01368
   Riches A, 2014, EUR J CANCER, V50, P1025, DOI 10.1016/j.ejca.2013.12.019
   Rozalén V, 2017, CIR ESPAN, V95, P558, DOI 10.1016/j.ciresp.2017.09.002
   Safar B, 2009, DIS COLON RECTUM, V52, P248, DOI 10.1007/DCR.0b013e31819c96ac
   Sala FG, 2009, J SURG RES, V156, P205, DOI 10.1016/j.jss.2009.03.062
   Scharl M, 2017, CLIN TRANSL GASTROEN, V8, DOI 10.1038/ctg.2017.33
   Scharl Michael, 2014, World J Gastrointest Pathophysiol, V5, P205, DOI 10.4291/wjgp.v5.i3.205
   Schwartz DA, 2019, INFLAMM BOWEL DIS, V25, P1773, DOI 10.1093/ibd/izz056
   Seow-En I, 2016, TECH COLOPROCTOL, V20, P389, DOI 10.1007/s10151-016-1450-6
   Sheedy SP, 2017, RADIOLOGY, V282, P628, DOI 10.1148/radiol.2016151491
   Sheller-Miller S, 2019, AM J OBSTET GYNECOL, V221, DOI 10.1016/j.ajog.2019.06.010
   Shi Q, 2017, FRONT PHYSIOL, V8, DOI 10.3389/fphys.2017.00904
   Singh B, 2004, BJS-BRIT J SURG, V91, P801, DOI 10.1002/bjs.4613
   SOHN N, 1980, AM J SURG, V139, P394, DOI 10.1016/0002-9610(80)90301-3
   Stamos MJ, 2015, DIS COLON RECTUM, V58, P344, DOI 10.1097/DCR.0000000000000288
   Stellingwerf ME, 2020, SCI REP-UK, V10, DOI 10.1038/s41598-020-73737-2
   Takakura Y, 2020, BIOL PHARM BULL, V43, P576, DOI 10.1248/bpb.b19-00831
   Taxonera C, 2009, WORLD J GASTROENTERO, V15, P4263, DOI 10.3748/wjg.15.4263
   Thery Clotilde, 2006, Curr Protoc Cell Biol, VChapter 3, DOI 10.1002/0471143030.cb0322s30
   Topal U, 2019, ANN ITAL CHIR, V90, P583
   Torres J, 2020, J CROHNS COLITIS, V14, P4, DOI 10.1093/ecco-jcc/jjz180
   Tozer PJ, 2018, ALIMENT PHARM THER, V48, P260, DOI 10.1111/apt.14814
   Tozer PJ, 2011, ALIMENT PHARM THER, V33, P5, DOI 10.1111/j.1365-2036.2010.04486.x
   Urbanska AM, 2019, MICRO NANO TECHNOL, P363, DOI 10.1016/B978-0-12-813355-2.00016-8
   Vacanti JP, 2003, J GASTROINTEST SURG, V7, P831, DOI 10.1016/S1091-255X(03)00135-5
   Valter M, 2021, J CROHNS COLITIS, V15, P499, DOI 10.1093/ecco-jcc/jjaa179
   van der Hagen SJ, 2006, INT J COLORECTAL DIS, V21, P784, DOI 10.1007/s00384-005-0072-7
   Vander Mijnsbrugge GJH, 2019, TECH COLOPROCTOL, V23, P639, DOI 10.1007/s10151-019-02023-9
   VANDONGEN LM, 1986, ARCH SURG-CHICAGO, V121, P1187
   Wang JH, 2020, WORLD J STEM CELLS, V12, P879, DOI 10.4252/wjsc.v12.i8.879
   Wei X, 2013, ACTA PHARMACOL SIN, V34, P747, DOI 10.1038/aps.2013.50
   Yamashita T, 2018, BIOL PHARM BULL, V41, P835, DOI 10.1248/bpb.b18-00133
   Yang CH, 2020, J CROHNS COLITIS, V14, P841, DOI 10.1093/ecco-jcc/jjz184
   Yassin NA, 2014, ALIMENT PHARM THER, V40, P741, DOI 10.1111/apt.12906
   Zhang KY, 2018, ACS APPL MATER INTER, V10, P30081, DOI 10.1021/acsami.8b08449
   Zhang MJ, 2019, J MATER CHEM B, V7, P2421, DOI 10.1039/c9tb00170k
   Zhang YX, 2020, STEM CELL RES THER, V11, DOI 10.1186/s13287-020-01725-4
   Zhao XY, 2020, BIOMED PHARMACOTHER, V128, DOI 10.1016/j.biopha.2020.110237
   Zheng LH, 2020, ANN TRANSL MED, V8, DOI 10.21037/atm-20-6123
   Zhou ST, 2020, NEUROSCIENCE, V441, P184, DOI 10.1016/j.neuroscience.2020.05.046
NR 141
TC 10
Z9 13
U1 1
U2 16
PU OXFORD UNIV PRESS INC
PI CARY
PA JOURNALS DEPT, 2001 EVANS RD, CARY, NC 27513 USA
SN 1078-0998
EI 1536-4844
J9 INFLAMM BOWEL DIS
JI Inflamm. Bowel Dis.
PD JAN
PY 2022
VL 28
IS 1
BP 133
EP 142
DI 10.1093/ibd/izab151
EA JUL 2021
PG 10
WC Gastroenterology & Hepatology
WE Science Citation Index Expanded (SCI-EXPANDED)
SC Gastroenterology & Hepatology
GA YI7ZB
UT WOS:000744061800022
PM 34291798
DA 2026-02-11
ER

PT J
AU Xing, YH
   Yerneni, SS
   Wang, WT
   Taylor, RE
   Campbell, PG
   Ren, X
AF Xing, Yunhui
   Yerneni, Saigopalakrishna S.
   Wang, Weitao
   Taylor, Rebecca E.
   Campbell, Phil G.
   Ren, Xi
TI Engineering pro-angiogenic biomaterials via chemoselective extracellular
   vesicle immobilization
SO BIOMATERIALS
LA English
DT Article
DE Extracellular vesicle; Angiogenesis; Click chemistry; Metabolic glycan
   labeling; Extracellular matrix
ID COLLAGEN-BASED BIOMATERIALS; MESENCHYMAL STEM-CELLS; HUMAN
   ADIPOSE-TISSUE; IN-VIVO; CLICK CHEMISTRY; EXOSOMES; REGENERATION; MODEL;
   SCAFFOLDS; IMPLANT
AB Nanoscale extracellular vesicles (EVs) represent a unique cellular derivative that reflect the therapeutic potential of mesenchymal stem cells (MSCs) toward tissue engineering and injury repair without the logistical and safety concerns of utilizing living cells. However, upon systemic administration in vivo,EVs undergo rapid clearance and typically lack controlled targeted delivery, thus reducing their effectiveness in therapeutic regenerative therapies. Here, we describe a strategy that enables long-term in vivo spatial EV retention by chemoselective immobilization of metabolically incoporated azido ligand-bearing EVs (azido-EVs) within a dibenzocyclooctynemodified collagen hydrogel. MSC-derived azido-EVs exhibit comparable morphological and functional properties as their non-labeled EV counterparts and, when immobilized within collagen hydrogel implants via click chemistry, they elicited more robust host cell infiltration, angiogenic and immunoregulatory responses including vascular ingrowth and macrophage recruitment compared to ten times the higher dose required by non immobilized EVs. We envision this technology will enable a wide range of applications to spatially promote vascularization and host integration relevant to tissue engineering and regenerative medicine applications.
C1 [Xing, Yunhui; Yerneni, Saigopalakrishna S.; Taylor, Rebecca E.; Campbell, Phil G.; Ren, Xi] Carnegie Mellon Univ, Dept Biomed Engn, 5000 Forbes Ave, Pittsburgh, PA 15213 USA.
   [Wang, Weitao; Taylor, Rebecca E.; Ren, Xi] Carnegie Mellon Univ, Dept Mech Engn, 5000 Forbes Ave, Pittsburgh, PA 15213 USA.
   [Taylor, Rebecca E.] Carnegie Mellon Univ, Dept Elect & Comp Engn, 5000 Forbes Ave, Pittsburgh, PA 15213 USA.
C3 Carnegie Mellon University; Carnegie Mellon University; Carnegie Mellon
   University
RP Campbell, PG; Ren, X (corresponding author), Carnegie Mellon Univ, Scott Hall 4N111 5000 Forbes Ave, Pittsburgh, PA 15213 USA.
EM pcampbel@cs.cmu.edu; xiren@cmu.edu
RI ; Yerneni, Saigopalakrishna/ABY-0259-2022
OI Wang, Weitao/0000-0001-6718-0905; Xing, Yunhui/0009-0007-0218-7349; Ren,
   Xi/0000-0003-3187-1311; Taylor, Rebecca/0000-0001-5299-8296
FU Shenzhen Excellent Technology Co., Ltd; Department of Biomedical
   Engineering at Carnegie Mellon University (CMU); CMU-Biohybrid Organ
   Initiative; China Scholarship Council
FX This work is supported by Shenzhen Excellent Technology Co., Ltd, and
   the Department of Biomedical Engineering at Carnegie Mellon University
   (CMU) and CMU-Biohybrid Organ Initiative Funding. Y.X. is supported by
   scholarships from the China Scholarship Council. We are grateful to
   Central Vivarium at Carnegie Mellon University for animal husbandry, to
   Misti West for laboratory management, to Namit Chaudhary from Dr.
   Kathryn A. Whiteheads group for helping with the mouse tail vein
   injection, and to Yan Zhang from Dr. Siyang Zhengs group for helping
   with Western blot and nano-particle tracking analysis.
CR Alberti D, 2018, ACS OMEGA, V3, P8097, DOI 10.1021/acsomega.8b00908
   Amado LC, 2005, P NATL ACAD SCI USA, V102, P11474, DOI 10.1073/pnas.0504388102
   Andrade SP, 2001, METH MOLEC MED, V46, P77, DOI 10.1385/1-59259-143-4:077
   Barile L, 2017, EUR HEART J, V38, P1372, DOI 10.1093/eurheartj/ehw304
   Bian XW, 2019, STEM CELL RES THER, V10, DOI 10.1186/s13287-019-1276-z
   Blázquez R, 2018, ACTA BIOMATER, V71, P318, DOI 10.1016/j.actbio.2018.02.014
   Brennan MA, 2020, ADV FUNCT MATER, V30, DOI 10.1002/adfm.201909125
   Brennan MA, 2017, STEM CELL TRANSL MED, V6, P2160, DOI 10.1002/sctm.17-0133
   Brennan MA, 2014, STEM CELL RES THER, V5, DOI 10.1186/scrt504
   Chang PV, 2010, P NATL ACAD SCI USA, V107, P1821, DOI 10.1073/pnas.0911116107
   Chang PV, 2009, ANGEW CHEM INT EDIT, V48, P4030, DOI 10.1002/anie.200806319
   Chattopadhyay S, 2014, BIOPOLYMERS, V101, P821, DOI 10.1002/bip.22486
   Crocker PR, 2007, NAT REV IMMUNOL, V7, P255, DOI 10.1038/nri2056
   Delarive T, 2003, BRIT J OPHTHALMOL, V87, P1340, DOI 10.1136/bjo.87.11.1340
   Do AV, 2015, ADV HEALTHC MATER, V4, P1742, DOI 10.1002/adhm.201500168
   Dong CJ, 2016, POLYMERS-BASEL, V8, DOI 10.3390/polym8020042
   dos Santos BP, 2019, ACTA BIOMATER, V99, P154, DOI 10.1016/j.actbio.2019.08.028
   Erices A, 2000, BRIT J HAEMATOL, V109, P235, DOI 10.1046/j.1365-2141.2000.01986.x
   Gnecchi M, 2005, NAT MED, V11, P367, DOI 10.1038/nm0405-367
   Gómez-Barrena E, 2019, BIOMATERIALS, V196, P100, DOI 10.1016/j.biomaterials.2018.03.033
   Graney PL, 2020, SCI ADV, V6, DOI 10.1126/sciadv.aay6391
   Guyette JP, 2014, NAT PROTOC, V9, P1451, DOI 10.1038/nprot.2014.097
   Hang HC, 2003, P NATL ACAD SCI USA, V100, P14846, DOI 10.1073/pnas.2335201100
   Harrell CR, 2019, CELLS-BASEL, V8, DOI 10.3390/cells8050467
   Hong V, 2009, ANGEW CHEM INT EDIT, V48, P9879, DOI 10.1002/anie.200905087
   Huleihel L, 2017, TISSUE ENG PT A, V23, P1283, DOI [10.1089/ten.tea.2017.0102, 10.1089/ten.TEA.2017.0102]
   Huleihel L, 2016, SCI ADV, V2, DOI 10.1126/sciadv.1600502
   Hussey GS, 2020, SCI ADV, V6, DOI 10.1126/sciadv.aay4361
   Jao CY, 2008, P NATL ACAD SCI USA, V105, P15779, DOI 10.1073/pnas.0808480105
   Jao CY, 2009, P NATL ACAD SCI USA, V106, P15332, DOI 10.1073/pnas.0907864106
   Jewett JC, 2010, CHEM SOC REV, V39, P1272, DOI 10.1039/b901970g
   Kaddour H, 2020, VIRUSES-BASEL, V12, DOI 10.3390/v12101117
   Keshtkar S, 2018, STEM CELL RES THER, V9, DOI 10.1186/s13287-018-0791-7
   Kim DK, 2016, P NATL ACAD SCI USA, V113, P170, DOI 10.1073/pnas.1522297113
   Kon E, 2011, AM J SPORT MED, V39, P1180, DOI 10.1177/0363546510392711
   Konala VBR, 2016, CYTOTHERAPY, V18, P13, DOI 10.1016/j.jcyt.2015.10.008
   Lathwal S, 2021, P NATL ACAD SCI USA, V118, DOI 10.1073/pnas.2020241118
   Law S, 2013, AM J STEM CELLS, V2, P22
   Lee A, 2019, SCIENCE, V365, P482, DOI 10.1126/science.aav9051
   Lee ARC, 2005, ARCH PHARM RES, V28, P1311, DOI 10.1007/BF02978217
   Ling ZH, 2021, BIO-PROTOCOL, V11, DOI 10.21769/BioProtoc.3922
   Liu BH, 2018, NAT BIOMED ENG, V2, P293, DOI 10.1038/s41551-018-0229-7
   Liu J, 2012, P NATL ACAD SCI USA, V109, P413, DOI 10.1073/pnas.1111561108
   Liu XH, 2019, MAT SCI ENG C-MATER, V99, P1509, DOI 10.1016/j.msec.2019.02.070
   Ludwig N, 2020, ANGIOGENESIS, V23, P599, DOI 10.1007/s10456-020-09728-8
   Mardpour S, 2019, ACS APPL MATER INTER, V11, P37421, DOI 10.1021/acsami.9b10126
   Mathivanan S, 2010, J PROTEOMICS, V73, P1907, DOI 10.1016/j.jprot.2010.06.006
   McKay CS, 2014, CHEM BIOL, V21, P1075, DOI 10.1016/j.chembiol.2014.09.002
   Meng XF, 2021, FRONT CELL DEV BIOL, V9, DOI 10.3389/fcell.2021.639299
   Merino-González C, 2016, FRONT PHYSIOL, V7, DOI 10.3389/fphys.2016.00024
   Moon JJ, 2008, CURR TOP MED CHEM, V8, P300
   Narayanaswamy N, 2019, NAT METHODS, V16, P95, DOI 10.1038/s41592-018-0232-7
   Patel ZS, 2004, J BIOMAT SCI-POLYM E, V15, P701, DOI 10.1163/156856204774196117
   Pezzana C, 2021, TRENDS MOL MED, V27, P231, DOI 10.1016/j.molmed.2020.10.006
   Phinney DG, 2015, NAT COMMUN, V6, DOI 10.1038/ncomms9472
   Pittenger MF, 1999, SCIENCE, V284, P143, DOI 10.1126/science.284.5411.143
   Presolski Stanislav I, 2011, Curr Protoc Chem Biol, V3, P153
   Reclusa P, 2020, SCI REP-UK, V10, DOI 10.1038/s41598-020-62920-0
   Ren X, 2018, BIOMATERIALS, V182, P127, DOI 10.1016/j.biomaterials.2018.08.012
   Robbins PD, 2014, NAT REV IMMUNOL, V14, P195, DOI 10.1038/nri3622
   ROBERTSON NE, 1991, CANCER RES, V51, P1339
   Saleh AF, 2019, NANOSCALE, V11, P6990, DOI 10.1039/c8nr08720b
   Salic A, 2008, P NATL ACAD SCI USA, V105, P2415, DOI 10.1073/pnas.0712168105
   Sauvola J, 2000, PATTERN RECOGN, V33, P225, DOI 10.1016/S0031-3203(99)00055-2
   Schiapparelli LM, 2014, J PROTEOME RES, V13, P3966, DOI 10.1021/pr5002862
   Sheehy EJ, 2018, WOODH PUBL SER BIOM, P127, DOI 10.1016/B978-0-08-100803-4.00005-X
   Shimoda A, 2017, BIOCHEM BIOPH RES CO, V491, P701, DOI 10.1016/j.bbrc.2017.07.126
   Song S, 2020, BIOCONJUGATE CHEM, V31, P1562, DOI 10.1021/acs.bioconjchem.0c00216
   Staton CA, 2004, INT J EXP PATHOL, V85, P233, DOI 10.1111/j.0959-9673.2004.00396.x
   Taverna S, 2016, ONCOTARGET, V7, P30420, DOI 10.18632/oncotarget.8483
   Taverna S, 2016, ONCOTARGET, V7, P28748, DOI 10.18632/oncotarget.7638
   Theodoraki MN, 2018, CLIN CANCER RES, V24, P896, DOI 10.1158/1078-0432.CCR-17-2664
   Todorova D, 2017, CIRC RES, V120, P1658, DOI 10.1161/CIRCRESAHA.117.309681
   Valadi H, 2007, NAT CELL BIOL, V9, P654, DOI 10.1038/ncb1596
   VANDENBOOMGAARD R, 1992, CVGIP-GRAPH MODEL IM, V54, P252, DOI 10.1016/1049-9652(92)90055-3
   Veneziano R, 2020, NAT NANOTECHNOL, V15, P716, DOI 10.1038/s41565-020-0719-0
   Wang M, 2015, PLOS ONE, V10, DOI 10.1371/journal.pone.0141860
   Wijesekara P., 2021, NANO LETT
   Wijesekara P, 2018, CURR OPIN ORGAN TRAN, V23, P657, DOI 10.1097/MOT.0000000000000577
   Wiklander OPB, 2015, J EXTRACELL VESICLES, V4, DOI 10.3402/jev.v4.26316
   Williams C, 2019, SCI REP-UK, V9, DOI 10.1038/s41598-019-48499-1
   Williams C, 2018, J EXTRACELL VESICLES, V7, DOI 10.1080/20013078.2018.1442985
   Wolf MT, 2015, ADV DRUG DELIVER REV, V84, P208, DOI 10.1016/j.addr.2014.08.011
   Xin HQ, 2013, STEM CELLS, V31, P2737, DOI 10.1002/stem.1409
   Xing YH, 2022, REGEN ENG TRANSL MED, V8, P55, DOI 10.1007/s40883-021-00210-5
   Yerneni SS, 2021, J EXTRACELL VESICLES, V10, DOI 10.1002/jev2.12155
   Yerneni Saigopalakrishna S., 2019, Bioprinting, V13, pe00041, DOI 10.1016/j.bprint.2019.e00041
   Yerneni SS, 2019, ACS NANO, V13, P10555, DOI 10.1021/acsnano.9b04651
   Yoshida T, 2010, ARTERIOSCL THROM VAS, V30, P1300, DOI 10.1161/ATVBAHA.109.198994
   Yu B, 2014, INT J MOL SCI, V15, P4142, DOI 10.3390/ijms15034142
   Zhang S, 2016, OSTEOARTHR CARTILAGE, V24, P2135, DOI 10.1016/j.joca.2016.06.022
   Zheng Y, 2016, NAT MATER, V15, P597, DOI 10.1038/nmat4637
   Zhou Y, 2013, STEM CELL RES THER, V4, DOI 10.1186/scrt194
   Zhu XH, 2017, J EXTRACELL VESICLES, V6, DOI 10.1080/20013078.2017.1324730
NR 94
TC 35
Z9 40
U1 2
U2 66
PU ELSEVIER SCI LTD
PI London
PA 125 London Wall, London, ENGLAND
SN 0142-9612
EI 1878-5905
J9 BIOMATERIALS
JI Biomaterials
PD FEB
PY 2022
VL 281
AR 121357
DI 10.1016/j.biomaterials.2021.121357
EA JAN 2022
PG 12
WC Engineering, Biomedical; Materials Science, Biomaterials
WE Science Citation Index Expanded (SCI-EXPANDED)
SC Engineering; Materials Science
GA 0I4SO
UT WOS:000779411300002
PM 34999538
OA hybrid
DA 2026-02-11
ER

PT J
AU Samsonraj, RM
   Raghunath, M
   Nurcombe, V
   Hui, JH
   van Wijnen, AJ
   Cool, SM
AF Samsonraj, Rebekah M.
   Raghunath, Michael
   Nurcombe, Victor
   Hui, James H.
   van Wijnen, Andre J.
   Cool, Simon M.
TI Concise Review: Multifaceted Characterization of Human Mesenchymal Stem
   Cells for Use in Regenerative Medicine
SO STEM CELLS TRANSLATIONAL MEDICINE
LA English
DT Review
DE Mesenchymal stem/stromal cells; Bone marrow; Characterization; Release
   criteria; Regenerative medicine
ID HUMAN-BONE-MARROW; FETAL BOVINE SERUM; STROMAL CELLS; EXTRACELLULAR
   VESICLES; IN-VITRO; STEM/STROMAL CELLS; HEPARAN-SULFATE; CHONDROGENIC
   DIFFERENTIATION; PHENOTYPIC CHARACTERIZATION; THERAPEUTIC APPLICATIONS
AB Mesenchymal stem cells (MSC) hold great potential for regenerative medicine because of their ability for self-renewal and differentiation into tissue-specific cells such as osteoblasts, chondrocytes, and adipocytes. MSCs orchestrate tissue development, maintenance and repair, and are useful for musculoskeletal regenerative therapies to treat age-related orthopedic degenerative diseases and other clinical conditions. Importantly, MSCs produce secretory factors that play critical roles in tissue repair that support both engraftment and trophic functions (autocrine and paracrine). The development of uniform protocols for both preparation and characterization of MSCs, including standardized functional assays for evaluation of their biological potential, are critical factors contributing to their clinical utility. Quality control and release criteria for MSCs should include cell surface markers, differentiation potential, and other essential cell parameters. For example, cell surface marker profiles (surfactome), bone-forming capacities in ectopic and orthotopic models, as well as cell size and granularity, telomere length, senescence status, trophic factor secretion (secretome), and immunomodulation, should be thoroughly assessed to predict MSC utility for regenerative medicine. We propose that these and other functionalities of MSCs should be characterized prior to use in clinical applications as part of comprehensive and uniform guidelines and release criteria for their clinical-grade production to achieve predictably favorable treatment outcomes for stem cell therapy.
C1 [Samsonraj, Rebekah M.; Nurcombe, Victor; Cool, Simon M.] Agcy Sci Technol & Res, Inst Med Biol, Glycotherapeut Grp, Singapore, Singapore.
   [Samsonraj, Rebekah M.; Raghunath, Michael] Natl Univ Singapore, Yong Loo Lin Sch Med, Dept Biomed Engn, Singapore, Singapore.
   [Hui, James H.; Cool, Simon M.] Natl Univ Singapore, Yong Loo Lin Sch Med, Dept Orthopaed Surg, Singapore, Singapore.
   [Samsonraj, Rebekah M.; van Wijnen, Andre J.] Mayo Clin, Dept Orthopaed Surg, Rochester, MN USA.
   [Raghunath, Michael] Zurich Univ Appl Sci, ZHAW Sch Life Sci & Facil Management, Inst Chem & Biotechnol,Ctr Cell Biol & Tissue Eng, Competence Ctr Tissue Engn & Substance Testing TE, Zurich, Switzerland.
C3 Agency for Science Technology & Research (A*STAR); A*STAR - Institute of
   Medical Biology (IMB); National University of Singapore; National
   University of Singapore; Mayo Clinic; Zurich University of Applied
   Sciences
RP Cool, SM (corresponding author), Agcy Sci Technol & Res, Inst Med Biol, 8A Biomed Grove,Immunos 06-06, Singapore 138648, Singapore.; van Wijnen, AJ (corresponding author), Mayo Clin, Dept Orthoped Surg & Biochem & Mol Biol, 200 First St SW,Med Sci Bldg 3-69, Rochester, MN 55905 USA.
EM vanwijnen.andre@mayo.edu; Simon.Cool@imb.a-star.edu.sg
RI Cool, Simon/W-1257-2018; Raghunath, Michael/M-2727-2019; van Wijnen, Ane
   J/AAG-3578-2019
OI Cool, Simon/0000-0001-8543-3056; Hui, James/0000-0002-1130-4558;
   Raghunath, Michael/0000-0002-2138-6614; van Wijnen, Ane
   J/0000-0002-4458-0946; Saonraj, Rebekah/0000-0001-8804-8284
FU NUS Research Scholarship; NMRC; A*STAR; NIH [AR049069]; Mayo Clinic
   Center of Regenerative Medicine; National Institute of Arthritis and
   Musculoskeletal and Skin Diseases [R01AR049069] Funding Source: NIH
   RePORTER
FX This study was supported by funding from NUS Research Scholarship (to
   R.M.S.), NMRC (to S.M.C., J.H.H., M.R., and V.N.), A*STAR (to S.M.C. and
   V.N.), NIH (AR049069 to AJ.v.W.), the Mayo Clinic Center of Regenerative
   Medicine (to R.M.S.), and our generous benefactors William and Karen
   Eby. We appreciate our institutional colleagues in Singapore and
   Minnesota for stimulating discussions, including Profs. Hee Kit Wong
   (NUH), James Goh (NUS), and Eng Hin Lee (NUH), as well as Allan Dietz
   and Amel Dudakovic (Mayo Clinic).
CR Aggarwal S, 2005, BLOOD, V105, P1815, DOI 10.1182/blood-2004-04-1559
   Aguilar R, 2016, BBA-GENE REGUL MECH, V1859, P1043, DOI 10.1016/j.bbagrm.2016.05.009
   Alagesan S, 2014, CURR OPIN ORGAN TRAN, V19, P65, DOI 10.1097/MOT.0000000000000043
   Amable PR, 2014, STEM CELL RES THER, V5, DOI 10.1186/scrt442
   Andersen DC, 2011, MOL CELLS, V32, P133, DOI 10.1007/s10059-011-2277-7
   Andrews EM, 2008, EXP NEUROL, V211, P588, DOI 10.1016/j.expneurol.2008.02.027
   Anzalone R, 2010, STEM CELLS DEV, V19, P423, DOI 10.1089/scd.2009.0299
   Arthur A, 2009, J CELL PHYSIOL, V218, P237, DOI 10.1002/jcp.21592
   Atoui R, 2012, STEM CELL TRANSL MED, V1, P200, DOI 10.5966/sctm.2011-0012
   Aust L, 2004, CYTOTHERAPY, V6, P7, DOI 10.1080/14653240310004539
   Bae JS, 2007, STEM CELLS, V25, P1307, DOI 10.1634/stemcells.2006-0561
   Barry F, 2001, EXP CELL RES, V268, P189, DOI 10.1006/excr.2001.5278
   Battula VL, 2009, HAEMATOL-HEMATOL J, V94, P173, DOI 10.3324/haematol.13740
   Bhakta G, 2012, BIOMATERIALS, V33, P6113, DOI 10.1016/j.biomaterials.2012.05.030
   Bianco P, 2013, NAT MED, V19, P35, DOI 10.1038/nm.3028
   Bieback K, 2013, TRANSFUS MED HEMOTH, V40, P326, DOI 10.1159/000354061
   Bieback K, 2009, STEM CELLS, V27, P2331, DOI 10.1002/stem.139
   Billing AM, 2016, SCI REP-UK, V6, DOI 10.1038/srep21507
   Blocki A, 2013, STEM CELLS DEV, V22, P2347, DOI 10.1089/scd.2012.0415
   Bourin P, 2013, CYTOTHERAPY, V15, P641, DOI 10.1016/j.jcyt.2013.02.006
   Boxall SA, 2012, STEM CELLS INT, V2012, DOI 10.1155/2012/975871
   Bramono DS, 2012, BONE, V50, P954, DOI 10.1016/j.bone.2011.12.013
   Bubnic S, 2008, US Patent EP, Patent No. [1 971 679 A2, 1971679]
   Bühring HJ, 2007, ANN NY ACAD SCI, V1106, P262, DOI 10.1196/annals.1392.000
   Bühring HJ, 2009, ANN NY ACAD SCI, V1176, P124, DOI 10.1111/j.1749-6632.2009.04564.x
   Caimi PF, 2010, CURR OPIN HEMATOL, V17, P505, DOI 10.1097/MOH.0b013e32833e5b18
   Camilleri ET, 2016, STEM CELL RES THER, V7, DOI 10.1186/s13287-016-0370-8
   Caplan A. I., 2016, STEM CELLS TRANSLATI
   CAPLAN AI, 1991, J ORTHOP RES, V9, P641, DOI 10.1002/jor.1100090504
   Caplan A, 2009, J PATHOL, V217, P318, DOI 10.1002/path.2469
   Caplan AI, 2011, CELL STEM CELL, V9, P11, DOI 10.1016/j.stem.2011.06.008
   CASTROMALASPINA H, 1980, BLOOD, V56, P289
   Centeno CJ, 2008, MED HYPOTHESES, V71, P900, DOI 10.1016/j.mehy.2008.06.042
   Chen JY, 2015, ASIAN PAC J TROP MED, V8, P725, DOI 10.1016/j.apjtm.2015.07.022
   Corcione A, 2006, BLOOD, V107, P367, DOI 10.1182/blood-2005-07-2657
   Corrao S, 2013, HISTOL HISTOPATHOL, V28, P1235, DOI 10.14670/HH-28.1235
   Corrao S, 2013, CURR STEM CELL RES T, V8, P39, DOI 10.2174/1574888X11308010006
   Corselli M, 2013, BLOOD, V121, P2891, DOI 10.1182/blood-2012-08-451864
   Corselli M, 2010, ARTERIOSCL THROM VAS, V30, P1104, DOI 10.1161/ATVBAHA.109.191643
   Costanza B, 2017, J CLIN MED, V6, DOI 10.3390/jcm6010007
   Crain BJ, 2005, J NEUROL SCI, V233, P121, DOI 10.1016/j.jns.2005.03.017
   Crisan M, 2008, CELL STEM CELL, V3, P301, DOI 10.1016/j.stem.2008.07.003
   Cruz FF, 2015, STEM CELL TRANSL MED, V4, P1302, DOI 10.5966/sctm.2014-0280
   Davies JE, 2017, STEM CELL TRANSL MED, V6, P1620, DOI 10.1002/sctm.16-0492
   Deschaseaux F, 2003, BRIT J HAEMATOL, V122, P506, DOI 10.1046/j.1365-2141.2003.04469.x
   DEXTER TM, 1989, LEUKEMIA, V3, P469
   Di Nicola M, 2002, BLOOD, V99, P3838, DOI 10.1182/blood.V99.10.3838
   Dombrowski C, 2013, STEM CELLS, V31, P2724, DOI 10.1002/stem.1514
   Dominici M, 2006, CYTOTHERAPY, V8, P315, DOI 10.1080/14653240600855905
   Eaker S, 2013, STEM CELL TRANSL MED, V2, P871, DOI 10.5966/sctm.2013-0050
   Eirin A, 2016, SCI REP-UK, V6, DOI 10.1038/srep36120
   Eirin A, 2014, GENE, V551, P55, DOI 10.1016/j.gene.2014.08.041
   Elahi KC, 2016, STEM CELLS INT, V2016, DOI 10.1155/2016/5646384
   Erices A, 2000, BRIT J HAEMATOL, V109, P235, DOI 10.1046/j.1365-2141.2000.01986.x
   Fan JB, 2009, TISSUE ENG PART B-RE, V15, P75, DOI 10.1089/ten.teb.2008.0586
   Fitter S, 2017, STEM CELLS, V35, P940, DOI 10.1002/stem.2560
   FRIEDENSTEIN AJ, 1970, CELL TISSUE KINET, V3, P393, DOI 10.1111/j.1365-2184.1970.tb00347.x
   FRIEDENSTEIN AJ, 1974, EXP HEMATOL, V2, P83
   Gang EJ, 2007, BLOOD, V109, P1743, DOI 10.1182/blood-2005-11-010504
   Gay IC, 2007, ORTHOD CRANIOFAC RES, V10, P149, DOI 10.1111/j.1601-6343.2007.00399.x
   Gibson JD, 2017, STEM CELL TRANSL MED, V6, P40, DOI 10.5966/sctm.2016-0020
   Glennie S, 2005, BLOOD, V105, P2821, DOI 10.1182/blood-2004-09-3696
   González MA, 2009, ARTHRITIS RHEUM-US, V60, P1006, DOI 10.1002/art.24405
   Griffin MD, 2013, STEM CELLS, V31, P2033, DOI 10.1002/stem.1452
   Griffiths MJD, 2005, LANCET, V366, P249, DOI 10.1016/S0140-6736(05)66916-4
   Grisendi G, 2010, CYTOTHERAPY, V12, P466, DOI 10.3109/14653241003649510
   Gronthos S, 1999, J BONE MINER RES, V14, P47, DOI 10.1359/jbmr.1999.14.1.47
   Gronthos S, 2003, J CELL SCI, V116, P1827, DOI 10.1242/jcs.00369
   GRONTHOS S, 1994, BLOOD, V84, P4164, DOI 10.1182/blood.V84.12.4164.bloodjournal84124164
   GRONTHOS S, 1995, BLOOD, V85, P929, DOI 10.1182/blood.V85.4.929.bloodjournal854929
   Gronthos S, 2007, STEM CELLS DEV, V16, P953, DOI 10.1089/scd.2007.0069
   Gupta PK, 2017, STEM CELL TRANSL MED, V6, P689, DOI 10.5966/sctm.2016-0237
   Gupta PK, 2013, J TRANSL MED, V11, DOI 10.1186/1479-5876-11-143
   Halfon S, 2011, STEM CELLS DEV, V20, P53, DOI 10.1089/scd.2010.0040
   Hare JM, 2012, JAMA-J AM MED ASSOC, V308, P2369, DOI 10.1001/jama.2012.25321
   Hass R, 2011, CELL COMMUN SIGNAL, V9, DOI 10.1186/1478-811X-9-12
   Haynesworth S.E., 1994, Musculoskeletal Soft-tissue Aginig: Impact on Mobility, P79
   He QL, 2007, STEM CELLS, V25, P69, DOI 10.1634/stemcells.2006-0335
   Helledie T, 2012, STEM CELLS DEV, V21, P1897, DOI 10.1089/scd.2011.0367
   Hemeda H, 2014, CYTOTHERAPY, V16, P170, DOI 10.1016/j.jcyt.2013.11.004
   Hoch AI, 2014, STEM CELL TRANSL MED, V3, P643, DOI 10.5966/sctm.2013-0196
   Hong HS, 2012, ARCH PHARM RES, V35, P201, DOI 10.1007/s12272-012-0201-0
   Horwitz EM, 1999, NAT MED, V5, P309, DOI 10.1038/6529
   in't Anker PS, 2004, STEM CELLS, V22, P1338, DOI 10.1634/stemcells.2004-0058
   Ishii M, 2005, BIOCHEM BIOPH RES CO, V332, P297, DOI 10.1016/j.bbrc.2005.04.118
   Jackson WM, 2010, EXPERT OPIN BIOL TH, V10, P505, DOI 10.1517/14712591003610606
   Johnstone B, 1998, EXP CELL RES, V238, P265, DOI 10.1006/excr.1997.3858
   Jones E, 2008, RHEUMATOLOGY, V47, P126, DOI 10.1093/rheumatology/kem206
   Jones EA, 2002, ARTHRITIS RHEUM-US, V46, P3349, DOI 10.1002/art.10696
   Jones E, 2015, STEM CELL RES THER, V6, DOI 10.1186/s13287-015-0144-8
   Jones EA, 2006, CYTOM PART B-CLIN CY, V70B, P391, DOI 10.1002/cyto.b.20118
   Jurisic G, 2010, EXP CELL RES, V316, P2982, DOI 10.1016/j.yexcr.2010.06.013
   Kalluri R, 2016, NAT REV CANCER, V16, P582, DOI 10.1038/nrc.2016.73
   Kinkaid HYM, 2010, J CARDIAC SURG, V25, P359, DOI 10.1111/j.1540-8191.2009.00984.x
   Kisselbach L, 2009, CYTOTECHNOLOGY, V59, P31, DOI 10.1007/s10616-009-9190-3
   Klopp AH, 2007, CANCER RES, V67, P11687, DOI 10.1158/0008-5472.CAN-07-1406
   Kopen GC, 1999, P NATL ACAD SCI USA, V96, P10711, DOI 10.1073/pnas.96.19.10711
   Kordelas L, 2014, LEUKEMIA, V28, P970, DOI 10.1038/leu.2014.41
   Krabbe C, 2005, APMIS, V113, P831, DOI 10.1111/j.1600-0463.2005.apm_3061.x
   Kwon A, 2016, SCI REP-UK, V6, DOI 10.1038/srep23544
   Kyurkchiev Dobroslav, 2014, World J Stem Cells, V6, P552, DOI 10.4252/wjsc.v6.i5.552
   Lacerda L, 2015, BREAST CANCER RES, V17, DOI 10.1186/s13058-015-0549-4
   Lai RC, 2010, STEM CELL RES, V4, P214, DOI 10.1016/j.scr.2009.12.003
   LeBlanc K, 2008, LANCET, V371, P1579, DOI 10.1016/S0140-6736(08)60690-X
   Lee RH, 2006, P NATL ACAD SCI USA, V103, P17438, DOI 10.1073/pnas.0608249103
   Lener T, 2015, J EXTRACELL VESICLES, V4, DOI 10.3402/jev.v4.30087
   Li Q, 2013, PLOS ONE, V8, DOI 10.1371/journal.pone.0062363
   Ling L, 2016, GENE, V576, P292, DOI 10.1016/j.gene.2015.10.039
   Ling L, 2010, J BIOL CHEM, V285, P26233, DOI 10.1074/jbc.M110.122069
   Liu WH, 2015, J CELL MOL MED, V19, P511, DOI 10.1111/jcmm.12482
   Lo Sicco C, 2017, STEM CELL TRANSL MED, V6, P1018, DOI 10.1002/sctm.16-0363
   Luong-Van E, 2007, J MOL HISTOL, V38, P459, DOI 10.1007/s10735-007-9129-y
   Mackay AM, 1998, TISSUE ENG, V4, P415, DOI 10.1089/ten.1998.4.415
   Maleki Masoud, 2014, International Journal of Stem Cells, V7, P118, DOI 10.15283/ijsc.2014.7.2.118
   Mareschi K, 2001, HAEMATOLOGICA, V86, P1099
   Marfy-Smith SJ, 2017, STEM CELL TRANSL MED, V6, P3, DOI 10.5966/sctm.2016-0026
   Mattar P, 2015, FRONT IMMUNOL, V6, DOI 10.3389/fimmu.2015.00560
   Meier RPH, 2013, STEM CELL RES, V11, P1348, DOI 10.1016/j.scr.2013.08.011
   Méndez-Ferrer S, 2010, NATURE, V466, P829, DOI 10.1038/nature09262
   Miao ZN, 2006, CELL BIOL INT, V30, P681, DOI 10.1016/j.cellbi.2006.03.009
   MILTENYI S, 1990, CYTOMETRY, V11, P231, DOI 10.1002/cyto.990110203
   Miteva K, 2016, STEM CELL TRANSL MED, V5, P1707, DOI 10.5966/sctm.2016-0031
   Monsarrat P, 2016, STEM CELL TRANSL MED, V5, P826, DOI 10.5966/sctm.2015-0329
   Morikawa S, 2009, J EXP MED, V206, P2483, DOI 10.1084/jem.20091046
   Muller-Cohn J, 2015, STEM CELLS IN REGENERATIVE MEDICINE: SCIENCE, REGULATION AND BUSINESS STRATEGIES, P341
   Muñoz-Elias G, 2004, J NEUROSCI, V24, P4585, DOI 10.1523/JNEUROSCI.5060-03.2004
   Muraglia A, 2000, J CELL SCI, V113, P1161
   Nery AA, 2013, CYTOM PART A, V83A, P48, DOI 10.1002/cyto.a.22205
   Nombela-Arrieta C, 2011, NAT REV MOL CELL BIO, V12, P126, DOI 10.1038/nrm3049
   Nygren JM, 2004, NAT MED, V10, P494, DOI 10.1038/nm1040
   Okolicsanyi RK, 2015, PLOS ONE, V10, DOI 10.1371/journal.pone.0137255
   Ong WK, 2014, STEM CELL REP, V2, P171, DOI 10.1016/j.stemcr.2014.01.002
   Ortiz LA, 2007, P NATL ACAD SCI USA, V104, P11002, DOI 10.1073/pnas.0704421104
   Pachler K, 2017, CYTOTHERAPY, V19, P458, DOI 10.1016/j.jcyt.2017.01.001
   Parsch D, 2004, J MOL MED-JMM, V82, P49, DOI 10.1007/s00109-003-0506-z
   Petersen BE, 1999, SCIENCE, V284, P1168, DOI 10.1126/science.284.5417.1168
   Pevsner-Fischer M, 2011, STEM CELL REV REP, V7, P560, DOI 10.1007/s12015-011-9229-7
   Pinho S, 2013, J EXP MED, V210, P1351, DOI 10.1084/jem.20122252
   Pittenger MF, 1999, SCIENCE, V284, P143, DOI 10.1126/science.284.5411.143
   Pochampally Radhika, 2008, V449, P83, DOI 10.1007/978-1-60327-169-1_6
   Pountos I, 2014, CELL MOL BIOL, V60, P1
   Quinn C, 2008, TRANSFUS MED HEMOTH, V35, P239, DOI 10.1159/000129129
   Quirici N, 2002, EXP HEMATOL, V30, P783, DOI 10.1016/S0301-472X(02)00812-3
   Rai B, 2010, BIOMATERIALS, V31, P7960, DOI 10.1016/j.biomaterials.2010.07.001
   Reger Roxanne L., 2008, V449, P93, DOI 10.1007/978-1-60327-169-1_7
   Reiner AT, 2017, STEM CELL TRANSL MED, V6, P1730, DOI 10.1002/sctm.17-0055
   Ren GW, 2008, CELL STEM CELL, V2, P141, DOI 10.1016/j.stem.2007.11.014
   Ren GW, 2011, CELL ADHES MIGR, V5, P20, DOI 10.4161/cam.5.1.13491
   Research GV., 2017, STEM CELLS MARKET SI, P150
   Rhee KJ, 2015, INT J MOL SCI, V16, P30015, DOI 10.3390/ijms161226215
   Rider DA, 2007, J MOL HISTOL, V38, P449, DOI 10.1007/s10735-007-9128-z
   Ridge SM, 2017, MOL CANCER, V16, DOI 10.1186/s12943-017-0597-8
   Ries C, 2012, STEM CELLS AND CANCE, V8, P71
   Riis S, 2016, STEM CELL TRANSL MED, V5, P314, DOI 10.5966/sctm.2015-0148
   Russell KC, 2010, STEM CELLS, V28, P788, DOI 10.1002/stem.312
   Sacchetti B, 2007, CELL, V131, P324, DOI 10.1016/j.cell.2007.08.025
   Sakaguchi Y, 2005, ARTHRITIS RHEUM-US, V52, P2521, DOI 10.1002/art.21212
   Samsonraj RM, 2015, STEM CELLS, V33, P1878, DOI 10.1002/stem.1982
   Samsonraj RM, 2013, GENE, V519, P348, DOI 10.1016/j.gene.2013.01.039
   Sarugaser R, 2009, PLOS ONE, V4, DOI 10.1371/journal.pone.0006498
   Schnitzler AC, 2016, BIOCHEM ENG J, V108, P3, DOI 10.1016/j.bej.2015.08.014
   Scott MA, 2011, STEM CELLS DEV, V20, P1793, DOI 10.1089/scd.2011.0040
   Selmani Z, 2008, STEM CELLS, V26, P212, DOI 10.1634/stemcells.2007-0554
   Seo BM, 2004, LANCET, V364, P149, DOI 10.1016/S0140-6736(04)16627-0
   Sethe S, 2006, AGEING RES REV, V5, P91, DOI 10.1016/j.arr.2005.10.001
   Shabbir A, 2010, AM J PHYSIOL-HEART C, V299, pH1428, DOI 10.1152/ajpheart.00488.2010
   Shabbir A, 2009, AM J PHYSIOL-HEART C, V296, pH1888, DOI 10.1152/ajpheart.00186.2009
   Shi S, 2003, J BONE MINER RES, V18, P696, DOI 10.1359/jbmr.2003.18.4.696
   SIMMONS PJ, 1991, BLOOD, V78, P55
   Singer NG, 2011, ANNU REV PATHOL-MECH, V6, P457, DOI 10.1146/annurev-pathol-011110-130230
   Smiler D, 2008, IMPLANT DENT, V17, P236, DOI 10.1097/ID.0b013e3181835b13
   Smith JR, 2004, STEM CELLS, V22, P823, DOI 10.1634/stemcells.22-5-823
   Sobiesiak M, 2010, STEM CELLS DEV, V19, P669, DOI 10.1089/scd.2009.0290
   Solchaga LA, 2010, TISSUE ENG PT A, V16, P1009, DOI [10.1089/ten.tea.2009.0100, 10.1089/ten.TEA.2009.0100]
   Song L, 2004, FASEB J, V18, P980, DOI 10.1096/fj.03-1100fje
   Sottile F, 2016, SCI REP-UK, V6, DOI 10.1038/srep36863
   Spees JL, 2004, MOL THER, V9, P747, DOI 10.1016/j.ymthe.2004.02.012
   Squillaro T, 2016, CELL TRANSPLANT, V25, P829, DOI 10.3727/096368915X689622
   Steinert AF, 2012, STEM CELL TRANSL MED, V1, P237, DOI 10.5966/sctm.2011-0036
   Teplyuk NM, 2009, J CELL BIOCHEM, V107, P144, DOI 10.1002/jcb.22108
   Terada N, 2002, NATURE, V416, P542, DOI 10.1038/nature730
   Tormin A, 2011, BLOOD, V117, P5067, DOI 10.1182/blood-2010-08-304287
   Tormin A, 2009, BLOOD, V114, P107
   Trounson A, 2015, CELL STEM CELL, V17, P11, DOI 10.1016/j.stem.2015.06.007
   Tuli R, 2003, ARTHRITIS RES THER, V5, P235, DOI 10.1186/ar991
   Uccelli A, 2008, NAT REV IMMUNOL, V8, P726, DOI 10.1038/nri2395
   Wagner J, 2009, CURR OPIN BIOTECH, V20, P531, DOI 10.1016/j.copbio.2009.08.009
   Wagner W, 2008, TRANSFUS MED HEMOTH, V35, P185, DOI 10.1159/000128956
   Wen S, 2016, LEUKEMIA, V30, P2221, DOI 10.1038/leu.2016.107
   Wijesinghe SJ, 2017, J CELL PHYSIOL, V232, P566, DOI 10.1002/jcp.25454
   Xie H, 2017, SCI REP-UK, V7, DOI 10.1038/srep45622
   Ye HM, 2012, CANCER INVEST, V30, P513, DOI 10.3109/07357907.2012.692171
   Zhang B, 2016, INT J MOL SCI, V17, DOI 10.3390/ijms17020174
   Zhang J, 2015, STEM CELL RES THER, V6, DOI 10.1186/s13287-015-0240-9
   Zhou BO, 2014, CELL STEM CELL, V15, P154, DOI 10.1016/j.stem.2014.06.008
   Zimmermann S, 2003, LEUKEMIA, V17, P1146, DOI 10.1038/sj.leu.2402962
NR 196
TC 583
Z9 645
U1 7
U2 172
PU WILEY
PI HOBOKEN
PA 111 RIVER ST, HOBOKEN 07030-5774, NJ USA
SN 2157-6564
EI 2157-6580
J9 STEM CELL TRANSL MED
JI Stem Cells Transl. Med.
PD DEC
PY 2017
VL 6
IS 12
BP 2173
EP 2185
DI 10.1002/sctm.17-0129
PG 13
WC Cell & Tissue Engineering
WE Science Citation Index Expanded (SCI-EXPANDED)
SC Cell Biology
GA FQ7ZP
UT WOS:000418582600012
PM 29076267
OA Green Submitted, gold
DA 2026-02-11
ER

PT J
AU Ghiasi, M
   Zarandi, PK
   Dayani, A
   Salimi, A
   Shokri, E
AF Ghiasi, Mohsen
   Zarandi, Peyman Kheirandish
   Dayani, Abdolreza
   Salimi, Ali
   Shokri, Ehsan
TI Potential therapeutic effects and nano-based delivery systems of
   mesenchymal stem cells and their isolated exosomes to alleviate acute
   respiratory distress syndrome caused by COVID-19
SO REGENERATIVE THERAPY
LA English
DT Review
DE Mesenchymal stem cells; Exosomes; SARS-CoV-2; COVID-19; Acute
   respiratory distress syndrome; Nanotechnology
ID INDUCED ACUTE LUNG; STROMAL CELLS; PULMONARY-HYPERTENSION; E. COLI;
   INJURY; SEVERITY; NANOPARTICLES; MICROVESICLES; MACROPHAGES; CLEARANCE
AB The severe respiratory effects of the coronavirus disease 2019 (COVID-19) pandemic have necessitated the immediate development of novel treatments. The majority of COVID-19-related fatalities are due to acute respiratory distress syndrome (ARDS). Consequently, this virus causes massive and aberrant inflammatory conditions, which must be promptly managed. Severe respiratory disorders, notably ARDS and acute lung injury (ALI), may be treated safely and effectively using cell-based treatments, mostly employing mesenchymal stem cells (MSCs). Since the high potential of these cells was identi fied, a great deal of research has been conducted on their use in regenerative medicine and complementary medicine. Multiple investigations have demonstrated that MSCs and their products, especially exosomes, inhibit in flammation. Exosomes serve a critical function in intercellular communication by transporting molecular cargo from donor cells to receiver cells. MSCs and their derived exosomes (MSCs/MSC-exosomes) may improve lung permeability, microbial and alveolar fluid clearance, and epithelial and endothelial repair, according to recent studies. This review focuses on COVID-19-related ARDS clinical studies involving MSCs/MSC-exosomes. We also investigated the utilization of Nano-delivery strategies for MSCs/MSC-exosomes and anti-in flammatory agents to enhance COVID-19 treatment. (c) 2024, The Japanese Society for Regenerative Medicine. Production and hosting by Elsevier B.V. This is an open access article under the CC BY license (http://creativecommons.org/licenses/by/4.0/).
C1 [Ghiasi, Mohsen; Dayani, Abdolreza] Iran Univ Med Sci, Rajaie Cardiovasc Med & Res Ctr, Tehran, Iran.
   [Zarandi, Peyman Kheirandish] Islamic Azad Univ, Dept Biol, Sci & Res Branch, Tehran, Iran.
   [Salimi, Ali] Baqiyatallah Univ Med Sci, Nanobiotechnol Res Ctr, Tehran, Iran.
   [Shokri, Ehsan] Agr Res Educ & Extens Org AREEO, Agr Biotechnol Res Inst Iran ABRII, Dept Nanotechnol, Karaj, Iran.
C3 Iran University of Medical Sciences; Islamic Azad University;
   Baqiyatallah University of Medical Sciences (BMSU)
RP Shokri, E (corresponding author), Agr Res Educ & Extens Org AREEO, Agr Biotechnol Res Inst Iran ABRII, Dept Nanotechnol, Karaj, Iran.
EM e.shokri62@gmail.com
RI Shokri, Ehsan/AAP-3004-2021; Kheirandish Zarandi, Peyman/AAH-5463-2019
OI Kheirandish Zarandi, Peyman/0000-0001-9887-1370
CR Abbaspour-Aghdam S, 2022, EUR J PHARMACOL, V933, DOI 10.1016/j.ejphar.2022.175267
   Abdelgawad M, 2021, STEM CELL RES THER, V12, DOI 10.1186/s13287-021-02542-z
   Aggarwal G, 2020, CURR PROB CARDIOLOGY, V45, DOI 10.1016/j.cpcardiol.2020.100617
   Aliotta JM, 2017, STEM CELL TRANSL MED, V6, P1595, DOI 10.1002/sctm.16-0386
   Aliotta JM, 2016, CARDIOVASC RES, V110, P319, DOI 10.1093/cvr/cvw054
   Aljuhani A, 2023, CELL BIOL INT, V47, P1049, DOI 10.1002/cbin.12014
   Andriolo G, 2018, FRONT PHYSIOL, V9, DOI 10.3389/fphys.2018.01169
   Atluri S, 2020, PAIN PHYSICIAN, V23, pE71, DOI 10.36076/ppj.2020/23/e71
   Avanzini MA, 2021, STEM CELL TRANSL MED, V10, P636, DOI 10.1002/sctm.20-0385
   Bailey CC, 2014, ANNU REV VIROL, V1, P261, DOI 10.1146/annurev-virology-031413-085537
   Barros I, 2021, CYTOKINE GROWTH F R, V58, P114, DOI 10.1016/j.cytogfr.2020.12.002
   Basiri A, 2021, STEM CELL REV REP, V17, P193, DOI 10.1007/s12015-020-10110-w
   Bianco P, 2013, NAT MED, V19, P35, DOI 10.1038/nm.3028
   Braun RK, 2018, BIOCHEM BIOPH RES CO, V503, P2653, DOI 10.1016/j.bbrc.2018.08.019
   Bustos ML, 2013, STEM CELL TRANSL MED, V2, P884, DOI 10.5966/sctm.2013-0033
   Chakravarty M, 2021, DRUG DELIV TRANSL RE, V11, P748, DOI 10.1007/s13346-020-00818-0
   Chen JY, 2014, ACTA PHARMACOL SIN, V35, P1121, DOI 10.1038/aps.2014.61
   Chen LJ, 2022, CELL MOL LIFE SCI, V79, DOI 10.1007/s00018-021-04096-y
   Choudhery MS, 2020, CELL BIOL INT, V44, P2182, DOI 10.1002/cbin.11440
   Chung JY, 2021, ADV DRUG DELIVER REV, V170, P1, DOI 10.1016/j.addr.2020.12.011
   Cohen MS, 2020, NEW ENGL J MED, V383, P585, DOI 10.1056/NEJMe2020388
   Csobonyeiova M, 2023, BIOMEDICINES, V11, DOI 10.3390/biomedicines11061736
   Curley GF, 2017, CRIT CARE MED, V45, pE202, DOI 10.1097/CCM.0000000000002073
   Danchuk S, 2011, STEM CELL RES THER, V2, DOI 10.1186/scrt68
   Dennis J.E., 2004, Current Opinion in Orthopaedics, V15, P341
   Devaney J, 2015, THORAX, V70, P625, DOI 10.1136/thoraxjnl-2015-206813
   Dinh PUC, 2020, NAT COMMUN, V11, DOI 10.1038/s41467-020-14344-7
   Dyer O., 2023, Covid-19: Infections climb globally as EG. 5 variant gains ground
   Fujita Y, 2018, J CLIN MED, V7, DOI 10.3390/jcm7100355
   Gennai S, 2015, AM J TRANSPLANT, V15, P2404, DOI 10.1111/ajt.13271
   Ghiasi M, 2021, TISSUE CELL, V73, DOI 10.1016/j.tice.2021.101600
   Glassberg MK, 2017, CHEST, V151, P971, DOI 10.1016/j.chest.2016.10.061
   Glenn Justin D, 2014, World J Stem Cells, V6, P526, DOI 10.4252/wjsc.v6.i5.526
   Golchin A, 2021, STEM CELL REV REP, V17, P56, DOI 10.1007/s12015-020-10046-1
   Golchin A, 2019, STEM CELL REV REP, V15, P166, DOI 10.1007/s12015-018-9866-1
   Golchin A, 2019, CURR STEM CELL RES T, V14, P22, DOI 10.2174/1574888X13666180913123424
   Goolaerts A, 2014, AM J PHYSIOL-LUNG C, V306, pL975, DOI 10.1152/ajplung.00242.2013
   Guan W, 2020, NEW ENGL J MED, V382, P1708, DOI 10.1056/NEJMoa2002032
   Gupta N, 2007, J IMMUNOL, V179, P1855, DOI 10.4049/jimmunol.179.3.1855
   Hacisuleyman E, 2021, NEW ENGL J MED, V384, P2212, DOI 10.1056/NEJMoa2105000
   Hade MD, 2021, CELLS-BASEL, V10, DOI 10.3390/cells10081959
   Harrell CR, 2019, STEM CELLS INT, V2019, DOI 10.1155/2019/4236973
   Hogan SE, 2019, AM J PHYSIOL-LUNG C, V316, pL723, DOI 10.1152/ajplung.00058.2018
   Horwitz EM, 2005, CYTOTHERAPY, V7, P393, DOI 10.1080/14653240500319234
   Hosseini NF, 2022, BIOTECHNOL LETT, V44, P159, DOI 10.1007/s10529-021-03209-8
   Hu SL, 2018, STEM CELL TRANSL MED, V7, P615, DOI 10.1002/sctm.17-0278
   Hu SL, 2016, STEM CELL RES THER, V7, DOI 10.1186/s13287-016-0320-5
   Huang CL, 2020, LANCET, V395, P497, DOI 10.1016/S0140-6736(20)30183-5
   Huldani H, 2022, INT IMMUNOPHARMACOL, V106, DOI 10.1016/j.intimp.2022.108634
   Iaccarino G, 2020, HYPERTENSION, V76, P366, DOI 10.1161/HYPERTENSIONAHA.120.15324
   Jafari D, 2019, BIOCHIMIE, V165, P76, DOI 10.1016/j.biochi.2019.07.009
   Jia HP, 2005, J VIROL, V79, P14614, DOI 10.1128/JVI.79.23.14614-14621.2005
   Joo HS, 2020, INT J MOL SCI, V21, DOI 10.3390/ijms21030727
   Kallmeyer K, 2015, EXPERT OPIN BIOL TH, V15, P477, DOI 10.1517/14712598.2015.997204
   Karp JM, 2009, CELL STEM CELL, V4, P206, DOI 10.1016/j.stem.2009.02.001
   Khatri M, 2018, STEM CELL RES THER, V9, DOI 10.1186/s13287-018-0774-8
   Koff WC, 2021, SCI TRANSL MED, V13, DOI 10.1126/scitranslmed.abd1525
   Krasnodembskaya A, 2010, STEM CELLS, V28, P2229, DOI 10.1002/stem.544
   Laffey JG, 2017, AM J RESP CRIT CARE, V196, P266, DOI 10.1164/rccm.201701-0107CP
   Le Blanc K, 2012, NAT REV IMMUNOL, V12, P383, DOI 10.1038/nri3209
   Lee C, 2012, CIRCULATION, V126, P2601, DOI 10.1161/CIRCULATIONAHA.112.114173
   Lee JW, 2009, P NATL ACAD SCI USA, V106, P16357, DOI 10.1073/pnas.0907996106
   Lee KH, 2019, INT J MOL SCI, V20, DOI 10.3390/ijms20143529
   Lee RH, 2009, CELL STEM CELL, V5, P54, DOI 10.1016/j.stem.2009.05.003
   Leeming DJ, 2021, RESP RES, V22, DOI 10.1186/s12931-020-01590-y
   Leng ZK, 2020, AGING DIS, V11, P216, DOI 10.14336/AD.2020.0228
   Li CH, 2020, DRUG DES DEV THER, V14, P3995, DOI 10.2147/DDDT.S269407
   Li DY, 2021, STEM CELL RES THER, V12, DOI 10.1186/s13287-021-02496-2
   Li H, 2020, J Tuberculosis Respiratory Dis, V43, pE002, DOI 10.3760/cma.j.issn.1001-0939.2020.0002.
   Li SS, 2022, STEM CELL RES THER, V13, DOI 10.1186/s13287-021-02683-1
   Li Y, 2016, STEM CELL RES THER, V7, DOI 10.1186/s13287-016-0395-z
   Li ZW, 2020, CELL PROLIFERAT, V53, DOI 10.1111/cpr.12939
   Liesveld JL, 2020, STEM CELLS, V38, P1241, DOI 10.1002/stem.3242
   Liu HM, 2022, COLLOID SURFACE B, V209, DOI 10.1016/j.colsurfb.2021.112163
   Liu J, 2020, EBIOMEDICINE, V55, DOI 10.1016/j.ebiom.2020.102763
   Giménez VMM, 2020, NANOMEDICINE-UK, V15, P2819, DOI 10.2217/nnm-2020-0371
   Mehta M, 2020, MED HYPOTHESES, V144, DOI 10.1016/j.mehy.2020.110254
   Mei SHJ, 2010, AM J RESP CRIT CARE, V182, P1047, DOI 10.1164/rccm.201001-0010OC
   Meisel R, 2004, BLOOD, V103, P4619, DOI 10.1182/blood-2003-11-3909
   Meisel R, 2011, LEUKEMIA, V25, P648, DOI 10.1038/leu.2010.310
   Mendt M, 2018, JCI INSIGHT, V3, DOI 10.1172/jci.insight.99263
   Meng FP, 2020, SIGNAL TRANSDUCT TAR, V5, DOI 10.1038/s41392-020-00286-5
   Meng QF, 2023, SCI ADV, V9, DOI 10.1126/sciadv.adg3277
   Metcalfe Su M, 2020, Med Drug Discov, V5, P100019, DOI [10.1016/j.medidd.2020.100019, 10.1016/j.medidd.2020.100019]
   Missoum Asmaa, 2020, Curr Urol, V13, P189, DOI [10.1159/000499272, 10.1159/000499272]
   Modani S, 2021, J DRUG TARGET, V29, P925, DOI 10.1080/1061186X.2021.1894436
   Morrison TJ, 2017, AM J RESP CRIT CARE, V196, P1275, DOI 10.1164/rccm.201701-0170OC
   Musial-Wysocka A, 2019, CELL TRANSPLANT, V28, P801, DOI 10.1177/0963689719837897
   Nandina RQ, 2022, Biosaintifika Journal of Biology & Biology Education, V14, P36, DOI 10.15294/biosaintifika.v14i1.32367
   Németh K, 2009, NAT MED, V15, P42, DOI 10.1038/nm.1905
   Novello S, 2020, J PERIODONTAL RES, V55, P1, DOI 10.1111/jre.12684
   Oliphant S, 2015, VIRAL IMMUNOL, V28, P580, DOI 10.1089/vim.2015.0039
   Ortiz LA, 2007, P NATL ACAD SCI USA, V104, P11002, DOI 10.1073/pnas.0704421104
   Park J, 2019, THORAX, V74, P43, DOI 10.1136/thoraxjnl-2018-211576
   Parums DV, 2023, MED SCI MONITOR, V29, DOI 10.12659/MSM.942244
   Pegtel DM, 2019, ANNU REV BIOCHEM, V88, P487, DOI [10.1146/annurev-biochem-013118, 10.1146/annurev-biochem-013118-111902]
   Phinney DG, 2015, NAT COMMUN, V6, DOI 10.1038/ncomms9472
   Pittenger MF, 2019, NPJ REGEN MED, V4, DOI 10.1038/s41536-019-0083-6
   Qian XJ, 2016, STEM CELL TRANSL MED, V5, P1190, DOI 10.5966/sctm.2015-0348
   Raghav A, 2021, CELLS-BASEL, V10, DOI 10.3390/cells10030587
   Rajarshi Keshav, 2020, Biotechnology Reports, V26, pe00467, DOI [10.1016/j.btre.2020.e00467, 10.1016/j.btre.2020.e00467]
   Rao L, 2020, P NATL ACAD SCI USA, V117, P27141, DOI 10.1073/pnas.2014352117
   Rasul RM, 2020, CARBOHYD POLYM, V250, DOI 10.1016/j.carbpol.2020.116800
   Rodriguez AM, 2018, CELL CYCLE, V17, P712, DOI 10.1080/15384101.2018.1445906
   Sadeghi S, 2020, INT IMMUNOPHARMACOL, V80, DOI 10.1016/j.intimp.2019.105879
   Shen CG, 2020, JAMA-J AM MED ASSOC, V323, P1582, DOI 10.1001/jama.2020.4783
   Shimabukuro-Vornhagen A, 2018, J IMMUNOTHER CANCER, V6, DOI 10.1186/s40425-018-0343-9
   Singh CK, 2023, FRONT NANOTECHNOL, V4, DOI 10.3389/fnano.2022.1084033
   Song YX, 2017, STEM CELLS, V35, P1208, DOI 10.1002/stem.2564
   Taghavi-Farahabadi M, 2020, MED HYPOTHESES, V144, DOI 10.1016/j.mehy.2020.109865
   Thanunchai M, 2015, STEM CELLS INT, V2015, DOI 10.1155/2015/860950
   Tousian B, 2023, RESULTS CHEM, V6, DOI 10.1016/j.rechem.2023.101146
   Valizadeh H, 2020, INT IMMUNOPHARMACOL, V89, DOI 10.1016/j.intimp.2020.107088
   Vats D, 2006, CELL METAB, V4, P255, DOI 10.1016/j.cmet.2006.08.006
   Viswanathan S, 2019, CYTOTHERAPY, V21, P1019, DOI 10.1016/j.jcyt.2019.08.002
   Walter J, 2014, LANCET RESP MED, V2, P1016, DOI 10.1016/S2213-2600(14)70217-6
   Wang HL, 2008, AM J EMERG MED, V26, P711, DOI 10.1016/j.ajem.2007.10.031
   Ware LB, 2000, NEW ENGL J MED, V342, P1334, DOI 10.1056/NEJM200005043421806
   Weiss ARR, 2019, FRONT IMMUNOL, V10, DOI 10.3389/fimmu.2019.01191
   Willis GR, 2017, FRONT CARDIOVASC MED, V4, DOI 10.3389/fcvm.2017.00063
   Wu JP, 2020, PHYS CHEM CHEM PHYS, V22, P28434, DOI 10.1039/d0cp04389c
   Yang DB, 2020, THERANOSTICS, V10, P3684, DOI 10.7150/thno.41580
   Yang K, 2015, SCI REP-UK, V5, DOI 10.1038/srep07820
   Yang Y, 2016, MEDIAT INFLAMM, V2016, DOI 10.1155/2016/2347938
   Yeo RWY, 2013, ADV DRUG DELIVER REV, V65, P336, DOI 10.1016/j.addr.2012.07.001
   Yu D, 2022, MOL CANCER, V21, DOI 10.1186/s12943-022-01509-9
   Zarandi PK, 2021, BIOMED PHARMACOTHER, V137, DOI 10.1016/j.biopha.2021.111352
   Zhang HB, 2020, INTENS CARE MED, V46, P586, DOI [10.46253/jnacs.v3i3.a1, 10.1007/s00134-020-05985-9]
   Zhang QZ, 2020, NANO LETT, V20, P5570, DOI 10.1021/acs.nanolett.0c02278
   Zhao K, 2016, J HEMATOL ONCOL, V9, DOI 10.1186/s13045-016-0276-z
   Zhou P, 2020, NATURE, V579, P270, DOI 10.1038/s41586-020-2012-7
   Zinatizadeh MR, 2023, AGEING RES REV, V84, DOI 10.1016/j.arr.2022.101818
   Zinatizadeh MR, 2022, BIOMED PHARMACOTHER, V146, DOI 10.1016/j.biopha.2021.112527
NR 133
TC 7
Z9 8
U1 1
U2 7
PU ELSEVIER
PI AMSTERDAM
PA RADARWEG 29, 1043 NX AMSTERDAM, NETHERLANDS
SN 2352-3204
J9 REGEN THER
JI Regen. Ther.
PD DEC
PY 2024
VL 27
BP 319
EP 328
DI 10.1016/j.reth.2024.03.015
EA APR 2024
PG 10
WC Cell & Tissue Engineering; Engineering, Biomedical
WE Science Citation Index Expanded (SCI-EXPANDED)
SC Cell Biology; Engineering
GA RW1W1
UT WOS:001230615700001
PM 38650667
OA Green Submitted, gold
DA 2026-02-11
ER

PT J
AU Basile, M
   Centurione, L
   Passaretta, F
   Stati, G
   Soritau, O
   Susman, S
   Gindraux, F
   Silini, A
   Parolini, O
   Di Pietro, R
AF Basile, Mariangela
   Centurione, Lucia
   Passaretta, Francesca
   Stati, Gianmarco
   Soritau, Olga
   Susman, Sergiu
   Gindraux, Florelle
   Silini, Antonietta
   Parolini, Ornella
   Di Pietro, Roberta
TI Mapping of the Human Amniotic Membrane: In Situ Detection of
   Microvesicles Secreted by Amniotic Epithelial Cells
SO CELL TRANSPLANTATION
LA English
DT Article
DE stem cells; amniotic membrane; amniotic epithelial cells; electron
   microscopy; microvesicles
ID PLACENTAL EXOSOMES; LIVER FIBROSIS; EXPRESSION; VESICLES; RELEASE;
   DECIDUA; LABOR
AB The potential clinical applications of human amniotic membrane (hAM) and human amniotic epithelial cells (hAECs) in the field of regenerative medicine have been known in literature since long. However, it has yet to be elucidated whether hAM contains different anatomical regions with different plasticity and differentiation potential. Recently, for the first time, we highlighted many differences in terms of morphology, marker expression, and differentiation capabilities among four distinct anatomical regions of hAM, demonstrating peculiar functional features in hAEC populations. The aim of this study was to investigate in situ the ultrastructure of the four different regions of hAM by means of transmission electron microscopy (TEM) to deeply understand their peculiar characteristics and to investigate the presence and localization of secretory products because to our knowledge, there are no similar studies in the literature. The results of this study confirm our previous observations of hAM heterogeneity and highlight for the first time that hAM can produce extracellular vesicles (EVs) in a heterogeneous manner. These findings should be considered to increase efficiency of hAM applications within a therapeutic context.
C1 [Basile, Mariangela; Centurione, Lucia; Passaretta, Francesca; Stati, Gianmarco; Di Pietro, Roberta] G dAnnunzio Univ Chieti Pescara, Dept Med & Aging Sci, Chieti, Italy.
   [Basile, Mariangela; Stati, Gianmarco; Di Pietro, Roberta] Univ G dAnnunzio, Fdn G dAnnunzio, StemTeCh Grp, Chieti, Italy.
   [Soritau, Olga] Oncol Inst Prof Dr Ion Chiricuta, Cluj Napoca, Romania.
   [Susman, Sergiu] Iuliu Hatieganu Univ Med & Pharm, Dept Morphol Sci Histol, Cluj Napoca, Romania.
   [Susman, Sergiu] IMOGEN Res Ctr, Dept Pathol, Cluj Napoca, Romania.
   [Gindraux, Florelle] CHU Besancon, Serv Chirurg Orthoped Traumatol & Plast, Besancon, France.
   [Gindraux, Florelle] Univ Bourgogne Franche Comte, Lab Nanomed Imagerie Therapeut EA 4662, Besancon, France.
   [Silini, Antonietta] Fdn Poliambulanza Ist Osped, Ctr Ric E Menni, Brescia, Italy.
   [Parolini, Ornella] Univ Cattolica Sacro Cuore, Dept Life Sci & Publ Hlth, Rome, Italy.
   [Parolini, Ornella] Fdn Policlin Univ Agostino Gemelli IRCCS, Rome, Italy.
   [Passaretta, Francesca] Str Fontana di Polo 1-C, Terni, Italy.
   [Stati, Gianmarco] G dAnnunzio Univ Chieti Pescara, Dept Med & Aging Sci, Sect Biomorphol, Bldg D,Level 0,Via Vestini 31, I-66100 Chieti, Pescara, Italy.
C3 G d'Annunzio University of Chieti-Pescara; G d'Annunzio University of
   Chieti-Pescara; Oncology Institute Prof. Dr. Ion Chiricuta; Iuliu
   Hatieganu University of Medicine & Pharmacy; Universite Marie et Louis
   Pasteur; CHU Besancon; Universite de Technologie de Belfort-Montbeliard
   (UTBM); Universite Marie et Louis Pasteur; Catholic University of the
   Sacred Heart; IRCCS Policlinico Gemelli; Catholic University of the
   Sacred Heart; IRCCS Policlinico Gemelli; G d'Annunzio University of
   Chieti-Pescara
RP Stati, G (corresponding author), G dAnnunzio Univ Chieti Pescara, Dept Med & Aging Sci, Sect Biomorphol, Bldg D,Level 0,Via Vestini 31, I-66100 Chieti, Pescara, Italy.
EM gianmarco.stati@unich.it
RI ; Ginaux, Florelle/GQH-7607-2022; PAROLINI, ORNELLA/ABI-7862-2020;
   Silini, Antonietta/K-7638-2016
OI Basile, Mariangela/0000-0003-1696-1490; Ginaux,
   Florelle/0000-0003-3463-6093; Stati, Gianmarco/0000-0002-9189-5932
FU European Cooperation in Science and Technology (COST) Action
   "International Network for Translating Research on Perinatal Derivatives
   into Therapeutic Approaches (SPRINT)" supported by COST [CA17116]
FX The authors wish to thank Luca Di Angelo (Department of Medicine and
   Aging Sciences, G. d'Annunzio University of Chieti-Pescara, Via dei
   Vestini 31, 66100 Chieti, Italy) for his helpful assistance in cutting
   samples and taking images at transmission electron microscopy (TEM).
   This work contributes to the European Cooperation in Science and
   Technology (COST) Action CA17116 "International Network for Translating
   Research on Perinatal Derivatives into Therapeutic Approaches (SPRINT)"
   supported by COST.
CR Andrewartha N, 2019, STEM CELLS INT, V2019, DOI 10.1155/2019/8106482
   Baig S, 2013, PLACENTA, V34, P436, DOI 10.1016/j.placenta.2013.02.004
   Baig S, 2014, CLIN PROTEOM, V11, DOI 10.1186/1559-0275-11-40
   Banerjee A, 2015, PLACENTA, V36, P1329, DOI 10.1016/j.placenta.2015.08.015
   Bou-Resli MN., 1981, CELL TISSUE RES, V220
   Burkova EE, 2021, INT J MOL SCI, V22, DOI 10.3390/ijms22042158
   Burkova EE, 2019, INT J MOL SCI, V20, DOI 10.3390/ijms20102434
   Cabral J, 2018, ADV DRUG DELIVER REV, V129, P394, DOI 10.1016/j.addr.2018.01.018
   Cargnoni A., 2009, J CELL MOL MED, V22
   Cargnoni A, 2009, CELL TRANSPLANT, V18, P1147, DOI 10.3727/096368909X12483162196764
   Caruso M, 2012, INT J MOL CELL MED, V1, P64
   Centurione L, 2021, HISTOCHEM CELL BIOL, V155, P381, DOI 10.1007/s00418-020-01940-3
   Centurione L, 2018, CELL TRANSPLANT, V27, P12, DOI 10.1177/0963689717725078
   Cindrova-Davies T, 2007, AM J PATHOL, V171, P1168, DOI 10.2353/ajpath.2007.070528
   Davis JS, 1909, ANN SURG, V50, P542, DOI 10.1097/00000658-190909000-00002
   Di Giuseppe F, 2021, BIOMEDICINES, V9, DOI 10.3390/biomedicines9020146
   Dua HS, 2004, SURV OPHTHALMOL, V49, P51, DOI 10.1016/j.survophthal.2003.10.004
   Fénelon M, 2021, MEMBRANES-BASEL, V11, DOI 10.3390/membranes11060387
   Fournel S, 2000, J IMMUNOL, V164, P6100, DOI 10.4049/jimmunol.164.12.6100
   Germain AM., 1992, J CLIN ENDOCR METAB, V75
   Gurunathan S, 2019, CELLS-BASEL, V8, DOI 10.3390/cells8040307
   Han YM., 2008, BIOL REPROD, V79
   Herberts CA, 2011, J TRANSL MED, V9, DOI 10.1186/1479-5876-9-29
   Kubo M, 2001, INVEST OPHTH VIS SCI, V42, P1539
   Lebreton F, 2019, NAT COMMUN, V10, DOI 10.1038/s41467-019-12472-3
   Liu JF, 2017, MOL IMMUNOL, V81, P76, DOI 10.1016/j.molimm.2016.11.019
   Liu Y., 2013, J INT MED RES, V41
   Maejima M, 1997, AM J REPROD IMMUNOL, V38, P79
   Magatti M, 2015, CELL TRANSPLANT, V24, P1733, DOI 10.3727/096368914X684033
   Miki T, 2011, STEM CELL RES THER, V2, DOI 10.1186/scrt66
   Mincheva-Nilsson L, 2010, AM J REPROD IMMUNOL, V63, P520, DOI 10.1111/j.1600-0897.2010.00822.x
   Mitchell MD, 2015, AM J OBSTET GYNECOL, V213, pS173, DOI 10.1016/j.ajog.2015.07.001
   Osman I, 2006, J SOC GYNECOL INVEST, V13, P97, DOI 10.1016/j.jsgi.2005.12.002
   Paradowska E, 1997, PLACENTA, V18, P441, DOI 10.1016/S0143-4004(97)80045-8
   Parolini O, 2008, STEM CELLS, V26, P300, DOI 10.1634/stemcells.2007-0594
   Passaretta F, 2020, J CELL MOL MED, V24, P4350, DOI 10.1111/jcmm.14928
   Pollard SM., 1976, BRIT J OBSTET GYNAEC, V83
   Ragni E, 2021, STEM CELL TRANSL MED, V10, P1044, DOI 10.1002/sctm.20-0390
[truncated: 766,107 more chars]
