# Supplementary material for: Global Research Trends in Extracellular Vesicle–Based Therapy for Regenerative Medicine: A Bibliometric Analysis (2014–2024)
Source: Bioengineering (Basel). 2026 Feb 20;13(2):247. doi: 10.3390/bioengineering13020247 (PMC12937803; doi:10.3390/bioengineering13020247)
Supplement: Supplementary file 1 [file bioengineering-13-00247-s001.zip › download_ (8).txt]

FN Clarivate Analytics Web of Science
VR 1.0
PT J
AU Galkowski, D
   Ratajczak, MZ
   Kocki, J
   Darzynkiewicz, Z
AF Galkowski, Dariusz
   Ratajczak, Mariusz Z.
   Kocki, Janusz
   Darzynkiewicz, Zbigniew
TI Of Cytometry, Stem Cells and Fountain of Youth
SO STEM CELL REVIEWS AND REPORTS
LA English
DT Article
DE Stem cells; Very small embryonic-like stem cells; VSELs; Stem cell
   markers; Side population; Cancer stem cells; Aging; Regenerative
   medicine; Geroprotection
ID STROMAL-VASCULAR FRACTION; LASER-SCANNING CYTOMETRY; EMBRYONIC-LIKE
   CELLS; NEURAL CREST CELLS; FLOW-CYTOMETRY; HYALURONIC-ACID; DNA-DAMAGE;
   BIOLOGICAL CHARACTERISTICS; EXTRACELLULAR VESICLES; HORIZONTAL TRANSFER
AB Outlined are advances of cytometry applications to identify and sort stem cells, of laser scanning cytometry and ImageStream imaging instrumentation to further analyze morphometry of these cells, and of mass cytometry to classify a multitude of cellular markers in large cell populations. Reviewed are different types of stem cells, including potential candidates for cancer stem cells, with respect to their "stemness", and other characteristics. Appraised is further progress in identification and isolation of the "very small embryonic-like stem cells" (VSELs) and their autogenous transplantation for tissue repair and geroprotection. Also assessed is a function of hyaluronic acid, the major stem cells niche component, as a guardian and controller of stem cells. Briefly appraised are recent advances and challenges in the application of stem cells in regenerative medicine and oncology and their future role in different disciplines of medicine, including geriatrics.
C1 [Galkowski, Dariusz] Praesum Healthcare Serv, Lake Worth, FL 33461 USA.
   [Ratajczak, Mariusz Z.] Univ Louisville, Stem Cell Inst, James Graham Brown Canc Ctr, Louisville, KY 40202 USA.
   [Kocki, Janusz] Med Univ Lublin, Dept Clin Genet, PL-20080 Lublin, Poland.
   [Darzynkiewicz, Zbigniew] New York Med Coll, Brander Canc Res Inst, Valhalla, NY 10595 USA.
   [Darzynkiewicz, Zbigniew] New York Med Coll, Dept Pathol, Valhalla, NY 10595 USA.
C3 University of Louisville; Medical University of Lublin; New York Medical
   College; New York Medical College
RP Darzynkiewicz, Z (corresponding author), New York Med Coll, Brander Canc Res Inst, Valhalla, NY 10595 USA.; Darzynkiewicz, Z (corresponding author), New York Med Coll, Dept Pathol, Valhalla, NY 10595 USA.
EM z_darzynkiewicz@nymc.edu
RI ; Ratajczak, Mariusz Z/I-2376-2014
OI Darzynkiewicz, Zbigniew/0000-0002-2040-7081; Ratajczak, Mariusz
   Z/0000-0002-0071-0198; Kocki, Janusz/0000-0002-9541-6353
CR Adams V, 2009, CYTOM PART A, V75A, P1, DOI 10.1002/cyto.a.20695
   Aghaeepour N, 2013, NAT METHODS, V10, P228, DOI [10.1038/nmeth.2365, 10.1038/NMETH.2365]
   Ames E, 2015, J IMMUNOL, V195, P4010, DOI 10.4049/jimmunol.1500447
   Ames E, 2015, ONCOIMMUNOLOGY, V4, DOI 10.1080/2162402X.2015.1036212
   Anisimov VN, 2015, ONCOTARGET, V6, P39398, DOI 10.18632/oncotarget.6347
   [Anonymous], 2010, CURR PROTOC CYTOM, DOI [DOI 10.1002/0471142956.CV0929S51, DOI 10.1002/0471142956.CY0929S51]
   [Anonymous], ONCOTARGET
   Atalay S, 2014, BURNS, V40, P1375, DOI 10.1016/j.burns.2014.01.023
   Baggiolini A, 2015, CELL STEM CELL, V16, P314, DOI 10.1016/j.stem.2015.02.017
   Bartke A, 2016, MAMM GENOME, V27, P289, DOI 10.1007/s00335-016-9621-3
   Basiji DA, 2016, METHODS MOL BIOL, P13, DOI 10.1007/978-1-4939-3302-0_2
   Behbehani GK, 2015, CANCER DISCOV, V5, P988, DOI 10.1158/2159-8290.CD-15-0298
   Bhartiya D, 2013, BIOMED RES INT, V2013, DOI 10.1155/2013/682326
   Bianchi G, 2011, HISTOL HISTOPATHOL, V26, P941, DOI 10.14670/HH-26.941
   Bronner M, 2015, CELL STEM CELL, V16, P217, DOI 10.1016/j.stem.2015.02.016
   Burrello J, 2016, FRONT CELL DEV BIOL, V4, DOI 10.3389/fcell.2016.00083
   Canter RJ, 2016, J GASTROINTEST ONCOL, V7, pS1, DOI 10.3978/j.issn.2078-6891.2015.066
   Challen GA, 2006, STEM CELLS, V24, P3, DOI 10.1634/stemcells.2005-0116
   Chen J, 2015, INT J MOL SCI, V16, P9804, DOI 10.3390/ijms16059804
   Chistiakov DA, 2016, INT J MOL SCI, V17, DOI 10.3390/ijms17010063
   Choudhary M, 2007, STEM CELLS, V25, P3045, DOI 10.1634/stemcells.2007-0296
   Codony-Servat J, 2016, TRANSL LUNG CANCER R, V5, P16, DOI 10.3978/j.issn.2218-6751.2016.01.01
   Cook EB, 2001, J IMMUNOL METHODS, V254, P109, DOI 10.1016/S0022-1759(01)00407-0
   Dalerba P, 2007, CELL STEM CELL, V1, P241, DOI 10.1016/j.stem.2007.08.012
   Daniel MG, 2016, TRENDS CELL BIOL, V26, P202, DOI 10.1016/j.tcb.2015.10.002
   Danova-Alt R, 2012, PLOS ONE, V7, DOI 10.1371/journal.pone.0034899
   DARZYNKIEWICZ Z, 1982, CANCER RES, V42, P799
   DARZYNKIEWICZ Z, 1981, P NATL ACAD SCI-BIOL, V78, P2383, DOI 10.1073/pnas.78.4.2383
   Darzynkiewicz Z, 2014, CYTOM PART A, V85, P386, DOI 10.1002/cyto.a.22452
   Darzynkiewicz Z, 2012, AGING-US, V4, P78, DOI 10.18632/aging.100438
   Dezawa M, 2005, SCIENCE, V309, P314, DOI 10.1126/science.1110364
   Do P, 2015, CANCER DISCOV, V5, P912, DOI 10.1158/2159-8290.CD-15-0905
   Dolezel J, 2012, FUNCT INTEGR GENOMIC, V12, P397, DOI 10.1007/s10142-012-0293-0
   Domian IJ, 2009, SCIENCE, V326, P426, DOI 10.1126/science.1177350
   Dominici M, 2006, CYTOTHERAPY, V8, P315, DOI 10.1080/14653240600855905
   Donnenberg AD, 2013, CYTOM PART A, V83A, P5, DOI 10.1002/cyto.a.22208
   Donnenberg VS, 2013, CYTOM PART A, V83A, P8, DOI 10.1002/cyto.a.22238
   Donnenberg VS, 2013, CYTOM PART A, V83A, P1, DOI 10.1002/cyto.a.22243
   Donnenberg VS, 2013, CYTOM PART A, V83A, P141, DOI 10.1002/cyto.a.22156
   Du GQ, 2017, BASIC RES CARDIOL, V112, DOI 10.1007/s00395-016-0593-y
   Dupin E, 2013, CYTOM PART A, V83A, P38, DOI 10.1002/cyto.a.22098
   Eaves CJ, 2015, BLOOD, V125, P2605, DOI 10.1182/blood-2014-12-570200
   Ernst D., 2006, Advanced Techniques in Diagnostic Microbiology, P427, DOI DOI 10.1007/0-387-32892-0_25
   Fabián A, 2013, CYTOM PART A, V83A, P62, DOI 10.1002/cyto.a.22206
   Fan BY, 2016, SENSORS-BASEL, V16, DOI 10.3390/s16020232
   Federation AJ, 2014, TRENDS CELL BIOL, V24, P179, DOI 10.1016/j.tcb.2013.09.011
   Fisher SA, 2014, COCHRANE DB SYST REV, DOI 10.1002/14651858.CD007888.pub2
   Funato Y., 2002, CYTOMETRY RES, V12, P93
   Gao MJ, 2016, ONCOTARGET, V7, P35466, DOI 10.18632/oncotarget.8154
   Goodell MA, 1996, J EXP MED, V183, P1797, DOI 10.1084/jem.183.4.1797
   Gordon-Keylock S, 2011, BMC BIOL, V9, DOI 10.1186/1741-7007-9-88
   Granero-Molto F, 2008, EXPERT OPIN BIOL TH, V8, P255, DOI [10.1517/14712598.8.3.255, 10.1517/14712598.8.3.255 ]
   Grossenbacher SK, 2016, J IMMUNOTHER CANCER, V4, DOI 10.1186/s40425-016-0124-2
   Guillaume-Jugnot P, 2016, RHEUMATOLOGY, V55, P301, DOI 10.1093/rheumatology/kev323
   Gunjal Pranesh, 2015, J Cancer Stem Cell Res, V3, DOI 10.14343/jcscr.2015.3e1004
   Halicka HD, 2017, APOPTOSIS, V22, P229, DOI 10.1007/s10495-016-1315-5
   Halicka HD, 2012, AGING-US, V4, P952, DOI 10.18632/aging.100521
   Halicka HD, 2009, INT J MOL MED, V23, P695, DOI 10.3892/ijmm_00000182
   Han LN, 2015, CYTOM PART A, V87A, P346, DOI 10.1002/cyto.a.22628
   Hani H, 2016, XENOTRANSPLANTATION, V23, P128, DOI 10.1111/xen.12220
   Hanna RN, 2015, SCIENCE, V350, P985, DOI 10.1126/science.aac9407
   Haylock DN, 2006, REGEN MED, V1, P437, DOI 10.2217/17460751.1.4.437
   Heider A, 2013, CYTOM PART A, V83A, P72, DOI 10.1002/cyto.a.22229
   Henriksen M, 2011, METHOD CELL BIOL, V102, P161, DOI 10.1016/B978-0-12-374912-3.00007-9
   Hinken AC, 2016, AGING CELL, V15, P582, DOI 10.1111/acel.12475
   Ho CCM, 2015, J BIOL CHEM, V290, P12650, DOI 10.1074/jbc.M115.648220
   Huang FF, 2014, PLOS ONE, V9, DOI 10.1371/journal.pone.0088298
   HULETT HR, 1969, SCIENCE, V166, P747, DOI 10.1126/science.166.3906.747
   Inaba M, 2016, MOL REPROD DEV, V83, P675, DOI 10.1002/mrd.22682
   Itkin T, 2016, NATURE, V532, P323, DOI 10.1038/nature17624
   Jaiswal S, 2009, CELL, V138, P271, DOI 10.1016/j.cell.2009.05.046
   Jaye DL, 2012, J IMMUNOL, V188, P4715, DOI 10.4049/jimmunol.1290017
   Jiang YG, 2016, AM J CANCER RES, V6, P1890
   Kamentsky LA, 2001, METHOD CELL BIOL, V63, P51
   KAMENTSKY LA, 1967, SCIENCE, V156, P1364, DOI 10.1126/science.156.3780.1364
   Kaplan D, 2013, CYTOM PART A, V83A, P127, DOI 10.1002/cyto.a.22059
   Kaur S, 2013, SCI REP-UK, V3, DOI 10.1038/srep01673
   Kershaw MH, 2014, CLIN TRANSL IMMUNOL, V3, DOI 10.1038/cti.2014.7
   Keysar SB, 2010, MOL CANCER THER, V9, P2450, DOI 10.1158/1535-7163.MCT-10-0530
   Kim BS, 2010, J BIOMAT SCI-POLYM E, V21, P1701, DOI 10.1163/092050609X12548957288848
   Kim YongHwan, 2014, International Journal of Stem Cells, V7, P55, DOI 10.15283/ijsc.2014.7.2.55
   Kriegstein A, 2009, ANNU REV NEUROSCI, V32, P149, DOI 10.1146/annurev.neuro.051508.135600
   Kristóf E, 2015, SCI REP-UK, V5, DOI 10.1038/srep12540
   Kucia M, 2007, LEUKEMIA, V21, P297, DOI 10.1038/sj.leu.2404470
   Kucia M, 2006, LEUKEMIA, V20, P857, DOI 10.1038/sj.leu.2404171
   Kucia M, 2013, AGE, V35, P315, DOI 10.1007/s11357-011-9364-8
   Laugwitz KL, 2007, NATURE, V446, P934, DOI 10.1038/nature05790
   Laugwitz KL, 2005, NATURE, V433, P647, DOI 10.1038/nature03215
   Le Douarin NM, 2008, CELL CYCLE, V7, P1013, DOI 10.4161/cc.7.8.5641
   Lehoczky JA, 2011, P NATL ACAD SCI USA, V108, P20609, DOI 10.1073/pnas.1118017108
   Lei YG, 2011, BIOMATERIALS, V32, P39, DOI 10.1016/j.biomaterials.2010.08.103
   Leontieva OV, 2015, ONCOTARGET, V6, P23238, DOI 10.18632/oncotarget.4836
   Levine JH, 2015, CELL, V162, P184, DOI 10.1016/j.cell.2015.05.047
   Li F, 2007, CELL RES, V17, P3, DOI 10.1038/sj.cr.7310118
   Li JSZ, 2017, SCIENCE, V355, P638, DOI 10.1126/science.aah6752
   Li LH, 2005, ANNU REV CELL DEV BI, V21, P605, DOI 10.1146/annurev.cellbio.21.012704.131525
   Li X, 1999, EXP CELL RES, V249, P404, DOI 10.1006/excr.1999.4525
   Li X, 2013, SCI REP-UK, V3, DOI 10.1038/srep01904
   Lin KYK, 2011, METHOD CELL BIOL, V103, P21, DOI 10.1016/B978-0-12-385493-3.00002-4
   Liu CM, 2008, CELL TISSUE RES, V334, P435, DOI 10.1007/s00441-008-0699-0
   Liu K, 2014, CELL DEATH DIS, V5, DOI 10.1038/cddis.2014.205
   Liu L, 2017, TRENDS GENET, V33, P16, DOI 10.1016/j.tig.2016.10.007
   Liu ML, 2013, NAT COMMUN, V4, DOI 10.1038/ncomms3183
   Liu WH, 2010, TOXICOL IN VITRO, V24, P538, DOI 10.1016/j.tiv.2009.11.008
   Lowry MC, 2015, CLIN CHEM, V61, P1457, DOI 10.1373/clinchem.2015.240028
   Lu JZ, 2013, ONCOL LETT, V5, P1903, DOI 10.3892/ol.2013.1270
   Madjd Z, 2016, INT J BIOL MARKER, V31, pE118, DOI 10.5301/jbm.5000209
   Majeti R, 2009, CELL, V138, P286, DOI 10.1016/j.cell.2009.05.045
   Malladi S, 2016, CELL, V165, P45, DOI 10.1016/j.cell.2016.02.025
   Martínez P, 2017, J CELL BIOL, V216, P875, DOI 10.1083/jcb.201610111
   Matrosova VY, 2004, STEM CELLS, V22, P544, DOI 10.1634/stemcells.22-4-544
   McCracken M. N., 2015, CLIN CANCER RES, V21
   Melvin H, 2010, Nat Methods, V7, P330, DOI [DOI 10.1038/NMETH.F.302, 10.1038/nmeth.f.302]
   Mildmay-White A., 2016, CURRENT STEM CELL RE
   Morgan E, 2004, CLIN IMMUNOL, V110, P252, DOI 10.1016/j.clim.2003.11.017
   Morrison SJ, 2008, CELL, V132, P598, DOI 10.1016/j.cell.2008.01.038
   Motohashi T, 2015, CURR TOP DEV BIOL, V111, P69, DOI 10.1016/bs.ctdb.2014.11.003
   Newman JC, 2016, J GERONTOL A-BIOL, V71, P1424, DOI 10.1093/gerona/glw149
   Normolle DP, 2013, CYTOM PART A, V83A, P150, DOI 10.1002/cyto.a.22240
   O'Donnell Erika A, 2013, Immune Netw, V13, P43, DOI 10.4110/in.2013.13.2.43
   Pan Q, 2015, STEM CELLS, V33, P2085, DOI 10.1002/stem.2039
   Park D, 2012, CELL STEM CELL, V10, P259, DOI 10.1016/j.stem.2012.02.003
   Park TS, 2013, CYTOM PART A, V83A, P114, DOI 10.1002/cyto.a.22090
   Parte S, 2011, STEM CELLS DEV, V20, P1451, DOI 10.1089/scd.2010.0461
   Pilarski LM, 1999, BLOOD, V83, P2818
   Pollard JW, 2016, NEW ENGL J MED, V375, P280, DOI 10.1056/NEJMcibr1606716
   Posfai E, 2014, CURR TOP DEV BIOL, V107, P1, DOI 10.1016/B978-0-12-416022-4.00001-9
   Pozarowski Piotr, 2013, Methods Mol Biol, V931, P187, DOI 10.1007/978-1-62703-056-4_11
   Prockop DJ, 1997, SCIENCE, V276, P71, DOI 10.1126/science.276.5309.71
   Qian BZ, 2010, CELL, V141, P39, DOI 10.1016/j.cell.2010.03.014
   Qian BZ, 2009, PLOS ONE, V4, DOI 10.1371/journal.pone.0006562
   Ratajczak J, 2006, LEUKEMIA, V20, P847, DOI 10.1038/sj.leu.2404132
   Ratajczak M. Z., 2016, CIRCULATION IN PRESS
   Ratajczak MZ, 2017, STEM CELL REV REP, V13, P443, DOI 10.1007/s12015-017-9728-2
   Ratajczak MZ, 2016, CLIN TRANSL MED, V5, DOI 10.1186/s40169-016-0087-4
   Ratliff BB, 2010, AM J PHYSIOL-RENAL, V299, pF178, DOI 10.1152/ajprenal.00102.2010
   Robinson JP, 2012, EXPERT OPIN DRUG DIS, V7, P679, DOI 10.1517/17460441.2012.693475
   Robinton DA, 2012, NATURE, V481, P295, DOI 10.1038/nature10761
   Rodgers BD, 2016, CIRC RES, V118, P1472, DOI 10.1161/CIRCRESAHA.116.308478
   Roederer M, 2016, CYTOM PART A, V89A, P398, DOI 10.1002/cyto.a.22820
   Rossi CA, 2011, FASEB J, V25, P2296, DOI 10.1096/fj.10-174755
   Rumman M, 2015, STEM CELLS, V33, P2903, DOI 10.1002/stem.2056
   Salem HK, 2010, STEM CELLS, V28, P585, DOI 10.1002/stem.269
   Shay JW, 2016, CANCER DISCOV, V6, P584, DOI 10.1158/2159-8290.CD-16-0062
   Skog J, 2008, NAT CELL BIOL, V10, P1470, DOI 10.1038/ncb1800
   Sousa BR, 2014, CYTOM PART A, V85A, P43, DOI 10.1002/cyto.a.22402
   Sovalat H, 2016, STEM CELLS INT, V2016, DOI 10.1155/2016/7651645
   Stadtfeld M, 2010, GENE DEV, V24, P2239, DOI 10.1101/gad.1963910
   Stoner SA, 2016, CYTOM PART A, V89A, P196, DOI 10.1002/cyto.a.22787
   Storms RW, 2000, BLOOD, V96, P2125
   Sun JH, 2016, WORLD J GASTROENTERO, V22, P3547, DOI 10.3748/wjg.v22.i13.3547
   Sun LG, 2014, BIOMED RES INT, V2014, DOI 10.1155/2014/816979
   Suszynska M, 2014, STEM CELLS DEV, V23, P702, DOI 10.1089/scd.2013.0472
   Takahashi K, 2007, CELL, V131, P861, DOI 10.1016/j.cell.2007.11.019
   Takahashi K, 2006, CELL, V126, P663, DOI 10.1016/j.cell.2006.07.024
   Tapia N, 2016, CELL STEM CELL, V19, P298, DOI 10.1016/j.stem.2016.06.017
   Tighe P, 2013, METHODS, V61, P23, DOI 10.1016/j.ymeth.2013.01.003
   Tseng D, 2013, P NATL ACAD SCI USA, V110, P11103, DOI 10.1073/pnas.1305569110
   Ueno H, 2016, PATHOL INT, V66, P423, DOI 10.1111/pin.12425
   Valadi H, 2007, NAT CELL BIOL, V9, P654, DOI 10.1038/ncb1596
   Valent P, 2012, NAT REV CANCER, V12, P767, DOI 10.1038/nrc3368
   Villeda SA, 2014, NAT MED, V20, P659, DOI 10.1038/nm.3569
   Waki M, 2014, BIOCHIMIE, V107, P73, DOI 10.1016/j.biochi.2014.10.003
   Waldman M, 2016, STEM CELLS DEV, V25, P1084, DOI 10.1089/scd.2016.0072
   Wei X, 2013, ACTA PHARMACOL SIN, V34, P747, DOI 10.1038/aps.2013.50
   Weiss Daniel J, 2013, Ann Am Thorac Soc, V10, pS45, DOI 10.1513/AnnalsATS.201304-090AW
   Wicha MS, 2006, CLIN CANCER RES, V12, P5606, DOI 10.1158/1078-0432.CCR-06-1537
   Yasuda K, 2013, PLOS ONE, V8, DOI 10.1371/journal.pone.0068187
   Yoshihara M, 2017, STEM CELL REV REP, V13, P7, DOI 10.1007/s12015-016-9680-6
   Yu JY, 2007, SCIENCE, V318, P1917, DOI 10.1126/science.1151526
   Yuniadi Y, 2016, CARDIOL RES PRACT, V2016, DOI 10.1155/2016/3942605
   Zhao H., 2013, AGING-US, V6, P633
   Zhao H, 2008, INT J ONCOL, V32, P1159
   Zhou Q, 2008, CELL STEM CELL, V3, P382, DOI 10.1016/j.stem.2008.09.015
   Zhu K, 2016, STEM CELLS INT, V2016, DOI 10.1155/2016/1384658
   Zimmerlin L, 2013, CYTOM PART A, V83A, P134, DOI 10.1002/cyto.a.22227
   Zipori Dov, 2006, Curr Stem Cell Res Ther, V1, P95, DOI 10.2174/157488806775269133
   Zuba-Surma EK, 2008, J CELL MOL MED, V12, P292, DOI 10.1111/j.1582-4934.2007.00154.x
   Zuba-Surma EK, 2011, METHOD CELL BIOL, V102, P207, DOI 10.1016/B978-0-12-374912-3.00008-0
   Zunder ER, 2015, CELL STEM CELL, V16, P323, DOI 10.1016/j.stem.2015.01.015
NR 180
TC 15
Z9 17
U1 0
U2 12
PU SPRINGER
PI NEW YORK
PA ONE NEW YORK PLAZA, SUITE 4600, NEW YORK, NY, UNITED STATES
SN 2629-3269
EI 2629-3277
J9 STEM CELL REV REP
JI Stem Cell Rev. Rep.
PD AUG
PY 2017
VL 13
IS 4
BP 465
EP 481
DI 10.1007/s12015-017-9733-5
PG 17
WC Cell & Tissue Engineering; Cell Biology; Medicine, Research &
   Experimental
WE Science Citation Index Expanded (SCI-EXPANDED)
SC Cell Biology; Research & Experimental Medicine
GA EZ4FO
UT WOS:000404668600003
PM 28364326
DA 2026-02-11
ER

PT J
AU Edelstein, L
   Fuxe, K
   Levin, M
   Popescu, BO
   Smythies, J
AF Edelstein, Lawrence
   Fuxe, Kjell
   Levin, Michael
   Popescu, Bogdan O.
   Smythies, John
TI Telocytes in their context with other intercellular communication agents
SO SEMINARS IN CELL & DEVELOPMENTAL BIOLOGY
LA English
DT Review
DE Telocytes; Intercellular communication; Exosomes; Volume transmission;
   Neurodegenerative disease; Bioelectricity; Pattern regulation;
   Regenerative medicine
ID VOLUME TRANSMISSION; CHOROID-PLEXUS; EXTRACELLULAR-SPACE; DIFFUSION
   ANALYSIS; NERVOUS-SYSTEM; STEM-CELLS; IN-VIVO; BRAIN; REGENERATION;
   DISEASE
AB The past decade has borne witness to an explosion in our understanding of the fundamental complexities of intercellular communication. Previously, the field was solely defined by the simple exchange of endocrine, autocrine and epicrine agents. Then it was discovered that cells possess an elaborate system of extracellular vesicles, including exosomes, which carry a vast array of small and large molecules (including many epigenetic agents such as a variety RNAs and DNA), as well as large organelles that modulate almost every aspect of cellular function. In addition, it was thought that electrical communication between cells was limited mainly to neurotransmitters and neuromodulators in the nervous system. Also within the past decade, it was found that - in addition to neurons - most cells (both mammalian and non -mammalian) communicate via elaborate bioelectric systems which modulate many fundamental cellular processes including growth, differentiation, morphogenesis and repair. In the nervous system, volume transmission via the extracellular matrix has been added to the list. Lastly, it was discovered that what had previously been regarded as simple connective cells in most tissues proved to be miniature communication devices now known as telocytes. These unusually long, tenuous and sinuous cells utilize elaborate electrical, chemical and epigenetic mechanisms, including the exchange of exosomes, to integrate many activities within and between nearly all types of cells in tissues and organs. Their interrelationship with neural stem cells and neurogenesis in the context of neurodegenerative disease is just beginning to be explored. This review presents an account of precisely how each of these varied mechanisms are relevant and critical to the understanding of what telocytes are and how they function. (C) 2016 Elsevier Ltd. All rights reserved.
C1 [Edelstein, Lawrence] POB 2316, Del Mar, CA 92014 USA.
   [Fuxe, Kjell] Karolinska Inst, Dept Neurosci, Retzius Vag 8, Stockholm, Sweden.
   [Levin, Michael] Tufts Univ, Dept Biol, Medford, MA USA.
   [Levin, Michael] Tufts Univ, Tufts Ctr Regenerat & Dev Biol, Medford, MA 02155 USA.
   [Popescu, Bogdan O.] Carol Davila Univ Med & Pharm, Victor Babes Natl Inst Pathol, Lab Neurosci & Expt Miol, Bucharest, Romania.
   [Popescu, Bogdan O.] Carol Davila Univ Med & Pharm, Dept Clin Neurosci, Bucharest, Romania.
   [Smythies, John] Univ Calif San Diego, Dept Psychol, Ctr Brain & Cognit, La Jolla, CA USA.
C3 Karolinska Institutet; Tufts University; Tufts University; Carol Davila
   University of Medicine & Pharmacy; Victor Babes National Institute of
   Pathology; Carol Davila University of Medicine & Pharmacy; University of
   California System; University of California San Diego
RP Edelstein, L (corresponding author), POB 2316, Del Mar, CA 92014 USA.
EM larry.edelstein@medimark.com; kjell.fuxe@ki.se; michael.levin@tufts.edu;
   bogdan.popescu@jcmm.org; jsmythies@ucsd.edu
RI Popescu, Bogdan/KIC-7597-2024; Levin, Michael/A-5918-2011; Edelstein,
   Larry/K-6774-2012
OI Levin, Michael/0000-0001-7292-8084; Fuxe, Kjell/0000-0001-8491-4288;
   Edelstein, Larry/0000-0003-1885-4285
CR Adams DS, 2013, CELL TISSUE RES, V352, P95, DOI 10.1007/s00441-012-1329-4
   Adams DS, 2008, TISSUE ENG PT A, V14, P1461, DOI 10.1089/ten.tea.2008.0080
   Agnati LF, 2005, J NEURAL TRANSM, V112, P45, DOI 10.1007/s00702-004-0180-5
   AGNATI LF, 2014, PHILOS T R SOC LON B, V369, P1652
   Bates E, 2015, ANNU REV CELL DEV BI, V31, P231, DOI 10.1146/annurev-cellbio-100814-125338
   Beane WS, 2011, CHEM BIOL, V18, P77, DOI 10.1016/j.chembiol.2010.11.012
   Bellenchi GC, 2013, J NEUROCHEM, V124, P159, DOI 10.1111/jnc.12084
   BJELKE B, 1995, NEUROREPORT, V6, P1005, DOI 10.1097/00001756-199505090-00014
   Blackiston DJ, 2015, NEUROTHERAPEUTICS, V12, P170, DOI 10.1007/s13311-014-0317-7
   Borroto-Escuela DO, 2015, PHILOS T R SOC B, V370, DOI 10.1098/rstb.2014.0183
   BUZNIKOV GA, 1981, NEUROCHEM RES, V6, P55, DOI 10.1007/BF00963906
   Cretoiu D, 2012, HISTOL HISTOPATHOL, V27, P1067, DOI 10.14670/HH-27.1067
   Dahal GR, 2012, DEVELOPMENT, V139, P3653, DOI 10.1242/dev.078592
   Edelstein L, 2014, FRONT CELL NEUROSCI, V8, DOI 10.3389/fncel.2014.00032
   Fertig ET, 2014, J CELL MOL MED, V18, P1938, DOI 10.1111/jcmm.12436
   Friston K, 2015, J R SOC INTERFACE, V12, DOI 10.1098/rsif.2014.1383
   FUNK R, 2013, BIOL SYST, V2, P1
   Fuxe K., 1965, ACTA PHYSL SCAND S, P37
   Fuxe K, 2007, MOVEMENT DISORD, V22, P1990, DOI 10.1002/mds.21440
   Fuxe K, 2007, BRAIN RES REV, V55, P17, DOI 10.1016/j.brainresrev.2007.02.009
   Fuxe K, 2010, PROG NEUROBIOL, V90, P82, DOI 10.1016/j.pneurobio.2009.10.012
   Goedert M, 2015, SCIENCE, V349, DOI 10.1126/science.1255555
   Hernández-Díaz S, 2014, REPROD TOXICOL, V47, P111, DOI 10.1016/j.reprotox.2014.04.008
   Iliff JJ, 2012, SCI TRANSL MED, V4, DOI 10.1126/scitranslmed.3003748
   Luesma MJ, 2013, J CELL MOL MED, V17, P1016, DOI 10.1111/jcmm.12111
   Kamali-Zare P, 2013, BASIC CLIN NEUROSCI, V4, P282
   Krstic D, 2013, NAT REV NEUROL, V9, P25, DOI 10.1038/nrneurol.2012.236
   Lehtinen MK, 2013, J NEUROSCI, V33, P17553, DOI 10.1523/JNEUROSCI.3258-13.2013
   Levin M, 2002, CELL, V111, P77, DOI 10.1016/S0092-8674(02)00939-X
   Levin M, 2006, DEV NEUROSCI-BASEL, V28, P171, DOI 10.1159/000091915
   Levin M, 2014, MOL BIOL CELL, V25, P3835, DOI 10.1091/mbc.E13-12-0708
   Levin M, 2014, J PHYSIOL-LONDON, V592, P2295, DOI 10.1113/jphysiol.2014.271940
   Levin M, 2013, WIRES SYST BIOL MED, V5, P657, DOI 10.1002/wsbm.1236
   Louveau A, 2015, NATURE, V523, P337, DOI 10.1038/nature14432
   Lun MP, 2015, NAT REV NEUROSCI, V16, P445, DOI 10.1038/nrn3921
   Nakagomi T, 2011, STEM CELLS DEV, V20, P2037, DOI 10.1089/scd.2011.0279
   Nedergaard M, 2013, SCIENCE, V340, P1529, DOI 10.1126/science.1240514
   Nicholson C, 1998, TRENDS NEUROSCI, V21, P207, DOI 10.1016/S0166-2236(98)01261-2
   Nogi T, 2005, DEV BIOL, V287, P314, DOI 10.1016/j.ydbio.2005.09.002
   Oviedo NJ, 2010, DEV BIOL, V339, P188, DOI 10.1016/j.ydbio.2009.12.012
   Pai VP, 2015, J NEUROSCI, V35, P4366, DOI 10.1523/JNEUROSCI.1877-14.2015
   Palacios-Prado N, 2009, P NATL ACAD SCI USA, V106, P14855, DOI 10.1073/pnas.0901923106
   Perathoner S, 2014, PLOS GENET, V10, DOI 10.1371/journal.pgen.1004080
   Pereda AE, 2013, BBA-BIOMEMBRANES, V1828, P134, DOI 10.1016/j.bbamem.2012.05.026
   Pezzulo G, 2015, INTEGR BIOL-UK, V7, P1487, DOI 10.1039/c5ib00221d
   Popescu BO, 2012, NEUROSCI LETT, V516, P265, DOI 10.1016/j.neulet.2012.04.006
   Popescu LM, 2005, J CELL MOL MED, V9, P169, DOI 10.1111/j.1582-4934.2005.tb00347.x
   Pullar CE, 2011, BIOL EFF ELECTROMAGN, P1
   Simons M, 2009, CURR OPIN CELL BIOL, V21, P575, DOI 10.1016/j.ceb.2009.03.007
   Smalheiser NR, 2007, BIOL DIRECT, V2, DOI 10.1186/1745-6150-2-35
   Smythies J, 2014, FRONT CELL NEUROSCI, V7, DOI 10.3389/fncel.2013.00278
   Stewart S, 2007, BIOESSAYS, V29, P1133, DOI 10.1002/bies.20656
   Sundelacruz S, 2009, STEM CELL REV REP, V5, P231, DOI 10.1007/s12015-009-9080-2
   Takada Y, 2007, GENOME BIOL, V8, DOI 10.1186/gb-2007-8-5-215
   Thorne RG, 2006, P NATL ACAD SCI USA, V103, P5567, DOI 10.1073/pnas.0509425103
   Turturici G, 2014, AM J PHYSIOL-CELL PH, V306, pC621, DOI 10.1152/ajpcell.00228.2013
   Vannucchi MG, 2013, J CELL MOL MED, V17, P1099, DOI 10.1111/jcmm.12134
   Vardarajan BN, 2014, JAMA NEUROL, V71, P315, DOI 10.1001/jamaneurol.2013.5570
NR 58
TC 29
Z9 31
U1 0
U2 16
PU ACADEMIC PRESS LTD- ELSEVIER SCIENCE LTD
PI LONDON
PA 24-28 OVAL RD, LONDON NW1 7DX, ENGLAND
SN 1084-9521
J9 SEMIN CELL DEV BIOL
JI Semin. Cell Dev. Biol.
PD JUL
PY 2016
VL 55
BP 9
EP 13
DI 10.1016/j.semcdb.2016.03.010
PG 5
WC Cell Biology; Developmental Biology
WE Science Citation Index Expanded (SCI-EXPANDED)
SC Cell Biology; Developmental Biology
GA DO7AZ
UT WOS:000377935900003
PM 27013113
DA 2026-02-11
ER

PT J
AU Lee, H
   Cha, H
   Park, JH
AF Lee, Hyelim
   Cha, Hyeonjin
   Park, Ju Hyun
TI Derivation of Cell-Engineered Nanovesicles from Human Induced
   Pluripotent Stem Cells and Their Protective Effect on the Senescence of
   Dermal Fibroblasts
SO INTERNATIONAL JOURNAL OF MOLECULAR SCIENCES
LA English
DT Article
DE cell-engineered nanovesicle (CENV); human induced pluripotent stem cell
   (iPSC); cellular senescence; skin aging
ID MATRIX METALLOPROTEINASE-1; EXOSOME ISOLATION; SUPPRESSION; HALLMARKS;
   DELIVERY; P21
AB Stem cells secrete numerous paracrine factors, such as cytokines, growth factors, and extracellular vesicles. As a kind of extracellular vesicle (EV), exosomes produced in the endosomal compartment of eukaryotic cells have recently emerged as a biomedical material for regenerative medicine, because they contain many valuable contents that are derived from the host cells, and can stably deliver those contents to other recipient cells. Although we have previously demonstrated the beneficial effects of human induced potent stem cell-derived exosomes (iPSC-Exo) on the aging of skin fibroblasts, low production yield has remained an obstacle for clinical applications. In this study, we generated cell-engineered nanovesicles (CENVs) by serial extrusion of human iPSCs through membrane filters with diminishing pore sizes, and explored whether the iPSC-CENV ameliorates physiological alterations of human dermal fibroblasts (HDFs) that occur by natural senescence. The iPSC-CENV exhibited similar characteristics to the iPSC-Exo, while the production yield was drastically increased compared to that of iPSC-derived EVs, including exosomes. The proliferation and migration of both young and senescent HDFs were stimulated by the treatment with iPSC-CENVs. In addition, it was revealed that the iPSC-CNEV restored senescence-related alterations of gene expression. Treatment with iPSC-CENVs significantly reduced the activity of senescence-associated-beta-galactosidase (SA-beta-Gal) in senescent HDFs, as well as suppressing the elevated expression of p53 and p21, key factors involved in cell cycle arrest, apoptosis, and cellular senescence signaling pathways. Taken together, these results suggest that iPSC-CENV could provide an excellent alternative to iPSC-exo, and be exploited as a resource for the treatment of signs of skin aging.
C1 [Lee, Hyelim; Cha, Hyeonjin; Park, Ju Hyun] Kangwon Natl Univ, Dept Med Biomat Engn, 1 Kangwondaehak Gil, Chuncheon Si 24341, Gangwon Do, South Korea.
C3 Kangwon National University
RP Park, JH (corresponding author), Kangwon Natl Univ, Dept Med Biomat Engn, 1 Kangwondaehak Gil, Chuncheon Si 24341, Gangwon Do, South Korea.
EM lath5070@naver.com; hyeon_j03@kangwon.ac.kr; juhyunpark@kangwon.ac.kr
OI Cha, Hyeonjin/0000-0002-5841-0737; Lee, Hyelim/0000-0002-5548-3033;
   Park, Ju Hyun/0000-0001-8590-7442
FU National Research Foundation of Korea (NRF) - Korean government
   (Ministry of Science and ICT) [2018R1C1B6007644]; National Research
   Foundation of Korea [4299990914177] Funding Source: Korea Institute of
   Science & Technology Information (KISTI), National Science & Technology
   Information Service (NTIS)
FX This study was supported by the National Research Foundation of Korea
   (NRF) funded by the Korean government (Ministry of Science and ICT)
   (2018R1C1B6007644).
CR Alvarez-Erviti L, 2011, NAT BIOTECHNOL, V29, P341, DOI 10.1038/nbt.1807
   Bjorge IM, 2017, BIOMATER SCI-UK, V6, P60, DOI 10.1039/c7bm00479f
   Blackburn EH, 2006, NAT MED, V12, P1133, DOI 10.1038/nm1006-1133
   Brennan M, 2003, PHOTOCHEM PHOTOBIOL, V78, P43, DOI 10.1562/0031-8655(2003)078<0043:MMITMC>2.0.CO;2
   Campisi J, 2005, CELL, V120, P513, DOI 10.1016/j.cell.2005.02.003
   Campisi J, 2007, NAT REV MOL CELL BIO, V8, P729, DOI 10.1038/nrm2233
   Chakkalakal JV, 2012, NATURE, V490, P355, DOI 10.1038/nature11438
   Chen GK, 2011, NAT METHODS, V8, P424, DOI [10.1038/NMETH.1593, 10.1038/nmeth.1593]
   Chen LJ, 2013, BIOCHEM BIOPH RES CO, V431, P566, DOI 10.1016/j.bbrc.2013.01.015
   Chen ZB, 2005, NATURE, V436, P725, DOI 10.1038/nature03918
   Collado M, 2010, NAT REV CANCER, V10, P51, DOI 10.1038/nrc2772
   Conboy IM, 2012, CELL CYCLE, V11, P2260, DOI 10.4161/cc.20437
   Coppé JP, 2010, ANNU REV PATHOL-MECH, V5, P99, DOI 10.1146/annurev-pathol-121808-102144
   Fang S, 2016, STEM CELL TRANSL MED, V5, P1425, DOI 10.5966/sctm.2015-0367
   Farage M. A., 2008, International Journal of Cosmetic Science, V30, P87, DOI 10.1111/j.1468-2494.2007.00415.x
   Farnebo M, 2010, BIOCHEM BIOPH RES CO, V396, P85, DOI 10.1016/j.bbrc.2010.02.152
   Fulop T, 2012, PATHOL BIOL, V60, P28, DOI 10.1016/j.patbio.2011.10.006
   Goh WJ, 2017, SCI REP-UK, V7, DOI 10.1038/s41598-017-14725-x
   Gosain A, 2004, WORLD J SURG, V28, P321, DOI 10.1007/s00268-003-7397-6
   Green DR, 2011, SCIENCE, V333, P1109, DOI 10.1126/science.1201940
   Greening DW, 2015, METHODS MOL BIOL, V1295, P179, DOI 10.1007/978-1-4939-2550-6_15
   Han C, 2019, ACS BIOMATER SCI ENG, V5, P1534, DOI 10.1021/acsbiomaterials.8b01646
   Hu LH, 2016, SCI REP-UK, V6, DOI 10.1038/srep28924
   Jang SC, 2013, ACS NANO, V7, P7698, DOI 10.1021/nn402232g
   Jeong D, 2014, BIOMATERIALS, V35, P9302, DOI 10.1016/j.biomaterials.2014.07.047
   Jo W, 2014, NANOSCALE, V6, P12056, DOI 10.1039/c4nr02391a
   Jo W, 2016, ADV HEALTHC MATER, V5, P3148, DOI 10.1002/adhm.201600810
   Kim HY, 2018, NANO LETT, V18, P4965, DOI 10.1021/acs.nanolett.8b01816
   Kim YS, 2017, EXP MOL MED, V49, DOI 10.1038/emm.2016.127
   Kim YY, 2017, AGING CELL, V16, P1094, DOI 10.1111/acel.12639
   Kippin TE, 2005, GENE DEV, V19, P756, DOI 10.1101/gad.1272305
   Kowal J, 2014, CURR OPIN CELL BIOL, V29, P116, DOI 10.1016/j.ceb.2014.05.004
   Lai RC, 2010, STEM CELL RES, V4, P214, DOI 10.1016/j.scr.2009.12.003
   Li P, 2017, THERANOSTICS, V7, P789, DOI 10.7150/thno.18133
   Liu SQ, 2019, STEM CELLS, V37, P779, DOI 10.1002/stem.2996
   López-Otín C, 2013, CELL, V153, P1194, DOI 10.1016/j.cell.2013.05.039
   Oh M, 2018, INT J MOL SCI, V19, DOI 10.3390/ijms19061715
   Patel GK, 2019, SCI REP-UK, V9, DOI 10.1038/s41598-019-41800-2
   Powers ET, 2009, ANNU REV BIOCHEM, V78, P959, DOI 10.1146/annurev.biochem.052308.114844
   Rosler ES, 2004, DEV DYNAM, V229, P259, DOI 10.1002/dvdy.10430
   Rufini A, 2013, ONCOGENE, V32, P5129, DOI 10.1038/onc.2012.640
   Sahoo S, 2014, CIRC RES, V114, P333, DOI 10.1161/CIRCRESAHA.114.300639
   Sikora E, 2011, AGEING RES REV, V10, P146, DOI 10.1016/j.arr.2010.10.002
   Simons M, 2009, CURR OPIN CELL BIOL, V21, P575, DOI 10.1016/j.ceb.2009.03.007
   Struewing IT, 2009, J BIOL CHEM, V284, P17595, DOI 10.1074/jbc.M109.001735
   Telgenhoff D, 2005, CELL DEATH DIFFER, V12, P695, DOI 10.1038/sj.cdd.4401632
   Tigges J, 2014, MECH AGEING DEV, V138, P26, DOI 10.1016/j.mad.2014.03.004
   Tooi M, 2016, J CELL BIOCHEM, V117, P1658, DOI 10.1002/jcb.25459
   Van Deun J, 2014, J EXTRACELL VESICLES, V3, DOI 10.3402/jev.v3.24858
   Varani J., 2010, Drug Discov. Today Ther. Strateg, V7, P65, DOI DOI 10.1016/J.DDSTR.2011.06.001
   Vlassov AV, 2012, BBA-GEN SUBJECTS, V1820, P940, DOI 10.1016/j.bbagen.2012.03.017
   Zhang B, 2015, STEM CELLS, V33, P2158, DOI 10.1002/stem.1771
   Zhang DY, 2011, PLOS ONE, V6, DOI 10.1371/journal.pone.0021397
   Zhang JY, 2016, INT J BIOL SCI, V12, P1472, DOI 10.7150/ijbs.15514
   Zhang JY, 2015, J TRANSL MED, V13, DOI 10.1186/s12967-015-0417-0
   Zhu FL, 2013, PLOS ONE, V8, DOI 10.1371/journal.pone.0074535
   Zou M, 2016, ONCOGENE, V35, P1909, DOI 10.1038/onc.2015.253
NR 57
TC 49
Z9 53
U1 1
U2 24
PU MDPI
PI BASEL
PA MDPI AG, Grosspeteranlage 5, CH-4052 BASEL, SWITZERLAND
SN 1661-6596
EI 1422-0067
J9 INT J MOL SCI
JI Int. J. Mol. Sci.
PD JAN 1
PY 2020
VL 21
IS 1
AR 343
DI 10.3390/ijms21010343
PG 16
WC Biochemistry & Molecular Biology; Chemistry, Multidisciplinary
WE Science Citation Index Expanded (SCI-EXPANDED)
SC Biochemistry & Molecular Biology; Chemistry
GA KO2KF
UT WOS:000515378000343
PM 31948013
OA Green Submitted, gold
DA 2026-02-11
ER

PT J
AU Kouhestani, M
   Ai, J
   Safari, M
   Hosseini, A
   Masoudifard, M
   Moradpanah, S
   Ebrahimi-Barough, S
   Zarbaksh, S
   Sameni, HR
AF Kouhestani, Mahsa
   Ai, Jafar
   Safari, Manouchehr
   Hosseini, Asieh
   Masoudifard, Majid
   Moradpanah, Somayeh
   Ebrahimi-Barough, Somayeh
   Zarbaksh, Sam
   Sameni, Hamid Reza
TI Study of anti-inflammatory and immunomodulatory potential of endometrial
   mesenchymal stem cells-derived exosomes with micro-ultrasound (μUS)
   guidance in regeneration β-islets on T1D animal model
SO JOURNAL OF DRUG DELIVERY SCIENCE AND TECHNOLOGY
LA English
DT Article
DE Exosome; Human endometrial mesenchymal stem cell; Micro-ultrasound (mu
   US); Type 1 diabetes; beta-islets mass
ID EXTRACELLULAR VESICLES; ADIPOSE-TISSUE; BONE-MARROW; TYPE-1; THERAPY;
   BIOMARKERS; TOOLS
AB Type 1 diabetes results from the inflammatory destruction of beta cells, leading to severe insulin deficiency. MSCs have an effective role in modulating immune and inflammatory reactions and are known as a standard platform for the treatment in regenerative medicine. Despite evidence of MScs' effectiveness in diseases, they still are associated with safety challenges. Exosomes are natural nanoparticles secreted into the extracellular space by most cells. After the isolation and characterization of human Endometrial MSC-derived exosomes (hEnEx), diabetes model was induced by destroying islets using intraperitoneal injection of streptozotocin (STZ) in male rats. The characterized EnEx and EnMSCs were injected into pancreatic areas in diabetic animals under guidance of the micro-ultrasound non-invasive method. In the current study, the animals' blood glucose levels and body weight were monitored, accompanied by increased body weight and decreased blood sugar in the treated groups. Our findings indicate specific therapeutic effects of EnEx in beta-islets neogenesis, normal islets formation, and insulin secretion. Evidence that shows functional role of EnEx in regulation of inflammatory and immune responses in EnEx-treated rats. Evaluation of insulin and pdx1 proteins expression showed presence of insulin and also EnEx antidiabetics effects in beta-cells through the pdx1 pathway. This study determined that exosome therapy is more effective compared to cell therapy in improving diabetes, especially regeneration of beta-islets mass. Also, exosome injection with the micro-ultrasound method has more efficacy in restoring beta-cell function. Therefore, EnEx based-treatment can be a novel therapeutic agent with minimal or no unwanted side effects for diabetic patients.
C1 [Kouhestani, Mahsa; Safari, Manouchehr; Zarbaksh, Sam; Sameni, Hamid Reza] Semnan Univ Med Sci, Nervous Syst Stem Cell Res Ctr, Dept Appl Cell Sci, Semnan, Iran.
   [Kouhestani, Mahsa; Ai, Jafar; Ebrahimi-Barough, Somayeh] Univ Tehran Med Sci, Sch Adv Technol Med, Dept Tissue Engn & Appl Cell Sci, Tehran, Iran.
   [Hosseini, Asieh] Iran Univ Med Sci, Razi Drug Res Ctr, Tehran, Iran.
   [Masoudifard, Majid] Univ Tehran, Fac Vet Med, Dept Surg & Radiol, Tehran, Iran.
   [Moradpanah, Somayeh] Univ Tehran Med Sci, Ziaeian Hosp, Dept Obstet & Gynecol, Tehran, Iran.
   [Safari, Manouchehr] Semnan Univ Med Sci, Nervous Syst Stem Cell Res Ctr, Semnan, Iran.
C3 Semnan University of Medical Sciences; Tehran University of Medical
   Sciences; Iran University of Medical Sciences; University of Tehran;
   Tehran University of Medical Sciences; Semnan University of Medical
   Sciences
RP Ai, J (corresponding author), Univ Tehran Med Sci, Sch Adv Technol Med, Dept Tissue Engn & Appl Cell Sci, Tehran, Iran.; Safari, M (corresponding author), Semnan Univ Med Sci, Nervous Syst Stem Cell Res Ctr, Semnan, Iran.
EM mahsa.bah.k@gmail.com; jafar_ai@tums.ac.ir; safari@semums.ac.ir;
   hoseini.as@iums.ac.ir; mmfard@ut.ac.ir; zmoradpanah@gmail.com;
   ebrahimi_s@sina.tums.ac.ir; smzarbakhsh@gmail.com; hrsameni@gmail.com
RI safri, manouchehr/H-5368-2017; Hosseini, Asieh/I-2996-2012
OI Masoudifard, Majid/0000-0001-9087-6919
FU Nervous System Stem Cell Research Center, Semnan University of Medical
   Sciences [98-08- 1628]
FX This work was supported by Nervous System Stem Cell Research Center,
   Semnan University of Medical Sciences (Grant number 98-08- 1628) .
CR Aftab N., 2021, UNDERGRADUATE RES NA, P1
   Aguayo-Mazzucato C, 2010, NAT REV ENDOCRINOL, V6, P139, DOI 10.1038/nrendo.2009.274
   Al-Adsani AM, 2022, GENES-BASEL, V13, DOI 10.3390/genes13091625
   Amer MG, 2018, GENE, V654, P87, DOI 10.1016/j.gene.2018.02.008
   Atkinson MA, 2014, LANCET, V383, P69, DOI [10.1016/S0140-6736(13)60591-7, 10.1016/S0140-6736(18)31320-5]
   Baharlooi H, 2020, INT J STEM CELLS, V13, P13, DOI 10.15283/ijsc19108
   Bottino R., 2019, CELLR4, V7, P2607
   Bozorgmehr M, 2020, FRONT CELL DEV BIOL, V8, DOI 10.3389/fcell.2020.00497
   Cantaluppi V, 2012, CELL TRANSPLANT, V21, P1305, DOI 10.3727/096368911X627534
   Caplan H, 2019, FRONT IMMUNOL, V10, DOI 10.3389/fimmu.2019.01645
   Castaño C, 2019, DIABETES-METAB RES, V35, DOI 10.1002/dmrr.3107
   Cho J, 2018, AM J STEM CELLS, V7, P82
   Corrêa RR, 2021, INT J MOL SCI, V22, DOI 10.3390/ijms22115787
   DiMeglio LA, 2018, LANCET, V391, P2449, DOI 10.1016/S0140-6736(18)31320-5
   Ebrahimi-Barough S., 2020, STEM CELLS GOOD MANU, P199
   Ebrahimi-Barough S, 2013, NEUROSCI LETT, V537, P65, DOI 10.1016/j.neulet.2013.01.022
   Elsadig Babiker N., 2017, PROGR STEM CELLS TRE, V1
   Eshghi F, 2022, LIFE SCI, V310, DOI 10.1016/j.lfs.2022.120938
   Foster FS, 2011, INTERFACE FOCUS, V1, P576, DOI 10.1098/rsfs.2011.0037
   Garcia-Contreras M, 2017, EUR REV MED PHARMACO, V21, P2940
   Gargett CE, 2016, HUM REPROD UPDATE, V22, P137, DOI 10.1093/humupd/dmv051
   Ghobadi F, 2015, WORLD J PLAST SURG, V4, P3
   Greco A, 2012, J BIOMED BIOTECHNOL, DOI 10.1155/2012/519238
   Gurunathan S, 2021, FRONT IMMUNOL, V12, DOI 10.3389/fimmu.2021.716407
   Heo JS, 2016, INT J MOL MED, V37, P115, DOI 10.3892/ijmm.2015.2413
   Hu JC, 2022, WORLD J STEM CELLS, V14, P318, DOI 10.4252/wjsc.v14.i5.318
   Huang-Doran I, 2017, TRENDS ENDOCRIN MET, V28, P3, DOI 10.1016/j.tem.2016.10.003
   Huda MN, 2021, ACS BIOMATER SCI ENG, V7, P2106, DOI 10.1021/acsbiomaterials.1c00217
   Kaddis JS, 2009, JAMA-J AM MED ASSOC, V301, P1580, DOI 10.1001/jama.2009.482
   Katsarou A, 2017, NAT REV DIS PRIMERS, V3, DOI 10.1038/nrdp.2017.16
   Katuchova J, 2015, ENDOCR PATHOL, V26, P95, DOI 10.1007/s12022-015-9362-y
   Kochar IS, 2021, ANN PEDIATR ENDOCRIN, V26, P86, DOI 10.6065/apem.2142012.006
   Kourembanas S, 2015, ANNU REV PHYSIOL, V77, P13, DOI 10.1146/annurev-physiol-021014-071641
   Kucuk N, 2021, INT J MOL SCI, V22, DOI 10.3390/ijms22179543
   Lai PL, 2019, BIOMARK RES, V7, DOI 10.1186/s40364-019-0156-0
   Lee BC, 2021, J CLIN MED, V10, DOI 10.3390/jcm10040711
   Li WF, 2021, FRONT CELL NEUROSCI, V15, DOI 10.3389/fncel.2021.628940
   Dang LTT, 2017, BIOMED RES THER, V4, P1062, DOI 10.15419/bmrat.v4i1.144
   Lu SR, 2022, PHARMACEUTICS, V14, DOI 10.3390/pharmaceutics14030480
   Mahdipour E, 2019, J CELL PHYSIOL, V234, P20310, DOI 10.1002/jcp.28631
   Mazini L, 2021, J TRANSL MED, V19, DOI 10.1186/s12967-021-02884-5
   Memon B, 2021, DIABETES-METAB RES, V37, DOI 10.1002/dmrr.3400
   Moghadasi S, 2021, J TRANSL MED, V19, DOI 10.1186/s12967-021-02980-6
   Nojehdehi S, 2018, J CELL BIOCHEM, V119, P9433, DOI 10.1002/jcb.27260
   Nooshabadi VT, 2019, ARCH NEUROSCI, V6, DOI 10.5812/ans.94041
   Ocansey DKW, 2020, J TRANSL MED, V18, DOI 10.1186/s12967-020-02234-x
   Pugliese G, 2020, ACTA DIABETOL, V57, P1275, DOI 10.1007/s00592-020-01586-6
   Rad F, 2019, MOL BIOL REP, V46, P1533, DOI 10.1007/s11033-019-04588-y
   Rekittke NE, 2016, STEM CELLS INT, V2016, DOI 10.1155/2016/3764681
   Rezabakhsh A, 2021, STEM CELL RES THER, V12, DOI 10.1186/s13287-021-02596-z
   Rifai L., 2020, CELL BIOL TRANSL MED, V11, P97
   Rodriguez-Porcel M, 2005, MOL THER, V12, P1142, DOI 10.1016/j.ymthe.2005.07.532
   Sabry D, 2020, BIOTECHNOL LETT, V42, P1597, DOI 10.1007/s10529-020-02908-y
   Saeedi Pardis, 2019, Stem Cell Investig, V6, P34, DOI [10.21037/sci.2019.08.11, 10.21037/sci.2019.08.11]
   Safdar A, 2016, NAT REV ENDOCRINOL, V12, P504, DOI 10.1038/nrendo.2016.76
   Safwat A, 2018, J Circ Biomark, V7, p1849454418807827, DOI [10.1177/1849454418807827, 10.1177/1849454418807827]
   Scuteri A, 2018, INT J MOL SCI, V19, DOI 10.3390/ijms19092783
   Secunda R, 2015, CYTOTECHNOLOGY, V67, P793, DOI 10.1007/s10616-014-9718-z
   López AGS, 2017, VET MEXICO, V4, DOI 10.21753/vmoa.4.3.441
   Shafiei M, 2021, POLYMERS-BASEL, V13, DOI 10.3390/polym13152529
   Sharma R, 2021, J DIABETES RES, V2021, DOI 10.1155/2021/9534574
   Shigemoto-Kuroda T, 2017, STEM CELL REP, V8, P1214, DOI 10.1016/j.stemcr.2017.04.008
   Slevin JC, 2006, BMC DEV BIOL, V6, DOI 10.1186/1471-213X-6-10
   Sun Y, 2021, FRONT ENDOCRINOL, V29, P1360, DOI 10.1364/OE.410603
   Suryavanshi SV, 2017, FRONT PHARMACOL, V8, DOI 10.3389/fphar.2017.00798
   Tanihara F, 2020, MOL REPROD DEV, V87, P471, DOI 10.1002/mrd.23335
   Tavakol S, 2018, BIO-PROTOCOL, V8, DOI 10.21769/BioProtoc.2693
   Triolo TM, 2021, FRONT ENDOCRINOL, V12, DOI 10.3389/fendo.2021.636824
   Walker S, 2022, AM J PHYSIOL-ENDOC M, V322, pE109, DOI 10.1152/ajpendo.00310.2021
   Wang M, 2016, SCI REP-UK, V6, DOI 10.1038/srep30696
   Wang QS, 2016, HUM VACC IMMUNOTHER, V12, P85, DOI 10.1080/21645515.2015.1030549
   Warshauer JT, 2020, CELL METAB, V31, P46, DOI 10.1016/j.cmet.2019.11.017
   Wen D, 2016, J CONTROL RELEASE, V238, P166, DOI 10.1016/j.jconrel.2016.07.044
   Wu SY, 2021, ADV HEALTHC MATER, V10, DOI 10.1002/adhm.202100965
   Xie ZG, 2014, CLIN REV ALLERG IMMU, V47, P174, DOI 10.1007/s12016-014-8422-2
   Xiong J., 2021, FRONT ENDOCRINOL, P463
   Yamamoto Y, 2017, BIOCHEM BIOPH RES CO, V483, P418, DOI 10.1016/j.bbrc.2016.12.128
   Yang CC, 2020, STEM CELL TRANSL MED, V9, P850, DOI [10.1002/sctm.19-0409, 10.1002/sctm.19-0391]
   Zhang B, 2018, CYTOTHERAPY, V20, P687, DOI 10.1016/j.jcyt.2018.02.372
   Zhang T., 2022, BMC MED, V20, P1
   Zhu M., 2022, BIOMATER SCI-UK
   Zhu MN, 2022, BIOMATER SCI-UK, V10, P2154, DOI 10.1039/d2bm00161f
   Zuo WY, 2018, BIOPRESERV BIOBANK, V16, P158, DOI 10.1089/bio.2017.0057
NR 83
TC 2
Z9 3
U1 0
U2 12
PU ELSEVIER
PI AMSTERDAM
PA RADARWEG 29, 1043 NX AMSTERDAM, NETHERLANDS
SN 1773-2247
EI 2588-8943
J9 J DRUG DELIV SCI TEC
JI J. Drug Deliv. Sci. Technol.
PD SEP
PY 2023
VL 86
AR 104666
DI 10.1016/j.jddst.2023.104666
EA JUN 2023
PG 11
WC Pharmacology & Pharmacy
WE Science Citation Index Expanded (SCI-EXPANDED)
SC Pharmacology & Pharmacy
GA M3EW7
UT WOS:001029054100001
DA 2026-02-11
ER

PT J
AU Li, ZK
   Zhang, ML
   Tian, YP
   Li, Q
   Huang, XH
AF Li, Zhongkang
   Zhang, Mingle
   Tian, Yanpeng
   Li, Qian
   Huang, Xianghua
TI Mesenchymal Stem Cells in Premature Ovarian Insufficiency: Mechanisms
   and Prospects
SO FRONTIERS IN CELL AND DEVELOPMENTAL BIOLOGY
LA English
DT Review
DE premature ovarian insufficiency; mesenchymal stem cells; therapeutic
   mechanism; regenerative medicine; ovary
ID BONE-MARROW; STROMAL CELLS; COLLAGEN SCAFFOLDS; LONG-TERM; RAT MODEL;
   EXTRACELLULAR VESICLES; INJURED OVARIES; TISSUE-REPAIR; FAILURE;
   TRANSPLANTATION
AB Premature ovarian insufficiency (POI) is a complex endocrine disease that severely affects the physiological and reproductive functions of females. The current conventional clinical treatment methods for POI are characterized by several side effects, and most do not effectively restore the physiological functions of the ovaries. Transplantation of mesenchymal stem cells (MSCs) is a promising regenerative medicine approach, which has received significant attention in the management of POI with high efficacy. Associated pre-clinical and clinical trials are also proceeding orderly. However, the therapeutic mechanisms underlying the MSCs-based treatment are complex and have not been fully elucidated. In brief, proliferation, apoptosis, immunization, autophagy, oxidative stress, and fibrosis of ovarian cells are modulated through paracrine effects after migration of MSCs to the injured ovary. This review summarizes therapeutic mechanisms of MSCs-based treatments in POI and explores their therapeutic potential in clinical practice. Therefore, this review will provide a theoretical basis for further research and clinical application of MSCs in POI.
C1 [Li, Zhongkang; Zhang, Mingle; Tian, Yanpeng; Li, Qian; Huang, Xianghua] Hebei Med Univ, Dept Obstet & Gynecol, Hosp 2, Shijiazhuang, Hebei, Peoples R China.
C3 Hebei Medical University
RP Huang, XH (corresponding author), Hebei Med Univ, Dept Obstet & Gynecol, Hosp 2, Shijiazhuang, Hebei, Peoples R China.
EM huangxh2003@163.com
RI Tian, Yanpeng/HNJ-5579-2023
OI Tian, Yanpeng/0000-0001-8049-1281; Li, Zhongkang/0000-0001-6654-4674;
   Huang, Xianghua/0000-0002-4609-1222
CR Abd-Allah SH, 2013, CYTOTHERAPY, V15, P64, DOI 10.1016/j.jcyt.2012.08.001
   Abreu SC, 2016, STEM CELL RES THER, V7, DOI 10.1186/s13287-016-0317-0
   Amé-Thomas P, 2007, BLOOD, V109, P693, DOI 10.1182/blood-2006-05-020800
   Bachelot A, 2009, EUR J ENDOCRINOL, V161, P179, DOI 10.1530/EJE-09-0231
   Bao RQ, 2018, GYNECOL ENDOCRINOL, V34, P320, DOI 10.1080/09513590.2017.1393661
   Ben-Ami E, 2011, AUTOIMMUN REV, V10, P410, DOI 10.1016/j.autrev.2011.01.005
   Bernardo ME, 2007, CANCER RES, V67, P9142, DOI 10.1158/0008-5472.CAN-06-4690
   Binder AK, 2013, ENDOCRINOLOGY, V154, P2174, DOI 10.1210/en.2012-2256
   Boon RA, 2013, ARTERIOSCL THROM VAS, V33, P186, DOI 10.1161/ATVBAHA.112.300139
   Brown HM, 2010, ENDOCRINOLOGY, V151, P5446, DOI 10.1210/en.2010-0629
   CAPLAN AI, 1991, J ORTHOP RES, V9, P641, DOI 10.1002/jor.1100090504
   Carvello M, 2019, CELLS-BASEL, V8, DOI 10.3390/cells8070764
   Chen XY, 2018, STEM CELL RES THER, V9, DOI 10.1186/s13287-018-0964-4
   Chon SJ, 2021, FRONT CELL DEV BIOL, V9, DOI 10.3389/fcell.2021.672890
   Codogno P, 2005, CELL DEATH DIFFER, V12, P1509, DOI 10.1038/sj.cdd.4401751
   Cui LL, 2020, STEM CELL RES THER, V11, DOI 10.1186/s13287-020-01904-3
   Meirelles LDS, 2006, J CELL SCI, V119, P2204, DOI 10.1242/jcs.02932
   Dawn B, 2005, BASIC RES CARDIOL, V100, P494, DOI 10.1007/s00395-005-0552-5
   De Vos M, 2010, LANCET, V376, P911, DOI 10.1016/S0140-6736(10)60355-8
   Devine PJ, 2012, BIOL REPROD, V86, DOI 10.1095/biolreprod.111.095224
   Devine SM, 2003, BLOOD, V101, P2999, DOI 10.1182/blood-2002-06-1830
   Dewailly D, 2016, HUM REPROD UPDATE, V22, P709, DOI 10.1093/humupd/dmw027
   Di Nicola M, 2002, BLOOD, V99, P3838, DOI 10.1182/blood.V99.10.3838
   Ding CY, 2018, STEM CELL RES THER, V9, DOI 10.1186/s13287-018-0781-9
   Ding CY, 2017, STEM CELL RES THER, V8, DOI 10.1186/s13287-017-0613-3
   Ding LJ, 2018, SCI CHINA LIFE SCI, V61, P1554, DOI 10.1007/s11427-017-9272-2
   Ding LJ, 2014, BIOMATERIALS, V35, P4888, DOI 10.1016/j.biomaterials.2014.02.046
   Djouad F, 2003, BLOOD, V102, P3837, DOI 10.1182/blood-2003-04-1193
   Dominici M, 2006, CYTOTHERAPY, V8, P315, DOI 10.1080/14653240600855905
   Donnez J, 2017, NEW ENGL J MED, V377, P1657, DOI [10.1056/nejmc1715731, 10.1056/NEJMra1614676]
   Dragojevic-Dikic S, 2010, AUTOIMMUN REV, V9, P771, DOI 10.1016/j.autrev.2010.06.008
   Edson MA, 2009, ENDOCR REV, V30, P624, DOI 10.1210/er.2009-0012
   Elfayomy AK, 2016, TISSUE CELL, V48, P370, DOI 10.1016/j.tice.2016.05.001
   Esfandyari S, 2020, CELLS-BASEL, V9, DOI 10.3390/cells9102253
   Filomeni G, 2015, CELL DEATH DIFFER, V22, P377, DOI 10.1038/cdd.2014.150
   Filomeni G, 2010, AUTOPHAGY, V6, P999, DOI 10.4161/auto.6.7.12754
   Forte G, 2006, STEM CELLS, V24, P23, DOI 10.1634/stemcells.2004-0176
   Fu X, 2008, CYTOTHERAPY, V10, P353, DOI 10.1080/14653240802035926
   Fu XF, 2017, STEM CELL RES THER, V8, DOI 10.1186/s13287-017-0641-z
   Gabr H, 2016, MICROSC RES TECHNIQ, V79, P938, DOI 10.1002/jemt.22725
   Ghahremani-Nasab M, 2020, J CELL PHYSIOL, V235, P4217, DOI 10.1002/jcp.29376
   Guan J, 2013, BIOMATERIALS, V34, P5937, DOI 10.1016/j.biomaterials.2013.04.047
   Guo FY, 2019, REPROD BIOL ENDOCRIN, V17, DOI 10.1186/s12958-019-0499-2
   Harrell CR, 2019, CELLS-BASEL, V8, DOI 10.3390/cells8050467
   Hass R, 2011, CELL COMMUN SIGNAL, V9, DOI 10.1186/1478-811X-9-12
   Horwitz EM, 1999, NAT MED, V5, P309, DOI 10.1038/6529
   Huang BX, 2019, STEM CELL RES THER, V10, DOI 10.1186/s13287-019-1490-8
   Huang CZ, 2021, FRONT CELL DEV BIOL, V9, DOI 10.3389/fcell.2021.652407
   Iorio R, 2014, CURR PHARM DESIGN, V20, P5388, DOI 10.2174/1381612820666140205145319
   Jalalie Ladan, 2019, Iranian Biomedical Journal, V23, P200, DOI 10.29252/.23.3.200
   Jiao X, 2012, HUM REPROD, V27, P2201, DOI 10.1093/humrep/des104
   Jin M, 2012, SCI CHINA LIFE SCI, V55, P677, DOI 10.1007/s11427-012-4355-2
   Karantalis V, 2015, CIRC RES, V116, P1413, DOI 10.1161/CIRCRESAHA.116.303614
   Kilic S, 2014, GYNECOL ENDOCRINOL, V30, P135, DOI 10.3109/09513590.2013.860127
   Kim S, 2011, FERTIL STERIL, V95, P353, DOI 10.1016/j.fertnstert.2010.07.1067
   Koç ON, 2000, J CLIN ONCOL, V18, P307, DOI 10.1200/JCO.2000.18.2.307
   Kokcu A, 2010, GYNECOL ENDOCRINOL, V26, P555, DOI 10.3109/09513590.2010.488773
   Kolios G, 2013, RESPIRATION, V85, P3, DOI 10.1159/000345615
   Kovanci E, 2015, OBSTET GYN CLIN N AM, V42, P153, DOI 10.1016/j.ogc.2014.10.004
   Lai DM, 2015, J TRANSL MED, V13, DOI 10.1186/s12967-015-0516-y
   Lai DM, 2014, PLOS ONE, V9, DOI 10.1371/journal.pone.0098749
   Levy O, 2020, SCI ADV, V6, DOI 10.1126/sciadv.aba6884
   Li HX, 2019, CELL BIOL INT, V43, P899, DOI 10.1002/cbin.11165
   Li J, 2017, STEM CELL RES THER, V8, DOI 10.1186/s13287-017-0514-5
   Li J, 2018, STEM CELL RES THER, V9, DOI 10.1186/s13287-018-0819-z
   Ling L, 2019, STEM CELL RES THER, V10, DOI 10.1186/s13287-019-1136-x
   Ling L, 2017, STEM CELL RES THER, V8, DOI 10.1186/s13287-017-0739-3
   Liu JB, 2014, MOL CELLS, V37, P865
   Liu MY, 2020, STEM CELL RES THER, V11, DOI 10.1186/s13287-019-1508-2
   Liu RX, 2019, STEM CELL RES THER, V10, DOI 10.1186/s13287-019-1315-9
   Liu T, 2012, INT J MED SCI, V9, P592, DOI 10.7150/ijms.4841
   Liu XT, 2018, AGING-US, V10, P2016, DOI 10.18632/aging.101526
   Lötvall J, 2014, J EXTRACELL VESICLES, V3, DOI 10.3402/jev.v3.26913
   Lu XY, 2020, STEM CELL RES THER, V11, DOI 10.1186/s13287-020-01784-7
   Lu XY, 2019, STEM CELL RES THER, V10, DOI 10.1186/s13287-019-1313-y
   Manshadi MD, 2019, MICROSC RES TECHNIQ, V82, P635, DOI 10.1002/jemt.23120
   Martin I, 2019, SCI TRANSL MED, V11, DOI 10.1126/scitranslmed.aat2189
   Martínez-Carrasco R, 2019, OCUL SURF, V17, P285, DOI 10.1016/j.jtos.2019.01.001
   Maruo T, 1999, GYNECOL ENDOCRINOL, V13, P410, DOI 10.3109/09513599909167588
   Méduri G, 2002, J CLIN ENDOCR METAB, V87, P2266, DOI 10.1210/jc.87.5.2266
   Mhatre P, 2006, PEDIATR TRANSPLANT, V10, P782, DOI 10.1111/j.1399-3046.2006.00547.x
   Mittelbrunn M, 2012, NAT REV MOL CELL BIO, V13, P328, DOI 10.1038/nrm3335
   Nelson LM, 2009, NEW ENGL J MED, V360, P606, DOI 10.1056/NEJMcp0808697
   Noory P, 2019, CELL REPROGRAM, V21, P249, DOI 10.1089/cell.2019.0020
   Oliva J, 2019, INT J MOL SCI, V20, DOI 10.3390/ijms20215511
   Panés J, 2016, LANCET, V388, P1281, DOI 10.1016/S0140-6736(16)31203-X
   Park YB, 2017, STEM CELL TRANSL MED, V6, P613, DOI 10.5966/sctm.2016-0157
   Phinney DG, 2007, STEM CELLS, V25, P2896, DOI 10.1634/stemcells.2007-0637
   Pittenger MF, 1999, SCIENCE, V284, P143, DOI 10.1126/science.284.5411.143
   Pluchino S, 2019, CELL, V177, P225, DOI 10.1016/j.cell.2019.03.020
   Podfigurna-Stopa A, 2016, J ENDOCRINOL INVEST, V39, P983, DOI 10.1007/s40618-016-0467-z
   Practice Comm Amer Soc Reprod Med, 2015, FERTIL STERIL, V103, pE9, DOI [10.1016/j.fertnstert.2014.12.093, 10.1016/j.fertnstert.2012.09.036]
   Prockop DJ, 2007, BLOOD, V109, P3147, DOI 10.1182/blood-2006-03-013433
   Quarto R, 2001, NEW ENGL J MED, V344, P385, DOI 10.1056/NEJM200102013440516
   Ranganath SH, 2012, CELL STEM CELL, V10, P244, DOI 10.1016/j.stem.2012.02.005
   Sajeesh S, 2020, ACTA BIOMATER, V113, P267, DOI 10.1016/j.actbio.2020.07.002
   Salado-Manzano C, 2020, FRONT CELL NEUROSCI, V14, DOI 10.3389/fncel.2020.00250
   Santoro N, 2003, ANN ENDOCRINOL-PARIS, V64, P87
   Seok J, 2020, ANTIOXIDANTS-BASEL, V9, DOI 10.3390/antiox9070591
   Shen J, 2020, WORLD J STEM CELLS, V12, P277, DOI 10.4252/wjsc.v12.i4.277
   Shi YF, 2018, NAT REV NEPHROL, V14, P493, DOI 10.1038/s41581-018-0023-5
   Shi YF, 2010, CELL RES, V20, P510, DOI 10.1038/cr.2010.44
   Sipp D, 2018, NATURE, V561, P455, DOI 10.1038/d41586-018-06756-9
   Smets FN, 2002, MOL GENET METAB, V75, P344, DOI 10.1016/S1096-7192(02)00004-5
   Sohni A, 2013, STEM CELLS INT, V2013, DOI 10.1155/2013/130763
   Song D, 2016, BIOMED RES INT, V2016, DOI 10.1155/2016/2517514
   Song KJ, 2018, INT IMMUNOPHARMACOL, V55, P257, DOI 10.1016/j.intimp.2017.12.026
   Sordi V, 2005, BLOOD, V106, P419, DOI 10.1182/blood-2004-09-3507
   Su J, 2016, HUM REPROD, V31, P1075, DOI 10.1093/humrep/dew041
   Sullivan SD, 2016, FERTIL STERIL, V106, P1588, DOI 10.1016/j.fertnstert.2016.09.046
   Sun M, 2013, STEM CELL RES THER, V4, DOI 10.1186/scrt231
   Suuronen EJ, 2006, CIRCULATION, V114, pI138, DOI 10.1161/CIRCULATIONAHA.105.001081
   Takehara Y, 2013, LAB INVEST, V93, P181, DOI 10.1038/labinvest.2012.167
   Tang QQ, 2012, ANNU REV BIOCHEM, V81, P715, DOI 10.1146/annurev-biochem-052110-115718
   Torrealday Saioa, 2017, F1000Res, V6, P2069, DOI [10.12688/f1000research.11948.1, 10.12688/f1000research.11948.1]
   Uccelli A, 2008, NAT REV IMMUNOL, V8, P726, DOI 10.1038/nri2395
   Valadi H, 2007, NAT CELL BIOL, V9, P654, DOI 10.1038/ncb1596
   van der Grein SG, 2014, FRONT IMMUNOL, V5, DOI 10.3389/fimmu.2014.00542
   Vujovic S, 2010, MATURITAS, V67, P91, DOI 10.1016/j.maturitas.2010.04.011
   Wang MY, 2018, STEM CELLS INT, V2018, DOI 10.1155/2018/3057624
   Wang SF, 2013, BIOMED RES INT, V2013, DOI 10.1155/2013/690491
   Wang Z, 2020, STEM CELLS INT, V2020, DOI 10.1155/2020/3249495
   Wang Z, 2017, STEM CELL RES THER, V8, DOI 10.1186/s13287-016-0458-1
   Webber L, 2016, HUM REPROD, V31, P926, DOI [10.18370/2309-4117.2017.37.41-48, 10.1093/humrep/dew027]
   Xiao GY, 2016, SCI REP-UK, V6, DOI 10.1038/srep23120
   Xiao GY, 2014, PLOS ONE, V9, DOI 10.1371/journal.pone.0106538
   Xu Y, 2016, J CELL MOL MED, V20, P1203, DOI 10.1111/jcmm.12651
   Yan ZR, 2019, STEM CELL RES THER, V10, DOI 10.1186/s13287-018-1101-0
   Yang ML, 2020, LAB INVEST, V100, P342, DOI 10.1038/s41374-019-0321-y
   Yang YJ, 2019, IN VITRO CELL DEV-AN, V55, P302, DOI 10.1007/s11626-019-00337-4
   Yin N, 2020, STEM CELL RES THER, V11, DOI 10.1186/s13287-019-1537-x
   Yin N, 2018, STEM CELL RES THER, V9, DOI 10.1186/s13287-018-0772-x
   Yin N, 2018, REPROD SCI, V25, P1073, DOI 10.1177/1933719117732156
   Yoon SY, 2020, STEM CELL RES THER, V11, DOI 10.1186/s13287-020-01769-6
   Zhai J, 2016, J CLIN ENDOCR METAB, V101, P4405, DOI 10.1210/jc.2016-1589
   Zhang HQ, 2018, STEM CELL RES THER, V9, DOI 10.1186/s13287-017-0745-5
   Zhang J, 2020, TAIWAN J OBSTET GYNE, V59, P527, DOI 10.1016/j.tjog.2020.05.010
   Zhang L, 2017, INT J MOL SCI, V18, DOI 10.3390/ijms18020390
   Zheng Q, 2019, BIOMED RES INT, V2019, DOI 10.1155/2019/6539294
   Zhou T, 2021, J HEMATOL ONCOL, V14, DOI 10.1186/s13045-021-01037-x
NR 140
TC 41
Z9 47
U1 0
U2 29
PU FRONTIERS MEDIA SA
PI LAUSANNE
PA AVENUE DU TRIBUNAL FEDERAL 34, LAUSANNE, CH-1015, SWITZERLAND
SN 2296-634X
J9 FRONT CELL DEV BIOL
JI Front. Cell. Dev. Biol.
PD AUG 3
PY 2021
VL 9
AR 718192
DI 10.3389/fcell.2021.718192
PG 13
WC Cell Biology; Developmental Biology
WE Science Citation Index Expanded (SCI-EXPANDED)
SC Cell Biology; Developmental Biology
GA UA9PL
UT WOS:000685486100001
PM 34414193
OA Green Submitted, gold
DA 2026-02-11
ER

PT J
AU Desgres, M
   Correa, BL
   Petrusca, L
   Autret, G
   Pezzana, C
   Marigny, C
   Guillas, C
   Bellamy, V
   Vilar, J
   Perier, MC
   Dingli, F
   Loew, D
   Humbert, C
   Larghero, J
   Churlaud, G
   Renault, N
   Croisille, P
   Hagége, A
   Silvestre, JS
   Menasché, P
AF Desgres, Manon
   Lima Correa, Bruna
   Petrusca, Lorena
   Autret, Gwennhael
   Pezzana, Chloe
   Marigny, Celine
   Guillas, Chloe
   Bellamy, Valerie
   Vilar, Jose
   Perier, Marie-Cecile
   Dingli, Florent
   Loew, Damarys
   Humbert, Camille
   Larghero, Jerome
   Churlaud, Guillaume
   Renault, Nisa
   Croisille, Pierre
   Hagege, Albert
   Silvestre, Jean-Sebastien
   Menasche, Philippe
TI Therapeutic potential of extracellular vesicles derived from cardiac
   progenitor cells in rodent models of chemotherapy-induced cardiomyopathy
SO FRONTIERS IN CARDIOVASCULAR MEDICINE
LA English
DT Article
DE cardiovascular progenitor; extracellular vesicles; chemotherapy-induced
   cardiomyopathy; cardiac strain; cardio-oncology; regenerative medicine
ID MESENCHYMAL STEM-CELLS; HEART-FAILURE; EFFICACY; SAFETY
AB BackgroundCurrent treatments of chemotherapy-induced cardiomyopathy (CCM) are of limited efficacy. We assessed whether repeated intravenous injections of human extracellular vesicles from cardiac progenitor cells (EV-CPC) could represent a new therapeutic option and whether EV manufacturing according to a Good Manufacturing Practices (GMP)-compatible process did not impair their bioactivity. MethodsImmuno-competent mice received intra-peritoneal injections (IP) of doxorubicin (DOX) (4 mg/kg each; cumulative dose: 12 mg/kg) and were then intravenously (IV) injected three times with EV-CPC (total dose: 30 billion). Cardiac function was assessed 9-11 weeks later by cardiac magnetic resonance imaging (CMR) using strain as the primary end point. Then, immuno-competent rats received 5 IP injections of DOX (3 mg/kg each; cumulative dose 15 mg/kg) followed by 3 equal IV injections of GMP-EV (total dose: 100 billion). Cardiac function was assessed by two dimensional-echocardiography. ResultsIn the chronic mouse model of CCM, DOX + placebo-injected hearts incurred a significant decline in basal (global, epi- and endocardial) circumferential strain compared with sham DOX-untreated mice (p = 0.043, p = 0.042, p = 0.048 respectively) while EV-CPC preserved these indices. Global longitudinal strain followed a similar pattern. In the rat model, IV injections of GMP-EV also preserved left ventricular end-systolic and end-diastolic volumes compared with untreated controls. ConclusionsIntravenously-injected extracellular vesicles derived from CPC have cardio-protective effects which may make them an attractive user-friendly option for the treatment of CCM.
C1 [Desgres, Manon; Lima Correa, Bruna; Autret, Gwennhael; Pezzana, Chloe; Marigny, Celine; Guillas, Chloe; Bellamy, Valerie; Vilar, Jose; Perier, Marie-Cecile; Hagege, Albert; Silvestre, Jean-Sebastien; Menasche, Philippe] Univ Paris Cite, Inserm, PARCC, Paris, France.
   [Petrusca, Lorena; Croisille, Pierre] Univ Claude Bernard Lyon 1, Univ Lyon, INSA, UJM St Etienne,CNRS UMR 5520,INSERM U1206,CREATIS, St Etienne, France.
   [Autret, Gwennhael] Univ Paris Cite, Plateforme Imageries Vivant, UFR Med, Paris, France.
   [Dingli, Florent; Loew, Damarys] PSL Res Univ, Inst Curie, Ctr Rech, Curie CoreTech Mass Spectrometry Prote, Paris, France.
   [Humbert, Camille; Churlaud, Guillaume] Hop St Louis, AP HP, MEARY Cell & Gene Therapy Ctr, Paris, France.
   [Larghero, Jerome] Univ Paris Cite, Hop St Louis, AP HP, MEARY Cell & Gene Therapy Ctr,INSERM CIC BTCBT501, Paris, France.
   [Renault, Nisa] FUJIFILM Cellular Dynam Inc, Madison, WI USA.
   [Hagege, Albert] Hop Europeen Georges Pompidou, AP HP, Dept Cardiol, Paris, France.
   [Menasche, Philippe] Hop Europeen Georges Pompidou, AP HP, Dept Cardiovasc Surg, Paris, France.
C3 Institut National de la Sante et de la Recherche Medicale (Inserm);
   Universite Paris Cite; Institut National des Sciences Appliquees de Lyon
   - INSA Lyon; Communaute Universite Grenoble Alpes; Institut National
   Polytechnique de Grenoble; Universite Grenoble Alpes (UGA); Centre
   National de la Recherche Scientifique (CNRS); CNRS - Institute for
   Engineering & Systems Sciences (INSIS); Universite Claude Bernard Lyon
   1; Institut National de la Sante et de la Recherche Medicale (Inserm);
   Universite Paris Cite; UNICANCER; Universite PSL; Institut Curie;
   Universite Paris Cite; Assistance Publique Hopitaux Paris (APHP);
   Hopital Universitaire Saint-Louis - APHP; Assistance Publique Hopitaux
   Paris (APHP); Universite Paris Cite; Hopital Universitaire Saint-Louis -
   APHP; Assistance Publique Hopitaux Paris (APHP); Universite Paris Cite;
   Hopital Universitaire Europeen Georges-Pompidou - APHP; Assistance
   Publique Hopitaux Paris (APHP); Universite Paris Cite; Hopital
   Universitaire Europeen Georges-Pompidou - APHP
RP Desgres, M (corresponding author), Univ Paris Cite, Inserm, PARCC, Paris, France.
EM manon.desgres@orange.fr
RI Silvestre, Jean-Sebastien/K-7695-2017; Petrusca, Lorena/N-8947-2016;
   Corrêa, Bruna/KIC-8645-2024
OI Silvestre, Jean-Sebastien/0000-0003-3962-2205; Marigny,
   Céline/0000-0001-7091-4973; DESGRES, Manon/0000-0003-2777-9010; BELLAMY,
   Valérie/0000-0003-4178-0309
CR Altomare C, 2021, FRONT PHYSIOL, V12, DOI 10.3389/fphys.2021.658790
   Bartolucci J, 2017, CIRC RES, V121, P1192, DOI 10.1161/CIRCRESAHA.117.310712
   Bisceglia I, 2021, EUR HEART J SUPPL, V23, pE28, DOI 10.1093/eurheartj/suab085
   Bolli R, 2020, JACC-CARDIOONCOL, V2, P581, DOI 10.1016/j.jaccao.2020.09.001
   Butler J, 2017, CIRC RES, V120, P332, DOI 10.1161/CIRCRESAHA.116.309717
   Celutkiene J, 2020, EUR J HEART FAIL, V22, P1504, DOI 10.1002/ejhf.1957
   Cho GY, 2009, J AM COLL CARDIOL, V54, P618, DOI 10.1016/j.jacc.2009.04.061
   Correa BL, 2021, CARDIOVASC RES, V117, P292, DOI 10.1093/cvr/cvaa028
   de Abreu RC, 2020, NAT REV CARDIOL, V17, P685, DOI 10.1038/s41569-020-0389-5
   Desgres M, 2022, CIRCULATION, V146, DOI 10.1161/circ.146.suppl_1.9563
   Dinh PUC, 2020, NAT COMMUN, V11, DOI 10.1038/s41467-020-14344-7
   El Harane N, 2018, EUR HEART J, V39, P1835, DOI 10.1093/eurheartj/ehy012
   Fabiani I, 2021, HEART FAIL REV, V26, P881, DOI 10.1007/s10741-020-10063-9
   Huang AA, 2022, STEM CELL RES THER, V13, DOI 10.1186/s13287-022-02922-z
   Lazzarini E, 2016, SCI REP-UK, V6, DOI 10.1038/srep29994
   Lewinter C, 2022, EUR HEART J, V43, P2562, DOI 10.1093/eurheartj/ehab843
   Li MC, 2018, CIRCULATION, V138, P696, DOI 10.1161/CIRCULATIONAHA.117.030352
   Li TS, 2012, J AM COLL CARDIOL, V59, P942, DOI 10.1016/j.jacc.2011.11.029
   Torán JL, 2019, SCI REP-UK, V9, DOI 10.1038/s41598-019-39571-x
   Milano G, 2020, CARDIOVASC RES, V116, P383, DOI 10.1093/cvr/cvz108
   Moulin M, 2015, CIRC-HEART FAIL, V8, P98, DOI 10.1161/CIRCHEARTFAILURE.114.001180
   Nair Anroop B, 2016, J Basic Clin Pharm, V7, P27, DOI [10.4103/0976-0105.177703, 10.4103/0976-0105.177703]
   Nie S, 2018, SCI REP-UK, V8, DOI 10.1038/s41598-018-19855-4
   Nishi M, 2021, ARTERIOSCL THROM VAS, V41, P2648, DOI 10.1161/ATVBAHA.121.316697
   O'Brien CG, 2021, JACC-CARDIOONCOL, V3, P428, DOI 10.1016/j.jaccao.2021.05.006
   Patel S, 2022, NUCL MED BIOL, V112, P20, DOI 10.1016/j.nucmedbio.2022.06.004
   Plana JC, 2014, J AM SOC ECHOCARDIOG, V27, P911, DOI [10.1016/j.echo.2014.07.012, 10.1093/ehjci/jeu192]
   Reich H, 2016, J HEART LUNG TRANSPL, V35, P1348, DOI 10.1016/j.healun.2016.05.008
   Roefs MT, 2022, FRONT PHARMACOL, V13, DOI 10.3389/fphar.2022.1052091
   Savitz SI, 2023, NAT REV NEUROL, V19, P9, DOI 10.1038/s41582-022-00736-4
   Sharma S, 2017, CIRC RES, V120, P816, DOI 10.1161/CIRCRESAHA.116.309782
   Shimamura Y, 2022, COMMUN BIOL, V5, DOI 10.1038/s42003-022-03712-2
   Singla DK, 2012, CELL TRANSPLANT, V21, P1919, DOI 10.3727/096368911X627552
   STEINHERZ LJ, 1991, JAMA-J AM MED ASSOC, V266, P1672, DOI 10.1001/jama.266.12.1672
   Sun X, 2018, BIOCHEM BIOPH RES CO, V503, P2611, DOI 10.1016/j.bbrc.2018.08.012
   Tang XL, 2018, J AM HEART ASSOC, V7, DOI 10.1161/JAHA.117.007400
   Théry C, 2018, J EXTRACELL VESICLES, V7, DOI 10.1080/20013078.2018.1535750
   Tuzovic M, 2018, ECHOCARDIOGR-J CARD, V35, P922, DOI 10.1111/echo.13871
   Wallace KB, 2020, CIRC RES, V126, P926, DOI 10.1161/CIRCRESAHA.119.314681
   Walravens AS, 2021, SCI REP-UK, V11, DOI 10.1038/s41598-021-87939-9
   Webb RL, 2018, TRANSL STROKE RES, V9, P530, DOI 10.1007/s12975-017-0599-2
   Wiklander OPB, 2015, J EXTRACELL VESICLES, V4, DOI 10.3402/jev.v4.26316
   Willis GR, 2018, AM J RESP CRIT CARE, V197, P104, DOI 10.1164/rccm.201705-0925OC
   Wysoczynki M, 2018, CIRC RES, V123, P138, DOI 10.1161/CIRCRESAHA.118.313251
   Yang LH, 2019, AGING-US, V11, P1129, DOI 10.18632/aging.101814
   Zaki SM, 2019, HUM EXP TOXICOL, V38, P857, DOI 10.1177/0960327119842613
   Zamorano JL, 2016, EUR HEART J, V37, P2768, DOI [10.1093/eurheartj/ehw211, 10.1002/ejhf.654]
   Zeiss CJ, 2019, G3-GENES GENOM GENET, V9, P2637, DOI 10.1534/g3.119.400232
   Zhang KW, 2014, J AM HEART ASSOC, V3, DOI 10.1161/JAHA.113.000550
NR 49
TC 9
Z9 10
U1 0
U2 2
PU FRONTIERS MEDIA SA
PI LAUSANNE
PA AVENUE DU TRIBUNAL FEDERAL 34, LAUSANNE, CH-1015, SWITZERLAND
SN 2297-055X
J9 FRONT CARDIOVASC MED
JI Front. Cardiovasc. Med.
PD JUL 7
PY 2023
VL 10
AR 1206279
DI 10.3389/fcvm.2023.1206279
PG 10
WC Cardiac & Cardiovascular Systems
WE Science Citation Index Expanded (SCI-EXPANDED)
SC Cardiovascular System & Cardiology
GA M4UO3
UT WOS:001030180300001
PM 37485274
OA Green Submitted, gold
DA 2026-02-11
ER

PT J
AU Bajetto, A
   Thellung, S
   Dellacasagrande, I
   Pagano, A
   Barbieri, F
   Florio, T
AF Bajetto, Adriana
   Thellung, Stefano
   Dellacasagrande, Irene
   Pagano, Aldo
   Barbieri, Federica
   Florio, Tullio
TI Cross talkbetween mesenchymal and glioblastoma stem cells: Communication
   beyond controversies
SO STEM CELLS TRANSLATIONAL MEDICINE
LA English
DT Review
DE cancer stem cells; extracellular vesicles; glioblastoma; mesenchymal
   stem cells; secretoma
ID UMBILICAL-CORD BLOOD; MARROW STROMAL CELLS; BONE-MARROW; EXTRACELLULAR
   VESICLES; IN-VITRO; MALIGNANT GLIOMAS; ADIPOSE-TISSUE; PREDICT
   PROGNOSIS; BREAST-CANCER; SELF-RENEWAL
AB Mesenchymal stem cells (MSCs) can be isolated from bone marrow or other adult tissues (adipose tissue, dental pulp, amniotic fluid, and umbilical cord). In vitro, MSCs grow as adherent cells, display fibroblast-like morphology, and self-renew, undergoing specific mesodermal differentiation. High heterogeneity of MSCs from different origin, and differences in preparation techniques, make difficult to uniform their functional properties for therapeutic purposes. Immunomodulatory, migratory, and differentiation ability, fueled clinical MSC application in regenerative medicine, whereas beneficial effects are currently mainly ascribed to their secretome and extracellular vesicles. MSC translational potential in cancer therapy exploits putative anti-tumor activity and inherent tropism toward tumor sites to deliver cytotoxic drugs. However, controversial results emerged evaluating either the therapeutic potential or homing efficiency of MSCs, as both antitumor and protumor effects were reported. Glioblastoma (GBM) is the most malignant brain tumor and its development and aggressive nature is sustained by cancer stem cells (CSCs) and the identification of effective therapeutic is required. MSC dualistic action, tumor-promoting or tumor-targeting, is dependent on secreted factors and extracellular vesicles driving a complex cross talk between MSCs and GBM CSCs. Tumor-tropic ability of MSCs, besides providing an alternative therapeutic approach, could represent a tool to understand the biology of GBM CSCs and related paracrine mechanisms, underpinning MSC-GBM interactions. In this review, recent findings on the complex nature of MSCs will be highlighted, focusing on their elusive impact on GBM progression and aggressiveness by direct cell-cell interaction and via secretome, also facing the perspectives and challenges in treatment strategies.
C1 [Bajetto, Adriana; Thellung, Stefano; Dellacasagrande, Irene; Barbieri, Federica; Florio, Tullio] Univ Genoa, Dipartimento Med Interna, Genoa, Italy.
   [Pagano, Aldo] Univ Genoa, Dipartimento Med Sperimentale, Genoa, Italy.
   [Pagano, Aldo; Florio, Tullio] IRCCS Osped Policlin San Martino, Genoa, Italy.
C3 University of Genoa; University of Genoa; University of Genoa; IRCCS AOU
   San Martino IST
RP Barbieri, F; Florio, T (corresponding author), Univ Genoa, Pharmacol Sect, Dept Internal Med, Viale Benedetto XV 2, I-16132 Genoa, Italy.
EM tullio.florio@unige.it; federica.barbieri@unige.it
RI Thellung, Stefano/L-8802-2015; Barbieri, Federica/L-8753-2015;
   Dellacasagrande, Irene/AAC-5188-2022; Pagano, Aldo/AAF-3974-2019;
   FLORIO, TULLIO/A-2211-2012
OI Pagano, Aldo/0000-0001-8035-9299; FLORIO, TULLIO/0000-0002-2394-996X
CR Abreu SC, 2017, STEM CELL TRANSL MED, V6, P1557, DOI 10.1002/sctm.16-0398
   Abumaree MH, 2013, STEM CELL REV REP, V9, P16, DOI 10.1007/s12015-012-9385-4
   Akimoto K, 2013, STEM CELLS DEV, V22, P1370, DOI 10.1089/scd.2012.0486
   Allahverdi A, 2020, J CELL PHYSIOL, V235, P8167, DOI 10.1002/jcp.29472
   Amano S, 2009, INT J ONCOL, V35, P1265, DOI 10.3892/ijo_00000443
   Anderson JD, 2016, STEM CELLS, V34, P601, DOI 10.1002/stem.2298
   Appaix Florence, 2014, World J Stem Cells, V6, P134, DOI 10.4252/wjsc.v6.i2.134
   Arena S, 2018, CLIN TRANSL ONCOL, V20, P1582, DOI 10.1007/s12094-018-1894-4
   ATALA A, 2016, J UROLOGY, V196, P1817
   Baglio SR, 2015, STEM CELL RES THER, V6, DOI 10.1186/s13287-015-0116-z
   Bajetto A, 2013, J BIOL REG HOMEOS AG, V27, P143
   Bajetto A, 2006, NEUROCHEM INT, V49, P423, DOI 10.1016/j.neuint.2006.03.003
   Bajetto A, 2017, FRONT CELL NEUROSCI, V11, DOI 10.3389/fncel.2017.00312
   Balyasnikova IV, 2010, PLOS ONE, V5, DOI 10.1371/journal.pone.0009750
   Bartholomew A, 2002, EXP HEMATOL, V30, P42, DOI 10.1016/S0301-472X(01)00769-X
   Baxter MA, 2004, STEM CELLS, V22, P675, DOI 10.1634/stemcells.22-5-675
   Behnan J, 2017, ONCOGENE, V36, P570, DOI 10.1038/onc.2016.230
   Behnan J, 2019, BRAIN, V142, P847, DOI 10.1093/brain/awz044
   Behnan J, 2014, STEM CELLS, V32, P1110, DOI 10.1002/stem.1614
   Berger L, 2016, STEM CELLS, V34, P1011, DOI 10.1002/stem.2269
   Bhat KPL, 2013, CANCER CELL, V24, P331, DOI 10.1016/j.ccr.2013.08.001
   Biancone L, 2012, NEPHROL DIAL TRANSPL, V27, P3037, DOI 10.1093/ndt/gfs168
   Birnbaum T, 2007, J NEURO-ONCOL, V83, P241, DOI 10.1007/s11060-007-9332-4
   Birnbaum T, 2011, J NEURO-ONCOL, V105, P57, DOI 10.1007/s11060-011-0561-1
   Bollini S, 2011, STEM CELL REV REP, V7, P364, DOI 10.1007/s12015-010-9200-z
   Bourkoula E, 2014, STEM CELLS, V32, P1239, DOI 10.1002/stem.1605
   Cao MH, 2018, INT J CANCER, V142, P1033, DOI 10.1002/ijc.31113
   CAPLAN AI, 1991, J ORTHOP RES, V9, P641, DOI 10.1002/jor.1100090504
   Caplan AI, 2017, STEM CELL TRANSL MED, V6, P1445, DOI 10.1002/sctm.17-0051
   Caplan AI, 2015, STEM CELLS INT, V2015, DOI 10.1155/2015/628767
   Carra E, 2013, CELL CYCLE, V12, P491, DOI 10.4161/cc.23372
   Chen LB, 2004, WORLD J GASTROENTERO, V10, P3016
   Chistiakova I A, 2014, Tsitologiia, V56, P800
   Choi SA, 2015, PLOS ONE, V10, DOI 10.1371/journal.pone.0129292
   Choi SA, 2011, NEURO-ONCOLOGY, V13, P61, DOI 10.1093/neuonc/noq147
   Chopra N, 2019, ACS OMEGA, V4, P13143, DOI 10.1021/acsomega.9b01180
   Clavreul A, 2017, J EXP CLIN CANC RES, V36, DOI 10.1186/s13046-017-0605-2
   Cocucci E, 2009, TRENDS CELL BIOL, V19, P43, DOI 10.1016/j.tcb.2008.11.003
   Corcione A, 2006, BLOOD, V107, P367, DOI 10.1182/blood-2005-07-2657
   Corrado C, 2013, INT J MOL SCI, V14, P5338, DOI 10.3390/ijms14035338
   Crisan M, 2008, CELL STEM CELL, V3, P301, DOI 10.1016/j.stem.2008.07.003
   Crivelli B, 2017, J CONTROL RELEASE, V262, P104, DOI 10.1016/j.jconrel.2017.07.023
   Cuiffo BG, 2014, CELL STEM CELL, V15, P762, DOI 10.1016/j.stem.2014.10.001
   Darmanis S, 2017, CELL REP, V21, P1399, DOI 10.1016/j.celrep.2017.10.030
   Dasari VR, 2010, PLOS ONE, V5, DOI 10.1371/journal.pone.0010350
   Dasari VR, 2010, PLOS ONE, V5, DOI 10.1371/journal.pone.0011813
   De Angelis L, 1998, P NATL ACAD SCI USA, V95, P12358, DOI 10.1073/pnas.95.21.12358
   De Bari C, 2001, ARTHRITIS RHEUM-US, V44, P1928, DOI 10.1002/1529-0131(200108)44:8<1928::AID-ART331>3.0.CO;2-P
   de Castro JV, 2017, J TRANSL MED, V15, DOI 10.1186/s12967-017-1303-8
   Del Fattore A, 2015, EXPERT OPIN BIOL TH, V15, P495, DOI 10.1517/14712598.2015.997706
   Deng SZ, 2020, CANCER GENE THER, V27, P203, DOI 10.1038/s41417-019-0079-9
   Di Nicola M, 2002, BLOOD, V99, P3838, DOI 10.1182/blood.V99.10.3838
   Dirkse A, 2019, NAT COMMUN, V10, DOI 10.1038/s41467-019-09853-z
   Dominici M, 2006, CYTOTHERAPY, V8, P315, DOI 10.1080/14653240600855905
   Doorn J, 2012, TISSUE ENG PART B-RE, V18, P101, DOI [10.1089/ten.teb.2011.0488, 10.1089/ten.TEB.2011.0488]
   Doucette T, 2011, NEOPLASIA, V13, P716, DOI 10.1593/neo.101680
   Duhrsen Lasse, 2019, Oncotarget, V10, P6049, DOI [10.18632/oncotarget.27071, 10.18632/oncotarget.27071]
   EDITORS PO, 2020, PLOS ONE, V15
   Eirin A, 2017, PLOS ONE, V12, DOI 10.1371/journal.pone.0174303
   El Omar R, 2014, TISSUE ENG PART B-RE, V20, P523, DOI [10.1089/ten.teb.2013.0664, 10.1089/ten.TEB.2013.0664]
   Fierabracci A, 2015, CELL TRANSPLANT, V24, P133, DOI 10.3727/096368913X675728
   Figueroa J, 2017, CANCER RES, V77, P5808, DOI 10.1158/0008-5472.CAN-16-2524
   Florio T, 2012, DRUG DISCOV TODAY, V17, P1103, DOI 10.1016/j.drudis.2012.06.001
   Fukuchi Y, 2004, STEM CELLS, V22, P649, DOI 10.1634/stemcells.22-5-649
   Galipeau J, 2018, CELL STEM CELL, V22, P824, DOI 10.1016/j.stem.2018.05.004
   Gandomani MG, 2017, BIOCHEM BIOPH RES CO, V491, P1000, DOI 10.1016/j.bbrc.2017.07.167
   Gang EJ, 2004, STEM CELLS, V22, P617, DOI 10.1634/stemcells.22-4-617
   Gatti M, 2013, TOXICOLOGY, V314, P209, DOI 10.1016/j.tox.2013.10.003
   Ghazanfari R, 2016, STEM CELLS DEV, V25, P1652, DOI 10.1089/scd.2016.0169
   Gilligan KE, 2017, INT J MOL SCI, V18, DOI 10.3390/ijms18061122
   Greco SJ, 2012, THER DELIV, V3, P997, DOI 10.4155/TDE.12.69
   Gronthos S, 2000, P NATL ACAD SCI USA, V97, P13625, DOI 10.1073/pnas.240309797
   György B, 2011, CELL MOL LIFE SCI, V68, P2667, DOI 10.1007/s00018-011-0689-3
   Hall J, 2016, CELL MOL NEUROBIOL, V36, P417, DOI 10.1007/s10571-015-0309-0
   Harkness L, 2016, STEM CELL RES THER, V7, DOI 10.1186/s13287-015-0266-z
   Hass R, 2011, CELL COMMUN SIGNAL, V9, DOI 10.1186/1478-811X-9-12
   Hauser P, 2017, METHODS MOL BIOL, V1554, P193, DOI 10.1007/978-1-4939-6759-9_12
   Heo JS, 2016, INT J MOL MED, V37, P115, DOI 10.3892/ijmm.2015.2413
   Ho IAW, 2013, STEM CELLS, V31, P146, DOI 10.1002/stem.1247
   Hossain A, 2015, STEM CELLS, V33, P2400, DOI 10.1002/stem.2053
   Hsu FT, 2018, ARTIF CELL NANOMED B, V46, pS448, DOI 10.1080/21691401.2018.1499661
   Huang MG, 2020, SCI TRANSL MED, V12, DOI 10.1126/scitranslmed.aay7522
   Huang YC, 2019, ANN TRANSL MED, V7, DOI 10.21037/atm.2019.11.66
   Javazon EH, 2004, EXP HEMATOL, V32, P414, DOI 10.1016/j.exphem.2004.02.004
   Jiang X, 2016, P NATL ACAD SCI USA, V113, P13857, DOI 10.1073/pnas.1615396113
   Kang SG, 2010, NEUROSURGERY, V67, P711, DOI 10.1227/01.NEU.0000377859.06219.78
   Karp JM, 2009, CELL STEM CELL, V4, P206, DOI 10.1016/j.stem.2009.02.001
   Katakowski M, 2013, CANCER LETT, V335, P201, DOI 10.1016/j.canlet.2013.02.019
   Katakowski M, 2010, CANCER INVEST, V28, P1024, DOI 10.3109/07357907.2010.512596
   Katsuda T, 2013, PROTEOMICS, V13, P1637, DOI 10.1002/pmic.201200373
   Kern S, 2006, STEM CELLS, V24, P1294, DOI 10.1634/stemcells.2005-0342
   Kim R, 2018, BMB REP, V51, P406, DOI 10.5483/BMBRep.2018.51.8.105
   Kim SM, 2010, STEM CELLS, V28, P2217, DOI 10.1002/stem.543
   Kim SM, 2008, CANCER RES, V68, P9614, DOI 10.1158/0008-5472.CAN-08-0451
   Kim SJ, 2011, NEOPLASIA, V13, P286, DOI 10.1593/neo.11112
   Kim TM, 2011, CANCER RES, V71, P3387, DOI 10.1158/0008-5472.CAN-10-4117
   Klopp AH, 2011, STEM CELLS, V29, P11, DOI 10.1002/stem.559
   Kolosa K, 2015, CELL TRANSPLANT, V24, P631, DOI 10.3727/096368915X687787
   Kopen GC, 1999, P NATL ACAD SCI USA, V96, P10711, DOI 10.1073/pnas.96.19.10711
   Krueger TEG, 2018, STEM CELL TRANSL MED, V7, P651, DOI 10.1002/sctm.18-0024
   Lai RC, 2010, STEM CELL RES, V4, P214, DOI 10.1016/j.scr.2009.12.003
   Lang FM, 2018, NEURO-ONCOLOGY, V20, P380, DOI 10.1093/neuonc/nox152
   Lee HK, 2013, ONCOTARGET, V4, P346, DOI 10.18632/oncotarget.868
   Lee OK, 2004, BLOOD, V103, P1669, DOI 10.1182/blood-2003-05-1670
   Li KH, 2010, STEM CELLS DEV, V19, P1267, DOI 10.1089/scd.2009.0196
   LIM EJ, 2020, NEUROONCOL
   Lim EJ, 2018, BMB REP, V51, P182, DOI 10.5483/BMBRep.2018.51.4.185
   Lim EJ, 2017, ONCOTARGET, V8, P1438, DOI 10.18632/oncotarget.13638
   Lin GT, 2011, STEM CELLS DEV, V20, P1747, DOI 10.1089/scd.2010.0564
   Liu LN, 2013, STEM CELLS INT, V2013, DOI 10.1155/2013/435093
   Lojewski X, 2015, STEM CELL TRANSL MED, V4, P1223, DOI 10.5966/sctm.2015-0057
   Lottaz C, 2010, CANCER RES, V70, P2030, DOI 10.1158/0008-5472.CAN-09-1707
   Luan X, 2017, ACTA PHARMACOL SIN, V38, P754, DOI 10.1038/aps.2017.12
   Lv FJ, 2014, STEM CELLS, V32, P1408, DOI 10.1002/stem.1681
   Ma ZJ, 2019, STEM CELL RES THER, V10, DOI 10.1186/s13287-019-1149-5
   Manca MF, 2008, CYTOTHERAPY, V10, P54, DOI 10.1080/14653240701732763
   Matuskova M, 2010, CANCER LETT, V290, P58, DOI 10.1016/j.canlet.2009.08.028
   Meirelles LD, 2008, STEM CELLS, V26, P2287, DOI 10.1634/stemcells.2007-1122
   Melzer C, 2019, CANCERS, V11, DOI 10.3390/cancers11060798
   Melzer C, 2018, STEM CELLS, V36, P977, DOI 10.1002/stem.2819
   Menon LG, 2012, J NEURO-ONCOL, V107, P257, DOI 10.1007/s11060-011-0754-7
   Miao C, 2017, STEM CELL RES THER, V8, DOI 10.1186/s13287-017-0697-9
   Mishra PJ, 2008, CANCER RES, V68, P4331, DOI 10.1158/0008-5472.CAN-08-0943
   Mohme M, 2020, CLIN CANCER RES, V26, P2626, DOI 10.1158/1078-0432.CCR-19-0803
   Mohr A, 2018, CANCER LETT, V414, P239, DOI 10.1016/j.canlet.2017.11.025
   Momin Eric N., 2010, Current Immunology Reviews, V6, P137
   Munoz JL, 2013, MOL THER-NUCL ACIDS, V2, DOI 10.1038/mtna.2013.60
   Musina RA, 2006, B EXP BIOL MED+, V141, P147, DOI 10.1007/s10517-006-0115-2
   Nakamizo A, 2005, CANCER RES, V65, P3307, DOI 10.1158/0008-5472.CAN-04-1874
   Neri S, 2019, INT J MOL SCI, V20, DOI 10.3390/ijms20102406
   Nicodemou A, 2017, CELL TISSUE BANK, V18, P443, DOI 10.1007/s10561-017-9658-x
   Ning HX, 2011, BIOCHEM BIOPH RES CO, V413, P353, DOI 10.1016/j.bbrc.2011.08.104
   Nitzsche F, 2017, STEM CELLS, V35, P1446, DOI 10.1002/stem.2614
   Nowakowski A, 2016, STEM CELLS DEV, V25, P1513, DOI 10.1089/scd.2016.0120
   Oliveira MN, 2018, SCI REP-UK, V8, DOI 10.1038/s41598-018-19359-1
   Onzi GR, 2016, CYTOTHERAPY, V18, P828, DOI 10.1016/j.jcyt.2016.03.299
   Orzan F, 2011, NEUROPATH APPL NEURO, V37, P381, DOI 10.1111/j.1365-2990.2010.01132.x
   Oswald J, 2004, STEM CELLS, V22, P377, DOI 10.1634/stemcells.22-3-377
   Pacioni S, 2015, STEM CELL RES THER, V6, DOI 10.1186/s13287-015-0185-z
   Park SA, 2011, INT J ONCOL, V38, P97, DOI 10.3892/ijo_00000828
   Paul G, 2012, PLOS ONE, V7, DOI 10.1371/journal.pone.0035577
   Pessina A, 2011, PLOS ONE, V6, DOI 10.1371/journal.pone.0028321
   Phillips HS, 2006, CANCER CELL, V9, P157, DOI 10.1016/j.ccr.2006.02.019
   Piao YJ, 2012, NEURO-ONCOLOGY, V14, P1379, DOI 10.1093/neuonc/nos158
   Pittenger MF, 1999, SCIENCE, V284, P143, DOI 10.1126/science.284.5411.143
   Prigione I, 2009, STEM CELLS, V27, P693, DOI 10.1634/stemcells.2008-0687
   Qiao Y, 2018, NANOTECHNOLOGY, V29, DOI 10.1088/1361-6528/aaaf16
   Raposo G, 2013, J CELL BIOL, V200, P373, DOI 10.1083/jcb.201211138
   Rappa G, 2012, AM J PATHOL, V180, P2504, DOI 10.1016/j.ajpath.2012.02.020
   Riazifar M, 2017, ANNU REV PHARMACOL, V57, P125, DOI 10.1146/annurev-pharmtox-061616-030146
   Ridge SM, 2017, MOL CANCER, V16, DOI 10.1186/s12943-017-0597-8
   Robbins PD, 2014, NAT REV IMMUNOL, V14, P195, DOI 10.1038/nri3622
   Rodini Carolina Oliveira, 2018, Oncotarget, V9, P24766, DOI [10.18632/oncotarget.25346, 10.18632/oncotarget.25346]
   Sasaki M, 2008, J IMMUNOL, V180, P2581, DOI 10.4049/jimmunol.180.4.2581
   Schichor C, 2012, EXP NEUROL, V234, P208, DOI 10.1016/j.expneurol.2011.12.033
   Shahar T, 2017, NEURO-ONCOLOGY, V19, P660, DOI 10.1093/neuonc/now239
   Sharif S, 2018, STEM CELL REV REP, V14, P236, DOI 10.1007/s12015-017-9788-3
   Sharifzad F, 2019, DRUG RESIST UPDATE, V42, P35, DOI 10.1016/j.drup.2018.03.003
   Shen X, 2017, J BIOMED SCI, V24, DOI 10.1186/s12929-017-0337-9
   Singh SK, 2003, CANCER RES, V63, P5821
   Sonabend AM, 2008, STEM CELLS, V26, P831, DOI 10.1634/stemcells.2007-0758
   Song F, 2012, J CANCER RES CLIN, V138, P347, DOI 10.1007/s00432-011-1104-z
   Spaeth EL, 2009, PLOS ONE, V4, DOI 10.1371/journal.pone.0004992
   Stark MS, 2016, ONCOTARGET, V7, P49677, DOI 10.18632/oncotarget.10109
   Sun C, 2019, BMC CANCER, V19, DOI 10.1186/s12885-019-6460-0
   Sun C, 2015, ONCOL REP, V34, P2022, DOI 10.3892/or.2015.4135
   Sung SY, 2013, PLOS ONE, V8, DOI 10.1371/journal.pone.0071637
   Svensson A, 2017, J NEURO-ONCOL, V131, P245, DOI 10.1007/s11060-016-2302-y
   Théry C, 2018, J EXTRACELL VESICLES, V7, DOI 10.1080/20013078.2018.1535750
   Thomas JG, 2018, J NEUROSURG, V128, P287, DOI 10.3171/2016.9.JNS16278
   Toma C, 2009, CIRC RES, V104, P398, DOI 10.1161/CIRCRESAHA.108.187724
   Tumangelova-Yuzeir K, 2019, STEM CELLS INT, V2019, DOI 10.1155/2019/6904638
   Uchibori R, 2009, J GENE MED, V11, P373, DOI 10.1002/jgm.1313
   Ullah M, 2019, STEM CELL RES THER, V10, DOI 10.1186/s13287-019-1468-6
   Ullah M, 2019, ISCIENCE, V15, P421, DOI 10.1016/j.isci.2019.05.004
   Vakhshiteh F, 2019, INT J NANOMED, V14, P2847, DOI 10.2147/IJN.S200036
   Velpula KK, 2011, ONCOTARGET, V2, P1028
   Velpula KK, 2011, PLOS ONE, V6, DOI 10.1371/journal.pone.0018017
   Verhaak RGW, 2010, CANCER CELL, V17, P98, DOI 10.1016/j.ccr.2009.12.020
   Wang M, 2014, BRIT J CANCER, V110, P1199, DOI 10.1038/bjc.2014.14
   Wang QH, 2017, CANCER CELL, V32, P42, DOI [10.1016/j.ccell.2017.06.003, 10.1016/j.ccell.2017.12.012]
   Wang XL, 2018, INT J NANOMED, V13, P5231, DOI 10.2147/IJN.S167142
   Wei D, 2019, CURR GENE THER, V19, P330, DOI 10.2174/1566523219666191028103703
   Williams JT, 1999, AM SURGEON, V65, P22
   Witkowska-Zimny M, 2011, CELL MOL BIOL LETT, V16, P493, DOI 10.2478/s11658-011-0019-7
   Witwer KW, 2019, J EXTRACELL VESICLES, V8, DOI 10.1080/20013078.2019.1609206
   Wörner PM, 2019, STEM CELLS DEV, V28, P341, DOI 10.1089/scd.2018.0110
   Wu A, 2010, NEURO-ONCOLOGY, V12, P1113, DOI 10.1093/neuonc/noq082
   Xu G, 2009, CELL BIOL INT, V33, P466, DOI 10.1016/j.cellbi.2008.07.023
   Xu HY, 2019, STEM CELL RES THER, V10, DOI 10.1186/s13287-019-1446-z
   Yang C, 2014, BIOMED RES INT, V2014, DOI 10.1155/2014/109389
   Yang M, 2018, STEM CELL RES THER, V9, DOI 10.1186/s13287-018-1028-5
   Yang TZ, 2015, PHARM RES-DORDR, V32, P2003, DOI 10.1007/s11095-014-1593-y
   Yi DY, 2018, CELL PHYSIOL BIOCHEM, V46, P279, DOI 10.1159/000488429
   Yong RL, 2009, CANCER RES, V69, P8932, DOI 10.1158/0008-5472.CAN-08-3873
   Yoshimura H, 2007, CELL TISSUE RES, V327, P449, DOI 10.1007/s00441-006-0308-z
   Yuan O, 2019, STEM CELLS DEV, V28, P398, DOI 10.1089/scd.2018.0200
   Zhang X, 2017, NUCLEIC ACIDS RES, V45, P5930, DOI 10.1093/nar/gkx317
   Zhang YW, 2006, STEM CELLS DEV, V15, P943, DOI 10.1089/scd.2006.15.943
   Zhu TS, 2011, CANCER RES, V71, P6061, DOI 10.1158/0008-5472.CAN-10-4269
   Zuk PA, 2002, MOL BIOL CELL, V13, P4279, DOI 10.1091/mbc.E02-02-0105
NR 201
TC 39
Z9 47
U1 0
U2 6
PU OXFORD UNIV PRESS
PI OXFORD
PA GREAT CLARENDON ST, OXFORD OX2 6DP, ENGLAND
SN 2157-6564
EI 2157-6580
J9 STEM CELL TRANSL MED
JI Stem Cells Transl. Med.
PD NOV
PY 2020
VL 9
IS 11
BP 1310
EP 1330
DI 10.1002/sctm.20-0161
EA JUN 2020
PG 21
WC Cell & Tissue Engineering
WE Science Citation Index Expanded (SCI-EXPANDED)
SC Cell Biology
GA OE8DR
UT WOS:000540181600001
PM 32543030
OA Green Submitted, gold
DA 2026-02-11
ER

PT J
AU Su, D
   Swearson, S
   Krongbaramee, T
   Sun, HL
   Hong, L
   Amendt, BA
AF Su, Dan
   Swearson, Samuel
   Krongbaramee, Tadkamol
   Sun, Hongli
   Hong, Liu
   Amendt, Brad A.
TI Exploring microRNAs in craniofacial regenerative medicine
SO BIOCHEMICAL SOCIETY TRANSACTIONS
LA English
DT Review
ID MESENCHYMAL STEM-CELLS; MESOPOROUS SILICA NANOPARTICLES; NONVIRAL GENE
   DELIVERY; OSTEOGENIC DIFFERENTIATION; BONE REGENERATION; OSTEOBLAST
   DIFFERENTIATION; POSITIVE REGULATION; CALCIUM-CARBONATE; CALVARIAL
   DEFECT; SCAFFOLDS
AB microRNAs (miRs) have been reported over the decades as important regulators in bone development and bone regeneration. They play important roles in maintaining the stem cell signature as well as regulating stem cell fate decisions. Thus, delivering miRs and miR inhibitors to the defect site is a potential treatment towards craniofacial bone defects. However, there are challenges in translation of basic research to clinics, including the efficiency, specificity, and efficacy of miR manipulation methods and the safety of miR delivery systems. In this review, we will compare miR oligonucleotides, mimics and antagomirs as therapeutic reagents to treat disease and regenerate tissues. Newer technology will be discussed as well as the efficiency and efficacy of using these technologies to express or inhibit miRs in treating and repairing oral tissues. Delivery of these molecules using extracellular vesicles and nanoparticles can achieve different results and depending on their composition will elicit specific effects. We will highlight the specificity, toxicity, stability, and effectiveness of several miR systems in regenerative medicine.
C1 [Su, Dan; Swearson, Samuel; Amendt, Brad A.] Univ Iowa, Dept Anat & Cell Biol, Iowa City, IA 52242 USA.
   [Su, Dan; Hong, Liu; Amendt, Brad A.] Univ Iowa, Craniofacial Anomalies Res Ctr, Iowa City, IA 52242 USA.
   [Krongbaramee, Tadkamol; Sun, Hongli; Hong, Liu; Amendt, Brad A.] Univ Iowa, Iowa Inst Oral Hlth Res, Iowa City, IA 52242 USA.
   [Krongbaramee, Tadkamol] Chiang Mai Univ, Fac Dent, Dept Restorat Dent & Periodontol, Div Endodont, Chiang Mai, Thailand.
C3 University of Iowa; University of Iowa; University of Iowa; Chiang Mai
   University
RP Amendt, BA (corresponding author), Univ Iowa, Dept Anat & Cell Biol, Iowa City, IA 52242 USA.; Amendt, BA (corresponding author), Univ Iowa, Craniofacial Anomalies Res Ctr, Iowa City, IA 52242 USA.; Amendt, BA (corresponding author), Univ Iowa, Iowa Inst Oral Hlth Res, Iowa City, IA 52242 USA.
EM brad-amendt@uiowa.edu
RI Su, Dan/GYJ-1940-2022; Sun, Hongli/GYV-2770-2022
OI Su, Dan/0000-0002-5661-6774; Amendt, Brad A/0000-0001-6524-1006;
   krongbaramee, tadkamol/0000-0002-1755-1381
FU University of Iowa Carver College of Medicine; National Institutes of
   Health [DE026433, DE027569]
FX This work was supported by funds from the University of Iowa Carver
   College of Medicine and the National Institutes of Health grants,
   DE026433 to L.H. and DE027569 to B.A.A.
CR Akkouch A, 2019, HUM GENE THER, V30, P1405, DOI 10.1089/hum.2019.019
   Akkouch A, 2019, STEM CELLS DEV, V28, P1026, DOI 10.1089/scd.2019.0027
   Alluri R, 2019, J BIOMED MATER RES A, V107, P2174, DOI 10.1002/jbm.a.36727
   Altman GH, 2003, BIOMATERIALS, V24, P401, DOI 10.1016/S0142-9612(02)00353-8
   Arriaga MA, 2019, BIOTECHNOL J, V14, DOI 10.1002/biot.201900084
   Asgarpour K, 2020, CELL COMMUN SIGNAL, V18, DOI 10.1186/s12964-020-00650-6
   Baldwin P, 2019, J ORTHOP TRAUMA, V33, P203, DOI 10.1097/BOT.0000000000001420
   Balmayor ER, 2015, FRONT BIOENG BIOTECH, V3, DOI 10.3389/fbioe.2015.00009
   Bartel DP, 2004, CELL, V116, P281, DOI 10.1016/S0092-8674(04)00045-5
   Bulcha JT, 2021, SIGNAL TRANSDUCT TAR, V6, DOI 10.1038/s41392-021-00487-6
   Cao H, 2016, GENE THER, V23, P527, DOI 10.1038/gt.2016.22
   Cao HJ, 2013, DEVELOPMENT, V140, P3348, DOI 10.1242/dev.089193
   CAPLAN AI, 1991, J ORTHOP RES, V9, P641, DOI 10.1002/jor.1100090504
   Chang YL, 2000, J BIOMED MATER RES, V52, P270, DOI 10.1002/1097-4636(200011)52:2<270::AID-JBM5>3.0.CO;2-1
   Chen FM, 2016, PROG POLYM SCI, V53, P86, DOI 10.1016/j.progpolymsci.2015.02.004
   Chen L, 2014, STEM CELLS, V32, P902, DOI 10.1002/stem.1615
   Chen S, 2011, MOL BIOSYST, V7, P2841, DOI 10.1039/c1mb05147d
   Chu TMG, 2002, BIOMATERIALS, V23, P1283, DOI 10.1016/S0142-9612(01)00243-5
   Chung YI, 2007, J CONTROL RELEASE, V121, P91, DOI 10.1016/j.jconrel.2007.05.029
   Collino F, 2010, PLOS ONE, V5, DOI 10.1371/journal.pone.0011803
   Dang JM, 2006, ADV DRUG DELIVER REV, V58, P487, DOI 10.1016/j.addr.2006.03.001
   Dang M, 2017, BIOMATERIALS, V114, P1, DOI 10.1016/j.biomaterials.2016.10.049
   Deng Y, 2014, INVEST OPHTH VIS SCI, V55, P6016, DOI 10.1167/iovs.14-14977
   Deng Y, 2014, EUR CELLS MATER, V27, P13, DOI 10.22203/eCM.v027a02
   Deng Y, 2013, BIOMATERIALS, V34, P6717, DOI 10.1016/j.biomaterials.2013.05.042
   Duan LJ, 2018, CELL PHYSIOL BIOCHEM, V51, P1087, DOI 10.1159/000495489
   Ebert MS, 2012, CELL, V149, P515, DOI 10.1016/j.cell.2012.04.005
   Eliason S, 2020, FRONT PHYSIOL, V11, DOI 10.3389/fphys.2020.00780
   Eliason S, 2022, CLIN TRANSL MED, V12, DOI 10.1002/ctm2.1037
   Eskildsen T, 2011, P NATL ACAD SCI USA, V108, P6139, DOI 10.1073/pnas.1016758108
   Fallah A, 2021, BIOMED RES INT, V2021, DOI 10.1155/2021/7031492
   Feng L, 2020, MOL THER-NUCL ACIDS, V21, P1017, DOI 10.1016/j.omtn.2020.07.018
   Gangaraju VK, 2009, NAT REV MOL CELL BIO, V10, P116, DOI 10.1038/nrm2621
   Gao S, 2015, HUM MOL GENET, V24, P2330, DOI 10.1093/hmg/ddu750
   Gindin Y, 2015, FRONT GENET, V6, DOI 10.3389/fgene.2015.00233
   Godfrey TC, 2018, J BIOL CHEM, V293, P17646, DOI 10.1074/jbc.RA118.003052
   Greco SJ, 2007, P NATL ACAD SCI USA, V104, P15484, DOI 10.1073/pnas.0703037104
   Hassan MQ, 2010, P NATL ACAD SCI USA, V107, P19879, DOI 10.1073/pnas.1007698107
   Hong L, 2021, BONE, V144, DOI 10.1016/j.bone.2020.115789
   Hong L, 2016, PLOS ONE, V11, DOI 10.1371/journal.pone.0160915
   Hoseinzadeh S, 2016, IN VITRO CELL DEV-AN, V52, P479, DOI 10.1007/s11626-015-9992-x
   Inui M, 2018, NAT CELL BIOL, V20, P516, DOI 10.1038/s41556-018-0077-4
   James EN, 2019, TISSUE ENG PT A, V25, P12, DOI [10.1089/ten.tea.2017.0455, 10.1089/ten.TEA.2017.0455]
   Janko M, 2019, TISSUE ENG PT A, V25, P55, DOI [10.1089/ten.tea.2017.0479, 10.1089/ten.TEA.2017.0479]
   Jin HY, 2015, FRONT GENET, V6, DOI 10.3389/fgene.2015.00340
   John B, 2005, PLOS BIOL, V3, P1328, DOI 10.1371/journal.pbio.0030264
   Jordan M, 1996, NUCLEIC ACIDS RES, V24, P596, DOI 10.1093/nar/24.4.596
   Katas H, 2006, J CONTROL RELEASE, V115, P216, DOI 10.1016/j.jconrel.2006.07.021
   Khan QES, 2013, EUR J ORAL SCI, V121, P303, DOI 10.1111/eos.12056
   Kim EJ, 2014, J DENT RES, V93, P571, DOI 10.1177/0022034514529303
   Kim HK, 2006, J CELL BIOL, V174, P677, DOI 10.1083/jcb.200603008
   Kim S, 2018, BIOMACROMOLECULES, V19, P4239, DOI 10.1021/acs.biomac.8b01013
   Koh JT, 2008, J DENT RES, V87, P845, DOI 10.1177/154405910808700906
   Koh W, 2010, BMC GENOMICS, V11, DOI 10.1186/1471-2164-11-S1-S6
   Koolen PGL, 2016, PLAST RECONSTR SURG, V137, p808E, DOI 10.1097/PRS.0000000000002080
   Kou JH, 1997, J CONTROL RELEASE, V43, P123, DOI 10.1016/S0168-3659(96)01477-0
   Lam ATL, 2021, STEM CELL RES, V53, DOI 10.1016/j.scr.2021.102272
   Lee D, 2012, MATER SCI ENG B-ADV, V177, P289, DOI 10.1016/j.mseb.2011.11.001
   Lei L, 2019, J MATER CHEM B, V7, P2722, DOI 10.1039/c9tb00025a
   Levingstone TJ, 2019, NANOMATERIALS-BASEL, V9, DOI 10.3390/nano9111570
   Li CM, 2016, BIOMATERIALS, V110, P24, DOI 10.1016/j.biomaterials.2016.09.014
   Li HQ, 2010, J NEUROSCI, V30, P3254, DOI 10.1523/JNEUROSCI.4948-09.2010
   Li HL, 2018, AGING DIS, V9, P1058, DOI 10.14336/AD.2018.0214
   Li J, 2016, MOL THER-NUCL ACIDS, V5, DOI 10.1038/mtna.2016.62
   Li L, 2015, BIOMATERIALS, V37, P218, DOI 10.1016/j.biomaterials.2014.10.015
   Li Y, 2013, BIOMATERIALS, V34, P5048, DOI 10.1016/j.biomaterials.2013.03.052
   Li ZY, 2009, J BIOL CHEM, V284, P15676, DOI 10.1074/jbc.M809787200
   Liao YH, 2014, BIOMATERIALS, V35, P4901, DOI 10.1016/j.biomaterials.2014.02.055
   Linh NTB, 2020, J BIOMED MATER RES B, V108, P1363, DOI 10.1002/jbm.b.34485
   Liu Bin, 2012, Orthop Surg, V4, P139, DOI 10.1111/j.1757-7861.2012.00189.x
   Liu M, 2017, BONE RES, V5, DOI 10.1038/boneres.2017.14
   Liu XJ, 2022, EUR REV MED PHARMACO, V26, P4614, DOI 10.26355/eurrev_202207_29183
   Liu Z, 2018, MOL MED REP, V18, P5317, DOI 10.3892/mmr.2018.9596
   Lu GD, 2020, FRONT CELL DEV BIOL, V8, DOI 10.3389/fcell.2020.608521
   Luzi E, 2008, J BONE MINER RES, V23, P287, DOI [10.1359/jbmr.071011, 10.1359/JBMR.071011]
   Lv RF, 2019, BIOMED PHARMACOTHER, V116, DOI 10.1016/j.biopha.2019.108960
   Maisani M, 2017, J TISSUE ENG, V8, DOI 10.1177/2041731417712073
   Martinez J, 2002, CELL, V110, P563, DOI 10.1016/S0092-8674(02)00908-X
   Mathew B, 2020, GENE THER, V27, P196, DOI 10.1038/s41434-019-0117-0
   McLaughlin J, 2007, P NATL ACAD SCI USA, V104, P20501, DOI 10.1073/pnas.0710532105
   Mencia Castano Irene, 2019, Tissue Eng Part A, V25, P24, DOI 10.1089/ten.TEA.2017.0460
   MENEI P, 1993, BIOMATERIALS, V14, P470, DOI 10.1016/0142-9612(93)90151-Q
   Miszuk JM, 2018, APPL MATER TODAY, V10, P194, DOI 10.1016/j.apmt.2017.12.004
   Mitchell AC, 2016, ACTA BIOMATER, V30, P1, DOI 10.1016/j.actbio.2015.11.007
   Miyaki S, 2010, GENE DEV, V24, P1173, DOI 10.1101/gad.1915510
   Moncal KK, 2019, MAT SCI ENG C-MATER, V105, DOI 10.1016/j.msec.2019.110128
   Nakamura Y, 2012, APPL BIOCHEM BIOTECH, V166, P64, DOI 10.1007/s12010-011-9404-y
   Nooshabadi VT, 2018, J CELL BIOCHEM, V119, P8048, DOI 10.1002/jcb.26726
   O'Brien J, 2018, FRONT ENDOCRINOL, V9, DOI 10.3389/fendo.2018.00402
   Olton D, 2007, BIOMATERIALS, V28, P1267, DOI 10.1016/j.biomaterials.2006.10.026
   Orii Hisaya, 2005, Journal of Medical and Dental Sciences, V52, P51
   Oryan A, 2014, J ORTHOP SURG RES, V9, DOI 10.1186/1749-799X-9-18
   Peng B, 2015, ADV DRUG DELIVER REV, V88, P108, DOI 10.1016/j.addr.2015.05.014
   Perrone GS, 2014, NAT COMMUN, V5, DOI 10.1038/ncomms4385
   Qi PY, 2021, J CELL MOL MED, V25, P5744, DOI 10.1111/jcmm.16595
   Qureshi AT, 2015, ACTA BIOMATER, V12, P166, DOI 10.1016/j.actbio.2014.10.010
   Raftery R, 2013, MOLECULES, V18, P5611, DOI 10.3390/molecules18055611
   Ramamoorth M, 2015, J CLIN DIAGN RES, V9, pGE1, DOI 10.7860/JCDR/2015/10443.5394
   Remy MT, 2021, ACS BIOMATER SCI ENG, V7, P4521, DOI 10.1021/acsbiomaterials.0c01756
   Ries RJ, 2017, J DENT RES, V96, P1257, DOI 10.1177/0022034517716915
   ROSENBERG SA, 1990, NEW ENGL J MED, V323, P570, DOI 10.1056/NEJM199008303230904
   Sadeghi M, 2016, J MATER SCI-MATER M, V27, DOI 10.1007/s10856-016-5746-x
   Salinas CN, 2009, J DENT RES, V88, P681, DOI 10.1177/0022034509341553
   Santo VE, 2013, TISSUE ENG PART B-RE, V19, P308, DOI [10.1089/ten.TEB.2012.0138, 10.1089/ten.teb.2012.0138]
   SASAKI N, 1989, J BIOMECH, V22, P157, DOI 10.1016/0021-9290(89)90038-9
   Sawada K, 2018, ODONTOLOGY, V106, P398, DOI 10.1007/s10266-018-0352-7
   Sawyer AA, 2009, BIOMATERIALS, V30, P2479, DOI 10.1016/j.biomaterials.2008.12.055
   Sharp T, 2014, J BIOL CHEM, V289, P27327, DOI 10.1074/jbc.M114.575654
   Sheehy NT, 2010, DEVELOPMENT, V137, P4307, DOI 10.1242/dev.052647
   Shirazaki Parisa, 2017, Adv Biomed Res, V6, P105, DOI [10.4103/abr.abr_197_16, 10.4103/abr.abr_197_16]
   Slowing II, 2008, ADV DRUG DELIVER REV, V60, P1278, DOI 10.1016/j.addr.2008.03.012
   Sofia S, 2001, J BIOMED MATER RES, V54, P139, DOI 10.1002/1097-4636(200101)54:1<139::AID-JBM17>3.0.CO;2-7
   Sokilde R, 2015, RNA BIOL, V12, P787, DOI 10.1080/15476286.2015.1020270
   Son S, 2012, ACCOUNTS CHEM RES, V45, P1100, DOI 10.1021/ar200248u
   Suh DY, 2002, SPINE, V27, P353, DOI 10.1097/00007632-200202150-00006
   Sun TH, 2017, PLOS ONE, V12, DOI 10.1371/journal.pone.0171281
   Sun YX, 2017, SCI REP-UK, V7, DOI 10.1038/s41598-017-00466-4
   Suryawanshi H, 2015, JOVE-J VIS EXP, DOI 10.3791/53307
   Sweat M, 2021, STEM CELLS, V39, P761, DOI 10.1002/stem.3342
   Sweat Y, 2021, MOL THER-NUCL ACIDS, V26, P1148, DOI 10.1016/j.omtn.2021.10.021
   Tahmasebi A, 2020, J BIOMED MATER RES A, V108, P377, DOI 10.1002/jbm.a.36824
   Takamizawa J, 2004, CANCER RES, V64, P3753, DOI 10.1158/0008-5472.CAN-04-0637
   Tsai MS, 2007, STEM CELLS, V25, P2511, DOI 10.1634/stemcells.2007-0023
   Ulery BD, 2011, J POLYM SCI POL PHYS, V49, P832, DOI 10.1002/polb.22259
   Wang JX, 1998, BIOMATERIALS, V19, P1387, DOI 10.1016/S0142-9612(98)00014-3
   Wang M, 2003, BIOMATERIALS, V24, P2133, DOI 10.1016/S0142-9612(03)00037-1
   Wang Q, 2022, ACTA ODONTOL SCAND, V80, P140, DOI 10.1080/00016357.2021.1964593
   Wang ZL, 2015, MOL MED REP, V12, P3345, DOI 10.3892/mmr.2015.3795
   Weisgerber DW, 2015, BIOMATER SCI-UK, V3, P533, DOI [10.1039/c4bm00397g, 10.1039/C4BM00397G]
   Woldetsadik AD, 2017, ACS BIOMATER SCI ENG, V3, P2457, DOI 10.1021/acsbiomaterials.7b00301
   Wubneh A, 2018, ACTA BIOMATER, V80, P1, DOI 10.1016/j.actbio.2018.09.031
   Xie Q, 2017, SCI REP-UK, V7, DOI 10.1038/srep42840
   Xie Q, 2016, BIOMATERIALS, V75, P279, DOI 10.1016/j.biomaterials.2015.10.042
   Xu G, 2019, J ORTHOP SURG RES, V14, DOI 10.1186/s13018-019-1399-z
   Yang C, 2021, FRONT CELL DEV BIOL, V9, DOI 10.3389/fcell.2021.619842
   Yang L, 2018, ACS BIOMATER SCI ENG, V4, P3246, DOI 10.1021/acsbiomaterials.7b00780
   Yang W, 2021, STEM CELL RES THER, V12, DOI 10.1186/s13287-021-02438-y
   Yeo RWY, 2013, ADV DRUG DELIVER REV, V65, P336, DOI 10.1016/j.addr.2012.07.001
   Yin PY, 2020, ARCH MED SCI, V16, P1419, DOI 10.5114/aoms.2019.89979
   You ZW, 2011, BIOMATERIALS FOR TISSUE ENGINEERING APPLICATIONS: A REVIEW OF THE PAST AND FUTURE TRENDS, P75, DOI 10.1007/978-3-7091-0385-2_4
   Yu HD, 2010, CHEM COMMUN, V46, P6578, DOI 10.1039/c0cc01348j
   Yu HP, 2021, CELL PROLIFERAT, V54, DOI 10.1111/cpr.13054
   Zeng HC, 2017, NAT COMMUN, V8, DOI 10.1038/ncomms15000
   Zhang HJ, 2013, FRONT NEUROSCI-SWITZ, V6, DOI 10.3389/fnins.2012.00196
   Zhang ZC, 2014, MOL CANCER THER, V13, P1942, DOI 10.1158/1535-7163.MCT-13-1000
   Zhou B, 2020, INT J MOL MED, V46, P1571, DOI 10.3892/ijmm.2020.4694
   Zhou YX, 2018, ACTA PHARM SIN B, V8, P165, DOI 10.1016/j.apsb.2018.01.007
   Zhu M, 2015, BIOMATER SCI-UK, V3, P1236, DOI 10.1039/c5bm00132c
NR 148
TC 8
Z9 8
U1 0
U2 5
PU PORTLAND PRESS LTD
PI LONDON
PA 1ST FLR, 10 QUEEN STREET PLACE, LONDON, ENGLAND
SN 0300-5127
EI 1470-8752
J9 BIOCHEM SOC T
JI Biochem. Soc. Trans.
PD APR
PY 2023
VL 51
IS 2
BP 841
EP 854
DI 10.1042/BST20221448
EA APR 2023
PG 14
WC Biochemistry & Molecular Biology
WE Science Citation Index Expanded (SCI-EXPANDED)
SC Biochemistry & Molecular Biology
GA AS2J0
UT WOS:000974458000001
PM 37073783
OA Green Submitted
DA 2026-02-11
ER

PT J
AU Priedols, M
   Paidere, G
   Kaukis, P
   Bajo-Santos, C
   Spule, A
   Miscenko, A
   Mozolevskis, G
   Rimsa, R
   Abols, A
AF Priedols, Miks
   Paidere, Gunita
   Kaukis, Pauls
   Bajo-Santos, Cristina
   Spule, Arnita
   Miscenko, Antons
   Mozolevskis, Gatis
   Rimsa, Roberts
   Abols, Arturs
TI Single Step Isolation of Extracellular Vesicles from Large-Volume
   Samples with a Bifurcated A4F Microfluidic Device
SO JOVE-JOURNAL OF VISUALIZED EXPERIMENTS
LA English
DT Article
AB Extracellular vesicles (EVs) hold immense potential for various biomedical applications, including diagnostics, drug delivery, and regenerative medicine. Nevertheless, the current methodologies for isolating EVs present significant challenges, such as complexity, time consumption, and the need for bulky equipment, which hinders their clinical translation. To address these limitations, we aimed to develop an innovative microfluidic system based on cyclic olefin copolymer-offstoichiometry thiol-ene (COC-OSTE) for the efficient isolation of EVs from largevolume samples in a continuous manner. By utilizing size and buoyancy-based separation, the technology used in this study achieved a significantly narrower size distribution compared to existing approaches from urine and cell media samples, enabling the targeting of specific EV size fractions in future applications. Our innovative COC-OSTE microfluidic device design, utilizing bifurcated asymmetric flow field-flow fractionation technology, offers a straightforward and continuous EV isolation approach for large-volume samples. Furthermore, the potential for mass manufacturing of this microfluidic device offers scalability and consistency, making it feasible to integrate EV isolation into routine clinical diagnostics and industrial processes, where high consistency and throughput are essential requirements.
C1 [Priedols, Miks; Kaukis, Pauls; Bajo-Santos, Cristina; Miscenko, Antons; Abols, Arturs] Latvian Biomed Res & Study Ctr, Riga, Latvia.
   [Paidere, Gunita; Mozolevskis, Gatis; Rimsa, Roberts] Univ Latvia, Inst Solid State Phys, Riga, Latvia.
   [Spule, Arnita; Mozolevskis, Gatis; Rimsa, Roberts; Abols, Arturs] Cellbox labs LTD, Atari, Latvia.
   [Spule, Arnita] Riga Tech Univ, Inst Gen Chem Engn, Fac Mat Sci & Appl Chem, Riga, Latvia.
C3 Latvian Biomedical Research & Study Centre; University of Latvia; Riga
   Technical University
RP Bajo-Santos, C (corresponding author), Latvian Biomed Res & Study Ctr, Riga, Latvia.
EM cristina.bajo@biomed.lu.lv
RI ; Bajo Santos, Cristina/NNG-8283-2025
OI Spule, Arnita/0000-0002-4717-7474; Priedols, Miks/0009-0008-2800-902X;
   Abols, Arturs/0000-0001-9024-2000; 
FU European Union [739508]; Latvian Council of Science Project
   [lzp-2022/1-0373];  [lzp-2019/1-0142]
FX We thank all the donors who participated in this study, the staff of the
   Latvian Genome Database for providing the samples. The Institute of
   Solid -State Physics, University of Latvia as the Center of Excellence
   has received funding from the European Union's Horizon 2020 Framework
   Programme H2020- WIDESPREAD-01-2016-2017-TeamongPhase2 under grant
   agreement No. 739508, project CAMART2. This work was supported by The
   Latvian Council of Science Project No. lzp-2019/1-0142 and Project No:
   lzp-2022/1-0373.
CR Aragón IM, 2018, EUR UROL FOCUS, V4, P128, DOI 10.1016/j.euf.2016.11.001
   Bajo-Santos C, 2023, INT J MOL SCI, V24, DOI 10.3390/ijms24097971
   Borda E, 2023, BIOMATERIALS, V293, DOI 10.1016/j.biomaterials.2022.121979
   Bussooa A, 2022, Biosensors and Bioelectronics X, V11, P100198, DOI [10.1016/j.biosx.2022.100198, 10.1016/j.biosx.2022.100198, DOI 10.1016/J.BIOSX.2022.100198]
   Claridge B, 2021, FRONT CELL DEV BIOL, V09, DOI 10.3389/fcell.2021.734720
   Colombo M, 2014, ANNU REV CELL DEV BI, V30, P255, DOI 10.1146/annurev-cellbio-101512-122326
   Jia YW, 2022, THERANOSTICS, V12, P6548, DOI 10.7150/thno.74305
   Liangsupree T, 2021, J CHROMATOGR A, V1636, DOI 10.1016/j.chroma.2020.461773
   Priedols M, 2023, POLYMERS-BASEL, V15, DOI 10.3390/polym15040789
   Reshi QU, 2021, METHODS MOL BIOL, V2273, P201, DOI 10.1007/978-1-0716-1246-0_14
   Rezaie J, 2022, CELL COMMUN SIGNAL, V20, DOI 10.1186/s12964-022-00959-4
   Royo F, 2020, CELLS-BASEL, V9, DOI 10.3390/cells9091955
   Sandström N, 2015, J MICROMECH MICROENG, V25, DOI 10.1088/0960-1317/25/7/075002
   Sidhom K, 2020, INT J MOL SCI, V21, DOI 10.3390/ijms21186466
   Sticker D, 2020, ACS APPL MATER INTER, V12, P10080, DOI 10.1021/acsami.9b22050
   Talebjedi B, 2021, FRONT VET SCI, V7, DOI 10.3389/fvets.2020.620809
   Tang L, 2010, LAB CHIP, V10, P1274, DOI 10.1039/b924753j
   Théry C, 2018, J EXTRACELL VESICLES, V7, DOI 10.1080/20013078.2018.1535750
   Tricarico C., 2017, SMALL GTPASES, V8, P220, DOI 10.1080/21541248.2016.1215283
   van Meer BJ, 2017, BIOCHEM BIOPH RES CO, V482, P323, DOI 10.1016/j.bbrc.2016.11.062
   Wang ZG, 2022, BIOMED PHARMACOTHER, V153, DOI 10.1016/j.biopha.2022.113480
   Yáñez-Mó M, 2015, J EXTRACELL VESICLES, V4, DOI 10.3402/jev.v4.27066
   Zhang HY, 2019, NAT PROTOC, V14, P1027, DOI 10.1038/s41596-019-0126-x
NR 23
TC 0
Z9 0
U1 4
U2 25
PU JOURNAL OF VISUALIZED EXPERIMENTS
PI CAMBRIDGE
PA 1 ALEWIFE CENTER, STE 200, CAMBRIDGE, MA 02140 USA
SN 1940-087X
J9 JOVE-J VIS EXP
JI J. Vis. Exp.
PD FEB
PY 2024
IS 204
AR e66019
DI 10.3791/66019
PG 18
WC Multidisciplinary Sciences
WE Science Citation Index Expanded (SCI-EXPANDED)
SC Science & Technology - Other Topics
GA QJ3Y8
UT WOS:001220480600032
PM 38372371
DA 2026-02-11
ER

PT J
AU Abolgheit, S
   Abdelkader, S
   Aboushelib, M
   Omar, E
   Mehanna, R
AF Abolgheit, Salma
   Abdelkader, Sally
   Aboushelib, Moustafa
   Omar, Enas
   Mehanna, Radwa
TI Bone marrow-derived mesenchymal stem cells and extracellular vesicles
   enriched collagen chitosan scaffold in skin wound healing (a rat model)
SO JOURNAL OF BIOMATERIALS APPLICATIONS
LA English
DT Article
DE Collagen chitosan scaffold; extracellular vesicles; mesenchymal stem
   cells; tissue engineering; wound healing
ID TRANSPLANTATION; DRESSINGS; DEFECTS
AB Background Over the past ten years, regenerative medicine has focused on the regeneration and the reconstruction of damaged, diseased, or lost tissues and organs. Skin, being the largest organ in the human body, had attained a good attraction in this field. Delayed wound healing is one of the most challenging clinical medicine complications. This study aimed to evaluate the collagen chitosan scaffold's effect alone, or enriched with either bone marrow-derived mesenchymal stem cells (BM-MSCs) or their secreted extracellular vesicles (EVs) on the duration and quality of skin wound healing. Methods A full-thickness skin wound was induced on the back of 32 adult male Sprague-Dawley rats. The wounds were either covered with collagen chitosan scaffolds alone, scaffolds enriched with stem cells, or extracellular vesicles. Unprotected wounds were used as control. Healing duration, collagen deposition and alignment, CD 68+ macrophage count, and functional tensile strength of healed skin were assessed (alpha = 0.05, n = 8). Results The rate of skin healing was significantly accelerated in all treated groups compared to the control. Immuno-histochemical assessment of CD68+ macrophages showed enhanced macrophages count, in addition to higher collagen deposition and better collagen alignment in EVs and BM-MSCs treated groups compared to the control group. Higher tensile strength values reflected the better collagen deposition and alignment for these groups. EVs showed higher amounts of collagen deposition and better alignment compared to MSCs treated group. Conclusion The collagen chitosan scaffolds enriched with MSCs or their EVs improved wound healing and improved the quantity and remodeling of collagen with a better assignment to EVs.
C1 [Abolgheit, Salma; Abdelkader, Sally; Aboushelib, Moustafa; Omar, Enas] Alexandria Univ, Fac Dent, Alexandria, Egypt.
   [Mehanna, Radwa] Alexandria Univ, Fac Med, 71 Khalil El Khayat St, Alexandria 21500, Egypt.
C3 Egyptian Knowledge Bank (EKB); Alexandria University; Egyptian Knowledge
   Bank (EKB); Alexandria University
RP Mehanna, R (corresponding author), Alexandria Univ, Fac Med, 71 Khalil El Khayat St, Alexandria 21500, Egypt.
EM radwa.mehanna@alexmed.edu.eg
RI Mehanna, Radwa/J-6885-2019
OI Mehanna, Radwa/0000-0001-9048-4464
FU STDF
FX The author(s) disclosed receipt of the following financial support for
   the research, authorship, and/or publication of this article: This is to
   acknowledge the Center of Excellence for Research in Regenerative
   Medicine and its Application, CERRMA (STDF funded), for providing all
   needed equipment for the processing, characterization, and labeling of
   the bone marrow-derived stem cells under completely sterile conditions.
CR Bhat S, 2011, J R SOC INTERFACE, V8, P540, DOI 10.1098/rsif.2010.0455
   Bianchera A, 2014, J ANAL METHODS CHEM, V2014, DOI 10.1155/2014/808703
   Bradshaw AD, 2003, J INVEST DERMATOL, V120, P949, DOI 10.1046/j.1523-1747.2003.12241.x
   Chen Ming, 2009, Critical Reviews in Biomedical Engineering, V37, P399, DOI 10.1615/CritRevBiomedEng.v37.i4-5.50
   Chocarro-Wrona C, 2019, J EUR ACAD DERMATOL, V33, P484, DOI 10.1111/jdv.15391
   Chuo STY, 2018, J BIOMED SCI, V25, DOI 10.1186/s12929-018-0494-5
   Ferreira Andrea da Fonseca, 2018, Bioengineering-Basel, V6, P4, DOI 10.3390/bioengineering6010004
   Ferreira JN, 2019, J TISSUE ENG REGEN M, V13, P495, DOI 10.1002/term.2809
   Greening DW, 2015, METHODS MOL BIOL, V1295, P179, DOI 10.1007/978-1-4939-2550-6_15
   Grimsley Gerald R, 2004, Curr Protoc Protein Sci, VChapter 3, DOI 10.1002/0471140864.ps0301s33
   Held M, 2016, WOUNDS, V28, P334
   Hu L, 2016, SCI REP-UK, V6, DOI 10.1038/srep32993
   Kim BS, 2013, J BIOMED MATER RES A, V101, P1550, DOI 10.1002/jbm.a.34456
   Kumar A, 2016, INDIAN J MED RES, V143, P175, DOI 10.4103/0971-5916.180205
   Law JX, 2017, J TISSUE VIABILITY, V26, P208, DOI 10.1016/j.jtv.2017.05.003
   Li JL, 2019, THERANOSTICS, V9, P5839, DOI 10.7150/thno.34480
   Antonino RSCMD, 2017, MAR DRUGS, V15, DOI 10.3390/md15050141
   Mehanna RA, 2015, BIOMED RES INT, V2015, DOI 10.1155/2015/846062
   Mighri N, 2015, MATERIALS, V8, P7673, DOI 10.3390/ma8115413
   Moravvej H, 2016, J BURN CARE RES, V37, pE90, DOI 10.1097/BCR.0b013e31825aeac1
   Orouji Z, 2018, J DERMATOL SCI, V89, P52, DOI 10.1016/j.jdermsci.2017.10.007
   Pacak CA, 2011, TISSUE ENG PART C-ME, V17, P879, DOI [10.1089/ten.tec.2010.0720, 10.1089/ten.TEC.2010.0720]
   Parveen S, 2006, J STEM CELLS REGEN, V1, P8
   Payushina OV, 2018, B EXP BIOL MED+, V165, P572, DOI 10.1007/s10517-018-4215-6
   Pereira T, 2014, STEM CELLS INT, V2014, DOI 10.1155/2014/376918
   Qian SW, 2010, BMC DEV BIOL, V10, DOI 10.1186/1471-213X-10-47
   Rai Raj, 2015, J Int Oral Health, V7, P138
   Ti DD, 2015, J TRANSL MED, V13, DOI 10.1186/s12967-015-0642-6
   TILL JE, 1961, RADIAT RES, V14, P213, DOI 10.2307/3570892
   Than UTT, 2017, INT J MOL SCI, V18, DOI 10.3390/ijms18050956
   Xu Y, 2012, CLIN EXP DERMATOL, V37, P497, DOI 10.1111/j.1365-2230.2011.04260.x
   Yamagata Y, 2017, J ORAL MAXIL SURG, V75, P2144, DOI 10.1016/j.joms.2017.03.009
   Zahedi E, 2019, MAR DRUGS, V17, DOI 10.3390/md17010027
   Zhang M, 2014, CELL TRANSPLANT, V23, P1061, DOI 10.3727/096368913X666999
   Zhao SC, 2015, BIOMATERIALS, V53, P379, DOI 10.1016/j.biomaterials.2015.02.112
NR 35
TC 30
Z9 32
U1 0
U2 22
PU SAGE PUBLICATIONS LTD
PI LONDON
PA 1 OLIVERS YARD, 55 CITY ROAD, LONDON EC1Y 1SP, ENGLAND
SN 0885-3282
EI 1530-8022
J9 J BIOMATER APPL
JI J. Biomater. Appl.
PD JUL
PY 2021
VL 36
IS 1
BP 128
EP 139
AR 0885328220963920
DI 10.1177/0885328220963920
EA OCT 2020
PG 12
WC Engineering, Biomedical; Materials Science, Biomaterials
WE Science Citation Index Expanded (SCI-EXPANDED)
SC Engineering; Materials Science
GA SW0MK
UT WOS:000578375600001
PM 33019853
DA 2026-02-11
ER

PT J
AU Gugliandolo, A
   Fonticoli, L
   Trubiani, O
   Rajan, TS
   Marconi, GD
   Bramanti, P
   Mazzon, E
   Pizzicannella, J
   Diomede, F
AF Gugliandolo, Agnese
   Fonticoli, Luigia
   Trubiani, Oriana
   Rajan, Thangavelu S.
   Marconi, Guya D.
   Bramanti, Placido
   Mazzon, Emanuela
   Pizzicannella, Jacopo
   Diomede, Francesca
TI Oral Bone Tissue Regeneration: Mesenchymal Stem Cells, Secretome, and
   Biomaterials
SO INTERNATIONAL JOURNAL OF MOLECULAR SCIENCES
LA English
DT Review
DE tissue engineering; regenerative medicine; biomaterials;
   biocompatibility; scaffold; tissue repair; dentistry
ID ENGINEERED EXTRACELLULAR VESICLES; MARROW STROMAL CELLS;
   PERIODONTAL-LIGAMENT; CONDITIONED MEDIUM; HYDROXYAPATITE SCAFFOLD;
   COMPOSITE SCAFFOLDS; ANIMAL-MODELS; PHOSPHATE; DELIVERY; OSTEOGENESIS
AB In the last few decades, tissue engineering has become one of the most studied medical fields. Even if bone shows self-remodeling properties, in some cases, due to injuries or anomalies, bone regeneration can be required. In particular, oral bone regeneration is needed in the dentistry field, where the functional restoration of tissues near the tooth represents a limit for many dental implants. In this context, the application of biomaterials and mesenchymal stem cells (MSCs) appears promising for bone regeneration. This review focused on in vivo studies that evaluated bone regeneration using biomaterials with MSCs. Different biocompatible biomaterials were enriched with MSCs from different sources. These constructs showed an enhanced bone regenerative power in in vivo models. However, we discussed also a future perspective in tissue engineering using the MSC secretome, namely the conditioned medium and extracellular vesicles. This new approach has already shown promising results for bone tissue regeneration in experimental models.
C1 [Gugliandolo, Agnese; Bramanti, Placido; Mazzon, Emanuela] IRCCS Ctr Neurolesi Bonino Pulejo, Dept Expt Neurol, Via Provinciale Palermo, I-98124 Messina, Italy.
   [Fonticoli, Luigia; Trubiani, Oriana; Diomede, Francesca] Univ G dAnnunzio, Dept Innovat Technol Med & Dent, Via Vestini 31, I-66100 Chieti, Italy.
   [Rajan, Thangavelu S.] Karpagam Acad Higher Educ, Sch Life Sci, Dept Biotechnol, Coimbatore 641021, Tamil Nadu, India.
   [Marconi, Guya D.] Univ G dAnnunzio, Dept Med Oral & Biotechnol Sci, Via Vestini 31, I-66100 Chieti, Italy.
   [Pizzicannella, Jacopo] ASL 02 Lanciano Vasto Chieti, Ss Annunziata Hosp, I-66100 Chieti, Italy.
C3 IRCCS Bonino Pulejo; G d'Annunzio University of Chieti-Pescara; Karpagam
   Academy of Higher Education (KAHE); G d'Annunzio University of
   Chieti-Pescara
RP Mazzon, E (corresponding author), IRCCS Ctr Neurolesi Bonino Pulejo, Dept Expt Neurol, Via Provinciale Palermo, I-98124 Messina, Italy.
EM agnese.gugliandolo@irccsme.it; luigia.fonticoli@unich.it;
   oriana.trubiani@unich.it; tsrajanpillai@gmail.com;
   guya.marconi@unich.it; placido.bramanti@irccsme.it;
   emanuela.mazzon@irccsme.it; jacopo.pizzicannella@unich.it;
   francesca.diomede@unich.it
RI mazzon, emanuela/AAL-4334-2020; DIOMEDE, Francesca/AAL-6840-2020;
   Bramanti, Placido/K-5117-2016; THANGAVELU, SOUNDARA RAJAN/J-9840-2016;
   GUGLIANDOLO, AGNESE/AAA-5466-2019
OI mazzon, emanuela/0000-0002-5073-717X; DIOMEDE,
   Francesca/0000-0002-0384-6509; Bramanti, Placido/0000-0003-0394-8166;
   Pizzicannella, Jacopo/0000-0003-3318-3758; THANGAVELU, SOUNDARA
   RAJAN/0000-0001-8728-6176; GUGLIANDOLO, AGNESE/0000-0002-7868-3353
FU Ministry of Health, Italy, of IRCCS Centro Neurolesi Bonino Pulejo; 
   [OT60/2018];  [FD60/2020];  [GDM60/2019]
FX This research was funded by O.T., F.D. and G.D.M. ex60% Research Funds,
   grant number OT60/2018, FD60/2020 and GDM60/2019 and by Current Research
   Funds 2020, Ministry of Health, Italy, of IRCCS Centro Neurolesi Bonino
   Pulejo.
CR Aamodt JM, 2016, BIOMATERIALS, V86, P68, DOI 10.1016/j.biomaterials.2016.02.003
   Abbasi N, 2020, J SCI-ADV MATER DEV, V5, P1, DOI 10.1016/j.jsamd.2020.01.007
   Abou Neel EA, 2014, J DENT, V42, P915, DOI 10.1016/j.jdent.2014.05.008
   Al-Hezaimi K, 2016, INT J ORAL SCI, V8, P7, DOI 10.1038/ijos.2015.34
   Al-Qadhi G, 2020, TISSUE CELL, V63, DOI 10.1016/j.tice.2019.101325
   Ansari S, 2017, ACTA BIOMATER, V60, P181, DOI 10.1016/j.actbio.2017.07.017
   Atalayin C, 2016, BRAZ ORAL RES, V30, DOI 10.1590/1807-3107BOR-2016.vol30.0120
   Bai X, 2018, BIOACT MATER, V3, P401, DOI 10.1016/j.bioactmat.2018.05.006
   Becquart P, 2012, TISSUE ENG PT A, V18, P2084, DOI [10.1089/ten.tea.2011.0690, 10.1089/ten.TEA.2011.0690]
   Berebichez-Fridman Roberto, 2018, Sultan Qaboos Univ Med J, V18, pe264, DOI [10.18295/squmj.2018.18.03.002, 10.18295/squmj.2018.18.03.002]
   Bogatcheva NV, 2019, BIOCHEMISTRY-MOSCOW+, V84, P1375, DOI 10.1134/S0006297919110129
   Brown C, 2019, J TISSUE ENG REGEN M, V13, P1738, DOI 10.1002/term.2914
   Calabrese G, 2016, PLOS ONE, V11, DOI 10.1371/journal.pone.0151181
   Ceccarelli G, 2017, STEM CELLS INT, V2017, DOI 10.1155/2017/4585401
   Chen S, 2019, CELL PROLIFERAT, V52, DOI 10.1111/cpr.12669
   Chen WC, 2018, J TISSUE ENG REGEN M, V12, P191, DOI 10.1002/term.2395
   Chew JRJ, 2019, ACTA BIOMATER, V89, P252, DOI 10.1016/j.actbio.2019.03.021
   Chiricosta L, 2020, FRONT GENET, V11, DOI 10.3389/fgene.2020.00582
   Chocholata P, 2019, MATERIALS, V12, DOI 10.3390/ma12040568
   Cooper LF, 2020, FRONT PHYSIOL, V10, DOI 10.3389/fphys.2019.01569
   Denry I, 2010, MATERIALS, V3, P351, DOI 10.3390/ma3010351
   Diomede F, 2020, INT J MOL SCI, V21, DOI 10.3390/ijms21093242
   Diomede F, 2018, INT J NANOMED, V13, P3805, DOI 10.2147/IJN.S162836
   Diomede F, 2018, STEM CELL RES THER, V9, DOI 10.1186/s13287-018-0850-0
   Diomede F, 2018, INT J MOL SCI, V19, DOI 10.3390/ijms19041022
   Diomede F, 2018, INT J MOL SCI, V19, DOI 10.3390/ijms19020329
   Dominici M, 2006, CYTOTHERAPY, V8, P315, DOI 10.1080/14653240600855905
   Dong CJ, 2016, POLYMERS-BASEL, V8, DOI 10.3390/polym8020042
   Earthman James C, 2006, Dent Clin North Am, V50, P229, DOI 10.1016/j.cden.2005.11.010
   El Bialy I, 2017, PHARM RES-DORDR, V34, P1152, DOI 10.1007/s11095-017-2147-x
   El Moshy S, 2020, STEM CELLS INT, V2020, DOI 10.1155/2020/7593402
   Eleuteri S, 2019, INT J MOL SCI, V20, DOI 10.3390/ijms20184597
   Ercal Pinar, 2020, Adv Exp Med Biol, V1288, P61, DOI 10.1007/5584_2020_505
   Fahimipour F, 2019, DENT MATER, V35, P990, DOI 10.1016/j.dental.2019.04.004
   Fan JB, 2021, BIOMATERIALS, V264, DOI 10.1016/j.biomaterials.2020.120445
   Ferracini R, 2018, PHARMACEUTICS, V10, DOI 10.3390/pharmaceutics10030122
   Freitas GP, 2017, CALCIFIED TISSUE INT, V101, P312, DOI 10.1007/s00223-017-0282-3
   Gan L, 2020, STEM CELLS INT, V2020, DOI 10.1155/2020/8864572
   Garg T, 2012, CRIT REV THER DRUG, V29, P1, DOI 10.1615/CritRevTherDrugCarrierSyst.v29.i1.10
   Ge Q, 2018, MOL CELLS, V41, P1016, DOI 10.14348/molcells.2018.1001
   Giannoni P, 2010, TISSUE ENG PT A, V16, P489, DOI [10.1089/ten.tea.2009.0041, 10.1089/ten.TEA.2009.0041]
   Giuliani A, 2020, APPL SCI-BASEL, V10, DOI 10.3390/app10072336
   Gloria A, 2010, J APPL BIOMATER BIOM, V8, P57
   González-Gil AB, 2019, J TISSUE ENG REGEN M, V13, P742, DOI 10.1002/term.2821
   González-González A, 2020, WORLD J STEM CELLS, V12, P1529, DOI 10.4252/wjsc.v12.i12.1529
   Granz CL, 2020, WORLD J STEM CELLS, V12, P897, DOI 10.4252/wjsc.v12.i9.897
   Gupte MJ, 2018, ACTA BIOMATER, V82, P1, DOI 10.1016/j.actbio.2018.10.016
   Gutiérrez-Quintero JG, 2020, ORAL MAXILLOFAC SURG, V24, P485, DOI 10.1007/s10006-020-00862-7
   Hasani-Sadrabadi MM, 2020, SCI TRANSL MED, V12, DOI 10.1126/scitranslmed.aay6853
   Hiraki T, 2020, ORAL DIS, V26, P381, DOI 10.1111/odi.13244
   Huang CC, 2021, ACTA BIOMATER, V126, P199, DOI 10.1016/j.actbio.2021.03.030
   Huang CC, 2020, ACTA BIOMATER, V109, P182, DOI 10.1016/j.actbio.2020.04.017
   Hwang SJ, 2018, J BIOMED MATER RES A, V106, P311, DOI 10.1002/jbm.a.36224
   Jafari M, 2017, J BIOMED MATER RES B, V105, P431, DOI 10.1002/jbm.b.33547
   Kantarci A, 2015, PERIODONTOL 2000, V68, P66, DOI 10.1111/prd.12052
   Katagiri W, 2017, IMPLANT DENT, V26, P607, DOI 10.1097/ID.0000000000000618
   Katagiri W, 2017, CELL PROLIFERAT, V50, DOI 10.1111/cpr.12333
   Katagiri W, 2017, MAX PLAST RECONSTR S, V39
   Katagiri W, 2016, HEAD FACE MED, V12, DOI 10.1186/s13005-016-0101-5
   Khojasteh A, 2017, J BIOMED MATER RES B, V105, P1767, DOI 10.1002/jbm.b.33707
   Kim TH, 2016, NANOSCALE, V8, P8300, DOI 10.1039/c5nr07933k
   Kumar LP, 2019, CYTOKINE GROWTH F R, V46, P1, DOI 10.1016/j.cytogfr.2019.04.002
   Lee DJ, 2019, ORTHOD CRANIOFAC RES, V22, P127, DOI 10.1111/ocr.12261
   Lee DJ, 2017, SCI REP-UK, V7, DOI 10.1038/s41598-017-13326-y
   Li WY, 2018, ACS APPL MATER INTER, V10, P5240, DOI 10.1021/acsami.7b17620
   Li XW, 2019, INT J MED SCI, V16, P1007, DOI 10.7150/ijms.31966
   Lin H, 2021, MATERIALS, V14, DOI 10.3390/ma14010235
   Liu AQ, 2021, BIOMATERIALS, V272, DOI 10.1016/j.biomaterials.2021.120718
   Liu L, 2021, TISSUE ENG PT A, V27, P962, DOI [10.1089/ten.tea.2020.0141, 10.1089/ten.TEA.2020.0141]
   Liu X, 2016, ACTA BIOMATER, V42, P378, DOI 10.1016/j.actbio.2016.06.019
   Liu X, 2016, ARCH ORAL BIOL, V64, P102, DOI 10.1016/j.archoralbio.2016.01.004
   Loh QL, 2013, TISSUE ENG PART B-RE, V19, P485, DOI [10.1089/ten.teb.2012.0437, 10.1089/ten.TEB.2012.0437]
   Ma ZJ, 2020, WORLD J STEM CELLS, V12, P814, DOI 10.4252/wjsc.v12.i8.814
   Malek-Khatabi A, 2020, ACTA BIOMATER, V108, P326, DOI 10.1016/j.actbio.2020.03.008
   Manassero M, 2016, TISSUE ENG PT A, V22, P534, DOI [10.1089/ten.tea.2015.0346, 10.1089/ten.TEA.2015.0346]
   Matichescu A, 2020, MATERIALS, V13, DOI 10.3390/ma13225303
   Mehrotra Divya, 2020, J Oral Biol Craniofac Res, V10, P680, DOI [10.1016/j.jobcr.2020.09.006, 10.1016/j.jobcr.2020.09.006]
   Mohanram Y, 2020, CYTOTECHNOLOGY, V72, P715, DOI 10.1007/s10616-020-00414-7
   Nagata M, 2017, TISSUE ENG PT A, V23, P367, DOI [10.1089/ten.TEA.2016.0274, 10.1089/ten.tea.2016.0274]
   Nawaz M, 2016, STEM CELLS INT, V2016, DOI 10.1155/2016/1073140
   Nikolova MP, 2019, BIOACT MATER, V4, P271, DOI 10.1016/j.bioactmat.2019.10.005
   Ogata K, 2018, JBMR PLUS, V2, P69, DOI 10.1002/jbm4.10013
   Ogisu K, 2020, CYTOTHERAPY, V22, P543, DOI 10.1016/j.jcyt.2020.05.008
   Park HS, 2018, HEAD NECK-J SCI SPEC, V40, P526, DOI 10.1002/hed.25004
   Park JY, 2020, INT J MOL SCI, V21, DOI 10.3390/ijms21113767
   Park JC, 2016, J BIOMED MATER RES B, V104, P515, DOI 10.1002/jbm.b.33416
   Piard C, 2019, BIOMATERIALS, V222, DOI 10.1016/j.biomaterials.2019.119423
   Pizzicannella J, 2019, INT J MOL SCI, V20, DOI 10.3390/ijms20133256
   Pizzicannella J, 2019, FRONT PHYSIOL, V10, DOI 10.3389/fphys.2019.00512
   Prabha RD, 2020, MAT SCI ENG C-MATER, V109, DOI 10.1016/j.msec.2019.110427
   Prabha RD, 2018, J TISSUE ENG REGEN M, V12, pE1537, DOI 10.1002/term.2579
   Prahasanti C, 2019, IRAN J MED SCI, V44, P415, DOI 10.30476/IJMS.2019.44962
   Probst FA, 2020, SCI REP-UK, V10, DOI 10.1038/s41598-020-59038-8
   Qiu JL, 2020, STEM CELL RES THER, V11, DOI 10.1186/s13287-019-1546-9
   Rahmati M, 2018, ADV EXP MED BIOL, V1119, P1, DOI 10.1007/5584_2018_278
   Rajan TS, 2016, SCI REP-UK, V6, DOI 10.1038/srep38743
   Rather HA, 2019, MAT SCI ENG C-MATER, V103, DOI 10.1016/j.msec.2019.109761
   Reddy MSB, 2021, POLYMERS-BASEL, V13, DOI 10.3390/polym13071105
   Rico-Llanos GA, 2021, POLYMERS-BASEL, V13, DOI 10.3390/polym13040599
   Saberianpour S, 2018, J BIOL ENG, V12, DOI 10.1186/s13036-018-0133-4
   Sakaguchi K, 2017, BIOCHEM BIOPH RES CO, V484, P100, DOI 10.1016/j.bbrc.2017.01.065
   Sanchez-Casanova S, 2020, BIOMATERIALS, V241, DOI 10.1016/j.biomaterials.2020.119909
   Semyari H, 2016, CELL TISSUE BANK, V17, P69, DOI 10.1007/s10561-015-9518-5
   Silvestro S, 2020, GENES-BASEL, V11, DOI 10.3390/genes11020118
   Sorushanova A, 2019, ADV MATER, V31, DOI 10.1002/adma.201801651
   Stigler RG, 2019, NANOMED-NANOTECHNOL, V16, P250, DOI 10.1016/j.nano.2018.08.015
   Struillou X, 2010, OPEN DENT J, V4, P37, DOI 10.2174/1874210601004010037
   Stutz C, 2020, NANOMATERIALS-BASEL, V10, DOI 10.3390/nano10091774
   Swanson WB, 2020, ACTA BIOMATER, V118, P215, DOI 10.1016/j.actbio.2020.09.052
   Takeuchi R, 2019, PLOS ONE, V14, DOI 10.1371/journal.pone.0225472
   Tatullo M, 2015, INT J MED SCI, V12, P72, DOI 10.7150/ijms.10706
   Thorpe Abbey A, 2018, Oncotarget, V9, P18277, DOI [10.18632/oncotarget.24813, 10.18632/oncotarget.24813]
   Trubiani O, 2019, INT J MOL SCI, V20, DOI 10.3390/ijms20204987
   Trubiani O, 2019, STEM CELLS DEV, V28, P995, DOI 10.1089/scd.2019.0025
   Tsiapalis D, 2020, CELLS-BASEL, V9, DOI 10.3390/cells9040991
   Turnbull G, 2018, BIOACT MATER, V3, P278, DOI 10.1016/j.bioactmat.2017.10.001
   Vaquette C, 2019, J DENT RES, V98, P673, DOI 10.1177/0022034519837967
   Vasanthan J, 2021, CELLS-BASEL, V10, DOI 10.3390/cells10010054
   Wang F, 2017, J ORAL PATHOL MED, V46, P528, DOI 10.1111/jop.12507
   Wang HZ, 2021, ACTA BIOMATER, V123, P364, DOI 10.1016/j.actbio.2020.12.056
   Wang P, 2016, DENT MATER, V32, P252, DOI 10.1016/j.dental.2015.11.019
   Wang T, 2018, BIOMATERIALS, V182, P279, DOI 10.1016/j.biomaterials.2018.08.028
   Wang ZS, 2016, SCI REP-UK, V6, DOI 10.1038/srep28126
   Watanabe J, 2018, BIOMATERIALS, V185, P25, DOI 10.1016/j.biomaterials.2018.08.055
   Williams DF, 2009, BIOMATERIALS, V30, P5897, DOI 10.1016/j.biomaterials.2009.07.027
   Yang C, 2019, STEM CELL RES THER, V10, DOI 10.1186/s13287-019-1168-2
   Yin B, 2021, STEM CELLS INT, V2021, DOI 10.1155/2021/6696894
   Zang SQ, 2016, J PERIODONTOL, V87, P971, DOI 10.1902/jop.2016.150504
   Zhang R, 2019, BIOMED RES INT, V2019, DOI 10.1155/2019/7343957
   Zhao XN, 2019, FUTURE MED CHEM, V11, P1777, DOI 10.4155/fmc-2018-0347
   Zhou LL, 2020, STEM CELLS INT, V2020, DOI 10.1155/2020/1327405
   Zhu Y, 2021, MACROMOL BIOSCI, V21, DOI 10.1002/mabi.202000365
NR 132
TC 82
Z9 91
U1 2
U2 39
PU MDPI
PI BASEL
PA MDPI AG, Grosspeteranlage 5, CH-4052 BASEL, SWITZERLAND
SN 1661-6596
EI 1422-0067
J9 INT J MOL SCI
JI Int. J. Mol. Sci.
PD MAY
PY 2021
VL 22
IS 10
AR 5236
DI 10.3390/ijms22105236
PG 27
WC Biochemistry & Molecular Biology; Chemistry, Multidisciplinary
WE Science Citation Index Expanded (SCI-EXPANDED)
SC Biochemistry & Molecular Biology; Chemistry
GA SS8JU
UT WOS:000661999700001
PM 34063438
OA Green Submitted, gold
DA 2026-02-11
ER

PT J
AU Ma, YF
   Sun, LL
   Zhang, JJ
   Chiang, CL
   Pan, JJ
   Wang, XY
   Kwak, KJ
   Li, H
   Zhao, RL
   Rima, XY
   Zhang, C
   Zhang, AA
   Liu, YT
   He, ZR
   Hansford, D
   Reategui, E
   Liu, CS
   Lee, AS
   Yuan, Y
   Lee, LJ
AF Ma, Yifan
   Sun, Lili
   Zhang, Jingjing
   Chiang, Chi-ling
   Pan, Junjie
   Wang, Xinyu
   Kwak, Kwang Joo
   Li, Hong
   Zhao, Renliang
   Rima, Xilal Y.
   Zhang, Chi
   Zhang, Anan
   Liu, Yutong
   He, Zirui
   Hansford, Derek
   Reategui, Eduardo
   Liu, Changsheng
   Lee, Andrew S.
   Yuan, Yuan
   Lee, Ly James
TI Exosomal mRNAs for Angiogenic-Osteogenic Coupled Bone Repair
SO ADVANCED SCIENCE
LA English
DT Article
DE PEGylated poly (glycerol sebacate) acrylate (PEGS-A) hydrogel; small
   extracellular vesicles carrying therapeutic mRNAs and associated
   microRNAs; track-etched membrane-based nanoelectroporation (TM-nanoEP);
   vascular endothelial growth factor A (VEGF-A); bone morphogenetic
   protein 2 (BMP-2) mRNAs coupled angiogenic-osteogenic regeneration
ID EXTRACELLULAR VESICLES; DELIVERY; GROWTH; CARGO; CELLS
AB Regenerative medicine in tissue engineering often relies on stem cells and specific growth factors at a supraphysiological dose. These approaches are costly and may cause severe side effects. Herein, therapeutic small extracellular vesicles (t-sEVs) endogenously loaded with a cocktail of human vascular endothelial growth factor A (VEGF-A) and human bone morphogenetic protein 2 (BMP-2) mRNAs within a customized injectable PEGylated poly (glycerol sebacate) acrylate (PEGS-A) hydrogel for bone regeneration in rats with challenging femur critical-size defects are introduced. Abundant t-sEVs are produced by a facile cellular nanoelectroporation system based on a commercially available track-etched membrane (TM-nanoEP) to deliver plasmid DNAs to human adipose-derived mesenchymal stem cells (hAdMSCs). Upregulated microRNAs associated with the therapeutic mRNAs are enriched in t-sEVs for enhanced angiogenic-osteogenic regeneration. Localized and controlled release of t-sEVs within the PEGS-A hydrogel leads to the retention of therapeutics in the defect site for highly efficient bone regeneration with minimal low accumulation in other organs.
   This study describes an easily scalable and cost-effective method to produce abundant therapeutic small extracellular vesicles (t-sEVs) carrying a cocktail of functional mRNAs (VEGF-A and BMP-2) within a customized injectable PEGylated poly (glycerol sebacate) acrylate (PEGS-A) hydrogel cage for coupling bone regeneration in rats that have challenging femur critical-size defects.image
C1 [Ma, Yifan; Hansford, Derek; Lee, Ly James] Ohio State Univ, Dept Biomed Engn, Columbus, OH 43210 USA.
   [Ma, Yifan; Zhang, Jingjing; Chiang, Chi-ling; Pan, Junjie; Wang, Xinyu; Li, Hong; Rima, Xilal Y.; Reategui, Eduardo; Yuan, Yuan; Lee, Ly James] Ohio State Univ, William G Lowrie Dept Chem & Biomol Engn, Columbus, OH 43210 USA.
   [Sun, Lili; Zhang, Anan; Liu, Yutong; He, Zirui; Liu, Changsheng; Yuan, Yuan] East China Univ Sci & Technol, Key Lab Ultrafine Mat, Minist Educ, Shanghai 200237, Peoples R China.
   [Sun, Lili; Zhang, Anan; Liu, Yutong; He, Zirui; Liu, Changsheng; Yuan, Yuan] East China Univ Sci & Technol, Frontiers Sci Ctr Materiobiol & Dynam Chem, Shanghai 200237, Peoples R China.
   [Kwak, Kwang Joo] Spot Biosyst Ltd, Palo Alto, CA 94305 USA.
   [Zhao, Renliang] Shanghai Jiao Tong Univ Affiliated Peoples Hosp 6, Dept Orthoped Surg, Shanghai 200233, Peoples R China.
   [Zhao, Renliang] Shanghai Jiao Tong Univ Affiliated Peoples Hosp 6, Shanghai Inst Microsurg Extrem, Shanghai 200233, Peoples R China.
   [Zhang, Chi] Ohio State Univ, Coll Pharm, Columbus, OH 43210 USA.
   [Lee, Andrew S.] Peking Univ Shenzhen Grad Sch, Sch Chem Biol & Biotechnol, Shenzhen 518055, Peoples R China.
   [Lee, Andrew S.] Shenzhen Bay Lab, Inst Canc Res, Shenzhen 518132, Peoples R China.
C3 University System of Ohio; Ohio State University; University System of
   Ohio; Ohio State University; East China University of Science &
   Technology; East China University of Science & Technology; Shanghai Jiao
   Tong University; Shanghai Jiao Tong University; University System of
   Ohio; Ohio State University; Peking University Shenzhen Graduate School
   (PKU Shenzhen); Shenzhen Bay Laboratory
RP Lee, LJ (corresponding author), Ohio State Univ, Dept Biomed Engn, Columbus, OH 43210 USA.; Yuan, Y; Lee, LJ (corresponding author), Ohio State Univ, William G Lowrie Dept Chem & Biomol Engn, Columbus, OH 43210 USA.; Yuan, Y (corresponding author), East China Univ Sci & Technol, Key Lab Ultrafine Mat, Minist Educ, Shanghai 200237, Peoples R China.; Yuan, Y (corresponding author), East China Univ Sci & Technol, Frontiers Sci Ctr Materiobiol & Dynam Chem, Shanghai 200237, Peoples R China.
EM yyuan@ecust.edu.cn; lee.31@osu.edu
RI KWAK, KWANG/AAR-2592-2021; Chiang, Chi-Ling/HRB-5240-2023; Wang,
   Xinyu/PDY-5015-2025; he, zirui/AFZ-4741-2022; Ma, Yifan/AAB-4406-2019;
   Pan, Junjie/HTT-4377-2023; Zhang, An-An/GYV-0139-2022
OI Reátegui, Eduardo/0000-0002-8271-8205; Ma, Yifan/0000-0002-9371-4365; 
FU This work was partially supported by the National Natural Science
   Foundation of China (NSFC 32271401 and NSFC 31971264), Basic Science
   Center Project of National Natural Science Foundation of China
   (T2288102), and Outstanding Technical Leader of Shanghai i [NSFC
   32271401, NSFC 31971264]; National Natural Science Foundation of China
   [T2288102]; Basic Science Center Project of National Natural Science
   Foundation of China; Outstanding Technical Leader of Shanghai in 2022
FX This work was partially supported by the National Natural Science
   Foundation of China (NSFC 32271401 and NSFC 31971264), Basic Science
   Center Project of National Natural Science Foundation of China
   (T2288102), and Outstanding Technical Leader of Shanghai in 2022.
CR Alvarez-Erviti L, 2011, NEUROBIOL DIS, V42, P360, DOI 10.1016/j.nbd.2011.01.029
   Ambattu LA, 2020, COMMUN BIOL, V3, DOI 10.1038/s42003-020-01277-6
   [Anonymous], 2011, TISSUE ENG PT A, V17, P1389
   Bebelman MP, 2020, NAT PROTOC, V15, P102, DOI 10.1038/s41596-019-0245-4
   Bishop GB, 2007, INT ORTHOP, V31, P721, DOI 10.1007/s00264-007-0424-8
   Buratta S, 2020, INT J MOL SCI, V21, DOI 10.3390/ijms21072576
   Chen EM, 2015, FEBS LETT, V589, P4088, DOI 10.1016/j.febslet.2015.11.021
   Cheng LS, 2022, NAT REV DRUG DISCOV, V21, P379, DOI 10.1038/s41573-022-00410-w
   Doyle LM, 2019, CELLS-BASEL, V8, DOI 10.3390/cells8070727
   Fan JB, 2020, ACS NANO, V14, P11973, DOI 10.1021/acsnano.0c05122
   Geng YN, 2021, COMMUN BIOL, V4, DOI 10.1038/s42003-020-01606-9
   Guillermo BF, 2021, NAT PROTOC, V16, P3163, DOI 10.1038/s41596-021-00551-z
   Han YH, 2021, PROCESSES, V9, DOI 10.3390/pr9020356
   Hang K, 2018, CELL STRESS CHAPERON, V23, P1153, DOI 10.1007/s12192-018-0932-z
   Herrmann IK, 2021, NAT NANOTECHNOL, V16, P748, DOI 10.1038/s41565-021-00931-2
   Hou XC, 2021, NAT REV MATER, V6, P1078, DOI 10.1038/s41578-021-00358-0
   Huang JH, 2021, NANOSCALE, V13, P8740, DOI 10.1039/d1nr01314a
   James AW, 2016, TISSUE ENG PART B-RE, V22, P284, DOI [10.1089/ten.TEB.2015.0357, 10.1089/ten.teb.2015.0357]
   Kamerkar S, 2017, NATURE, V546, P498, DOI 10.1038/nature22341
   Kojima R, 2018, NAT COMMUN, V9, DOI 10.1038/s41467-018-03733-8
   Laplante M, 2012, CELL, V149, P274, DOI 10.1016/j.cell.2012.03.017
   Liu AQ, 2021, BIOMATERIALS, V272, DOI 10.1016/j.biomaterials.2021.120718
   Liu XL, 2017, NANOSCALE, V9, P4430, DOI 10.1039/c7nr00352h
   Liu YX, 2019, DOSE-RESPONSE, V17, DOI 10.1177/1559325819892702
   Ma YF, 2021, CHEM ENG J, V411, DOI 10.1016/j.cej.2021.128541
   Ma YF, 2021, FRONT ONCOL, V10, DOI 10.3389/fonc.2020.606906
   Ma YF, 2016, ACTA BIOMATER, V44, P110, DOI 10.1016/j.actbio.2016.08.023
   Maas SLN, 2017, TRENDS CELL BIOL, V27, P172, DOI 10.1016/j.tcb.2016.11.003
   Malizos KN, 2005, INJURY, V36, P13, DOI 10.1016/j.injury.2005.07.030
   Murray PJ, 2011, NAT REV IMMUNOL, V11, P723, DOI 10.1038/nri3073
   Nakao Y, 2021, ACTA BIOMATER, V122, P306, DOI 10.1016/j.actbio.2020.12.046
   Nguyen LTH, 2022, J EXTRACELL VESICLES, V11, DOI 10.1002/jev2.12258
   Polack FP, 2020, NEW ENGL J MED, V383, P2603, DOI 10.1056/NEJMoa2034577
   Quarto R, 2001, NEW ENGL J MED, V344, P385, DOI 10.1056/NEJM200102013440516
   Rabinowitz JD, 2010, SCIENCE, V330, P1344, DOI 10.1126/science.1193497
   Raiborg C, 2009, NATURE, V458, P445, DOI 10.1038/nature07961
   Riazifar M, 2019, ACS NANO, V13, P6670, DOI 10.1021/acsnano.9b01004
   Saxton RA, 2017, CELL, V168, P960, DOI [10.1016/j.cell.2017.03.035, 10.1016/j.cell.2017.02.004]
   Schemitsch EH, 2017, J ORTHOP TRAUMA, V31, pS20, DOI 10.1097/BOT.0000000000000978
   Sun LL, 2021, ADV FUNCT MATER, V31, DOI 10.1002/adfm.202008515
   Szebeni J, 2022, NAT NANOTECHNOL, V17, P337, DOI 10.1038/s41565-022-01071-x
   Usman WM, 2018, NAT COMMUN, V9, DOI 10.1038/s41467-018-04791-8
   Valadi H, 2007, NAT CELL BIOL, V9, P654, DOI 10.1038/ncb1596
   van Niel G, 2018, NAT REV MOL CELL BIO, V19, P213, DOI 10.1038/nrm.2017.125
   Wang YX, 2019, POLYMERS-BASEL, V11, DOI 10.3390/polym11060965
   Xie YX, 2022, GELS-BASEL, V8, DOI 10.3390/gels8060328
   Yang ZG, 2020, NAT BIOMED ENG, V4, P69, DOI 10.1038/s41551-019-0485-1
   Zhang JJ, 2021, SCI REP-UK, V11, DOI 10.1038/s41598-021-86910-y
   Zhong RB, 2023, NAT MATER, V22, P818, DOI 10.1038/s41563-023-01472-w
NR 49
TC 74
Z9 75
U1 18
U2 89
PU WILEY
PI HOBOKEN
PA 111 RIVER ST, HOBOKEN 07030-5774, NJ USA
EI 2198-3844
J9 ADV SCI
JI Adv. Sci.
PD NOV 24
PY 2023
VL 10
IS 33
DI 10.1002/advs.202302622
EA OCT 2023
PG 18
WC Chemistry, Multidisciplinary; Nanoscience & Nanotechnology; Materials
   Science, Multidisciplinary
WE Science Citation Index Expanded (SCI-EXPANDED)
SC Chemistry; Science & Technology - Other Topics; Materials Science
GA GB4A6
UT WOS:001084204200001
PM 37847907
OA Green Submitted, gold
DA 2026-02-11
ER

PT J
AU Soares, MBP
   Gonçalves, RGJ
   Vasques, JF
   Da Silva, AJ
   Gubert, F
   Santos, GC
   de Santana, TA
   Sampaio, GLA
   Silva, DN
   Dominici, M
   Mendez-Otero, R
AF Soares, Milena B. P.
   Goncalves, Renata G. J.
   Vasques, Juliana F.
   Da Silva-Junior, Almir J.
   Gubert, Fernanda
   Santos, Girlaine Cafe
   de Santana, Thais Alves
   Almeida Sampaio, Gabriela Louise
   Silva, Daniela Nascimento
   Dominici, Massimo
   Mendez-Otero, Rosalia
TI Current Status of Mesenchymal Stem/Stromal Cells for Treatment of
   Neurological Diseases
SO FRONTIERS IN MOLECULAR NEUROSCIENCE
LA English
DT Review
DE mesenchymal stem cells; extracellular vesicles; regenerative medicine;
   cell therapy; neurological diseases; neuroprotection
ID SPINAL-CORD-INJURY; AMYOTROPHIC-LATERAL-SCLEROSIS; RETINAL
   GANGLION-CELLS; MARROW STROMAL CELLS; REPEATED SUBARACHNOID
   ADMINISTRATIONS; PROMOTES FUNCTIONAL RECOVERY; SMALL EXTRACELLULAR
   VESICLES; AUTISM SPECTRUM DISORDER; TRANSGENIC MOUSE MODEL; PROTECT
   MOTOR-NEURONS
AB Neurological disorders include a wide spectrum of clinical conditions affecting the central and peripheral nervous systems. For these conditions, which affect hundreds of millions of people worldwide, generally limited or no treatments are available, and cell-based therapies have been intensively investigated in preclinical and clinical studies. Among the available cell types, mesenchymal stem/stromal cells (MSCs) have been widely studied but as yet no cell-based treatment exists for neurological disease. We review current knowledge of the therapeutic potential of MSC-based therapies for neurological diseases, as well as possible mechanisms of action that may be explored to hasten the development of new and effective treatments. We also discuss the challenges for culture conditions, quality control, and the development of potency tests, aiming to generate more efficient cell therapy products for neurological disorders.
C1 [Soares, Milena B. P.; Santos, Girlaine Cafe; de Santana, Thais Alves; Almeida Sampaio, Gabriela Louise] Inst Goncalo Moniz, Lab Engn Tecidual & Imunofarmacol, Fundacao Oswaldo Cruz IGM FIOCRUZ BA, Salvador, BA, Brazil.
   [Soares, Milena B. P.; Santos, Girlaine Cafe; de Santana, Thais Alves; Almeida Sampaio, Gabriela Louise] Ctr Univ SENAI CIMATEC, Inst SENAI Sistemas Avancados Saude CIMATEC ISI S, Salvador, BA, Brazil.
   [Goncalves, Renata G. J.; Da Silva-Junior, Almir J.; Mendez-Otero, Rosalia] Univ Fed Rio de Janeiro, Inst Biofis Carlos Chagas Filho, Lab Neurobiol Celular & Mol, Rio De Janeiro, Brazil.
   [Goncalves, Renata G. J.; Gubert, Fernanda; Mendez-Otero, Rosalia] Programa Redes Pesquisa Saude Estado Rio de Janei, Rio De Janeiro, Brazil.
   [Vasques, Juliana F.; Gubert, Fernanda] Univ Fed Rio de Janeiro, Inst Ciencias Biomed, Rio De Janeiro, Brazil.
   [Da Silva-Junior, Almir J.; Mendez-Otero, Rosalia] Programa Redes Pesquisa Nanotecnol Estado Rio de, Rio De Janeiro, Brazil.
   [Silva, Daniela Nascimento] Karolinska Inst, Dept Lab Med, Stockholm, Sweden.
   [Dominici, Massimo] Univ Modena & Reggio Emilia UNIMORE, Div Oncol, Lab Cellular Therapy, Modena, Italy.
C3 Universidade Federal do Rio de Janeiro; Universidade Federal do Rio de
   Janeiro; Karolinska Institutet; Universita di Modena e Reggio Emilia
RP Gonçalves, RGJ (corresponding author), Univ Fed Rio de Janeiro, Inst Biofis Carlos Chagas Filho, Lab Neurobiol Celular & Mol, Rio De Janeiro, Brazil.; Gonçalves, RGJ (corresponding author), Programa Redes Pesquisa Saude Estado Rio de Janei, Rio De Janeiro, Brazil.
RI ; Vasques, Juliana/OUI-2258-2025; Nascimento Silva,
   Daniela/AAA-3779-2020; Soares, Milena/O-3771-2018; Gubert,
   Fernanda/G-7619-2014; Mendez-Otero, Rosalia/AAL-7551-2020
OI Santos, Girlaine/0000-0001-9090-1694; Nascimento Silva,
   Daniela/0000-0003-2165-4989; Vasques, Juliana/0000-0003-1581-670X;
   Guedes de Jesus Gonçalves, Renata/0000-0001-8043-5327; Santana,
   Thaís/0000-0002-0617-1922
FU Departamento de Ciencia e Tecnologia (DECIT/MS) do Ministerio da Saude;
   Instituto Nacional de Ciencia e Tecnologia em Medicina Regenerativa;
   CoordenacAo de Aperfeicoamento de Pessoal de Nivel Superior (CAPES);
   Conselho Nacional de Desenvolvimento Cientifico e Tecnologico (CNPq);
   FundacAo de Amparo a Pesquisa do Estado do Rio de Janeiro (FAPERJ)
FX This work was supported by grants and fellowships from the Departamento
   de Ciencia e Tecnologia (DECIT/MS) do Ministerio da Saude, Conselho
   Nacional de Desenvolvimento Cientifico e Tecnologico (CNPq), Instituto
   Nacional de Ciencia e Tecnologia em Medicina Regenerativa, FundacAo de
   Amparo a Pesquisa do Estado do Rio de Janeiro (FAPERJ), CoordenacAo de
   Aperfeicoamento de Pessoal de Nivel Superior (CAPES).
CR Ahn SM, 2019, MOL NEUROBIOL, V56, P157, DOI 10.1007/s12035-018-1067-z
   Ahuja CS, 2017, NAT REV DIS PRIMERS, V3, DOI 10.1038/nrdp.2017.18
   Ai ZB, 2021, BRAIN RES BULL, V172, P220, DOI 10.1016/j.brainresbull.2021.04.022
   Albu S, 2021, CYTOTHERAPY, V23, P146, DOI 10.1016/j.jcyt.2020.08.008
   Alghwiri AA, 2020, MEDICINE, V99, DOI 10.1097/MD.0000000000021646
   Alimperti S, 2014, BIOTECHNOL PROGR, V30, P974, DOI 10.1002/btpr.1904
   Allandadi KJ, 2019, STEM CELL RES THER, V10, DOI 10.1186/s13287-019-1223-z
   Alvarez V, 2018, J TISSUE ENG REGEN M, V12, P2088, DOI 10.1002/term.2743
   Anbari F, 2014, NEURAL REGEN RES, V9, P919, DOI 10.4103/1673-5374.133133
   [Anonymous], 2001, HUM GENE THER, V12, P303
   Asgarpour K, 2020, CELL COMMUN SIGNAL, V18, DOI 10.1186/s12964-020-00650-6
   Bai X, 2021, NEUROSCI LETT, V760, DOI 10.1016/j.neulet.2021.136094
   Bao CS, 2018, EUR REV MED PHARMACO, V22, P6436, DOI 10.26355/eurrev_201810_16056
   Baraniak PR, 2012, CELL TISSUE RES, V347, P701, DOI 10.1007/s00441-011-1215-5
   Barczewska M, 2019, NEURAL REGEN RES, V14, P313, DOI 10.4103/1673-5374.243723
   Bartosh TJ, 2013, STEM CELLS, V31, P2443, DOI 10.1002/stem.1499
   Beltramo E, 2014, ACTA DIABETOL, V51, P1055, DOI 10.1007/s00592-014-0672-1
   Berebichez-Fridman Roberto, 2018, Sultan Qaboos Univ Med J, V18, pe264, DOI [10.18295/squmj.2018.18.03.002, 10.18295/squmj.2018.18.03.002]
   Betancur C, 2011, BRAIN RES, V1380, P42, DOI 10.1016/j.brainres.2010.11.078
   Bhang SH, 2011, BIOMATERIALS, V32, P2734, DOI 10.1016/j.biomaterials.2010.12.035
   Bhasin A, 2012, J STEM CELLS REGEN, V8, pP181
   Bilbo SD, 2018, EXP NEUROL, V299, P241, DOI 10.1016/j.expneurol.2017.07.002
   Bodart-Santos V, 2019, STEM CELL RES THER, V10, DOI 10.1186/s13287-019-1432-5
   Boika Aliaksandr, 2020, Surg Neurol Int, V11, P380, DOI [10.25259/sni_233_2020, 10.25259/SNI_233_2020]
   Boroujeni FB, 2020, CELL BIOL INT, V44, P499, DOI 10.1002/cbin.11250
   Bourne RRA, 2017, LANCET GLOB HEALTH, V5, pE888, DOI 10.1016/S2214-109X(17)30293-0
   Bravery CA, 2013, CYTOTHERAPY, V15, P9, DOI 10.1016/j.jcyt.2012.10.008
   Brown RH, 2017, NEW ENGL J MED, V377, P162, DOI [10.1038/nrdp.2017.85, 10.1056/NEJMra1603471, 10.1016/S0140-6736(17)31287-4, 10.1056/NEJMc1710379]
   Bursch F, 2019, J TISSUE ENG REGEN M, V13, P649, DOI 10.1002/term.2846
   Bydon M, 2020, MAYO CLIN PROC, V95, P406, DOI 10.1016/j.mayocp.2019.10.008
   Canesi M, 2016, J TRANSL MED, V14, DOI 10.1186/s12967-016-0880-2
   Cao GJ, 2020, BIOSCIENCE REP, V40, DOI 10.1042/BSR20193436
   Cao TT, 2022, NEURAL REGEN RES, V17, P1785, DOI 10.4103/1673-5374.332151
   Cao X, 2021, LIFE SCI, V272, DOI 10.1016/j.lfs.2021.119232
   León-Moreno LC, 2020, FRONT CELL NEUROSCI, V14, DOI 10.3389/fncel.2020.579162
   Carter K, 2019, ACTA BIOMATER, V99, P247, DOI 10.1016/j.actbio.2019.09.022
   Çerman E, 2016, PLOS ONE, V11, DOI 10.1371/journal.pone.0156495
   Chang Q, 2021, BRAIN RES BULL, V170, P199, DOI 10.1016/j.brainresbull.2021.02.015
   Chang WH, 2021, J PERS MED, V11, DOI 10.3390/jpm11111137
   Chao OY, 2018, BEHAV BRAIN RES, V347, P140, DOI 10.1016/j.bbr.2018.03.014
   Chen SN, 2021, INT J OPHTHALMOL-CHI, V14, P1508, DOI 10.18240/ijo.2021.10.06
   Cheng C, 2021, MOL MED, V27, DOI 10.1186/s10020-021-00324-0
   Cho DY, 2018, STEM CELL RES THER, V9, DOI 10.1186/s13287-018-1011-1
   Choi BY, 2018, STEM CELLS INT, V2018, DOI 10.1155/2018/1658195
   Chu XL, 2020, J CONTROL RELEASE, V328, P13, DOI 10.1016/j.jconrel.2020.08.037
   Ciervo Y, 2021, MOL THER-METH CLIN D, V21, P413, DOI 10.1016/j.omtm.2021.03.017
   Cohen JA, 2018, MULT SCLER J, V24, P501, DOI 10.1177/1352458517703802
   Conconi M.T., 2011, The Open Tissue Engineering and Regenerative Medicine Journal, V4, P6, DOI DOI 10.2174/1875043501104010006
   Connick P, 2012, LANCET NEUROL, V11, P150, DOI 10.1016/S1474-4422(11)70305-2
   Connick P, 2011, TRIALS, V12, DOI 10.1186/1745-6215-12-62
   Conti P, 2020, EUR J PHARMACOL, V875, DOI 10.1016/j.ejphar.2020.173035
   Crain SK, 2019, STEM CELLS DEV, V28, P212, DOI 10.1089/scd.2018.0097
   Cudkowicz ME, 2022, MUSCLE NERVE, V65, P291, DOI 10.1002/mus.27472
   Cui LL, 2017, STROKE, V48, P2895, DOI 10.1161/STROKEAHA.117.017809
   da Silva AJ, 2021, STEM CELL RES THER, V12, DOI 10.1186/s13287-020-02130-7
   Damasceno PKF, 2020, FRONT CELL DEV BIOL, V8, DOI 10.3389/fcell.2020.00737
   de Celis-Ruiz E, 2021, BMJ OPEN, V11, DOI 10.1136/bmjopen-2021-051790
   de Godoy MA, 2018, J BIOL CHEM, V293, P1957, DOI 10.1074/jbc.M117.807180
   Deverman BE, 2009, NEURON, V64, P61, DOI 10.1016/j.neuron.2009.09.002
   Chu DT, 2019, J CLIN MED, V8, DOI 10.3390/jcm8070917
   Dominici M, 2006, CYTOTHERAPY, V8, P315, DOI 10.1080/14653240600855905
   dos Santos AD, 2010, BRAIN RES, V1306, P149, DOI 10.1016/j.brainres.2009.09.094
   Eissa N, 2018, FRONT NEUROSCI-SWITZ, V12, DOI 10.3389/fnins.2018.00304
   Ejtehadifar M, 2015, ADV PHARM BULL, V5, P141, DOI 10.15171/apb.2015.021
   El Omar R, 2014, TISSUE ENG PART B-RE, V20, P523, DOI [10.1089/ten.teb.2013.0664, 10.1089/ten.TEB.2013.0664]
   El-Derany MO, 2021, STEM CELL RES THER, V12, DOI 10.1186/s13287-021-02384-9
   Elabd C, 2018, J TRANSL MED, V16, DOI 10.1186/s12967-018-1601-9
   Elahi KC, 2016, STEM CELLS INT, V2016, DOI 10.1155/2016/5646384
   Emre E, 2015, CYTOTHERAPY, V17, P543, DOI 10.1016/j.jcyt.2014.12.005
   Eom YW, 2014, BIOCHEM BIOPH RES CO, V445, P16, DOI 10.1016/j.bbrc.2014.01.084
   European Medicines Agency, 2008, GUID HUM CELL BAS ME
   Fan LY, 2021, HUM EXP TOXICOL, V40, P1612, DOI 10.1177/09603271211003311
   Follin B, 2015, CYTOTHERAPY, V17, P1104, DOI 10.1016/j.jcyt.2015.04.008
   Forostyak S, 2014, STEM CELLS, V32, P3163, DOI 10.1002/stem.1812
   Forostyak S, 2011, CYTOTHERAPY, V13, P1036, DOI 10.3109/14653249.2011.592521
   FRIEDENSTEIN AJ, 1970, CELL TISSUE KINET, V3, P393, DOI 10.1111/j.1365-2184.1970.tb00347.x
   Fu XR, 2019, CELLS-BASEL, V8, DOI 10.3390/cells8080784
   Fu Y, 2021, INT J OPHTHALMOL-CHI, V14, P1828, DOI 10.18240/ijo.2021.12.04
   Fu Y, 2016, CNS NEUROSCI THER, V22, P677, DOI 10.1111/cns.12559
   Gaddam S, 2019, INT J MOL SCI, V20, DOI 10.3390/ijms20194876
   Galipeau J, 2016, CYTOTHERAPY, V18, P151, DOI 10.1016/j.jcyt.2015.11.008
   Ganesh A, 2016, NEUROLOGY, V86, P898, DOI 10.1212/WNL.0000000000002443
   Gao X, 2020, CELL DEATH DIS, V11, DOI 10.1038/s41419-020-2530-0
   Garnier D, 2022, BIOMEDICINES, V10, DOI 10.3390/biomedicines10010112
   Geffen Y, 2020, CYTOTHERAPY, V22, pS49
   Geschwind DH, 2007, CURR OPIN NEUROBIOL, V17, P103, DOI 10.1016/j.conb.2007.01.009
   Gessner A, 2021, INT J MOL SCI, V22, DOI 10.3390/ijms22062873
   Giordano R, 2021, FRONT NEUROSCI-SWITZ, V15, DOI 10.3389/fnins.2021.723227
   Giordano R, 2014, J TRANSL MED, V12, DOI 10.1186/1479-5876-12-14
   Gramlich OW, 2020, TRANSL VIS SCI TECHN, V9, DOI 10.1167/tvst.9.8.16
   Grayson WL, 2006, J CELL PHYSIOL, V207, P331, DOI 10.1002/jcp.20571
   Gregorius J, 2021, BASIC RES CARDIOL, V116, DOI 10.1007/s00395-021-00881-9
   Gu XL, 2018, CELL PHYSIOL BIOCHEM, V49, P40, DOI 10.1159/000492838
   Gubert F, 2019, BRAIN RES, V1712, P73, DOI 10.1016/j.brainres.2019.02.003
   Gubert F, 2016, STEM CELL RES THER, V7, DOI 10.1186/s13287-016-0293-4
   Habisch HJ, 2007, J NEURAL TRANSM, V114, P1395, DOI 10.1007/s00702-007-0748-y
   Hagmann S, 2013, BMC MUSCULOSKEL DIS, V14, DOI 10.1186/1471-2474-14-223
   Han M, 2020, DRUG DES DEV THER, V14, P2865, DOI 10.2147/DDDT.S248892
   Hansen TB, 2013, NATURE, V495, P384, DOI 10.1038/nature11993
   Haraszti RA, 2019, ISCIENCE, V16, P230, DOI 10.1016/j.isci.2019.05.029
   Harris VK, 2018, EBIOMEDICINE, V29, P23, DOI 10.1016/j.ebiom.2018.02.002
   Heathman TRJ, 2016, BIOCHEM ENG J, V108, P14, DOI 10.1016/j.bej.2015.06.018
   Hernandez-Ontiveros DG, 2013, FRONT NEUROL, V4, DOI 10.3389/fneur.2013.00030
   Hill AJ, 2009, STEM CELLS DEV, V18, P399, DOI 10.1089/scd.2008.0084
   Ho YK, 2020, SCI REP-UK, V10, DOI 10.1038/s41598-020-71224-2
   Holopainen M, 2019, BBA-MOL CELL BIOL L, P1350, DOI 10.1016/j.bbalip.2019.06.010
   Honmou O, 2021, CLIN NEUROL NEUROSUR, V203, DOI 10.1016/j.clineuro.2021.106565
   Hou K, 2020, J NEUROINFLAMM, V17, DOI 10.1186/s12974-020-1725-8
   Hou ZX, 2021, ADIPOCYTE, V10, P378, DOI 10.1080/21623945.2021.1938829
   Hu CX, 2018, J CELL MOL MED, V22, P1428, DOI 10.1111/jcmm.13492
   Huang FF, 2021, STEM CELL RES THER, V12, DOI 10.1186/s13287-021-02537-w
   Huang P, 2019, SCI REP-UK, V9, DOI 10.1038/s41598-019-42182-1
   Huang Y, 2021, AGING-US, V13, P4335, DOI 10.18632/aging.202394
   Huang YN, 2018, THERANOSTICS, V8, P5929, DOI 10.7150/thno.28029
   Hung SP, 2012, J ORTHOP RES, V30, P260, DOI 10.1002/jor.21517
   Hur JW, 2016, J SPINAL CORD MED, V39, P655, DOI 10.1179/2045772315Y.0000000048
   Jaillard A, 2020, TRANSL STROKE RES, V11, P910, DOI 10.1007/s12975-020-00787-z
   Jamali F, 2021, JMIR RES PROTOC, V10, DOI 10.2196/29695
   Ji HY, 2021, AM J TRANSL RES, V13, P2127
   Jiao J, 2011, METHODS MOL BIOL, V677, P221, DOI 10.1007/978-1-60761-869-0_16
   Kabat M, 2020, STEM CELL TRANSL MED, V9, P17, DOI 10.1002/sctm.19-0202
   Kahraman NS, 2021, EUR J OPHTHALMOL, V31, P3463, DOI 10.1177/1120672120977824
   Kakudo N, 2015, PLOS ONE, V10, DOI 10.1371/journal.pone.0139890
   KANNER L, 1968, ACTA PAEDOPSYCHIATR, V35, P100
   Karussis D, 2010, ARCH NEUROL-CHICAGO, V67, P1187, DOI 10.1001/archneurol.2010.248
   Kasetty Megan A, 2022, Retin Cases Brief Rep, V16, P561, DOI [10.1097/icb.0000000000001032, 10.1097/ICB.0000000000001032]
   Kim ES, 2021, BIOMATERIALS, V271, DOI 10.1016/j.biomaterials.2021.120742
   Kim HS, 2012, J PROTEOME RES, V11, P839, DOI 10.1021/pr200682z
   Kim HJ, 2021, ALZHEIMERS RES THER, V13, DOI 10.1186/s13195-021-00897-2
   Kim H, 2010, NEUROSCI LETT, V468, P190, DOI 10.1016/j.neulet.2009.10.074
   Kim H, 2020, MOL THER, V28, P1628, DOI 10.1016/j.ymthe.2020.04.020
   Kim HY, 2014, STEM CELLS, V32, P2724, DOI 10.1002/stem.1770
   Kim SJ, 2012, PLOS ONE, V7, DOI 10.1371/journal.pone.0037036
   Kodali M, 2020, INT J MOL SCI, V21, DOI 10.3390/ijms21010181
   Koh AEH, 2021, FRONT CELL DEV BIOL, V9, DOI 10.3389/fcell.2021.764504
   Kook MG, 2020, SCI REP-UK, V10, DOI 10.1038/s41598-020-58221-1
   Krupa P, 2018, INT J MOL SCI, V19, DOI 10.3390/ijms19051503
   Kuzma-Kozakiewicz M, 2018, STEM CELLS INT, V2018, DOI 10.1155/2018/4392017
   Kwon SY, 2017, TISSUE ENG REGEN MED, V14, P595, DOI 10.1007/s13770-017-0068-8
   Lai RC, 2019, J LIPID RES, V60, P318, DOI 10.1194/jlr.R087411
   Larocca TF, 2017, CYTOTHERAPY, V19, P1189, DOI 10.1016/j.jcyt.2017.06.006
   Le Blon D, 2016, J NEUROINFLAMM, V13, DOI 10.1186/s12974-016-0756-7
   Le Saux S, 2020, BIOMATERIALS, V231, DOI 10.1016/j.biomaterials.2019.119675
   Lee AS, 2017, BRAIN BEHAV IMMUN, V62, P193, DOI 10.1016/j.bbi.2017.01.019
   Lee J, 2022, STROKE, V53, P20, DOI 10.1161/STROKEAHA.121.034505
   Lee S, 2020, INT J MOL SCI, V21, DOI 10.3390/ijms21207795
   Lejkowska R, 2019, INT J MOL SCI, V20, DOI 10.3390/ijms20030777
   Levy ML, 2019, STROKE, V50, P2835, DOI 10.1161/STROKEAHA.119.026318
   Levy S, 2016, CLIN TRIALS DEGEN DI, V1, P176, DOI [10.4103/2468-5658.196984, 10.4103/2468-5658.196984, DOI 10.4103/2468-5658.196984]
   Li JS, 2021, J NEUROL, V268, P4095, DOI 10.1007/s00415-020-10138-5
   Li M, 2019, J NEUROPATH EXP NEUR, V78, P315, DOI 10.1093/jnen/nlz016
   Li N, 2009, GRAEF ARCH CLIN EXP, V247, P503, DOI 10.1007/s00417-008-1009-y
   Li W, 2021, INT IMMUNOPHARMACOL, V90, DOI 10.1016/j.intimp.2020.107010
   Liang YJ, 2020, ACS APPL BIO MATER, V3, P6384, DOI 10.1021/acsabm.0c00831
   Liao ZW, 2021, BIOMATERIALS, V274, DOI 10.1016/j.biomaterials.2021.120850
   Linares GR, 2016, EXP NEUROL, V281, P81, DOI 10.1016/j.expneurol.2016.04.003
   Lindoso Rafael Soares, 2017, Stem Cell Investig, V4, P75, DOI [10.21037/sci.2017.08.08, 10.21037/sci.2017.08.08]
   Liu JY, 2021, STEM CELL RES THER, V12, DOI 10.1186/s13287-021-02480-w
   Liu KM, 2019, MICROVASC RES, V123, P74, DOI 10.1016/j.mvr.2019.01.001
   Liu W, 2021, J PINEAL RES, V71, DOI 10.1111/jpi.12769
   Liu XL, 2011, PROTEIN CELL, V2, P845, DOI 10.1007/s13238-011-1097-z
   Liu YL, 2022, INT J STEM CELLS, V15, P217, DOI 10.15283/ijsc21136
   Llufriu S, 2014, PLOS ONE, V9, DOI 10.1371/journal.pone.0113936
   Lord C, 2006, ARCH GEN PSYCHIAT, V63, P694, DOI 10.1001/archpsyc.63.6.694
   Losurdo M, 2020, STEM CELL TRANSL MED, V9, P1068, DOI 10.1002/sctm.19-0327
   Lu ZJ, 2012, CURR NEUROVASC RES, V9, P250, DOI 10.2174/156720212803530708
   Lv YT, 2013, J TRANSL MED, V11, DOI 10.1186/1479-5876-11-196
   Mack PF, 2014, BRIT J ANAESTH, V113, P17, DOI 10.1093/bja/aeu397
   Maenner MJ, 2020, MMWR SURVEILL SUMM, V69, P1, DOI 10.15585/mmwr.ss6904a1
   Marchezan J, 2018, NEUROIMMUNOMODULAT, V25, P300, DOI 10.1159/000492225
   Marconi S, 2013, NEUROSCIENCE, V248, P333, DOI 10.1016/j.neuroscience.2013.05.034
   Marinaro F, 2019, FRONT BIOENG BIOTECH, V7, DOI 10.3389/fbioe.2019.00431
   Markoutsa E, 2022, MOL THER, V30, P816, DOI 10.1016/j.ymthe.2021.08.008
   Martínez-Muriana A, 2020, STEM CELL RES THER, V11, DOI 10.1186/s13287-020-1573-6
   Mathew B, 2021, CELLS-BASEL, V10, DOI 10.3390/cells10040730
   Matsumoto J, 2017, CURR PHARM DESIGN, V23, P6206, DOI 10.2174/1381612823666170913164738
   Mead B, 2017, STEM CELL TRANSL MED, V6, P1273, DOI 10.1002/sctm.16-0428
   Mead B, 2016, CYTOTHERAPY, V18, P487, DOI 10.1016/j.jcyt.2015.12.002
   Medicines and Healthcare Products Regulatory Agency, 2015, GUID ADV THER MED PR
   Mejzini R, 2019, FRONT NEUROSCI-SWITZ, V13, DOI 10.3389/fnins.2019.01310
   Mello TG, 2020, STEM CELLS DEV, V29, P586, DOI 10.1089/scd.2019.0176
   Mendt M, 2019, BONE MARROW TRANSPL, V54, P789, DOI 10.1038/s41409-019-0616-z
   Menezes K, 2020, SCI REP-UK, V10, DOI 10.1038/s41598-020-76290-0
   Mesentier-Louro LA, 2019, STEM CELL RES THER, V10, DOI 10.1186/s13287-019-1226-9
   Mesentier-Louro LA, 2014, PLOS ONE, V9, DOI 10.1371/journal.pone.0110722
   Miceli V, 2019, STEM CELLS INT, V2019, DOI 10.1155/2019/7486279
   Millán-Rivero JE, 2018, SCI REP-UK, V8, DOI 10.1038/s41598-018-34527-z
   Mohamadi Y, 2019, J CHEM NEUROANAT, V97, P1, DOI 10.1016/j.jchemneu.2019.01.011
   Montaner-Tarbes S, 2018, SCI REP-UK, V8, DOI 10.1038/s41598-018-36141-5
   Moon GJ, 2019, TRANSL STROKE RES, V10, P509, DOI 10.1007/s12975-018-0668-1
   Moon GJ, 2018, CELL TRANSPLANT, V27, P485, DOI 10.1177/0963689718755404
   Morata-Tarifa C, 2021, NPJ REGEN MED, V6, DOI 10.1038/s41536-021-00131-5
   Morgan JT, 2012, BRAIN RES, V1456, P72, DOI 10.1016/j.brainres.2012.03.036
   Morioka C, 2017, INFLAMM REGEN, V37, DOI 10.1186/s41232-016-0032-3
   Morita T, 2016, NEUROSCIENCE, V335, P221, DOI 10.1016/j.neuroscience.2016.08.037
   Morrison TJ, 2017, AM J RESP CRIT CARE, V196, P1275, DOI 10.1164/rccm.201701-0170OC
   Mukhamedshina YO, 2018, FRONT PHARMACOL, V9, DOI 10.3389/fphar.2018.00343
   Murphy KC, 2014, CELL TISSUE RES, V357, P91, DOI 10.1007/s00441-014-1830-z
   Nabavi SM, 2019, CELL J, V20, P592, DOI 10.22074/cellj.2019.5370
   Nagamura-Inoue T, 2016, CURR STEM CELL RES T, V11, P634, DOI 10.2174/1574888X10666151026115017
   Nagamura-Inoue Tokiko, 2014, World J Stem Cells, V6, P195, DOI 10.4252/wjsc.v6.i2.195
   Nakazaki M, 2021, J EXTRACELL VESICLES, V10, DOI 10.1002/jev2.12137
   Nascimento-dos-Santos G, 2020, GENE THER, V27, P27, DOI 10.1038/s41434-019-0089-0
   Nie HF, 2021, BIOENGINEERED, V12, P8157, DOI 10.1080/21655979.2021.1977562
   Nolta JA, 2016, TRANSFUSION, V56, p15S, DOI 10.1111/trf.13564
   Norte-Muñoz M, 2021, FRONT CELL DEV BIOL, V9, DOI 10.3389/fcell.2021.772223
   Occhetta P, 2015, SCI REP-UK, V5, DOI 10.1038/srep10288
   Oh KW, 2018, ANN NEUROL, V84, P361, DOI 10.1002/ana.25302
   Oh KW, 2015, STEM CELL TRANSL MED, V4, P590, DOI 10.5966/sctm.2014-0212
   Okuda A, 2017, J NEUROSURG-SPINE, V26, P388, DOI 10.3171/2016.8.SPINE16250
   Oraee-Yazdani S, 2021, STEM CELL RES THER, V12, DOI 10.1186/s13287-021-02515-2
   Oses C, 2017, PLOS ONE, V12, DOI 10.1371/journal.pone.0178011
   Özmert E, 2020, STEM CELL RES THER, V11, DOI 10.1186/s13287-020-01870-w
   Özmert E, 2020, STEM CELL RES THER, V11, DOI 10.1186/s13287-020-1549-6
   Pan DY, 2019, J CHEM NEUROANAT, V96, P134, DOI 10.1016/j.jchemneu.2019.01.006
   Papadimitropoulos A, 2014, PLOS ONE, V9, DOI 10.1371/journal.pone.0102359
   Park IS, 2014, CYTOTHERAPY, V16, P508, DOI 10.1016/j.jcyt.2013.08.011
   Peng CY, 2019, STEM CELLS INT, V2019, DOI 10.1155/2019/9208173
   Perets N, 2020, MOL AUTISM, V11, DOI 10.1186/s13229-020-00366-x
   Perets N, 2018, MOL AUTISM, V9, DOI 10.1186/s13229-018-0240-6
   Perets N, 2017, BEHAV BRAIN RES, V331, P254, DOI 10.1016/j.bbr.2017.03.047
   Petrou P, 2021, FRONT BIOSCI-LANDMRK, V26, P693, DOI 10.52586/4980
   Petrou P, 2021, FRONT NEUROL, V12, DOI 10.3389/fneur.2021.639315
   Petrou P, 2016, JAMA NEUROL, V73, P337, DOI 10.1001/jamaneurol.2015.4321
   Philips Thomas, 2015, Curr Protoc Pharmacol, V69, DOI [10.1002/0471141755.ph0567s69, 10.1002/0471141755.ph0567s69]
   Pierce LM, 2021, FRONT CELL DEV BIOL, V9, DOI 10.3389/fcell.2021.676356
   Policarpo R, 2021, FRONT MOL NEUROSCI, V14, DOI 10.3389/fnmol.2021.714768
   Potier E, 2007, BONE, V40, P1078, DOI 10.1016/j.bone.2006.11.024
   Puig-Pijuan T, 2020, FUTUR SCI OA, V6, DOI 10.2144/fsoa-2020-0036
   Ramalho BD, 2019, NEUROSCIENCE, V400, P17, DOI 10.1016/j.neuroscience.2018.12.005
   Ramalho BD, 2018, NEURAL REGEN RES, V13, P1046, DOI 10.4103/1673-5374.233448
   Redler Y, 2020, FRONT NEUROL, V11, DOI 10.3389/fneur.2020.580951
   Redondo-Castro E, 2017, STEM CELL RES THER, V8, DOI 10.1186/s13287-017-0531-4
   Rehorová M, 2019, STEM CELL TRANSL MED, V8, P535, DOI 10.1002/sctm.18-0223
   Riordan NH, 2019, STEM CELL TRANSL MED, V8, P1008, DOI 10.1002/sctm.19-0010
   Riordan NH, 2018, J TRANSL MED, V16, DOI 10.1186/s12967-018-1433-7
   Robb KP, 2019, CYTOTHERAPY, V21, P289, DOI 10.1016/j.jcyt.2018.10.014
   Rodrigues M, 2010, STEM CELL RES THER, V1, DOI 10.1186/scrt32
   Rodrigues SC, 2021, MEMBRANES-BASEL, V11, DOI 10.3390/membranes11090647
   Rohden F, 2021, INT J MOL SCI, V22, DOI 10.3390/ijms222312860
   Rosová I, 2008, STEM CELLS, V26, P2173, DOI 10.1634/stemcells.2007-1104
   Rudge S.R., 2017, ICH Quality Guidelines: an Implementation Guide, P467, DOI DOI 10.1002/9781118971147.CH17
   Sadatpoor SO, 2020, INT J STEM CELLS, V13, P24, DOI 10.15283/ijsc19031
   Saleh AF, 2019, NANOSCALE, V11, P6990, DOI 10.1039/c8nr08720b
   Satti HS, 2016, CYTOTHERAPY, V18, P518, DOI 10.1016/j.jcyt.2016.01.004
   Segal-Gavish H, 2016, AUTISM RES, V9, P17, DOI 10.1002/aur.1530
   Seifali Elham, 2020, Iranian Biomedical Journal, V24, P342, DOI [10.29252/ibj.24.6.342, 10.29252/ibj.24.6.342]
   Seyedrazizadeh SZ, 2020, STEM CELL RES THER, V11, DOI 10.1186/s13287-020-01702-x
   Sha S, 2021, AGING-US, V13, P15285, DOI 10.18632/aging.203088
   Shahror RA, 2019, INT J MOL SCI, V20, DOI 10.3390/ijms20112624
   Shen HT, 2018, J MOL NEUROSCI, V64, P421, DOI 10.1007/s12031-018-1041-2
   Sheng XL, 2021, FRONT CELL DEV BIOL, V09, DOI 10.3389/fcell.2021.772205
   Shi J, 2021, WORLD J STEM CELLS, V13, P49, DOI 10.4252/wjsc.v13.i1.49
   Simon MC, 2008, NAT REV MOL CELL BIO, V9, P285, DOI 10.1038/nrm2354
   Siniscalco D, 2018, STEM CELLS CLONING, V11, P55, DOI 10.2147/SCCAA.S155410
   Sironi F, 2017, STEM CELL RES, V25, P166, DOI 10.1016/j.scr.2017.11.005
   Steinberg GK, 2019, J NEUROSURG, V131, P1462, DOI 10.3171/2018.5.JNS173147
   Steinberg GK, 2016, STROKE, V47, P1817, DOI 10.1161/STROKEAHA.116.012995
   Sun JSM, 2020, STEM CELL TRANSL MED, V9, P1137, DOI 10.1002/sctm.19-0434
   Sung Y, 2020, REGEN MED, V15, DOI 10.2217/rme-2020-0044
   Suzuki M, 2008, MOL THER, V16, P2002, DOI 10.1038/mt.2008.197
   Syková E, 2017, CELL TRANSPLANT, V26, P647, DOI 10.3727/096368916X693716
   Takemura M, 2022, J NEUROSURG, V137, P402, DOI 10.3171/2021.8.JNS21687
   Takeuchi S, 2021, NPJ REGEN MED, V6, DOI 10.1038/s41536-021-00132-4
   Tang FW, 2022, SCI CHINA LIFE SCI, V65, P909, DOI 10.1007/s11427-021-1985-5
   Teixeira FG, 2020, NEURAL REGEN RES, V15, P75, DOI 10.4103/1673-5374.264455
   Thapar A, 2021, J AUTISM DEV DISORD, V51, P4321, DOI 10.1007/s10803-020-04685-z
   Tobin MK, 2020, J AM HEART ASSOC, V9, DOI 10.1161/JAHA.119.013583
   Tuekprakhon A, 2021, STEM CELL RES THER, V12, DOI 10.1186/s13287-020-02122-7
   Turnbull MT, 2019, NPJ REGEN MED, V4, DOI 10.1038/s41536-019-0073-8
   Uccelli A, 2019, TRIALS, V20, DOI 10.1186/s13063-019-3346-z
   Uccelli A, 2012, MOL MED, V18, P794, DOI 10.2119/molmed.2011.00498
   Uccelli A, 2011, LANCET NEUROL, V10, P649, DOI 10.1016/S1474-4422(11)70121-1
   Vallés G, 2015, BIOMATERIALS, V37, P124, DOI 10.1016/j.biomaterials.2014.10.028
   Vangsness CT, 2015, ARTHROSCOPY, V31, P1836, DOI 10.1016/j.arthro.2015.03.014
   Vaquero J, 2018, CYTOTHERAPY, V20, P806, DOI 10.1016/j.jcyt.2018.03.032
   Vaquero J, 2017, CYTOTHERAPY, V19, P349, DOI 10.1016/j.jcyt.2016.12.002
   Vaquero J, 2016, CYTOTHERAPY, V18, P1025, DOI 10.1016/j.jcyt.2016.05.003
   Vargas DL, 2005, ANN NEUROL, V57, P67, DOI 10.1002/ana.20315
   Vasques JF, 2020, REGEN MED, V15, P1919, DOI 10.2217/rme-2020-0067
   Vercelli A, 2008, NEUROBIOL DIS, V31, P395, DOI 10.1016/j.nbd.2008.05.016
   Wang LS, 2010, BIOMATERIALS, V31, P1148, DOI 10.1016/j.biomaterials.2009.10.042
   Wang WY, 2015, ANN TRANSL MED, V3, DOI 10.3978/j.issn.2305-5839.2015.03.49
   Wang XH, 2021, ARTIF CELL NANOMED B, V49, P699, DOI 10.1080/21691401.2021.2013250
   Wang Y, 2021, STEM CELLS INT, V2021, DOI 10.1155/2021/8852517
   Wang Y, 2014, NAT IMMUNOL, V15, P1009, DOI 10.1038/ni.3002
   Weiss Jeffrey N, 2021, Medicines (Basel), V8, DOI 10.3390/medicines8020010
   Weiss Jeffrey N, 2020, Medicines (Basel), V7, DOI 10.3390/medicines7040016
   Weiss Jeffrey N, 2019, Stem Cell Investig, V6, P8, DOI [10.21037/sci.2019.03.01, 10.21037/sci.2019.03.01]
   Weiss Jeffrey N, 2018, Stem Cell Investig, V5, P18, DOI [10.21037/sci.2018.04.02, 10.21037/sci.2018.04.02]
   Weiss Jeffrey N, 2017, Stem Cell Investig, V4, P94, DOI [10.21037/sci.2017.11.05, 10.21037/sci.2017.11.05]
   Weiss JN, 2016, NEURAL REGEN RES, V11, P1685, DOI 10.4103/1673-5374.193251
   Weiss JN, 2016, NEURAL REGEN RES, V11, P1512, DOI 10.4103/1673-5374.191229
   Weiss JN, 2015, NEURAL REGEN RES, V10, P1507, DOI 10.4103/1673-5374.165525
   Weiss JN, 2015, NEURAL REGEN RES, V10, P982, DOI 10.4103/1673-5374.158365
   Wen JH, 2014, NAT MATER, V13, P979, DOI [10.1038/NMAT4051, 10.1038/nmat4051]
   Wen SC, 2019, INT J MOL SCI, V20, DOI 10.3390/ijms20215468
   Williams LB, 2020, CURR OPHTHALMOL REP, V8, P136, DOI [10.1007/s40135-020-00245-x, 10.1145/3334480.3375223]
   Wu LL, 2020, BIOMED RES INT, V2020, DOI 10.1155/2020/7650354
   Wu SC, 2021, INT J MOL SCI, V22, DOI 10.3390/ijms22168877
   Xiao ZF, 2018, CELL TRANSPLANT, V27, P907, DOI 10.1177/0963689718766279
   Xie P, 2019, MOL MED REP, V20, P3065, DOI 10.3892/mmr.2019.10536
   Xin DQ, 2020, ACTA BIOMATER, V113, P597, DOI 10.1016/j.actbio.2020.06.037
   Xin HQ, 2013, STEM CELLS, V31, P2737, DOI 10.1002/stem.1409
   Xing X, 2020, BIOMED RES INT, V2020, DOI 10.1155/2020/6094562
   Xu LM, 2020, FRONT CELL DEV BIOL, V8, DOI 10.3389/fcell.2020.569977
   Xu ZP, 2021, INT IMMUNOPHARMACOL, V101, DOI 10.1016/j.intimp.2021.108234
   Yamaguchi S, 2018, J CEREBR BLOOD F MET, V38, P1199, DOI 10.1177/0271678X17731964
   Yamazaki K, 2021, STEM CELLS INT, V2021, DOI 10.1155/2021/9964877
   Yan B, 2020, THERANOSTICS, V10, P6728, DOI 10.7150/thno.42259
   Yan LT, 2020, CELL BIOL TOXICOL, V36, P165, DOI 10.1007/s10565-019-09504-5
   Yang QH, 2017, MMWR-MORBID MORTAL W, V66, P933, DOI 10.15585/mmwr.mm6635e1
   Yang Y, 2021, CYTOTHERAPY, V23, P57, DOI 10.1016/j.jcyt.2020.09.012
   Yang Y, 2020, EXP CELL RES, V395, DOI 10.1016/j.yexcr.2020.112184
   Ylöstalo JH, 2012, STEM CELLS, V30, P2283, DOI 10.1002/stem.1191
   Yu C, 2020, INT J MED SCI, V17, P591, DOI 10.7150/ijms.38078
   Yuan O, 2019, STEM CELLS DEV, V28, P398, DOI 10.1089/scd.2018.0200
   Yuan XG, 2019, CYTOTHERAPY, V21, P1033, DOI 10.1016/j.jcyt.2019.04.055
   Zaim M, 2012, ANN HEMATOL, V91, P1175, DOI 10.1007/s00277-012-1438-x
   Zang JK, 2020, J NEUROSCI RES, V98, P87, DOI 10.1002/jnr.24356
   Zaverucha-Do-Valle C, 2014, BRAIN RES, V1587, P54, DOI 10.1016/j.brainres.2014.08.070
   Zaverucha-do-Valle C, 2011, CELL TRANSPLANT, V20, P391, DOI 10.3727/096368910X524764
   Zhai LP, 2021, J CELL MOL MED, V25, P7513, DOI 10.1111/jcmm.16787
   Zhang AH, 2007, AM J PHYSIOL-RENAL, V293, pF723, DOI 10.1152/ajprenal.00480.2006
   Zhang C, 2009, CYTOTHERAPY, V11, P299, DOI 10.1080/14653240902806986
   Zhang JB, 2020, ANN TRANSL MED, V8, DOI 10.21037/atm.2020.03.144
   Zhang J, 2021, INT J NANOMED, V16, P7977, DOI 10.2147/IJN.S333465
   Zhang Q, 2016, ONCOTARGET, V7, P58089, DOI 10.18632/oncotarget.11166
   Zhang YL, 2021, J NEUROTRAUM, V38, P1535, DOI 10.1089/neu.2020.7575
   Zhang Y, 2019, J CELL BIOCHEM, V120, P14372, DOI 10.1002/jcb.28693
   Zhang Y, 2019, BRAIN RES, V1725, DOI 10.1016/j.brainres.2019.146432
   Zhang ZH, 2020, J ALZHEIMERS DIS, V78, P1161, DOI 10.3233/JAD-200686
   Zhang ZQ, 2008, IN VITRO CELL DEV-AN, V44, P169, DOI 10.1007/s11626-008-9093-1
   Zhao CP, 2007, CYTOTHERAPY, V9, P414, DOI 10.1080/14653240701376413
   Zhao LN, 2021, WORLD J STEM CELLS, V13, P1905, DOI 10.4252/wjsc.v13.i12.1905
   Zhao YM, 2020, LIFE SCI, V260, DOI 10.1016/j.lfs.2020.118403
   Zheng HP, 2016, CEREBROVASC DIS, V42, P155, DOI 10.1159/000445170
   Zhou C, 2013, J NEUROINFLAMM, V10, DOI 10.1186/1742-2094-10-52
   Zhou X, 2019, BIOMED PHARMACOTHER, V115, DOI 10.1016/j.biopha.2019.108818
   Zhou Y, 2022, NEURAL REGEN RES, V17, P194, DOI 10.4103/1673-5374.314323
   Zhu XH, 2017, J EXTRACELL VESICLES, V6, DOI 10.1080/20013078.2017.1324730
   Zhu X, 2022, FRONT CELL NEUROSCI, V15, DOI 10.3389/fncel.2021.768711
   Zubkova E, 2021, FRONT CELL DEV BIOL, V9, DOI 10.3389/fcell.2021.754025
NR 343
TC 18
Z9 18
U1 2
U2 20
PU FRONTIERS MEDIA SA
PI LAUSANNE
PA AVENUE DU TRIBUNAL FEDERAL 34, LAUSANNE, CH-1015, SWITZERLAND
SN 1662-5099
J9 FRONT MOL NEUROSCI
JI Front. Molec. Neurosci.
PD JUN 16
PY 2022
VL 15
AR 883378
DI 10.3389/fnmol.2022.883378
PG 36
WC Neurosciences
WE Science Citation Index Expanded (SCI-EXPANDED)
SC Neurosciences & Neurology
GA 6R1WT
UT WOS:000892100400001
PM 35782379
OA Green Submitted, gold
DA 2026-02-11
ER

PT J
AU Wang, YT
   Han, Y
   Han, YD
AF Wang, Yuting
   Han, Yan
   Han, Yudi
TI Purification and Characterization of Extracellular Vesicles from Human
   Adipose-derived Mesenchymal Stem Cells
SO JOVE-JOURNAL OF VISUALIZED EXPERIMENTS
LA English
DT Article
AB Human adipose-derived mesenchymal stem cells (ADSCs) can promote the regeneration and reconstruction of various tissues and organs. Recent research suggests that their regenerative function may be attributed to cell -cell contact and cell paracrine effects. The paracrine effect is an important way for cells to interact and transfer information over short distances, in which extracellular vesicles (EVs) play a functional role as carriers. There is significant potential for ADSC EVs in regenerative medicine. Multiple studies have reported on the effectiveness of these methods. Various methods for extracting and isolating EVs are currently described based on principles such as centrifugation, precipitation, molecular size, affinity, and microfluidics. Ultracentrifugation is regarded as the gold standard for isolating EVs. Nevertheless, a meticulous protocol to highlight precautions during ultracentrifugation is still absent. This study presents the methodology and crucial steps involved in ADSC culture, supernatant collection, and EV ultracentrifugation. However, even though ultracentrifugation is cost-effective and requires no further treatment, there are still some inevitable drawbacks, such as a low recovery rate and EV aggregation.
C1 [Wang, Yuting; Han, Yan; Han, Yudi] Chinese Peoples Liberat Army Gen Hosp, Med Ctr 1, Dept Plast & Reconstruct Surg, Beijing, Peoples R China.
   [Wang, Yuting] Nankai Univ, Sch Med, Tianjin, Peoples R China.
C3 Chinese People's Liberation Army General Hospital; Nankai University
RP Han, YD (corresponding author), Chinese Peoples Liberat Army Gen Hosp, Med Ctr 1, Dept Plast & Reconstruct Surg, Beijing, Peoples R China.
EM hanyudi_301@foxmail.com
FU National Natural Science Foundation of China [82202473]
FX This work was partially supported by the National Natural Science
   Foundation of China (82202473) .
CR Al-Ghadban S, 2022, FRONT BIOENG BIOTECH, V9, DOI 10.3389/fbioe.2021.837464
   Baranyai T, 2015, PLOS ONE, V10, DOI 10.1371/journal.pone.0145686
   Brezgin S, 2023, BIOTECHNOL ADV, V64, DOI 10.1016/j.biotechadv.2023.108122
   Eguchi T, 2018, PLOS ONE, V13, DOI 10.1371/journal.pone.0191109
   Gan LH, 2023, CYTOKINE, V172, DOI 10.1016/j.cyto.2023.156386
   Gao X, 2017, FRONT ENDOCRINOL, V8, DOI 10.3389/fendo.2017.00202
   Han B, 2021, STEM CELLS INT, V2021, DOI 10.1155/2021/9964159
   Han YD, 2018, BIOCHEM BIOPH RES CO, V497, P305, DOI 10.1016/j.bbrc.2018.02.076
   Jung MK, 2018, JOVE-J VIS EXP, DOI 10.3791/56482
   Kim SH, 2013, CELL PROLIFERAT, V46, P291, DOI 10.1111/cpr.12027
   Lamparski HG, 2002, J IMMUNOL METHODS, V270, P211, DOI 10.1016/S0022-1759(02)00330-7
   Li Q, 2021, ACTA BIOMATER, V125, P253, DOI 10.1016/j.actbio.2021.02.039
   Li WY, 2018, ACS APPL MATER INTER, V10, P5240, DOI 10.1021/acsami.7b17620
   Linares R, 2015, J EXTRACELL VESICLES, V4, DOI 10.3402/jev.v4.29509
   Mou S, 2019, PLAST RECONSTR SURG, V144, P869, DOI 10.1097/PRS.0000000000006046
   Xin HQ, 2014, FRONT CELL NEUROSCI, V8, DOI 10.3389/fncel.2014.00377
   Yuan XG, 2022, J EXTRACELL VESICLES, V11, DOI 10.1002/jev2.12235
   Zheng Y, 2023, STEM CELL REV REP, V19, P784, DOI 10.1007/s12015-022-10487-w
NR 18
TC 0
Z9 0
U1 1
U2 3
PU JOURNAL OF VISUALIZED EXPERIMENTS
PI CAMBRIDGE
PA 1 ALEWIFE CENTER, STE 200, CAMBRIDGE, MA 02140 USA
SN 1940-087X
J9 JOVE-J VIS EXP
JI J. Vis. Exp.
PD MAY
PY 2024
IS 207
AR e66585
DI 10.3791/66585
PG 9
WC Multidisciplinary Sciences
WE Science Citation Index Expanded (SCI-EXPANDED)
SC Science & Technology - Other Topics
GA XB5Y0
UT WOS:001259248200017
PM 38767363
DA 2026-02-11
ER

PT J
AU Zhou, YY
   Yamamoto, Y
   Xiao, ZD
   Ochiya, T
AF Zhou, Yueyuan
   Yamamoto, Yusuke
   Xiao, Zhongdang
   Ochiya, Takahiro
TI The Immunomodulatory Functions of Mesenchymal Stromal/Stem Cells
   Mediated via Paracrine Activity
SO JOURNAL OF CLINICAL MEDICINE
LA English
DT Review
DE MSC; immune regulation; paracrine mechanism; immune diseases
ID VERSUS-HOST-DISEASE; SUPPRESS T-LYMPHOCYTE; UMBILICAL-CORD BLOOD;
   TOLL-LIKE RECEPTORS; BONE-MARROW-CELLS; STEM-CELLS; EXTRACELLULAR
   VESICLES; THERAPEUTIC APPLICATIONS; MYOCARDIAL-INFARCTION;
   CROHNS-DISEASE
AB Mesenchymal stromal/stem cells (MSCs) exist in almost all tissues, possessing the potential to differentiate into specialized cell types and exert immunomodulatory functions. Thus, they have attracted much attention as a promising therapeutic candidate. Recent studies have demonstrated that paracrine signaling is mainly responsible for the involvement of MSCs in the modulation of immune responses and the progression of diseases. Through release of secretome consisting of a diverse range of cytokines, chemokines, and extracellular vesicles (EVs), MSCs convey regulatory messages to recipient immune cells in the microenvironment. In this review, we focus on the recent advances in how MSCs contribute to immunomodulation through the secretion of paracrine factors. The further improved understanding of the molecular mechanism underlying the interactions between MSCs and immune cells highlights the paracrine biology of MSCs in the modulation of the immune microenvironment and promotes the clinical application of MSCs in regenerative medicine and immune diseases.
C1 [Zhou, Yueyuan; Xiao, Zhongdang] Southeast Univ, Sch Biol Sci & Med Engn, State Key Lab Bioelect, Nanjing 210096, Jiangsu, Peoples R China.
   [Zhou, Yueyuan; Yamamoto, Yusuke; Ochiya, Takahiro] Natl Canc Ctr, Div Cellular Signaling, Chuo Ku, 5-1-1 Tsukiji, Tokyo 1040045, Japan.
   [Ochiya, Takahiro] Tokyo Med Univ, Inst Med Sci, Dept Mol & Cellular Med, Shinjuku Ku, 6-1-1 Shinjuku, Tokyo 1608402, Japan.
C3 Southeast University - China; National Cancer Center - Japan; Tokyo
   Medical University
RP Ochiya, T (corresponding author), Natl Canc Ctr, Div Cellular Signaling, Chuo Ku, 5-1-1 Tsukiji, Tokyo 1040045, Japan.; Ochiya, T (corresponding author), Tokyo Med Univ, Inst Med Sci, Dept Mol & Cellular Med, Shinjuku Ku, 6-1-1 Shinjuku, Tokyo 1608402, Japan.
EM tochiya@ncc.go.jp
RI Ochiya, Takahiro/AAH-7585-2019
FU Project for Cancer Research and Therapeutic Evolution (P-CREATE)
   [17cm0106402h0002]; MEXT KAKENHI [17H04991]; China Scholarship Council
   [201706090122]
FX This work was supported by Project for Cancer Research and Therapeutic
   Evolution (P-CREATE; grant number: 17cm0106402h0002), MEXT KAKENHI
   (Grant-in-Aid for Young Scientists (A); grant number: 17H04991) and
   China Scholarship Council (grant number: 201706090122).
CR Abumaree MH, 2013, STEM CELL REV REP, V9, P620, DOI 10.1007/s12015-013-9455-2
   Aggarwal S, 2005, BLOOD, V105, P1815, DOI 10.1182/blood-2004-04-1559
   Amable PR, 2014, STEM CELL RES THER, V5, DOI 10.1186/scrt442
   Anker PSI, 2003, HAEMATOLOGICA, V88, P845
   Arthur A, 2009, J CELL PHYSIOL, V218, P237, DOI 10.1002/jcp.21592
   Asanuma H, 2010, J UROLOGY, V184, P26, DOI 10.1016/j.juro.2010.03.050
   Assmus B, 2002, CIRCULATION, V106, P3009, DOI 10.1161/01.CIR.0000043246.74879.CD
   Barrio L, 2014, CYTOTHERAPY, V16, P1692, DOI 10.1016/j.jcyt.2014.07.012
   Bhansali A, 2009, STEM CELLS DEV, V18, P1407, DOI 10.1089/scd.2009.0164
   Biancone L, 2012, NEPHROL DIAL TRANSPL, V27, P3037, DOI 10.1093/ndt/gfs168
   Björkström NK, 2016, NAT REV IMMUNOL, V16, P310, DOI 10.1038/nri.2016.34
   Boissel L, 2008, BIOL BLOOD MARROW TR, V14, P1031, DOI 10.1016/j.bbmt.2008.06.016
   Brandau S, 2014, PLOS ONE, V9, DOI 10.1371/journal.pone.0106903
   Bruno S, 2017, TISSUE ENG PT A, V23, P1262, DOI [10.1089/ten.TEA.2017.0069, 10.1089/ten.tea.2017.0069]
   Budoni M, 2013, CELL TRANSPLANT, V22, P369, DOI 10.3727/096368911X582769
   Cao XC, 2014, INT J BIOCHEM CELL B, V53, P372, DOI 10.1016/j.biocel.2014.06.003
   Caplan AI, 2016, J CELL PHYSIOL, V231, P1413, DOI 10.1002/jcp.25255
   Carlsson PO, 2015, DIABETES, V64, P587, DOI 10.2337/db14-0656
   Castro-Manrreza ME, 2015, J IMMUNOL RES, V2015, DOI 10.1155/2015/394917
   Chamberlain CS, 2019, STEM CELLS, V37, P652, DOI 10.1002/stem.2988
   Che N, 2014, J IMMUNOL, V193, P5306, DOI 10.4049/jimmunol.1400036
   Chiesa S, 2011, P NATL ACAD SCI USA, V108, P17384, DOI 10.1073/pnas.1103650108
   Chiossone L, 2016, STEM CELLS, V34, P1909, DOI 10.1002/stem.2369
   Cho HH, 2006, STEM CELLS, V24, P2744, DOI 10.1634/stemcells.2006-0189
   Ciccocioppo R, 2015, MAYO CLIN PROC, V90, P747, DOI 10.1016/j.mayocp.2015.03.023
   Ciccocioppo R, 2011, GUT, V60, P788, DOI 10.1136/gut.2010.214841
   Colombo M, 2014, ANNU REV CELL DEV BI, V30, P255, DOI 10.1146/annurev-cellbio-101512-122326
   Connick Peter, 2012, Lancet Neurol, V11, P150, DOI 10.1016/S1474-4422(11)70305-2
   Corcione A, 2006, BLOOD, V107, P367, DOI 10.1182/blood-2005-07-2657
   Crawford A, 2006, J IMMUNOL, V176, P3498, DOI 10.4049/jimmunol.176.6.3498
   Cselenyák A, 2010, BMC CELL BIOL, V11, DOI 10.1186/1471-2121-11-29
   Meirelles LDS, 2006, J CELL SCI, V119, P2204, DOI 10.1242/jcs.02932
   Day RB, 2015, BLOOD, V125, P3114, DOI 10.1182/blood-2015-02-629444
   Del Fattore A, 2015, CELL TRANSPLANT, V24, P2615, DOI 10.3727/096368915X687543
   Dhere T, 2016, ALIMENT PHARM THER, V44, P471, DOI 10.1111/apt.13717
   Di Nicola M, 2002, BLOOD, V99, P3838, DOI 10.1182/blood.V99.10.3838
   Djouad F, 2007, STEM CELLS, V25, P2025, DOI 10.1634/stemcells.2006-0548
   Duffy MM, 2011, STEM CELL RES THER, V2, DOI 10.1186/scrt75
   Dulamea A, 2015, J Med Life, V8, P24
   English K, 2009, CLIN EXP IMMUNOL, V156, P149, DOI 10.1111/j.1365-2249.2009.03874.x
   English K, 2008, IMMUNOL LETT, V115, P50, DOI 10.1016/j.imlet.2007.10.002
   Ferrara JLM, 2009, LANCET, V373, P1550, DOI 10.1016/S0140-6736(09)60237-3
   Forbes GM, 2014, CLIN GASTROENTEROL H, V12, P64, DOI 10.1016/j.cgh.2013.06.021
   Franquesa M, 2012, FRONT IMMUNOL, V3, DOI 10.3389/fimmu.2012.00212
   Freitag J, 2016, BMC MUSCULOSKEL DIS, V17, DOI 10.1186/s12891-016-1085-9
   FRIEDENSTEIN AJ, 1970, CELL TISSUE KINET, V3, P393, DOI 10.1111/j.1365-2184.1970.tb00347.x
   Gatti S, 2011, NEPHROL DIAL TRANSPL, V26, P1474, DOI 10.1093/ndt/gfr015
   Gnecchi M, 2005, NAT MED, V11, P367, DOI 10.1038/nm0405-367
   Gnecchi M, 2006, FASEB J, V20, P661, DOI 10.1096/fj.05-5211com
   Gruber HE, 2010, TISSUE ENG PT A, V16, P2843, DOI [10.1089/ten.tea.2009.0709, 10.1089/ten.TEA.2009.0709]
   Healy ME, 2015, STEM CELLS DEV, V24, P2391, DOI 10.1089/scd.2015.0089
   Heathman TRJ, 2016, BIOCHEM ENG J, V108, P14, DOI 10.1016/j.bej.2015.06.018
   Horwitz EM, 2005, CYTOTHERAPY, V7, P393, DOI 10.1080/14653240500319234
   Hyvärinen K, 2018, FRONT IMMUNOL, V9, DOI 10.3389/fimmu.2018.00771
   Islam MN, 2012, NAT MED, V18, P759, DOI 10.1038/nm.2736
   Janeway C.A., 2008, Immunobiology: The immune system in health and disease, V7th
   Ji YR, 2012, CELL PHYSIOL BIOCHEM, V30, P1526, DOI 10.1159/000343340
   Jiang DS, 2016, STEM CELLS, V34, P2393, DOI 10.1002/stem.2417
   JUNEJA HS, 1986, LEUKEMIA RES, V10, P1209, DOI 10.1016/0145-2126(86)90239-0
   Katsuda T, 2013, PROTEOMICS, V13, P1637, DOI 10.1002/pmic.201200373
   Kern S, 2006, STEM CELLS, V24, P1294, DOI 10.1634/stemcells.2005-0342
   Kim HS, 2017, STEM CELLS, V35, P248, DOI 10.1002/stem.2401
   Kopen GC, 1999, P NATL ACAD SCI USA, V96, P10711, DOI 10.1073/pnas.96.19.10711
   Krebsbach PH, 1999, CRIT REV ORAL BIOL M, V10, P165, DOI 10.1177/10454411990100020401
   Kurtzberg J, 2014, BIOL BLOOD MARROW TR, V20, P229, DOI 10.1016/j.bbmt.2013.11.001
   Le Blanc K, 2004, LANCET, V363, P1439, DOI 10.1016/S0140-6736(04)16104-7
   LeBlanc K, 2008, LANCET, V371, P1579, DOI 10.1016/S0140-6736(08)60690-X
   Lee DK, 2018, CELL IMMUNOL, V326, P68, DOI 10.1016/j.cellimm.2017.08.009
   Lee RH, 2009, CELL STEM CELL, V5, P54, DOI 10.1016/j.stem.2009.05.003
   Leiker M, 2008, CELL TRANSPLANT, V17, P911, DOI 10.3727/096368908786576444
   Liang XT, 2014, CELL TRANSPLANT, V23, P1045, DOI 10.3727/096368913X667709
   Lin HT, 2013, PHILOS T R SOC B, V368, DOI 10.1098/rstb.2011.0334
   Liotta F, 2008, STEM CELLS, V26, P279, DOI 10.1634/stemcells.2007-0454
   Liu CY, 2007, NAT MED, V13, P1295, DOI 10.1038/nm1673
   Liu Y, 2014, BIOCHEM BIOPH RES CO, V450, P1409, DOI 10.1016/j.bbrc.2014.07.001
   Lo Sicco C, 2017, STEM CELL TRANSL MED, V6, P1018, DOI 10.1002/sctm.16-0363
   LOWELAURI M, 2014, MEDIAT INFLAMM, V14
   Lucchini G, 2010, BIOL BLOOD MARROW TR, V16, P1293, DOI 10.1016/j.bbmt.2010.03.017
   Mantovani A, 2011, NAT REV IMMUNOL, V11, P519, DOI 10.1038/nri3024
   Matthay MA, 2010, CRIT CARE MED, V38, pS569, DOI 10.1097/CCM.0b013e3181f1ff1d
   MCELREAVEY KD, 1991, BIOCHEM SOC T, V19, pS29, DOI 10.1042/bst019029s
   Meier RPH, 2013, STEM CELL RES, V11, P1348, DOI 10.1016/j.scr.2013.08.011
   Meisel R, 2004, BLOOD, V103, P4619, DOI 10.1182/blood-2003-11-3909
   Mesples Alejandro, 2013, Med Sci Monit, V19, P852, DOI 10.12659/MSM.889525
   Mohyeddin Bonab Mandana, 2007, Iran J Immunol, V4, P50
   Morrison TJ, 2017, AM J RESP CRIT CARE, V196, P1275, DOI 10.1164/rccm.201701-0170OC
   Murphy MB, 2013, EXP MOL MED, V45, DOI 10.1038/emm.2013.94
   Murray PJ, 2011, NAT REV IMMUNOL, V11, P723, DOI 10.1038/nri3073
   Murry CE, 2004, NATURE, V428, P664, DOI 10.1038/nature02446
   Najar M, 2019, J CLIN MED, V8, DOI 10.3390/jcm8050626
   Nakamura Y, 2015, FEBS LETT, V589, P1257, DOI 10.1016/j.febslet.2015.03.031
   Nauta AJ, 2006, J IMMUNOL, V177, P2080, DOI 10.4049/jimmunol.177.4.2080
   Németh K, 2009, NAT MED, V15, P42, DOI 10.1038/nm.1905
   Ng YH, 2010, AM J TRANSPLANT, V10, P1970, DOI 10.1111/j.1600-6143.2010.03223.x
   Orlic D, 2001, NATURE, V410, P701, DOI 10.1038/35070587
   Pevsner-Fischer M, 2007, BLOOD, V109, P1422, DOI 10.1182/blood-2006-06-028704
   Pittenger MF, 1999, SCIENCE, V284, P143, DOI 10.1126/science.284.5411.143
   Ponnaiyan D, 2012, INT J IMMUNOPATH PH, V25, P127, DOI 10.1177/039463201202500115
   Prasad VK, 2011, BIOL BLOOD MARROW TR, V17, P534, DOI 10.1016/j.bbmt.2010.04.014
   Rafei M, 2009, J IMMUNOL, V182, P5994, DOI 10.4049/jimmunol.0803962
   Raffaghello L, 2008, STEM CELLS, V26, P151, DOI 10.1634/stemcells.2007-0416
   Reis M, 2018, FRONT IMMUNOL, V9, DOI 10.3389/fimmu.2018.02538
   Ren GW, 2012, CELL STEM CELL, V11, P812, DOI 10.1016/j.stem.2012.08.013
   Ringdén O, 2006, TRANSPLANTATION, V81, P1390, DOI 10.1097/01.tp.0000214462.63943.14
   Ryan JM, 2007, CLIN EXP IMMUNOL, V149, P353, DOI 10.1111/j.1365-2249.2007.03422.x
   Selmani Z, 2008, STEM CELLS, V26, P212, DOI 10.1634/stemcells.2007-0554
   Shabbir A, 2009, AM J PHYSIOL-HEART C, V296, pH1888, DOI 10.1152/ajpheart.00186.2009
   Shao LB, 2017, BIOMED RES INT, V2017, DOI 10.1155/2017/4150705
   Sotiropoulou PA, 2006, STEM CELLS, V24, P74, DOI 10.1634/stemcells.2004-0359
   Spaggiari GM, 2006, BLOOD, V107, P1484, DOI 10.1182/blood-2005-07-2775
   Spaggiari GM, 2008, BLOOD, V111, P1327, DOI 10.1182/blood-2007-02-074997
   Strauer BE, 2002, CIRCULATION, V106, P1913, DOI 10.1161/01.CIR.0000034046.87607.1C
   Tabera S, 2008, HAEMATOL-HEMATOL J, V93, P1301, DOI 10.3324/haematol.12857
   Takahashi M, 2006, AM J PHYSIOL-HEART C, V291, pH886, DOI 10.1152/ajpheart.00142.2006
   Tamura R, 2016, INFLAMM REGEN, V36, DOI 10.1186/s41232-016-0030-5
   Tatara R, 2011, CYTOTHERAPY, V13, P686, DOI 10.3109/14653249.2010.542456
   Teixeira FG, 2016, SCI REP-UK, V6, DOI 10.1038/srep27791
   Tögel F, 2005, AM J PHYSIOL-RENAL, V289, pF31, DOI 10.1152/ajprenal.00007.2005
   UNANUE ER, 1984, ANNU REV IMMUNOL, V2, P395, DOI 10.1146/annurev.immunol.2.1.395
   von Bonin M, 2008, BONE MARROW TRANSPL, V41, pS232
   Wang Y, 2009, TRANSPL P, V41, P4352, DOI 10.1016/j.transproceed.2009.08.072
   Wen D, 2016, J CONTROL RELEASE, V238, P166, DOI 10.1016/j.jconrel.2016.07.044
   Wen S, 2016, LEUKEMIA, V30, P2221, DOI 10.1038/leu.2016.107
   Willis GR, 2018, AM J RESP CRIT CARE, V197, P104, DOI 10.1164/rccm.201705-0925OC
   Wynn TA, 2013, NATURE, V496, P445, DOI 10.1038/nature12034
   Yamout B, 2010, J NEUROIMMUNOL, V227, P185, DOI 10.1016/j.jneuroim.2010.07.013
   Yan X, 2016, SCI REP-UK, V6, DOI 10.1038/srep28915
   Yip HK, 2017, ONCOTARGET, V8, P108692, DOI 10.18632/oncotarget.21433
   Yu PF, 2017, ONCOGENE, V36, P482, DOI 10.1038/onc.2016.217
   Zhang B, 2014, STEM CELLS DEV, V23, P1233, DOI 10.1089/scd.2013.0479
   Zhang W, 2004, STEM CELLS DEV, V13, P263, DOI 10.1089/154732804323099190
NR 131
TC 239
Z9 268
U1 2
U2 75
PU MDPI
PI BASEL
PA ST ALBAN-ANLAGE 66, CH-4052 BASEL, SWITZERLAND
EI 2077-0383
J9 J CLIN MED
JI J. Clin. Med.
PD JUL
PY 2019
VL 8
IS 7
AR 1025
DI 10.3390/jcm8071025
PG 17
WC Medicine, General & Internal
WE Science Citation Index Expanded (SCI-EXPANDED)
SC General & Internal Medicine
GA IN9MO
UT WOS:000479003300110
PM 31336889
OA Green Submitted, gold
DA 2026-02-11
ER

PT J
AU Chaubey, S
   Bhandari, V
AF Chaubey, Sushma
   Bhandari, Vineet
TI Stem cells in neonatal diseases: An overview
SO SEMINARS IN FETAL & NEONATAL MEDICINE
LA English
DT Article
DE Stem cells; Neonatal disorders; Preterm birth; Secretome; Extracellular
   vesicles; Paracrine; Stem cell therapy; Regenerative medicine
ID MESENCHYMAL STROMAL CELLS; UMBILICAL-CORD BLOOD; EXPERIMENTAL
   BRONCHOPULMONARY DYSPLASIA; RIGHT-VENTRICULAR FUNCTION; PROGENITOR
   CELLS; BONE-MARROW; LUNG INJURY; PERIVENTRICULAR LEUKOMALACIA; LYSOSOMAL
   STORAGE; BRAIN-INJURY
AB Preterm birth and its common complications are major causes of infant mortality and long-term morbidity. Despite great advances in understanding the pathogenesis of neonatal diseases and improvements in neonatal intensive care, effective therapies for the prevention or treatment for these conditions are still lacking. Stem cell (SC) therapy is rapidly emerging as a novel therapeutic tool for several diseases of the newborn with encouraging pre-clinical results that hold promise for translation to the bedside. The utility of different types of SCs in neonatal diseases is being explored. SC therapeutic efficacy is closely associated with its secretome-conditioned media and SC-derived extracellular vesicles, and a subsequent paracrine action in response to tissue injuries. In the current review, we summarize the pre-clinical and clinical studies of SCs and its secretome in diverse preterm and term birth-related diseases, thereby providing new insights for future therapies in neonatal medicine.
C1 [Chaubey, Sushma] Widener Univ, Dept Biomed Engn, Chester, PA 19013 USA.
   [Bhandari, Vineet] Rowan Univ, Childrens Reg Hosp Cooper, Dept Pediat, Neonatol Res Lab,Cooper Med Sch, Suite Dorrance 755,One Cooper Plaza, Camden, NJ 08103 USA.
C3 Widener University; Rowan University; Cooper Medical School of Rowan
   University
RP Bhandari, V (corresponding author), Childrens Reg Hosp Cooper, Dept Pediat, Suite Dorrance 755,One Cooper Plaza, Camden, NJ 08103 USA.
EM schaubey@widener.edu; bhandari-vineet@cooperhealth.edu
CR Abe Y, 2020, INT J MOL SCI, V21, DOI 10.3390/ijms21124351
   Ahn SY, 2017, J PEDIATR-US, V185, P49, DOI 10.1016/j.jpeds.2017.02.061
   Ahn SY, 2017, CELL TRANSPLANT, V26, P145, DOI 10.3727/096368916X692861
   Ahn SY, 2016, NEONATOLOGY, V109, P377, DOI [10.1159/000111905, 10.1159/000444905]
   Ahn SY, 2013, STROKE, V44, P497, DOI 10.1161/STROKEAHA.112.679092
   Ahn SY, STEM CELLS TRANS MED, V10, P1129
   Ali SR, 2020, MOL CELL BIOCHEM, V470, P99, DOI 10.1007/s11010-020-03750-6
   Antounians L, 2021, SCI TRANSL MED, V13, DOI 10.1126/scitranslmed.aax5941
   Aslam M, 2009, AM J RESP CRIT CARE, V180, P1122, DOI 10.1164/rccm.200902-0242OC
   Augustine S, 2017, STEM CELL TRANSL MED, V6, P2079, DOI 10.1002/sctm.17-0126
   Avolio E, 2015, J AM HEART ASSOC, V4, DOI 10.1161/JAHA.115.002043
   Baglio SR, 2015, STEM CELL RES THER, V6, DOI 10.1186/s13287-015-0116-z
   Baker CD, 2014, CURR OPIN PEDIATR, V26, P306, DOI 10.1097/MOP.0000000000000095
   Bassler D, 2017, PEDIATR CLIN N AM, V64, P1355, DOI 10.1016/j.pcl.2017.08.012
   Berger J, 2014, AM J PHYSIOL-LUNG C, V307, pL936, DOI 10.1152/ajplung.00159.2014
   Bernardo ME, 2012, BONE MARROW TRANSPL, V47, P164, DOI 10.1038/bmt.2011.81
   Bhandari A, 2003, FRONT BIOSCI-LANDMRK, V8, P370
   Bhat V, 2020, CHILDREN-BASEL, V7, DOI 10.3390/children7120302
   Blencowe H, 2012, LANCET, V379, P2162, DOI 10.1016/S0140-6736(12)60820-4
   Braccioli L, 2017, PEDIATR RES, V81, P127, DOI 10.1038/pr.2016.172
   Braun RK, 2018, BIOCHEM BIOPH RES CO, V503, P2653, DOI 10.1016/j.bbrc.2018.08.019
   Bruschettini M, 2020, COCHRANE DB SYST REV, V8
   Burkhart HM, 2019, J THORAC CARDIOV SUR, V158, P1614, DOI 10.1016/j.jtcvs.2019.06.001
   Chalphin AV, 2021, FETAL DIAGN THER, V48, P381, DOI 10.1159/000515277
   Chalphin AV, 2020, J PEDIATR SURG, V55, P249, DOI 10.1016/j.jpedsurg.2019.10.033
   Chalphin AV, 2020, J PEDIATR SURG, V55, P49, DOI 10.1016/j.jpedsurg.2019.09.049
   Chang YS, 2014, J PEDIATR-US, V164, P966, DOI 10.1016/j.jpeds.2013.12.011
   Chaubey S., PEDIATR RES, V2021, P1126
   Chaubey S, 2018, STEM CELL RES THER, V9, DOI 10.1186/s13287-018-0903-4
   Chaubey S, 2013, STEM CELL TRANSL MED, V2, P444, DOI 10.5966/sctm.2012-0105
   Choi JY, 2016, J CHILD NEUROL, V31, P603, DOI 10.1177/0883073815604229
   Cotten CM, 2014, J PEDIATR-US, V164, P973, DOI 10.1016/j.jpeds.2013.11.036
   Curley GF, 2012, THORAX, V67, P496, DOI 10.1136/thoraxjnl-2011-201059
   Ding HF, 2017, CELL MOL IMMUNOL, V14, P693, DOI 10.1038/cmi.2015.99
   Dominici M, 2006, CYTOTHERAPY, V8, P315, DOI 10.1080/14653240600855905
   Donega V, 2014, PLOS ONE, V9, DOI 10.1371/journal.pone.0112339
   Douglas-Escobar M, 2015, JAMA PEDIATR, V169, P397, DOI 10.1001/jamapediatrics.2014.3269
   Feng C, 2016, J PEDIATR SURG, V51, P56, DOI 10.1016/j.jpedsurg.2015.10.011
   Feng M, 2015, STEM CELLS INT, V2015, DOI 10.1155/2015/325652
   Ferreira JR, 2018, FRONT IMMUNOL, V9, DOI 10.3389/fimmu.2018.02837
   Fischbach MA, 2013, SCI TRANSL MED, V5, DOI 10.1126/scitranslmed.3005568
   Folkerth RD, 2006, PEDIATR DEVEL PATHOL, V9, P3, DOI 10.2350/06-01-0024.1
   Ghionzoli M, 2010, PEDIATR SURG INT, V26, P79, DOI 10.1007/s00383-009-2504-x
   Gilfillan M, BMJ, V375, pn1974
   Goldenberg RL, 2008, LANCET, V371, P75, DOI 10.1016/S0140-6736(08)60074-4
   Goudarzi N, 2020, HUM CELL, V33, P308, DOI 10.1007/s13577-019-00320-x
   Grandvuillemin I, 2017, STEM CELL TRANSL MED, V6, P1987, DOI 10.1002/sctm.17-0074
   Gu Y, 2015, MOL BRAIN, V8, DOI 10.1186/s13041-015-0157-3
   Harrell CR, 2019, CELLS-BASEL, V8, DOI 10.3390/cells8050467
   Herrera MB, 2013, HEPATOLOGY, V57, P311, DOI 10.1002/hep.25986
   Herrera MB, 2006, STEM CELLS, V24, P2840, DOI 10.1634/stemcells.2006-0114
   Hollinger LE, 2017, SEMIN PEDIATR SURG, V26, P178, DOI 10.1053/j.sempedsurg.2017.04.007
   Horák J, 2017, STEM CELLS INT, V2017, DOI [10.1155/2017/7304121, 10.1155/2017/304121]
   Huang L, 2018, CELL TRANSPLANT, V27, P325, DOI 10.1177/0963689717729379
   Ionescu L, 2012, AM J PHYSIOL-LUNG C, V303, pL967, DOI 10.1152/ajplung.00144.2011
   Jobe AH, 2015, FRONT MED-LAUSANNE, V2, DOI 10.3389/fmed.2015.00049
   Jobe Alan H., 2001, American Journal of Respiratory and Critical Care Medicine, V163, P1723
   Kern S, 2006, STEM CELLS, V24, P1294, DOI 10.1634/stemcells.2005-0342
   Kim ES, 2012, PEDIATR RES, V72, P277, DOI 10.1038/pr.2012.71
   Kim KS, 2016, CELL TRANSPLANT, V25, P1145, DOI 10.3727/096368915X688263
   Korneev K V, 2019, Mol Biol (Mosk), V53, P799
   Krasnodembskaya A, 2010, STEM CELLS, V28, P2229, DOI 10.1002/stem.544
   Lee CA, 2018, J MOL MED, V96, P469, DOI 10.1007/s00109-018-1638-5
   Leng YX, 2018, BMC OPHTHALMOL, V18, DOI 10.1186/s12886-018-0973-1
   Lesage F, 2018, SEMIN PERINATOL, V42, P453, DOI 10.1053/j.semperi.2018.09.007
   Li B, 2019, PLOS ONE, V14, DOI 10.1371/journal.pone.0211431
   Li JG, 2016, EXP NEUROL, V283, P179, DOI 10.1016/j.expneurol.2016.06.017
   Lim R, 2018, STEM CELL TRANSL MED, V7, P628, DOI 10.1002/sctm.18-0079
   Lin HT, 2016, NATURE, V531, P323, DOI 10.1038/nature17181
   Lithovius V, 2022, FRONT ENDOCRINOL, V13, DOI 10.3389/fendo.2022.837450
   Liu B, 2018, STEM CELL RES THER, V9, DOI 10.1186/s13287-017-0760-6
   Liu LS, 2014, AM J PATHOL, V184, P3344, DOI 10.1016/j.ajpath.2014.08.010
   Liu XL, 2015, NAT COMMUN, V6, DOI 10.1038/ncomms9825
   Lombardo E, 2015, WORLD J STEM CELLS, V7, P368, DOI 10.4252/wjsc.v7.i2.368
   Luan Z, 2012, CELL TRANSPLANT, V21, pS91, DOI 10.3727/096368912X633806
   Lupu M, 2011, J CELL MOL MED, V15, P1914, DOI 10.1111/j.1582-4934.2010.01197.x
   Malhotra A, 2020, STEM CELL TRANSL MED, V9, P289, DOI 10.1002/sctm.19-0251
   Mateescu D S, 2018, Curr Health Sci J, V44, P374, DOI 10.12865/CHSJ.44.04.09
   McCulloh CJ, 2018, J PEDIATR SURG, V53, P1215, DOI 10.1016/j.jpedsurg.2018.02.086
   McCulloh CJ, 2017, J SURG RES, V214, P278, DOI 10.1016/j.jss.2017.03.026
   McCulloh CJ, 2017, J PEDIATR SURG, V52, P999, DOI 10.1016/j.jpedsurg.2017.03.028
   McDonald CA, 2019, INT J MOL SCI, V20, DOI 10.3390/ijms20102449
   Miki T, 2016, STEM CELL TRANSL MED, V5, P405, DOI 10.5966/sctm.2015-0304
   Mishra R, 2011, CIRCULATION, V123, P364, DOI 10.1161/CIRCULATIONAHA.110.971622
   Mitsialis SA, 2016, SEMIN PERINATOL, V40, P138, DOI 10.1053/j.semperi.2015.12.002
   Moisseiev E, 2017, CURR EYE RES, V42, P1358, DOI 10.1080/02713683.2017.1319491
   Monsel A, 2015, AM J RESP CRIT CARE, V192, P324, DOI 10.1164/rccm.201410-1765OC
   Morioka C, 2017, INFLAMM REGEN, V37, DOI 10.1186/s41232-016-0032-3
   Morrison TJ, 2017, AM J RESP CRIT CARE, V196, P1275, DOI 10.1164/rccm.201701-0170OC
   Morty RE, 2018, SEMIN PERINATOL, V42, P404, DOI 10.1053/j.semperi.2018.09.001
   Mu Qing-Jie, 2017, Zhongguo Dang Dai Er Ke Za Zhi, V19, P1202
   Mueller M, 2017, STEM CELLS DEV, V26, P239, DOI 10.1089/scd.2016.0108
   Murray SJ, 2025, BRAIN BEHAV, V15, DOI [10.1038/s41572-018-0025-4, 10.1002/brb3.70431]
   Nagree MS, 2019, EXPERT OPIN BIOL TH, V19, P655, DOI 10.1080/14712598.2019.1607837
   Neu J, 2011, NEW ENGL J MED, V364, P255, DOI 10.1056/NEJMra1005408
   Nitkin CR, 2020, PEDIATR RES, V87, P265, DOI 10.1038/s41390-019-0425-5
   Novak I, 2016, STEM CELL TRANSL MED, V5, P1014, DOI 10.5966/sctm.2015-0372
   Oppliger B, 2017, CYTOTHERAPY, V19, P829, DOI 10.1016/j.jcyt.2017.03.075
   Park D, 2013, CELL MED, V5, P17, DOI 10.3727/215517913X658936
   Park J, 2019, THORAX, V74, P43, DOI 10.1136/thoraxjnl-2018-211576
   Park WS, 2017, CELL TRANSPLANT, V26, P439, DOI 10.3727/096368916X694193
   Park WS, 2015, PLOS ONE, V10, DOI 10.1371/journal.pone.0120893
   Payne AH, 2013, JAMA PEDIATR, V167, P451, DOI 10.1001/jamapediatrics.2013.866
   Phinney DG, 2017, STEM CELLS, V35, P851, DOI 10.1002/stem.2575
   Pittenger MF, 1999, SCIENCE, V284, P143, DOI 10.1126/science.284.5411.143
   Platt FM, 1998, BIOCHEM PHARMACOL, V56, P421
   Porzionato A, 2019, AM J PHYSIOL-LUNG C, V316, pL6, DOI 10.1152/ajplung.00109.2018
   Powell SB, 2019, J PEDIATR-US, V210, P209, DOI 10.1016/j.jpeds.2019.02.029
   Principi N, 2018, J TRANSL MED, V16, DOI 10.1186/s12967-018-1417-7
   Rivera FT, 2006, STEM CELLS, V24, P2209, DOI 10.1634/stemcells.2005-0614
   Robinson JR, 2018, SEMIN PEDIATR SURG, V27, P52, DOI 10.1053/j.sempedsurg.2017.11.010
   Sahni M, 2019, PEDIAT MED, V2
   Sahni M, 2020, J PERINATOL, V40, P1634, DOI 10.1038/s41372-020-00788-8
   Schmidt D, 2007, CIRCULATION, V116, pI64, DOI 10.1161/CIRCULATIONAHA.106.6806637
   Serrenho I, 2021, INT J MOL SCI, V22, DOI 10.3390/ijms22063142
   Sharma S, 2011, PEDIATR SURG INT, V27, P81, DOI 10.1007/s00383-010-2712-4
   SNYDER EY, 1995, NATURE, V374, P367, DOI 10.1038/374367a0
   Sommer A, 2014, JAMA OPHTHALMOL, V132, P640, DOI 10.1001/jamaophthalmol.2014.84
   Spada M, 2020, STEM CELL REV REP, V16, P186, DOI 10.1007/s12015-019-09925-z
   Spees JL, 2016, STEM CELL RES THER, V7, DOI 10.1186/s13287-016-0363-7
   Takano C., STEM CELLS TRANS MED, V10, P829
   Tovar JA, 2012, ORPHANET J RARE DIS, V7, DOI 10.1186/1750-1172-7-1
   Tsuji M, 2020, SCI REP-UK, V10, DOI 10.1038/s41598-020-61311-9
   Tzanetakis A, 2019, PEDIATR SURG INT, V35, P63, DOI 10.1007/s00383-018-4376-4
   Ullah I, 2015, BIOSCIENCE REP, V35, DOI 10.1042/BSR20150025
   van Haaften T, 2009, AM J RESP CRIT CARE, V180, P1131, DOI 10.1164/rccm.200902-0179OC
   van Velthoven CTJ, 2012, PEDIATR RES, V71, P474, DOI 10.1038/pr.2011.64
   Villamor-Martinez E, 2020, FRONT PEDIATR, V8, DOI 10.3389/fped.2020.578984
   Villatoro AJ, 2019, VET IMMUNOL IMMUNOP, V208, P6, DOI 10.1016/j.vetimm.2018.12.003
   Vizoso FJ, 2017, INT J MOL SCI, P18
   Wang AJ, 2015, STEM CELL TRANSL MED, V4, P659, DOI 10.5966/sctm.2014-0296
   Wang J., 2017, Acta Ophthalmol, V95, P10
   Wang XD, 2013, CYTOTHERAPY, V15, P1549, DOI 10.1016/j.jcyt.2013.06.001
   Waszak P, 2012, STEM CELLS DEV, V21, P2789, DOI 10.1089/scd.2010.0566
   Wehman B, 2017, ANN THORAC SURG, V104, P2045, DOI 10.1016/j.athoracsur.2017.04.058
   Wehman B, 2016, AM J PHYSIOL-HEART C, V310, pH1816, DOI 10.1152/ajpheart.00955.2015
   Weiss Daniel J, 2011, Proc Am Thorac Soc, V8, P223, DOI 10.1513/pats.201012-071DW
   Willis GR, 2018, AM J RESP CRIT CARE, V197, P104, DOI 10.1164/rccm.201705-0925OC
   Wright A, 2021, FRONT CELL DEV BIOL, V9, DOI 10.3389/fcell.2021.632717
   Yun CW, 2019, INT J MOL SCI, V20, DOI 10.3390/ijms20040982
   Zani A, 2014, EUR J PEDIATR SURG, V24, P57, DOI 10.1055/s-0033-1350059
   Zani A, 2014, GUT, V63, P300, DOI 10.1136/gutjnl-2012-303735
   Zhang ZH, 2018, J CELL MOL MED, V22, P5759, DOI 10.1111/jcmm.13843
   Zhu LH, 2014, BRAIN RES, V1563, P13, DOI 10.1016/j.brainres.2014.03.030
   Zhu YN, 2017, STEM CELLS DEV, V26, P1054, DOI 10.1089/scd.2016.0329
NR 145
TC 2
Z9 5
U1 1
U2 11
PU ELSEVIER SCI LTD
PI London
PA 125 London Wall, London, ENGLAND
SN 1744-165X
EI 1878-0946
J9 SEMIN FETAL NEONAT M
JI Semin. Fetal Neonatal Med.
PD FEB
PY 2022
VL 27
IS 1
AR 101325
DI 10.1016/j.siny.2022.101325
PG 12
WC Pediatrics
WE Science Citation Index Expanded (SCI-EXPANDED)
SC Pediatrics
GA 0Y8FZ
UT WOS:000790621900007
PM 35367186
DA 2026-02-11
ER

PT J
AU Momma, S
AF Momma, Stefan
TI Extracellular vesicles for remote brain repair
SO CURRENT OPINION IN GENETICS & DEVELOPMENT
LA English
DT Article
ID REJUVENATION; CELLS
AB Recovery of brain function lost to disease or in old age is a challenging task in regenerative medicine. In the last two decades, therapeutic strategies have undergone significant shifts by a succession of major discoveries from adult neural stem cells and neurogenesis to the development of induced pluripotent stem cells to technologies for reprogramming cells in vitro and in vivo. Now, extracellular vesicles, small membrane bound vesicles released by all cells and containing lipids, proteins, and nucleic acids, emerge as the next major technological opportunity. While substantial progress has been made on their potential use in therapy and EVs have entered many clinical trials, major aspects of their physiological role, in particular regarding their influence on brain function, remain unknown. However, a better understanding of their actual in vivo function, scope of communication, and possibilities to alter cellular processes in target cells will be needed. This review places EVs in the developing landscape of strategies for cellular repair of the brain and highlights their potential by looking at some recent progress in our understanding of their function in vivo.
C1 [Momma, Stefan] Goethe Univ, Univ Hosp, Edinger Inst, Inst Neurol, Frankfurt, Germany.
C3 Goethe University Frankfurt; Goethe University Frankfurt Hospital
RP Momma, S (corresponding author), Goethe Univ, Univ Hosp, Edinger Inst, Inst Neurol, Frankfurt, Germany.
EM stefan.momma@kgu.de
CR Alvarez-Erviti L, 2011, NAT BIOTECHNOL, V29, P341, DOI 10.1038/nbt.1807
   Bonsergent E, 2021, NAT COMMUN, V12, DOI 10.1038/s41467-021-22126-y
   Chen HX, 2020, CELL DEATH DIS, V11, DOI 10.1038/s41419-020-2473-5
   Conboy IM, 2005, NATURE, V433, P760, DOI 10.1038/nature03260
   Drago D, 2013, BIOCHIMIE, V95, P2271, DOI 10.1016/j.biochi.2013.06.020
   Fan BY, 2021, EXP NEUROL, V341, DOI 10.1016/j.expneurol.2021.113694
   Frühbeis C, 2020, PLOS BIOL, V18, DOI 10.1371/journal.pbio.3000621
   Grossman N, 2017, CELL, V169, P1029, DOI 10.1016/j.cell.2017.05.024
   Hung ME, 2016, J EXTRACELL VESICLES, V5, DOI 10.3402/jev.v5.31027
   Katsuda T, 2013, PROTEOMICS, V13, P1637, DOI 10.1002/pmic.201200373
   Kempermann G, 2018, CELL STEM CELL, V23, P25, DOI 10.1016/j.stem.2018.04.004
   Kojima R, 2018, NAT COMMUN, V9, DOI 10.1038/s41467-018-03733-8
   Kur IM, 2020, PLOS BIOL, V18, DOI 10.1371/journal.pbio.3000643
   Mukherjee C, 2020, CELL METAB, V32, P259, DOI 10.1016/j.cmet.2020.05.019
   Murray LMA, 2019, STEM CELLS, V37, P14, DOI 10.1002/stem.2922
   Nalamolu Koteswara Rao, 2019, Cell Physiol Biochem, V52, P1280, DOI [10.33594/000000090, 10.33594/000000090]
   Otero-Ortega L, 2017, SCI REP-UK, V7, DOI 10.1038/srep44433
   Patel NA, 2018, J NEUROINFLAMM, V15, DOI 10.1186/s12974-018-1240-3
   Pegtel DM, 2019, ANNU REV BIOCHEM, V88, P487, DOI [10.1146/annurev-biochem-013118, 10.1146/annurev-biochem-013118-111902]
   Peruzzotti-Jametti L, 2021, PLOS BIOL, V19, DOI 10.1371/journal.pbio.3001166
   Ridder K, 2014, PLOS BIOL, V12, DOI 10.1371/journal.pbio.1001874
   Ruckh JM, 2012, CELL STEM CELL, V10, P96, DOI 10.1016/j.stem.2011.11.019
   Valadi H, 2007, NAT CELL BIOL, V9, P654, DOI 10.1038/ncb1596
   Wang QY, 2018, NAT COMMUN, V9, DOI 10.1038/s41467-018-03390-x
   Wiklander OPB, 2019, SCI TRANSL MED, V11, DOI 10.1126/scitranslmed.aav8521
   Yang ZG, 2020, NAT BIOMED ENG, V4, P69, DOI 10.1038/s41551-019-0485-1
   Yoshida M, 2019, CELL METAB, V30, P329, DOI 10.1016/j.cmet.2019.05.015
   Zhang YL, 2015, J NEUROSURG, V122, P856, DOI 10.3171/2014.11.JNS14770
NR 28
TC 0
Z9 0
U1 0
U2 0
PU CURRENT BIOLOGY LTD
PI LONDON
PA 84 THEOBALDS RD, LONDON WC1X 8RR, ENGLAND
SN 0959-437X
EI 1879-0380
J9 CURR OPIN GENET DEV
JI Curr. Opin. Genet. Dev.
PD OCT
PY 2021
VL 70
BP 61
EP 65
DI 10.1016/j.gde.2021.06.001
EA JUN 2021
PG 5
WC Cell Biology; Genetics & Heredity
WE Science Citation Index Expanded (SCI-EXPANDED)
SC Cell Biology; Genetics & Heredity
GA WM6JV
UT WOS:000711190600010
PM 34153928
DA 2026-02-11
ER

PT J
AU dos Santos, PR
   Kraus, RB
   Nascente, PD
AF dos Santos, Pedro Rassier
   Kraus, Rosana Basso
   Nascente, Patricia da Silva
TI Exploring the potential of bovine colostrum as a bioactive agent in
   human tissue regeneration: A comprehensive analysis of mechanisms of
   action and challenges to be overcome
SO CELL BIOCHEMISTRY AND FUNCTION
LA English
DT Review
DE bioactive compound; extracellular vesicles (EVs); fibloblasts;
   keratinocytes; wound healing
ID SKIN; PROLIFERATION; KERATINOCYTES; AQUAPORIN-3; MIGRATION; GROWTH
AB The study examines bovine colostrum as a potent source of bioactive compounds, particularly growth factors, for tissue regeneration in humans. While previous research has hinted at therapeutic benefits, a comprehensive understanding of its mechanisms remains elusive, necessitating further investigation. This review analyzes nine selected scientific articles on bovine colostrum's bioactive potential in tissue regeneration. In vitro studies highlight its positive impact on cell behavior, including reduced proliferation and induced differentiation. Notably, optimal concentrations and specific colostrum components, such as extracellular vesicles and insoluble milk fat, show more favorable outcomes. In vivo studies underscore bovine colostrum as a promising natural resource for wound healing, despite some studies failing to identify associated benefits. Further research is crucial to unravel the intricate mechanisms, grasp the full potential in regenerative medicine, and develop more effective wound healing therapies. This refined understanding will pave the way for harnessing the complete regenerative potential of bovine colostrum in clinical applications.
   Investigating the potential therapeutic benefits of bovine colostrum in human tissue regeneration is crucial for advancing our understanding of innovative and sustainable approaches to medical interventions. This systematic review endeavors to comprehensively assess existing literature, providing a synthesized analysis of the current state of knowledge. By exploring the viability of bovine colostrum as a regenerative agent, this research not only contributes to the expanding field of regenerative medicine but also holds promise for the development of novel, nature-inspired strategies to enhance tissue repair and recovery in human health.
C1 [dos Santos, Pedro Rassier; Kraus, Rosana Basso; Nascente, Patricia da Silva] Univ Fed Pelotas, Dept Microbiol & Parasitol, Pelotas, Brazil.
C3 Universidade Federal de Pelotas
RP Nascente, PD (corresponding author), Univ Fed Pelotas, Dept Microbiol & Parasitol, Pelotas, Brazil.
EM pattsn@gmail.com
OI Rassier dos Santos, Peo/0000-0002-5903-1536
FU Coordenao de Aperfeioamento de Pessoal de Nvel Superior [001];
   Coordination for the Improvement of Higher Education Personnel (CAPES) -
   Brazil
FX This study was partially funded by the Coordination for the Improvement
   of Higher Education Personnel (CAPES) - Brazil, Finance Code 001.
CR Bernabucci U, 2013, CELL MOL BIOL, V59, P67, DOI 10.1170/T948
   Chang YC, 2020, FRONT MOL BIOSCI, V6, DOI 10.3389/fmolb.2019.00157
   Conte F., 2013, International Food Research Journal, V20, P925
   desJardins-Park HE, 2018, REGEN MED, V13, P491, DOI 10.2217/rme-2018-0073
   Doillon CJ, 2011, INT WOUND J, V8, P280, DOI 10.1111/j.1742-481X.2011.00783.x
   Dong RN, 2021, NANO TODAY, V41, DOI 10.1016/j.nantod.2021.101290
   Ghosh S, 2021, NUTRIENTS, V13, DOI 10.3390/nu13113798
   Gomes RN, 2021, NPJ REGEN MED, V6, DOI 10.1038/s41536-021-00153-z
   Han G, 2022, PHARMACEUTICS, V14, DOI 10.3390/pharmaceutics14020307
   Heydari P, 2022, J BIOMED MATER RES B, V110, P265, DOI 10.1002/jbm.b.34921
   Irvine AD, 2011, NEW ENGL J MED, V365, P1315, DOI 10.1056/NEJMra1011040
   Jogi R, 2021, J DRUGS DERMATOL, V20, P538, DOI 10.36849/JDD.5851
   Jones RE, 2019, TRANSFUSION, V59, P884, DOI 10.1111/trf.14836
   Kaur T, 2022, BIOMATER ADV, V143, DOI 10.1016/j.bioadv.2022.213163
   Kehoe SI, 2007, J DAIRY SCI, V90, P4108, DOI 10.3168/jds.2007-0040
   Kim H, 2022, ADV HEALTHC MATER, V11, DOI 10.1002/adhm.202102027
   Kovacs D, 2020, FASEB J, V34, P6302, DOI 10.1096/fj.201900103RRR
   Kovacs D, 2009, GROWTH FACTORS, V27, P448, DOI 10.3109/08977190903211077
   Landén NX, 2016, CELL MOL LIFE SCI, V73, P3861, DOI 10.1007/s00018-016-2268-0
   Ledesma-Martínez E, 2019, J ONCOL, V2019, DOI 10.1155/2019/8150967
   Li A, 2013, ONCOL REP, V29, P535, DOI 10.3892/or.2012.2144
   Linehan K, 2023, ANNU REV FOOD SCI T, V14, P387, DOI 10.1146/annurev-food-060721-014650
   Lonetti A, 2019, J ONCOL, V2019, DOI 10.1155/2019/3408318
   Lönnerdal B, 2010, J PEDIATR-US, V156, pS26, DOI 10.1016/j.jpeds.2009.11.017
   Lu L, 2024, J COSMET DERMATOL-US, V23, P1374, DOI 10.1111/jocd.16112
   McGrath BA, 2016, DAIRY SCI TECHNOL, V96, P133, DOI 10.1007/s13594-015-0258-x
   Mehra R, 2022, NUTRIENTS, V14, DOI 10.3390/nu14030659
   Mineo H., 2018, J Agric Food Chem, Vv. 66, P1874
   Page MJ, 2021, BMJ-BRIT MED J, V372, DOI 10.1136/bmj.n71
   Playford RJ, 2021, NUTRIENTS, V13, DOI 10.3390/nu13010265
   Sangild PT, 2021, NUTRIENTS, V13, DOI 10.3390/nu13082551
   Seo SA, 2021, FOOD SCI ANIM RESOUR, V41, P749, DOI 10.5851/kosfa.2021.e33
   Silper BF, 2012, ARQ BRAS MED VET ZOO, V64, P281, DOI 10.1590/S0102-09352012000200005
   Smith IM, 2023, CELL MOL LIFE SCI, V80, DOI 10.1007/s00018-022-04665-9
   Sobczuk-Szul M, 2013, TURK J VET ANIM SCI, V37, P43, DOI 10.3906/vet-1107-42
   Takayama Y, 2001, FEBS LETT, V508, P111, DOI 10.1016/S0014-5793(01)03041-1
   Tang W., 2021, Am J Clin Nutr, V113, P716
   Tarff A, 2022, EXP EYE RES, V220, DOI 10.1016/j.exer.2022.109093
   Wang TC, 2021, CELL MOL BIOL LETT, V26, DOI 10.1186/s11658-021-00285-6
   Yadav V, 2019, ADV FUNCT MATER, V29, DOI 10.1002/adfm.201905243
   Zhang TZ, 2019, FRONT BIOENG BIOTECH, V7, DOI 10.3389/fbioe.2019.00196
   Zhao ZM, 2018, ADV DRUG DELIVER REV, V127, P3, DOI 10.1016/j.addr.2018.03.010
   Zomer HD, 2018, J DERMATOL SCI, V90, P3, DOI 10.1016/j.jdermsci.2017.12.009
NR 43
TC 4
Z9 5
U1 0
U2 4
PU WILEY
PI HOBOKEN
PA 111 RIVER ST, HOBOKEN 07030-5774, NJ USA
SN 0263-6484
EI 1099-0844
J9 CELL BIOCHEM FUNCT
JI Cell Biochem. Funct.
PD APR 29
PY 2024
VL 42
IS 4
AR e4021
DI 10.1002/cbf.4021
PG 10
WC Biochemistry & Molecular Biology; Cell Biology
WE Science Citation Index Expanded (SCI-EXPANDED)
SC Biochemistry & Molecular Biology; Cell Biology
GA OU8D7
UT WOS:001209876900001
PM 38682573
OA Bronze
DA 2026-02-11
ER

PT J
AU Huang, WJ
   Hong, ST
   Zhu, XY
   Alsaeedi, MH
   Tang, H
   Krier, JD
   Gandhi, D
   Jordan, KL
   Saadiq, IM
   Jiang, YM
   Eirin, A
   Lerman, LO
AF Huang, Weijun
   Hong, Siting
   Zhu, Xiangyang
   Alsaeedi, Mina H.
   Tang, Hui
   Krier, James D.
   Gandhi, Deep
   Jordan, Kyra L.
   Saadiq, Ishran M.
   Jiang, Yamei
   Eirin, Alfonso
   Lerman, Lilach O.
TI Obesity Blunts the Effect of Mesenchymal Stem Cell-Derived Extracellular
   Vesicles
SO KIDNEY INTERNATIONAL REPORTS
LA English
DT Article
DE chronic kidney disease; extracellular vesicle; mesenchymal stem cell;
   obesity; regenerative medicine; stenotic
ID EXPRESSION; MCP-1; MICRORNA
AB Introduction: Mesenchymal stem/stromal cell-derived extracellular vesicles (MSC-EVs) are paracrine vectors with therapeutic functions comparable to their parent cells. However, it remains unclear if donor obesity affects their therapeutic functions. We tested the hypothesis that the curative effect of human adipose tissue-derived MSC-EVs (A-MSC-EVs) is blunted by obesity. Methods: MSC-EVs were isolated by ultracentrifugation from mesenchymal stem/stromal cells (MSCs) collected from abdominal subcutaneous fat of obese and lean human subjects (obese and lean-MSC-EVs, respectively) and injected into the aorta of mice 2 weeks after renal artery stenosis (RAS) induction. Magnetic resonance imaging studies were conducted 2 weeks after MSC-EVs delivery to determine renal function. The effect of MSC-EVs on tissue injury was assessed by histology and gene expression of inflammatory factors, including interleukin (IL)-1b, IL-6, monocyte chemotactic protein-1 (MCP-1), and tumor necrosis factor alpha (TNF-a). Oxidative damage, macrophage infiltration, plasma renin, and hypoxia inducible factor-1a (HIF-1a) were also assessed. Results: Tracking showed that MSC-EVs localized in the kidney tissue, including glomeruli and tubules. All MSC-EVs decreased systolic blood pressure (SBP) and plasma renin and improved the poststenotic kidney (STK) volume, but obese-MSC-EVs were less effective than lean-MSC-EVs in improving medullary hypoxia, fibrosis, and tubular injury. Lean-MSC-EVs decreased inflammation, whereas obesity attenuated this effect. Only lean-MSC-EVs decreased STK cortical HIF-1a expression. Conclusion: Obesity attenuates the antihypoxia, antifibrosis, antiinflammation, and tubular repair functions of human MSC-EVs in chronic ischemic kidney disease. These observations may have implications for the self-repair potency of obese subjects and for the use of autologous MSC-EVs in regenerative medicine.
C1 [Huang, Weijun; Hong, Siting; Zhu, Xiangyang; Alsaeedi, Mina H.; Tang, Hui; Krier, James D.; Gandhi, Deep; Jordan, Kyra L.; Saadiq, Ishran M.; Jiang, Yamei; Eirin, Alfonso; Lerman, Lilach O.] Mayo Clin, Div Nephrol & Hypertens, Rochester, MN USA.
   [Huang, Weijun] Beijing Univ Chinese Med, Dongzhimen Hosp, Key Lab Chinese Internal Med, Minist Educ & Beijing, Beijing, Peoples R China.
   [Hong, Siting] Harbin Med Univ, Dept Cardiol, Affiliated Hosp 1, Harbin, Peoples R China.
   [Lerman, Lilach O.] Mayo Clin, Div Nephrol & Hypertens, 200 First St SW, Rochester, MN 55905 USA.
C3 Mayo Clinic; Beijing University of Chinese Medicine; Harbin Medical
   University; Mayo Clinic
RP Lerman, LO (corresponding author), Mayo Clin, Div Nephrol & Hypertens, 200 First St SW, Rochester, MN 55905 USA.
EM Lerman.Lilach@Mayo.Edu
RI Lerman, Lilach/M-4962-2017; Eirin, Alfonso/N-9873-2013; Hong,
   Siting/GZK-8698-2022; yang, xiao/JLL-7721-2023; Huang,
   Weijun/HHM-8216-2022; Jiang, Yamei/GYR-0295-2022
FU NIH [DK120292, DK122734, HL158691, AG062104]
FX Funding This study was partly supported by NIH grant numbers: DK120292,
   DK122734, HL158691, and AG062104.
CR Chen XJ, 2020, SIGNAL TRANSDUCT TAR, V5, DOI 10.1038/s41392-020-00304-6
   Conley SM, 2020, FRONT CELL DEV BIOL, V8, DOI 10.3389/fcell.2020.00197
   Conley SM, 2018, GENE, V644, P101, DOI 10.1016/j.gene.2017.10.086
   Du ZJ, 2016, GRAEF ARCH CLIN EXP, V254, P2469, DOI 10.1007/s00417-016-3508-6
   Ebrahimi B, 2013, PLOS ONE, V8, DOI 10.1371/journal.pone.0067474
   Eirin A, 2021, FRONT CELL DEV BIOL, V9, DOI 10.3389/fcell.2021.660851
   Eirin A, 2019, STEM CELL TRANSL MED, V8, P430, DOI 10.1002/sctm.18-0171
   Eirin A, 2017, KIDNEY INT, V92, P114, DOI 10.1016/j.kint.2016.12.023
   Eirin A, 2014, GENE, V551, P55, DOI 10.1016/j.gene.2014.08.041
   Farooqui N, 2023, STEM CELLS, V41, P50, DOI 10.1093/stmcls/sxac073
   Ferguson CM, 2021, CELLS-BASEL, V10, DOI 10.3390/cells10040763
   He J, 2015, NEPHROLOGY, V20, P591, DOI 10.1111/nep.12490
   Hickson LJ, 2019, EBIOMEDICINE, V47, P446, DOI 10.1016/j.ebiom.2019.08.069
   Huang WJ, 2022, NAT REV NEPHROL, V18, P611, DOI 10.1038/s41581-022-00601-z
   Huang WJ, 2022, CLIN J AM SOC NEPHRO, V17, P1418, DOI 10.2215/CJN.16751221
   Jiang K, 2017, RADIOLOGY, V283, P77, DOI 10.1148/radiol.2016160566
   Kimlinger Melissa J, 2021, Med Res Arch, V9, DOI [10.18103/mra.v9i10.2575, 10.18103/mra.v9i10.2575]
   Kimura K, 2008, AM J PHYSIOL-RENAL, V295, pF1023, DOI 10.1152/ajprenal.90209.2008
   Klomjit N, 2022, INT J OBESITY, V46, P1222, DOI 10.1038/s41366-022-01103-5
   Li YX, 2020, CELL COMMUN SIGNAL, V18, DOI 10.1186/s12964-020-00624-8
   Matsuzaka Y, 2022, INT J MOL SCI, V23, DOI 10.3390/ijms23126480
   Meng Y, 2018, DIABETOL METAB SYNDR, V10, DOI 10.1186/s13098-018-0359-9
   Meng Y, 2018, J CELL PHYSIOL, V233, P5926, DOI 10.1002/jcp.26402
   Meng Y, 2018, CYTOM PART A, V93A, P93, DOI 10.1002/cyto.a.23165
   Noronha NCND, 2019, STEM CELL RES THER, V10, DOI 10.1186/s13287-019-1224-y
   Nassar Wael, 2016, Biomater Res, V20, P21, DOI 10.1186/s40824-016-0068-0
   Pawar AS, 2020, CYTOKINE, V130, DOI 10.1016/j.cyto.2020.155080
   Sanz-Ros J, 2022, SCI ADV, V8, DOI 10.1126/sciadv.abq2226
   Shimizu H, 2012, LIFE SCI, V90, P525, DOI 10.1016/j.lfs.2012.01.013
   Song TR, 2020, HYPERTENSION, V75, P1223, DOI 10.1161/HYPERTENSIONAHA.119.14546
   Sung FL, 2002, KIDNEY INT, V62, P1160, DOI 10.1111/j.1523-1755.2002.kid577.x
   Tapparo M, 2019, INT J MOL SCI, V20, DOI 10.3390/ijms20102381
   Wu XM, 2020, STEM CELL RES THER, V11, DOI 10.1186/s13287-020-01855-9
   Yu J, 2021, JCI INSIGHT, V6, DOI 10.1172/jci.insight.133690
   Zhai MM, 2020, ADV SCI, V7, DOI 10.1002/advs.202001334
   Zhu XY, 2021, J CELL MOL MED, V25, P9051, DOI 10.1111/jcmm.16869
   Zhu XY, 2018, INVEST RADIOL, V53, P623, DOI 10.1097/RLI.0000000000000476
   Zhu XY, 2016, STEM CELL TRANSL MED, V5, P893, DOI 10.5966/sctm.2015-0240
NR 38
TC 6
Z9 6
U1 1
U2 12
PU ELSEVIER SCIENCE INC
PI NEW YORK
PA STE 800, 230 PARK AVE, NEW YORK, NY 10169 USA
SN 2468-0249
J9 KIDNEY INT REP
JI Kidney Int. Rep.
PD SEP
PY 2023
VL 8
IS 9
BP 1841
EP 1851
DI 10.1016/j.ekir.2023.06.009
EA SEP 2023
PG 11
WC Urology & Nephrology
WE Science Citation Index Expanded (SCI-EXPANDED)
SC Urology & Nephrology
GA S7BI2
UT WOS:001072679800001
PM 37705914
OA Green Submitted, gold
DA 2026-02-11
ER

PT J
AU Wang, AYL
AF Wang, Aline Yen Ling
TI Human Induced Pluripotent Stem Cell-Derived Exosomes as a New
   Therapeutic Strategy for Various Diseases
SO INTERNATIONAL JOURNAL OF MOLECULAR SCIENCES
LA English
DT Review
DE induced pluripotent stem cells; exosome; cell-free regenerative medicine
AB Recently, an increasing number of studies have demonstrated that induced pluripotent stem cells (iPSCs) and iPSC-derived cells display therapeutic effects, mainly via the paracrine mechanism in addition to their transdifferentiation ability. Exosomes have emerged as an important paracrine factor for iPSCs to repair injured cells through the delivery of bioactive components. Animal reports of iPSC-derived exosomes on various disease models are increasing, such as in heart, limb, liver, skin, bone, eye and neurological disease and so forth. This review aims to summarize the therapeutic effects of iPSC-derived exosomes on various disease models and their properties, such as angiogenesis, cell proliferation and anti-apoptosis, with the hopes of improving their potential role in clinical applications and functional restoration.
C1 [Wang, Aline Yen Ling] Chang Gung Mem Hosp, Ctr Vascularized Composite Allotransplantat, 5 Fu Hsing St, Taoyuan 333, Taiwan.
C3 Chang Gung Memorial Hospital
RP Wang, AYL (corresponding author), Chang Gung Mem Hosp, Ctr Vascularized Composite Allotransplantat, 5 Fu Hsing St, Taoyuan 333, Taiwan.
EM aline2355@yahoo.com.tw
RI Wang, Aline Yen Ling/ABE-7593-2021
OI Wang, Aline Yen Ling/0000-0001-6272-6948
FU Ministry of Science and Technology, Taiwan [109-2314-B-182A-056-MY3];
   Chang Gung Medical Foundation, Chang Gung Memorial Hospital, Taiwan
   [CMRPG1H0083]
FX This work was supported by grants from Chang Gung Medical Foundation,
   Chang Gung Memorial Hospital, Taiwan (CMRPG1H0083) and the Ministry of
   Science and Technology, Taiwan (109-2314-B-182A-056-MY3).
CR Adamiak M, 2018, CIRC RES, V122, P296, DOI 10.1161/CIRCRESAHA.117.311769
   Andreu Z, 2014, FRONT IMMUNOL, V5, DOI 10.3389/fimmu.2014.00442
   Ansa-Addo EA, 2010, J IMMUNOL, V185, P5236, DOI 10.4049/jimmunol.1001656
   Attili D, 2020, Adv Neurobiol, V25, P219, DOI 10.1007/978-3-030-45493-7_8
   Ayers JI, 2018, BIOL PSYCHIAT, V83, P337, DOI 10.1016/j.biopsych.2017.04.003
   Barile L, 2017, EUR HEART J, V38, P1372, DOI 10.1093/eurheartj/ehw304
   Barile L, 2014, CARDIOVASC RES, V103, P530, DOI 10.1093/cvr/cvu167
   Candelario KM, 2020, J COMP NEUROL, V528, P1203, DOI 10.1002/cne.24819
   Chairoungdua A, 2010, J CELL BIOL, V190, P1079, DOI 10.1083/jcb.201002049
   Colombo M, 2014, ANNU REV CELL DEV BI, V30, P255, DOI 10.1146/annurev-cellbio-101512-122326
   Deng H, 2018, CELL REPROGRAM, V20, P178, DOI 10.1089/cell.2017.0047
   Ding QQ, 2018, EXP THER MED, V15, P4791, DOI 10.3892/etm.2018.6059
   Dougherty JA, 2018, FRONT PHYSIOL, V9, DOI 10.3389/fphys.2018.01794
   Du YD, 2017, CELL PHYSIOL BIOCHEM, V43, P611, DOI 10.1159/000480533
   EL Andaloussi S, 2013, ADV DRUG DELIVER REV, V65, P391, DOI 10.1016/j.addr.2012.08.008
   El Harane N, 2018, EUR HEART J, V39, P1835, DOI 10.1093/eurheartj/ehy012
   Evenhuis CJ, 2006, ELECTROPHORESIS, V27, P672, DOI 10.1002/elps.200500566
   Feng D, 2010, TRAFFIC, V11, P675, DOI 10.1111/j.1600-0854.2010.01041.x
   Fevrier B, 2004, P NATL ACAD SCI USA, V101, P9683, DOI 10.1073/pnas.0308413101
   Fitzner D, 2011, J CELL SCI, V124, P447, DOI 10.1242/jcs.074088
   Frost B, 2009, J BIOL CHEM, V284, P12845, DOI 10.1074/jbc.M808759200
   Gao L, 2020, SCI TRANSL MED, V12, DOI 10.1126/scitranslmed.aay1318
   Gao L, 2018, CIRCULATION, V137, P1712, DOI 10.1161/CIRCULATIONAHA.117.030785
   Garcia-Leon JA, 2020, INT J MOL SCI, V21, DOI 10.3390/ijms21186867
   Gartz M, 2018, SCI REP-UK, V8, DOI 10.1038/s41598-018-34879-6
   GILCHREST BA, 1989, J AM ACAD DERMATOL, V21, P610, DOI 10.1016/S0190-9622(89)70227-9
   Gu GL, 2015, CARDIOVASC THER, V33, P109, DOI 10.1111/1755-5922.12118
   He B, 2011, J BIOMED SCI, V18, DOI 10.1186/1423-0127-18-22
   Helfrich Yolanda Rosi, 2008, Dermatol Nurs, V20, P177
   Hu GW, 2015, STEM CELL RES THER, V6, DOI 10.1186/scrt546
   Huang ZP, 2013, CIRC RES, V112, P1234, DOI 10.1161/CIRCRESAHA.112.300682
   Jeske R, 2020, TISSUE ENG PART B-RE, V26, P129, DOI [10.1089/ten.teb.2019.0252, 10.1089/ten.TEB.2019.0252]
   Jeyaram A, 2018, AAPS J, V20, DOI 10.1208/s12248-017-0160-y
   Jiang X, 2017, AM J PHYSIOL-HEART C, V312, pH818, DOI 10.1152/ajpheart.00673.2016
   Ju ZH, 2017, INFLAMMATION, V40, P486, DOI 10.1007/s10753-016-0494-0
   Judge DP, 2011, AM J CARDIOVASC DRUG, V11, P287, DOI 10.2165/11594070-000000000-00000
   Katzman LR, 2014, SAUDI J OPHTHALMOL, V28, P168, DOI 10.1016/j.sjopt.2014.06.011
   Khan M, 2015, CIRC RES, V117, P52, DOI 10.1161/CIRCRESAHA.117.305990
   Kim S, 2018, INT J MOL SCI, V19, DOI 10.3390/ijms19103119
   Kishore R, 2016, J CARDIOVASC TRANSL, V9, P169, DOI 10.1007/s12265-016-9682-4
   Kobayashi H, 2018, NAGOYA J MED SCI, V80, P141, DOI 10.18999/nagjms.80.2.141
   Koga Y, 2011, J GASTROINTEST ONCOL, V2, P215, DOI 10.3978/j.issn.2078-6891.2011.015
   Kouroupi G, 2020, INT J MOL SCI, V21, DOI 10.3390/ijms21197113
   Kurtzwald-Josefson E, 2020, INT J MOL SCI, V21, DOI 10.3390/ijms21197215
   Lee H, 2020, INT J MOL SCI, V21, DOI 10.3390/ijms21010343
   Lee WH, 2017, STEM CELLS, V35, P2138, DOI 10.1002/stem.2669
   Li Fei, 2014, World J Stem Cells, V6, P296, DOI 10.4252/wjsc.v6.i3.296
   Li JJ, 2020, INT J MOL SCI, V21, DOI 10.3390/ijms21238893
   Liu MX, 2014, ONCOTARGET, V5, P944, DOI 10.18632/oncotarget.1458
   Liu XL, 2017, INT J BIOL SCI, V13, P232, DOI 10.7150/ijbs.16951
   Loh CYY, 2016, PLOS ONE, V11, DOI 10.1371/journal.pone.0164696
   Lu M, 2019, EBIOMEDICINE, V42, P443, DOI 10.1016/j.ebiom.2019.03.011
   Maas SLN, 2014, JOVE-J VIS EXP, DOI 10.3791/51623
   Maheshwari Shrankhla, 2014, Discoveries (Craiova), V2, pe26, DOI 10.15190/d.2014.18
   Mulcahy LA, 2014, J EXTRACELL VESICLES, V3, DOI 10.3402/jev.v3.24641
   Naito AT, 2006, P NATL ACAD SCI USA, V103, P19812, DOI 10.1073/pnas.0605768103
   Nong KT, 2016, CYTOTHERAPY, V18, P1548, DOI 10.1016/j.jcyt.2016.08.002
   O'Loughlin AJ, 2012, CURR GENE THER, V12, P262, DOI 10.2174/156652312802083594
   Oh M, 2018, INT J MOL SCI, V19, DOI 10.3390/ijms19061715
   Olgasi C, 2020, INT J MOL SCI, V21, DOI 10.3390/ijms21176215
   Ostolska I, 2014, COLLOID POLYM SCI, V292, P2453, DOI 10.1007/s00396-014-3276-y
   Ostrowski M, 2010, NAT CELL BIOL, V12, P19, DOI 10.1038/ncb2000
   Ovics P, 2020, INT J MOL SCI, V21, DOI 10.3390/ijms21197320
   Pandel Ruza, 2013, ISRN Dermatol, V2013, P930164, DOI 10.1155/2013/930164
   Park SJ, 2018, IN VITRO CELL DEV-AN, V54, P423, DOI 10.1007/s11626-018-0261-7
   Parolini I, 2009, J BIOL CHEM, V284, P34211, DOI 10.1074/jbc.M109.041152
   Podvin S, 2020, MOL CELL PROTEOMICS, V19, P1017, DOI 10.1074/mcp.RA120.002079
   Poljsak B, 2012, ACTA DERMATOVEN ALP, V21, P33, DOI 10.2478/v10162-012-0009-0
   Qi X, 2016, INT J BIOL SCI, V12, P836, DOI 10.7150/ijbs.14809
   Qu XC, 2017, J CELL MOL MED, V21, P1159, DOI 10.1111/jcmm.13047
   Rana S, 2012, INT J BIOCHEM CELL B, V44, P1574, DOI 10.1016/j.biocel.2012.06.018
   Rashed MH, 2017, INT J MOL SCI, V18, DOI 10.3390/ijms18030538
   Roca-Alonso L, 2015, CELL DEATH DIS, V6, DOI 10.1038/cddis.2015.89
   Samaeekia R, 2018, INVEST OPHTH VIS SCI, V59, P5194, DOI 10.1167/iovs.18-24803
   Santoso MR, 2020, J AM HEART ASSOC, V9, DOI 10.1161/JAHA.119.014345
   Segura E, 2007, J IMMUNOL, V179, P1489, DOI 10.4049/jimmunol.179.3.1489
   Sharma P, 2019, P NATL ACAD SCI USA, V116, P16086, DOI 10.1073/pnas.1902513116
   Simonds AK, 2002, SEM RESP CRIT CARE M, V23, P231, DOI 10.1055/s-2002-33031
   Subra C, 2010, J LIPID RES, V51, P2105, DOI 10.1194/jlr.M003657
   Sun RT, 2019, J MOL MED, V97, P829, DOI 10.1007/s00109-019-01767-z
   Taheri B, 2019, J CELL PHYSIOL, V234, P8455, DOI 10.1002/jcp.27775
   Takahashi K, 2006, CELL, V126, P663, DOI 10.1016/j.cell.2006.07.024
   Takeda M, 2018, CELL REP, V22, P546, DOI 10.1016/j.celrep.2017.12.057
   Tian TA, 2010, J CELL BIOCHEM, V111, P488, DOI 10.1002/jcb.22733
   Tsai YC, 2011, FEBS LETT, V585, P3166, DOI 10.1016/j.febslet.2011.08.031
   Turturici G, 2014, AM J PHYSIOL-CELL PH, V306, pC621, DOI 10.1152/ajpcell.00228.2013
   van der Pol E, 2012, PHARMACOL REV, V64, P676, DOI 10.1124/pr.112.005983
   van Niel G, 2018, NAT REV MOL CELL BIO, V19, P213, DOI 10.1038/nrm.2017.125
   Wang AYL, 2019, CELL TRANSPLANT, V28, p112S, DOI 10.1177/0963689719886534
   Wang SD, 2020, AGING-US, V12, P19546, DOI 10.18632/aging.103904
   Wang YJ, 2015, INT J CARDIOL, V192, P61, DOI 10.1016/j.ijcard.2015.05.020
   Webb RL, 2018, TRANSL STROKE RES, V9, P530, DOI 10.1007/s12975-017-0599-2
   Webb RL, 2018, STROKE, V49, P1248, DOI 10.1161/STROKEAHA.117.020353
   Westergard T, 2016, CELL REP, V17, P645, DOI 10.1016/j.celrep.2016.09.032
   Wilson SE, 2018, J REFRACT SURG, V34, P59, DOI 10.3928/1081597X-20171128-01
   Winston CN, 2019, J ALZHEIMERS DIS, V67, P541, DOI 10.3233/JAD-180776
   Yamashita JK, 2005, FASEB J, V19, P1534, DOI 10.1096/fj.04-3540fje
   Ye M, 2019, INT J BIOL SCI, V15, P158, DOI 10.7150/ijbs.28392
   Zahumenska R, 2020, INT J MOL SCI, V21, DOI 10.3390/ijms21238910
   Zhang JY, 2016, STEM CELL RES THER, V7, DOI 10.1186/s13287-016-0391-3
   Zhang JY, 2015, J TRANSL MED, V13, DOI 10.1186/s12967-015-0417-0
   Zhu Y, 2017, STEM CELL RES THER, V8, DOI 10.1186/s13287-017-0510-9
NR 102
TC 49
Z9 55
U1 3
U2 32
PU MDPI
PI BASEL
PA MDPI AG, Grosspeteranlage 5, CH-4052 BASEL, SWITZERLAND
SN 1661-6596
EI 1422-0067
J9 INT J MOL SCI
JI Int. J. Mol. Sci.
PD FEB
PY 2021
VL 22
IS 4
AR 1769
DI 10.3390/ijms22041769
PG 16
WC Biochemistry & Molecular Biology; Chemistry, Multidisciplinary
WE Science Citation Index Expanded (SCI-EXPANDED)
SC Biochemistry & Molecular Biology; Chemistry
GA QP3RR
UT WOS:000623755100001
PM 33578948
OA Green Submitted, gold
DA 2026-02-11
ER

PT S
AU Khan, M
   Kishore, R
AF Khan, Mohsin
   Kishore, Raj
BE DiNardo, P
   Dhingra, S
   Singla, DK
TI Stem Cell Exosomes: Cell-FreeTherapy for Organ Repair
SO ADULT STEM CELLS: METHODS AND PROTOCOLS
SE Methods in Molecular Biology
LA English
DT Article; Book Chapter
DE Regenerative medicine; Heart failure; Stem cells; Exosomes
ID ACUTE MYOCARDIAL-INFARCTION; CARDIAC-FUNCTION; ENDOTHELIAL-CELLS;
   REGENERATION; MICRORNAS; VESICLES; ACTIVATE; MEDIATE
AB Cardiovascular disease is a significant cause of morbidity and mortality around the world. The damaged cardiac tissue is unable to repair itself following injury warranting the development of alternate therapies. Cell therapy has emerged recently as a viable treatment option resulting in significant improvement in cardiac function. Nevertheless, donated stem cells are hard to find in the heart after transplantation leading to the hypothesis that release of extracellular factors by stem cells is primarily responsible for the beneficial effect of cell therapy. Exosomes represent the bioactive component of stem cells and have been shown to recapitulate salutary effects of cell therapy on myocardial repair after injury. Here, we discuss the methodologies regarding the isolation and characterization of exosomes derived from stem cells.
C1 [Khan, Mohsin; Kishore, Raj] Temple Univ, Sch Med, Ctr Translat Med, Philadelphia, PA 19122 USA.
   [Kishore, Raj] Temple Univ, Dept Pharmacol, Sch Med, Philadelphia, PA 19122 USA.
C3 Pennsylvania Commonwealth System of Higher Education (PCSHE); Temple
   University; Pennsylvania Commonwealth System of Higher Education
   (PCSHE); Temple University
RP Khan, M (corresponding author), Temple Univ, Sch Med, Ctr Translat Med, Philadelphia, PA 19122 USA.
CR Arslan F, 2013, STEM CELL RES, V10, P301, DOI 10.1016/j.scr.2013.01.002
   Barile L, 2014, CARDIOVASC RES, V103, P530, DOI 10.1093/cvr/cvu167
   Chen TS, 2010, NUCLEIC ACIDS RES, V38, P215, DOI 10.1093/nar/gkp857
   Chimenti I, 2010, CIRC RES, V106, P971, DOI 10.1161/CIRCRESAHA.109.210682
   de Couto G, 2015, J CLIN INVEST, V125, P3147, DOI 10.1172/JCI81321
   Deregibus MC, 2007, BLOOD, V110, P2440, DOI 10.1182/blood-2007-03-078709
   Feng YL, 2014, PLOS ONE, V9, DOI 10.1371/journal.pone.0088685
   Ibrahim AGE, 2014, STEM CELL REP, V2, P606, DOI 10.1016/j.stemcr.2014.04.006
   Khan M, 2015, CIRC RES, V117, P52, DOI 10.1161/CIRCRESAHA.117.305990
   Lai Ruenn Chai, 2012, Int J Proteomics, V2012, P971907, DOI 10.1155/2012/971907
   Mackie AR, 2012, CIRC RES, V111, P312, DOI 10.1161/CIRCRESAHA.112.266015
   Sahoo S, 2011, CIRC RES, V109, P724, DOI 10.1161/CIRCRESAHA.111.253286
   Tseliou E, 2015, J AM COLL CARDIOL, V66, P599, DOI 10.1016/j.jacc.2015.05.068
   Vrijsen KR, 2010, J CELL MOL MED, V14, P1064, DOI 10.1111/j.1582-4934.2010.01081.x
   Yeo RWY, 2013, ADV DRUG DELIVER REV, V65, P336, DOI 10.1016/j.addr.2012.07.001
   Yu B, 2015, INT J CARDIOL, V182, P349, DOI 10.1016/j.ijcard.2014.12.043
NR 16
TC 29
Z9 33
U1 0
U2 6
PU SPRINGER
PI DORDRECHT
PA PO BOX 17, 3300 AA DORDRECHT, NETHERLANDS
SN 1064-3745
EI 1940-6029
BN 978-1-4939-6756-8; 978-1-4939-6754-4
J9 METHODS MOL BIOL
JI Methods Mol. Biol.
PY 2017
VL 1553
BP 315
EP 321
DI 10.1007/978-1-4939-6756-8_25
D2 10.1007/978-1-4939-6756-8
PG 7
WC Biochemical Research Methods; Biochemistry & Molecular Biology; Cell
   Biology
WE Book Citation Index – Science (BKCI-S)
SC Biochemistry & Molecular Biology; Cell Biology
GA BI4XM
UT WOS:000412073600026
PM 28229427
DA 2026-02-11
ER

PT J
AU TomyTomcy, A
   Sindhu, ER
AF TomyTomcy, Anjilikal
   Sindhu, Edakkadath Raghavan
TI Mesenchymal stem cells- an excellent therapeutic agent for cancer
SO ASIA-PACIFIC JOURNAL OF CLINICAL ONCOLOGY
LA English
DT Review
DE antitumor activity; exosomes; mesenchymal stem cells; nanoparticles;
   signaling pathways
ID STROMAL CELLS; DRUG-DELIVERY; INDUCE APOPTOSIS; IN-VITRO; GROWTH;
   EXOSOMES; ANGIOGENESIS; TRAIL; AXIS
AB Despite rapid advancement in research of diagnostics and therapeutics, cancer is the most dangerous disease-causing millions of deaths worldwide. Many of the conventional anticancer therapies can even lead to developing resistance to therapy and recurrence of cancer. To find a new, alternative treatment strategy for a variety of ailments scientists and researchers have turned their attention to cell therapies and regenerative medicine. Stem cells are now being researched for their extensive potential application in therapy for several incurable illnesses including cancer. One of the most often employed cell types for regenerative medicine is mesenchymal stem cells. Mesenchymal stem cells (MSCs) are considered a promising source of stem cells in personalized cell-based therapies. The inherent tumor tropic and immune-modulatory properties of MSCs can be used to target cancer cells. This review aims to focus on the anticancer properties of MSCs and their effect on different signaling pathways. Later on, we discuss the advantages of engineered MSCs over non-engineered MSCsin cancer therapy.
C1 [TomyTomcy, Anjilikal] Cent Univ Punjab, Dept Human Genet & Mol Med, Bathinda, India.
   [Sindhu, Edakkadath Raghavan] Malabar Canc Ctr, Dept Clin Lab Serv & Translat Res, Div Biochem, Kannur 670103, Kerala, India.
C3 Central University of Punjab
RP Sindhu, ER (corresponding author), Malabar Canc Ctr, Dept Clin Lab Serv & Translat Res, Div Biochem, Kannur 670103, Kerala, India.
EM sindhuer@gmail.com
CR Ahangar P, 2020, INT J MOL SCI, V21, DOI 10.3390/ijms21197038
   Aravindhan S, 2021, CANCER CELL INT, V21, DOI 10.1186/s12935-021-01836-9
   Baghaei Kaveh, 2017, Gastroenterol Hepatol Bed Bench, V10, P208
   Bhoopathi P, 2011, GENE THER, V18, P692, DOI 10.1038/gt.2011.14
   Chen JL, 2001, STROKE, V32, P1005, DOI 10.1161/01.STR.32.4.1005
   Cox CS., 2016, AUTOLOGOUS WHARTONS
   Cuiffo BG, 2012, CELL ADHES MIGR, V6, P220, DOI 10.4161/cam.20875
   Dave JR, 2022, SCI ADV, V8, DOI 10.1126/sciadv.abm6504
   Dong LY, 2018, CELL DEATH DIS, V9, DOI 10.1038/s41419-018-0323-5
   Fayazi N, 2021, MOL NEUROBIOL, V58, P3494, DOI 10.1007/s12035-021-02324-x
   Feng H, 2018, BRIT J CANCER, V118, P353, DOI 10.1038/bjc.2017.415
   Gardiner C, 2016, J EXTRACELL VESICLES, V5, DOI 10.3402/jev.v5.32945
   Grisendi G, 2015, STEM CELLS, V33, P859, DOI 10.1002/stem.1903
   Grisendi G, 2010, CANCER RES, V70, P3718, DOI 10.1158/0008-5472.CAN-09-1865
   Guo XR, 2016, ONCOTARGET, V7, P55529, DOI 10.18632/oncotarget.10835
   Hmadcha A, 2020, FRONT BIOENG BIOTECH, V8, DOI 10.3389/fbioe.2020.00043
   Jovic D, 2022, STEM CELL REV REP, V18, P1525, DOI 10.1007/s12015-022-10369-1
   Kalimuthu S, 2017, STEM CELLS INT, V2017, DOI 10.1155/2017/8085637
   Kalluri R, 2020, SCIENCE, V367, P640, DOI 10.1126/science.aau6977
   Kalluri R, 2016, NAT REV CANCER, V16, P582, DOI 10.1038/nrc.2016.73
   Khakoo AY, 2006, J EXP MED, V203, P1235, DOI 10.1084/jem.20051921
   Kidd S, 2008, CYTOTHERAPY, V10, P657, DOI 10.1080/14653240802486517
   Lee JK, 2013, PLOS ONE, V8, DOI [10.1371/journal.pone.0066555, 10.1371/journal.pone.0084256]
   Liu JF, 2021, J CELL MOL MED, V25, P1911, DOI 10.1111/jcmm.15866
   Liu XY, 2018, ONCOL LETT, V15, P6265, DOI 10.3892/ol.2018.8166
   Lourenco S, 2015, J IMMUNOL, V194, P3463, DOI 10.4049/jimmunol.1402097
   Lu YR, 2008, CANCER BIOL THER, V7, P245, DOI 10.4161/cbt.7.2.5296
   Lufkin T., 2013, ADV STEM CELL THERAP
   Lukomska B, 2019, STEM CELLS INT, V2019, DOI 10.1155/2019/9628536
   Mangraviti A, 2016, BIOMATERIALS, V100, P53, DOI 10.1016/j.biomaterials.2016.05.025
   Mohr A, 2019, CANCERS, V11, DOI 10.3390/cancers11040568
   Nagane M, 2001, APOPTOSIS, V6, P191, DOI 10.1023/A:1011336726649
   Nakamizo A, 2005, CANCER RES, V65, P3307, DOI 10.1158/0008-5472.CAN-04-1874
   Nakamura K, 2004, GENE THER, V11, P1155, DOI 10.1038/sj.gt.3302276
   Ono M, 2014, SCI SIGNAL, V7, DOI 10.1126/scisignal.2005231
   Otsu K, 2009, BLOOD, V113, P4197, DOI 10.1182/blood-2008-09-176198
   Ouyang SS, 2022, BIOENG TRANSL MED, V7, DOI 10.1002/btm2.10278
   Pakravan K, 2017, CELL ONCOL, V40, P457, DOI 10.1007/s13402-017-0335-7
   Plumas J, 2005, LEUKEMIA, V19, P1597, DOI 10.1038/sj.leu.2403871
   Poggi A., 2018, FRONT IMMUNOL, V9, P1
   Poggi A, 2016, VACCINES-BASEL, V4, DOI 10.3390/vaccines4040041
   Qiao L, 2008, CANCER LETT, V269, P67, DOI 10.1016/j.canlet.2008.04.032
   Rendra Erika, 2020, F1000Res, V9, DOI [10.12688/f1000research.21862.1, 10.12688/f1000research.21862.1]
   Reza AMMT, 2016, SCI REP-UK, V6, DOI 10.1038/srep38498
   Roobrouck VD, 2008, EXP CELL RES, V314, P1937, DOI 10.1016/j.yexcr.2008.03.006
   Shen CJ, 2016, ONCOTARGET, V7, P34172, DOI 10.18632/oncotarget.8997
   Spaeth E, 2008, GENE THER, V15, P730, DOI 10.1038/gt.2008.39
   Spano C, 2019, SCI REP-UK, V9, DOI 10.1038/s41598-018-37433-6
   Sun ZX, 2021, STEM CELLS INT, V2021, DOI 10.1155/2021/9962194
   Szoor A, 2017, MOL THER-ONCOLYTICS, V6, P69, DOI 10.1016/j.omto.2017.07.002
   Takahara K, 2016, STEM CELLS DEV, V25, P1290, DOI 10.1089/scd.2016.0093
   Tang YM, 2016, MOL MED REP, V14, P2717, DOI 10.3892/mmr.2016.5537
   Théry C, 2018, J EXTRACELL VESICLES, V7, DOI 10.1080/20013078.2018.1535750
   Tora MS, 2019, NERVOUS SYSTEM DRUG DELIVERY: PRINCIPLES AND PRACTICE, P133, DOI 10.1016/B978-0-12-813997-4.00008-6
   Volarevic V, 2011, BRIT MED BULL, V99, P155, DOI 10.1093/bmb/ldr027
   Walker S, 2019, THERANOSTICS, V9, P8001, DOI 10.7150/thno.37097
   Wang J, 2021, J CONTROL RELEASE, V329, P894, DOI 10.1016/j.jconrel.2020.10.020
   Wang LT, 2021, STEM CELL TRANSL MED, V10, P1288, DOI 10.1002/sctm.21-0021
   Wang XS, 2019, ACTA PHARM SIN B, V9, P167, DOI 10.1016/j.apsb.2018.08.006
   Weng ZJ, 2021, J HEMATOL ONCOL, V14, DOI 10.1186/s13045-021-01141-y
   Wu S, 2013, PLOS ONE, V8, DOI 10.1371/journal.pone.0055599
   You BS, 2022, STEM CELLS INT, V2022, DOI 10.1155/2022/9668239
   Zhu W, 2012, CANCER LETT, V315, P28, DOI 10.1016/j.canlet.2011.10.002
   Zhu Y, 2009, LEUKEMIA, V23, P925, DOI 10.1038/leu.2008.384
NR 64
TC 6
Z9 9
U1 1
U2 11
PU WILEY
PI HOBOKEN
PA 111 RIVER ST, HOBOKEN 07030-5774, NJ USA
SN 1743-7555
EI 1743-7563
J9 ASIA-PAC J CLIN ONCO
JI Asia-Pac. J. Clin. Oncol.
PD FEB
PY 2024
VL 20
IS 1
BP 7
EP 15
DI 10.1111/ajco.13969
EA MAY 2023
PG 9
WC Oncology
WE Science Citation Index Expanded (SCI-EXPANDED)
SC Oncology
GA MM9U0
UT WOS:000987972300001
PM 37190944
OA Bronze
DA 2026-02-11
ER

PT J
AU Yoon, SY
AF Yoon, Sook Young
TI Mesenchymal stem cells for restoration of ovarian function
SO CLINICAL AND EXPERIMENTAL REPRODUCTIVE MEDICINE-CERM
LA English
DT Review
DE Mesenchymal stem cell; Ovarian function
ID STROMAL CELLS; EXTRACELLULAR VESICLES; MOUSE MODEL; RAT MODEL;
   TRANSPLANTATION; FAILURE; ACTIVATION; DERIVATION; FERTILITY; EFFICACY
AB With the progress of regenerative medicine, mesenchymal stem cells (MSCs) have received attention as a way to restore ovarian function. It has been reported that MSCs derived from bone marrow, adipose, umbilical cord blood, menstrual blood, and amniotic fluid improved ovarian function. In light of previous studies and advances in this field, there are increased expectations regarding the utilization of MSCs to restore ovarian function. This review summarizes recent research into potential applications of MSCs in women with infertility or primary ovarian insufficiency, including cases where these conditions are induced by anticancer therapy.
C1 [Yoon, Sook Young] CHA Univ, Fertil Ctr, CHA Gangnam Med Ctr, 566 Nonhyeon Ro, Seoul 06135, South Korea.
C3 Pochon Cha University
RP Yoon, SY (corresponding author), CHA Univ, Fertil Ctr, CHA Gangnam Med Ctr, 566 Nonhyeon Ro, Seoul 06135, South Korea.
EM syyoon11@cha.ac.kr
FU Basic Science Research Program through the National Research Foundation
   of Korea (NRF) - Ministry of Education [NRF-2017R1D1A1B03028155]
FX This research was supported by the Basic Science Research Program
   through the National Research Foundation of Korea (NRF) funded by the
   Ministry of Education (NRF-2017R1D1A1B03028155).
CR Abd-Allah SH, 2013, CYTOTHERAPY, V15, P64, DOI 10.1016/j.jcyt.2012.08.001
   Bao RQ, 2018, GYNECOL ENDOCRINOL, V34, P320, DOI 10.1080/09513590.2017.1393661
   Ben-Aharon I, 2012, REPRODUCTION, V144, P153, DOI 10.1530/REP-12-0121
   Bertoldo MJ, 2018, REPROD BIOMED ONLINE, V36, P491, DOI 10.1016/j.rbmo.2018.01.014
   CAPLAN AI, 1991, J ORTHOP RES, V9, P641, DOI 10.1002/jor.1100090504
   Caplan AI, 2017, STEM CELL TRANSL MED, V6, P1445, DOI 10.1002/sctm.17-0051
   Chang EM, 2015, PLOS ONE, V10, DOI 10.1371/journal.pone.0144245
   Cosgrove CM, 2019, BEST PRACT RES CL OB, V55, P37, DOI 10.1016/j.bpobgyn.2018.07.008
   De Becker A, 2016, WORLD J STEM CELLS, V8, P73, DOI 10.4252/wjsc.v8.i3.73
   de Rham C, 2014, J IMMUNOL RES, V2014, DOI 10.1155/2014/518135
   Ding CY, 2018, STEM CELL RES THER, V9, DOI 10.1186/s13287-018-0781-9
   Doeppner TR, 2017, STEM CELL TRANSL MED, V6, P2044, DOI 10.1002/sctm.17-0081
   Dominici M, 2006, CYTOTHERAPY, V8, P315, DOI 10.1080/14653240600855905
   Edessy M, 2016, Acta Medica International, V3, P19, DOI [10.5530/ami.2016.1.7, 10.5530/ami.2016.1.7, DOI 10.5530/AMI.2016.1.7]
   Elfayomy AK, 2016, TISSUE CELL, V48, P370, DOI 10.1016/j.tice.2016.05.001
   Fazeli Z, 2018, STEM CELL REV REP, V14, P1, DOI 10.1007/s12015-017-9765-x
   Feng PH, 2019, STEM CELL REV REP, V15, P241, DOI 10.1007/s12015-018-9867-0
   Fouad H, 2016, J ADV RES, V7, P233, DOI 10.1016/j.jare.2015.05.002
   Fu X, 2008, CYTOTHERAPY, V10, P353, DOI 10.1080/14653240802035926
   Gabr H., 2016, J Tissue Sci Eng, V7, P27
   Gabr H, 2016, MICROSC RES TECHNIQ, V79, P938, DOI 10.1002/jemt.22725
   Gadkari R, 2014, REGEN MED, V9, P453, DOI [10.2217/RME.14.13, 10.2217/rme.14.13]
   Grady ST, 2019, J ASSIST REPROD GEN, V36, P543, DOI 10.1007/s10815-018-1371-6
   Guo JQ, 2013, BMC CELL BIOL, V14, DOI 10.1186/1471-2121-14-18
   HAYNESWORTH SE, 1992, BONE, V13, P81, DOI 10.1016/8756-3282(92)90364-3
   He YT, 2018, STEM CELL RES THER, V9, DOI 10.1186/s13287-018-1008-9
   Huang BX, 2018, STEM CELL RES THER, V9, DOI 10.1186/s13287-018-0953-7
   Huang-Doran I, 2017, TRENDS ENDOCRIN MET, V28, P3, DOI 10.1016/j.tem.2016.10.003
   Kalhori Z, 2018, CYTOTHERAPY, V20, P1445, DOI 10.1016/j.jcyt.2018.09.005
   Kilic S, 2014, GYNECOL ENDOCRINOL, V30, P135, DOI 10.3109/09513590.2013.860127
   Lai DM, 2015, J TRANSL MED, V13, DOI 10.1186/s12967-015-0516-y
   Lian QZ, 2007, STEM CELLS, V25, P425, DOI 10.1634/stemcells.2006-0420
   Ling L, 2017, STEM CELL RES THER, V8, DOI 10.1186/s13287-017-0739-3
   Liu JB, 2014, MOL CELLS, V37, P865
   Liu T, 2014, STEM CELLS DEV, V23, P1548, DOI 10.1089/scd.2013.0371
   Liu T, 2012, INT J MED SCI, V9, P592, DOI 10.7150/ijms.4841
   Mohamed SA, 2018, REPROD SCI, V25, P51, DOI 10.1177/1933719117699705
   NAKAHARA H, 1990, CLIN ORTHOP RELAT R, P223
   Nelson LM, 2009, NEW ENGL J MED, V360, P606, DOI 10.1056/NEJMcp0808697
   Pan Y, 2017, ARCH GYNECOL OBSTET, V295, P247, DOI 10.1007/s00404-016-4224-5
   Reddy P, 2008, SCIENCE, V319, P611, DOI 10.1126/science.1152257
   Samsonraj RM, 2017, STEM CELL TRANSL MED, V6, P2173, DOI 10.1002/sctm.17-0129
   Sheikhansari G, 2018, BIOMED PHARMACOTHER, V102, P254, DOI 10.1016/j.biopha.2018.03.056
   Song D, 2016, BIOMED RES INT, V2016, DOI 10.1155/2016/2517514
   Su J, 2016, HUM REPROD, V31, P1075, DOI 10.1093/humrep/dew041
   Sükür YE, 2014, J TURK-GER GYNECOL A, V15, P190, DOI 10.5152/jtgga.2014.0022
   Sun LP, 2017, SCI REP-UK, V7, DOI 10.1038/s41598-017-02786-x
   Takehara Y, 2013, LAB INVEST, V93, P181, DOI 10.1038/labinvest.2012.167
   Trivedi P, 2008, EXP HEMATOL, V36, P350, DOI 10.1016/j.exphem.2007.10.007
   Volarevic V, 2018, INT J MED SCI, V15, P36, DOI 10.7150/ijms.21666
   Wang FY, 2013, STEM CELL RES THER, V4, DOI 10.1186/scrt335
   Wang SF, 2013, BIOMED RES INT, V2013, DOI 10.1155/2013/690491
   Wei X, 2013, ACTA PHARMACOL SIN, V34, P747, DOI 10.1038/aps.2013.50
   Weiss ML, 2006, STEM CELL REV, V2, P155, DOI 10.1007/s12015-006-0022-y
   Willis GR, 2017, FRONT CARDIOVASC MED, V4, DOI 10.3389/fcvm.2017.00063
   Xiao GY, 2014, PLOS ONE, V9, DOI 10.1371/journal.pone.0106538
   Yi T, 2012, ARCH PHARM RES, V35, P213, DOI 10.1007/s12272-012-0202-z
   Yin N, 2018, REPROD SCI, V25, P1073, DOI 10.1177/1933719117732156
   Yuksel A, 2015, HUM REPROD, V30, P2926, DOI 10.1093/humrep/dev256
   Zhang YY, 2017, REPROD BIOL ENDOCRIN, V15, DOI 10.1186/s12958-017-0235-8
   Zhao CZ, 2018, STEM CELLS INT, V2018, DOI [10.15354/si.18.re002, 10.1155/2018/9601623]
   Zheng WJ, 2012, MOL CELL ENDOCRINOL, V356, P24, DOI 10.1016/j.mce.2011.05.027
NR 62
TC 39
Z9 45
U1 0
U2 9
PU KOREAN SOC REPRODUCTIVE MEDICINE
PI SEOUL
PA CHEIL MED RESEARCH INST BLDG 2F, CHEIL GENREAL HOSP, KWANDONG UNIV, COLL
   MED, SEOUL, 100-380, SOUTH KOREA
SN 2233-8233
EI 2233-8241
J9 CLIN EXP REPROD MED
JI Clin. Exp. Reprod. Med.-CERM
PD MAR
PY 2019
VL 46
IS 1
BP 1
EP 7
DI 10.5653/cerm.2019.46.1.1
PG 7
WC Obstetrics & Gynecology; Reproductive Biology
WE Emerging Sources Citation Index (ESCI)
SC Obstetrics & Gynecology; Reproductive Biology
GA JB0LI
UT WOS:000488245100001
PM 30827071
OA Green Submitted, gold
DA 2026-02-11
ER

PT J
AU Dzobo, K
AF Dzobo, Kevin
TI Recent Trends in Multipotent Human Mesenchymal Stem/Stromal Cells:
   Learning from History and Advancing Clinical Applications
SO OMICS-A JOURNAL OF INTEGRATIVE BIOLOGY
LA English
DT Review
DE mesenchymal stem; stromal cells; regenerative medicine; tissue
   engineering; clinical application; differentiation capacity; cellular
   immunomodulation; exosomes; inflammation; signaling cells;
   transplantation; International Society for Cell and Gene Therapy
ID HUMAN BONE-MARROW; UMBILICAL-CORD BLOOD; HEMATOPOIETIC STEM-CELLS; HUMAN
   ADIPOSE-TISSUE; STROMAL CELLS; IN-VITRO; EXTRACELLULAR VESICLES; TUMOR
   MICROENVIRONMENT; CHONDROGENIC DIFFERENTIATION; IMMUNOSUPPRESSIVE
   PROPERTIES
AB Early cell biology reports demonstrated the presence of cells with stem-like properties in bone marrow, with both hematopoietic and mesenchymal lineages. Over the years, various investigations have purified and characterized mesenchymal stromal/stem cells (MSCs) from different human tissues as cells with multilineage differentiation potential under the appropriate conditions. Due to their appealing characteristics and versatile potentials, MSCs are leveraged in many applications in medicine such as oncology, bioprinting, and as recent as therapeutics discovery and innovation for COVID-19. To date, studies indicate that MSCs have varied differentiation capabilities into different cell types, and demonstrate immunomodulating and anti-inflammatory properties. Different microenvironments or niche for MSCs and their resulting heterogeneity may influence attendant cellular behavior and differentiation capacity. The potential clinical applications of MSCs and exosomes derived from these cells have led to an avalanche of research reports on their properties and hundreds of clinical trials being undertaken. There is ample reason to think, as discussed in this expert review that the future looks bright and promising for MSC research, with many clinical trials under way to ascertain their clinical utility. This review provides a synthesis of the latest advances and trends in MSC research to allow for broad and critically informed use of MSCs. Early observations of the presence of these cells in the bone marrow and their remarkable differentiation capabilities and immunomodulation are also presented.
C1 [Dzobo, Kevin] Int Ctr Genet Engn & Biotechnol ICGEB, Cape Town, South Africa.
   [Dzobo, Kevin] Univ Cape Town, Fac Hlth Sci, Div Med Biochem, Anzio Rd, ZA-7925 Cape Town, South Africa.
   [Dzobo, Kevin] Univ Cape Town, Fac Hlth Sci, Inst Infect Dis & Mol Med, Dept Integrat Biomed Sci, Anzio Rd, ZA-7925 Cape Town, South Africa.
C3 International Center for Genetic Engineering & Biotechnology (ICGEB);
   ICGEB Cape Town; University of Cape Town; University of Cape Town
RP Dzobo, K (corresponding author), Univ Cape Town, Fac Hlth Sci, Div Med Biochem, Anzio Rd, ZA-7925 Cape Town, South Africa.; Dzobo, K (corresponding author), Univ Cape Town, Fac Hlth Sci, Inst Infect Dis & Mol Med, Dept Integrat Biomed Sci, Anzio Rd, ZA-7925 Cape Town, South Africa.
EM kdzobosnr@yahoo.com
OI Dzobo, Kevin/0000-0003-1334-4665
CR Aggarwal S, 2005, BLOOD, V105, P1815, DOI 10.1182/blood-2004-04-1559
   Agha-Hosseini F, 2010, CLIN TRANSPLANT, V24, pE23, DOI 10.1111/j.1399-0012.2009.01137.x
   Alvarez D, 2015, STEM CELLS CLONING, V8, P61, DOI 10.2147/SCCAA.S49801
   An CH, 2010, ANN BIOMED ENG, V38, P1647, DOI 10.1007/s10439-009-9892-x
   Andrzejewska A, 2019, STEM CELLS, V37, P855, DOI 10.1002/stem.3016
   Anghileri E, 2008, STEM CELLS DEV, V17, P909, DOI 10.1089/scd.2007.0197
   Anthony BA, 2014, TRENDS IMMUNOL, V35, P32, DOI 10.1016/j.it.2013.10.002
   Bai LP, 2016, ACTA HISTOCHEM, V118, P761, DOI 10.1016/j.acthis.2016.09.006
   Beausejour C., 2007, V180, P67
   Bergfeld SA, 2014, MOL CANCER THER, V13, P962, DOI 10.1158/1535-7163.MCT-13-0400
   Beyer Nardi N, 2006, HANDB EXP PHARM, V174, P249
   Bianco P, 2008, CELL STEM CELL, V2, P313, DOI 10.1016/j.stem.2008.03.002
   Blocki A, 2013, STEM CELLS DEV, V22, P2347, DOI 10.1089/scd.2012.0415
   Bodart-Santos V, 2019, STEM CELL RES THER, V10, DOI 10.1186/s13287-019-1432-5
   de Souza LEB, 2016, STEM CELLS DEV, V25, P1843, DOI 10.1089/scd.2016.0109
   Brandau S, 2014, PLOS ONE, V9, DOI 10.1371/journal.pone.0106903
   Brown JM, 2011, CLIN EXP ALLERGY, V41, P526, DOI 10.1111/j.1365-2222.2010.03685.x
   Broxmeyer HE, 1999, ANN NY ACAD SCI, V872, P142, DOI 10.1111/j.1749-6632.1999.tb08460.x
   Cantinieaux D, 2013, PLOS ONE, V8, DOI 10.1371/journal.pone.0069515
   CAPLAN AI, 1991, J ORTHOP RES, V9, P641, DOI 10.1002/jor.1100090504
   Caplan AI, 2008, CELL STEM CELL, V3, P229, DOI 10.1016/j.stem.2008.08.008
   Caplan AI, 2006, J CELL BIOCHEM, V98, P1076, DOI 10.1002/jcb.20886
   Caplan AI, 2017, J ORTHOP RES, V35, P1151, DOI 10.1002/jor.23560
   Caplan AI, 2017, STEM CELL TRANSL MED, V6, P1445, DOI 10.1002/sctm.17-0051
   Casciaro F, 2021, CELLS-BASEL, V10, DOI 10.3390/cells10010158
   Cassatella MA, 2011, STEM CELLS, V29, P1001, DOI 10.1002/stem.651
   Castells M, 2012, INT J MOL SCI, V13, P9545, DOI 10.3390/ijms13089545
   Castillo Alesha B, 2010, Curr Osteoporos Rep, V8, P98, DOI 10.1007/s11914-010-0015-2
   Chehelcheraghi F, 2020, J INVEST SURG, V33, P123, DOI 10.1080/08941939.2018.1479006
   Chen CW, 2009, CYTOKINE GROWTH F R, V20, P429, DOI 10.1016/j.cytogfr.2009.10.014
   Chen LW, 2008, PLOS ONE, V3, DOI 10.1371/journal.pone.0001886
   Chen PM, 2014, J LEUKOCYTE BIOL, V96, P295, DOI 10.1189/jlb.3A0513-242R
   Chen YT, 2011, SPINE, V36, pE1193, DOI 10.1097/BRS.0b013e3182053f58
   Childs PG, 2020, BIOCHEM J, V477, P3349, DOI 10.1042/BCJ20190382
   Christodoulou I, 2013, STEM CELLS INT, V2013, DOI 10.1155/2013/246134
   Colter DC, 2000, P NATL ACAD SCI USA, V97, P3213, DOI 10.1073/pnas.070034097
   Colter DC, 2001, P NATL ACAD SCI USA, V98, P7841, DOI 10.1073/pnas.141221698
   Corcione A, 2006, BLOOD, V107, P367, DOI 10.1182/blood-2005-07-2657
   Cosgrove BD, 2016, NAT MATER, V15, P1297, DOI [10.1038/NMAT4725, 10.1038/nmat4725]
   Covas DT, 2008, EXP HEMATOL, V36, P642, DOI 10.1016/j.exphem.2007.12.015
   Crisan M, 2008, CELL STEM CELL, V3, P301, DOI 10.1016/j.stem.2008.07.003
   Dayem AA, 2018, BIOTECHNOL J, V13, DOI 10.1002/biot.201700575
   De Schauwer C, 2011, THERIOGENOLOGY, V75, P1431, DOI 10.1016/j.theriogenology.2010.11.008
   Dennis JE, 2002, STEM CELLS, V20, P205, DOI 10.1634/stemcells.20-3-205
   Deshmane SL, 2009, J INTERF CYTOK RES, V29, P313, DOI 10.1089/jir.2008.0027
   Díaz-Flores L, 2009, HISTOL HISTOPATHOL, V24, P909, DOI 10.14670/HH-24.909
   Ding L, 2012, NATURE, V481, P457, DOI 10.1038/nature10783
   Dominici M, 2006, CYTOTHERAPY, V8, P315, DOI 10.1080/14653240600855905
   Duffy MM, 2011, STEM CELL RES THER, V2, DOI 10.1186/scrt75
   Dupont S, 2011, NATURE, V474, P179, DOI 10.1038/nature10137
   Durand C, 2006, HAEMATOLOGICA, V91, P1172
   Dzobo K, 2020, OMICS, V24, P175, DOI 10.1089/omi.2020.0019
   Dzobo K, 2019, INT J MOL SCI, V20, DOI 10.3390/ijms20184628
   Dzobo K, 2020, OMICS, V24, P247, DOI 10.1089/omi.2019.0038
   Dzobo K, 2019, OMICS, V23, P70, DOI 10.1089/omi.2018.0206
   Dzobo K, 2018, STEM CELLS INT, V2018, DOI 10.1155/2018/2495848
   Dzobo K, 2016, INT J MOL SCI, V17, DOI 10.3390/ijms17081259
   Dzobo K, 2016, STEM CELLS INT, V2016, DOI 10.1155/2016/4842134
   Eliopoulos N, 2010, AM J PHYSIOL-RENAL, V299, pF1288, DOI 10.1152/ajprenal.00671.2009
   Engler AJ, 2006, CELL, V126, P677, DOI 10.1016/j.cell.2006.06.044
   Eom YW, 2015, KOREAN J INTERN MED, V30, P580, DOI 10.3904/kjim.2015.30.5.580
   Fafián-Labora J, 2015, SCI REP-UK, V5, DOI 10.1038/srep16765
   Fan LX, 2016, INT J MOL SCI, V17, DOI 10.3390/ijms17050650
   Farkhad NK., 2021, CURR STEM CELL RES T, DOI [10.2174/1574888X16666210302151823, DOI 10.2174/1574888X16666210302151823]
   Farrington-Rock C, 2004, CIRCULATION, V110, P2226, DOI 10.1161/01.CIR.0000144457.55518.E5
   Feng JF, 2011, P NATL ACAD SCI USA, V108, P6503, DOI 10.1073/pnas.1015449108
   Friedenstein A., 1968, TRANSPLANTATION, V1, P6
   FRIEDENSTEIN AJ, 1974, TRANSPLANTATION, V17, P331, DOI 10.1097/00007890-197404000-00001
   FRIEDENSTEIN AJ, 1970, CELL TISSUE KINET, V3, P393, DOI 10.1111/j.1365-2184.1970.tb00347.x
   Fu JP, 2010, NAT METHODS, V7, P733, DOI 10.1038/nmeth.1487
   Gala DN, 2021, STEM CELLS INT, V2021, DOI 10.1155/2021/8899756
   Ganguly P, 2019, STEM CELLS INT, V2019, DOI 10.1155/2019/5197983
   Gao S, 2014, EXP BIOL MED, V239, P366, DOI 10.1177/1535370213518169
   Ghannam S, 2010, J IMMUNOL, V185, P302, DOI 10.4049/jimmunol.0902007
   Glennie S, 2005, BLOOD, V105, P2821, DOI 10.1182/blood-2004-09-3696
   González-González A, 2020, WORLD J STEM CELLS, V12, P1529, DOI 10.4252/wjsc.v12.i12.1529
   Govindasamy V, 2011, J DENT RES, V90, P646, DOI 10.1177/0022034510396879
   Gronthos S, 2003, J CELL SCI, V116, P1827, DOI 10.1242/jcs.00369
   Guillot PV, 2007, STEM CELLS, V25, P646, DOI 10.1634/stemcells.20060208
   Guimaraes-Camboa N, 2017, CELL STEM CELL, V20, P345, DOI 10.1016/j.stem.2016.12.006
   Guo QW, 2021, MOL THER ONCOLYTICS, V20, P132, DOI 10.1016/j.omto.2020.09.005
   Harmey JH, 2002, BIOESSAYS, V24, P280, DOI 10.1002/bies.10043
   Harrell CR, 2018, J BIOMED SCI, V25, DOI 10.1186/s12929-018-0423-7
   Hass R, 2011, CELL COMMUN SIGNAL, V9, DOI 10.1186/1478-811X-9-12
   HAYNESWORTH SE, 1992, BONE, V13, P81, DOI 10.1016/8756-3282(92)90364-3
   He S, 2017, STEM CELLS, V35, P1603, DOI 10.1002/stem.2598
   Heo JS, 2016, INT J MOL MED, V37, P115, DOI 10.3892/ijmm.2015.2413
   Horwitz EM, 2005, CYTOTHERAPY, V7, P393, DOI 10.1080/14653240500319234
   Hu MS, 2018, STEM CELLS INT, V2018, DOI 10.1155/2018/6901983
   in't Anker PS, 2004, STEM CELLS, V22, P1338, DOI 10.1634/stemcells.2004-0058
   Isakson M, 2015, STEM CELLS INT, V2015, DOI 10.1155/2015/831095
   Isern J, 2014, ELIFE, V3, DOI 10.7554/eLife.03696
   Jiang W, 2020, CELL PROLIFERAT, V53, DOI 10.1111/cpr.12712
   Jiang XX, 2005, BLOOD, V105, P4120, DOI 10.1182/blood-2004-02-0586
   Kabat M, 2020, STEM CELL TRANSL MED, V9, P17, DOI 10.1002/sctm.19-0202
   Kaga S, 2006, J MOL CELL CARDIOL, V40, P138, DOI 10.1016/j.yjmcc.2005.09.009
   Kahmini FR, 2021, EXP MOL PATHOL, V118, DOI 10.1016/j.yexmp.2020.104566
   Kao TW, 2021, INT J MOL SCI, V22, DOI 10.3390/ijms22052441
   Kassis I, 2006, BONE MARROW TRANSPL, V37, P967, DOI 10.1038/sj.bmt.1705358
   Katsuda T, 2013, PROTEOMICS, V13, P1637, DOI 10.1002/pmic.201200373
   Katz AJ, 2005, STEM CELLS, V23, P412, DOI 10.1634/stemcells.2004-0021
   Kern S, 2006, STEM CELLS, V24, P1294, DOI 10.1634/stemcells.2005-0342
   Khakoo AY, 2006, J EXP MED, V203, P1235, DOI 10.1084/jem.20051921
   Kim HS, 2015, STEM CELLS, V33, P1254, DOI 10.1002/stem.1913
   Kirsch M, 2021, FRONT BIOENG BIOTECH, V8, DOI 10.3389/fbioe.2020.598389
   Klinker MW, 2017, P NATL ACAD SCI USA, V114, pE2598, DOI 10.1073/pnas.1617933114
   Koide Y, 2007, STEM CELLS, V25, P1213, DOI 10.1634/stemcells.2006-0325
   Koniusz S, 2016, FRONT CELL NEUROSCI, V10, DOI 10.3389/fncel.2016.00109
   Kostallari E, 2015, DEVELOPMENT, V142, P1242, DOI 10.1242/dev.115386
   Krampera M, 2013, CYTOTHERAPY, V15, P1054, DOI 10.1016/j.jcyt.2013.02.010
   Kwon HM, 2014, VASC PHARMACOL, V63, P19, DOI 10.1016/j.vph.2014.06.004
   Lan YW, 2015, STEM CELL RES THER, V6, DOI 10.1186/s13287-015-0081-6
   Lazennec G, 2008, STEM CELLS, V26, P1387, DOI 10.1634/stemcells.2007-1006
   Le Blanc K, 2003, CYTOTHERAPY, V5, P485, DOI 10.1080/14653240310003611
   Lee JW, 2011, STEM CELLS, V29, P913, DOI 10.1002/stem.643
   Lee KD, 2004, HEPATOLOGY, V40, P1275, DOI 10.1002/hep.20469
   Li FJ, 2021, ONCOTARGETS THER, V14, P737, DOI 10.2147/OTT.S283459
   Li WC, 2020, CLIN TRANSL IMMUNOL, V9, DOI 10.1002/cti2.1181
   Liau LL, 2020, CURR RES TRANSL MED, V68, P5, DOI 10.1016/j.retram.2019.09.001
   Liu J, 2016, STEM CELLS, V34, P2943, DOI 10.1002/stem.2448
   Liu JJ, 2015, STEM CELLS, V33, P627, DOI 10.1002/stem.1909
   Loibl M, 2014, BIOMED RES INT, V2014, DOI 10.1155/2014/395781
   Lukomska B, 2019, STEM CELLS INT, V2019, DOI 10.1155/2019/9628536
   Mackay AM, 1998, TISSUE ENG, V4, P415, DOI 10.1089/ten.1998.4.415
   Maestroni GJM, 1999, CELL MOL LIFE SCI, V55, P663, DOI 10.1007/s000180050322
   Mahmoudi T, 2020, ADV PHARM BULL, V10, P72, DOI 10.15171/apb.2020.009
   Mao CY, 2021, AGING-US, V13, P6156, DOI 10.18632/aging.202611
   Mao F, 2017, ONCOTARGET, V8, P38008, DOI 10.18632/oncotarget.16682
   Margolis L, 2019, PLOS BIOL, V17, DOI 10.1371/journal.pbio.3000363
   Marino L, 2019, INT J STEM CELLS, V12, P218, DOI 10.15283/ijsc18034
   Masalova OV, 2020, VACCINES-BASEL, V8, DOI 10.3390/vaccines8010062
   Massaro F, 2021, CANCERS, V13, DOI 10.3390/cancers13010068
   Mathot F, 2021, NEURAL REGEN RES, V16, P1613, DOI 10.4103/1673-5374.303031
   Mei SY, 2019, INFLAMMATION, V42, P485, DOI 10.1007/s10753-018-0905-5
   Meirelles LD, 2008, STEM CELLS, V26, P2287, DOI 10.1634/stemcells.2007-1122
   Meirelles LD, 2015, STEM CELLS DEV, V24, P2822, DOI 10.1089/scd.2015.0153
   Meisel R, 2011, LEUKEMIA, V25, P648, DOI 10.1038/leu.2010.310
   Méndez-Ferrer S, 2010, NATURE, V466, P829, DOI 10.1038/nature09262
   Mendicino M, 2014, CELL STEM CELL, V14, P141, DOI 10.1016/j.stem.2014.01.013
   Menezes K, 2020, SCI REP-UK, V10, DOI 10.1038/s41598-020-76290-0
   Meng XL, 2007, J TRANSL MED, V5, DOI 10.1186/1479-5876-5-57
   Mennan C, 2019, STEM CELL RES THER, V10, DOI 10.1186/s13287-019-1202-4
   Mezey É, 2015, IMMUNOL LETT, V168, P208, DOI 10.1016/j.imlet.2015.05.020
   Moll G, 2019, TRENDS MOL MED, V25, P149, DOI 10.1016/j.molmed.2018.12.006
   Moll G, 2011, PLOS ONE, V6, DOI 10.1371/journal.pone.0021703
   Morikawa S, 2009, BIOCHEM BIOPH RES CO, V379, P1114, DOI 10.1016/j.bbrc.2009.01.031
   Muhammad G, 2015, ACTA NEUROBIOL EXP, V75, P144, DOI 10.55782/ane-2015-2024
   Munir H, 2015, JOVE-J VIS EXP, DOI 10.3791/52480
   Muraglia A, 2000, J CELL SCI, V113, P1161
   Muschler GF, 2002, CLIN ORTHOP RELAT R, P66, DOI 10.1097/00003086-200202000-00008
   Musso A, 2011, HAEMATOL-HEMATOL J, V96, P16, DOI 10.3324/haematol.2010.031633
   Naghdi M, 2009, CYTOTHERAPY, V11, P137, DOI 10.1080/14653240802716582
   Nauta AJ, 2006, J IMMUNOL, V177, P2080, DOI 10.4049/jimmunol.177.4.2080
   O'Donoghue K, 2004, BEST PRACT RES CL OB, V18, P853, DOI 10.1016/j.bpobgyn.2004.06.010
   Ohlsson LB, 2003, EXP MOL PATHOL, V75, P248, DOI 10.1016/j.yexmp.2003.06.001
   Okamoto T, 2002, BIOCHEM BIOPH RES CO, V295, P354, DOI 10.1016/S0006-291X(02)00661-7
   Orimo A, 2005, CELL, V121, P335, DOI 10.1016/j.cell.2005.02.034
   Ou H, 2016, MOL MED REP, V14, P3862, DOI 10.3892/mmr.2016.5694
   Pal B, 2017, FRONT CELL DEV BIOL, V5, DOI 10.3389/fcell.2017.00069
   Pankajakshan Divya, 2014, J Biomed Technol Res, V1, DOI 10.19104/jbtr.2014.107
   Patel SA, 2010, J IMMUNOL, V184, P5885, DOI 10.4049/jimmunol.0903143
   Pavlova G, 2012, CURR MED CHEM, V19, P5170, DOI 10.2174/092986712803530557
   Pek YS, 2010, BIOMATERIALS, V31, P385, DOI 10.1016/j.biomaterials.2009.09.057
   Pezzi A, 2017, J CELL BIOCHEM, V118, P3072, DOI 10.1002/jcb.25953
   Phadnis SM, 2011, CYTOTHERAPY, V13, P279, DOI 10.3109/14653249.2010.523108
   Phinney DG, 1999, J CELL BIOCHEM, V75, P424, DOI 10.1002/(SICI)1097-4644(19991201)75:3<424::AID-JCB8>3.0.CO;2-8
   Pittenger MF, 1999, SCIENCE, V284, P143, DOI 10.1126/science.284.5411.143
   Prockop DJ, 2001, CYTOTHERAPY, V3, P393, DOI 10.1080/146532401753277229
   Puig-Pijuan T, 2020, FUTUR SCI OA, V6, DOI 10.2144/fsoa-2020-0036
   Raposo G, 2013, J CELL BIOL, V200, P373, DOI 10.1083/jcb.201211138
   Ren S, 2021, LIFE SCI, V272, DOI 10.1016/j.lfs.2021.119189
   Rohart F, 2016, PEERJ, V4, DOI 10.7717/peerj.1845
   Romanov YA, 2003, STEM CELLS, V21, P105, DOI 10.1634/stemcells.21-1-105
   Rosen ED, 2006, NAT REV MOL CELL BIO, V7, P885, DOI 10.1038/nrm2066
   Rózycka J, 2017, POSTEP HIG MED DOSW, V71, P186
   Russell KC, 2010, STEM CELLS, V28, P788, DOI 10.1002/stem.312
   Rustad KC, 2012, ADV WOUND CARE, V1, P147, DOI 10.1089/wound.2011.0314
   Sacchetti B, 2007, CELL, V131, P324, DOI 10.1016/j.cell.2007.08.025
   Sacchetti B, 2016, STEM CELL REP, V6, P897, DOI 10.1016/j.stemcr.2016.05.011
   Sadat S, 2007, BIOCHEM BIOPH RES CO, V363, P674, DOI 10.1016/j.bbrc.2007.09.058
   Schlosser K, 2019, CRIT CARE MED, V47, P918, DOI 10.1097/CCM.0000000000003657
   SCHOFIELD R, 1978, BLOOD CELLS, V4, P7
   Sensebé L, 2010, VOX SANG, V98, P93, DOI 10.1111/j.1423-0410.2009.01227.x
   Senthebane DA, 2017, INT J MOL SCI, V18, DOI 10.3390/ijms18071586
   Shen QQ, 2015, MOL MED REP, V11, P2831, DOI 10.3892/mmr.2014.3092
   SIMMONS PJ, 1991, BLOOD, V78, P55
   Sipp D., 2018, Clear up this stem-cell mess
   Sivanathan KN, 2014, STEM CELL REV REP, V10, P351, DOI 10.1007/s12015-014-9495-2
   Skalnikova HK, 2013, BIOCHIMIE, V95, P2196, DOI 10.1016/j.biochi.2013.07.015
   Slukvin II, 2011, CELL CYCLE, V10, P1370, DOI 10.4161/cc.10.9.15345
   Soleymaninejadian E, 2012, AM J REPROD IMMUNOL, V67, P1, DOI 10.1111/j.1600-0897.2011.01069.x
   Spaggiari GM, 2006, BLOOD, V107, P1484, DOI 10.1182/blood-2005-07-2775
   Spaggiari GM, 2008, BLOOD, V111, P1327, DOI 10.1182/blood-2007-02-074997
   Srour N, 2015, STEM CELL TRANSL MED, V4, P1500, DOI 10.5966/sctm.2015-0121
   Steward AJ, 2015, J ANAT, V227, P717, DOI 10.1111/joa.12243
   Stolzing A, 2008, MECH AGEING DEV, V129, P163, DOI 10.1016/j.mad.2007.12.002
   Su J, 2021, STEM CELLS, V39, P650, DOI 10.1002/stem.3347
   Su WR, 2011, STEM CELLS, V29, P1849, DOI 10.1002/stem.738
   Sun Yingying, 2020, Aging (Albany NY), V13, P2231, DOI 10.18632/aging.202244
   Takashima Y, 2007, CELL, V129, P1377, DOI 10.1016/j.cell.2007.04.028
   Tang YL, 2005, ANN THORAC SURG, V80, P229, DOI 10.1016/j.athoracsur.2005.02.072
   Tatullo M, 2016, INT J IMMUNOPATH PH, V29, P3, DOI 10.1177/0394632015617951
   Tawonsawatruk Tulyapruek, 2012, J Med Assoc Thai, V95 Suppl 10, pS189
   Thomford NE, 2018, INT J MOL SCI, V19, DOI 10.3390/ijms19061578
   Tu ZD, 2010, STEM CELLS DEV, V19, P1803, DOI 10.1089/scd.2009.0418
   Uzumcu M, 2006, REPRODUCTION, V132, P291, DOI 10.1530/rep.1.00989
   Vasandan AB, 2016, SCI REP-UK, V6, DOI 10.1038/srep38308
   Vizoso FJ, 2017, INT J MOL SCI, V18, DOI 10.3390/ijms18091852
   Vodyanik MA, 2010, CELL STEM CELL, V7, P718, DOI 10.1016/j.stem.2010.11.011
   Voga M., 2020, FRONT VET SCI, V7
   Votteler M, 2010, MACROMOL BIOSCI, V10, P1302, DOI 10.1002/mabi.201000102
   Wang MY, 2018, STEM CELLS INT, V2018, DOI 10.1155/2018/3057624
   Wang YK, 2013, J CELL MOL MED, V17, P823, DOI 10.1111/jcmm.12061
   Wong SP, 2015, PHARMACOL THERAPEUT, V151, P107, DOI 10.1016/j.pharmthera.2015.03.006
   Xing JC, 2014, CELL PHYSIOL BIOCHEM, V33, P905, DOI 10.1159/000358663
   Xu WR, 2004, EXP BIOL MED, V229, P623, DOI 10.1177/153537020422900706
   Yanai R, 2006, EXP EYE RES, V83, P76, DOI 10.1016/j.exer.2005.10.033
   Yañez R, 2006, STEM CELLS, V24, P2582, DOI 10.1634/stemcells.2006-0228
   Yañez R, 2010, EXP CELL RES, V316, P3109, DOI 10.1016/j.yexcr.2010.08.008
   Yang C, 2021, STEM CELL RES THER, V12, DOI [10.4236/sgre.2021.121001, 10.1186/s13287-021-02158-3]
   Yang C, 2014, NAT MATER, V13, P645, DOI [10.1038/nmat3889, 10.1038/NMAT3889]
   Zanotti L, 2016, LEUKEMIA, V30, P1143, DOI 10.1038/leu.2016.33
   Zhang JW, 2003, NATURE, V425, P836, DOI 10.1038/nature02041
   Zhang W, 2004, STEM CELLS DEV, V13, P263, DOI 10.1089/154732804323099190
   Zhang ZY, 2009, STEM CELLS, V27, P126, DOI 10.1634/stemcells.2008-0456
   Zheng GP, 2018, CELL TISSUE RES, V374, P1, DOI 10.1007/s00441-018-2871-5
   Zhou S, 2008, AGING CELL, V7, P335, DOI 10.1111/j.1474-9726.2008.00377.x
   Zonderland J, 2021, BIOMATERIALS, V268, DOI 10.1016/j.biomaterials.2020.120572
   Zou LJ, 2008, J ORTHOP RES, V26, P56, DOI 10.1002/jor.20467
   Zuk PA, 2001, TISSUE ENG, V7, P211, DOI 10.1089/107632701300062859
NR 230
TC 18
Z9 19
U1 0
U2 31
PU MARY ANN LIEBERT, INC
PI NEW ROCHELLE
PA 140 HUGUENOT STREET, 3RD FL, NEW ROCHELLE, NY 10801 USA
SN 1536-2310
EI 1557-8100
J9 OMICS
JI OMICS
PD JUN 1
PY 2021
VL 25
IS 6
BP 342
EP 357
DI 10.1089/omi.2021.0049
PG 16
WC Biotechnology & Applied Microbiology; Genetics & Heredity
WE Science Citation Index Expanded (SCI-EXPANDED)
SC Biotechnology & Applied Microbiology; Genetics & Heredity
GA SQ1JI
UT WOS:000660115500003
PM 34115524
DA 2026-02-11
ER

PT J
AU Heo, JS
   Kim, S
AF Heo, June Seok
   Kim, Sinyoung
TI Human adipose mesenchymal stem cells modulate inflammation and
   angiogenesis through exosomes
SO SCIENTIFIC REPORTS
LA English
DT Article
ID ENDOTHELIAL PROGENITOR CELLS; REPAIR
AB Stem cell-derived exosomes are efficient and safe therapeutic tools for transferring endogenous biological cargo or functional biomolecules for regenerative medicine. The regulation of inflammation and angiogenesis plays a pivotal role in wound healing and tissue regeneration. The purpose of this study was to investigate the anti-inflammatory and pro-angiogenic roles of human adipose mesenchymal stem cell-derived exosomes, focusing on the underlying mechanisms. Exosomes inhibited LPS-induced inflammation by activating ROCK1 and PTEN expression. Moreover, microRNAs (miR-132 and miR-146a) released from exosomes upregulated the expression of pro-angiogenic genes and promoted proliferation activity and tube formation in human umbilical vein endothelial cells. Exosomal effects were verified using ROCK1/PTEN inhibitors for anti-inflammation and miR-132/miR-146a inhibitors for pro-angiogenesis. Our findings suggest that exosomes exert anti-inflammatory effects by targeting the ROCK1/PTEN pathway and exhibit pro-angiogenic effects via delivery of miR-132 and miR-146a. Taken together, these results suggest that exosomes may be promising therapeutic candidates for curing diseases involved in inflammation and angiogenesis.
C1 [Heo, June Seok; Kim, Sinyoung] Severance Hosp, Cell Therapy Ctr, Seoul 03722, South Korea.
   [Kim, Sinyoung] Yonsei Univ, Dept Lab Med, Coll Med, Seoul 03722, South Korea.
C3 Yonsei University; Yonsei University Health System; Yonsei University;
   Yonsei University Health System
RP Kim, S (corresponding author), Severance Hosp, Cell Therapy Ctr, Seoul 03722, South Korea.; Kim, S (corresponding author), Yonsei Univ, Dept Lab Med, Coll Med, Seoul 03722, South Korea.
EM SYKIM@yuhs.ac
OI Kim, Sinyoung/0000-0002-2609-8945
FU National Research Foundation of Korea (NRF) - Korean government (MSIT)
   [2021R1A2C4001872]
FX This work was supported by a National Research Foundation of Korea (NRF)
   grant funded by the Korean government (MSIT) (No. 2021R1A2C4001872).
CR Alkim C, 2015, INT J INFLAMM, V2015, DOI 10.1155/2015/970890
   Anand S, 2013, VASC CELL, V5, DOI 10.1186/2045-824X-5-2
   Ankrum JA, 2014, NAT BIOTECHNOL, V32, P252, DOI 10.1038/nbt.2816
   Baraniak PR, 2010, REGEN MED, V5, P121, DOI [10.2217/rme.09.74, 10.2217/RME.09.74]
   Choudhery MS, 2020, CELL BIOL INT, V44, P2182, DOI 10.1002/cbin.11440
   Cooke JP, 2019, CIRC RES, V124, P1166, DOI 10.1161/CIRCRESAHA.118.314669
   Gonzalez ACD, 2016, AN BRAS DERMATOL, V91, P614, DOI 10.1590/abd1806-4841.20164741
   Geuze RE, 2009, TISSUE ENG PT A, V15, P3669, DOI [10.1089/ten.tea.2009.0289, 10.1089/ten.TEA.2009.0289]
   Han YN, 2018, INT J BIOL SCI, V14, P633, DOI 10.7150/ijbs.25018
   Heo JS, 2021, TISSUE ENG REGEN MED, V18, P537, DOI 10.1007/s13770-020-00316-x
   Heo JS, 2020, BIOMED RES INT, V2020, DOI 10.1155/2020/1621394
   Heo JS, 2019, STEM CELLS INT, V2019, DOI 10.1155/2019/7921760
   Hong PY, 2019, STEM CELL RES THER, V10, DOI 10.1186/s13287-019-1358-y
   Hu CP, 2019, INT J ONCOL, V55, P833, DOI 10.3892/ijo.2019.4864
   Kim M, 2021, TISSUE ENG REGEN MED, V18, P525, DOI 10.1007/s13770-020-00324-x
   Ko KW, 2020, TISSUE ENG REGEN MED, V17, P155, DOI 10.1007/s13770-019-00234-7
   Kumarswamy R, 2014, EUR HEART J, V35, P3224, DOI 10.1093/eurheartj/ehu344
   Lai RC, 2011, REGEN MED, V6, P481, DOI [10.2217/rme.11.35, 10.2217/RME.11.35]
   Lai RC, 2010, STEM CELL RES, V4, P214, DOI 10.1016/j.scr.2009.12.003
   Liang B, 2019, STEM CELL RES THER, V10, DOI 10.1186/s13287-019-1410-y
   Liang XL, 2016, J CELL SCI, V129, P2182, DOI 10.1242/jcs.170373
   Liu W, 2020, STEM CELL RES THER, V11, DOI 10.1186/s13287-020-01756-x
   Lo Sicco C, 2017, STEM CELL TRANSL MED, V6, P1018, DOI 10.1002/sctm.16-0363
   Maumus M, 2020, FRONT BIOENG BIOTECH, V8, DOI 10.3389/fbioe.2020.00997
   Muller L, 2016, SCI REP-UK, V6, DOI 10.1038/srep20254
   Oh EJ, 2021, STEM CELLS, V39, P266, DOI 10.1002/stem.3310
   Ozgok Kangal M. K., 2021, STATPEARLS
   Phinney DG, 2017, STEM CELLS, V35, P851, DOI 10.1002/stem.2575
   Qi X, 2016, INT J BIOL SCI, V12, P836, DOI 10.7150/ijbs.14809
   Su ZF, 2017, KAOHSIUNG J MED SCI, V33, P369, DOI 10.1016/j.kjms.2017.05.010
   Vemula S, 2010, BLOOD, V115, P1785, DOI 10.1182/blood-2009-08-237222
   Volarevic V, 2018, INT J MED SCI, V15, P36, DOI 10.7150/ijms.21666
   Wang N, 2017, BBA-MOL BASIS DIS, V1863, P2085, DOI 10.1016/j.bbadis.2017.02.023
   Wei Q, 2022, STEM CELL REV REP, V18, P1025, DOI 10.1007/s12015-021-10176-0
   Whiteside TL, 2016, J CLIN INVEST, V126, P1216, DOI 10.1172/JCI81136
   Xin HQ, 2013, STEM CELLS, V31, P2737, DOI 10.1002/stem.1409
   Xu XL, 2013, J TRANSL MED, V11, DOI 10.1186/1479-5876-11-276
   Zhang B, 2015, STEM CELLS, V33, P2158, DOI 10.1002/stem.1771
   Zhu K, 2013, CARCINOGENESIS, V34, P2071, DOI 10.1093/carcin/bgt160
NR 39
TC 82
Z9 93
U1 2
U2 26
PU NATURE PORTFOLIO
PI BERLIN
PA HEIDELBERGER PLATZ 3, BERLIN, 14197, GERMANY
SN 2045-2322
J9 SCI REP-UK
JI Sci Rep
PD FEB 17
PY 2022
VL 12
IS 1
AR 2776
DI 10.1038/s41598-022-06824-1
PG 11
WC Multidisciplinary Sciences
WE Science Citation Index Expanded (SCI-EXPANDED)
SC Science & Technology - Other Topics
GA ZC5CC
UT WOS:000757537100048
PM 35177768
OA Green Submitted, gold
DA 2026-02-11
ER

PT J
AU Johnson, J
   Law, SQK
   Shojaee, M
   Hall, AS
   Bhuiyan, S
   Lim, MBL
   Silva, A
   Kong, KJW
   Schoppet, M
   Blyth, C
   Ranasinghe, HN
   Sejic, N
   Chuei, MJ
   Tatford, OC
   Cifuentes-Rius, A
   James, PF
   Tester, A
   Dixon, I
   Lichtfuss, G
AF Johnson, Jancy
   Law, Sam Q. K.
   Shojaee, Mozhgan
   Hall, Alex S.
   Bhuiyan, Sadman
   Lim, Melissa B. L.
   Silva, Anabel
   Kong, Karmen J. W.
   Schoppet, Melanie
   Blyth, Chantelle
   Ranasinghe, Hansi N.
   Sejic, Nenad
   Chuei, Mun Joo
   Tatford, Owen C.
   Cifuentes-Rius, Anna
   James, Patrick F.
   Tester, Angus
   Dixon, Ian
   Lichtfuss, Gregor
TI First-in-human clinical trial of allogeneic, platelet-derived
   extracellular vesicles as a potential therapeutic for delayed wound
   healing
SO JOURNAL OF EXTRACELLULAR VESICLES
LA English
DT Article
DE extracellular vesicles; first-in-human platelet EV therapy; platelet
   EVs; wound healing
ID RICH PLASMA; PURIFICATION PROCESS; BASEMENT-MEMBRANE; EXOSOMES; CELLS;
   MICROPARTICLES; ACTIVATION; MIGRATION
AB The release of growth factors, cytokines and extracellular matrix modifiers by activated platelets is an important step in the process of healthy wound healing. Extracellular vesicles (EVs) released by activated platelets carry this bioactive cargo in an enriched form, and may therefore represent a potential therapeutic for the treatment of delayed wound healing, such as chronic wounds. While EVs show great promise in regenerative medicine, their production at clinical scale remains a critical challenge and their tolerability in humans is still to be fully established. In this work, we demonstrate that Ligand-based Exosome Affinity Purification (LEAP) chromatography can successfully isolate platelet EVs (pEVs) of clinical grade from activated platelets, which retain the regenerative properties of the parent cell. LEAP-isolated pEVs display the expected biophysical features of EV populations and transport essential proteins in wound healing processes, including insulin growth factor (IGF) and transforming growth factor beta (TGF-ss). In vitro studies show that pEVs induce proliferation and migration of dermal fibroblasts and increase dermal endothelial cells' angiogenic potential, demonstrating their wound healing potential. pEV treatment activates the ERK and Akt signalling pathways within recipient cells. In a first-in-human, double-blind, placebo-controlled, phase I clinical trial of healthy volunteer adults, designed primarily to assess safety in the context of wound healing, we demonstrate that injections of LEAP-purified pEVs in formulation buffer are safe and well tolerated (Plexoval II study, ACTRN12620000944932). As a secondary objective, biological activity in the context of wound healing rate was assessed. In this cohort of healthy participants, in which the wound bed would not be expected to be deficient in the bioactive cargo that pEVs carry, all wounds healed rapidly and completely and no difference in time to wound closure of the treated and untreated wounds was observed at the single dose tested. The outcomes of this study evidence that pEVs manufactured through the LEAP process can be injected safely in humans as a potential wound healing treatment, and warrant further study in clinical trials designed expressly to assess therapeutic efficacy in patients with delayed or disrupted wound healing.
C1 [Johnson, Jancy; Law, Sam Q. K.; Shojaee, Mozhgan; Hall, Alex S.; Bhuiyan, Sadman; Lim, Melissa B. L.; Silva, Anabel; Kong, Karmen J. W.; Schoppet, Melanie; Blyth, Chantelle; Ranasinghe, Hansi N.; Sejic, Nenad; Chuei, Mun Joo; Tatford, Owen C.; Cifuentes-Rius, Anna; James, Patrick F.; Tester, Angus; Dixon, Ian; Lichtfuss, Gregor] Exopharm Ltd, Melbourne, Vic, Australia.
   [Johnson, Jancy; Lichtfuss, Gregor] Univ Melbourne, Dept Biochem & Pharmacol, Parkville, Vic, Australia.
   [Lim, Melissa B. L.] Snoretox Ltd, 4A Selbourne Rd, Kew, Vic 3101, Australia.
   [Kong, Karmen J. W.] Wells Advisory, 25 Burwood Rd, Hawthorn, Vic 3122, Australia.
   [Blyth, Chantelle] Monash Univ, Biomed Discovery Inst, Clayton, Vic 3800, Australia.
C3 University of Melbourne; Monash University
RP Lichtfuss, G (corresponding author), Exopharm Ltd, Level 17,31 Queen St, Melbourne, Vic 3000, Australia.
EM gregor.lichtfuss@exopharm.com
RI ; Cifuentes-Rius, Anna/AAD-6028-2019; Bhuiyan, Sadman/KJL-0152-2024;
   Hall, Alex S/KIC-4973-2024
OI Tester, Angus/0009-0000-5132-3908; Johnson, Jancy/0000-0002-3843-5371;
   Hall, Alex S/0000-0002-3217-1205
CR Arnaoutova I, 2010, NAT PROTOC, V5, P628, DOI 10.1038/nprot.2010.6
   Balli M, 2020, CELL DEATH DIFFER, V27, P1520, DOI 10.1038/s41418-019-0433-3
   Baum CL, 2005, DERMATOL SURG, V31, P674
   Burden CS, 2012, J CHROMATOGR B, V880, P82, DOI 10.1016/j.jchromb.2011.10.044
   Cardeñosa ME, 2017, J TISSUE VIABILITY, V26, P138, DOI 10.1016/j.jtv.2016.11.003
   Clayton A, 2019, J EXTRACELL VESICLES, V8, DOI 10.1080/20013078.2019.1647027
   Colao IL, 2018, TRENDS MOL MED, V24, P242, DOI 10.1016/j.molmed.2018.01.006
   Eisinger F, 2018, FRONT MED-LAUSANNE, V5, DOI 10.3389/fmed.2018.00317
   Etulain J, 2018, PLATELETS, V29, P556, DOI 10.1080/09537104.2018.1430357
   Falanga V, 2022, NAT REV DIS PRIMERS, V8, DOI 10.1038/s41572-022-00377-3
   French SL, 2020, BLOOD ADV, V4, P3011, DOI 10.1182/bloodadvances.2020001758
   Fritzsching B, 2002, J IMMUNOL, V169, P5531, DOI 10.4049/jimmunol.169.10.5531
   Guo SC, 2017, THERANOSTICS, V7, P81, DOI 10.7150/thno.16803
   He M, 2012, ACTA PHARMACOL SIN, V33, P606, DOI 10.1038/aps.2012.6
   Heath N, 2018, SCI REP-UK, V8, DOI 10.1038/s41598-018-24163-y
   Huang H, 2015, J DERMATOL SCI, V79, P241, DOI 10.1016/j.jdermsci.2015.06.002
   Järbrink K, 2016, SYST REV-LONDON, V5, DOI 10.1186/s13643-016-0329-y
   Johnson J, 2021, TRENDS BIOTECHNOL, V39, P598, DOI 10.1016/j.tibtech.2020.10.004
   Johnson L, 2019, VOX SANG, V114, P47, DOI 10.1111/vox.12730
   Martinez-Zapata MJ, 2012, COCHRANE DB SYST REV, DOI [10.1002/14651858.CD006899.pub2, 10.1002/14651858.CD006899.pub3]
   Joseph C., 2018, Methods and Compositions for Purification or Isolation of Microvesicles and Exosomes
   Kim BC, 2003, J CELL PHYSIOL, V195, P331, DOI 10.1002/jcp.10301
   Kordelas L, 2014, LEUKEMIA, V28, P970, DOI 10.1038/leu.2014.41
   KUBOTA Y, 1988, J CELL BIOL, V107, P1589, DOI 10.1083/jcb.107.4.1589
   KUNICKI TJ, 1989, BLUT, V59, P30, DOI 10.1007/BF00320245
   Law S., 2021, BioProcess Int, V19
   Lee S, 2018, SCI REP-UK, V8, DOI 10.1038/s41598-018-32851-y
   Lee YXF, 2019, FRONT NEUROSCI-SWITZ, V13, DOI 10.3389/fnins.2019.01067
   Liu HF, 2010, MABS-AUSTIN, V2, P480, DOI 10.4161/mabs.2.5.12645
   Marck RE, 2016, WOUND REPAIR REGEN, V24, P712, DOI 10.1111/wrr.12443
   Matsubayashi Y, 2004, CURR BIOL, V14, P731, DOI 10.1016/j.cub.2004.03.060
   Mause SF, 2010, CIRCULATION, V122, P495, DOI 10.1161/CIRCULATIONAHA.109.909473
   Nassar Wael, 2016, Biomater Res, V20, P21, DOI 10.1186/s40824-016-0068-0
   Achar RAN, 2014, ACTA CIR BRAS, V29, P125, DOI 10.1590/S0102-86502014000200009
   Paganini C, 2019, BIOTECHNOL J, V14, DOI 10.1002/biot.201800528
   Perocheau D, 2021, BRIT J PHARMACOL, V178, P2375, DOI 10.1111/bph.15432
   Prompers L, 2008, DIABETOLOGIA, V51, P747, DOI 10.1007/s00125-008-0940-0
   Simeone P, 2020, INT J MOL SCI, V21, DOI 10.3390/ijms21072514
   Singer AJ, 1999, NEW ENGL J MED, V341, P738, DOI 10.1056/NEJM199909023411006
   Tao SC, 2017, INT J BIOL SCI, V13, P828, DOI 10.7150/ijbs.19776
   Tao SC, 2017, THERANOSTICS, V7, P733, DOI 10.7150/thno.17450
   Tertel T, 2022, CYTOTHERAPY, V24, P619, DOI 10.1016/j.jcyt.2022.02.003
   Théry C, 2018, J EXTRACELL VESICLES, V7, DOI 10.1080/20013078.2018.1535750
   Torreggiani E, 2014, EUR CELLS MATER, V28, P137, DOI 10.22203/eCM.v028a11
   Varon D, 2015, J THROMB HAEMOST, V13, pS40, DOI 10.1111/jth.12976
   Watson DC, 2018, J EXTRACELL VESICLES, V7, DOI 10.1080/20013078.2018.1442088
   Wiklander OPB, 2019, SCI TRANSL MED, V11, DOI 10.1126/scitranslmed.aav8521
   Zhang XM, 2018, GRAEF ARCH CLIN EXP, V256, P2041, DOI 10.1007/s00417-018-4097-3
   Zhao RL, 2016, INT J MOL SCI, V17, DOI 10.3390/ijms17122085
NR 49
TC 116
Z9 130
U1 8
U2 48
PU WILEY
PI HOBOKEN
PA 111 RIVER ST, HOBOKEN 07030-5774, NJ USA
EI 2001-3078
J9 J EXTRACELL VESICLES
JI J. Extracell. Vesicles
PD JUL
PY 2023
VL 12
IS 7
AR e12332
DI 10.1002/jev2.12332
PG 15
WC Cell Biology
WE Science Citation Index Expanded (SCI-EXPANDED)
SC Cell Biology
GA J9ZS1
UT WOS:001013140500001
PM 37353884
OA Green Submitted, gold
DA 2026-02-11
ER

PT J
AU van de Looij, SM
   de Jong, OG
   Vermonden, T
   Lorenowicz, MJ
AF van de Looij, Sanne M.
   de Jong, Olivier G.
   Vermonden, Tina
   Lorenowicz, Magdalena J.
TI Injectable hydrogels for sustained delivery of extracellular vesicles in
   cartilage regeneration
SO JOURNAL OF CONTROLLED RELEASE
LA English
DT Article
DE Extracellular vesicles; Cartilage; Osteoarthritis Hydrogels; Sustained
   delivery; Regeneration
ID MESENCHYMAL STEM-CELLS; DRUG-DELIVERY; STROMAL CELLS; THERMOSENSITIVE
   HYDROGEL; MECHANICAL-PROPERTIES; MESSENGER-RNA; TISSUE-REPAIR; EXOSOMES;
   OSTEOARTHRITIS; SIRNA
AB Extracellular vesicles (EVs) are a population of small vesicles secreted by essentially all cell types, containing a wide variety of biological macromolecules. Due to their intrinsic capabilities for efficient intercellular commu-nication, they are involved in various aspects of cellular functioning. In the past decade, EVs derived from stem cells attracted interest in the field of regenerative medicine. Owing to their regenerative properties, they have great potential for use in tissue repair, in particular for tissues with limited regenerative capabilities such as cartilage. The maintenance of articular cartilage is dependent on a precarious balance of many different com-ponents that can be disrupted by the onset of prevalent rheumatic diseases. However, while cartilage is a tissue with strong mechanical properties that can withstand movement and heavy loads for years, it is virtually incapable of repairing itself after damage has occurred. Stem cell-derived EVs (SC-EVs) transport regenerative components such as proteins and nucleic acids from their parental cells to recipient cells, thereby promoting cartilage healing. Many possible pathways through which SC-EVs execute their regenerative function have been reported, but likely there are still numerous other pathways that are still unknown. This review discusses various preclinical studies investigating intra-articular injections of free SC-EVs, which, while often promoting chon-drogenesis and cartilage repair in vivo, showed a recurring limitation of the need for multiple administrations to achieve sufficient tissue regeneration. Potentially, this drawback can be overcome by making use of an EV de-livery platform that is capable of sustainably releasing EVs over time. With their remarkable versatility and favourable chemical, biological and mechanical properties, hydrogels can facilitate this release profile by encapsulating EVs in their porous structure. Ideally, the optimal delivery platform can be formed in-situ, by means of an injectable hydrogel that can be administered directly into the affected joint. Relevant research fulfilling these criteria is discussed in detail, including the steps that still need to be taken before injectable hydrogels for sustained delivery of EVs can be applied in the context of cartilage regeneration in the clinic.
C1 [van de Looij, Sanne M.; de Jong, Olivier G.; Vermonden, Tina] Univ Utrecht, Utrecht Inst Pharmaceut Sci UIPS, Dept Pharmaceut, Sci Life, NL-3508 TB Utrecht, Netherlands.
   [Lorenowicz, Magdalena J.] Regenerat Med Ctr, Uppsalalaan 8, NL-3584 CT Utrecht, Netherlands.
   [Lorenowicz, Magdalena J.] Univ Med Ctr Utrecht, Ctr Mol Med, Univ Weg 100, NL-3584 CG Utrecht, Netherlands.
   [Lorenowicz, Magdalena J.] Biomed Primate Res Ctr, NL-2288 GJ Rijswijk, Netherlands.
   [Lorenowicz, Magdalena J.] Biomed Primate Res Ctr, Lange Kleinweg 161, NL-2288 GJ Rijswijk, Netherlands.
C3 Utrecht University; Utrecht University; Utrecht University Medical
   Center
RP Lorenowicz, MJ (corresponding author), Biomed Primate Res Ctr, Lange Kleinweg 161, NL-2288 GJ Rijswijk, Netherlands.
EM lorenowicz@bprc.nl
RI de Jong, Olivier Gerrit/ABN-6240-2022; Vermonden, Tina/I-9491-2016
OI de Jong, Olivier Gerrit/0000-0002-5952-9617; van de Looij,
   Sanne/0000-0001-6732-2643; 
FU Dutch Research Council (NWO) [NWA.1389.20.192]; Dutch Arthritis
   Foundation [2018-1-261469]
FX This publication is part of the project LS-NeoCarE (with project number
   NWA.1389.20.192) of the research programme NWA-ORC which is (partly)
   financed by the Dutch Research Council (NWO) . MJL was supported by the
   grant from Dutch Arthritis Foundation (project number 2018-1-261469) .
   All figures were created with BioRender.com .
CR Aalberts M, 2012, BIOL REPROD, V86, DOI 10.1095/biolreprod.111.095760
   Abdulghani S, 2019, BIOMOLECULES, V9, DOI 10.3390/biom9110750
   Abramoff B, 2020, MED CLIN N AM, V104, P293, DOI 10.1016/j.mcna.2019.10.007
   Akbari A, 2020, LIFE SCI, V249, DOI 10.1016/j.lfs.2020.117447
   Alvarez-Erviti L, 2011, NAT BIOTECHNOL, V29, P341, DOI 10.1038/nbt.1807
   Antes TJ, 2018, J NANOBIOTECHNOL, V16, DOI 10.1186/s12951-018-0388-4
   Aqil F, 2016, EXP MOL PATHOL, V101, P12, DOI 10.1016/j.yexmp.2016.05.013
   Armiento AR, 2018, ACTA BIOMATER, V65, P1, DOI 10.1016/j.actbio.2017.11.021
   Armstrong JPK, 2020, SCI TRANSL MED, V12, DOI 10.1126/scitranslmed.aaz2253
   Armstrong JPK, 2018, ADV DRUG DELIVER REV, V130, P12, DOI 10.1016/j.addr.2018.06.017
   Bister N, 2020, J EXTRACELL VESICLES, V10, DOI 10.1002/jev2.12002
   Bolukbasi MF, 2012, MOL THER-NUCL ACIDS, V1, DOI 10.1038/mtna.2011.2
   Bonacquisti E.E., 2021, BIORXIV, DOI [10.1101/2021.08.18.456703,2021.08.18.456703, DOI 10.1101/2021.08.18.456703,2021.08.18.456703]
   Bozzuto G, 2015, INT J NANOMED, V10, P975, DOI 10.2147/IJN.S68861
   Breyne K, 2022, COMMUN BIOL, V5, DOI 10.1038/s42003-022-03440-7
   Catoira MC, 2019, J MATER SCI-MATER M, V30, DOI 10.1007/s10856-019-6318-7
   Chabria Y, 2021, BIOMEDICINES, V9, DOI 10.3390/biomedicines9111694
   Che YY, 2019, MOL THER-NUCL ACIDS, V18, P232, DOI 10.1016/j.omtn.2019.08.010
   Chen CH, 2017, CARBOHYD POLYM, V173, P721, DOI 10.1016/j.carbpol.2017.06.019
   Chen TS, 2010, NUCLEIC ACIDS RES, V38, P215, DOI 10.1093/nar/gkp857
   Cheng H, 2020, STEM CELL RES THER, V11, DOI 10.1186/s13287-020-01737-0
   Cheng QQ, 2022, MOL THER, V30, P3066, DOI 10.1016/j.ymthe.2022.06.013
   Choudhary N, 2018, IMMUNOPHARM IMMUNOT, V40, P193, DOI 10.1080/08923973.2018.1434793
   Chyzy A, 2020, MOLECULES, V25, DOI 10.3390/molecules25245795
   Colombo M, 2014, ANNU REV CELL DEV BI, V30, P255, DOI 10.1146/annurev-cellbio-101512-122326
   Cosenza S, 2017, SCI REP-UK, V7, DOI 10.1038/s41598-017-15376-8
   Damase TR, 2021, FRONT BIOENG BIOTECH, V9, DOI 10.3389/fbioe.2021.628137
   de Jong OG, 2020, NAT COMMUN, V11, DOI 10.1038/s41467-020-14977-8
   de Jong OG, 2019, ACCOUNTS CHEM RES, V52, P1761, DOI 10.1021/acs.accounts.9b00109
   Del Fattore A, 2015, EXPERT OPIN BIOL TH, V15, P495, DOI 10.1517/14712598.2015.997706
   Di HX, 2019, ANAL CHEM, V91, P12752, DOI 10.1021/acs.analchem.9b02268
   Didiot MC, 2016, MOL THER, V24, P1836, DOI 10.1038/mt.2016.126
   Dong LY, 2021, STEM CELL RES THER, V12, DOI 10.1186/s13287-020-02072-0
   Dooley K, 2021, MOL THER, V29, P1729, DOI 10.1016/j.ymthe.2021.01.020
   Elbert DL, 2011, ACTA BIOMATER, V7, P31, DOI 10.1016/j.actbio.2010.07.028
   Elsharkasy OM, 2020, ADV DRUG DELIVER REV, V159, P332, DOI 10.1016/j.addr.2020.04.004
   Evers MJW, 2022, ADV HEALTHC MATER, V11, DOI 10.1002/adhm.202101202
   Fahie-Wilson M, 2008, ANN CLIN BIOCHEM, V45, P233, DOI 10.1258/acb.2008.007262
   Foo JB, 2021, PHARMACEUTICALS-BASE, V14, DOI 10.3390/ph14111093
   Fuhrmann G, 2015, J CONTROL RELEASE, V205, P35, DOI 10.1016/j.jconrel.2014.11.029
   Gasser O, 2004, BLOOD, V104, P2543, DOI 10.1182/blood-2004-01-0361
   Gee P, 2020, NAT COMMUN, V11, DOI 10.1038/s41467-020-14957-y
   Goldring MB, 2009, ARTHRITIS RES THER, V11, DOI 10.1186/ar2592
   Görgens A, 2022, J EXTRACELL VESICLES, V11, DOI 10.1002/jev2.12238
   Gradilla AC, 2014, NAT COMMUN, V5, DOI 10.1038/ncomms6649
   Gupta A, 2021, J ORTHOP SURG RES, V16, DOI 10.1186/s13018-021-02300-0
   Haney MJ, 2015, J CONTROL RELEASE, V207, P18, DOI 10.1016/j.jconrel.2015.03.033
   He L, 2020, STEM CELL RES THER, V11, DOI 10.1186/s13287-020-01781-w
   Heirani-Tabasi A, 2021, BIOMED MATER, V16, DOI 10.1088/1748-605X/ac0cbf
   Hoshino A, 2015, NATURE, V527, P329, DOI 10.1038/nature15756
   Hu HX, 2020, J EXTRACELL VESICLES, V9, DOI 10.1080/20013078.2020.1778883
   Hung ME, 2016, J EXTRACELL VESICLES, V5, DOI 10.3402/jev.v5.31027
   Hunter DJ, 2019, LANCET, V393, P1745, DOI 10.1016/S0140-6736(19)30417-9
   Jain RK, 2005, NAT BIOTECHNOL, V23, P821, DOI 10.1038/nbt0705-821
   James SL, 2018, LANCET, V392, P1789, DOI [10.1016/s0140-6736(18)32335-3, 10.1016/S0140-6736(18)32335-3]
   Jeznach O, 2018, J BIOMED MATER RES A, V106, P2762, DOI 10.1002/jbm.a.36449
   Jiang SP, 2021, STEM CELLS INT, V2021, DOI 10.1155/2021/8882505
   Joshi BS, 2020, ACS NANO, V14, P4444, DOI 10.1021/acsnano.9b10033
   Kalluri R, 2016, J CLIN INVEST, V126, P1208, DOI 10.1172/JCI81135
   Kenari AN, 2020, METHODS, V177, P103, DOI 10.1016/j.ymeth.2020.01.001
   Keshtkar S, 2018, STEM CELL RES THER, V9, DOI 10.1186/s13287-018-0791-7
   Khayambashi P, 2021, INT J MOL SCI, V22, DOI 10.3390/ijms22020684
   Kim YG, 2020, BIOTECHNOL J, V15, DOI 10.1002/biot.202000082
   Kooijmans SAA, 2021, ADV DRUG DELIVER REV, V173, P252, DOI 10.1016/j.addr.2021.03.017
   Kooijmans SAA, 2018, NANOSCALE, V10, P2413, DOI 10.1039/c7nr06966a
   Kooijmans SAA, 2016, J EXTRACELL VESICLES, V5, DOI 10.3402/jev.v5.31053
   Kooijmans SAA, 2013, J CONTROL RELEASE, V172, P229, DOI 10.1016/j.jconrel.2013.08.014
   Kordelas L, 2014, LEUKEMIA, V28, P970, DOI 10.1038/leu.2014.41
   Kosaka N, 2010, J BIOL CHEM, V285, P17442, DOI 10.1074/jbc.M110.107821
   Lai Ruenn Chai, 2012, Int J Proteomics, V2012, P971907, DOI 10.1155/2012/971907
   Lamichhane TN, 2015, MOL PHARMACEUT, V12, P3650, DOI 10.1021/acs.molpharmaceut.5b00364
   Lee J, 2016, ACS APPL MATER INTER, V8, P6790, DOI 10.1021/acsami.6b01315
   Lener T, 2015, J EXTRACELL VESICLES, V4, DOI 10.3402/jev.v4.30087
   Lennaard AJ, 2022, PHARMACEUTICS, V14, DOI 10.3390/pharmaceutics14010038
   Li SL, 2021, J NANOBIOTECHNOL, V19, DOI 10.1186/s12951-021-01086-x
   Linares R, 2015, J EXTRACELL VESICLES, V4, DOI 10.3402/jev.v4.29509
   Lindoso RS, 2014, STEM CELLS DEV, V23, P1809, DOI 10.1089/scd.2013.0618
   Liu XL, 2017, NANOSCALE, V9, P4430, DOI 10.1039/c7nr00352h
   Liu XC, 2019, J ORTHOP SURG RES, V14, DOI 10.1186/s13018-019-1529-7
   Liu YB, 2018, BIOCHEM J, V475, P3629, DOI 10.1042/BCJ20180675
   Loo SJQ, 2021, BIOMED REP, V15, DOI 10.3892/br.2021.1443
   Lötvall J, 2014, J EXTRACELL VESICLES, V3, DOI 10.3402/jev.v3.26913
   Lu LY, 2021, J GENE MED, V23, DOI 10.1002/jgm.3379
   Ma FB, 2019, J MATER CHEM B, V7, P2463, DOI 10.1039/c8tb01331d
   Madrigal M, 2014, J TRANSL MED, V12, DOI 10.1186/s12967-014-0260-8
   Malda J, 2016, NAT REV RHEUMATOL, V12, P243, DOI 10.1038/nrrheum.2015.170
   Mandl LA, 2019, OSTEOARTHR CARTILAGE, V27, P359, DOI 10.1016/j.joca.2018.11.001
   Mao GP, 2018, STEM CELL RES THER, V9, DOI 10.1186/s13287-018-1004-0
   McBride JD, 2017, STEM CELLS DEV, V26, P1384, DOI 10.1089/scd.2017.0087
   McCoy AM, 2015, VET PATHOL, V52, P803, DOI 10.1177/0300985815588611
   Merino S, 2015, ACS NANO, V9, P4686, DOI 10.1021/acsnano.5b01433
   Mol EA, 2019, ADV HEALTHC MATER, V8, DOI 10.1002/adhm.201900847
   Mol EA, 2017, NANOMED-NANOTECHNOL, V13, P2061, DOI 10.1016/j.nano.2017.03.011
   Momen-Heravi F, 2017, METHODS MOL BIOL, V1660, P25, DOI 10.1007/978-1-4939-7253-1_3
   Monguio-Tortajada M., THERANOSTICS, P7
   Morelli AE, 2004, BLOOD, V104, P3257, DOI 10.1182/blood-2004-03-0824
   Mulcahy LA, 2014, J EXTRACELL VESICLES, V3, DOI 10.3402/jev.v3.24641
   Mushahary D, 2018, CYTOM PART A, V93A, P19, DOI 10.1002/cyto.a.23242
   Nordin JZ, 2015, NANOMED-NANOTECHNOL, V11, P879, DOI 10.1016/j.nano.2015.01.003
   O'Brien J, 2018, FRONT ENDOCRINOL, V9, DOI 10.3389/fendo.2018.00402
   O'Loughlin AJ, 2017, MOL THER, V25, P1580, DOI 10.1016/j.ymthe.2017.03.021
   Palma J, 2012, NUCLEIC ACIDS RES, V40, P9125, DOI 10.1093/nar/gks656
   Pan CZ, 2021, FRONT BIOENG BIOTECH, V9, DOI 10.3389/fbioe.2021.772002
   Park YB, 2017, STEM CELL TRANSL MED, V6, P613, DOI 10.5966/sctm.2016-0157
   Pascucci L, 2014, J CONTROL RELEASE, V192, P262, DOI 10.1016/j.jconrel.2014.07.042
   Patel DB, 2019, ACTA BIOMATER, V95, P236, DOI 10.1016/j.actbio.2018.11.024
   Pessina A, 2011, CELL BIOL TOXICOL, V27, P169, DOI 10.1007/s10565-010-9179-x
   Phinney DG, 2007, STEM CELLS, V25, P2896, DOI 10.1634/stemcells.2007-0637
   Qiu GG, 2019, STEM CELL RES THER, V10, DOI 10.1186/s13287-019-1484-6
   Ramasamy T, 2021, BIOTECHNOL J, V16, DOI 10.1002/biot.201900408
   Raposo G, 2013, J CELL BIOL, V200, P373, DOI 10.1083/jcb.201211138
   Ratajczak J, 2006, LEUKEMIA, V20, P847, DOI 10.1038/sj.leu.2404132
   Re F, 2021, BIOLOGY-BASEL, V10, DOI 10.3390/biology10070579
   Riau AK, 2019, FRONT PHARMACOL, V10, DOI 10.3389/fphar.2019.01368
   Robinson DL, 2016, J MECH BEHAV BIOMED, V61, P96, DOI 10.1016/j.jmbbm.2016.01.015
   Rocha S, 2019, ADV SCI, V6, DOI 10.1002/advs.201800948
   Rodríguez DA, 2022, PHARMACEUTICS, V14, DOI 10.3390/pharmaceutics14020267
   Rogers TB, 2011, J MOL CELL CARDIOL, V50, P346, DOI 10.1016/j.yjmcc.2010.09.001
   Rong YL, 2021, ACTA BIOMATER, V122, P325, DOI 10.1016/j.actbio.2020.12.034
   Saari H, 2015, J CONTROL RELEASE, V220, P727, DOI 10.1016/j.jconrel.2015.09.031
   Sato YT, 2016, SCI REP-UK, V6, DOI 10.1038/srep21933
   Saunderson SC, 2014, BLOOD, V123, P208, DOI 10.1182/blood-2013-03-489732
   Schindler C, 2019, PLOS ONE, V14, DOI 10.1371/journal.pone.0214545
   Segura E, 2005, BLOOD, V106, P216, DOI 10.1182/blood-2005-01-0220
   Sha'ban M, 2020, ADV EXP MED BIOL, V1249, P97, DOI 10.1007/978-981-15-3258-0_7
   Silvestro S, 2020, GENES-BASEL, V11, DOI 10.3390/genes11020118
   Smolen JS, 2016, LANCET, V388, P2023, DOI 10.1016/S0140-6736(16)30173-8
   Song CW, 2021, REGEN BIOMATER, V8, DOI 10.1093/rb/rbab067
   Song H, 2021, J CELL MOL MED, V25, P4883, DOI 10.1111/jcmm.16290
   Sun DM, 2010, MOL THER, V18, P1606, DOI 10.1038/mt.2010.105
   Takahashi Y, 2013, J BIOTECHNOL, V165, P77, DOI 10.1016/j.jbiotec.2013.03.013
   Tao SC, 2021, BIOACT MATER, V6, P4455, DOI 10.1016/j.bioactmat.2021.04.031
   Théry C, 2018, J EXTRACELL VESICLES, V7, DOI 10.1080/20013078.2018.1535750
   Thery Clotilde, 2006, Curr Protoc Cell Biol, VChapter 3, DOI 10.1002/0471143030.cb0322s30
   To K, 2020, FRONT BIOENG BIOTECH, V8, DOI 10.3389/fbioe.2020.00580
   Tomasoni S, 2013, STEM CELLS DEV, V22, DOI 10.1089/scd.2012.0266
   Topping LM, 2020, FRONT IMMUNOL, V11, DOI 10.3389/fimmu.2020.00010
   Torchilin VP, 2005, NAT REV DRUG DISCOV, V4, P145, DOI 10.1038/nrd1632
   Tsiapalis D, 2020, CELLS-BASEL, V9, DOI 10.3390/cells9040991
   Tuan RS, 2013, J AM ACAD ORTHOP SUR, V21, P303, DOI 10.5435/JAAOS-21-05-303
   Ullah I, 2015, BIOSCIENCE REP, V35, DOI 10.1042/BSR20150025
   Usami Y, 2016, LAB INVEST, V96, P186, DOI 10.1038/labinvest.2015.142
   van Balkom BWM, 2019, PROTEOMICS, V19, DOI 10.1002/pmic.201800163
   van Buul G.M., OSTEOARTHR CARTILAGE
   van de Wakker SI, 2022, EUR J PHARM BIOPHARM, V170, P59, DOI 10.1016/j.ejpb.2021.11.012
   van Niel G, 2018, NAT REV MOL CELL BIO, V19, P213, DOI 10.1038/nrm.2017.125
   Varderidou-Minasian S, 2020, THERANOSTICS, V10, P5979, DOI 10.7150/thno.40122
   Velot É, 2021, FRONT BIOENG BIOTECH, V9, DOI 10.3389/fbioe.2021.645039
   Vermonden T, 2012, CHEM REV, V112, P2853, DOI 10.1021/cr200157d
   Vig K, 2017, INT J MOL SCI, V18, DOI 10.3390/ijms18040789
   Vonk LA, 2018, THERANOSTICS, V8, P906, DOI 10.7150/thno.20746
   Wang RK, 2020, STEM CELL RES THER, V11, DOI 10.1186/s13287-020-01594-x
   Wang R, 2018, CELL CYCLE, V17, P2756, DOI 10.1080/15384101.2018.1556063
   Wei ZL, 2019, LIFE SCI, V232, DOI 10.1016/j.lfs.2019.116632
   Willms E, 2018, FRONT IMMUNOL, V9, DOI 10.3389/fimmu.2018.00738
   Witwer KW, 2013, J EXTRACELL VESICLES, V2, DOI 10.3402/jev.v2i0.20360
   Wolf MT, 2020, CARTILAGE, V11, P447, DOI 10.1177/1947603518800547
   Wu WQ, 2019, DRUG DELIV TRANSL RE, V9, P920, DOI 10.1007/s13346-019-00627-0
   Yan LT, 2020, CELL BIOL TOXICOL, V36, P165, DOI 10.1007/s10565-019-09504-5
   Yáñez-Mó M, 2015, J EXTRACELL VESICLES, V4, DOI 10.3402/jev.v4.27066
   Yang YL, 2021, ACTA BIOMATER, V128, P163, DOI 10.1016/j.actbio.2021.04.003
   Yao JL, 2021, ACS NANO, V15, P11099, DOI 10.1021/acsnano.1c00628
   Yao XG, 2021, J EXTRACELL VESICLES, V10, DOI 10.1002/jev2.12076
   Yim N, 2016, NAT COMMUN, V7, DOI 10.1038/ncomms12277
   Yin L, 2020, CELLS-BASEL, V9, DOI 10.3390/cells9030707
   Yom-Tov N, 2022, ADV DRUG DELIVER REV, V190, DOI 10.1016/j.addr.2022.114535
   Yu B, 2014, INT J MOL SCI, V15, P4142, DOI 10.3390/ijms15034142
   Yuan Xuegang, 2022, Methods Mol Biol, V2436, P193, DOI 10.1007/7651_2021_416
   Zavatti M, 2020, BIOFACTORS, V46, P106, DOI 10.1002/biof.1576
   Zhang FX, 2021, BIOMATERIALS, V278, DOI 10.1016/j.biomaterials.2021.121169
   Zhang KY, 2018, ACS APPL MATER INTER, V10, P30081, DOI 10.1021/acsami.8b08449
   Zhang SP, 2019, BIOMATERIALS, V200, P35, DOI 10.1016/j.biomaterials.2019.02.006
   Zhang SP, 2018, BIOMATERIALS, V156, P16, DOI 10.1016/j.biomaterials.2017.11.028
   Zhu Y, 2017, STEM CELL RES THER, V8, DOI 10.1186/s13287-017-0510-9
NR 174
TC 32
Z9 33
U1 1
U2 62
PU ELSEVIER
PI AMSTERDAM
PA RADARWEG 29, 1043 NX AMSTERDAM, NETHERLANDS
SN 0168-3659
EI 1873-4995
J9 J CONTROL RELEASE
JI J. Control. Release
PD MAR
PY 2023
VL 355
BP 685
EP 708
DI 10.1016/j.jconrel.2023.01.060
EA FEB 2023
PG 24
WC Chemistry, Multidisciplinary; Pharmacology & Pharmacy
WE Science Citation Index Expanded (SCI-EXPANDED)
SC Chemistry; Pharmacology & Pharmacy
GA A4NE9
UT WOS:000954903100001
PM 36739906
OA Green Submitted, hybrid
DA 2026-02-11
ER

PT J
AU Tang, SJ
   Chen, PH
   Zhang, HR
   Weng, HY
   Fang, ZQ
   Chen, CX
   Peng, GH
   Gao, HQ
   Hu, KL
   Chen, JH
   Chen, LW
   Chen, XS
AF Tang, Shijie
   Chen, Penghong
   Zhang, Haoruo
   Weng, Haiyan
   Fang, Zhuoqun
   Chen, Caixiang
   Peng, Guohao
   Gao, Hangqi
   Hu, Kailun
   Chen, Jinghua
   Chen, Liangwan
   Chen, Xiaosong
TI Comparison of Curative Effect of Human Umbilical Cord-Derived
   Mesenchymal Stem Cells and Their Small Extracellular Vesicles in
   Treating Osteoarthritis
SO INTERNATIONAL JOURNAL OF NANOMEDICINE
LA English
DT Article
DE human umbilical cord-derived mesenchymal stem cells; small extracellular
   vesicles; osteoarthritis; proteomics; cell-free therapy
ID GENE-EXPRESSION; EXOSOMES; CHONDROGENESIS; CHONDROCYTES; PROGRESSION;
   INHIBITOR; ADAMTS-5; MEDIATE; REPAIR; LINE
AB Introduction: Human umbilical cord-derived mesenchymal stem cells (hUC-MSCs) and their small extracellular vesicles (hUC-MSC-sEVs) have shown attractive prospects applying in regenerative medicine. This study aimed to compare the therapeutic effects of two agents on osteoarthritis (OA) and investigate underlying mechanism using proteomics.
   Methods: In vitro, the proliferation and migration abilities of chondrocytes treated with hUC-MSCs or hUC-MSC-sEVs were detected by Cell Counting Kit-8 assay and scratch wound assay. In vivo, hUC-MSCs (a single dose of 5 X 10(5)) or hUC-MSC-sEVs (30 ng/time) were injected into the knee joints of anterior cruciate ligament transection-induced OA model. Hematoxylin and eosin, Safranin O/Fast Green staining were used to observe cartilage degeneration. The levels of cartilage matrix metabolic molecules (Collagen II, MMP13 and ADAMTS5) and macrophage polarization markers (CD14, IL-1 beta, IL-10 and CD206) were assessed by immunohistochemistry. Finally, proteomics analysis was performed to characterize the proteinaceous contents of two agents.
   Results: In vitro data showed that hUC-MSC-sEVs were taken up by chondrocytes. A total of 15 mu g/mL of sEVs show the greatest proliferative and migratory capacities among all groups. In the animal study, hUC-MSCs and hUC-MSC-sEVs alleviated cartilage damage. This effect was mediated via maintaining cartilage homeostasis, as was confirmed by upregulation of the COL II and downregulation of the MMP13 and ADAMTS5. Moreover, the M1 macrophage markers (CD14) were significantly reduced, while the M2 macrophage markers (CD206 and IL-10) were increased in the hUC-MSCs and hUC-MSC-sEVs relative to the untreated group. Mechanistically, we found that many proteins connected to cartilage repair were more abundant in sEVs. Notably, compared to hUC-MSCs, the upregulated proteins in sEVs were mostly involved in the regulation of immune effector process, extracellular matrix organization, PI3-KAKT signaling pathways, and Rapl signaling pathway.
   Conclusion: Our study indicated that hUC-MSC-sEVs protect cartilage from damage and many cartilage repair-related proteins are probably involved in the restoration process. These data suggest the promising potential of hUC-MSC-sEVs as a therapeutic agent for OA.
C1 [Tang, Shijie; Chen, Penghong; Zhang, Haoruo; Weng, Haiyan; Fang, Zhuoqun; Chen, Caixiang; Peng, Guohao; Gao, Hangqi; Hu, Kailun; Chen, Xiaosong] Fujian Med Univ, Dept Plast Surg, Union Hosp, Fuzhou 350001, Peoples R China.
   [Tang, Shijie; Chen, Penghong; Zhang, Haoruo; Weng, Haiyan; Fang, Zhuoqun; Chen, Caixiang; Peng, Guohao; Gao, Hangqi; Hu, Kailun; Chen, Xiaosong] Fujian Med Univ, Dept Plast Surg, Fuzhou 350001, Peoples R China.
   [Tang, Shijie; Chen, Penghong; Zhang, Haoruo; Weng, Haiyan; Fang, Zhuoqun; Chen, Caixiang; Peng, Guohao; Gao, Hangqi; Hu, Kailun; Chen, Xiaosong] Fujian Med Univ, Regenerat Med Inst, Fuzhou 350001, Peoples R China.
   [Tang, Shijie; Chen, Penghong; Zhang, Haoruo; Weng, Haiyan; Fang, Zhuoqun; Chen, Caixiang; Peng, Guohao; Gao, Hangqi; Hu, Kailun; Chen, Liangwan; Chen, Xiaosong] Fujian Prov Univ, Engn Res Ctr Tissue & Organ Regenerat, Fuzhou 350001, Peoples R China.
   [Tang, Shijie; Chen, Penghong; Zhang, Haoruo; Weng, Haiyan; Fang, Zhuoqun; Chen, Caixiang; Peng, Guohao; Gao, Hangqi; Hu, Kailun] Fujian Med Univ, Oncol Inst, Fuzhou 350004, Peoples R China.
   [Chen, Jinghua] Fujian Med Univ, Sch Pharm, Dept Pharmaceut Anal, Fuzhou 350100, Peoples R China.
   [Chen, Liangwan] Fujian Med Univ, Dept Cardiac Surg, Union Hosp, Fuzhou 350001, Peoples R China.
C3 Fujian Medical University; Fujian Medical University; Fujian Medical
   University; Fuzhou University; Fujian Medical University; Fujian Medical
   University; Fujian Medical University
RP Chen, XS (corresponding author), Fujian Med Univ, Dept Plast Surg, Union Hosp, Fuzhou 350001, Peoples R China.; Chen, XS (corresponding author), Fujian Med Univ, Dept Plast Surg, Fuzhou 350001, Peoples R China.; Chen, XS (corresponding author), Fujian Med Univ, Regenerat Med Inst, Fuzhou 350001, Peoples R China.; Chen, LW; Chen, XS (corresponding author), Fujian Prov Univ, Engn Res Ctr Tissue & Organ Regenerat, Fuzhou 350001, Peoples R China.; Chen, LW (corresponding author), Fujian Med Univ, Dept Cardiac Surg, Union Hosp, Fuzhou 350001, Peoples R China.
EM chenliangwan@fjmu.edu.cn; chenxiaosong74@163.com
RI Tang, Shijie/GXH-5719-2022; Chen, Penghong/LKL-3604-2024; 陈,
   静华/MDT-7363-2025
OI Tang, Shijie/0000-0002-7943-2142; 
FU National Natural Science Foundation of China [81971855]; Joint funding
   Project of Science and Technology Innovation in Fujian Province
   [2017Y9101]; Special Financial Funds of Fujian Province [2018B054,
   2020CZ016]; Industrial Technology Joint Innovation Project of Fujian
   Provincial Development and Reform Commission [2011601]
FX This study was financed by National Natural Science Foundation of China
   (grant No. 81971855), Joint funding Project of Science and Technology
   Innovation in Fujian Province (grant No. 2017Y9101), Special Financial
   Funds of Fujian Province (grant Nos. 2018B054 and 2020CZ016) and
   Industrial Technology Joint Innovation Project of Fujian Provincial
   Development and Reform Commission (grant No. 2011601).
CR Alquraini A, 2017, ARTHRITIS RES THER, V19, DOI 10.1186/s13075-017-1301-5
   da Cruz ICB, 2021, FRONT CELL DEV BIOL, V9, DOI 10.3389/fcell.2021.606890
   Chen CY, 2018, THERANOSTICS, V8, P1607, DOI 10.7150/thno.22958
   Chen G, 2020, CELL CYCLE, V19, P1696, DOI 10.1080/15384101.2020.1772545
   Chen L, 2017, STEM CELL RES THER, V8, DOI 10.1186/s13287-016-0453-6
   Choocheep K, 2010, J BIOL CHEM, V285, P21114, DOI 10.1074/jbc.M109.096479
   Coryell PR, 2021, NAT REV RHEUMATOL, V17, P47, DOI 10.1038/s41584-020-00533-7
   de Couto G, 2017, CIRCULATION, V136, P200, DOI 10.1161/CIRCULATIONAHA.116.024590
   DIJKSTRA CD, 1985, IMMUNOLOGY, V54, P589
   Djouad F, 2007, ARTHRITIS RES THER, V9, DOI 10.1186/ar2153
   Embree MC, 2010, AM J PATHOL, V176, P812, DOI 10.2353/ajpath.2010.090450
   Findlay DM, 2016, BONE RES, V4, DOI 10.1038/boneres.2016.28
   Gao JF, 2020, STEM CELL RES THER, V11, DOI 10.1186/s13287-020-01684-w
   Glyn-Jones S, 2015, LANCET, V386, P376, DOI 10.1016/S0140-6736(14)60802-3
   Goldring M B, 2000, Curr Rheumatol Rep, V2, P459, DOI 10.1007/s11926-000-0021-y
   Hu HX, 2020, J EXTRACELL VESICLES, V9, DOI 10.1080/20013078.2020.1778883
   Huang G, 2020, LAB CHIP, V20, P2423, DOI 10.1039/d0lc00431f
   Hunter DJ, 2019, LANCET, V393, P1745, DOI 10.1016/S0140-6736(19)30417-9
   Jiang SP, 2021, BIOACT MATER, V6, P2711, DOI 10.1016/j.bioactmat.2021.01.031
   Jing XH, 2008, JOINT BONE SPINE, V75, P432, DOI 10.1016/j.jbspin.2007.09.013
   Katz JN, 2021, JAMA-J AM MED ASSOC, V325, P568, DOI 10.1001/jama.2020.22171
   Kesimer M, 2015, METHODS, V87, P59, DOI 10.1016/j.ymeth.2015.03.013
   Kotani A, 2021, SEMIN CANCER BIOL, V74, P121, DOI 10.1016/j.semcancer.2021.04.017
   Kourembanas S, 2015, ANNU REV PHYSIOL, V77, P13, DOI 10.1146/annurev-physiol-021014-071641
   Lai RC, 2015, SEMIN CELL DEV BIOL, V40, P82, DOI 10.1016/j.semcdb.2015.03.001
   Lee KS, 2000, MOL CELL BIOL, V20, P8783, DOI 10.1128/MCB.20.23.8783-8792.2000
   Lee MC, 2015, BONE JOINT J, V97B, P924, DOI 10.1302/0301-620X.97B7.35852
   Leferink PS, 2018, GLIA, V66, P862, DOI 10.1002/glia.23289
   Liang YX, 2021, J EXTRACELL VESICLES, V10, DOI 10.1002/jev2.12090
   Liu XL, 2017, NANOSCALE, V9, P4430, DOI 10.1039/c7nr00352h
   Long DL, 2015, OSTEOARTHR CARTILAGE, V23, P1523, DOI 10.1016/j.joca.2015.04.019
   Lorenz J, 2014, METHODS MOL BIOL, V1194, P401, DOI 10.1007/978-1-4939-1215-5_23
   Lotz MK, 2010, ARTHRITIS RHEUM-US, V62, P2206, DOI 10.1002/art.27528
   Manferdini C, 2016, ARTHRITIS RES THER, V18, DOI 10.1186/s13075-016-0983-4
   Matas J, 2019, STEM CELL TRANSL MED, V8, P215, DOI 10.1002/sctm.18-0053
   Mengshol JA, 2000, ARTHRITIS RHEUM, V43, P801, DOI 10.1002/1529-0131(200004)43:4<801::AID-ANR10>3.0.CO;2-4
   Mittelbrunn M, 2012, NAT REV MOL CELL BIO, V13, P328, DOI 10.1038/nrm3335
   Orlowsky EW, 2015, J RHEUMATOL, V42, P363, DOI 10.3899/jrheum.140382
   Pironti G, 2015, CIRCULATION, V131, P2120, DOI 10.1161/CIRCULATIONAHA.115.015687
   Pritzker KPH, 2006, OSTEOARTHR CARTILAGE, V14, P13, DOI 10.1016/j.joca.2005.07.014
   Rani S, 2015, MOL THER, V23, P812, DOI 10.1038/mt.2015.44
   Rong YL, 2021, ACTA BIOMATER, V122, P325, DOI 10.1016/j.actbio.2020.12.034
   Sellam J, 2010, NAT REV RHEUMATOL, V6, P625, DOI 10.1038/nrrheum.2010.159
   Shi YF, 2010, CELL RES, V20, P510, DOI 10.1038/cr.2010.44
   Takov K, 2019, J EXTRACELL VESICLES, V8, DOI 10.1080/20013078.2018.1560809
   Théry C, 2018, J EXTRACELL VESICLES, V7, DOI 10.1080/20013078.2018.1535750
   Toh WS, 2017, SEMIN CELL DEV BIOL, V67, P56, DOI 10.1016/j.semcdb.2016.11.008
   Tortorella MD, 2004, J BIOL CHEM, V279, P17554, DOI 10.1074/jbc.M313041200
   Verma P, 2011, J CELL BIOCHEM, V112, P3507, DOI 10.1002/jcb.23298
   Wang SW, 2014, ARTHRITIS RHEUMATOL, V66, P1843, DOI 10.1002/art.38576
   Wang YF, 2017, STEM CELL RES THER, V8, DOI 10.1186/s13287-017-0632-0
   Woo CH, 2020, J EXTRACELL VESICLES, V9, DOI 10.1080/20013078.2020.1735249
   Wu JY, 2019, BIOMATERIALS, V206, P87, DOI 10.1016/j.biomaterials.2019.03.022
   Yan LT, 2021, CLIN TRANSL MED, V11, DOI 10.1002/ctm2.255
   Yang WJ, 2020, MOL THER, V28, P1200, DOI 10.1016/j.ymthe.2020.02.003
   Zavatti M, 2020, BIOFACTORS, V46, P106, DOI 10.1002/biof.1576
   Zhai MM, 2020, ADV SCI, V7, DOI 10.1002/advs.202001334
   Zhang JY, 2020, AGING-US, V12, P25138, DOI 10.18632/aging.104110
   Zhang S, 2016, OSTEOARTHR CARTILAGE, V24, P2135, DOI 10.1016/j.joca.2016.06.022
   Zhang SP, 2019, BIOMATERIALS, V200, P35, DOI 10.1016/j.biomaterials.2019.02.006
   Zhang XR, 2014, BONE RES, V2, DOI 10.1038/boneres.2014.15
   Zhang Y, 2017, ARTHRITIS RES THER, V19, DOI 10.1186/s13075-017-1363-4
   Zhao XY, 2020, MOL THER-NUCL ACIDS, V22, P832, DOI 10.1016/j.omtn.2020.10.004
   Zhen GH, 2013, NAT MED, V19, P704, DOI 10.1038/nm.3143
   Zheng L, 2019, NANOMEDICINE-UK, V14, P3193, DOI 10.2217/nnm-2018-0498
   Zhu CH, 2021, CLIN IMMUNOL, V232, DOI 10.1016/j.clim.2021.108856
   Zhu Y, 2017, STEM CELL RES THER, V8, DOI 10.1186/s13287-017-0510-9
NR 67
TC 58
Z9 65
U1 1
U2 27
PU DOVE MEDICAL PRESS LTD
PI ALBANY
PA PO BOX 300-008, ALBANY, AUCKLAND 0752, NEW ZEALAND
SN 1178-2013
J9 INT J NANOMED
JI Int. J. Nanomed.
PY 2021
VL 16
BP 8185
EP 8202
DI 10.2147/IJN.S336062
PG 18
WC Nanoscience & Nanotechnology; Pharmacology & Pharmacy
WE Science Citation Index Expanded (SCI-EXPANDED)
SC Science & Technology - Other Topics; Pharmacology & Pharmacy
GA XT1OQ
UT WOS:000733365300001
PM 34938076
OA Green Submitted, gold
DA 2026-02-11
ER

PT J
AU Torrico, S
   Hotter, G
   Játiva, S
AF Torrico, Selene
   Hotter, Georgina
   Jativa, Soraya
TI Development of Cell Therapies for Renal Disease and Regenerative
   Medicine
SO INTERNATIONAL JOURNAL OF MOLECULAR SCIENCES
LA English
DT Review
DE cell therapies; regenerative therapies; tissue repair; kidney disease
ID MESENCHYMAL STEM-CELLS; ACUTE KIDNEY INJURY; ISCHEMIA-REPERFUSION
   INJURY; EXTRACELLULAR VESICLES; PROTECT; FIBROSIS; TRANSPLANTATION;
   INFLAMMATION; PROGRESSION; IL-10
AB The incidence of renal disease is gradually increasing worldwide, and this condition has become a major public health problem because it is a trigger for many other chronic diseases. Cell therapies using multipotent mesenchymal stromal cells, hematopoietic stem cells, macrophages, and other cell types have been used to induce regeneration and provide a cure for acute and chronic kidney disease in experimental models. This review describes the advances in cell therapy protocols applied to acute and chronic kidney injuries and the attempts to apply these treatments in a clinical setting.
C1 [Torrico, Selene; Jativa, Soraya] M2rlab XCELL, Madrid 28010, Spain.
   [Torrico, Selene; Hotter, Georgina; Jativa, Soraya] CSIC, Inst Invest Biomed August Pi i Sunyer IIBB CSIC I, Dept Expt Pathol, Barcelona 08036, Spain.
   [Torrico, Selene] Univ Barcelona, Fac Farm & Ciencies Alimentacio, E-08028 Barcelona, Spain.
   [Hotter, Georgina] Networking Ctr Bioengn Biomat & Nanomed, CIBER BBN, Zaragoza 50018, Spain.
C3 Consejo Superior de Investigaciones Cientificas (CSIC); University of
   Barcelona; CIBER - Centro de Investigacion Biomedica en Red; CIBERBBN
RP Játiva, S (corresponding author), M2rlab XCELL, Madrid 28010, Spain.; Hotter, G; Játiva, S (corresponding author), CSIC, Inst Invest Biomed August Pi i Sunyer IIBB CSIC I, Dept Expt Pathol, Barcelona 08036, Spain.; Hotter, G (corresponding author), Networking Ctr Bioengn Biomat & Nanomed, CIBER BBN, Zaragoza 50018, Spain.
EM ghcbam@iibb.csic.es; sjativa@m2rlab.com
RI ; Hotter, Georgina/R-1156-2018
OI Torrico Ponce, Selene Cinthia/0000-0002-6734-003X; 
FU Instituto de Salud Carlos III (ISCIII); Ministerio de Economia y
   Competitividad;  [PI20/00900];  [RTC2019-007197-1]
FX This research was funded by grants from Instituto de Salud Carlos III
   (ISCIII), reference PI20/00900, awarded to G.H., and the program Retos
   Colaboracion from the Ministerio de Economia y Competitividad, reference
   RTC2019-007197-1, awarded to G.H.
CR Anders HJ, 2011, KIDNEY INT, V80, P915, DOI 10.1038/ki.2011.217
   Bi B, 2007, J AM SOC NEPHROL, V18, P2486, DOI 10.1681/ASN.2007020140
   Bruno S, 2017, TISSUE ENG PT A, V23, P1262, DOI [10.1089/ten.TEA.2017.0069, 10.1089/ten.tea.2017.0069]
   Cabral BP, 2021, ARTIF ORGANS, V45, P79, DOI 10.1111/aor.13784
   Calle P, 2021, CELLS-BASEL, V10, DOI 10.3390/cells10071650
   Calle P, 2020, INT J MOL SCI, V21, DOI 10.3390/ijms21082806
   Calle P, 2019, LIPIDS HEALTH DIS, V18, DOI 10.1186/s12944-019-1156-7
   Cantaluppi V, 2012, KIDNEY INT, V82, P412, DOI 10.1038/ki.2012.105
   Cao Q, 2010, J AM SOC NEPHROL, V21, P933, DOI 10.1681/ASN.2009060592
   Castaño AP, 2009, SCI TRANSL MED, V1, DOI 10.1126/scitranslmed.3000111
   Chawla LS, 2011, KIDNEY INT, V79, P1361, DOI 10.1038/ki.2011.42
   Chen TT, 2019, KIDNEY INT, V95, P760, DOI 10.1016/j.kint.2018.10.041
   Choi JR, 2018, J CELL PHYSIOL, V233, P1913, DOI 10.1002/jcp.26018
   de Almeida Danilo C, 2013, Clin Biochem Rev, V34, P131
   Djudjaj S, 2019, MOL ASPECTS MED, V65, P16, DOI 10.1016/j.mam.2018.06.002
   Du QN, 2016, AM J PATHOL, V186, P3176, DOI 10.1016/j.ajpath.2016.08.012
   Eggenhofer E, 2014, FRONT IMMUNOL, V5, DOI 10.3389/fimmu.2014.00148
   Eirin A, 2018, CELL TRANSPLANT, V27, P1080, DOI 10.1177/0963689718780942
   Eirin A, 2017, KIDNEY INT, V92, P114, DOI 10.1016/j.kint.2016.12.023
   Ferenbach DA, 2010, MOL THER, V18, P1706, DOI 10.1038/mt.2010.100
   Fraser SDS, 2019, NAT REV NEPHROL, V15, P193, DOI 10.1038/s41581-019-0120-0
   Friedman SL, 2013, SCI TRANSL MED, V5, DOI 10.1126/scitranslmed.3004700
   Geng YQ, 2014, STEM CELL RES THER, V5, DOI 10.1186/scrt469
   Gilbertson DT, 2005, J AM SOC NEPHROL, V16, P3736, DOI 10.1681/ASN.2005010112
   Gong L, 2020, FRONT PHYSIOL, V11, DOI 10.3389/fphys.2020.576463
   Gorostidi M, 2018, NEFROLOGIA, V38, P606, DOI 10.1016/j.nefro.2018.04.004
   Gosselin D, 2014, CELL, V159, P1327, DOI 10.1016/j.cell.2014.11.023
   Guimaraes-Camboa N, 2017, CELL STEM CELL, V20, P345, DOI 10.1016/j.stem.2016.12.006
   Han XP, 2018, CELL, V172, P1091, DOI 10.1016/j.cell.2018.02.001
   He J, 2015, NEPHROLOGY, V20, P591, DOI 10.1111/nep.12490
   Hewitson TD, 2009, AM J PHYSIOL-RENAL, V296, pF1239, DOI 10.1152/ajprenal.90521.2008
   Humphreys BD, 2018, SCIENCE, V360, P709, DOI 10.1126/science.aat7271
   Humphreys BD, 2010, AM J PATHOL, V176, P85, DOI 10.2353/ajpath.2010.090517
   Italiani P, 2014, FRONT IMMUNOL, V5, DOI 10.3389/fimmu.2014.00514
   Jang HS, 2013, BBA-MOL BASIS DIS, V1832, P817, DOI 10.1016/j.bbadis.2013.02.016
   Jativa S, 2022, BIOMED PHARMACOTHER, V153, DOI 10.1016/j.biopha.2022.113415
   Jia HY, 2018, MOL MED REP, V17, P3439, DOI 10.3892/mmr.2017.8311
   Jin J, 2021, INT J NANOMED, V16, P3565, DOI 10.2147/IJN.S299969
   Jung M, 2016, SCI REP-UK, V6, DOI 10.1038/srep21950
   Jung M, 2012, KIDNEY INT, V81, P969, DOI 10.1038/ki.2011.446
   Karpman D, 2017, NAT REV NEPHROL, V13, P545, DOI 10.1038/nrneph.2017.98
   Kumate J, 1988, Gac Med Mex, V124, P73
   Lazzeri E, 2019, TRENDS MOL MED, V25, P366, DOI 10.1016/j.molmed.2019.02.006
   Lech M, 2014, J AM SOC NEPHROL, V25, P292, DOI 10.1681/ASN.2013020152
   Lee SJ, 2017, IN VIVO, V31, P1115, DOI 10.21873/invivo.11177
   Lemos DR, 2018, SCI TRANSL MED, V10, DOI 10.1126/scitranslmed.aan5174
   Levy O, 2020, SCI ADV, V6, DOI 10.1126/sciadv.aba6884
   Li B, 2010, CIRCULATION, V121, P2211, DOI 10.1161/CIRCULATIONAHA.109.928796
   Lin SL, 2009, J IMMUNOL, V183, P6733, DOI 10.4049/jimmunol.0901473
   Lira R, 2017, CELL TISSUE RES, V369, P287, DOI 10.1007/s00441-017-2602-3
   Lv LL, 2020, CELL DEATH DIFFER, V27, P210, DOI 10.1038/s41418-019-0349-y
   Malone AF, 2021, KIDNEY360, V2, P1654, DOI 10.34067/KID.0003842021
   Mao RW, 2020, J CELL MOL MED, V24, P3314, DOI 10.1111/jcmm.15005
   McDonald-Hyman C, 2015, SCI TRANSL MED, V7, DOI 10.1126/scitranslmed.aaa6853
   McFetridge ML, 2018, CLIN SCI, V132, P1977, DOI 10.1042/CS20180434
   Mevorach D, 2014, BIOL BLOOD MARROW TR, V20, P58, DOI 10.1016/j.bbmt.2013.10.010
   Mittal M, 2016, P NATL ACAD SCI USA, V113, pE8151, DOI 10.1073/pnas.1614935113
   MOFFAT DB, 1963, J ANAT, V97, P543
   Moreira AP, 2010, J ALLERGY CLIN IMMUN, V126, P712, DOI 10.1016/j.jaci.2010.06.010
   Mosser DM, 2008, NAT REV IMMUNOL, V8, P958, DOI 10.1038/nri2448
   Nassar Wael, 2016, Biomater Res, V20, P21, DOI 10.1186/s40824-016-0068-0
   Nishida M, 2005, BIOCHEM BIOPH RES CO, V332, P11, DOI 10.1016/j.bbrc.2005.04.083
   Nogueira A, 2017, IN VIVO, V31, P1, DOI 10.21873/invivo.11019
   Ohtake T, 2018, CELL TRANSPLANT, V27, P520, DOI 10.1177/0963689717753186
   Okabe Y, 2016, NAT IMMUNOL, V17, P9, DOI 10.1038/ni.3320
   Ouyang WJ, 2019, IMMUNITY, V50, P871, DOI 10.1016/j.immuni.2019.03.020
   Pan BB, 2020, EXP BIOL MED, V245, P902, DOI 10.1177/1535370220915901
   Peired AJ, 2020, SCI TRANSL MED, V12, DOI 10.1126/scitranslmed.aaw6003
   Perico N, 2018, J AM SOC NEPHROL, V29, P7, DOI 10.1681/ASN.2017111207
   Prockop DJ, 2013, STEM CELLS, V31, P2042, DOI 10.1002/stem.1400
   Radi ZA, 2018, TOXICOL PATHOL, V46, P930, DOI 10.1177/0192623318799976
   Ramanathan C, 2018, PLOS GENET, V14, DOI 10.1371/journal.pgen.1007369
   Ranganathan PV, 2013, AM J PHYSIOL-RENAL, V304, pF948, DOI 10.1152/ajprenal.00580.2012
   Remuzzi G, 2006, J CLIN INVEST, V116, P288, DOI 10.1172/JCI27699
   Remuzzi G, 2005, LANCET, V365, P556
   Rodrigues CE, 2017, STEM CELL RES THER, V8, DOI 10.1186/s13287-017-0475-8
   Safwani WKZW, 2017, CRYOBIOLOGY, V75, P91, DOI 10.1016/j.cryobiol.2017.01.006
   Sermsathanasawadi N, 2021, J WOUND CARE, V30, P562, DOI 10.12968/jowc.2021.30.7.562
   Sheng JP, 2015, IMMUNITY, V43, P382, DOI 10.1016/j.immuni.2015.07.016
   Shi YF, 2018, NAT REV NEPHROL, V14, P493, DOI 10.1038/s41581-018-0023-5
   Singbartl K, 2019, SEMIN NEPHROL, V39, P96, DOI 10.1016/j.semnephrol.2018.10.007
   Sun Q, 2020, FITOTERAPIA, V147, DOI 10.1016/j.fitote.2020.104735
   Swaminathan M, 2018, J AM SOC NEPHROL, V29, P260, DOI 10.1681/ASN.2016101150
   Taguchi K, 2016, SCI REP-UK, V6, DOI 10.1038/srep35167
   Tang DS, 2022, FRONT IMMUNOL, V13, DOI 10.3389/fimmu.2022.705472
   Tang TT, 2020, SCI ADV, V6, DOI 10.1126/sciadv.aaz0748
   Tögel FE, 2012, AM J KIDNEY DIS, V60, P1012, DOI 10.1053/j.ajkd.2012.08.034
   Toyohara T, 2015, STEM CELL TRANSL MED, V4, P980, DOI 10.5966/sctm.2014-0219
   Trapnell C, 2015, GENOME RES, V25, P1491, DOI 10.1101/gr.190595.115
   Tsuchiya A, 2017, INFLAMM REGEN, V37, DOI 10.1186/s41232-017-0045-6
   Ucero AC, 2014, INT UROL NEPHROL, V46, P765, DOI 10.1007/s11255-013-0520-1
   van Strien ME, 2010, GENE THER, V17, P662, DOI 10.1038/gt.2010.8
   Vasandan AB, 2016, SCI REP-UK, V6, DOI 10.1038/srep38308
   Wahid FSA, 2018, CURR STEM CELL RES T, V13, P265, DOI 10.2174/1574888X13666180313141416
   Wang G, 2018, CELL DEATH DIFFER, V25, P1209, DOI 10.1038/s41418-017-0006-2
   Wei XD, 2017, CELL REP, V21, P1853, DOI 10.1016/j.celrep.2017.10.090
   Wen Y, 2021, FRONT IMMUNOL, V12, DOI 10.3389/fimmu.2021.681748
   Wynn TA, 2010, SEMIN LIVER DIS, V30, P245, DOI 10.1055/s-0030-1255354
   Yao WJ, 2022, ADV SCI, V9, DOI 10.1002/advs.202103675
   Yoon YM, 2018, INT J MOL SCI, V19, DOI 10.3390/ijms19102898
   Yu SJ, 2017, KOREAN J INTERN MED, V32, P261, DOI 10.3904/kjim.2015.267
   Yuan XD, 2017, CELL DEATH DIS, V8, DOI 10.1038/s41419-017-0041-4
   Yun CW, 2019, INT J MOL SCI, V20, DOI 10.3390/ijms20071619
   Zhang GY, 2016, KIDNEY BLOOD PRESS R, V41, P119, DOI 10.1159/000443413
   Zhang GY, 2014, PLOS ONE, V9, DOI 10.1371/journal.pone.0092129
   Zhang M, 2012, STEM CELL RES THER, V3, DOI 10.1186/scrt139
   Zhang W, 2016, AM J PHYSIOL-RENAL, V311, pF844, DOI 10.1152/ajprenal.00429.2016
   Zhuo WL, 2011, UROL INT, V86, P191, DOI 10.1159/000319366
   Zucchini Alfredo, 2009, Medicina (B. Aires), V69, P288
NR 109
TC 8
Z9 8
U1 1
U2 6
PU MDPI
PI BASEL
PA MDPI AG, Grosspeteranlage 5, CH-4052 BASEL, SWITZERLAND
SN 1661-6596
EI 1422-0067
J9 INT J MOL SCI
JI Int. J. Mol. Sci.
PD DEC
PY 2022
VL 23
IS 24
AR 15943
DI 10.3390/ijms232415943
PG 13
WC Biochemistry & Molecular Biology; Chemistry, Multidisciplinary
WE Science Citation Index Expanded (SCI-EXPANDED)
SC Biochemistry & Molecular Biology; Chemistry
GA 7E0FH
UT WOS:000900855100001
PM 36555585
OA Green Submitted, gold
DA 2026-02-11
ER

PT J
AU Antich-Rosselló, M
   Forteza-Genestra, MA
   Calvo, J
   Gayà, A
   Monjo, M
   Ramis, JM
AF Antich-Rossello, Miquel
   Forteza-Genestra, Maria Antonia
   Calvo, Javier
   Gaya, Antoni
   Monjo, Marta
   Ramis, Joana Maria
TI Platelet-Derived Extracellular Vesicle Functionalization of Ti Implants
SO JOVE-JOURNAL OF VISUALIZED EXPERIMENTS
LA English
DT Article
AB Extracellular Vesicles (EVs) are biological nanovesicles that play a key role in cell communication. Their content includes active biomolecules such as proteins and nucleic acids, which present great potential in regenerative medicine. More recently, EVs derived from Platelet Lysate (PL) have shown an osteogenic capability comparable to PL. Besides, biomaterials are frequently used in orthopedics or dental restoration. Here, we provide a method to functionalize Ti surfaces with PL-derived EVs in order to improve their osteogenic properties.
   EVs are isolated from PL by size exclusion chromatography, and afterward Ti surfaces are functionalized with PL-EVs by drop casting. Functionalization is proven by EVs release and its biocompatibility by the lactate dehydrogenase (LDH) release assay.
C1 [Antich-Rossello, Miquel; Forteza-Genestra, Maria Antonia; Calvo, Javier; Gaya, Antoni; Monjo, Marta; Ramis, Joana Maria] Univ Balearic Isl, Cell Therapy & Tissue Engn Grp, Res Inst Hlth Sci IUNICS, Palma De Mallorca, Spain.
   [Antich-Rossello, Miquel; Forteza-Genestra, Maria Antonia; Calvo, Javier; Gaya, Antoni; Monjo, Marta; Ramis, Joana Maria] Hlth Res Inst Balearic Isl IdISBa, Palma De Mallorca, Spain.
   [Calvo, Javier; Gaya, Antoni] Fundacio Banc Sang & Teixits Illes Balears FBSTIB, Palma De Mallorca, Spain.
   [Monjo, Marta; Ramis, Joana Maria] Univ Balearic Isl, Dept Fundamental Biol & Hlth Sci, Palma De Mallorca, Spain.
C3 Universitat de les Illes Balears; IUNICS; Institut Investigacio
   Sanitaria Illes Balears (IdISBa); Fundacio Banc Sang Teixits de les
   Illes Balears; Universitat de les Illes Balears
RP Monjo, M; Ramis, JM (corresponding author), Univ Balearic Isl, Cell Therapy & Tissue Engn Grp, Res Inst Hlth Sci IUNICS, Palma De Mallorca, Spain.; Monjo, M; Ramis, JM (corresponding author), Hlth Res Inst Balearic Isl IdISBa, Palma De Mallorca, Spain.; Monjo, M; Ramis, JM (corresponding author), Univ Balearic Isl, Dept Fundamental Biol & Hlth Sci, Palma De Mallorca, Spain.
EM marta.monjo@uib.es; joana.ramis@uib.es
RI Monjo, Marta/JCE-0468-2023; Ramis, Joana/AAF-4892-2020; Forteza
   Genestra, Maria Antònia/KIA-7931-2024; Gaya, Antoni/G-1726-2010; Calvo,
   Javier/AAC-8810-2022
OI Forteza Genestra, Maria Antònia/0000-0002-4604-7408; Gaya,
   Antoni/0000-0002-2200-5801; Calvo, Javier/0000-0002-1732-9449
FU Instituto de Salud Carlos III, Ministerio de Economia y Competitividad;
   ESF European Social Fund; ERDF European Regional Development Fund
   [MS16/00124, CP16/00124, PI17/01605]; Direccio General d'Investigacio,
   Conselleria d'Investigacio, Govern Balear [FPI/2046/2017]; PROGRAMA
   JUNIOR del projecte TALENT PLUS, construyendo SALUD, generando VALOR -
   sustainable tourism tax of the Balearic Islands [JUNIOR01/18]
FX This research was funded by Instituto de Salud Carlos III, Ministerio de
   Economia y Competitividad, co-funded by the ESF European Social Fund and
   the ERDF European Regional Development Fund (MS16/00124; CP16/00124;
   PI17/01605), the Direccio General d'Investigacio, Conselleria
   d'Investigacio, Govern Balear (FPI/2046/2017), and PROGRAMA JUNIOR del
   projecte TALENT PLUS, construyendo SALUD, generando VALOR (JUNIOR01/18),
   financed by the sustainable tourism tax of the Balearic Islands.
CR Antich-Rosselló M, 2020, BONE JOINT RES, V9, P667, DOI 10.1302/2046-3758.910.BJR-2020-0111.R2
   Chen LF, 2019, ACS APPL MATER INTER, V11, P46183, DOI 10.1021/acsami.9b17015
   Chouirfa H, 2019, ACTA BIOMATER, V83, P37, DOI 10.1016/j.actbio.2018.10.036
   Córdoba A, 2015, ACS APPL MATER INTER, V7, P16857, DOI 10.1021/acsami.5b05044
   Damiati L, 2018, J TISSUE ENG, V9, DOI 10.1177/2041731418790694
   Jemat A, 2015, BIOMED RES INT, V2015, DOI 10.1155/2015/791725
   JoVE Science Education Database, 2021, BASIC METHODS CELLUL
   Lan WC, 2020, APPL SCI-BASEL, V10, DOI 10.3390/app10020590
   Li YH, 2014, MATERIALS, V7, P1709, DOI 10.3390/ma7031709
   Liu J, 2018, J VISUALIZED EXPT JO, P57541
   Lozano-Ramos I, 2015, J EXTRACELL VESICLES, V4, DOI 10.3402/jev.v4.27369
   Théry C, 2018, J EXTRACELL VESICLES, V7, DOI 10.1080/20013078.2018.1535750
   Torreggiani E, 2014, EUR CELLS MATER, V28, P137, DOI 10.22203/eCM.v028a11
   van Niel G, 2018, NAT REV MOL CELL BIO, V19, P213, DOI 10.1038/nrm.2017.125
   Wang XQ, 2020, BIOMATERIALS, V230, DOI 10.1016/j.biomaterials.2019.119571
   Wei F, 2019, ACTA BIOMATER, V86, P480, DOI 10.1016/j.actbio.2019.01.006
NR 16
TC 6
Z9 6
U1 0
U2 6
PU JOURNAL OF VISUALIZED EXPERIMENTS
PI CAMBRIDGE
PA 1 ALEWIFE CENTER, STE 200, CAMBRIDGE, MA 02140 USA
SN 1940-087X
J9 JOVE-J VIS EXP
JI J. Vis. Exp.
PD AUG
PY 2021
IS 174
AR e62781
DI 10.3791/62781
PG 11
WC Multidisciplinary Sciences
WE Science Citation Index Expanded (SCI-EXPANDED)
SC Science & Technology - Other Topics
GA TX1CE
UT WOS:000682827300023
PM 34424242
DA 2026-02-11
ER

PT J
AU Zhong, YX
   Li, X
   Wang, FL
   Wang, SS
   Wang, XH
   Tian, XH
   Bai, SL
   Miao, D
   Fan, J
AF Zhong, Yuxuan
   Li, Xiang
   Wang, Fanglin
   Wang, Shoushuai
   Wang, Xiaohong
   Tian, Xiaohong
   Bai, Shuling
   Miao, Di
   Fan, Jun
TI Emerging Potential of Exosomes on Adipogenic Differentiation of
   Mesenchymal Stem Cells
SO FRONTIERS IN CELL AND DEVELOPMENTAL BIOLOGY
LA English
DT Review
DE exosomes; mesenchymal stem cell; adipogenic differentiation;
   adipogenesis; regenerative medicine
ID ADIPOSE-TISSUE; MEDIATED ENDOCYTOSIS; EXTRACELLULAR-MATRIX; PROTEOMIC
   ANALYSIS; EPITHELIAL-CELLS; SKELETAL-MUSCLE; VESICLES; PROTEIN;
   ULTRACENTRIFUGATION; MICRORNAS
AB The mesenchymal stem cells have multidirectional differentiation potential and can differentiate into adipocytes, osteoblasts, cartilage tissue, muscle cells and so on. The adipogenic differentiation of mesenchymal stem cells is of great significance for the construction of tissue-engineered fat and the treatment of soft tissue defects. Exosomes are nanoscale vesicles secreted by cells and widely exist in body fluids. They are mainly involved in cell communication processes and transferring cargo contents to recipient cells. In addition, exosomes can also promote tissue and organ regeneration. Recent studies have shown that various exosomes can influence the adipogenic differentiation of stem cells. In this review, the effects of exosomes on stem cell differentiation, especially on adipogenic differentiation, will be discussed, and the mechanisms and conclusions will be drawn. The main purpose of studying the role of these exosomes is to understand more comprehensively the influencing factors existing in the process of stem cell differentiation into adipocytes and provide a new idea in adipose tissue engineering research.
C1 [Zhong, Yuxuan; Wang, Fanglin; Wang, Shoushuai; Wang, Xiaohong; Tian, Xiaohong; Bai, Shuling; Fan, Jun] China Med Univ, Sch Fundamental Sci, Dept Tissue Engn, Shenyang, Peoples R China.
   [Li, Xiang] China Med Univ, Dept Cell Biol, Key Lab Cell Biol, Minist Publ Hlth,Key Lab Med Cell Biol,Minist Edu, Shenyang, Peoples R China.
   [Miao, Di] China Med Univ Queens Univ Belfast Joint Coll Com, Shenyang, Peoples R China.
C3 China Medical University; China Medical University
RP Fan, J (corresponding author), China Med Univ, Sch Fundamental Sci, Dept Tissue Engn, Shenyang, Peoples R China.
EM jfan@cmu.edu.cn
OI Fan, Jun/0000-0003-4570-7694
FU National Natural Science Foundation of China [81571919]; LiaoNing
   Revitalization Talents Program [XLYC1907124]
FX This work was supported by the National Natural Science Foundation of
   China (no. 81571919) and LiaoNing Revitalization Talents Program (no.
   XLYC1907124).
CR Ahdjoudj S, 2005, EXP CELL RES, V303, P138, DOI 10.1016/j.yexcr.2004.09.013
   Ambele MA, 2020, INT J MOL SCI, V21, DOI 10.3390/ijms21124283
   Anderson JD, 2016, STEM CELLS, V34, P601, DOI 10.1002/stem.2298
   Arima Y, 2019, MOL PHARMACEUT, V16, P2309, DOI 10.1021/acs.molpharmaceut.8b01093
   Barile L, 2018, CARDIOVASC RES, V114, P992, DOI 10.1093/cvr/cvy055
   BETTEBOBILLO P, 1995, EUR J BIOCHEM, V228, P199, DOI 10.1111/j.1432-1033.1995.tb20250.x
   Bowers RR, 2008, CELL CYCLE, V7, P1191, DOI 10.4161/cc.7.9.5815
   Bowers RR, 2007, CELL CYCLE, V6, P385, DOI 10.4161/cc.6.4.3804
   CAPLAN AI, 1991, J ORTHOP RES, V9, P641, DOI 10.1002/jor.1100090504
   Carmicheal J, 2019, NANOMED-NANOTECHNOL, V16, P88, DOI 10.1016/j.nano.2018.11.008
   Che YY, 2019, MOL THER-NUCL ACIDS, V18, P232, DOI 10.1016/j.omtn.2019.08.010
   Chen GY, 2020, BONE, V133, DOI 10.1016/j.bone.2020.115258
   Chen Q, 2016, CELL DEATH DIFFER, V23, P1128, DOI 10.1038/cdd.2015.168
   Cheng H, 2019, AESTHET PLAST SURG, V43, P514, DOI 10.1007/s00266-018-1294-8
   Chew JRJ, 2019, ACTA BIOMATER, V89, P252, DOI 10.1016/j.actbio.2019.03.021
   Chiba M, 2016, INT J ONCOL, V48, P305, DOI 10.3892/ijo.2015.3255
   Ching RC, 2018, STEM CELL RES THER, V9, DOI 10.1186/s13287-018-1017-8
   Clayton A, 2004, FASEB J, V18, P977, DOI 10.1096/fj.03-1094fje
   Contreras-Naranjo JC, 2017, LAB CHIP, V17, P3558, DOI 10.1039/c7lc00592j
   Coughlan C., 2020, CURR PROTOC CELL BIO, V88
   Dai MJ, 2017, TISSUE ENG PT A, V23, P1221, DOI [10.1089/ten.TEA.2017.0045, 10.1089/ten.tea.2017.0045]
   Davis LA, 2008, CELL MOL LIFE SCI, V65, P2658, DOI 10.1007/s00018-008-8042-1
   Dorayappan KDP, 2019, CANCER RES, V79, P3503, DOI 10.1158/0008-5472.CAN-18-3538
   Dragovic RA, 2011, NANOMED-NANOTECHNOL, V7, P780, DOI 10.1016/j.nano.2011.04.003
   Elsafadi M, 2017, SCI REP-UK, V7, DOI 10.1038/s41598-017-10983-x
   Fang S, 2016, STEM CELL TRANSL MED, V5, P1425, DOI 10.5966/sctm.2015-0367
   Gao H, 2014, CELL METAB, V19, P981, DOI 10.1016/j.cmet.2014.03.032
   Gheinani AH, 2018, SCI REP-UK, V8, DOI 10.1038/s41598-018-22142-x
   Gonda A, 2019, MOL CANCER RES, V17, P337, DOI 10.1158/1541-7786.MCR-18-0891
   Greening DW, 2015, METHODS MOL BIOL, V1295, P179, DOI 10.1007/978-1-4939-2550-6_15
   Haga H, 2015, J EXTRACELL VESICLES, V4, DOI 10.3402/jev.v4.24900
   Hammarstedt A, 2013, P NATL ACAD SCI USA, V110, P2563, DOI 10.1073/pnas.1211255110
   Han LZ, 2019, STEM CELL RES THER, V10, DOI 10.1186/s13287-019-1498-0
   HARDING C, 1983, J CELL BIOL, V97, P329, DOI 10.1083/jcb.97.2.329
   Hessvik NP, 2018, CELL MOL LIFE SCI, V75, P193, DOI 10.1007/s00018-017-2595-9
   Hu J, 2020, EXP MOL PATHOL, V115, DOI 10.1016/j.yexmp.2020.104468
   Huang CC, 2016, BIOMATERIALS, V111, P103, DOI 10.1016/j.biomaterials.2016.09.029
   Ji WP, 2020, HUM CELL, V33, P318, DOI 10.1007/s13577-020-00324-y
   JOHNSTONE RM, 1987, J BIOL CHEM, V262, P9412
   Jung MK, 2018, JOVE-J VIS EXP, DOI 10.3791/56482
   Karagoz H, 2019, CURR OPIN ORGAN TRAN, V24, P598, DOI 10.1097/MOT.0000000000000694
   Karczewska-Kupczewska M, 2016, J CLIN ENDOCR METAB, V101, P3079, DOI 10.1210/jc.2016-1594
   Kim S, 2018, INT J MOL SCI, V19, DOI 10.3390/ijms19103119
   Kim YB, 2020, ANAL CHIM ACTA, V1124, P137, DOI 10.1016/j.aca.2020.05.031
   Koh YQ, 2018, FRONT BIOSCI-LANDMRK, V23, P865, DOI 10.2741/4621
   Komiya Yuko, 2008, Organogenesis, V4, P68
   Kormelink TG, 2016, CYTOM PART A, V89A, P135, DOI 10.1002/cyto.a.22644
   Lai Ruenn Chai, 2012, Int J Proteomics, V2012, P971907, DOI 10.1155/2012/971907
   Lai RC, 2010, STEM CELL RES, V4, P214, DOI 10.1016/j.scr.2009.12.003
   Lee SH, 2018, NAT COMMUN, V9, DOI 10.1038/s41467-018-05858-2
   Lehrich BM, 2018, INT J MOL SCI, V19, DOI 10.3390/ijms19113538
   Li K, 2018, METHODS MOL BIOL, V1740, P69, DOI 10.1007/978-1-4939-7652-2_7
   Li Y, 2015, CELL RES, V25, P981, DOI 10.1038/cr.2015.82
   Liang YR, 2019, EUR REV MED PHARMACO, V23, P1641, DOI 10.26355/eurrev_201902_17124
   Liao FL, 2018, ACTA PHARMACOL SIN, V39, P552, DOI 10.1038/aps.2017.130
   Lim JT, 1997, CANCER RES, V57, P921
   Lin FX, 2019, STEM CELL RES THER, V10, DOI 10.1186/s13287-019-1377-8
   Lin Jin, 2015, ScientificWorldJournal, V2015, P657086, DOI 10.1155/2015/657086
   Lindenbergh MFS, 2018, ANNU REV IMMUNOL, V36, P435, DOI 10.1146/annurev-immunol-041015-055700
   Lobb RJ, 2015, J EXTRACELL VESICLES, V4, DOI 10.3402/jev.v4.27031
   Lorente-Cebrián S, 2019, CLIN SCI, V133, P23, DOI 10.1042/CS20180890
   Lv LL, 2018, J AM SOC NEPHROL, V29, P919, DOI 10.1681/ASN.2017050523
   Mantovani A, 2013, J PATHOL, V229, P176, DOI 10.1002/path.4133
   Mao GP, 2018, STEM CELL RES THER, V9, DOI 10.1186/s13287-018-1004-0
   Martin PM, 2018, METHODS MOL BIOL, V1773, P53, DOI 10.1007/978-1-4939-7799-4_6
   Martins TS, 2018, PLOS ONE, V13, DOI 10.1371/journal.pone.0198820
   Monguió-Tortajada M, 2019, CELL MOL LIFE SCI, V76, P2369, DOI 10.1007/s00018-019-03071-y
   Moseti D, 2016, INT J MOL SCI, V17, DOI 10.3390/ijms17010124
   Mosser DM, 2008, NAT REV IMMUNOL, V8, P958, DOI 10.1038/nri2448
   Murata Y, 2005, BIOCHEM BIOPH RES CO, V327, P183, DOI 10.1016/j.bbrc.2004.11.154
   Nakai W, 2016, SCI REP-UK, V6, DOI 10.1038/srep33935
   Narayanan K, 2018, BIOMATERIALS, V182, P312, DOI 10.1016/j.biomaterials.2018.08.027
   Narayanan R, 2016, STEM CELLS INT, V2016, DOI 10.1155/2016/3808674
   Nguyen TTV, 2020, STEM CELL REV REP, V16, P876, DOI 10.1007/s12015-020-10013-w
   Nic-Can GI, 2019, INT J MOL SCI, V20, DOI 10.3390/ijms20163918
   Nie Jiaying, 2020, Zhongguo Xiu Fu Chong Jian Wai Ke Za Zhi, V34, P226, DOI 10.7507/1002-1892.201903064
   Nolan JP, 2018, METHODS MOL BIOL, V1678, P79, DOI 10.1007/978-1-4939-7346-0_5
   Oeyen E, 2018, J EXTRACELL VESICLES, V7, DOI 10.1080/20013078.2018.1490143
   Pittenger MF, 1999, SCIENCE, V284, P143, DOI 10.1126/science.284.5411.143
   Pour MSS, 2020, CYTOTECHNOLOGY, V72, P551, DOI 10.1007/s10616-020-00404-9
   QIAN S, 1987, NUCLEIC ACIDS RES, V15, P987, DOI 10.1093/nar/15.3.987
   Qiu GG, 2019, STEM CELL RES THER, V10, DOI 10.1186/s13287-019-1484-6
   Rabiee A, 2018, CELL SIGNAL, V47, P1, DOI 10.1016/j.cellsig.2018.03.003
   Raposo G, 1996, J EXP MED, V183, P1161, DOI 10.1084/jem.183.3.1161
   Reilly GC, 2010, J BIOMECH, V43, P55, DOI 10.1016/j.jbiomech.2009.09.009
   Rittié L, 2015, J CELL COMMUN SIGNAL, V9, P99, DOI 10.1007/s12079-015-0282-x
   Rivoltini L, 2016, CLIN CANCER RES, V22, P3499, DOI 10.1158/1078-0432.CCR-15-2170
   Salomon C, 2017, J CLIN ENDOCR METAB, V102, P3182, DOI 10.1210/jc.2017-00672
   Shenoda BB, 2016, CLIN MED INSIGHTS-PA, V9, P1, DOI 10.4137/CPath.S39925
   Shi CM, 2016, ONCOTARGET, V7, P40830, DOI 10.18632/oncotarget.8518
   Shu SL, 2020, J EXTRACELL VESICLES, V9, DOI 10.1080/20013078.2019.1692401
   Skliar M., 2019, J VIS EXP, V151, P59254
   Sokolova V, 2011, COLLOID SURFACE B, V87, P146, DOI 10.1016/j.colsurfb.2011.05.013
   Suzuki K, 2019, INT J MOL SCI, V20, DOI 10.3390/ijms20215505
   Svensson KJ, 2013, J BIOL CHEM, V288, P17713, DOI 10.1074/jbc.M112.445403
   Szatanek R, 2017, INT J MOL SCI, V18, DOI 10.3390/ijms18061153
   Taverna S, 2012, INT J CANCER, V130, P2033, DOI 10.1002/ijc.26217
   Tian T, 2014, J BIOL CHEM, V289, P22258, DOI 10.1074/jbc.M114.588046
   Tomasoni S, 2013, STEM CELLS DEV, V22, DOI 10.1089/scd.2012.0266
   TRAMS EG, 1981, BIOCHIM BIOPHYS ACTA, V645, P63, DOI 10.1016/0005-2736(81)90512-5
   Walker C, 2018, INT J MOL SCI, V19, DOI 10.3390/ijms19103028
   Wan Z, 2019, J CELL PHYSIOL, V234, P21274, DOI 10.1002/jcp.28732
   Wang CG, 2019, THERANOSTICS, V9, P65, DOI 10.7150/thno.29766
   Wang D., 2020, CANCER MED-US
   Wang FL, 2020, STEM CELLS INT, V2020, DOI 10.1155/2020/3763069
   Wang HS, 2004, STEM CELLS, V22, P1330, DOI 10.1634/stemcells.2004-0013
   Wang LN, 2013, ACTA BIOMATER, V9, P8921, DOI 10.1016/j.actbio.2013.06.035
   Wang SH, 2017, MOL CELL BIOCHEM, V435, P59, DOI 10.1007/s11010-017-3056-3
   Wang SH, 2016, INT J ONCOL, V48, P681, DOI 10.3892/ijo.2015.3272
   Wang XQ, 2018, PLOS ONE, V13, DOI 10.1371/journal.pone.0193059
   Wang XY, 2018, ADV SCI, V5, DOI 10.1002/advs.201800776
   Wang Y, 2020, INT J NANOMED, V15, P4257, DOI 10.2147/IJN.S239548
   Wang YH, 2019, INT J BIOL MACROMOL, V121, P1308, DOI 10.1016/j.ijbiomac.2018.09.039
   Wei ZY, 2016, SCI REP-UK, V6, DOI 10.1038/srep31175
   Whiteside TL, 2018, SEMIN IMMUNOL, V35, P69, DOI 10.1016/j.smim.2017.12.003
   Wu YT, 2015, ANALYST, V140, P6631, DOI 10.1039/c5an00688k
   Xia Y, 2020, PEERJ, V8, DOI 10.7717/peerj.8970
   Xiao Y, 2019, CLIN CHIM ACTA, V490, P186, DOI 10.1016/j.cca.2018.09.007
   Xing XY, 2016, EXP THER MED, V12, P3527, DOI 10.3892/etm.2016.3815
   Xu F, 2019, STEM CELL RES THER, V10, DOI 10.1186/s13287-019-1196-y
   Xu MQ, 2020, FRONT BIOENG BIOTECH, V8, DOI 10.3389/fbioe.2020.586130
   Xue CL, 2018, STEM CELLS DEV, V27, P456, DOI 10.1089/scd.2017.0296
   Xue RD, 2014, AM J PHYSIOL-ENDOC M, V306, pE363, DOI 10.1152/ajpendo.00119.2013
   Yao ZL, 2018, J VIROL, V92, DOI 10.1128/JVI.01578-18
   Yeo RWY, 2013, ADV DRUG DELIVER REV, V65, P336, DOI 10.1016/j.addr.2012.07.001
   Yin H, 2013, CELL METAB, V17, P210, DOI 10.1016/j.cmet.2013.01.004
   Yuana Y, 2010, J THROMB HAEMOST, V8, P315, DOI 10.1111/j.1538-7836.2009.03654.x
   Zarovni N, 2015, METHODS, V87, P46, DOI 10.1016/j.ymeth.2015.05.028
   Zeng ZC, 2018, NAT COMMUN, V9, DOI 10.1038/s41467-018-07810-w
   Zhang HY, 2019, INT J CANCER, V144, P2501, DOI 10.1002/ijc.31977
   Zhang HB, 2003, J BIOL CHEM, V278, P20906, DOI 10.1074/jbc.M300022200
   Zhang Jing, 2018, Zhongguo Xiu Fu Chong Jian Wai Ke Za Zhi, V32, P1351, DOI 10.7507/1002-1892.201804016
   Zhang JW, 2004, P NATL ACAD SCI USA, V101, P43, DOI 10.1073/pnas.0307229101
   Zhang SP, 2019, BIOMATERIALS, V200, P35, DOI 10.1016/j.biomaterials.2019.02.006
   Zhang SP, 2018, BIOMATERIALS, V156, P16, DOI 10.1016/j.biomaterials.2017.11.028
   Zhang W, 2018, EXP CELL RES, V370, P333, DOI 10.1016/j.yexcr.2018.06.035
   Zhang Y, 2019, J DENT RES, V98, P225, DOI 10.1177/0022034518804531
   Zhang Y, 2017, J CELL SCI, V130, P1158, DOI 10.1242/jcs.197764
   Zhao B, 2017, Zhonghua Shao Shang Za Zhi, V33, P18, DOI 10.3760/cma.j.issn.1009-2587.2017.01.005
   Zhao H, 2018, DIABETES, V67, P235, DOI 10.2337/db17-0356
   Zhao JX, 2019, CARDIOVASC RES, V115, P1205, DOI 10.1093/cvr/cvz040
   Zhou QF, 2020, DIFFERENTIATION, V115, P11, DOI 10.1016/j.diff.2020.06.004
   Zhu D, 2009, J CELL SCI, V122, P2760, DOI 10.1242/jcs.046276
   Zhu LP, 2018, THERANOSTICS, V8, P6163, DOI 10.7150/thno.28021
   Zhu M, 2020, HUM EXP TOXICOL, V39, P1619, DOI 10.1177/0960327120931152
   Zhu WW, 2020, CELL DEATH DIS, V11, DOI 10.1038/s41419-020-2496-y
   Zuo R, 2019, STEM CELL RES THER, V10, DOI 10.1186/s13287-018-1121-9
NR 147
TC 16
Z9 17
U1 2
U2 37
PU FRONTIERS MEDIA SA
PI LAUSANNE
PA AVENUE DU TRIBUNAL FEDERAL 34, LAUSANNE, CH-1015, SWITZERLAND
SN 2296-634X
J9 FRONT CELL DEV BIOL
JI Front. Cell. Dev. Biol.
PD JUN 22
PY 2021
VL 9
AR 649552
DI 10.3389/fcell.2021.649552
PG 14
WC Cell Biology; Developmental Biology
WE Science Citation Index Expanded (SCI-EXPANDED)
SC Cell Biology; Developmental Biology
GA TE2MQ
UT WOS:000669850100001
PM 34239869
OA Green Submitted, gold
DA 2026-02-11
ER

PT J
AU Ilmer, M
   Vykoukal, J
   Boiles, AR
   Coleman, M
   Alt, E
AF Ilmer, Matthias
   Vykoukal, Jody
   Boiles, Alejandro Recio
   Coleman, Michael
   Alt, Eckhard
TI Two sides of the same coin: stem cells in cancer and regenerative
   medicine
SO FASEB JOURNAL
LA English
DT Review
DE mesenchymal stromal cells; Warburg; epithelialmesenchymal transition;
   exosomes
ID EPITHELIAL-MESENCHYMAL TRANSITION; BONE-MARROW; STROMAL CELLS; TUMOR
   STROMA; TGF-BETA; ISCHEMIC CARDIOMYOPATHY; AEROBIC GLYCOLYSIS;
   PROGENITOR CELLS; TENASCIN-C; IN-VITRO
AB Multipotent stromal cells (MSCs) derived from bone marrow, adipose tissue, cord blood, and other origins have recently received much attention as potential therapeutic agents with beneficial immunomodulatory and regenerative properties. In their native tissue environment, however, such cells also appear to have essential functions in building and supporting tumor microenvironments, providing metastatic niches, and maintaining cancer hallmarks. Here, we consider the varied roles of these tissue-resident stroma-associated cells, synthesize recent and emerging discoveries, and discuss the role, potential, and clinical applications of MSCs in cancer and regenerative medicine.
C1 [Ilmer, Matthias; Vykoukal, Jody; Boiles, Alejandro Recio] Univ Texas MD Anderson Canc Ctr, Dept Translat Mol Pathol, Houston, TX 77030 USA.
   [Alt, Eckhard] Univ Texas MD Anderson Canc Ctr, Ctr Stem Cell & Dev Biol, Houston, TX 77030 USA.
   [Coleman, Michael] InGeneron Inc, Houston, TX USA.
   [Alt, Eckhard] Tulane Univ, Hlth Sci Ctr, Dept Med, Appl Stem Cell Lab,Heart & Vasc Inst, New Orleans, LA 70118 USA.
C3 University of Texas System; UTMD Anderson Cancer Center; University of
   Texas System; UTMD Anderson Cancer Center; Tulane University
RP Alt, E (corresponding author), Univ Texas MD Anderson Canc Ctr, Ctr Stem Cell & Dev Biol, 1515 Holcombe Blvd, Houston, TX 77030 USA.
EM ealtmd@aol.com
RI Ilmer, Matthias/H-9961-2019
OI Ilmer, Matthias/0000-0001-9597-1368
FU German Academic Exchange Service [Deutscher Akademischer Austauschdienst
   (DAAD)]; Alliance of Cardiovascular Researchers; Department of Defense
   Breast Cancer Research Program [W81XWH-08-1-0523 01]
FX The authors thank A. E. Kadala for critical reading, discussions, and
   help in editing this manuscript. This work was supported by a
   postdoctoral stipend to M. I. provided by the German Academic Exchange
   Service [Deutscher Akademischer Austauschdienst (DAAD)] and by various
   grants from the Alliance of Cardiovascular Researchers to E. A. The
   cited work of this group was supported by the Department of Defense
   Breast Cancer Research Program (W81XWH-08-1-0523 01). Although the
   authors endeavored to give readers an overview of noteworthy findings
   regarding MSCs in the contexts of wound healing and cancer, it is
   difficult to be completely comprehensive within the scope of a single
   review. Therefore, the authors regret any relevant reports that could
   not be included.
CR Acharya A, 2010, OXID MED CELL LONGEV, V3, P23, DOI 10.4161/oxim.3.1.10095
   Akiyama K, 2012, CELL STEM CELL, V10, P544, DOI 10.1016/j.stem.2012.03.007
   Al-Hajj M, 2003, P NATL ACAD SCI USA, V100, P3983, DOI 10.1073/pnas.0530291100
   Alt E, 2010, INT J CARDIOL, V144, P26, DOI 10.1016/j.ijcard.2009.03.124
   Altman AM, 2011, PLAST RECONSTR SURG, V127, P1467, DOI 10.1097/PRS.0b013e31820a6400
   Antsiferova M, 2012, J CELL SCI, V125, P3929, DOI 10.1242/jcs.094789
   Bai XW, 2007, BIOCHEM BIOPH RES CO, V353, P665, DOI 10.1016/j.bbrc.2006.12.103
   Bai XW, 2010, EUR HEART J, V31, P489, DOI 10.1093/eurheartj/ehp568
   Baril P, 2007, ONCOGENE, V26, P2082, DOI 10.1038/sj.onc.1210009
   Beckermann BM, 2008, BRIT J CANCER, V99, P622, DOI 10.1038/sj.bjc.6604508
   Block GJ, 2010, PLOS ONE, V5, DOI 10.1371/journal.pone.0010237
   Bonnet D, 1997, NAT MED, V3, P730, DOI 10.1038/nm0797-730
   Brabletz T, 2005, NAT REV CANCER, V5, P744, DOI 10.1038/nrc1694
   Brabletz T, 2012, NAT REV CANCER, V12, P425, DOI 10.1038/nrc3265
   Brabletz T, 2012, CELL CYCLE, V11, P215, DOI 10.4161/cc.11.2.18900
   Carrion FA, 2011, STEM CELL RES THER, V2, DOI 10.1186/scrt64
   Chaffer CL, 2006, CANCER RES, V66, P11271, DOI 10.1158/0008-5472.CAN-06-2044
   Chao YL, 2010, MOL CANCER, V9, DOI 10.1186/1476-4598-9-179
   Chen J, 2009, INT J ONCOL, V34, P1029, DOI 10.3892/ijo_00000228
   Cho JA, 2011, GYNECOL ONCOL, V123, P379, DOI 10.1016/j.ygyno.2011.08.005
   Choi SA, 2011, NEURO-ONCOLOGY, V13, P61, DOI 10.1093/neuonc/noq147
   Chugh AR, 2012, CIRCULATION, V126, pS54, DOI 10.1161/CIRCULATIONAHA.112.092627
   Cselenyák A, 2010, BMC CELL BIOL, V11, DOI 10.1186/1471-2121-11-29
   Devarajan E, 2012, INT J CANCER, V131, P1023, DOI 10.1002/ijc.26493
   Dimeo TA, 2009, CANCER RES, V69, P5364, DOI 10.1158/0008-5472.CAN-08-4135
   Dominici M, 2006, CYTOTHERAPY, V8, P315, DOI 10.1080/14653240600855905
   DVORAK HF, 1986, NEW ENGL J MED, V315, P1650
   Gehmert S, 2010, BIOCHEM BIOPH RES CO, V398, P601, DOI 10.1016/j.bbrc.2010.06.132
   Ginestier C, 2010, J CLIN INVEST, V120, P485, DOI 10.1172/JCI39397
   González MA, 2009, GASTROENTEROLOGY, V136, P978, DOI 10.1053/j.gastro.2008.11.041
   Grisendi G, 2010, CANCER RES, V70, P3718, DOI 10.1158/0008-5472.CAN-09-1865
   HAMBURGER AW, 1977, SCIENCE, V197, P461, DOI 10.1126/science.560061
   Hanahan D, 2000, CELL, V100, P57, DOI 10.1016/S0092-8674(00)81683-9
   Hanahan D, 2012, CANCER CELL, V21, P309, DOI 10.1016/j.ccr.2012.02.022
   Hanahan D, 2011, CELL, V144, P646, DOI 10.1016/j.cell.2011.02.013
   Hardy KM, 2010, J MAMMARY GLAND BIOL, V15, P191, DOI 10.1007/s10911-010-9172-2
   Hare JM, 2012, JAMA-J AM MED ASSOC, V308, P2369, DOI 10.1001/jama.2012.25321
   Heo SC, 2011, BBA-MOL CELL RES, V1813, P2061, DOI 10.1016/j.bbamcr.2011.08.004
   Hermann PC, 2007, CELL STEM CELL, V1, P313, DOI 10.1016/j.stem.2007.06.002
   Hüsemann Y, 2008, CANCER CELL, V13, P58, DOI 10.1016/j.ccr.2007.12.003
   Islam MN, 2012, NAT MED, V18, P759, DOI 10.1038/nm.2736
   Jotzu C, 2011, CELL ONCOL, V34, P55, DOI 10.1007/s13402-011-0012-1
   Junk DJ, 2013, NEOPLASIA, V15, P1086, DOI 10.1593/neo.131114
   Karnoub AE, 2007, NATURE, V449, P557, DOI 10.1038/nature06188
   Kim MY, 2009, CELL, V139, P1315, DOI 10.1016/j.cell.2009.11.025
   Kojima Y, 2010, P NATL ACAD SCI USA, V107, P20009, DOI 10.1073/pnas.1013805107
   Kong B, 2011, NAT REV GASTRO HEPAT, V8, P467, DOI 10.1038/nrgastro.2011.114
   Kong DJ, 2008, STEM CELLS, V26, P1425, DOI 10.1634/stemcells.2007-1076
   Kouris NA, 2012, STEM CELLS INT, V2012, DOI 10.1155/2012/414038
   Krohn A, 2009, CANCER LETT, V280, P65, DOI 10.1016/j.canlet.2009.02.005
   Kwan MD, 2008, HUM MOL GENET, V17, pR93, DOI 10.1093/hmg/ddn071
   Lee RH, 2012, CELL STEM CELL, V11, P825, DOI 10.1016/j.stem.2012.10.001
   Liu SL, 2011, CANCER RES, V71, P614, DOI 10.1158/0008-5472.CAN-10-0538
   Liu Y, 2011, NAT MED, V17, P1594, DOI 10.1038/nm.2542
   Loebinger MR, 2010, BRIT J CANCER, V103, P1692, DOI 10.1038/sj.bjc.6605952
   Lunt SY, 2011, ANNU REV CELL DEV BI, V27, P441, DOI 10.1146/annurev-cellbio-092910-154237
   Mahmood Z, 2010, EXP CELL RES, V316, P887, DOI 10.1016/j.yexcr.2009.12.011
   Maier Harald J, 2010, Cancers (Basel), V2, P2058, DOI 10.3390/cancers2042058
   Malanchi I, 2012, NATURE, V481, P85, DOI 10.1038/nature10694
   Mani SA, 2007, P NATL ACAD SCI USA, V104, P10069, DOI 10.1073/pnas.0703900104
   Martinez-Outschoorn UE, 2014, SEMIN CANCER BIOL, V25, P47, DOI 10.1016/j.semcancer.2014.01.005
   Maxson S, 2012, STEM CELL TRANSL MED, V1, P142, DOI 10.5966/sctm.2011-0018
   May CD, 2011, BREAST CANCER RES, V13, DOI 10.1186/bcr2789
   Metzele R, 2011, FASEB J, V25, P830, DOI 10.1096/fj.09-153221
   Mohr A, 2010, STEM CELLS, V28, P2109, DOI 10.1002/stem.533
   Morigi M, 2008, STEM CELLS, V26, P2075, DOI 10.1634/stemcells.2007-0795
   Morrison CD, 2013, CANCER LETT, V341, P30, DOI 10.1016/j.canlet.2013.02.048
   Muehlberg FL, 2009, CARCINOGENESIS, V30, P589, DOI 10.1093/carcin/bgp036
   Mueller LP, 2011, CANCER GENE THER, V18, P229, DOI 10.1038/cgt.2010.68
   Németh K, 2009, NAT MED, V15, P42, DOI 10.1038/nm.1905
   Nieman KM, 2011, NAT MED, V17, P1498, DOI 10.1038/nm.2492
   O'Connell JT, 2011, P NATL ACAD SCI USA, V108, P16002, DOI 10.1073/pnas.1109493108
   Oh JY, 2012, MOL THER, V20, P2143, DOI 10.1038/mt.2012.165
   Ohkouchi S, 2012, MOL THER, V20, P417, DOI 10.1038/mt.2011.259
   Orlic D, 2001, NATURE, V410, P701, DOI 10.1038/35070587
   Oskarsson T, 2012, EMBO J, V31, P254, DOI 10.1038/emboj.2011.469
   Oskarsson T, 2011, NAT MED, V17, P867, DOI 10.1038/nm.2379
   Patel SA, 2010, J IMMUNOL, V184, P5885, DOI 10.4049/jimmunol.0903143
   Pavlides S, 2009, CELL CYCLE, V8, P3984, DOI 10.4161/cc.8.23.10238
   Peinado H, 2012, NAT MED, V18, P883, DOI 10.1038/nm.2753
   Peinado H, 2011, SEMIN CANCER BIOL, V21, P139, DOI 10.1016/j.semcancer.2011.01.002
   Peroni D, 2008, EXP CELL RES, V314, P603, DOI 10.1016/j.yexcr.2007.10.007
   Phinney DG, 2007, STEM CELLS, V25, P2896, DOI 10.1634/stemcells.2007-0637
   Pinilla S, 2009, CANCER LETT, V284, P80, DOI 10.1016/j.canlet.2009.04.013
   Pittenger MF, 1999, SCIENCE, V284, P143, DOI 10.1126/science.284.5411.143
   Prockop DJ, 2012, NAT MED, V18, P653, DOI 10.1038/nm.2769
   Prockop DJ, 2012, MOL THER, V20, P14, DOI 10.1038/mt.2011.211
   Prockop DJ, 1997, SCIENCE, V276, P71, DOI 10.1126/science.276.5309.71
   Quante M, 2011, CANCER CELL, V19, P257, DOI 10.1016/j.ccr.2011.01.020
   Rangel MC, 2012, AM J PATHOL, V180, P2188, DOI 10.1016/j.ajpath.2012.02.031
   Ratajczak J, 2006, LEUKEMIA, V20, P1487, DOI 10.1038/sj.leu.2404296
   Rhim AD, 2012, CELL, V148, P349, DOI 10.1016/j.cell.2011.11.025
   Ricci-Vitiani L, 2010, NATURE, V468, P824, DOI 10.1038/nature09557
   Richardson JD, 2013, STEM CELL REV REP, V9, P281, DOI 10.1007/s12015-012-9366-7
   Sadat S, 2007, BIOCHEM BIOPH RES CO, V363, P674, DOI 10.1016/j.bbrc.2007.09.058
   Scheel C, 2011, CELL, V145, P926, DOI 10.1016/j.cell.2011.04.029
   Singh S, 2010, BRIT J CANCER, V103, P1671, DOI 10.1038/sj.bjc.6605968
   Studeny M, 2004, JNCI-J NATL CANCER I, V96, P1593, DOI 10.1093/jnci/djh299
   Studeny M, 2002, CANCER RES, V62, P3603
   Thiery JP, 2009, CELL, V139, P871, DOI 10.1016/j.cell.2009.11.007
   Thompson EW, 2011, NAT MED, V17, P1048, DOI 10.1038/nm.2437
   Todaro M, 2007, CELL STEM CELL, V1, P389, DOI 10.1016/j.stem.2007.08.001
   Traktuev DO, 2008, CIRC RES, V102, P77, DOI 10.1161/CIRCRESAHA.107.159475
   Valenta T, 2012, EMBO J, V31, P2714, DOI 10.1038/emboj.2012.150
   Valina C, 2007, EUR HEART J, V28, P2667, DOI 10.1093/eurheartj/ehm426
   Vermeulen L, 2012, LANCET ONCOL, V13, pE83, DOI 10.1016/S1470-2045(11)70257-1
   Vermeulen L, 2010, NAT CELL BIOL, V12, P468, DOI 10.1038/ncb2048
   Wang MJ, 2006, AM J PHYSIOL-REG I, V291, pR880, DOI 10.1152/ajpregu.00280.2006
   Wang R, 2010, NATURE, V468, P829, DOI 10.1038/nature09624
   Wang ZW, 2009, CANCER RES, V69, P2400, DOI 10.1158/0008-5472.CAN-08-4312
   Warburg O, 1924, Biochem Z, V152, P319
   Wu YJ, 2010, STEM CELLS, V28, P905, DOI 10.1002/stem.420
   Xu J, 2009, CELL RES, V19, P156, DOI 10.1038/cr.2009.5
   Xue Y, 2012, NAT MED, V18, P100, DOI 10.1038/nm.2575
   Yang J, 2004, CELL, V117, P927, DOI 10.1016/j.cell.2004.06.006
   Yang SB, 2011, J LEUKOCYTE BIOL, V89, P85, DOI 10.1189/jlb.0910506
   Yuan L, 2011, AM J PHYSIOL-RENAL, V300, pF207, DOI 10.1152/ajprenal.00073.2010
   Yuan XL, 2010, CLIN IMMUNOL, V134, P277, DOI 10.1016/j.clim.2009.10.005
   Zhang L, 2010, NATURE, V464, P1058, DOI 10.1038/nature08871
   Zhang P, 2011, STEM CELLS DEV, V20, P977, DOI 10.1089/scd.2010.0152
   Zhang Y, 2009, CANCER RES, V69, P5259, DOI 10.1158/0008-5472.CAN-08-3444
NR 121
TC 38
Z9 42
U1 0
U2 20
PU FEDERATION AMER SOC EXP BIOL
PI BETHESDA
PA 9650 ROCKVILLE PIKE, BETHESDA, MD 20814-3998 USA
SN 0892-6638
EI 1530-6860
J9 FASEB J
JI Faseb J.
PD JUL
PY 2014
VL 28
IS 7
BP 2748
EP 2761
DI 10.1096/fj.13-244640
PG 14
WC Biochemistry & Molecular Biology; Biology; Cell Biology
WE Science Citation Index Expanded (SCI-EXPANDED)
SC Biochemistry & Molecular Biology; Life Sciences & Biomedicine - Other
   Topics; Cell Biology
GA AJ8JN
UT WOS:000337949400003
PM 24675364
DA 2026-02-11
ER

PT J
AU Gupta, A
   Maffulli, N
   Rodriguez, HC
   Lee, CE
   Levy, HJ
   El-Amin, SF 
AF Gupta, Ashim
   Maffulli, Nicola
   Rodriguez, Hugo C.
   Lee, Cassidy E.
   Levy, Howard J.
   El-Amin, Saadiq F., III
TI Umbilical cord-derived Wharton's jelly for treatment of knee
   osteoarthritis: study protocol for a non-randomized, open-label,
   multi-center trial
SO JOURNAL OF ORTHOPAEDIC SURGERY AND RESEARCH
LA English
DT Article
DE Umbilical cord; Wharton's jelly; Knee osteoarthritis; Regenerative
   medicine; Biologics; Clinical trial; Extracellular vesicles; Exosomes;
   Growth factors; Hyaluronic acid
AB Background: Osteoarthritis (OA) is the most common joint disorder in the USA, and knee OA has the highest prevalence. Inflammation and decrease in vascularization are key factors in the degeneration of articular cartilage and the associated pain and decrease in function. To combat this process, the use of biologics including umbilical cord-derived Wharton's Jelly (UC-derived WJ) has grown. UC-derived WJ contains large quantities of regenerative factors, including growth factors (GFs), cytokines (CKs), hyaluronic acid (HA), and extracellular vesicles (EVs). The proposed study evaluates the safety and efficacy of intraarticular injection of UC-derived WJ for treatment of knee OA symptoms.
   Methods and analysis: This is a non-randomized, open-label, multi-center, prospective study in which the safety and efficacy of intraarticular UC-derived WJ in patients suffering from grade II/III OA will be assessed. Twelve patients with grade II/III OA who meet the inclusion and exclusion criteria will be recruited for this study which will be conducted at up to two sites within the USA. The participants will be followed for 1 s. Participants will be assessed using the Numeric Pain Rating Scale (NPRS), Knee Injury and Osteoarthritis Outcome Score (KOOS), 36-item short form survey (SF-36), Single Assessment Numeric Evaluation (SANE), physical exams, plain radiography, and Magnetic Resonance Observation of Cartilage Repair Tissue (MOCART) score for improvements in pain, satisfaction, function, and cartilage regeneration.
   Discussion: This prospective study will contribute to the limited amount of data on UC-derived WJ, particularly with regard to its safety and efficacy. The outcomes from this study will also lay the groundwork for a large placebo-controlled trial of intraarticular UC-derived WJ for symptomatic knee OA.
C1 [Gupta, Ashim; Levy, Howard J.; El-Amin, Saadiq F., III] BioIntegrate, Lawrenceville, GA 30043 USA.
   [Gupta, Ashim; Rodriguez, Hugo C.] Future Biol, Lawrenceville, GA USA.
   [Gupta, Ashim; Rodriguez, Hugo C.] South Texas Orthoped Res Inst STORI Inc, Laredo, TX USA.
   [Gupta, Ashim] Vet Pain VIP, Los Angeles, CA USA.
   [Maffulli, Nicola] Univ Salerno, Sch Med & Surg, Dept Musculoskeletal Disorders, Fisciano, Italy.
   [Maffulli, Nicola] Hosp Salerno, San Giovanni Dio Ruggi Aragona Hosp, Clin Orthoped Dept, Salerno, Italy.
   [Maffulli, Nicola] Queen Mary Univ London, Ctr Sports & Exercise Med, Barts & London Sch Med & Dent, London, England.
   [Maffulli, Nicola] Keele Univ, Sch Med, Sch Pharm & Bioengn, Stoke On Trent, Staffs, England.
   [Rodriguez, Hugo C.] Univ Incarnate Word, Sch Osteopath Med, San Antonio, TX USA.
   [Rodriguez, Hugo C.] Future Phys South Texas, San Antonio, TX USA.
   [Lee, Cassidy E.; El-Amin, Saadiq F., III] El Amin Orthopaed & Sports Med Inst, 2505 Newpoint Pkwy,Suite 100B, Lawrenceville, GA 30043 USA.
   [Levy, Howard J.] Northwell Hlth, Lenox Hill Hosp, Dept Orthopaed Surg, New York, NY USA.
C3 University of Salerno; University of London; Queen Mary University
   London; Keele University; University Incarnate Word; Northwell Health
RP El-Amin, SF  (corresponding author), BioIntegrate, Lawrenceville, GA 30043 USA.; El-Amin, SF  (corresponding author), El Amin Orthopaed & Sports Med Inst, 2505 Newpoint Pkwy,Suite 100B, Lawrenceville, GA 30043 USA.
OI Roiguez, Hugo/0000-0003-3566-1776; Gupta, Ashim/0000-0003-1224-2755
FU BioIntegrate Inc.
FX This study is funded by BioIntegrate Inc. BioIntegrate has contributed
   to the design of study and will contribute to the collection,
   management, and interpretation of data, and preparation, review and/or
   approval of the manuscript(s). Data analysis will be conducted by an
   independent statistician not employed by the funder. The decision to
   publish findings will not be influenced by the funder or sponsor.
CR Arden N, 2006, BEST PRACT RES CL RH, V20, P3, DOI 10.1016/j.berh.2005.09.007
   Chan AW, 2013, BMJ-BRIT MED J, V346, DOI 10.1136/bmj.e7586
   Cisternas MG, 2016, ARTHRIT CARE RES, V68, P574, DOI 10.1002/acr.22721
   Dillon CF, 2006, J RHEUMATOL, V33, P2271
   Eyichukwu G O, 2010, Niger J Med, V19, P374
   Farr J, 2019, J KNEE SURG, V32, P1143, DOI 10.1055/s-0039-1696672
   Gupta A, 2015, BONE JOINT RES, V4, P70, DOI 10.1302/2046-3758.45.2000382
   Gupta A, 2020, INT J MOL SCI, V21, DOI 10.3390/ijms21249364
   Gupta A, 2020, HUM CELL, V33, P907, DOI 10.1007/s13577-020-00407-w
   Gupta A, 2020, J ORTHOP SURG RES, V15, DOI 10.1186/s13018-020-1553-7
   Gupta A, 2014, J BIOMED MATER RES A, V102, P4118, DOI 10.1002/jbm.a.35088
   Gupta A, 2014, JOVE-J VIS EXP, DOI 10.3791/51597
   Gupta A, 2013, J ORTHOP RES, V31, P1374, DOI 10.1002/jor.22379
   Harris Helene, 2015, Nursing, V45, P36, DOI [10.1097/01.nurse.0000459971.93333.07, 10.1097/01.NURSE.0000458918.87973.15]
   Hoorntje A, 2019, J KNEE SURG, V32, P211, DOI 10.1055/s-0038-1635114
   Hopman WM, 2009, CHRONIC DIS CAN, V29, P108
   Hwang HS, 2015, INT J MOL SCI, V16, P26035, DOI 10.3390/ijms161125943
   Kahn TL, 2013, GERIATR ORTHOP SURG, V4, P117, DOI 10.1177/2151458514520634
   Lamplot JD, 2020, AM J SPORT MED, V48, P488, DOI 10.1177/0363546519836090
   Lawrence RC, 2008, ARTHRITIS RHEUM, V58, P26, DOI 10.1002/art.23176
   Losina E, 2012, J BONE JOINT SURG AM, V94A, P201, DOI [10.2106/JBJS.J.01958, 10.2106/JBJS.K.00009, 10.2106/JBJS.J.101958]
   Maffulli N, 2020, J ORTHOP SURG RES, V15, DOI 10.1186/s13018-020-02002-z
   Main BJ, 2020, J ORTHOP SURG RES, V15, DOI 10.1186/s13018-020-02067-w
   MOHTADI NGH, 1991, AM J SPORT MED, V19, P620, DOI 10.1177/036354659101900612
   Navani A, 2019, PAIN PHYSICIAN, V22, pS1, DOI 10.36076/ppj/2019.22.s1
   Potty AGR, 2020, J CLIN MED, V9, DOI 10.3390/jcm9051358
   Rodriguez HC, 2021, HUM CELL, V34, P1, DOI 10.1007/s13577-020-00444-5
   Temple-Wong MM, 2016, ARTHRITIS RES THER, V18, DOI 10.1186/s13075-016-0922-4
   Vallejo R, 2020, NEUROMODULATION, V23, P26, DOI 10.1111/ner.12964
   Van Manen MD, 2012, J AM OSTEOPATH ASSOC, V112, P709
   Yasir M., Corticosteroid Adverse Effects. Mechanism of Action. 2022 Em: StatPearls
   Zhao L, 2018, PAIN PHYSICIAN, V21, P229, DOI 10.36076/ppj.2018.3.229
NR 32
TC 31
Z9 33
U1 2
U2 13
PU BMC
PI LONDON
PA CAMPUS, 4 CRINAN ST, LONDON N1 9XW, ENGLAND
SN 1749-799X
J9 J ORTHOP SURG RES
JI J. Orthop. Surg. Res.
PD FEB 18
PY 2021
VL 16
IS 1
AR 143
DI 10.1186/s13018-021-02300-0
PG 7
WC Orthopedics
WE Science Citation Index Expanded (SCI-EXPANDED)
SC Orthopedics
GA QL2RZ
UT WOS:000620930000001
PM 33602286
OA Green Submitted, gold
DA 2026-02-11
ER

PT J
AU Kim, JY
   Rhim, WK
   Cha, SG
   Woo, J
   Lee, JY
   Park, CG
   Han, DK
AF Kim, Jun Yong
   Rhim, Won-Kyu
   Cha, Seung-Gyu
   Woo, Jiwon
   Lee, Joo Youn
   Park, Chun Gwon
   Han, Dong Keun
TI Bolstering the secretion and bioactivities of umbilical cord MSC-derived
   extracellular vesicles with 3D culture and priming in chemically defined
   media
SO NANO CONVERGENCE
LA English
DT Article
DE Extracellular vesicle; Nano vesicles; Mesenchymal stem cell; Chemically
   defined media; 3D spheroids; Mesenchymal stem cell priming; Regenerative
   activity
ID NF-KAPPA-B; CELLS; DIFFERENTIATION; ANGIOGENESIS; ACTIVATION; EXOSOMES;
   GROWTH; CANCER
AB Human mesenchymal stem cells (hMSCs)-derived extracellular vesicles (EVs) have been known to possess the features of the origin cell with nano size and have shown therapeutic potentials for regenerative medicine in recent studies as alternatives for cell-based therapies. However, extremely low production yield, unknown effects derived from serum impurities, and relatively low bioactivities on doses must be overcome for translational applications. As several reports have demonstrated the tunability of secretion and bioactivities of EVs, herein, we introduced three-dimensional (3D) culture and cell priming approaches for MSCs in serum-free chemically defined media to exclude side effects from serum-derived impurities. Aggregates (spheroids) with 3D culture dramatically enhanced secretion of EVs about 6.7 times more than cells with two-dimensional (2D) culture, and altered surface compositions. Further modulation with cell priming with the combination of TNF-alpha and IFN-gamma (TI) facilitated the production of EVs about 1.4 times more than cells without priming (9.4 times more than cells with 2D culture without priming), and bioactivities of EVs related to tissue regenerations. Interestingly, unlike changing 2D to 3D culture, TI priming altered internal cytokines of MSC-derived EVs. Through simulating characteristics of EVs with bioinformatics analysis, the regeneration-relative properties such as angiogenesis, wound healing, anti-inflammation, anti-apoptosis, and anti-fibrosis, for three different types of EVs were comparatively analyzed using cell-based assays. The present study demonstrated that a combinatory strategy, 3D cultures and priming MSCs in chemically defined media, provided the optimum environments to maximize secretion and regeneration-related bioactivities of MSC-derived EVs without impurities for future translational applications.
C1 [Kim, Jun Yong; Rhim, Won-Kyu; Cha, Seung-Gyu; Woo, Jiwon; Han, Dong Keun] CHA Univ, Dept Biomed Sci, 335 Pangyo ro, Seongnam 13488, Gyeonggi, South Korea.
   [Kim, Jun Yong; Park, Chun Gwon] Sungkyunkwan Univ SKKU, Dept Biomed Engn, 2066 Seobu ro, Gyeonggi 16419, Suwon, South Korea.
   [Kim, Jun Yong; Park, Chun Gwon] Sungkyunkwan Univ SKKU, SKKU Inst Convergence, Intelligent Precis Healthcare Convergence, 2066 Seobu ro, Gyeonggi 16419, Suwon, South Korea.
   [Lee, Joo Youn] Xcell Therapeut, 333 Yeongdong daero, Seoul 06188, South Korea.
C3 Pochon Cha University; Sungkyunkwan University (SKKU); Sungkyunkwan
   University (SKKU)
RP Han, DK (corresponding author), CHA Univ, Dept Biomed Sci, 335 Pangyo ro, Seongnam 13488, Gyeonggi, South Korea.
EM dkhan@cha.ac.kr
RI ; KIM, JUN YONG/MBG-4766-2025
OI Rhim, Won-Kyu/0000-0002-8711-1672; KIM, JUN YONG/0000-0001-8659-6623
FU National Research Foundation of Korea; National Research Foundation
   (NRF) of Korea - Ministry of Science and ICT (MSIT )
   [2020R1A2B5B03002344]; National Research Foundation (NRF) of Korea -
   Ministry of Education [2018M3A9E2024579]; Korea Medical Device
   Development Fund grant - Korea government (the Ministry of Science and
   ICT) [2022R1I1A1A01068486]; Korea Medical Device Development Fund grant
   - Korea government (Ministry of Trade, Industry and Energy)
   [202011A05-05]; Korea Medical Device Development Fund grant - Korea
   government ( Ministry of Health Welfare) [202011A05-05]; Korea Medical
   Device Development Fund grant - Korea government (Ministry of Food and
   Drug Safety) [202011A05-05]
FX This research was supported by the National Research Foundation of Korea
   grant (2020R1A2B5B03002344) and Bio & Medical Technology Development
   Program (2018M3A9E2024579) through the National Research Foundation
   (NRF) of Korea funded by the Ministry of Science and ICT (MSIT ), and
   Basic Science Research Program (2022R1I1A1A01068486) through the
   National Research Foundation (NRF) of Korea funded by the Ministry of
   Education. And, the Korea Medical Device Development Fund grant
   (202011A05-05) funded by the Korea government (the Ministry of Science
   and ICT, the Ministry of Trade, Industry and Energy, the Ministry of
   Health & Welfare, the Ministry of Food and Drug Safety)
CR Allison Susan J, 2015, Nat Rev Nephrol, V11, P565, DOI [10.1038/nrneph.2015.133, 10.1038/nrneph.2015.133]
   Almeria C, 2019, FRONT BIOENG BIOTECH, V7, DOI 10.3389/fbioe.2019.00292
   Baldari S, 2017, INT J MOL SCI, V18, DOI 10.3390/ijms18102087
   Bao CC, 2021, ARCH BIOCHEM BIOPHYS, V710, DOI 10.1016/j.abb.2021.109002
   Boettner B, 2009, CURR OPIN CELL BIOL, V21, P684, DOI 10.1016/j.ceb.2009.06.004
   Butreddy A, 2021, NANOMATERIALS-BASEL, V11, DOI 10.3390/nano11061481
   Canalis E., 2008, PRINC BONE BIOL, V2, P1095
   Cancer N, 2017, STEM CELL TRANSL MED, V1018
   Cao ZX, 2015, PLOS ONE, V10, DOI 10.1371/journal.pone.0127143
   Chae SY, 2022, BIOMATER RES, V26
   Chen LJ, 2019, STEM CELL RES THER, V10, DOI 10.1186/s13287-018-1105-9
   Chen XQ, 2016, CHEM SOC REV, V45, P2976, DOI 10.1039/c6cs00192k
   Choi H, 2020, SCI ADV, V6, DOI 10.1126/sciadv.aaz6980
   Deng HM, 2020, SHOCK, V54, P828, DOI 10.1097/SHK.0000000000001549
   DiPietro LA, 2016, J LEUKOCYTE BIOL, V100, P979, DOI 10.1189/jlb.4MR0316-102R
   Eirin A, 2021, HYPERTENSION, V78, P261, DOI 10.1161/HYPERTENSIONAHA.121.14596
   Feng K, 2021, J EXTRACELL VESICLES, V10, DOI 10.1002/jev2.12160
   Fujihara CK, 2007, AM J PHYSIOL-RENAL, V292, pF92, DOI 10.1152/ajprenal.00184.2006
   Gaonac'h-Lovejoy V, 2020, CELLS-BASEL, V9, DOI 10.3390/cells9010155
   Hou JW, 2018, J CELL PHYSIOL, V233, P2409, DOI 10.1002/jcp.26112
   Hou YC, 2021, Engineered Regeneration, V2, P182, DOI [10.1016/j.engreg.2021.11.003, 10.1016/j.engreg.2021.11.003, DOI 10.1016/J.ENGREG.2021.11.003]
   Kahmini FR, 2021, EXP MOL PATHOL, V118, DOI 10.1016/j.yexmp.2020.104566
   Kamata H, 1999, CELL SIGNAL, V11, P1, DOI 10.1016/S0898-6568(98)00037-0
   Kim ES, 2021, BIOMATERIALS, V271, DOI 10.1016/j.biomaterials.2021.120742
   Kim HJ, 2022, TISSUE ENG REGEN MED, V19, P19, DOI 10.1007/s13770-021-00406-4
   Kim JY, 2021, TISSUE ENG REGEN MED, V18, P355, DOI 10.1007/s13770-021-00352-1
   Kim JY, 2021, J TISSUE ENG, V12, DOI 10.1177/20417314211008626
   Kim SJ, 2020, ADV HEALTHC MATER, V9, DOI 10.1002/adhm.202000608
   Klahr S, 2002, KIDNEY INT, V62, pS23, DOI 10.1046/j.1523-1755.62.s82.5.x
   Ko KW, 2021, ACS NANO, V15, P7575, DOI 10.1021/acsnano.1c01098
   Kronstadt SM, 2021, ADV THER-GERMANY, V4, DOI 10.1002/adtp.202000259
   Kusuma GD, 2017, STEM CELLS DEV, V26, P617, DOI 10.1089/scd.2016.0349
   Lazana I, 2022, INT J MOL SCI, V23
   Lee HS, 2018, PLOS ONE, V13, DOI 10.1371/journal.pone.0194943
   Lee YY, 2021, BIOMATERIALS, V267, DOI 10.1016/j.biomaterials.2020.120389
   Lehman N, 2012, CYTOTHERAPY, V14, P994, DOI 10.3109/14653249.2012.688945
   Liu T, 2017, SIGNAL TRANSDUCT TAR, V2, DOI 10.1038/sigtrans.2017.23
   López-García L, 2021, INT J MOL SCI, V22, DOI 10.3390/ijms22179531
   Maeda S, 2008, CANCER SCI, V99, P836, DOI 10.1111/j.1349-7006.2008.00763.x
   Mi HY, 2019, NAT PROTOC, V14, P703, DOI 10.1038/s41596-019-0128-8
   Miao S, 2022, MATER TODAY BIO, V16, DOI 10.1016/j.mtbio.2022.100342
   MONTESANO R, 1986, P NATL ACAD SCI USA, V83, P7297, DOI 10.1073/pnas.83.19.7297
   Mu JF, 2022, BIOMATER SCI-UK, V10, P1803, DOI 10.1039/d1bm01722e
   Najar M, 2018, INFLAMM RES, V67, P467, DOI 10.1007/s00011-018-1131-1
   Nguyen VVT, 2020, J EXTRACELL VESICLES, V10, DOI 10.1002/jev2.12033
   Paolini L, 2020, J EXTRACELL VESICLES, V9, DOI 10.1080/20013078.2020.1741174
   Park SY, 2022, INT J MOL SCI, V23, DOI 10.3390/ijms23137047
   Patel DB, 2017, BIOENG TRANSL MED, V2, P170, DOI 10.1002/btm2.10065
   Prockop DJ, 2012, MOL THER, V20, P14, DOI 10.1038/mt.2011.211
   Radhakrishnan SK, 2006, BBA-REV CANCER, V1766, P53, DOI 10.1016/j.bbcan.2006.02.001
   Ragni E, 2020, STEM CELL RES THER, V11, DOI 10.1186/s13287-020-01677-9
   Record M, 2014, BBA-MOL CELL BIOL L, V1841, P108, DOI 10.1016/j.bbalip.2013.10.004
   Redza-Dutordoir M, 2016, BBA-MOL CELL RES, V1863, P2977, DOI [10.1016/j.cryobiol.2017.10.064, 10.1016/j.bbamcr.2016.09.012]
   Sahoo S, 2011, CIRC RES, V109, P724, DOI 10.1161/CIRCRESAHA.111.253286
   Sener BB, 2021, ANAL BIOCHEM, V628, DOI 10.1016/j.ab.2021.114262
   Sherbet GV, 2011, ELSEVIER, V65, P22
   Shin H, 2018, ACS SENSORS, V3, P2637, DOI 10.1021/acssensors.8b01047
   Song XY, 2021, ACS SENSORS, V6, P1228, DOI 10.1021/acssensors.0c02519
   Staubach S, 2021, ADV DRUG DELIVER REV, V177, DOI 10.1016/j.addr.2021.113940
   Tak PP, 2001, J CLIN INVEST, V107, P7, DOI 10.1172/JCI11830
   Théry C, 2018, J EXTRACELL VESICLES, V7, DOI 10.1080/20013078.2018.1535750
   Thippabhotla S, 2019, SCI REP-UK, V9, DOI 10.1038/s41598-019-49671-3
   Ushach I, 2016, J LEUKOCYTE BIOL, V100, P481, DOI 10.1189/jlb.3RU0316-144R
   Nguyen TTV, 2021, TISSUE ENG REGEN MED, V18, P587, DOI 10.1007/s13770-021-00334-3
   Volpini Rildo A., 2004, Nephron Physiology, V98, pP97, DOI 10.1159/000081558
   Wang H, 2021, CELL DEATH DISCOV, V7
   Xie LK, 2006, DEV BIOL, V298, P403, DOI 10.1016/j.ydbio.2006.06.045
   Yang GH, 2021, BIOMATER RES, V25
   Yao MY, 2021, LIFE SCI, V264, DOI 10.1016/j.lfs.2020.118658
   Yea JH, 2021, J TISSUE ENG, V12, DOI 10.1177/20417314211059624
   You DG, 2021, SCI ADV, V7, DOI 10.1126/sciadv.abe0083
   You Y, 2021, FRONT MICROBIOL, V12, DOI 10.3389/fmicb.2021.700016
   Zhang R, 2020, SCI ADV, V6, DOI 10.1126/sciadv.aaz8011
   Zheng LZ, 2020, SCI REP-UK, V10, DOI 10.1038/s41598-020-77448-6
   Zhou YX, 2017, ANN NY ACAD SCI, V1409, P3, DOI 10.1111/nyas.13451
NR 75
TC 40
Z9 41
U1 5
U2 39
PU SPRINGER
PI NEW YORK
PA ONE NEW YORK PLAZA, SUITE 4600, NEW YORK, NY, UNITED STATES
SN 2196-5404
J9 NANO CONVERG
JI Nano Converg.
PD DEC 19
PY 2022
VL 9
IS 1
AR 57
DI 10.1186/s40580-022-00349-z
PG 18
WC Nanoscience & Nanotechnology; Materials Science, Multidisciplinary;
   Physics, Applied
WE Science Citation Index Expanded (SCI-EXPANDED)
SC Science & Technology - Other Topics; Materials Science; Physics
GA 7E1YS
UT WOS:000900973200001
PM 36534191
OA Green Submitted, gold
DA 2026-02-11
ER

PT J
AU Ohara, M
   Ohnishi, S
   Hosono, H
   Yamamoto, K
   Yuyama, K
   Nakamura, H
   Fu, QJ
   Maehara, O
   Suda, G
   Sakamoto, N
AF Ohara, Masatsugu
   Ohnishi, Shunsuke
   Hosono, Hidetaka
   Yamamoto, Koji
   Yuyama, Kohei
   Nakamura, Hideki
   Fu, Qingjie
   Maehara, Osamu
   Suda, Goki
   Sakamoto, Naoya
TI Extracellular Vesicles from Amnion-Derived Mesenchymal Stem Cells
   Ameliorate Hepatic Inflammation and Fibrosis in Rats
SO STEM CELLS INTERNATIONAL
LA English
DT Article
ID LIVER-INJURY; STELLATE CELLS; TRANSPLANTATION; EXOSOMES; PATHOGENESIS;
   THERAPIES
AB Background. There are no approved drug treatments for liver fibrosis and nonalcoholic steatohepatitis (NASH), an advanced stage of fibrosis which has rapidly become a major cause of cirrhosis. Therefore, development of anti-inflammatory and antifibrotic therapies is desired. Mesenchymal stem cell- (MSC-) based therapy, which has been extensively investigated in regenerative medicine for various organs, can reportedly achieve therapeutic effect in NASH via paracrine action. Extracellular vesicles (EVs) encompass a variety of vesicles released by cells that fulfill functions similar to those of MSCs. We herein investigated the therapeutic effects of EVs from amnion-derived MSCs (AMSCs) in rats with NASH and liver fibrosis. Methods. NASH was induced by a 4-week high-fat diet (HFD), and liver fibrosis was induced by intraperitoneal injection of 2mL/kg 50% carbon tetrachloride (CCl4) twice a week for six weeks. AMSC-EVs were intravenously injected at weeks 3 and 4 in rats with NASH (15g/kg) and at week 3 in rats with liver fibrosis (20g/kg). The extent of inflammation and fibrosis was evaluated with quantitative reverse transcription polymerase chain reaction and immunohistochemistry. The effect of AMSC-EVs on inflammatory and fibrogenic response was investigated in vitro. Results. AMSC-EVs significantly decreased the number of Kupffer cells (KCs) in the liver of rats with NASH and the mRNA expression levels of inflammatory cytokines such as tumor necrosis factor- (Tnf-) , interleukin- (Il-) 1 and Il-6, and transforming growth factor- (Tgf-) . Furthermore, AMSC-EVs significantly decreased fiber accumulation, KC number, and hepatic stellate cell (HSC) activation in rats with liver fibrosis. In vitro, AMSC-EVs significantly inhibited KC and HSC activation and suppressed the lipopolysaccharide (LPS)/toll-like receptor 4 (TLR4) signaling pathway. Conclusions. AMSC-EVs ameliorated inflammation and fibrogenesis in a rat model of NASH and liver fibrosis, potentially by attenuating HSC and KC activation. AMSC-EV administration should be considered as a new therapeutic strategy for chronic liver disease.
C1 [Ohara, Masatsugu; Ohnishi, Shunsuke; Hosono, Hidetaka; Yamamoto, Koji; Fu, Qingjie; Suda, Goki; Sakamoto, Naoya] Hokkaido Univ, Grad Sch Med, Dept Gastroenterol & Hepatol, Sapporo, Hokkaido 0608638, Japan.
   [Yuyama, Kohei] Hokkaido Univ, Grad Sch Adv Life Sci, Lab Biomembrane & Biofunct Chem, Sapporo, Hokkaido 0600810, Japan.
   [Nakamura, Hideki] Hokkaido Univ, Grad Sch Med, Grad Sch Dent Med, Cent Res Inst, Sapporo, Hokkaido 0608638, Japan.
   [Maehara, Osamu] Hokkaido Univ, Dept Pathophysiol & Therapeut, Fac Pharmaceut Sci, Sapporo, Hokkaido 0600812, Japan.
C3 Hokkaido University; Hokkaido University; Hokkaido University; Hokkaido
   University
RP Ohnishi, S (corresponding author), Hokkaido Univ, Grad Sch Med, Dept Gastroenterol & Hepatol, Sapporo, Hokkaido 0608638, Japan.
EM sonishi@pop.med.hokudai.ac.jp
RI Ohnishi, Shunsuke/A-5982-2012; Fu, QingJie/M-3787-2019; Nakamura,
   Hideki/AAM-1860-2020; Ohara, Masatsugu/LBH-4422-2024
OI Ohnishi, Shunsuke/0000-0003-1194-4149; Fu, QingJie/0000-0001-7460-8228;
   Suda, Goki/0000-0003-0098-9106
FU Translational Research Network Program of Japan Agency for Medical
   Research and Development
FX This study was funded by the Translational Research Network Program of
   Japan Agency for Medical Research and Development. We thank Akiko
   Hirano, Tomoe Shimazaki, and Megumi Kimura for their technical
   assistance.
CR Badylak SF, 2008, TISSUE ENG PT A, V14, P1835, DOI 10.1089/ten.tea.2007.0264
   Berardis S, 2015, WORLD J GASTROENTERO, V21, P742, DOI 10.3748/wjg.v21.i3.742
   Börger V, 2017, INT J MOL SCI, V18, DOI 10.3390/ijms18071450
   Buzzetti E, 2016, METABOLISM, V65, P1038, DOI 10.1016/j.metabol.2015.12.012
   Campana L, 2017, SEMIN LIVER DIS, V37, P1, DOI 10.1055/s-0036-1597816
   Chalasani N, 2018, HEPATOLOGY, V67, P328, DOI [10.1002/hep.29367, 10.1038/s42255-021-00344-4]
   Chen L, 2017, STEM CELL RES THER, V8, DOI 10.1186/s13287-016-0453-6
   Damania A, 2018, STEM CELL RES THER, V9, DOI 10.1186/s13287-017-0752-6
   Dixon LJ, 2013, COMPR PHYSIOL, V3, P785, DOI [10.1002/j.2040-4603.2013.tb00510.x, 10.1002/cphy.c120026]
   Duarte N, 2015, BIOMED RES INT, V2015, DOI 10.1155/2015/984578
   Duffield JS, 2005, J CLIN INVEST, V115, P56, DOI 10.1172/JCI200522675
   Eggenhofer E, 2012, FRONT IMMUNOL, V3, DOI 10.3389/fimmu.2012.00297
   Furlani D, 2009, MICROVASC RES, V77, P370, DOI 10.1016/j.mvr.2009.02.001
   Gazdic M, 2017, INT J BIOL SCI, V13, P1109, DOI 10.7150/ijbs.20240
   Giebel Bernd, 2017, Stem Cell Investig, V4, P84, DOI [10.21037/sci.2017.09.06, 10.21037/sci.2017.09.06]
   Han C, 2016, STEM CELLS INT, V2016, DOI 10.1155/2016/7653489
   Higashi T, 2017, ADV DRUG DELIVER REV, V121, P27, DOI 10.1016/j.addr.2017.05.007
   Kalra H, 2013, PROTEOMICS, V13, P3354, DOI 10.1002/pmic.201300282
   Katsuda T, 2013, PROTEOMICS, V13, P1637, DOI 10.1002/pmic.201200373
   Kawakubo K, 2016, PANCREAS, V45, P707, DOI 10.1097/MPA.0000000000000541
   Kubo K, 2015, TRANSPLANT DIRECT, V1, DOI 10.1097/TXD.0000000000000525
   Lai RC, 2010, STEM CELL RES, V4, P214, DOI 10.1016/j.scr.2009.12.003
   Lee CW, 2017, TRANSL RES, V182, P61, DOI 10.1016/j.trsl.2016.11.003
   Li TF, 2013, STEM CELLS DEV, V22, P845, DOI 10.1089/scd.2012.0395
   Liang XT, 2014, CELL TRANSPLANT, V23, P1045, DOI 10.3727/096368913X667709
   Liew FY, 2005, NAT REV IMMUNOL, V5, P446, DOI 10.1038/nri1630
   Liu WS, 2016, CELL MOL LIFE SCI, V73, P1969, DOI 10.1007/s00018-016-2161-x
   Lou GH, 2017, EXP MOL MED, V49, DOI 10.1038/emm.2017.63
   Mardpour S, 2018, J CELL PHYSIOL, V233, P9330, DOI 10.1002/jcp.26413
   Mederacke I, 2015, NAT PROTOC, V10, P305, DOI 10.1038/nprot.2015.017
   Merino-González C, 2016, FRONT PHYSIOL, V7, DOI 10.3389/fphys.2016.00024
   Mitchell S, 2016, WIRES SYST BIOL MED, V8, P227, DOI 10.1002/wsbm.1331
   Miyamoto S, 2017, AM J TRANSL RES, V9, P940
   Mizushima T, 2017, GASTROINTEST ENDOSC, V86, P542, DOI 10.1016/j.gie.2017.01.024
   Nooshabadi VT, 2018, J CELL BIOCHEM, V119, P8048, DOI 10.1002/jcb.26726
   Ohara M, 2018, FRONT PHARMACOL, V9, DOI 10.3389/fphar.2018.00709
   Onishi R, 2015, CELL TRANSPLANT, V24, P2601, DOI 10.3727/096368915X687570
   Ono M, 2015, CYTOTHERAPY, V17, P1545, DOI 10.1016/j.jcyt.2015.07.003
   Oseini AM, 2017, LIVER INT, V37, P97, DOI 10.1111/liv.13302
   Rani S, 2015, MOL THER, V23, P812, DOI 10.1038/mt.2015.44
   Roszer T, 2015, MEDIAT INFLAMM, V2015, DOI 10.1155/2015/816460
   Samsonraj RM, 2017, STEM CELL TRANSL MED, V6, P2173, DOI 10.1002/sctm.17-0129
   Sato C, 2018, PLAST RECONSTR SURG, V141, P390, DOI 10.1097/PRS.0000000000004068
   Squillaro T, 2016, CELL TRANSPLANT, V25, P829, DOI 10.3727/096368915X689622
   Su GL, 2002, AM J PHYSIOL-GASTR L, V283, pG256, DOI 10.1152/ajpgi.00550.2001
   Sun L, 2016, CYTOTHERAPY, V18, P413, DOI 10.1016/j.jcyt.2015.11.018
   Tamura R, 2016, INFLAMM REGEN, V36, DOI 10.1186/s41232-016-0030-5
   Tan CY, 2014, STEM CELL RES THER, V5, DOI 10.1186/scrt465
   Tsuda M, 2018, ENDOSCOPY, V50, P1001, DOI 10.1055/a-0584-7262
   Van Gassen N, 2015, STEM CELL TRANSL MED, V4, P555, DOI 10.5966/sctm.2014-0272
   Wang J, 2017, STEM CELL RES THER, V8, DOI 10.1186/s13287-017-0576-4
   Yan YM, 2017, MOL THER, V25, P465, DOI 10.1016/j.ymthe.2016.11.019
   Yu B, 2014, INT J MOL SCI, V15, P4142, DOI 10.3390/ijms15034142
NR 53
TC 130
Z9 141
U1 1
U2 13
PU HINDAWI LTD
PI LONDON
PA ADAM HOUSE, 3RD FLR, 1 FITZROY SQ, LONDON, W1T 5HF, ENGLAND
SN 1687-966X
EI 1687-9678
J9 STEM CELLS INT
JI Stem Cells Int.
PY 2018
VL 2018
AR 3212643
DI 10.1155/2018/3212643
PG 15
WC Cell & Tissue Engineering
WE Science Citation Index Expanded (SCI-EXPANDED)
SC Cell Biology
GA HH3SA
UT WOS:000455638400001
PM 30675167
OA Green Submitted, gold
DA 2026-02-11
ER

PT J
AU Lai, RC
   Tan, SS
   Yeo, RWY
   Choo, ABH
   Reiner, AT
   Su, Y
   Shen, Y
   Fu, ZY
   Alexander, L
   Sze, SK
   Lim, SK
AF Lai, Ruenn Chai
   Tan, Soon Sim
   Yeo, Ronne Wee Yeh
   Choo, Andre Boon Hwa
   Reiner, Agnes T.
   Su, Yan
   Shen, Yang
   Fu, Zhiyan
   Alexander, Lezhava
   Sze, Siu Kwan
   Lim, Sai Kiang
TI MSC secretes at least 3 EV types each with a unique permutation of
   membrane lipid, protein and RNA
SO JOURNAL OF EXTRACELLULAR VESICLES
LA English
DT Article
DE exosome; mesenchymal stem cell; cholera toxin B; shiga toxin; annexin V
ID MESENCHYMAL STEM-CELL; ANNEXIN-V BINDING; EXTRACELLULAR VESICLES;
   CRYSTAL-STRUCTURE; EXOSOMES; TESTIS
AB Mesenchymal stem cell (MSC), a widely used adult stem cell candidate for regenerative medicine, has been shown to exert some of its therapeutic effects through the secretion of extracellular vesicles (EVs). These homogenously sized EVs of 100-150 eta m exhibited many exosome-like biophysical and biochemical properties and carry both proteins and RNAs. Recently, exosome-associated proteins in this MSC EV preparation were found to segregate primarily to those EVs that bind cholera toxin B chain (CTB), a GM1 ganglioside-specific ligand, and pulse-chase experiments demonstrated that these EVs have endosomal origin and carried many of the exosome-associated markers. Here, we report that only a fraction of the MSC EV proteome was found in CTB-bound EVs. Using Annexin V (AV) and Shiga toxin B subunit (ST) with affinities for phosphatidylserine and globotriaosylceramide, respectively, AV-and a ST-binding EV were identified. CTB-, AV-and ST-binding EVs all carried actin. However, the AV-binding EVs carried low or undetectable levels of the exosome-associated proteins. Only the ST-binding EVs carried RNA and EDA-containing fibronectin. Proteins in AV-binding EVs were also different from those released by apoptotic MSCs. CTB-and AV-binding activities were localized to the plasma membrane and cytoplasm of MSCs, while ST-binding activity was localized to the nucleus. Together, this study demonstrates that cells secrete many types of EVs. Specifically, MSCs secrete at least 3 types. They can be differentially isolated based on their affinities for membrane lipid-binding ligands. As the subcellular sites of the binding activities of these ligands and cargo load are different for each EV type, they are likely to have a different biogenesis pathway and possibly different functions.
C1 [Lai, Ruenn Chai; Tan, Soon Sim; Yeo, Ronne Wee Yeh; Lim, Sai Kiang] A STAR Inst Med Biol, Singapore, Singapore.
   [Choo, Andre Boon Hwa] A STAR Bioproc Technol Inst, Singapore, Singapore.
   [Choo, Andre Boon Hwa] NUS, Fac Engn, Dept Biomed Engn, Singapore, Singapore.
   [Reiner, Agnes T.] AIT Austrian Inst Technol GmbH, BioSensor Technol, Vienna, Austria.
   [Su, Yan; Shen, Yang; Fu, Zhiyan; Alexander, Lezhava] A STAR Genome Inst Singapore, Singapore, Singapore.
   [Sze, Siu Kwan] Nanyang Technol Univ, Sch Biol Sci, Singapore 639798, Singapore.
   [Lim, Sai Kiang] NUS, YLL Sch Med, Dept Surg, Singapore, Singapore.
C3 Agency for Science Technology & Research (A*STAR); A*STAR - Institute of
   Medical Biology (IMB); Agency for Science Technology & Research
   (A*STAR); A*STAR - Bioprocessing Technology Institute (BTI); National
   University of Singapore; Austrian Institute of Technology (AIT); Agency
   for Science Technology & Research (A*STAR); A*STAR - Genome Institute of
   Singapore (GIS); Nanyang Technological University; National University
   of Singapore
RP Lim, SK (corresponding author), Inst Med Biol, 8A Biomedical Grove,05-05 Immunos, Singapore 138648, Singapore.
EM saikiang.lim@imb.a-star.edu.sg
RI Lai, Ruenn Chai/AAC-2964-2022; Reiner, Agnes/AAJ-3629-2020; Sze, Siu
   Kwan/AAO-3342-2020; Lim, Sai Kiang/AEN-0252-2022
OI Sze, Siu Kwan/0000-0002-5652-1687; Mistlberger-Reiner,
   Agnes/0000-0002-7077-1199; Lim, Sai Kiang/0000-0002-5752-3297; Choo,
   Ane/0000-0001-9648-0755
CR Alberts B., 2007, Molecular Biology of the Cell, VFifth
   Lizarbe MA, 2013, INT J MOL SCI, V14, P2652, DOI 10.3390/ijms14022652
   Bashaw GJ, 2010, CSH PERSPECT BIOL, V2, DOI 10.1101/cshperspect.a001941
   Bonifacino JS, 2006, NAT REV MOL CELL BIO, V7, P568, DOI 10.1038/nrm1985
   Buszczak M, 2014, CELL, V159, P242, DOI 10.1016/j.cell.2014.09.016
   Caswell PT, 2009, NAT REV MOL CELL BIO, V10, P843, DOI 10.1038/nrm2799
   Chen TS, 2011, J TRANSL MED, V9, DOI 10.1186/1479-5876-9-47
   Chen TS, 2010, NUCLEIC ACIDS RES, V38, P215, DOI 10.1093/nar/gkp857
   Choi DS, 2015, MASS SPECTROM REV, V34, P474, DOI 10.1002/mas.21420
   Delva E, 2009, TRAFFIC, V10, P259, DOI 10.1111/j.1600-0854.2008.00862.x
   Dickson MA, 2000, MOL CELL BIOL, V20, P1436, DOI 10.1128/MCB.20.4.1436-1447.2000
   Kopera IA, 2010, PHILOS T R SOC B, V365, P1593, DOI 10.1098/rstb.2009.0251
   Lai Ruenn Chai, 2012, Int J Proteomics, V2012, P971907, DOI 10.1155/2012/971907
   Lai RC, 2011, REGEN MED, V6, P481, DOI [10.2217/rme.11.35, 10.2217/RME.11.35]
   Lai RC, 2010, STEM CELL RES, V4, P214, DOI 10.1016/j.scr.2009.12.003
   Lai RC, 2010, J MOL CELL CARDIOL, V48, P1215, DOI 10.1016/j.yjmcc.2009.12.021
   Leventis PA, 2010, ANNU REV BIOPHYS, V39, P407, DOI 10.1146/annurev.biophys.093008.131234
   Ling H, 1998, BIOCHEMISTRY-US, V37, P1777, DOI 10.1021/bi971806n
   Lodish H., 2000, MOL CELL BIOL
   Lötvall J, 2014, J EXTRACELL VESICLES, V3, DOI 10.3402/jev.v3.26913
   Maffey KG, 2001, ANN CLIN LAB SCI, V31, P85
   MEERS P, 1993, BIOCHEMISTRY-US, V32, P11711, DOI 10.1021/bi00094a030
   MERRITT EA, 1994, PROTEIN SCI, V3, P166
   Pitulescu ME, 2010, GENE DEV, V24, P2480, DOI 10.1101/gad.1973910
   Schiefermeier N, 2011, CURR OPIN CELL BIOL, V23, P615, DOI 10.1016/j.ceb.2011.04.001
   SOPKOVA J, 1993, J MOL BIOL, V234, P816, DOI 10.1006/jmbi.1993.1627
   Sorkin A, 2009, NAT REV MOL CELL BIO, V10, P609, DOI 10.1038/nrm2748
   Sze SK, 2007, MOL CELL PROTEOMICS, V6, P1680, DOI 10.1074/mcp.M600393-MCP200
   Tan SS, 2013, J EXTRACELL VESICLES, V2, DOI 10.3402/jev.v2i0.22614
   Timmers L, 2008, STEM CELL RES, V1, P129, DOI 10.1016/j.scr.2008.02.002
   Welch MD, 2002, ANNU REV CELL DEV BI, V18, P247, DOI 10.1146/annurev.cellbio.18.040202.112133
   Yan HHN, 2008, P NATL ACAD SCI USA, V105, P8950, DOI 10.1073/pnas.0711264105
   Yeo RWY, 2013, ADV DRUG DELIVER REV, V65, P336, DOI 10.1016/j.addr.2012.07.001
NR 33
TC 222
Z9 244
U1 3
U2 30
PU WILEY
PI HOBOKEN
PA 111 RIVER ST, HOBOKEN 07030-5774, NJ USA
EI 2001-3078
J9 J EXTRACELL VESICLES
JI J. Extracell. Vesicles
PY 2016
VL 5
AR 29828
DI 10.3402/jev.v5.29828
PG 12
WC Cell Biology
WE Science Citation Index Expanded (SCI-EXPANDED)
SC Cell Biology
GA DL8VY
UT WOS:000375921300001
PM 26928672
OA Green Submitted, gold
DA 2026-02-11
ER

PT J
AU Yoshizaki, K
   Nishida, H
   Tabata, Y
   Jo, J
   Nakase, I
   Akiyoshi, H
AF Yoshizaki, Karin
   Nishida, Hidetaka
   Tabata, Yasuhiko
   Jo, Jun-ichiro
   Nakase, Ikuhiko
   Akiyoshi, Hideo
TI Controlled release of canine MSC-derived extracellular vesicles by
   cationized gelatin hydrogels
SO REGENERATIVE THERAPY
LA English
DT Article
DE Canine; Controlled release; Extracellular vesicle; Gelatin; Hydrogel;
   Mesenchymal stem cell
ID MARROW STROMAL CELLS; SPINAL-CORD-INJURY; CEREBROSPINAL-FLUID;
   TRANSPLANTATION; EXOSOMES
AB Introduction: Canine mesenchymal stem cell (MSC)-derived extracellular vesicles (EVs) have emerged as a promising form of regenerative therapy. Therapeutic application of EVs remains difficult due to the short half-life of EVs in vivo and their rapid clearance from the body. We have developed cationized gelatin hydrogels that prolong the retention of EVs to overcome this problem.Methods: Canine MSCs were isolated from bone marrow. MSC-derived EVs were isolated from the cul-ture supernatant by ultracentrifugation. Gelatin was mixed with ethylene diamine anhydrate to cat -ionized. Distinct cross-linked cationized gelatin hydrogels were created by thermal dehydration. Hydrogels were implanted into the back subcutis of mice in order to evaluate the degradation profiles. Hydrogels with collagenase were incubated at 37 degrees C in vitro to quantize the release of EVs from hydrogels. Lipopolysaccharide (LPS)-stimulated BV-2 cells were used to evaluate the immunomodulatory effect of EVs after release from the hydrogels.Results: The cationized gelatin hydrogels suppressed EV release in PBS. More than 60% of immobilized EVs are not released from the hydrogels. The cationized hydrogels released EVs in a sustainable manner and prolonged the retention time of EVs depending on the intensity of cross-linking after degradation by collagenase. The expression of IL-1b in LPS-stimulated BV-2 cells was lower in EVs released from the hydrogels than in controls.Conclusions: Our results indicate that the controlled release of EVs can be achieved by cationized gelatin hydrogels. The released EVs experimentally confirmed to be effective in reducing proinflammatory response. The cationized gelatin hydrogels appear to be useful biomaterials for releasing canine MSC -derived EVs for regenerative therapy.(c) 2022, The Japanese Society for Regenerative Medicine. Production and hosting by Elsevier B.V. This is an open access article under the CC BY-NC-ND license (http://creativecommons.org/licenses/by-nc-nd/ 4.0/).
C1 [Yoshizaki, Karin; Nishida, Hidetaka; Akiyoshi, Hideo] Osaka Metropolitan Univ, Grad Sch Life & Vet Sci, Dept Vet Surg, 1-58 Rinku Oraikita, Izumisano, Osaka 5988531, Japan.
   [Tabata, Yasuhiko; Jo, Jun-ichiro] Kyoto Univ, Dept Regenerat Sci & Engn, Lab Biomat, Inst Life & Med Sci, Kyoto, Kyoto, Japan.
   [Jo, Jun-ichiro] Osaka Dent Univ, Dept Biomat, Hirakata, Osaka, Japan.
   [Nakase, Ikuhiko] Osaka Metropolitan Univ, Grad Sch Sci, Sakai, Osaka, Japan.
C3 Kyoto University; Osaka Dental University; Osaka Metropolitan University
RP Nishida, H (corresponding author), Osaka Metropolitan Univ, Grad Sch Life & Vet Sci, Dept Vet Surg, 1-58 Rinku Oraikita, Izumisano, Osaka 5988531, Japan.; Tabata, Y (corresponding author), Kyoto Univ, Inst Life & Med Sci, Dept Regenerat Sci & Engn, Lab Biomat,Sakyo Ku, 53 Kawara Cho Shogoin, Kyoto 6068507, Japan.
EM hnishida@omu.ac.jp; yasuhiko@infront.kyoto-u.ac.jp
RI ; Akiyoshi, Hideo/KVY-5933-2024
OI Nakase, Ikuhiko/0000-0002-2476-2435; Akiyoshi, Hideo/0000-0002-5945-0300
FU JSPS KAKENHI; Uehara Memorial Foundation;  [19K06405];  [22H02524];
   Grants-in-Aid for Scientific Research [23K23789] Funding Source: KAKEN
FX This work was supported by JSPS KAKENHI, with grant numbers 19K06405 and
   22H02524, and The Uehara Memorial Foundation.
CR Bach FS, 2019, FRONT VET SCI, V6, DOI 10.3389/fvets.2019.00383
   Chen QH, 2016, SCI REP-UK, V6, DOI 10.1038/srep35562
   Honmou O, 2021, CLIN NEUROL NEUROSUR, V203, DOI 10.1016/j.clineuro.2021.106565
   Hu GW, 2015, STEM CELL RES THER, V6, DOI 10.1186/scrt546
   Imai T, 2015, J EXTRACELL VESICLES, V4, DOI 10.3402/jev.v4.26238
   Ishida K, 2007, TISSUE ENG, V13, P1103, DOI 10.1089/ten.2006.0193
   Jaimes Y, 2017, STEM CELLS, V35, P812, DOI 10.1002/stem.2541
   Katsuda T, 2013, PROTEOMICS, V13, P1637, DOI 10.1002/pmic.201200373
   Kim DK, 2016, P NATL ACAD SCI USA, V113, P170, DOI 10.1073/pnas.1522297113
   Kuwahara Y, 2021, FRONT VET SCI, V8, DOI 10.3389/fvets.2021.633426
   Lai RC, 2011, REGEN MED, V6, P481, DOI [10.2217/rme.11.35, 10.2217/RME.11.35]
   Liu Y, 2020, STEM CELL RES THER, V11, DOI 10.1186/s13287-020-01668-w
   Madrigal M, 2014, J TRANSL MED, V12, DOI 10.1186/s12967-014-0260-8
   Mahmood A, 2004, J NEUROTRAUM, V21, P33, DOI 10.1089/089771504772695922
   Matsumoto G, 2006, CANCER SCI, V97, P313, DOI 10.1111/j.1349-7006.2006.00174.x
   Nishida H, 2012, VET SURG, V41, P437, DOI 10.1111/j.1532-950X.2011.00959.x
   Nishida H, 2011, AM J VET RES, V72, P1118, DOI 10.2460/ajvr.72.8.1118
   Ohta M, 2004, EXP NEUROL, V187, P266, DOI 10.1016/j.expneurol.2004.01.021
   Peppas NA, 2006, ADV MATER, V18, P1345, DOI 10.1002/adma.200501612
   Qin YH, 2016, SCI REP-UK, V6, DOI 10.1038/srep21961
   Riau AK, 2019, FRONT PHARMACOL, V10, DOI 10.3389/fphar.2019.01368
   Ruppert KA, 2018, SCI REP-UK, V8, DOI 10.1038/s41598-017-18867-w
   Saito F, 2008, J TRAUMA, V64, P53, DOI 10.1097/TA.0b013e31815b847d
   Shabbir A, 2015, STEM CELLS DEV, V24, P1635, DOI 10.1089/scd.2014.0316
   Tabata Y, 1999, TISSUE ENG, V5, P127, DOI 10.1089/ten.1999.5.127
   Takahashi Y, 2013, J BIOTECHNOL, V165, P77, DOI 10.1016/j.jbiotec.2013.03.013
   Wang CG, 2019, THERANOSTICS, V9, P65, DOI 10.7150/thno.29766
   Wiklander OPB, 2015, J EXTRACELL VESICLES, V4, DOI 10.3402/jev.v4.26316
   Witwer KW, 2013, J EXTRACELL VESICLES, V2, DOI 10.3402/jev.v2i0.20360
   Zhang KY, 2018, ACS APPL MATER INTER, V10, P30081, DOI 10.1021/acsami.8b08449
   Zhang Y, 2017, MOL NEUROBIOL, V54, P2659, DOI 10.1007/s12035-016-9851-0
NR 31
TC 9
Z9 10
U1 1
U2 15
PU ELSEVIER
PI AMSTERDAM
PA RADARWEG 29, 1043 NX AMSTERDAM, NETHERLANDS
SN 2352-3204
J9 REGEN THER
JI Regen. Ther.
PD MAR
PY 2023
VL 22
BP 1
EP 6
DI 10.1016/j.reth.2022.11.009
EA DEC 2022
PG 6
WC Cell & Tissue Engineering; Engineering, Biomedical
WE Science Citation Index Expanded (SCI-EXPANDED)
SC Cell Biology; Engineering
GA 7F4WC
UT WOS:000901848800001
PM 36582604
OA Green Submitted, gold
DA 2026-02-11
ER

PT J
AU Gwam, C
   Mohammed, N
   Ma, X
AF Gwam, Chukwuweike
   Mohammed, Nequesha
   Ma, Xue
TI Stem cell secretome, regeneration, and clinical translation: a narrative
   review
SO ANNALS OF TRANSLATIONAL MEDICINE
LA English
DT Review
DE Regenerative medicine; stem cell therapy; stem cell conditioned media;
   stem cell secretome
ID MYOCARDIAL-INFARCTION; LIQUID-CHROMATOGRAPHY; PROTEOMIC ANALYSIS;
   CONDITIONED MEDIUM; EXOSOMES; REPAIR; INJURY; LINES; INDUCTION;
   MICRORNAS
AB Regenerative medicine is a field growing in popularity due to high hopes for stimulating in situ tissue restoration. Stem cell therapy remain at the center of regenerative medicine, due to early reports on its pluripotent differentiating capability. However, more recent reports suggest the paracrine activity of stem cells, and not direct differentiation, as the cause of its therapeutic effects. This paracrine activity can be harnessed in the form of conditioned media. Despite these capabilities, the clinical translation of stem cell conditioned media (i.e., secretome) is precluded by a variety of factors. These limitations include standardization of stem cell-conditioned media formulation, characterization of bioactive factors in conditioned media and dosing, optimizing modes of delivery, and uncovering of mechanisms of action of stem cell conditioned media. The purpose of this review is to provide a focused narration on the aforementioned preclusions pertaining to the clinical translation of stem cell conditioned media. Specifically, we will report on commonly use methodologies for the development of stem cell conditioned media, modalities for conditioned media characterization, modes of delivery, and postulated mechanisms of action for stem cell conditioned media in regenerative medicine.
C1 [Gwam, Chukwuweike; Mohammed, Nequesha; Ma, Xue] Wake Forest Sch Med, Wake Forest Baptist Med Ctr, Dept Orthoped Surg, Med Ctr Blvd, Winston Salem, NC 27157 USA.
C3 Wake Forest University; Wake Forest Baptist Medical Center
RP Gwam, C (corresponding author), Wake Forest Sch Med, Wake Forest Baptist Med Ctr, Dept Orthoped Surg, Med Ctr Blvd, Winston Salem, NC 27157 USA.
EM cgwam1988@gmail.com
RI Gwam, Chukwuweike/AAN-4922-2021
CR Adhikari S, 2017, METHODS MOL BIOL, V1662, P45, DOI 10.1007/978-1-4939-7262-3_4
   Bahram M., 2016, IntechOpen, P9, DOI [10.5772/64301, DOI 10.5772/64301]
   Bakondi B, 2009, MOL THER, V17, P1938, DOI 10.1038/mt.2009.185
   Beccaria M, 2020, ANALYST, V145, P1129, DOI 10.1039/c9an02145k
   Bradbury EJ, 2019, NAT COMMUN, V10, DOI 10.1038/s41467-019-11707-7
   Calvin S, 2010, CURR STEM CELL RES T, V5, P287, DOI 10.2174/157488810793351730
   Cesarz Z, 2016, STEM CELLS INT, V2016, DOI 10.1155/2016/9176357
   Chang CP, 2013, CLIN SCI, V124, P165, DOI 10.1042/CS20120226
   Charoenviriyakul C, 2017, EUR J PHARM SCI, V96, P316, DOI 10.1016/j.ejps.2016.10.009
   Chen YT, 2019, STEM CELL RES THER, V10, DOI 10.1186/s13287-019-1491-7
   Chen ZY, 2018, J RADIAT RES, V59, P555, DOI 10.1093/jrr/rry048
   Chen ZQ, 2018, CLIN PROTEOM, V15, DOI 10.1186/s12014-018-9184-2
   Daneshmandi L, 2020, TRENDS BIOTECHNOL, V38, P1373, DOI 10.1016/j.tibtech.2020.04.013
   Delanois RE, 2019, J ARTHROPLASTY, V34, P801, DOI 10.1016/j.arth.2018.12.001
   Di Santo S, 2009, PLOS ONE, V4, DOI 10.1371/journal.pone.0005643
   Eleuteri S, 2019, INT J MOL SCI, V20, DOI 10.3390/ijms20184597
   Ferguson SW, 2018, SCI REP-UK, V8, DOI 10.1038/s41598-018-19581-x
   Gnecchi M, 2005, NAT MED, V11, P367, DOI 10.1038/nm0405-367
   Gorecka J, 2019, STEM CELL RES THER, V10, DOI 10.1186/s13287-019-1185-1
   Guo L, 2016, MOL BRAIN, V9, DOI 10.1186/s13041-016-0233-3
   Guo ZY, 2015, NEURAL REGEN RES, V10, P651, DOI 10.4103/1673-5374.155442
   Gutbier S, 2018, ARCH TOXICOL, V92, P3487, DOI 10.1007/s00204-018-2326-5
   Han CS, 2019, BIOMATER SCI-UK, V7, P2920, DOI 10.1039/c9bm00101h
   Hong HE, 2019, ANN SURG TREAT RES, V97, P159, DOI 10.4174/astr.2019.97.4.159
   Hughes P, 2007, BIOTECHNIQUES, V43, P575, DOI 10.2144/000112598
   Kay AG, 2017, SCI REP-UK, V7, DOI 10.1038/s41598-017-18144-w
   Kozomara A, 2011, NUCLEIC ACIDS RES, V39, pD152, DOI 10.1093/nar/gkq1027
   Lech, 2016, REV BRAS ORTOP, V52, P2
   Liu Q, 2016, J CLIN INVEST, V126, P2805, DOI 10.1172/JCI84577
   Luo L, 2017, CIRC RES, V120, P1768, DOI 10.1161/CIRCRESAHA.116.310374
   Mahla Ranjeet Singh, 2016, Int J Cell Biol, V2016, P6940283, DOI [10.1155/2016/6940283, 10.1155/2016/6940283]
   Martin L, 2017, SCI REP-UK, V7, DOI 10.1038/srep44995
   Marzi MJ, 2016, GENOME RES, V26, P554, DOI 10.1101/gr.198788.115
   Mead B, 2017, STEM CELL TRANSL MED, V6, P1273, DOI 10.1002/sctm.16-0428
   Medline A, 2020, BMC PUBLIC HEALTH, V20, DOI 10.1186/s12889-020-09817-9
   Mintz PJ, 2014, MOL THER, V22, P149, DOI 10.1038/mt.2013.194
   Mitchell R, 2019, STEM CELL RES THER, V10, DOI 10.1186/s13287-019-1213-1
   Nakamura Y, 2015, FEBS LETT, V589, P1257, DOI 10.1016/j.febslet.2015.03.031
   Nakashima Y, 2018, CELL TRANSPLANT, V27, P1469, DOI 10.1177/0963689718795096
   Ng M, 2017, CYTOTHERAPY, V19, P1131, DOI 10.1016/j.jcyt.2017.07.006
   Nguyen BK, 2010, J CARDIOVASC TRANSL, V3, P547, DOI 10.1007/s12265-010-9171-0
   Niu Y, 2019, CELL BIOL INT, V43, P1267, DOI 10.1002/cbin.11126
   Noguchi H, 2019, MOL THER-METH CLIN D, V13, P243, DOI 10.1016/j.omtm.2019.01.011
   Oikonomopoulos A, 2015, SCI REP-UK, V5, DOI 10.1038/srep16570
   Pachler K, 2017, CYTOTHERAPY, V19, P458, DOI 10.1016/j.jcyt.2017.01.001
   Pang BY, 2016, EVID-BASED COMPL ALT, V2016, DOI 10.1155/2016/3837270
   Paquet J, 2015, STEM CELL TRANSL MED, V4, P809, DOI 10.5966/sctm.2014-0180
   Park BS, 2010, BIOMED RES-TOKYO, V31, P27, DOI 10.2220/biomedres.31.27
   Park SR, 2018, MOL THER, V26, P606, DOI 10.1016/j.ymthe.2017.09.023
   Pawitan JA, 2014, BIOMED RES INT, V2014, DOI 10.1155/2014/965849
   Phelps J, 2018, STEM CELLS INT, V2018, DOI 10.1155/2018/9415367
   Poetz O, 2005, PROTEOMICS, V5, P2402, DOI 10.1002/pmic.200401299
   Prochazkova M, 2015, STEM CELL BIOLOGY AND TISSUE ENGINEERING IN DENTAL SCIENCES, P249, DOI 10.1016/B978-0-12-397157-9.00020-5
   Qin YW, 2016, SCI REP-UK, V6, DOI 10.1038/srep20880
   Rajabzadeh Nassim, 2019, Stem Cell Investig, V6, P19, DOI [10.21037/sci.2019.06.04, 10.21037/sci.2019.06.04]
   Redondo-Castro E, 2018, STEM CELL RES THER, V9, DOI 10.1186/s13287-017-0753-5
   Saeedi Pardis, 2019, Stem Cell Investig, V6, P34, DOI [10.21037/sci.2019.08.11, 10.21037/sci.2019.08.11]
   Sagaradze G, 2019, INT J MOL SCI, V20, DOI 10.3390/ijms20071656
   Saralamma VVG, 2019, EVID-BASED COMPL ALT, V2019, DOI 10.1155/2019/4683272
   Shologu N, 2018, INT J MOL SCI, V19, DOI 10.3390/ijms19102996
   Sutandy F X Reymond, 2013, Curr Protoc Protein Sci, VChapter 27, DOI 10.1002/0471140864.ps2701s72
   Tabb DL, 2010, J PROTEOME RES, V9, P761, DOI 10.1021/pr9006365
   Takahashi K, 2007, CELL, V131, P861, DOI 10.1016/j.cell.2007.11.019
   Takahashi K, 2006, CELL, V126, P663, DOI 10.1016/j.cell.2006.07.024
   Talman V, 2016, CELL TISSUE RES, V365, P563, DOI 10.1007/s00441-016-2431-9
   Tao HY, 2018, STEM CELLS INT, V2018, DOI 10.1155/2018/7906531
   Teixeira FG, 2013, CELL MOL LIFE SCI, V70, P3871, DOI 10.1007/s00018-013-1290-8
   Tran C, 2015, ADV DRUG DELIVER REV, V82-83, P1, DOI 10.1016/j.addr.2014.10.007
   Valadi H, 2007, NAT CELL BIOL, V9, P654, DOI 10.1038/ncb1596
   Venugopal C, 2017, CURR GENE THER, V17, P379, DOI 10.2174/1566523218666180125091952
   Wang B, 2016, STEM CELLS DEV, V25, P1755, DOI 10.1089/scd.2016.0079
   Wang CG, 2019, THERANOSTICS, V9, P65, DOI 10.7150/thno.29766
   Waters R, 2018, ACTA BIOMATER, V69, P95, DOI 10.1016/j.actbio.2017.12.025
   Weiss ARR, 2019, FRONT IMMUNOL, V10, DOI 10.3389/fimmu.2019.01191
   Weng YJ, 2016, ANAL CHEM, V88, P4971, DOI 10.1021/acs.analchem.6b00910
   Wiklander OPB, 2015, J EXTRACELL VESICLES, V4, DOI 10.3402/jev.v4.26316
   Xia XF, 2018, BBA-MOL BASIS DIS, V1864, P178, DOI 10.1016/j.bbadis.2017.10.009
   Xin HQ, 2013, J CEREBR BLOOD F MET, V33, P1711, DOI 10.1038/jcbfm.2013.152
   Xu XJ, 2017, BMC IMMUNOL, V18, DOI 10.1186/s12865-017-0232-x
   Yu JY, 2007, SCIENCE, V318, P1917, DOI 10.1126/science.1151526
   Yun MH, 2015, INT J MOL SCI, V16, P25392, DOI 10.3390/ijms161025392
   Zhao C, 2020, MOL MED REP, V21, P1881, DOI 10.3892/mmr.2020.10982
   Zhu B, 2019, OXID MED CELL LONGEV, V2019, DOI 10.1155/2019/9739258
NR 83
TC 50
Z9 55
U1 3
U2 21
PU AME PUBLISHING COMPANY
PI SHATIN
PA FLAT-RM C 16F, KINGS WING PLAZA 1, NO 3 KWAN ST, SHATIN, HONG KONG
   00000, PEOPLES R CHINA
SN 2305-5839
EI 2305-5847
J9 ANN TRANSL MED
JI ANN. TRANSL. MED.
PD JAN
PY 2021
VL 9
IS 1
AR 70
DI 10.21037/atm-20-5030
PG 11
WC Oncology; Medicine, Research & Experimental
WE Science Citation Index Expanded (SCI-EXPANDED)
SC Oncology; Research & Experimental Medicine
GA QC0VC
UT WOS:000614551200010
PM 33553363
OA Green Submitted, gold
DA 2026-02-11
ER

PT J
AU Racchetti, G
   Meldolesi, J
AF Racchetti, Gabriella
   Meldolesi, Jacopo
TI Extracellular Vesicles of Mesenchymal Stem Cells: Therapeutic Properties
   Discovered with Extraordinary Success
SO BIOMEDICINES
LA English
DT Review
DE clinical developments; clinical trials; engineering; ectosome and
   exosome; heterogeneity; immune reactions; inflammation; luminal cargo;
   miRNA; miR-; protection of organs; senescence; regenerative medicine;
   stromas employed; from bone marrow; adipose tissue; umbilical cord;
   blood
ID STROMAL CELLS; EXOSOMES; MICROVESICLES; REGENERATION; SARS-COV-2;
   THERAPIES; POTENCY; PROTECT; ROLES
AB Mesenchymal stem cells (MSCs), the cells distributed in the stromas of the body, are known for various properties including replication, the potential of various differentiations, the immune-related processes including inflammation. About two decades ago, these cells were shown to play relevant roles in the therapy of numerous diseases, dependent on their immune regulation and their release of cytokines and growth factors, with ensuing activation of favorable enzymes and processes. Such discovery induced great increase of their investigation. Soon thereafter, however, it became clear that therapeutic actions of MSCs are risky, accompanied by serious drawbacks and defects. MSC therapy has been therefore reduced to a few diseases, replaced for the others by their extracellular vesicles, the MSC-EVs. The latter vesicles recapitulate most therapeutic actions of MSCs, with equal or even better efficacies and without the serious drawbacks of the parent cells. In addition, MSC-EVs are characterized by many advantages, among which are their heterogeneities dependent on the stromas of origin, the alleviation of cell aging, the regulation of immune responses and inflammation. Here we illustrate the MSC-EV therapeutic effects, largely mediated by specific miRNAs, covering various diseases and pathological processes occurring in the bones, heart and vessels, kidney, and brain. MSC-EVs operate also on the development of cancers and on COVID-19, where they alleviate the organ lesions induced by the virus. Therapy by MSC-EVs can be improved by combination of their innate potential to engineering processes inducing precise targeting and transfer of drugs. The unique properties of MSC-EVs explain their intense studies, carried out with extraordinary success. Although not yet developed to clinical practice, the perspectives for proximal future are encouraging.
C1 [Racchetti, Gabriella; Meldolesi, Jacopo] San Raffaele Inst, Div Neurosci, Via Olgettina 58, I-20132 Milan, Italy.
   [Meldolesi, Jacopo] Univ Vita Salute San Raffaele, Dept Neurosci, Fac Med, Via Olgettina 58, I-20132 Milan, Italy.
C3 Vita-Salute San Raffaele University; IRCCS Ospedale San Raffaele;
   Vita-Salute San Raffaele University
RP Meldolesi, J (corresponding author), San Raffaele Inst, Div Neurosci, Via Olgettina 58, I-20132 Milan, Italy.; Meldolesi, J (corresponding author), Univ Vita Salute San Raffaele, Dept Neurosci, Fac Med, Via Olgettina 58, I-20132 Milan, Italy.
EM racchetti.gabriella@hsr.it; meldolesi.jacopo@hsr.it
RI ; Racchetti, Gabriella/ABG-7347-2020
OI Meldolesi, Jacopo/0000-0003-4022-1281; Racchetti,
   Gabriella/0000-0003-0062-8300
CR Adlerz K, 2020, STEM CELL RES, V48, DOI 10.1016/j.scr.2020.101978
   Afify Said M, 2022, Methods Mol Biol, V2549, P399, DOI 10.1007/7651_2021_371
   Akbari A, 2020, STEM CELL RES THER, V11, DOI 10.1186/s13287-020-01866-6
   Akbari A, 2020, LIFE SCI, V249, DOI 10.1016/j.lfs.2020.117447
   Askenase PW, 2021, INT J MOL SCI, V22, DOI 10.3390/ijms22031429
   Bagheri E, 2020, LIFE SCI, V261, DOI 10.1016/j.lfs.2020.118369
   Baharlooi H, 2021, SCAND J IMMUNOL, V93, DOI 10.1111/sji.13013
   Bakhshandeh B, 2017, CURR STEM CELL RES T, V12, P31, DOI 10.2174/1574888X11666160709211528
   Ballas CB, 2002, J CELL BIOCHEM, P20, DOI 10.1002/jcb.10127
   Barreca MM, 2020, CELLS-BASEL, V9, DOI 10.3390/cells9051163
   Basiri A, 2021, STEM CELL REV REP, V17, P163, DOI 10.1007/s12015-020-09994-5
   Bazzoni R, 2020, FRONT CELL DEV BIOL, V8, DOI 10.3389/fcell.2020.596079
   Börger V, 2020, CYTOTHERAPY, V22, P482, DOI 10.1016/j.jcyt.2020.05.002
   Bos C.V.D., 1997, HUM CELL, V10
   Boulestreau J, 2020, FRONT CELL DEV BIOL, V8, DOI 10.3389/fcell.2020.00107
   Budgude P, 2020, CELL BIOL INT, V44, P1078, DOI 10.1002/cbin.11313
   Bush LM, 2021, TRENDS PHARMACOL SCI, V42, P106, DOI 10.1016/j.tips.2020.11.008
   Cai JX, 2020, CELL BIOSCI, V10, DOI 10.1186/s13578-020-00427-x
   Chen YS, 2020, TZU CHI MED J, V32, P113, DOI 10.4103/tcmj.tcmj_182_19
[truncated: 679,922 more chars]
