# Supplementary material for: Global Research Trends in Extracellular Vesicle–Based Therapy for Regenerative Medicine: A Bibliometric Analysis (2014–2024)
Source: Bioengineering (Basel). 2026 Feb 20;13(2):247. doi: 10.3390/bioengineering13020247 (PMC12937803; doi:10.3390/bioengineering13020247)
Supplement: Supplementary file 1 [file bioengineering-13-00247-s001.zip › download_ (9).txt]

FN Clarivate Analytics Web of Science
VR 1.0
PT J
AU Holkar, K
   Vaidya, A
   Pethe, P
   Kale, V
   Ingavle, G
AF Holkar, Ketki
   Vaidya, Anuradha
   Pethe, Prasad
   Kale, Vaijayanti
   Ingavle, Ganesh
TI Biomaterials and extracellular vesicles in cell-free therapy for bone
   repair and regeneration: Future line of treatment in regenerative
   medicine
SO MATERIALIA
LA English
DT Review
DE Mesenchymal stromal cells; Osteo-induction; Extracellular vesicles;
   Biomaterials; Cell-free therapy; Interpenetrating network hydrogel
ID MESENCHYMAL STEM-CELLS; INTERPENETRATING NETWORK HYDROGELS; CRUCIATE
   LIGAMENT RECONSTRUCTION; STROMAL CELLS; IN-VITRO; OSTEOGENIC
   DIFFERENTIATION; FUNCTIONAL RECOVERY; OSTEOBLAST DIFFERENTIATION;
   NEUROVASCULAR PLASTICITY; MICROVESICLES PROTECT
AB The conventional treatments for critical-sized bone defect repairs, such as autograft or allograft of bone are expensive procedures. Hence, developing better and economically feasible biomaterial-based alternatives for bone tissue engineering (BTE) becomes imperative. The mesenchymal stem cells (MSCs) are used for injured or damaged bone repairs and regeneration, due to their ability to proliferate, self-renew and differentiate into several cell lineages. This regenerative potential of MSCs happens through paracrine mode via their secretome comprising both, extracellular vesicles (EVs) and soluble factors. The recent trend shows that the cells could be replaced by MSC-derived EVs, including microvesicles and exosomes, as a "cell-free therapy". Using EVs as a cell-free biologic could reduce complications associated with MSC transplantation. To retain at the site of injury, EVs could be encapsulated in suitable biomaterials and effectively used for bone repair and regeneration, as the EV-functionalized biomaterials provide a sustained delivery of EVs at the site of injury throughout the regenerative process. This review compiles the most frequently used biomaterial-based 3D approaches [beta-tricalcium phosphate (beta-TCP)-modified scaffolds, EV-encapsulated hydrogels, 3D-bioprinting, PEI-engineered-EVs coated PLA scaffold, injectable chitosan hydrogels] for bone tissue engineering and angiogenesis using MSC-derived EVs. In addition, this review highlighs the importance of imitating the bone tissue micro-environment in vivo and discusses the promising future of EVs as a cell-free therapy in bone tissue regeneration in defect/fractures resulting from accidental injuries and diseases like osteoporosis and osteoarthritis. Accumulating evidence suggests that EV-based cell-free therapy could be a convincing alternative to the use of MSCs themselves because of its advantages over the respective MSCs. These EVs-based cell-free approaches could form a cutting-edge science, however, they are still in their preliminary stages and suffer from lack of evidence from clinical studies. Further, this review suggests the use of the biomaterial-based interpenetrating network (IPN) hydrogel-based approach, comprising both, natural and synthetic polymer networks which are physically interlocked, as a promising technique as this system provides superior mechanical strength and biological acceptability for augmenting encapsulation performance and the delivery of EVs.
C1 [Holkar, Ketki; Vaidya, Anuradha; Pethe, Prasad; Kale, Vaijayanti; Ingavle, Ganesh] Symbiosis Int Deemed Univ, Symbiosis Ctr Stem Cell Res SCSCR, Pune 412115, Maharashtra, India.
   [Vaidya, Anuradha] Symbiosis Int Deemed Univ, Symbiosis Sch Biol Sci SSBS, Pune 412115, Maharashtra, India.
C3 Symbiosis International University; Symbiosis International University;
   Symbiosis School of Biological Sciences (SSBS)
RP Ingavle, G (corresponding author), Symbiosis Int Deemed Univ, Symbiosis Ctr Stem Cell Res SCSCR, Pune 412115, Maharashtra, India.
EM ketki.holkar@ssbs.edu.in; dydirector@ssbs.edu.in;
   prasad.pethe@ssbs.edu.in; vaijayanti.kale@ssbs.edu.in;
   ganesh.ingavle@ssbs.edu.in
RI Kale, Vaijayanti/R-9342-2019; Ingavle, Ganesh/O-7903-2019; Vaidya,
   Anuradha/AFN-2363-2022; Pethe, Prasad/AAO-1192-2020
OI Vaidya, Anuradha/0000-0001-7451-7414; Pethe, Prasad/0000-0001-5858-2232
FU Department of Biotechnology (DBT)-India; Symbiosis International (Deemed
   University) [(MJRP)-1555]
FX The authors would like to thank the Department of Biotechnology
   (DBT)-India funded Ramalingaswami Re-entry fellowship grant and
   Symbiosis International (Deemed University) funded major research
   project grant (MJRP)-1555 for supporting this research work.
CR Ahn SY, 2018, EXP MOL MED, V50, DOI 10.1038/s12276-018-0055-8
   Alvarez-Erviti L, 2011, NAT BIOTECHNOL, V29, P341, DOI 10.1038/nbt.1807
   AMBANI LM, 1975, ARCH NEUROL-CHICAGO, V32, P114, DOI 10.1001/archneur.1975.00490440064010
   Anderson HC, 2005, FRONT BIOSCI-LANDMRK, V10, P822, DOI 10.2741/1576
   Anseth KS, 1996, BIOMATERIALS, V17, P1647, DOI 10.1016/0142-9612(96)87644-7
   Aravamudhan A, 2013, CURR PHARM DESIGN, V19, P3420, DOI 10.2174/1381612811319190008
   Arnsdorf EJ, 2009, PLOS ONE, V4, DOI 10.1371/journal.pone.0005388
   Baglio SR, 2015, STEM CELL RES THER, V6, DOI 10.1186/s13287-015-0116-z
   Baj-Krzyworzeka M, 2006, CANCER IMMUNOL IMMUN, V55, P808, DOI 10.1007/s00262-005-0075-9
   Bakhshandeh B, 2012, BIOTECHNOL LETT, V34, P1579, DOI 10.1007/s10529-012-0934-3
   Baksh D, 2004, J CELL MOL MED, V8, P301, DOI 10.1111/j.1582-4934.2004.tb00320.x
   Bang OY, 2019, FRONT NEUROL, V10, DOI 10.3389/fneur.2019.00211
   Banizs AB, 2014, INT J NANOMED, V9, P4223, DOI 10.2147/IJN.S64267
   Benninger E, 2014, BONE JOINT J, V96B, P1307, DOI 10.1302/0301-620X.96B10.33486
   Bhattacharya S, 2019, BIOENGINEERING NOVEL, DOI [10.1101/828145., DOI 10.1101/828145]
   Breitbach M, 2007, BLOOD, V110, P1362, DOI 10.1182/blood-2006-12-063412
   Bruno S, 2009, J AM SOC NEPHROL, V20, P1053, DOI 10.1681/ASN.2008070798
   Burdick JA, 2002, BIOMATERIALS, V23, P4315, DOI 10.1016/S0142-9612(02)00176-X
   Busatto S, 2019, BIOMED MICRODEVICES, V21, DOI 10.1007/s10544-019-0396-7
   Buzás EI, 2018, SEMIN IMMUNOPATHOL, V40, P453, DOI 10.1007/s00281-018-0682-0
   Cai L, 2014, ACTA BIOMATER, V10, P1751, DOI 10.1016/j.actbio.2013.12.028
   Caldwell IM, 2020, J CLIN MED, V9, DOI 10.3390/jcm9010278
   Carlier A, 2014, PLOS COMPUT BIOL, V10, DOI 10.1371/journal.pcbi.1003888
   Censi R, 2020, INT J MOL SCI, V21, DOI 10.3390/ijms21041399
   Chen PF, 2019, THERANOSTICS, V9, P2439, DOI 10.7150/thno.31017
   Cho TJ, 2002, J BONE MINER RES, V17, P513, DOI 10.1359/jbmr.2002.17.3.513
   Chu CY, 2019, J BIOMED MATER RES A, V107, P243, DOI 10.1002/jbm.a.36518
   Chyzy A, 2020, MATERIALS, V13, DOI 10.3390/ma13010188
   Clarke B, 2008, CLIN J AM SOC NEPHRO, V3, pS131, DOI 10.2215/CJN.04151206
   Cocce V., 2019, PHARMACEUTICS, V11
   Coimbra S, 2014, BRIT J DERMATOL, V170, P939, DOI 10.1111/bjd.12738
   Cole DW, 2005, ARTHROSCOPY, V21, P786, DOI 10.1016/j.arthro.2005.04.102
   Cosenza S, 2018, THERANOSTICS, V8, P1399, DOI 10.7150/thno.21072
   Cosenza S, 2017, SCI REP-UK, V7, DOI 10.1038/s41598-017-15376-8
   Crivelli B, 2017, J CONTROL RELEASE, V262, P104, DOI 10.1016/j.jconrel.2017.07.023
   Cruz FF, 2015, STEM CELL TRANSL MED, V4, P1302, DOI 10.5966/sctm.2014-0280
   Cui YZ, 2016, FEBS LETT, V590, P185, DOI 10.1002/1873-3468.12024
   Cvjetkovic A, 2014, J EXTRACELL VESICLES, V3, DOI 10.3402/jev.v3.23111
   Das Nilimanka., 2013, International Journal of Pharmacy and Pharmaceutical Sciences, V5, P112
   De Jong OG, 2014, FRONT IMMUNOL, V5, P1, DOI 10.3389/fimmu.2014.00608
   de Witte SFH, 2018, STEM CELLS, V36, P602, DOI 10.1002/stem.2779
   DeKosky BJ, 2010, TISSUE ENG PART C-ME, V16, P1533, DOI 10.1089/ten.tec.2009.0761
   Deng MY, 2017, FRONT CELL NEUROSCI, V11, DOI 10.3389/fncel.2017.00205
   Deregibus MC, 2007, BLOOD, V110, P2440, DOI 10.1182/blood-2007-03-078709
   Dimitriou R, 2005, INJURY, V36, P1392, DOI 10.1016/j.injury.2005.07.019
   Diomede F, 2018, INT J NANOMED, V13, P3805, DOI 10.2147/IJN.S162836
   Diomede F, 2018, STEM CELL RES THER, V9, DOI 10.1186/s13287-018-0850-0
   Doeppner TR, 2017, STEM CELL TRANSL MED, V6, P2044, DOI 10.1002/sctm.17-0081
   Doeppner TR, 2015, STEM CELL TRANSL MED, V4, P1131, DOI 10.5966/sctm.2015-0078
   Donaruma L.G., 1988, BOOK REV ADV BIOMEDI
   Drommelschmidt K, 2017, BRAIN BEHAV IMMUN, V60, P220, DOI 10.1016/j.bbi.2016.11.011
   Du YM, 2018, EXP CELL RES, V363, P114, DOI 10.1016/j.yexcr.2017.12.021
   Duval K, 2017, PHYSIOLOGY, V32, P266, DOI 10.1152/physiol.00036.2016
   Eirin A, 2017, KIDNEY INT, V92, P114, DOI 10.1016/j.kint.2016.12.023
   Ekström K, 2013, PLOS ONE, V8, DOI 10.1371/journal.pone.0075227
   EL Andaloussi S, 2013, NAT REV DRUG DISCOV, V12, P348, DOI 10.1038/nrd3978
   Ferreira E, 2018, BONE JOINT RES, V7, P263, DOI 10.1302/2046-3758.74.BJR-2018-0006
   Ferreira SA, 2018, NAT COMMUN, V9, DOI 10.1038/s41467-018-06183-4
   Fischer UM, 2009, STEM CELLS DEV, V18, P683, DOI 10.1089/scd.2008.0253
   Fittkau MH, 2005, BIOMATERIALS, V26, P167, DOI 10.1016/j.biomaterials.2004.02.012
   Freitas D, 2019, J EXTRACELL VESICLES, V8, DOI 10.1080/20013078.2019.1621131
   Furuta T, 2016, STEM CELL TRANSL MED, V5, P1620, DOI 10.5966/sctm.2015-0285
   Galeska I, 2005, AAPS J, V7, pE231, DOI 10.1208/aapsj070122
   Gallart-Palau X, 2015, SCI REP-UK, V5, DOI 10.1038/srep14664
   Gallea S, 2001, BONE, V28, P491, DOI 10.1016/S8756-3282(01)00415-X
   Gámez-Valero A, 2016, SCI REP-UK, V6, DOI 10.1038/srep33641
   Gangadaran P, 2017, J CONTROL RELEASE, V264, P112, DOI 10.1016/j.jconrel.2017.08.022
   Gardiner C, 2016, J EXTRACELL VESICLES, V5, DOI 10.3402/jev.v5.32945
   Ge M, 2015, BIOCHEM BIOPH RES CO, V467, P27, DOI 10.1016/j.bbrc.2015.09.135
   Gerstenfeld LC, 2003, J CELL BIOCHEM, V88, P873, DOI 10.1002/jcb.10435
   Ghosal K, 2020, J POLYM RES, V27, DOI 10.1007/s10965-020-02077-6
   Grafe I, 2018, CSH PERSPECT BIOL, V10, DOI 10.1101/cshperspect.a022202
   Greis PE, 2012, ARTHROSCOPY, V28, P1695, DOI 10.1016/j.arthro.2012.04.144
   Gu BK, 2018, ADV EXP MED BIOL, V1078, P15, DOI 10.1007/978-981-13-0950-2_2
   Gualerzi A, 2019, J EXTRACELL VESICLES, V8, DOI 10.1080/20013078.2019.1568780
   Gualerzi A, 2017, SCI REP-UK, V7, DOI 10.1038/s41598-017-10448-1
   Gudbergsson JM, 2016, CYTOTECHNOLOGY, V68, P579, DOI 10.1007/s10616-015-9913-6
   György B, 2017, MOL THER, V25, P379, DOI 10.1016/j.ymthe.2016.12.010
   Ha D, 2016, ACTA PHARM SIN B, V6, P287, DOI 10.1016/j.apsb.2016.02.001
   Haga H, 2017, STEM CELL TRANSL MED, V6, P1262, DOI 10.1002/sctm.16-0226
   Hahn MS, 2006, ADV MATER, V18, P2679, DOI 10.1002/adma.200600647
   Haney MJ, 2015, J CONTROL RELEASE, V207, P18, DOI 10.1016/j.jconrel.2015.03.033
   Harvestine JN, 2020, SCI ADV, V6, DOI 10.1126/sciadv.aay2387
   Hassan MQ, 2012, J BIOL CHEM, V287, P42084, DOI 10.1074/jbc.M112.377515
   Hausamen JE, 2001, J CRANIO MAXILL SURG, V29, P2, DOI 10.1054/jcms.2000.0174
   He J, 2012, NEPHROLOGY, V17, P493, DOI 10.1111/j.1440-1797.2012.01589.x
   Healy KE, 1999, ANN NY ACAD SCI, V875, P24, DOI 10.1111/j.1749-6632.1999.tb08491.x
   Heath N, 2018, SCI REP-UK, V8, DOI 10.1038/s41598-018-24163-y
   Higuchi C, 2002, J BONE MINER RES, V17, P1785, DOI 10.1359/jbmr.2002.17.10.1785
   Hinsenkamp M, 2012, INT ORTHOP, V36, P633, DOI 10.1007/s00264-011-1391-7
   Huang XY, 2013, BMC GENOMICS, V14, DOI 10.1186/1471-2164-14-319
   Huethorst E., 2019, BIOFABRICATION
   Hyun J, 2015, SCI REP-UK, V5, DOI 10.1038/srep14135
   Ingavle G, 2019, TISSUE ENG PART B-RE, V25, P312, DOI [10.1089/ten.teb.2018.0286, 10.1089/ten.TEB.2018.0286]
   Ingavle G, 2016, BIOINSPIR BIOMIM NAN, V5, P12, DOI 10.1680/jbibn.15.00013
   Ingavle GC, 2019, BIOMATERIALS, V197, P119, DOI 10.1016/j.biomaterials.2019.01.005
   Ingavle GC, 2014, BIOMATERIALS, V35, P3558, DOI 10.1016/j.biomaterials.2014.01.002
   Ingavle GC, 2013, TISSUE ENG PT A, V19, P1349, DOI [10.1089/ten.tea.2012.0160, 10.1089/ten.TEA.2012.0160]
   Ingavle GC, 2012, J MATER SCI-MATER M, V23, P157, DOI 10.1007/s10856-011-4499-9
   Inose H, 2009, P NATL ACAD SCI USA, V106, P20794, DOI 10.1073/pnas.0909311106
   Jaiswal RK, 2000, J BIOL CHEM, V275, P9645, DOI 10.1074/jbc.275.13.9645
   Jarmalaviciute A, 2015, CYTOTHERAPY, V17, P932, DOI 10.1016/j.jcyt.2014.07.013
   Jia YC, 2020, CALCIFIED TISSUE INT, V106, P509, DOI 10.1007/s00223-019-00656-4
   Jose S, 2014, ACTA BIOMATER, V10, P1955, DOI 10.1016/j.actbio.2014.01.020
   Kamerkar S, 2017, NATURE, V546, P498, DOI 10.1038/nature22341
   Kanada M, 2015, P NATL ACAD SCI USA, V112, pE1433, DOI 10.1073/pnas.1418401112
   Katsu M, 2019, NEUROSCI LETT, V708, DOI 10.1016/j.neulet.2019.03.048
   Katsuda T, 2013, SCI REP-UK, V3, DOI 10.1038/srep01197
   Keselowsky BG, 2005, P NATL ACAD SCI USA, V102, P5953, DOI 10.1073/pnas.0407356102
   Khatri M, 2018, STEM CELL RES THER, V9, DOI 10.1186/s13287-018-0774-8
   Kim BJ, 2018, J CLIN INVEST, V128, P1429, DOI 10.1172/JCI91086
   Kim DK, 2016, P NATL ACAD SCI USA, V113, P170, DOI 10.1073/pnas.1522297113
   Kim HS, 2012, J PROTEOME RES, V11, P839, DOI 10.1021/pr200682z
   Kim HK, 2004, BRIT J HAEMATOL, V124, P376, DOI 10.1046/j.1365-2141.2003.04773.x
   Kleinman HK, 2003, CURR OPIN BIOTECH, V14, P526, DOI 10.1016/j.copbio.2003.08.002
   Koch M, 2015, STEM CELLS INT, V2015, DOI 10.1155/2015/486141
   Kondiah PJ, 2020, PHARMACEUTICS, V12, DOI 10.3390/pharmaceutics12020166
   Konoshenko MY, 2018, BIOMED RES INT, V2018, DOI 10.1155/2018/8545347
   Kowal J, 2016, P NATL ACAD SCI USA, V113, pE968, DOI 10.1073/pnas.1521230113
   Kulkarni RV, 2012, J COLLOID INTERF SCI, V367, P509, DOI 10.1016/j.jcis.2011.10.025
   Kumar R, 1998, INT J ONCOL, V12, P749
   Kunter U, 2007, J AM SOC NEPHROL, V18, P1754, DOI 10.1681/ASN.2007010044
   Lai RC, 2010, STEM CELL RES, V4, P214, DOI 10.1016/j.scr.2009.12.003
   Lalu MM, 2012, PLOS ONE, V7, DOI 10.1371/journal.pone.0047559
   Lampe KJ, 2010, J BIOMED MATER RES A, V94A, P1162, DOI 10.1002/jbm.a.32787
   Lee C, 2012, CIRCULATION, V126, P2601, DOI 10.1161/CIRCULATIONAHA.112.114173
   Lee H, 2018, J IMMUNOL, V201, P1500, DOI 10.4049/jimmunol.1800264
   Lee HD, 2016, SCI REP-UK, V6, DOI 10.1038/srep35250
   Lee MH, 2003, J BIOL CHEM, V278, P34387, DOI 10.1074/jbc.M211386200
   Leung Hon-Bong, 2010, J Orthop Surg (Hong Kong), V18, P50
   Li TF, 2013, STEM CELLS DEV, V22, P845, DOI 10.1089/scd.2012.0395
   Li WY, 2018, ACS APPL MATER INTER, V10, P5240, DOI 10.1021/acsami.7b17620
   Li YF, 2015, ADV HEALTHC MATER, V4, P2780, DOI 10.1002/adhm.201500427
   Li Z, 2008, P NATL ACAD SCI USA, V105, P13906, DOI 10.1073/pnas.0804438105
   Lin KC, 2016, INT J CARDIOL, V216, P173, DOI 10.1016/j.ijcard.2016.04.061
   Liu L, 2017, CELL PHYSIOL BIOCHEM, V43, P52, DOI 10.1159/000480317
   Lopatina T, 2014, CELL COMMUN SIGNAL, V12, DOI 10.1186/1478-811X-12-26
   Lorincz AM, 2014, J EXTRACELL VESICLES, V3, DOI 10.3402/jev.v3.25465
   Lou E, 2017, FEBS J, V284, P699, DOI 10.1111/febs.13946
   Lou GH, 2017, J CELL MOL MED, V21, P2963, DOI 10.1111/jcmm.13208
   Lu WB, 2013, INT J CARDIOL, V165, P333, DOI 10.1016/j.ijcard.2012.03.088
   Lucchetti D, 2019, BIOTECHNOL J, V14, DOI 10.1002/biot.201700716
   Ma J, 2017, STEM CELL TRANSL MED, V6, P51, DOI 10.5966/sctm.2016-0038
   Malda J, 2016, NAT REV RHEUMATOL, V12, P243, DOI 10.1038/nrrheum.2015.170
   Manassero M, 2016, TISSUE ENG PT A, V22, P534, DOI [10.1089/ten.tea.2015.0346, 10.1089/ten.TEA.2015.0346]
   Mao AS, 2019, P NATL ACAD SCI USA, V116, P15392, DOI 10.1073/pnas.1819415116
   Marino S, 2019, METHODS MOL BIOL, V1914, P71, DOI 10.1007/978-1-4939-8997-3_5
   Martins M, 2016, STEM CELL REP, V6, P284, DOI 10.1016/j.stemcr.2016.01.001
   Martins TS, 2020, J ALZHEIMERS DIS, V74, P391, DOI 10.3233/JAD-191034
   Mauffrey C, 2015, J AM ACAD ORTHOP SUR, V23, P143, DOI 10.5435/JAAOS-D-14-00018
   Mediero A, 2015, J BONE MINER RES, V30, P837, DOI 10.1002/jbmr.2421
   Miceli V, 2019, STEM CELLS INT, V2019, DOI 10.1155/2019/7486279
   Mihály J, 2017, BBA-BIOMEMBRANES, V1859, P459, DOI 10.1016/j.bbamem.2016.12.005
   Minciacchi VR, 2015, SEMIN CELL DEV BIOL, V40, P41, DOI 10.1016/j.semcdb.2015.02.010
   Mistry H, 2019, KNEE SURG SPORT TR A, V27, P1739, DOI 10.1007/s00167-019-05392-8
   Moll G, 2014, STEM CELLS, V32, P2430, DOI 10.1002/stem.1729
   Moneim A., 2020, EGYPTIAN J HISTOLOGY, DOI [10.21608/EJH.2020.20936.1213., DOI 10.21608/EJH.2020.20936.1213]
   Morel O, 2004, CURR OPIN HEMATOL, V11, P156, DOI 10.1097/01.moh.0000131441.10020.87
   Morhayim Jess, 2016, Curr Mol Biol Rep, V2, P48, DOI 10.1007/s40610-016-0034-6
   Morhayim J, 2014, ARCH BIOCHEM BIOPHYS, V561, P38, DOI 10.1016/j.abb.2014.05.011
   Moya A, 2018, STEM CELLS, V36, P363, DOI 10.1002/stem.2763
   Moya A, 2017, STEM CELLS, V35, P181, DOI 10.1002/stem.2493
   Mu W, 2013, NEOPLASIA, V15, P875, DOI 10.1593/neo.13786
   Nahar NN, 2008, J BONE MINER METAB, V26, P514, DOI 10.1007/s00774-008-0859-z
   Narayanan R, 2016, STEM CELLS INT, V2016, DOI 10.1155/2016/3808674
   Németh K, 2009, NAT MED, V15, P42, DOI 10.1038/nm.1905
   Nemoto E, 2012, BIOCHEM BIOPH RES CO, V422, P627, DOI 10.1016/j.bbrc.2012.05.039
   Ng F, 2008, BLOOD, V112, P295, DOI 10.1182/blood-2007-07-103697
   Nikravesh N, 2019, ADV HEALTHC MATER, V8, DOI 10.1002/adhm.201801604
   Nuttelman CR, 2005, MATRIX BIOL, V24, P208, DOI 10.1016/j.matbio.2005.03.004
   Ohno S, 2016, INT J MOL SCI, V17, DOI 10.3390/ijms17020172
   Ohno S, 2013, MOL THER, V21, P185, DOI 10.1038/mt.2012.180
   Ophelders DRMG, 2016, STEM CELL TRANSL MED, V5, P754, DOI 10.5966/sctm.2015-0197
   OReilly A, 2016, BIOMECH MODEL MECHAN, V15, P1279, DOI 10.1007/s10237-016-0759-4
   Oro FB, 2011, ARTHROSCOPY, V27, P1219, DOI 10.1016/j.arthro.2011.04.008
   Pampaloni F, 2007, NAT REV MOL CELL BIO, V8, P839, DOI 10.1038/nrm2236
   Paolini L, 2020, J EXTRACELL VESICLES, V9, DOI 10.1080/20013078.2020.1741174
   Pascucci L, 2014, VET J, V202, P361, DOI 10.1016/j.tvjl.2014.08.021
   Pascucci L, 2014, J CONTROL RELEASE, V192, P262, DOI 10.1016/j.jconrel.2014.07.042
   Patel DB, 2018, BIOTECHNOL ADV, V36, P2051, DOI 10.1016/j.biotechadv.2018.09.001
   Philippe B, 2010, STEM CELLS INT, V2010, DOI 10.4061/2010/503593
   Phinney DG, 2017, STEM CELLS, V35, P851, DOI 10.1002/stem.2575
   Pinheiro A, 2018, J CONTROL RELEASE, V289, P56, DOI 10.1016/j.jconrel.2018.09.019
   Pittenger MF, 1999, SCIENCE, V284, P143, DOI 10.1126/science.284.5411.143
   Pizzicannella J, 2019, INT J MOL SCI, V20, DOI 10.3390/ijms20133256
   Potier E, 2007, BONE, V40, P1078, DOI 10.1016/j.bone.2006.11.024
   Presen DM, 2019, FRONT BIOENG BIOTECH, V7, DOI 10.3389/fbioe.2019.00352
   Qi X, 2016, INT J BIOL SCI, V12, P836, DOI 10.7150/ijbs.14809
   Qin YH, 2016, INT J MOL SCI, V17, DOI 10.3390/ijms17050712
   Qin YH, 2016, SCI REP-UK, V6, DOI 10.1038/srep21961
   Raimondo S, 2019, INT J MOL SCI, V20, DOI 10.3390/ijms20081848
   Ramalingaiah A., 2017, EC Orthopaedics, V7, P74
   Ranghino A, 2017, STEM CELL RES THER, V8, DOI 10.1186/s13287-017-0478-5
   Rani M., 2011, Journal of Biomaterials and Nanobiotechnology, V2, P71, DOI [DOI 10.4236/JBNB.2011.21010, 10.4236/jbnb.2011, DOI 10.4236/JBNB.2011]
   Raposo G, 2013, J CELL BIOL, V200, P373, DOI 10.1083/jcb.201211138
   Ren ZH, 2011, EXP CELL RES, V317, P2950, DOI 10.1016/j.yexcr.2011.09.008
   Revenfeld ALS, 2014, CLIN THER, V36, P830, DOI 10.1016/j.clinthera.2014.05.008
   RIEDERER P, 1989, J NEUROCHEM, V52, P515, DOI 10.1111/j.1471-4159.1989.tb09150.x
   Rizzi SC, 2006, BIOMACROMOLECULES, V7, P3019, DOI 10.1021/bm060504a
   Robbins PD, 2016, J CLIN INVEST, V126, P1173, DOI 10.1172/JCI81131
   Rocha S, 2019, ADV SCI, V6, DOI 10.1002/advs.201800948
   Rosland GV, 2009, CANCER RES, V69, P5331, DOI 10.1158/0008-5472.CAN-08-4630
   Ruppert KA, 2018, SCI REP-UK, V8, DOI 10.1038/s41598-017-18867-w
   Saeed H, 2016, J BIOMED SCI, V23, DOI 10.1186/s12929-016-0254-3
   SAMPATH TK, 1992, J BIOL CHEM, V267, P20352
   Sarko J, 2005, EMERG MED CLIN N AM, V23, P703, DOI 10.1016/j.emc.2005.03.017
   Schaap-Oziemlak AM, 2010, STEM CELLS DEV, V19, P877, DOI 10.1089/scd.2009.0112
   Scott LE, 2015, INTEGR BIOL-UK, V7, P1454, DOI 10.1039/c5ib00217f
   Seebach E, 2014, ACTA BIOMATER, V10, P4730, DOI 10.1016/j.actbio.2014.07.017
   Seliktar D, 2004, J BIOMED MATER RES A, V68A, P704, DOI 10.1002/jbm.a.20091
   Shao HL, 2018, CHEM REV, V118, P1917, DOI 10.1021/acs.chemrev.7b00534
   Shao HL, 2016, BIOSCIENCE REP, V36, DOI 10.1042/BSR20150180
   Shao LB, 2017, BIOMED RES INT, V2017, DOI 10.1155/2017/4150705
   Smyth T, 2015, J CONTROL RELEASE, V199, P145, DOI 10.1016/j.jconrel.2014.12.013
   Souza AG, 2018, CURR PHARM DESIGN, V24, P1689, DOI 10.2174/1381612824666180404152304
   Squillaro T, 2016, CELL TRANSPLANT, V25, P829, DOI 10.3727/096368915X689622
   St John Thomas A, 2003, Am J Orthop (Belle Mead NJ), V32, P18
   Sugatani T, 2007, J CELL BIOCHEM, V101, P996, DOI 10.1002/jcb.21335
   Sun T, 2006, J BIOTECHNOL, V122, P372, DOI 10.1016/j.jbiotec.2005.12.021
   Sun WJ, 2016, CELL DISCOV, V2, DOI 10.1038/celldisc.2016.15
   Sung BH, 2015, NAT COMMUN, V6, DOI 10.1038/ncomms8164
   Suzuki A, 2002, BONE, V30, P91, DOI 10.1016/S8756-3282(01)00660-3
   Takahashi Y, 2013, J BIOTECHNOL, V165, P77, DOI 10.1016/j.jbiotec.2013.03.013
   Takeda YS, 2015, PLOS ONE, V10, DOI 10.1371/journal.pone.0135111
   Takov K, 2019, J EXTRACELL VESICLES, V8, DOI 10.1080/20013078.2018.1560809
   Tamura R, 2016, INFLAMM REGEN, V36, DOI 10.1186/s41232-016-0030-5
   Tan CY, 2014, STEM CELL RES THER, V5, DOI 10.1186/scrt465
   Teng XM, 2015, CELL PHYSIOL BIOCHEM, V37, P2415, DOI 10.1159/000438594
   Théry C, 2009, NAT REV IMMUNOL, V9, P581, DOI 10.1038/nri2567
   Thippabhotla S, 2019, SCI REP-UK, V9, DOI 10.1038/s41598-019-49671-3
   Tian Y, 2020, J EXTRACELL VESICLES, V9, DOI 10.1080/20013078.2019.1697028
   Tibbitt MW, 2009, BIOTECHNOL BIOENG, V103, P655, DOI 10.1002/bit.22361
   Togari A, 2000, BRAIN RES, V878, P204, DOI 10.1016/S0006-8993(00)02700-1
   Vizoso FJ, 2017, INT J MOL SCI, V18, DOI 10.3390/ijms18091852
   Volarevic V, 2018, INT J MED SCI, V15, P36, DOI 10.7150/ijms.21666
   Wahlgren J, 2012, NUCLEIC ACIDS RES, V40, DOI 10.1093/nar/gks463
   Waldenström A, 2012, PLOS ONE, V7, DOI 10.1371/journal.pone.0034653
   Wang LT, 2016, J BIOMED SCI, V23, DOI 10.1186/s12929-016-0289-5
   Wang XQ, 2018, PLOS ONE, V13, DOI 10.1371/journal.pone.0193059
   Wei JF, 2014, STEM CELLS DEV, V23, P1452, DOI 10.1089/scd.2013.0600
   Wells RG, 2008, HEPATOLOGY, V47, P1394, DOI 10.1002/hep.22193
   Wiklander OPB, 2018, FRONT IMMUNOL, V9, DOI 10.3389/fimmu.2018.01326
   Wiklander OPB, 2015, J EXTRACELL VESICLES, V4, DOI 10.3402/jev.v4.26316
   Williams C, 2014, CELL RES, V24, P766, DOI 10.1038/cr.2014.44
   Witwer KW, 2019, J EXTRACELL VESICLES, V8, DOI 10.1080/20013078.2019.1648167
   Woodburn JR, 1999, PHARMACOL THERAPEUT, V82, P241, DOI 10.1016/S0163-7258(98)00045-X
   Xiao GZ, 2000, J BIOL CHEM, V275, P4453, DOI 10.1074/jbc.275.6.4453
   Xie H, 2017, SCI REP-UK, V7, DOI 10.1038/srep45622
   Xie H, 2016, PEERJ, V4, DOI 10.7717/peerj.2040
   Xie Y, 2017, J CELL MOL MED, V21, P1033, DOI 10.1111/jcmm.13039
   Xin HQ, 2017, STROKE, V48, P747, DOI 10.1161/STROKEAHA.116.015204
   Xin HQ, 2013, STEM CELLS, V31, P2737, DOI 10.1002/stem.1409
   Xin HQ, 2013, J CEREBR BLOOD F MET, V33, P1711, DOI 10.1038/jcbfm.2013.152
   Xu JF, 2014, PLOS ONE, V9, DOI 10.1371/journal.pone.0114627
   Xu K, 2020, J DRUG DELIV SCI TEC, V55, DOI 10.1016/j.jddst.2019.101405
   Xu SG, 2019, STEM CELL TRANSL MED, V8, P344, DOI 10.1002/sctm.18-0038
   Xu S, 2013, PLOS ONE, V8, DOI 10.1371/journal.pone.0079752
   Yan YM, 2017, MOL THER, V25, P465, DOI 10.1016/j.ymthe.2016.11.019
   Yáñez-Mó M, 2015, J EXTRACELL VESICLES, V4, DOI 10.3402/jev.v4.27066
   Yang S, 2020, ACS BIOMATER SCI ENG, V6, P1590, DOI 10.1021/acsbiomaterials.9b01363
   Yu B, 2015, INT J CARDIOL, V182, P349, DOI 10.1016/j.ijcard.2014.12.043
   Yuan HP, 2010, P NATL ACAD SCI USA, V107, P13614, DOI 10.1073/pnas.1003600107
   Zhang B, 2014, STEM CELLS DEV, V23, P1233, DOI 10.1089/scd.2013.0479
   Zhang HC, 2012, STEM CELLS DEV, V21, P3289, DOI 10.1089/scd.2012.0095
   Zhang HG, 2006, J IMMUNOL, V176, P7385, DOI 10.4049/jimmunol.176.12.7385
   Zhang J, 2015, GENOM PROTEOM BIOINF, V13, P17, DOI 10.1016/j.gpb.2015.02.001
   Zhang JY, 2016, STEM CELL RES THER, V7, DOI 10.1186/s13287-016-0391-3
   Zhang KY, 2018, ACS APPL MATER INTER, V10, P30081, DOI 10.1021/acsami.8b08449
   Zhang L, 2020, STEM CELL RES THER, V11, DOI 10.1186/s13287-020-1562-9
   Zhang S, 2016, OSTEOARTHR CARTILAGE, V24, P2135, DOI 10.1016/j.joca.2016.06.022
   Zhang WB, 2014, BONE, V58, P59, DOI 10.1016/j.bone.2013.09.015
   Zhang YL, 2015, J NEUROSURG, V122, P856, DOI 10.3171/2014.11.JNS14770
   Zhao MY, 2018, STEM CELLS INT, V2018, DOI 10.1155/2018/7231739
   Zhao YY, 2015, STEM CELLS INT, V2015, DOI 10.1155/2015/761643
   Zhou H, 2006, KIDNEY INT, V69, P1471, DOI 10.1038/sj.ki.5000273
   Zhou Y, 2013, STEM CELL RES THER, V4, DOI 10.1186/scrt194
   Zhu JM, 2011, EXPERT REV MED DEVIC, V8, P607, DOI [10.1586/erd.11.27, 10.1586/ERD.11.27]
   Zou XY, 2016, HUM GENE THER, V27, P926, DOI 10.1089/hum.2016.057
   Zou XY, 2014, STEM CELL RES THER, V5, DOI 10.1186/scrt428
NR 279
TC 23
Z9 26
U1 1
U2 70
PU ELSEVIER SCI LTD
PI OXFORD
PA THE BOULEVARD, LANGFORD LANE, KIDLINGTON, OXFORD OX5 1GB, OXON, ENGLAND
SN 2589-1529
J9 MATERIALIA
JI Materialia
PD AUG
PY 2020
VL 12
AR 100736
DI 10.1016/j.mtla.2020.100736
PG 16
WC Materials Science, Multidisciplinary
WE Emerging Sources Citation Index (ESCI)
SC Materials Science
GA NA7OA
UT WOS:000560005000008
DA 2026-02-11
ER

PT J
AU Costa, A
   Balbi, C
   Garbati, P
   Palamà, MEF
   Reverberi, D
   De Palma, A
   Rossi, R
   Paladini, D
   Coviello, D
   De Biasio, P
   Ceresa, D
   Malatesta, P
   Mauri, P
   Quarto, R
   Gentili, C
   Barile, L
   Bollini, S
AF Costa, Ambra
   Balbi, Carolina
   Garbati, Patrizia
   Palama, Maria Elisabetta Federica
   Reverberi, Daniele
   De Palma, Antonella
   Rossi, Rossana
   Paladini, Dario
   Coviello, Domenico
   De Biasio, Pierangela
   Ceresa, Davide
   Malatesta, Paolo
   Mauri, Pierluigi
   Quarto, Rodolfo
   Gentili, Chiara
   Barile, Lucio
   Bollini, Sveva
TI Investigating the Paracrine Role of Perinatal Derivatives: Human
   Amniotic Fluid Stem Cell-Extracellular Vesicles Show Promising Transient
   Potential for Cardiomyocyte Renewal
SO FRONTIERS IN BIOENGINEERING AND BIOTECHNOLOGY
LA English
DT Article
DE perinatal derivatives; human amniotic fluid stem cells; extracellular
   vesicles; secretome; paracrine effects; myocardial renewal; regenerative
   medicine
ID ZEBRAFISH HEART REGENERATION; VISUALIZATION; EXOSOMES
AB Cardiomyocyte renewal represents an unmet clinical need for cardiac regeneration. Stem cell paracrine therapy has attracted increasing attention to resurge rescue mechanisms within the heart. We previously characterized the paracrine effects that human amniotic fluid-derived stem cells (hAFSC) can exert to provide cardioprotection and enhance cardiac repair in preclinical models of myocardial ischemia and cardiotoxicity. Here, we analyze whether hAFSC secretome formulations, namely, hAFSC conditioned medium (hAFSC-CM) over extracellular vesicles (hAFSC-EVs) separated from it, can induce cardiomyocyte renewal. c-KIT+ hAFSC were obtained by leftover samples of II trimester prenatal amniocentesis (fetal hAFSC) and from clinical waste III trimester amniotic fluid during scheduled C-section procedures (perinatal hAFSC). hAFSC were primed under 1% O-2 to enrich hAFSC-CM and EVs with cardioactive factors. Neonatal mouse ventricular cardiomyocytes (mNVCM) were isolated from cardiac tissue of R26pFUCCI2 mice with cell cycle fluorescent tagging by mutually exclusive nuclear signal. mNVCM were stimulated by fetal versus perinatal hAFSC-CM and hAFSC-EVs to identify the most promising formulation for in vivo assessment in a R26pFUCCI2 neonatal mouse model of myocardial infarction (MI) via intraperitoneal delivery. While the perinatal hAFSC secretome did not provide any significant cardiogenic effect, fetal hAFSC-EVs significantly sustained mNVCM transition from S to M phase by 2-fold, while triggering cytokinesis by 4.5-fold over vehicle-treated cells. Treated mNVCM showed disorganized expression of cardiac alpha-actinin, suggesting cytoskeletal re-arrangements prior to cell renewal, with a 40% significant downregulation of Cofilin-2 and a positive trend of polymerized F-Actin. Fetal hAFSC-EVs increased cardiomyocyte cell cycle progression by 1.8-fold in the 4-day-old neonatal left ventricle myocardium short term after MI; however, such effect was lost at the later stage. Fetal hAFSC-EVs were enriched with a short isoform of Agrin, a mediator of neonatal heart regeneration acting by YAP-related signaling; yet in vitro application of YAP inhibitor verteporfin partially affected EV paracrine stimulation on mNVCM. EVs secreted by developmentally juvenile fetal hAFSC can support cardiomyocyte renewal to some extension, via intercellular conveyance of candidates possibly involving Agrin in combination with other factors. These perinatal derivative promising cardiogenic effects need further investigation to define their specific mechanism of action and enhance their potential translation into therapeutic opportunity.
C1 [Costa, Ambra; Garbati, Patrizia; Palama, Maria Elisabetta Federica; Malatesta, Paolo; Quarto, Rodolfo; Gentili, Chiara; Bollini, Sveva] Univ Genoa, Dept Expt Med DIMES, Expt Biol Unit, Genoa, Italy.
   [Balbi, Carolina] Ente Osped Cantonale, Lab Cellular & Mol Cardiol, Ist Cardioctr Ticino, Lugano, Switzerland.
   [Balbi, Carolina] Univ Zurich, Ctr Mol Cardiol, Zurich, Switzerland.
   [Balbi, Carolina; Barile, Lucio] Ente Osped Cantonale, Labs Translat Res, Bellinzona, Switzerland.
   [Reverberi, Daniele] IRCCS Osped Policlin San Martino, Mol Pathol Unit, Genoa, Italy.
   [De Palma, Antonella; Rossi, Rossana; Mauri, Pierluigi] Inst Biomed Technol ITB CNR, Prote & Metabol Unit, Milan, Italy.
   [Paladini, Dario] IRCCS Ist Giannina Gaslini, Fetal Med & Surg Unit, Genoa, Italy.
   [Coviello, Domenico] IRCCS Ist Giannina Gaslini, Lab Human Genet, Genoa, Italy.
   [De Biasio, Pierangela] IRCCS Osped Policlin San Martino, Prenatal Diag Perinatal Med Unit, Genoa, Italy.
   [Ceresa, Davide; Malatesta, Paolo; Quarto, Rodolfo] IRCCS Osped Policlin San Martino, Cellular Oncol Unit, Genoa, Italy.
   [Barile, Lucio] Ente Osped Cantonale, Lab Cardiovasc Theranost, Ist Cardioctr Ticino, Lugano, Switzerland.
   [Barile, Lucio] Univ Svizzera Italiana, Fac Biomed Sci, Lugano, Switzerland.
C3 University of Genoa; University of Zurich; University of Genoa; IRCCS
   AOU San Martino IST; Consiglio Nazionale delle Ricerche (CNR); Istituto
   di Tecnologie Biomediche (ITB-CNR); University of Genoa; IRCCS Istituto
   Giannina Gaslini; University of Genoa; IRCCS Istituto Giannina Gaslini;
   University of Genoa; IRCCS AOU San Martino IST; University of Genoa;
   IRCCS AOU San Martino IST; Universita della Svizzera Italiana
RP Bollini, S (corresponding author), Univ Genoa, Dept Expt Med DIMES, Expt Biol Unit, Genoa, Italy.
EM sveva.bollini@unige.it
RI REVERBERI, DANIELE/OIR-6019-2025; Bollini, Sveva/J-6004-2016; Coviello,
   Domenico/AAW-2800-2021; De Palma, Antonella/K-8451-2016; Malatesta,
   Paolo/J-3570-2012; Quarto, Rodolfo/AAB-2182-2019; Costa,
   Ambra/AAD-4692-2022; Ceresa, Davide/AAB-8518-2019; Barile,
   Lucio/AGA-1735-2022; ROSSI, Rossana/H-9229-2018; Palamà, Maria
   Elisabetta Federica/AAO-5820-2020
OI Ceresa, Davide/0000-0002-2833-4024; Garbati,
   Patrizia/0000-0002-6175-6915; Barile, Lucio/0000-0002-5827-0439; ROSSI,
   Rossana/0000-0002-0313-7083; Palamà, Maria Elisabetta
   Federica/0000-0001-5585-137X
FU University of Genova, Genova, Italy
FX This research was funded by the University of Genova, Genova, Italy,
   "Curiosity Driven" grant for the project: "Triggering CARDIOmyocyte
   renewal by harnessing Stem cell paracrine potential (CARDIO-STAR)" to
   SB.
CR Abe T, 2013, DEVELOPMENT, V140, P237, DOI 10.1242/dev.084111
   Adams RR, 2001, TRENDS CELL BIOL, V11, P49, DOI 10.1016/S0962-8924(00)01880-8
   Akbari A, 2020, LIFE SCI, V249, DOI 10.1016/j.lfs.2020.117447
   Alvarez R, 2019, J MOL CELL CARDIOL, V127, P154, DOI 10.1016/j.yjmcc.2018.12.007
   Aurora AB, 2014, J CLIN INVEST, V124, P1382, DOI 10.1172/JCI72181
   Balbi C, 2019, DATA BRIEF, V25, DOI 10.1016/j.dib.2019.104324
   Balbi C, 2019, INT J CARDIOL, V287, P87, DOI 10.1016/j.ijcard.2019.04.011
   Balbi C, 2017, STEM CELL TRANSL MED, V6, P1340, DOI 10.1002/sctm.16-0297
   Baniol M, 2021, EXP CELL RES, V408, DOI 10.1016/j.yexcr.2021.112880
   Bassat E, 2017, NATURE, V547, P179, DOI 10.1038/nature22978
   Bergmann O, 2009, SCIENCE, V324, P98, DOI 10.1126/science.1164680
   Bollini S, 2018, FRONT PHYSIOL, V9, DOI 10.3389/fphys.2018.00385
   Borlongan Cesar V, 2017, Brain Circ, V3, P175, DOI [10.4103/bc.bc_24_17, 10.4103/bc.bc_24_17]
   Braun RK, 2018, BIOCHEM BIOPH RES CO, V503, P2653, DOI 10.1016/j.bbrc.2018.08.019
   Cabrol C, 1989, Clin Transpl, P79
   Chaubey S, 2018, STEM CELL RES THER, V9, DOI 10.1186/s13287-018-0903-4
   Costa A, 2022, INT J MOL SCI, V23, DOI 10.3390/ijms23020590
   Costa A, 2021, INT J MOL SCI, V22, DOI 10.3390/ijms22073713
   del Campo CV, 2022, CARDIOVASC RES, V118, P597, DOI 10.1093/cvr/cvab054
   Fang YH, 2021, INT J MOL SCI, V22, DOI 10.3390/ijms22010102
   Gorgun Cansu, 2019, Curr Protoc Stem Cell Biol, V48, pe76, DOI [10.1002/cpsc.76, 10.1002/cpsc.76]
   Heidari N, 2021, J CELL PHYSIOL, V236, P5906, DOI 10.1002/jcp.30275
   ImageJ, 2021, IMAGE PROCESSING ANA
   Kikuchi K, 2010, NATURE, V464, P601, DOI 10.1038/nature08804
   Kugeratski FG, 2021, NAT CELL BIOL, V23, P631, DOI 10.1038/s41556-021-00693-y
   Lam NT, 2018, CIRCULATION, V138, P412, DOI 10.1161/CIRCULATIONAHA.118.033648
   Lazzarini E, 2016, SCI REP-UK, V6, DOI 10.1038/srep29994
   Loukogeorgakis SP, 2017, STEM CELLS, V35, P1663, DOI 10.1002/stem.2553
   miRNAtap, 2022, MIRNATAP MICRORNA TA
   Murata-Hori M, 2002, MOL BIOL CELL, V13, P1099, DOI 10.1091/mbc.01-09-0467
   Narakornsak S, 2019, ACTA HISTOCHEM, V121, P72, DOI 10.1016/j.acthis.2018.10.009
   Porrello ER, 2013, P NATL ACAD SCI USA, V110, P187, DOI 10.1073/pnas.1208863110
   Porrello ER, 2011, SCIENCE, V331, P1078, DOI 10.1126/science.1200708
   Rivera C, 2018, BRIT J CANCER, V118, P1628, DOI 10.1038/s41416-018-0135-5
   Takahashi Y, 2013, J BIOTECHNOL, V165, P77, DOI 10.1016/j.jbiotec.2013.03.013
   Torrini C, 2019, CELL REP, V27, P2759, DOI 10.1016/j.celrep.2019.05.005
   Tsai SCS, 2021, INT J MOL SCI, V22, DOI 10.3390/ijms22136664
   Villa F, 2021, CANCERS, V13, DOI 10.3390/cancers13153729
   Wohlschlegel JA, 2000, SCIENCE, V290, P2309, DOI 10.1126/science.290.5500.2309
   Yin VP, 2012, DEV BIOL, V365, P319, DOI 10.1016/j.ydbio.2012.02.018
NR 40
TC 12
Z9 12
U1 0
U2 10
PU FRONTIERS MEDIA SA
PI LAUSANNE
PA AVENUE DU TRIBUNAL FEDERAL 34, LAUSANNE, CH-1015, SWITZERLAND
SN 2296-4185
J9 FRONT BIOENG BIOTECH
JI Front. Bioeng. Biotechnol.
PD JUN 8
PY 2022
VL 10
AR 902038
DI 10.3389/fbioe.2022.902038
PG 18
WC Biotechnology & Applied Microbiology; Engineering, Biomedical
WE Science Citation Index Expanded (SCI-EXPANDED)
SC Biotechnology & Applied Microbiology; Engineering
GA 2H8CP
UT WOS:000814517300001
PM 35757808
OA Green Submitted, gold
DA 2026-02-11
ER

PT J
AU Man, KY
   Brunet, MY
   Lees, R
   Peacock, B
   Cox, SC
AF Man, Kenny
   Brunet, Mathieu Y.
   Lees, Rebecca
   Peacock, Ben
   Cox, Sophie C.
TI Epigenetic Reprogramming via Synergistic Hypomethylation and Hypoxia
   Enhances the Therapeutic Efficacy of Mesenchymal Stem Cell Extracellular
   Vesicles for Bone Repair
SO INTERNATIONAL JOURNAL OF MOLECULAR SCIENCES
LA English
DT Article
DE bone; epigenetics; extracellular vesicles; tissue engineering;
   methylation; hypoxia; stem cells
ID OSTEOGENIC DIFFERENTIATION; INDUCIBLE FACTOR-1-ALPHA; GENE-EXPRESSION;
   PATHWAY; ANGIOGENESIS; METHYLATION; INHIBITION; EXOSOMES
AB Mesenchymal stem cells (MSCs) are a promising cell population for regenerative medicine applications, where paracrine signalling through the extracellular vesicles (EVs) regulates bone tissue homeostasis and development. MSCs are known to reside in low oxygen tension, which promotes osteogenic differentiation via hypoxia-inducible factor-1 alpha activation. Epigenetic reprogramming has emerged as a promising bioengineering strategy to enhance MSC differentiation. Particularly, the process of hypomethylation may enhance osteogenesis through gene activation. Therefore, this study aimed to investigate the synergistic effects of inducing hypomethylation and hypoxia on improving the therapeutic efficacy of EVs derived from human bone marrow MSCs (hBMSCs). The effects of the hypoxia mimetic agent deferoxamine (DFO) and the DNA methyltransferase inhibitor 5-azacytidine (AZT) on hBMSC viability was assessed by quantifying the DNA content. The epigenetic functionality was evaluated by assessing histone acetylation and histone methylation. hBMSC mineralisation was determined by quantifying alkaline phosphate activity, collagen production and calcium deposition. EVs were procured from AZT, DFO or AZT/DFO-treated hBMSCs over a two-week period, with EV size and concentration defined using transmission electron microscopy, nanoflow cytometry and dynamic light scattering. The effects of AZT-EVs, DFO-EVs or AZT/DFO-EVs on the epigenetic functionality and mineralisation of hBMSCs were evaluated. Moreover, the effects of hBMSC-EVs on human umbilical cord vein endothelial cells (HUVECs) angiogenesis was assessed by quantifying pro-angiogenic cytokine release. DFO and AZT caused a time-dose dependent reduction in hBMSC viability. Pre-treatment with AZT, DFO or AZT/DFO augmented the epigenetic functionality of the MSCs through increases in histone acetylation and hypomethylation. AZT, DFO and AZT/DFO pre-treatment significantly enhanced extracellular matrix collagen production and mineralisation in hBMSCs. EVs derived from AZT/DFO-preconditioned hBMSCs (AZT/DFO-EVs) enhanced the hBMSC proliferation, histone acetylation and hypomethylation when compared to EVs derived from AZT-treated, DFO-treated and untreated hBMSCs. Importantly, AZT/DFO-EVs significantly increased osteogenic differentiation and mineralisation of a secondary hBMSC population. Furthermore, AZT/DFO-EVs enhanced the pro-angiogenic cytokine release of HUVECs. Taken together, our findings demonstrate the considerable utility of synergistically inducing hypomethylation and hypoxia to improve the therapeutic efficacy of the MSC-EVs as a cell-free approach for bone regeneration.
C1 [Man, Kenny; Brunet, Mathieu Y.; Cox, Sophie C.] Univ Birmingham, Sch Chem Engn, Birmingham B15 2TT, England.
   [Lees, Rebecca; Peacock, Ben] NanoFCM Co Ltd, Nottingham NG90 6BH, England.
C3 University of Birmingham
RP Cox, SC (corresponding author), Univ Birmingham, Sch Chem Engn, Birmingham B15 2TT, England.
EM kman_888@hotmail.com; myb925@student.bham.ac.uk;
   rebecca.lees@nanofcm.com; bpeacock@nanofcm.com; s.c.cox@bham.ac.uk
RI Brunet, Mathieu/KEJ-6117-2024; Man, Kenny/HDN-3784-2022
OI lees, rebecca/0000-0001-5682-2642; Cox, Sophie/0000-0003-4746-0322; Man,
   Kenny/0000-0002-7946-9375; Peacock, Ben/0000-0002-7823-8719
FU EPSRC [EP/S016589/1]; EPSRC [EP/S016589/1] Funding Source: UKRI
FX The authors acknowledge funding from the EPSRC (EP/S016589/1).
CR Badawi Y, 2017, FRONT NEUROSCI-SWITZ, V11, DOI 10.3389/fnins.2017.00239
   Boissinot M, 2012, LEUKEMIA RES, V36, P1304, DOI 10.1016/j.leukres.2012.07.002
   Brennan MA, 2020, ADV FUNCT MATER, V30, DOI 10.1002/adfm.201909125
   Buzás EI, 2018, SEMIN IMMUNOPATHOL, V40, P453, DOI 10.1007/s00281-018-0682-0
   Cheng PZ, 2022, BIOACT MATER, V12, P185, DOI 10.1016/j.bioactmat.2021.10.021
   DICKSON K, 1994, CLIN ORTHOP RELAT R, P189
   Diomede F, 2022, BIOMEDICINES, V10, DOI 10.3390/biomedicines10020403
   Drela K, 2019, STEM CELLS INT, V2019, DOI 10.1155/2019/7012692
   Eichholz KF, 2020, STEM CELL TRANSL MED, V9, P1431, DOI 10.1002/sctm.19-0405
   Esteller M, 2002, ONCOGENE, V21, P5427, DOI 10.1038/sj.onc.1205600
   Fouse SD, 2008, CELL STEM CELL, V2, P160, DOI 10.1016/j.stem.2007.12.011
   Hankenson KD, 2011, INJURY, V42, P556, DOI 10.1016/j.injury.2011.03.035
   Hirsilä M, 2005, FASEB J, V19, P1308, DOI 10.1096/fj.04-3399fje
   Hu HF, 2021, CELL DEATH DIS, V12, DOI 10.1038/s41419-021-03430-3
   Hu Y, 2019, METABOLISM, V95, P93, DOI 10.1016/j.metabol.2019.01.009
   Huynh NCN, 2016, J CELL BIOCHEM, V117, P1384, DOI 10.1002/jcb.25429
   Ide C, 2010, BRAIN RES, V1332, P32, DOI 10.1016/j.brainres.2010.03.043
   Infante A, 2022, INT J MOL SCI, V23, DOI 10.3390/ijms23031865
   Issa JPJ, 2009, CLIN CANCER RES, V15, P3938, DOI 10.1158/1078-0432.CCR-08-2783
   Jiang YK, 2020, FRONT MED-LAUSANNE, V7, DOI 10.3389/fmed.2020.577578
   Kim HJ, 2016, BIOTECHNOL LETT, V38, P167, DOI 10.1007/s10529-015-1949-3
   Kim Y, 2016, NAT COMMUN, V7, DOI 10.1038/ncomms10347
   Lawlor L, 2019, INT J ORAL SCI, V11, DOI 10.1038/s41368-019-0053-2
   Li DQ, 2015, J INVEST DERMATOL, V135, P1676, DOI 10.1038/jid.2015.48
   Liang B, 2019, STEM CELL RES THER, V10, DOI 10.1186/s13287-019-1410-y
   Liu W, 2020, ACTA BIOMATER, V103, P196, DOI 10.1016/j.actbio.2019.12.020
   Liu XC, 2022, ACS BIOMATER SCI ENG, V8, P3576, DOI 10.1021/acsbiomaterials.2c00755
   Liu X, 2015, NUCLEIC ACIDS RES, V43, P5081, DOI 10.1093/nar/gkv379
   Lu GD, 2020, FRONT CELL DEV BIOL, V8, DOI 10.3389/fcell.2020.608521
   Luo L, 2022, BIOTECHNOL J, V17, DOI 10.1002/biot.202100401
   Ma T, 2009, BIOTECHNOL PROGR, V25, P32, DOI 10.1002/btpr.128
   Man K, 2022, J FUNCT BIOMATER, V13, DOI 10.3390/jfb13020041
   Man K, 2022, FRONT BIOENG BIOTECH, V10, DOI 10.3389/fbioe.2022.829969
   Man K, 2022, CELL TISSUE RES, V388, P565, DOI 10.1007/s00441-022-03613-0
   Man KY, 2022, INT J MOL SCI, V23, DOI 10.3390/ijms23020832
   Man K, 2021, FRONT BIOENG BIOTECH, V9, DOI 10.3389/fbioe.2021.757220
   Man K, 2021, BONE, V153, DOI 10.1016/j.bone.2021.116138
   Man K, 2021, J EXTRACELL VESICLES, V10, DOI 10.1002/jev2.12118
   Man K, 2021, INT J MOL SCI, V22, DOI 10.3390/ijms22105224
   Man K, 2020, NANOMATERIALS-BASEL, V10, DOI 10.3390/nano10091838
   Marion NW, 2006, METHOD ENZYMOL, V420, P339, DOI 10.1016/S0079-6879(06)20016-8
   Mu S, 2017, MOL MED REP, V16, P9579, DOI 10.3892/mmr.2017.7810
   Nam HJ, 2019, CURR OPIN PHYSIOL, V7, P1, DOI 10.1016/j.cophys.2018.11.007
   Oryan A, 2017, CELLS TISSUES ORGANS, V204, P59, DOI 10.1159/000469704
   Paino F, 2014, STEM CELLS, V32, P279, DOI 10.1002/stem.1544
   Qu ZH, 2008, BIOCHEM BIOPH RES CO, V370, P332, DOI 10.1016/j.bbrc.2008.03.092
   Raposo G, 2013, J CELL BIOL, V200, P373, DOI 10.1083/jcb.201211138
   Regmi S, 2019, EUR J CELL BIOL, V98, DOI 10.1016/j.ejcb.2019.04.002
   Riddle RC, 2009, J MOL MED, V87, P583, DOI 10.1007/s00109-009-0477-9
   Rohde E, 2019, CYTOTHERAPY, V21, P581, DOI 10.1016/j.jcyt.2018.12.006
   Sahoo S, 2014, CIRC RES, V114, P333, DOI 10.1161/CIRCRESAHA.114.300639
   Sato T, 2017, CSH PERSPECT MED, V7, DOI 10.1101/cshperspect.a026948
   Schipani E, 2009, J BONE MINER RES, V24, P1347, DOI [10.1359/JBMR.090602, 10.1359/jbmr.090602]
   Shao JJ, 2022, STEM CELL RES THER, V13, DOI 10.1186/s13287-022-02742-1
   Sharma A, 2014, GENE, V538, P366, DOI 10.1016/j.gene.2014.01.051
   Sharma S, 2020, GENOMICS, V112, P3615, DOI 10.1016/j.ygeno.2020.04.022
   Shrivastava S, 2021, NAT COMMUN, V12, DOI 10.1038/s41467-021-25839-2
   STEIN GS, 1990, FASEB J, V4, P3111, DOI 10.1096/fasebj.4.13.2210157
   Su PH, 2018, INT J MOL SCI, V19, DOI 10.3390/ijms19082343
   Vrtacnik P, 2015, CONNECT TISSUE RES, V56, P228, DOI 10.3109/03008207.2015.1017573
   Wajed SA, 2001, ANN SURG, V234, P10, DOI 10.1097/00000658-200107000-00003
   Wan C, 2008, P NATL ACAD SCI USA, V105, P686, DOI 10.1073/pnas.0708474105
   Wang YY, 2020, INT J NANOMED, V15, P7967, DOI 10.2147/IJN.S263756
   Wang Y, 2007, J CLIN INVEST, V117, P1616, DOI 10.1172/JCI31581
   Wu H, 2006, PEDIATR RES, V59, p21R, DOI 10.1203/01.pdr.0000203565.76028.2a
   Xin TY, 2020, WORLD J STEM CELLS, V12, P351, DOI 10.4252/wjsc.v12.i5.351
   Yamaguchi Y, 2014, BMC BIOTECHNOL, V14, DOI 10.1186/s12896-014-0105-9
   Yan XY, 2014, PLOS ONE, V9, DOI 10.1371/journal.pone.0090846
   Yu X, 2019, CELL MOL BIOL LETT, V24, DOI 10.1186/s11658-019-0191-8
   Zhai MM, 2020, ADV SCI, V7, DOI 10.1002/advs.202001334
   Zhang JY, 2022, PHARM BIOL, V60, P501, DOI 10.1080/13880209.2022.2037664
   Zhang JY, 2019, J TRANSL MED, V17, DOI 10.1186/s12967-019-2078-x
   Zhou GS, 2009, CYTOTECHNOLOGY, V60, P11, DOI 10.1007/s10616-009-9203-2
   Zou D, 2011, CELL PROLIFERAT, V44, P234, DOI 10.1111/j.1365-2184.2011.00747.x
NR 74
TC 20
Z9 20
U1 0
U2 20
PU MDPI
PI BASEL
PA ST ALBAN-ANLAGE 66, CH-4052 BASEL, SWITZERLAND
SN 1661-6596
EI 1422-0067
J9 INT J MOL SCI
JI Int. J. Mol. Sci.
PD APR
PY 2023
VL 24
IS 8
AR 7564
DI 10.3390/ijms24087564
PG 20
WC Biochemistry & Molecular Biology; Chemistry, Multidisciplinary
WE Science Citation Index Expanded (SCI-EXPANDED)
SC Biochemistry & Molecular Biology; Chemistry
GA E7SG9
UT WOS:000977492600001
PM 37108726
OA Green Submitted, gold
DA 2026-02-11
ER

PT J
AU Zhou, H
   Li, X
   Yin, Y
   He, XT
   An, Y
   Tian, BM
   Hong, YL
   Wu, LA
   Chen, FM
AF Zhou, Huan
   Li, Xuan
   Yin, Yuan
   He, Xiao-Tao
   An, Ying
   Tian, Bei-Min
   Hong, Yong-Long
   Wu, Li-An
   Chen, Fa-Ming
TI The proangiogenic effects of extracellular vesicles secreted by dental
   pulp stem cells derived from periodontally compromised teeth
SO STEM CELL RESEARCH & THERAPY
LA English
DT Article
DE Inflammation; Periodontitis; Dental pulp stem cells; Extracellular
   vesicles; Angiogenesis
ID STEM/PROGENITOR CELLS; EXOSOMES; DIFFERENTIATION; ANGIOGENESIS;
   REGENERATION; MECHANISMS; MICROVESICLES; REPAIR; AKT
AB Background Although dental pulp stem cells (DPSCs) isolated from periodontally compromised teeth (P-DPSCs) have been demonstrated to retain pluripotency and regenerative potential, their use as therapeutics remains largely unexplored. In this study, we investigated the proangiogenic effects of extracellular vesicles (EVs) secreted by P-DPSCs using in vitro and in vivo testing models. Methods Patient-matched DPSCs derived from periodontally healthy teeth (H-DPSCs) were used as the control for P-DPSCs. Conditioned media (CMs) derived from H-DPSCs and P-DPSCs (H-CM and P-CM), CMs derived from both cell types pretreated with the EV secretion blocker GW4869 (H-GW and P-GW), and EVs secreted by H-DPSCs and P-DPSCs (H-EVs and P-EVs) were prepared to test their proangiogenic effects on endothelial cells (ECs). Cell proliferation, migration, and tube formation were assessed using the Cell Counting Kit-8 (CCK-8), transwell/scratch wound healing, and Matrigel assays, respectively. Specifically, quantitative reverse transcriptase-polymerase chain reaction (qRT-PCR) and western blot analysis were used to examine the expression levels of angiogenesis-related genes/proteins in ECs in response to EV-based incubation. Finally, a full-thickness skin defect model was applied to test the effects of EVs on wound healing and new vessel formation. Results Both H-CM and P-CM promoted EC angiogenesis, but the proangiogenic effects were compromised when ECs were incubated in H-GW and P-GW, wherein the EV secretion was blocked by pretreatment with GW4869. In EV-based incubations, although both H-EVs and P-EVs were found to enhance the angiogenesis-related activities of ECs, P-EVs exerted a more robust potential to stimulate EC proliferation, migration, and tube formation. In addition, P-EVs led to higher expression levels of angiogenesis-related genes/proteins in ECs than H-EVs. Similarly, both P-EVs and H-EVs were found to accelerate wound healing and promote vascularization across skin defects in mice, but wounds treated with P-EVs resulted in a quicker healing outcome and enhanced new vessel formation. Conclusions The findings of the present study provide additional evidence that P-DPSCs derived from periodontally diseased teeth represent a potential source of cells for research and therapeutic use. Particularly, the proangiogenic effects of P-EVs suggest that P-DPSCs may be used to promote new vessel formation in cellular therapy and regenerative medicine.
C1 [Zhou, Huan; Li, Xuan; Yin, Yuan; He, Xiao-Tao; An, Ying; Tian, Bei-Min; Wu, Li-An; Chen, Fa-Ming] Fourth Mil Med Univ, State Key Lab Mil Stomatol, Natl Clin Res Ctr Oral Dis, Sch Stomatol, Xian 710032, Shaanxi, Peoples R China.
   [Hong, Yong-Long] Southern Med Univ, Shenzhen Hosp, Stomatol Ctr, Shenzhen, Guangdong, Peoples R China.
C3 Air Force Medical University; Southern Medical University - China
RP Wu, LA; Chen, FM (corresponding author), Fourth Mil Med Univ, State Key Lab Mil Stomatol, Natl Clin Res Ctr Oral Dis, Sch Stomatol, Xian 710032, Shaanxi, Peoples R China.; Hong, YL (corresponding author), Southern Med Univ, Shenzhen Hosp, Stomatol Ctr, Shenzhen, Guangdong, Peoples R China.
EM ylhong93@163.com; lianwu@fmmu.edu.cn; cfmsunhh@fmmu.edu.cn
RI ; Li, Xuan/OON-0651-2025; He, Xiaotao/ADB-7843-2022; Yin,
   Yuan/GYU-7196-2022
OI Chen, Fa-Ming/0000-0002-8398-2104; He, Xiaotao/0000-0002-3767-4610; Yin,
   Yuan/0000-0003-3359-4282
FU National Natural Science Foundation of China [81970947, 81530050,
   81771095, 81700971, 81800971]; Shaanxi Key Scientific and Technological
   Innovation Team [2017KCT-32]; Changjiang Scholars Program of the
   Ministry of Education of the People's Republic of China
FX This study was supported by the National Natural Science Foundation of
   China (81970947, 81530050, 81771095, 81700971 and 81800971), the Shaanxi
   Key Scientific and Technological Innovation Team (2017KCT-32), and the
   Changjiang Scholars Program of the Ministry of Education of the People's
   Republic of China (2016).
CR Alge DL, 2010, J TISSUE ENG REGEN M, V4, P73, DOI 10.1002/term.220
   Alongi DJ, 2010, REGEN MED, V5, P617, DOI 10.2217/RME.10.30
   Aranha AMF, 2010, J ENDODONT, V36, P1633, DOI 10.1016/j.joen.2010.05.013
   Barrachina L, 2020, STEM CELL RES THER, V11, DOI 10.1186/s13287-020-1571-8
   BERGENHOLTZ G, 1978, J CLIN PERIODONTOL, V5, P59, DOI 10.1111/j.1600-051X.1978.tb01907.x
   Börger V, 2017, INT J MOL SCI, V18, DOI 10.3390/ijms18071450
   Botelho J, 2017, ANN MED, V49, P644, DOI 10.1080/07853890.2017.1347705
   Bruno S, 2013, PEDIATR NEPHROL, V28, P2249, DOI 10.1007/s00467-013-2413-z
   Carmeliet P, 2000, NAT MED, V6, P389, DOI 10.1038/74651
   Carrero R, 2012, STEM CELL REV REP, V8, P905, DOI 10.1007/s12015-012-9364-9
   Chen CY, 2018, THERANOSTICS, V8, P1607, DOI 10.7150/thno.22958
   d'Aquino R, 2009, EUR CELLS MATER, V18, P75, DOI 10.22203/eCM.v018a07
   Feng GJ, 2016, IN VITRO CELL DEV-AN, V52, P1001, DOI 10.1007/s11626-016-0070-9
   Gharaei MA, 2018, STEM CELL RES THER, V9, DOI 10.1186/s13287-018-0815-3
   Gnecchi M, 2005, NAT MED, V11, P367, DOI 10.1038/nm0405-367
   Gonzalez-King H, 2017, STEM CELLS, V35, P1747, DOI 10.1002/stem.2618
   Hayes H Jr, 1977, J Dermatol Surg Oncol, V3, P188
   He M, 2014, LAB CHIP, V14, P3773, DOI 10.1039/c4lc00662c
   Hilkens P, 2014, STEM CELL RES, V12, P778, DOI 10.1016/j.scr.2014.03.008
   Hong PY, 2019, STEM CELL RES THER, V10, DOI 10.1186/s13287-019-1358-y
   Hu JC, 2016, STEM CELL RES THER, V7, DOI 10.1186/s13287-016-0362-8
   Hu Y, 2018, THERANOSTICS, V8, P169, DOI 10.7150/thno.21234
   Huang AHC, 2009, J ENDODONT, V35, P673, DOI 10.1016/j.joen.2009.01.019
   Huang CC, 2016, BIOMATERIALS, V111, P103, DOI 10.1016/j.biomaterials.2016.09.029
   Li JB, 2021, CONNECT TISSUE RES, V62, P277, DOI 10.1080/03008207.2019.1694010
   Liao J, 2011, J ENDODONT, V37, P1217, DOI 10.1016/j.joen.2011.05.022
   Liu XL, 2017, INT J BIOL SCI, V13, P232, DOI 10.7150/ijbs.16951
   Lou GH, 2017, EXP MOL MED, V49, DOI 10.1038/emm.2017.63
   Ma LS, 2019, AGING DIS, V10, P793, DOI 10.14336/AD.2018.0729
   Mathew SA, 2020, CELL MOL LIFE SCI, V77, P253, DOI 10.1007/s00018-019-03268-1
   Matsushita K, 1999, INFECT IMMUN, V67, P1633
   Mead B, 2017, STEM CELLS, V35, P61, DOI 10.1002/stem.2398
   Meirelles LD, 2009, CYTOKINE GROWTH F R, V20, P419, DOI 10.1016/j.cytogfr.2009.10.002
   Mendt M, 2018, JCI INSIGHT, V3, DOI 10.1172/jci.insight.99263
   Nakashima M, 2011, Adv Dent Res, V23, P313, DOI 10.1177/0022034511405323
   Nakashima M, 2009, CYTOKINE GROWTH F R, V20, P435, DOI 10.1016/j.cytogfr.2009.10.012
   Pack A R, 1999, J N Z Soc Periodontol, P9
   Phinney DG, 2017, STEM CELLS, V35, P851, DOI 10.1002/stem.2575
   Piva E, 2017, J ENDODONT, V43, P568, DOI 10.1016/j.joen.2016.11.018
   Pricola KL, 2009, J CELL BIOCHEM, V108, P577, DOI 10.1002/jcb.22289
   Radosinska J, 2017, ADV EXP MED BIOL, V998, P221, DOI 10.1007/978-981-10-4397-0_15
   Rani S, 2015, MOL THER, V23, P812, DOI 10.1038/mt.2015.44
   Ren S, 2019, STEM CELL RES THER, V10, DOI 10.1186/s13287-019-1152-x
   Risau W, 1997, NATURE, V386, P671, DOI 10.1038/386671a0
   Rong XL, 2019, STEM CELL RES THER, V10, DOI 10.1186/s13287-019-1204-2
   Rosca AM, 2017, CURR STEM CELL RES T, V12, P134, DOI 10.2174/1574888X10666151026115320
   Sun HH, 2014, BIOMATERIALS, V35, P9459, DOI 10.1016/j.biomaterials.2014.08.003
   Thery Clotilde, 2006, Curr Protoc Cell Biol, VChapter 3, DOI 10.1002/0471143030.cb0322s30
   Tomasello L, 2017, STEM CELL RES THER, V8, DOI 10.1186/s13287-017-0633-z
   Trajkovic K, 2008, SCIENCE, V319, P1244, DOI 10.1126/science.1153124
   Tran-Hung L, 2006, J DENT RES, V85, P819, DOI 10.1177/154405910608500908
   Viswanathan S, 2019, CYTOTHERAPY, V21, P1019, DOI 10.1016/j.jcyt.2019.08.002
   Wang K, 2017, STEM CELL TRANSL MED, V6, P209, DOI 10.5966/sctm.2015-0386
   Wang ZY, 2010, J ENDODONT, V36, P820, DOI 10.1016/j.joen.2010.02.003
   Werle SB, 2016, CLIN ORAL INVEST, V20, P75, DOI 10.1007/s00784-015-1477-5
   Yang XC, 2012, J CELL BIOCHEM, V113, P669, DOI 10.1002/jcb.23396
   Yu B, 2014, INT J MOL SCI, V15, P4142, DOI 10.3390/ijms15034142
   Zhang JY, 2015, J TRANSL MED, V13, DOI 10.1186/s12967-015-0417-0
   Zhang KY, 2018, ACS APPL MATER INTER, V10, P30081, DOI 10.1021/acsami.8b08449
   Zhang WB, 2006, TISSUE ENG, V12, P2813, DOI 10.1089/ten.2006.12.2813
   Zhao LF, 2019, STEM CELL RES THER, V10, DOI 10.1186/s13287-019-1227-8
NR 61
TC 58
Z9 65
U1 1
U2 33
PU BMC
PI LONDON
PA CAMPUS, 4 CRINAN ST, LONDON N1 9XW, ENGLAND
EI 1757-6512
J9 STEM CELL RES THER
JI Stem Cell Res. Ther.
PD MAR 6
PY 2020
VL 11
IS 1
AR 110
DI 10.1186/s13287-020-01614-w
PG 18
WC Cell & Tissue Engineering; Cell Biology; Medicine, Research &
   Experimental
WE Science Citation Index Expanded (SCI-EXPANDED)
SC Cell Biology; Research & Experimental Medicine
GA KT5DE
UT WOS:000519033400002
PM 32143712
OA Green Submitted, gold
DA 2026-02-11
ER

PT J
AU Cruz-Pavlovich, FJS
   Bolaños-Chang, AJ
   Del Rio-Murillo, XI
   Aranda-Preciado, GA
   Razura-Ruiz, EM
   Santos, A
   Navarro-Partida, J
AF Cruz-Pavlovich, Francisco J. Santa
   Bolanos-Chang, Andres J.
   Del Rio-Murillo, Ximena I.
   Aranda-Preciado, Guillermo A.
   Razura-Ruiz, Esmeralda M.
   Santos, Arturo
   Navarro-Partida, Jose
TI Beyond Vision: An Overview of Regenerative Medicine and Its Current
   Applications in Ophthalmological Care
SO CELLS
LA English
DT Review
DE regenerative medicine; stem cells; exosomes; scaffolds; gene therapy;
   ophthalmology; clinical trials
ID PLURIPOTENT STEM-CELLS; MESENCHYMAL STROMAL CELLS; GENE-THERAPY; MACULAR
   DEGENERATION; CLINICAL-TRIAL; FOLLOW-UP; DRY EYE; CORNEAL
   RECONSTRUCTION; HEMATOPOIETIC STEM; TERATOMA FORMATION
AB Regenerative medicine (RM) has emerged as a promising and revolutionary solution to address a range of unmet needs in healthcare, including ophthalmology. Moreover, RM takes advantage of the body's innate ability to repair and replace pathologically affected tissues. On the other hand, despite its immense promise, RM faces challenges such as ethical concerns, host-related immune responses, and the need for additional scientific validation, among others. The primary aim of this review is to present a high-level overview of current strategies in the domain of RM (cell therapy, exosomes, scaffolds, in vivo reprogramming, organoids, and interspecies chimerism), centering around the field of ophthalmology. A search conducted on clinicaltrials.gov unveiled a total of at least 209 interventional trials related to RM within the ophthalmological field. Among these trials, there were numerous early-phase studies, including phase I, I/II, II, II/III, and III trials. Many of these studies demonstrate potential in addressing previously challenging and degenerative eye conditions, spanning from posterior segment pathologies like Age-related Macular Degeneration and Retinitis Pigmentosa to anterior structure diseases such as Dry Eye Disease and Limbal Stem Cell Deficiency. Notably, these therapeutic approaches offer tailored solutions specific to the underlying causes of each pathology, thus allowing for the hopeful possibility of bringing forth a treatment for ocular diseases that previously seemed incurable and significantly enhancing patients' quality of life. As advancements in research and technology continue to unfold, future objectives should focus on ensuring the safety and prolonged viability of transplanted cells, devising efficient delivery techniques, etc.
C1 [Cruz-Pavlovich, Francisco J. Santa; Bolanos-Chang, Andres J.; Del Rio-Murillo, Ximena I.; Razura-Ruiz, Esmeralda M.; Santos, Arturo; Navarro-Partida, Jose] Escuela Med & Ciencias Salud, Tecnol Monterrey, Monterrey 64849, Mexico.
   [Aranda-Preciado, Guillermo A.] Inst Oftalmol Guillermo Avalos Urzua, Guadalajara 44260, Mexico.
C3 Tecnologico de Monterrey
RP Navarro-Partida, J (corresponding author), Escuela Med & Ciencias Salud, Tecnol Monterrey, Monterrey 64849, Mexico.
EM fspavlovich@gmail.com; andres.jbc98@gmail.com; ximena.drm@gmail.com;
   tony-aranda@hotmail.com; esmi44@outlook.com; arturo.santos@tec.mx;
   josenavarro@tec.mx
OI Santa Cruz Pavlovich, Francisco Javier/0000-0003-1648-388X; Del Rio
   Murillo, Ximena Itzel/0009-0003-7665-2873; Bolanos,
   Anes/0000-0003-2762-5281
CR Abbott A, 2013, NATURE, V499, P390, DOI 10.1038/499390a
   Abdallah BM, 2019, BIOL PROCED ONLINE, V21, DOI 10.1186/s12575-019-0091-3
   Aguiar FS, 2020, STEM CELL RES THER, V11, DOI 10.1186/s13287-020-01675-x
   Ahearne M, 2020, ADV FUNCT MATER, V30, DOI 10.1002/adfm.201908996
   Aketa N, 2023, OCUL SURF, V29, P220, DOI 10.1016/j.jtos.2023.05.008
   Aksoy I, 2021, STEM CELL REP, V16, P56, DOI 10.1016/j.stemcr.2020.12.004
   Al Abbar A, 2020, BIORESEARCH OPEN ACC, V9, P121, DOI 10.1089/biores.2019.0046
   Al-Ghadban S, 2020, PHYSIOLOGY, V35, P125, DOI 10.1152/physiol.00021.2019
   Aleman Tomas S, 2022, Ophthalmology, V129, P1177, DOI 10.1016/j.ophtha.2022.06.006
   Del Barrio JLA, 2018, AM J OPHTHALMOL, V186, P47, DOI 10.1016/j.ajo.2017.10.026
   del Barrio JLA, 2017, CORNEA, V36, P952, DOI 10.1097/ICO.0000000000001228
   Alvarez K, 2009, MATERIALS, V2, P790, DOI 10.3390/ma2030790
   Anguela XM, 2019, ANNU REV MED, V70, P273, DOI 10.1146/annurev-med-012017-043332
   Anokye-Danso F, 2011, CELL STEM CELL, V8, P376, DOI 10.1016/j.stem.2011.03.001
   Aronowitz JA, 2015, SPRINGERPLUS, V4, DOI 10.1186/s40064-015-1509-2
   Arslan-Yildiz A, 2016, BIOFABRICATION, V8, DOI 10.1088/1758-5090/8/1/014103
   Azzopardi JI, 2018, Stem Cell Discovery, V08, P1, DOI [10.4236/scd.2018.81001, 10.4236/scd.2018.81001, DOI 10.4236/SCD.2018.81001]
   Bain BJ, 2003, BRIT J HAEMATOL, V121, P949, DOI 10.1046/j.1365-2141.2003.04329.x
   Baldari S, 2017, INT J MOL SCI, V18, DOI 10.3390/ijms18102087
   Bara JJ, 2014, STEM CELLS, V32, P1713, DOI 10.1002/stem.1649
   Basu A, 2021, CLIN EPIGENETICS, V13, DOI 10.1186/s13148-021-01131-4
   Beltrami C, 2017, MOL THER, V25, P679, DOI 10.1016/j.ymthe.2016.12.022
   Bennett J, 2016, LANCET, V388, P661, DOI 10.1016/S0140-6736(16)30371-3
   Bhardwaj R, 2021, SCI REP-UK, V11, DOI 10.1038/s41598-021-91272-6
   Bhartiya D, 2023, FRONT CELL DEV BIOL, V10, DOI 10.3389/fcell.2022.1061022
   Bhasin A, 2012, J STEM CELLS REGEN, V8, pP181
   Bhat S, 2021, SCI REP-UK, V11, DOI 10.1038/s41598-021-83088-1
   Bilic J, 2012, STEM CELLS, V30, P33, DOI 10.1002/stem.700
   Biousse V, 2021, J NEURO-OPHTHALMOL, V41, P309, DOI 10.1097/WNO.0000000000001367
   Bobba S, 2018, EXP EYE RES, V177, P65, DOI 10.1016/j.exer.2018.07.019
   Bonnet D, 2003, CLIN EXP MED, V3, P140, DOI 10.1007/s10238-003-0017-9
   Brougham CM, 2017, ADV HEALTHC MATER, V6, DOI 10.1002/adhm.201700598
   Brown C, 2022, STEM CELL RES THER, V13, DOI 10.1186/s13287-022-02828-w
   Bunnell BA, 2008, METHODS, V45, P115, DOI 10.1016/j.ymeth.2008.03.006
   Burillon C, 2012, INVEST OPHTH VIS SCI, V53, P1325, DOI 10.1167/iovs.11-7744
   Calonge M, 2019, TRANSL RES, V206, P18, DOI 10.1016/j.trsl.2018.11.003
   Campbell JDM, 2019, STEM CELL TRANSL MED, V8, P323, DOI 10.1002/sctm.18-0140
   Campochiaro PA, 2017, HUM GENE THER, V28, P99, DOI 10.1089/hum.2016.117
   Caras IW, 2021, STEM CELL TRANSL MED, V10, P1581, DOI 10.1002/sctm.21-0239
   Cehajic-Kapetanovic J, 2020, NAT MED, V26, P354, DOI 10.1038/s41591-020-0763-1
   Chan BP, 2008, EUR SPINE J, V17, pS467, DOI 10.1007/s00586-008-0745-3
   Chang YJ, 2014, CYTOTHERAPY, V16, P560, DOI 10.1016/j.jcyt.2013.10.009
   Charitos IA, 2021, STEM CELLS INT, V2021, DOI 10.1155/2021/9978837
   Chawla D, 2020, INT J BIOL MACROMOL, V144, P560, DOI 10.1016/j.ijbiomac.2019.12.127
   Chen FH, 2007, PRINCIPLES OF TISSUE ENGINEERING, 3RD EDITION, P823, DOI 10.1016/B978-012370615-7/50059-7
   Chen JC, 2022, FRONT BIOENG BIOTECH, V9, DOI 10.3389/fbioe.2021.811971
   Chia WK, 2021, FRONT PEDIATR, V9, DOI 10.3389/fped.2021.615508
   Ciccocioppo R, 2019, INTERN EMERG MED, V14, P911, DOI 10.1007/s11739-019-02126-z
   Clevers H, 2016, CELL, V165, P1586, DOI 10.1016/j.cell.2016.05.082
   Constable IJ, 2016, EBIOMEDICINE, V14, P168, DOI 10.1016/j.ebiom.2016.11.016
   Constable IJ, 2016, ASIA-PAC J OPHTHALMO, V5, P300, DOI 10.1097/APO.0000000000000222
   Cox DBT, 2015, NAT MED, V21, P121, DOI 10.1038/nm.3793
   Craig JP, 2017, OCUL SURF, V15, P276, DOI 10.1016/j.jtos.2017.05.008
   da Cruz L, 2018, NAT BIOTECHNOL, V36, P1, DOI 10.1038/nbt.4114
   Danova-Alt R, 2012, PLOS ONE, V7, DOI 10.1371/journal.pone.0034899
   De Pieri A, 2021, NPJ REGEN MED, V6, DOI 10.1038/s41536-021-00133-3
   Dominici M, 2006, CYTOTHERAPY, V8, P315, DOI 10.1080/14653240600855905
   Dwivedi S., 2022, Biotechnology in Healthcare, P147
   El Bassit G, 2017, ENDOCRINOLOGY, V158, P183, DOI 10.1210/en.2016-1819
   El Zarif M, 2021, CORNEA, V40, P741, DOI 10.1097/ICO.0000000000002646
   El Zarif M, 2020, INVEST OPHTH VIS SCI, V61, DOI 10.1167/iovs.61.4.22
   El-Badawy A, 2016, SCI REP-UK, V6, DOI 10.1038/srep37801
   El-Kadiry AE, 2021, FRONT MED-LAUSANNE, V8, DOI 10.3389/fmed.2021.756029
   ema.europa, Holoclar
   Enzo Maria V., 2020, Regenerative Medicine, P4
   Fernandes RAB, 2023, RETINA-J RET VIT DIS, V43, P263, DOI 10.1097/IAE.0000000000003655
   Ferrari D, 2018, RESULTS PROBL CELL D, V66, P307, DOI 10.1007/978-3-319-93485-3_14
   Fischer MD, 2020, JAMA OPHTHALMOL, V138, P643, DOI 10.1001/jamaophthalmol.2020.1032
   Fischer MD, 2020, RETINA-J RET VIT DIS, V40, P160, DOI 10.1097/IAE.0000000000002360
   Fukuchi Y, 2004, STEM CELLS, V22, P649, DOI 10.1634/stemcells.22-5-649
   Ghazi NG, 2016, HUM GENET, V135, P327, DOI 10.1007/s00439-016-1637-y
   Ghoraba HH, 2022, CLIN OPHTHALMOL, V16, P1753, DOI 10.2147/OPTH.S364200
   Golchin A, 2021, ADV EXP MED BIOL, V1312, P19, DOI 10.1007/5584_2020_592
   Goldstein G, 2006, CURR MED CHEM, V13, P1249, DOI 10.2174/092986706776872998
   González-Andrades M, 2017, BMJ OPEN, V7, DOI 10.1136/bmjopen-2017-016487
   Guillot PV, 2006, SEMIN REPROD MED, V24, P340, DOI 10.1055/s-2006-952149
   Gunda Sriram, 2008, P399, DOI 10.1007/978-1-59745-375-2_21
   Han FX, 2020, FRONT BIOENG BIOTECH, V8, DOI 10.3389/fbioe.2020.00083
   Han QF, 2022, MOL CANCER, V21, DOI 10.1186/s12943-022-01671-0
   Hawley RG, 2006, METHOD ENZYMOL, V419, P149, DOI 10.1016/S0076-6879(06)19007-2
   Heffernan Corey, 2011, J Stem Cells, V6, P109
   Ho AC, 2022, INVEST OPHTH VIS SCI, V63
   Huang S, 2015, J ORTHOP TRANSL, V3, P26, DOI 10.1016/j.jot.2014.07.005
   Huang X, 2021, NAT NANOTECHNOL, V16, P214, DOI 10.1038/s41565-020-00813-z
   Huangfu DW, 2008, NAT BIOTECHNOL, V26, P795, DOI 10.1038/nbt1418
   Ilic D, 2017, STEM CELLS, V35, P17, DOI 10.1002/stem.2450
   Ishii Tetsuya, 2014, World J Stem Cells, V6, P404, DOI 10.4252/wjsc.v6.i4.404
   Jacques E, 2020, CTS-CLIN TRANSL SCI, V13, P440, DOI 10.1111/cts.12736
   Jaenisch R, 2003, NAT GENET, V33, P245, DOI 10.1038/ng1089
   Jiang YT, 2022, CELL TRANSPLANT, V31, DOI 10.1177/09636897221133818
   Jiménez-Beltrán MA, 2022, POLYMERS-BASEL, V14, DOI 10.3390/polym14122448
   Jing H, 2018, TRANSL RES, V196, P1, DOI 10.1016/j.trsl.2018.01.005
   Johnson AA, 2012, REJUV RES, V15, P483, DOI 10.1089/rej.2012.1324
   Kaminska Agnieszka, 2023, Int J Environ Res Public Health, V20, DOI [10.3390/ijerph20043594, 10.3390/ijerph20043594]
   Kang JM, 2021, MED CLIN N AM, V105, P493, DOI 10.1016/j.mcna.2021.01.004
   Kashani AH, 2021, TRANSL VIS SCI TECHN, V10, DOI 10.1167/tvst.10.10.13
   Kashani AH, 2018, SCI TRANSL MED, V10, DOI 10.1126/scitranslmed.aao4097
   Kate A, 2022, FRONT MED-LAUSANNE, V9, DOI 10.3389/fmed.2022.836009
   Kels BD, 2015, CLIN DERMATOL, V33, P140, DOI 10.1016/j.clindermatol.2014.10.006
   Kim S, 2019, ADV THER-GERMANY, V2, DOI 10.1002/adtp.201800087
   Kim YJ, 2018, CORNEA, V37, P76, DOI 10.1097/ICO.0000000000001409
   Kinoshita S, 2018, NEW ENGL J MED, V378, P995, DOI 10.1056/NEJMoa1712770
   Klich I., 2009, Blood, V114, P1484, DOI [10.1182/blood.V114.22.1484.1484, DOI 10.1182/BLOOD.V114.22.1484.1484]
   Kolios G, 2013, RESPIRATION, V85, P3, DOI 10.1159/000345615
   Kolli S, 2014, STEM CELLS, V32, P2135, DOI 10.1002/stem.1694
   Kolli S, 2010, STEM CELLS, V28, P597, DOI 10.1002/stem.276
   Kormann MSD, 2011, NAT BIOTECHNOL, V29, P154, DOI 10.1038/nbt.1733
   Kucia M, 2006, LEUKEMIA, V20, P857, DOI 10.1038/sj.leu.2404171
   Kumar D, 2017, CELL BIOL TOXICOL, V33, P99, DOI 10.1007/s10565-016-9370-9
   Lee BC, 2021, J CLIN MED, V10, DOI 10.3390/jcm10040711
   Lee JY, 2020, INT J STEM CELLS, V13, P1, DOI 10.15283/ijsc19127
   Lee MO, 2013, P NATL ACAD SCI USA, V110, pE3281, DOI 10.1073/pnas.1303669110
   Li NW, 2018, INTEGR BIOL-UK, V10, DOI 10.1039/c8ib00116b
   Li SY, 2021, CELL PROLIFERAT, V54, DOI 10.1111/cpr.13100
   Li SF, 2020, INT J OPHTHALMOL-CHI, V13, P1493, DOI 10.18240/ijo.2020.09.23
   Liao Han-Tsung, 2014, World J Stem Cells, V6, P288, DOI 10.4252/wjsc.v6.i3.288
   Limoli PG, 2018, JOVE-J VIS EXP, DOI 10.3791/56469
   Liu WQ, 2022, INT J MOL SCI, V23, DOI 10.3390/ijms23094883
   Liu Y, 2018, CELL DISCOV, V4, DOI 10.1038/s41421-018-0053-y
   Liu Y, 2017, STEM CELL RES THER, V8, DOI 10.1186/s13287-017-0661-8
   Loukogeorgakis SP, 2017, STEM CELLS, V35, P1663, DOI 10.1002/stem.2553
   Lu Y., 2020, Ph.D. Thesis
   Lu YF, 2019, ANN TRANSL MED, V7, DOI 10.21037/atm.2019.10.13
   Lu YC, 2020, NATURE, V588, P124, DOI 10.1038/s41586-020-2975-4
   Ma CC, 2020, BIOTECHNOL ADV, V40, DOI 10.1016/j.biotechadv.2019.107502
   MacLaren RE, 2014, LANCET, V383, P1129, DOI 10.1016/S0140-6736(13)62117-0
   Maguire AM, 2008, NEW ENGL J MED, V358, P2240, DOI 10.1056/NEJMoa0802315
   Mane P, 2021, J ANAT SOC INDIA, V70, P136, DOI 10.4103/jasi.jasi_100_21
   Mao AS, 2015, P NATL ACAD SCI USA, V112, P14452, DOI 10.1073/pnas.1508520112
   Marcus AJ, 2008, J CELL MOL MED, V12, P730, DOI 10.1111/j.1582-4934.2008.00221.x
   Martello G, 2014, ANNU REV CELL DEV BI, V30, P647, DOI 10.1146/annurev-cellbio-100913-013116
   Martí J, 2004, BRIT J HAEMATOL, V124, P557, DOI 10.1046/j.1365-2141.2003.04799.x
   Matsu-ura T, 2016, STEM CELL RES THER, V7, DOI 10.1186/s13287-016-0286-3
   McCormick JB, 2010, J CARDIOVASC TRANSL, V3, P122, DOI 10.1007/s12265-009-9155-0
   Mead B, 2017, STEM CELL TRANSL MED, V6, P1273, DOI 10.1002/sctm.16-0428
   Mehat MS, 2018, OPHTHALMOLOGY, V125, P1765, DOI 10.1016/j.ophtha.2018.04.037
   Miotti G, 2021, WORLD J STEM CELLS, V13, DOI 10.4252/wjsc.v13.i5.366
   Miyanishi M, 2013, STEM CELL REP, V1, P198, DOI 10.1016/j.stemcr.2013.07.001
   Mohamed-Ahmed S, 2018, STEM CELL RES THER, V9, DOI 10.1186/s13287-018-0914-1
   Moller-Hansen M, 2021, OCUL SURF, V19, P43, DOI 10.1016/j.jtos.2020.11.013
   Murphy MB, 2013, EXP MOL MED, V45, DOI 10.1038/emm.2013.94
   Muthu Sathish, 2021, Stem Cell Investig, V8, P7, DOI [10.21037/sci-2020-037, 10.21037/sci-2020-037]
   Nagamura-Inoue Tokiko, 2014, World J Stem Cells, V6, P195, DOI 10.4252/wjsc.v6.i2.195
   Newman NJ, 2021, OPHTHALMOLOGY, V128, P649, DOI 10.1016/j.ophtha.2020.12.012
   Nguyen QD, 2012, EYE, V26, P1099, DOI 10.1038/eye.2012.106
   Nicholls H, 2013, CELL STEM CELL, V13, P143, DOI 10.1016/j.stem.2013.07.003
   Nikolova MP, 2019, BIOACT MATER, V4, P271, DOI 10.1016/j.bioactmat.2019.10.005
   Nishida K, 2004, NEW ENGL J MED, V351, P1187, DOI 10.1056/NEJMoa040455
   Nittala MG, 2021, OPHTHALMOL RETINA, V5, P32, DOI 10.1016/j.oret.2020.06.012
   Noguchi H, 2015, CELL DEATH DIFFER, V22, P145, DOI 10.1038/cdd.2014.132
   Noguchi H, 2018, INT J MOL SCI, V19, DOI 10.3390/ijms19040930
   Ntege EH, 2020, REGEN THER, V14, P136, DOI 10.1016/j.reth.2020.01.004
   O'Donoghue K, 2004, BEST PRACT RES CL OB, V18, P853, DOI 10.1016/j.bpobgyn.2004.06.010
   Ocampo A, 2016, CELL, V167, P1719, DOI 10.1016/j.cell.2016.11.052
   Ofenbauer A, 2019, CURR OPIN CELL BIOL, V61, P9, DOI 10.1016/j.ceb.2019.06.002
   Oie Y, 2021, JPN J OPHTHALMOL, V65, P169, DOI 10.1007/s10384-021-00821-z
   Oliveira MS, 2015, WORLD J STEM CELLS, V7, P769, DOI 10.4252/wjsc.v7.i4.769
   Oner A, 2018, CELL REPROGRAM, V20, P329, DOI 10.1089/cell.2018.0045
   Öner A, 2018, TURK OFTALMOL DERG, V48, P33, DOI 10.4274/tjo.89972
   Oner A, 2016, STEM CELL RES THER, V7, DOI 10.1186/s13287-016-0432-y
   Ovsianikov A, 2018, TRENDS BIOTECHNOL, V36, P348, DOI 10.1016/j.tibtech.2018.01.005
   Özmert E, 2020, STEM CELL RES THER, V11, DOI 10.1186/s13287-020-01870-w
   Pan DY, 2019, J CHEM NEUROANAT, V96, P134, DOI 10.1016/j.jchemneu.2019.01.006
   Park SS, 2015, INVEST OPHTH VIS SCI, V56, P81, DOI 10.1167/iovs.14-15415
   Parker MA, 2022, AM J OPHTHALMOL, V240, P285, DOI 10.1016/j.ajo.2022.02.013
   Perez-Puyana V, 2020, POLYMERS-BASEL, V12, DOI 10.3390/polym12071566
   Hsia GSP, 2021, STEM CELLS INT, V2021, DOI 10.1155/2021/6632160
   Piri N, 2021, TAIWAN J OPHTHALMOL, V11, P348, DOI 10.4103/tjo.tjo_47_21
   Pittenger MF, 1999, SCIENCE, V284, P143, DOI 10.1126/science.284.5411.143
   Purwaningrum M, 2021, J VET SCI, V22, DOI 10.4142/jvs.2021.22.e74
   Nguyen QD, 2012, INVEST OPHTH VIS SCI, V53, P7666, DOI 10.1167/iovs.12-9961
   Rahayu T, 2022, CLIN EPIDEMIOL GLOB, V15, DOI 10.1016/j.cegh.2022.101039
   Rakoczy EP, 2019, AM J OPHTHALMOL, V204, P113, DOI 10.1016/j.ajo.2019.03.006
   Rakoczy EP, 2015, LANCET, V386, P2395, DOI 10.1016/S0140-6736(15)00345-1
   Ramírez BE, 2015, BIOMED RES INT, V2015, DOI 10.1155/2015/408495
   Gonçalves GAR, 2017, EINSTEIN-SAO PAULO, V15, P369, DOI [10.1590/S1679-45082017RB4024, 10.1590/s1679-45082017rb4024]
   Rao VK, 2018, J MANAG CARE SPEC PH, V24, pS3, DOI 10.18553/jmcp.2018.24.12-a.s3
   Raposio Edoardo, 2017, Curr Protoc Stem Cell Biol, V41, DOI [10.1002/cpsc.29, 10.1002/cpsc.29]
   Ratajczak MZ, 2014, LEUKEMIA, V28, P473, DOI 10.1038/leu.2013.255
   Ratajczak MZ, 2019, CIRC RES, V124, P208, DOI 10.1161/CIRCRESAHA.118.314287
   Ratajczak MZ, 2017, CIRC RES, V120, P166, DOI 10.1161/CIRCRESAHA.116.309362
   Rix B, 2022, FRONT PHYSIOL, V13, DOI 10.3389/fphys.2022.1009160
   Roberts ZJ, 2018, LEUKEMIA LYMPHOMA, V59, P1785, DOI 10.1080/10428194.2017.1387905
   Russell S, 2017, LANCET, V390, P849, DOI 10.1016/S0140-6736(17)31868-8
   Sabapathy V, 2012, STEM CELLS INT, V2012, DOI 10.1155/2012/174328
   Saitoh I, 2021, PHARMACEUTICS, V13, DOI 10.3390/pharmaceutics13060780
   Sampogna Gianluca, 2015, J Microsc Ultrastruct, V3, P101, DOI [10.1016/j.jmau.2015.05.002, 10.1016/j.jmau.2015.05.002]
   Sanghani A, 2022, ACTA OPHTHALMOL, V100, P243, DOI 10.1111/aos.14932
   Sarvar DP, 2016, ADV PHARM BULL, V6, P293, DOI 10.15171/apb.2016.041
   Scheller EL, 2009, J DENT RES, V88, P585, DOI 10.1177/0022034509337480
   Schwartz SD, 2016, INVEST OPHTH VIS SCI, V57, DOI 10.1167/iovs.15-18681
   Schwartz SD, 2015, LANCET, V385, P509, DOI 10.1016/S0140-6736(14)61376-3
   Schwartz SD, 2012, LANCET, V379, P713, DOI 10.1016/S0140-6736(12)60028-2
   Shahryari A, 2019, FRONT GENET, V10, DOI 10.3389/fgene.2019.00868
   Shen Y, 2020, SCI CHINA LIFE SCI, V63, P1450, DOI 10.1007/s11427-019-1684-x
   Shi Y, 2008, CELL STEM CELL, V3, P568, DOI 10.1016/j.stem.2008.10.004
   Shin DM, 2009, LEUKEMIA, V23, P2042, DOI 10.1038/leu.2009.153
   Shizuru JA, 2005, ANNU REV MED, V56, P509, DOI 10.1146/annurev.med.54.101601.152334
   Song I, 2022, INT J MOL SCI, V23, DOI 10.3390/ijms23031439
   Song WK, 2015, STEM CELL REP, V4, P860, DOI 10.1016/j.stemcr.2015.04.005
   Srivastava M, 2018, J OBSTET GYN INDIA, V68, P15, DOI 10.1007/s13224-017-1034-z
   Stern JH, 2018, CELL STEM CELL, V22, P834, DOI 10.1016/j.stem.2018.05.013
   Stirnadel-Farrant H, 2018, ORPHANET J RARE DIS, V13, DOI 10.1186/s13023-018-0791-9
   Sung Y, 2021, BRIT J OPHTHALMOL, V105, P829, DOI 10.1136/bjophthalmol-2020-316225
   Svystonyuk DA, 2018, FRONT CARDIOVASC MED, V5, DOI 10.3389/fcvm.2018.00035
   Szade K, 2013, PLOS ONE, V8, DOI 10.1371/journal.pone.0063329
   Tabak S, 2018, J CELL MOL MED, V22, P1992, DOI 10.1111/jcmm.13505
   Takahashi K, 2007, CELL, V131, P861, DOI 10.1016/j.cell.2007.11.019
   Takahashi K, 2006, CELL, V126, P663, DOI 10.1016/j.cell.2006.07.024
   Takeda YS, 2015, PLOS ONE, V10, DOI 10.1371/journal.pone.0135111
   Tan T, 2021, CELL, V184, P2020, DOI 10.1016/j.cell.2021.03.020
   Tang R, 2020, MOL CELL BIOCHEM, V474, P73, DOI 10.1007/s11010-020-03834-3
   Tomczak W, 2023, BIOLOGY-BASEL, V12, DOI 10.3390/biology12050737
   Trzyna A, 2021, BIOMOLECULES, V11, DOI 10.3390/biom11060878
   Tsuji Wakako, 2014, World J Stem Cells, V6, P312, DOI 10.4252/wjsc.v6.i3.312
   Tuekprakhon A, 2021, STEM CELL RES THER, V12, DOI 10.1186/s13287-020-02122-7
   Vierbuchen T, 2010, NATURE, V463, P1035, DOI 10.1038/nature08797
   Vyawahare H, 2022, CUREUS J MED SCIENCE, V14, DOI 10.7759/cureus.29583
   Wagner Isabella V, 2022, Mayo Clin Proc Innov Qual Outcomes, V6, P618, DOI [10.1016/j.mayocpiqo.2022.09.007, 10.1016/j.mayocpiqo.2022.09.007]
   Weiss Jeffrey N, 2021, Medicines (Basel), V8, DOI 10.3390/medicines8020010
   Weiss Jeffrey N, 2020, Medicines (Basel), V7, DOI 10.3390/medicines7040016
   Weng JY, 2012, MOL THER, V20, P2347, DOI 10.1038/mt.2012.208
   Wirth T, 2013, GENE, V525, P162, DOI 10.1016/j.gene.2013.03.137
   Wu J, 2017, CELL, V168, P473, DOI 10.1016/j.cell.2016.12.036
   Wu KY, 2023, PHARMACEUTICS, V15, DOI 10.3390/pharmaceutics15020685
   Xie Y, 2022, MATER ADV, V3, P1556, DOI 10.1039/d1ma01166a
   Xin HQ, 2012, STEM CELLS, V30, P1556, DOI 10.1002/stem.1129
   Xin LB, 2022, ADV HEALTHC MATER, V11, DOI 10.1002/adhm.202201680
   Xu HX, 2018, EXP HEMATOL ONCOL, V7, DOI 10.1186/s40164-018-0122-9
   Xu MX, 2023, GENES DIS, V10, P1894, DOI 10.1016/j.gendis.2022.03.021
   Yang KY, 2012, CHEST, V141, P1121, DOI 10.1378/chest.11-3093
   Yang YJ, 2018, J OPHTHALMOL, V2018, DOI 10.1155/2018/3249064
   Yin XJ, 2013, INT J CLIN EXP PATHO, V6, P2757
   Yin XL, 2016, CELL STEM CELL, V18, P25, DOI 10.1016/j.stem.2015.12.005
   Yu Y, 2021, STEM CELL RES THER, V12, DOI 10.1186/s13287-021-02176-1
   Yu-Wai-Man P, 2020, SCI TRANSL MED, V12, DOI 10.1126/scitranslmed.aaz7423
   Zakaria N, 2014, J TRANSL MED, V12, DOI 10.1186/1479-5876-12-58
   Zakrzewski W, 2019, STEM CELL RES THER, V10, DOI 10.1186/s13287-019-1165-5
   Zhang YL, 2017, NEUROCHEM INT, V111, P69, DOI 10.1016/j.neuint.2016.08.003
   Zhang YT, 2020, FRONT BIOENG BIOTECH, V8, DOI 10.3389/fbioe.2020.598607
   Zhang Y, 2019, CELL BIOSCI, V9, DOI 10.1186/s13578-019-0282-2
   Zhao TT, 2020, STEM CELLS DEV, V29, P1029, DOI 10.1089/scd.2020.0037
   Zhao WX, 2012, MOLECULES, V17, P6196, DOI 10.3390/molecules17066196
   Zhao XN, 2021, STEM CELL RES THER, V12, DOI [10.1186/s13287-021-02650-w, 10.1186/s13287-021-02262-4]
   Zhao ZX, 2022, NAT REV METHOD PRIME, V2, DOI 10.1038/s43586-022-00174-y
   Zhou T, 2022, SCI ADV, V8, DOI 10.1126/sciadv.abj9617
   Zhu BL, 2013, CURR OPIN CHEM ENG, V2, P3, DOI 10.1016/j.coche.2012.11.002
NR 247
TC 6
Z9 7
U1 1
U2 11
PU MDPI
PI BASEL
PA MDPI AG, Grosspeteranlage 5, CH-4052 BASEL, SWITZERLAND
EI 2073-4409
J9 CELLS-BASEL
JI Cells
PD JAN
PY 2024
VL 13
IS 2
AR 179
DI 10.3390/cells13020179
PG 38
WC Cell Biology
WE Science Citation Index Expanded (SCI-EXPANDED)
SC Cell Biology
GA FX8W8
UT WOS:001149253500001
PM 38247870
OA Green Submitted, gold
DA 2026-02-11
ER

PT J
AU Stanko, P
   Altanerova, U
   Jakubechova, J
   Repiska, V
   Altaner, C
AF Stanko, Peter
   Altanerova, Ursula
   Jakubechova, Jana
   Repiska, Vanda
   Altaner, Cestmir
TI Dental Mesenchymal Stem/Stromal Cells and Their Exosomes
SO STEM CELLS INTERNATIONAL
LA English
DT Review
ID STEM-CELLS; ADIPOSE-TISSUE; PERIODONTAL REGENERATION; CONDITIONED MEDIA;
   STROMAL CELLS; PULP; GENE; TRANSPLANTATION
AB Stem cells derived from human dental pulp tissue (DP-MSC) differ from the other mesenchymal stem cells prepared from bone marrow or adipose tissue due to their embryonic origin from the neural crest and are of special interest because of their neurotropic character. Furthermore, the therapeutic potential of DP-MSCs is realized through paracrine action of extracellularly released components, for which exosomes play an important role. In this review, we intend to explore the properties of these cells with an emphasis on exosomes. The therapeutic applicability of these cells and exosomes in dental practice, neurodegenerative diseases, and many other difficultly treatable diseases, like myocardial infarction, focal cerebral ischemia, acute lung or brain injury, acute respiratory distress syndrome, acute inflammation, and several others is concisely covered. The use of cellular exosomes as an important diagnostic marker and indicator of targeted cancer therapies is also discussed, while the importance of stem cells from human exfoliated deciduous teeth as a source of evolutionally young cells for future regenerative therapies is stressed. We conclude that exosomes derived from these cells are potent therapeutic tools for regenerative medicine in the near future as clinical administration of DP-MSC-conditioned medium and/or exosomes is safer and more practical than stem cells.
C1 [Stanko, Peter] Comenius Univ, Fac Med, Dept Stomatol & Maxillofacial Surg, Bratislava, Slovakia.
   [Altanerova, Ursula; Jakubechova, Jana; Altaner, Cestmir] St Elisabeth Canc Inst, Dept Stem Cell Preparat, Bratislava, Slovakia.
   [Repiska, Vanda] Comenius Univ, Fac Med, Inst Med Biol Genet & Clin Genet, Bratislava, Slovakia.
   [Altaner, Cestmir] Slovak Acad Sci, Canc Res Inst, BMC, Bratislava, Slovakia.
C3 Comenius University Bratislava; Comenius University Bratislava; Slovak
   Academy of Sciences; Cancer Research Institute, SAS
RP Altaner, C (corresponding author), St Elisabeth Canc Inst, Dept Stem Cell Preparat, Bratislava, Slovakia.; Altaner, C (corresponding author), Slovak Acad Sci, Canc Res Inst, BMC, Bratislava, Slovakia.
EM exonalt@savba.sk
RI ; Jakubechova, Jana/GNO-9328-2022; Altaner, Cestmir/AGG-6981-2022
OI Altanerova, Ursula/0009-0005-9663-0772; Repiská,
   Vanda/0000-0003-1907-8468; Jakubechova, Jana/0009-0007-6326-5929;
   Stanko, Peter/0000-0002-0751-8406; Altaner, Cestmir/0000-0001-6998-0885
FU Slovak League Against Cancer
FX This study was supported by a grant awarded to Cestmir Altaner by the
   Slovak League Against Cancer.
CR Alraies A, 2017, BMC CELL BIOL, V18, DOI 10.1186/s12860-017-0128-x
   Altaner C, 2014, INT J CANCER, V134, P1458, DOI 10.1002/ijc.28455
   Altanerova U, 2017, NEOPLASMA, V64, P809, DOI 10.4149/neo_2017_601
   Altanerova U, 2017, INT J NANOMED, V12, P7923, DOI 10.2147/IJN.S145096
   Altanerova U, 2016, NEOPLASMA, V63, P925, DOI 10.4149/neo_2016_611
   [Anonymous], BRAZILIAN J MED BIOL
   [Anonymous], STEM CELLS INT
   [Anonymous], BIOCH BIOPHYSICA ACT
   [Anonymous], BIOMEDICAL MATERIALS
   [Anonymous], J STEM CELL RES THER
   [Anonymous], THE NEW ENGLAND JOUR
   [Anonymous], STEM CELLS INT
   Bakkar M, 2017, METHODS MOL BIOL, V1553, P191, DOI 10.1007/978-1-4939-6756-8_15
   Bredlau AL, 2017, CURR NEUROPHARMACOL, V15, P104, DOI 10.2174/1570159X14666160223121002
   Bright R, 2015, J PERIODONTAL RES, V50, P160, DOI 10.1111/jre.12205
   Caplan AI, 2017, STEM CELL TRANSL MED, V6, P1445, DOI 10.1002/sctm.17-0051
   Caplan AI, 2015, STEM CELLS INT, V2015, DOI 10.1155/2015/628767
   Carbone A, 2016, J BIOL REG HOMEOS AG, V30, P111
   Davies OG, 2015, J BONE MINER METAB, V33, P371, DOI 10.1007/s00774-014-0601-y
   Doeppner TR, 2017, MOL NEUROBIOL, V54, P1531, DOI 10.1007/s12035-016-9748-y
   Doeppner TR, 2015, STEM CELL TRANSL MED, V4, P1131, DOI 10.5966/sctm.2015-0078
   Dominici M, 2006, CYTOTHERAPY, V8, P315, DOI 10.1080/14653240600855905
   Farhad Mollashahi Narges, 2016, Iran Endod J, V11, P293
   Gama KB, 2018, STEM CELLS INT, V2018, DOI 10.1155/2018/8179013
   Gong T, 2016, STEM CELLS INT, V2016, DOI 10.1155/2016/9204574
   Guimaraes ET, 2013, CELL TRANSPLANT, V22, P2345, DOI 10.3727/096368912X657972
   Haney MJ, 2015, J CONTROL RELEASE, V207, P18, DOI 10.1016/j.jconrel.2015.03.033
   Hoshino A, 2015, NATURE, V527, P329, DOI 10.1038/nature15756
   Huang CC, 2016, BIOMATERIALS, V111, P103, DOI 10.1016/j.biomaterials.2016.09.029
   Huang GTJ, 2009, J DENT RES, V88, P792, DOI 10.1177/0022034509340867
   Huang GTJ, 2006, J ENDODONT, V32, P1066, DOI 10.1016/j.joen.2006.05.009
   Hung CN, 2011, BIOMATERIALS, V32, P6995, DOI 10.1016/j.biomaterials.2011.05.086
   Ikeda E, 2009, P NATL ACAD SCI USA, V106, P13475, DOI 10.1073/pnas.0902944106
   Inukai T, 2013, BIOCHEM BIOPH RES CO, V430, P763, DOI 10.1016/j.bbrc.2012.11.074
   Iohara K, 2014, EXP GERONTOL, V52, P39, DOI 10.1016/j.exger.2014.01.020
   Kucerova L, 2007, CANCER RES, V67, P6304, DOI 10.1158/0008-5472.CAN-06-4024
   Lener T, 2015, J EXTRACELL VESICLES, V4, DOI 10.3402/jev.v4.30087
   Lizier NF, 2012, PLOS ONE, V7, DOI 10.1371/journal.pone.0039885
   Menicanin D, 2015, ADV EXP MED BIOL, V881, P207, DOI 10.1007/978-3-319-22345-2_12
   Nakashima M, 2017, STEM CELL RES THER, V8, DOI 10.1186/s13287-017-0506-5
   Ono M, 2017, SCI REP-UK, V7, DOI 10.1038/srep44522
   Pascucci L, 2014, J CONTROL RELEASE, V192, P262, DOI 10.1016/j.jconrel.2014.07.042
   Phinney DG, 2017, STEM CELLS, V35, P851, DOI 10.1002/stem.2575
   Pires AO, 2017, PROG NEUROBIOL, V156, P69, DOI 10.1016/j.pneurobio.2017.04.006
   Pittenger MF, 2015, STEM CELLS INT, V2015, DOI 10.1155/2015/280572
   Pivoraite U, 2015, INFLAMMATION, V38, P1933, DOI 10.1007/s10753-015-0173-6
   Roforth MM, 2015, BONE, V76, P49, DOI 10.1016/j.bone.2015.03.017
   Sakaguchi K, 2017, BIOCHEM BIOPH RES CO, V484, P100, DOI 10.1016/j.bbrc.2017.01.065
   Salama M, 2017, EXP THER MED, V13, P976, DOI 10.3892/etm.2017.4073
   Sarko DK, 2017, FRONT NEUROSCI-SWITZ, V11, DOI 10.3389/fnins.2017.00082
   Song M, 2017, CELL TRANSPLANT, V26, P1001, DOI 10.3727/096368916X694391
   Stanko P, 2013, BRATISL MED J, V114, P50, DOI 10.4149/BLL_2013_012
   Stanko P, 2014, BIOMED PAP, V158, P373, DOI 10.5507/bp.2013.078
   Stremersch S, 2016, J CONTROL RELEASE, V244, P167, DOI 10.1016/j.jconrel.2016.07.054
   Sueyama Y, 2017, J ENDODONT, V43, P943, DOI 10.1016/j.joen.2017.01.035
   Sugawara A, 2014, HUM CELL, V27, P12, DOI 10.1007/s13577-013-0075-6
   Tassi SA, 2017, J PERIODONTAL RES, V52, P793, DOI 10.1111/jre.12455
   Tian H, 2017, HUM MOL GENET, V26, P860, DOI 10.1093/hmg/ddx002
   Trevino EG, 2011, J ENDODONT, V37, P1109, DOI 10.1016/j.joen.2011.05.013
   Wakayama H, 2015, CYTOTHERAPY, V17, P1119, DOI 10.1016/j.jcyt.2015.04.009
   Wongsupa N, 2017, J MATER SCI-MATER M, V28, DOI 10.1007/s10856-017-5883-x
   Yi Q, 2017, CELLS TISSUES ORGANS, V203, P1, DOI 10.1159/000448026
   Zhai YF, 2017, ONCOTARGET, V8, P7276, DOI 10.18632/oncotarget.14085
   Zhang J, 2017, CURR STEM CELL RES T, V12, P357, DOI 10.2174/1574888X11666160921121555
   Zhang QJ, 2016, SPRINGERPLUS, V5, DOI [10.1186/s40064-016-3555-9, 10.5966/sctm.2016-0177]
   Zhang W, 2017, J DENT RES, V96, P516, DOI 10.1177/0022034516689082
NR 66
TC 87
Z9 92
U1 2
U2 41
PU WILEY
PI HOBOKEN
PA 111 RIVER ST, HOBOKEN 07030-5774, NJ USA
SN 1687-966X
EI 1687-9678
J9 STEM CELLS INT
JI Stem Cells Int.
PY 2018
VL 2018
AR 8973613
DI 10.1155/2018/8973613
PG 8
WC Cell & Tissue Engineering
WE Science Citation Index Expanded (SCI-EXPANDED)
SC Cell Biology
GA GE5WY
UT WOS:000431296000001
PM 29760738
OA Green Submitted, gold
DA 2026-02-11
ER

PT J
AU Im, GI
   Henrotin, Y
AF Im, Gun-Il
   Henrotin, Yves
TI Regenerative medicine for early osteoarthritis
SO THERAPEUTIC ADVANCES IN MUSCULOSKELETAL DISEASE
LA English
DT Review
DE early osteoarthritis; regenerative medicine
ID CLASSIFICATION CRITERIA; STEM-CELLS; KNEE; DEFINITION; THERAPY; HEALTHY
AB The concept of early osteoarthritis (OA) is based on the expectation that if found and treated in the early stage, the progression of the disease might be arrested before affected joints are irreversibly destroyed. This notion of early OA detection can also bear meaning for regenerative medicine (RM) which is purposed to cure a disease by regenerating the damaged tissue. RM can be a category of disease-modifying osteoarthritis drugs (DMOADs) and provide an attractive treatment for OA, restoring structural damage incurred during the disease by repopulating cells and reconstituting. While cell therapy including the use of stem cells is conflated with RM, it may also comprise gene therapy, exosomes, and other cell or cell-free-derived products. Considering that not all early OA will become advanced OA and that RM has a characteristic of personalized medicine, it would be very important to foretell, even roughly, which patients will progress rapidly and who will favorably respond to regenerative treatment. Subclassification and comprehensive endotyping or phenotyping (E/P) can be very helpful in detecting the population who would benefit from RM as well as rapid progressors who need closer monitoring.
C1 [Im, Gun-Il] Dongguk Univ, Ilsan Hosp, Dept Orthoped, 32 Dongguk Ro, Goyang 10326, Gyeonggi Do, South Korea.
   [Henrotin, Yves] Univ Liege, Liege, Belgium.
C3 Dongguk University; NHIS Ilsan Hospital; University of Liege
RP Im, GI (corresponding author), Dongguk Univ, Ilsan Hosp, Dept Orthoped, 32 Dongguk Ro, Goyang 10326, Gyeonggi Do, South Korea.
EM imgunil@hanmail.net
OI Henrotin, Yves/0000-0003-1073-449X
FU None.
FX None.
CR Caneiro JP, 2020, BRIT J SPORT MED, V54, P256, DOI 10.1136/bjsports-2019-101328
   Chu CR, 2012, ARTHRITIS RES THER, V14, DOI 10.1186/ar3845
   Copp G, 2023, CELL MOL IMMUNOL, V20, P626, DOI 10.1038/s41423-023-01020-1
   de Girolamo L, 2016, KNEE SURG SPORT TR A, V24, P1826, DOI 10.1007/s00167-016-4125-y
   Evans CH, 2019, BONE JOINT RES, V8, P469, DOI 10.1302/2046-3758.810.BJR-2019-0265
   Evans CH, 2018, HUM GENE THER, V29, P2, DOI 10.1089/hum.2017.181
   Felson DT, 2014, RHEUM DIS CLIN N AM, V40, P699, DOI 10.1016/j.rdc.2014.07.012
   Hawker GA, 2021, OSTEOARTHR CARTILAGE, V29, P1632, DOI 10.1016/j.joca.2021.08.007
   Henrotin Y, 2015, BIOMARKERS, V20, P540, DOI 10.3109/1354750X.2015.1123363
   Hyunchul C, 2017, AM J SPORT MED, V45, P2774, DOI 10.1177/0363546517716641
   Ikuta F, 2020, MOD RHEUMATOL, V30, P738, DOI 10.1080/14397595.2019.1646193
   Im GI, 2021, BONE JOINT RES, V10, P134, DOI 10.1302/2046-3758.102.BJR-2020-0517.R1
   Im GI, 2022, TISSUE ENG REGEN MED, V19, P431, DOI 10.1007/s13770-022-00436-6
   Iolascon G, 2017, EUR GERIATR MED, V8, P383, DOI 10.1016/j.eurger.2017.07.008
   Issa SS, 2023, CELLS-BASEL, V12, DOI 10.3390/cells12050785
   Jo CH, 2014, STEM CELLS, V32, P1254, DOI 10.1002/stem.1634
   Kanamoto T, 2020, ANN JOINT, V5, DOI 10.21037/aoj.2019.09.02
   Kim KI, 2023, AM J SPORT MED, V51, P837, DOI 10.1177/03635465211053893
   Letizia Mauro G., 1165, Medicina (Kaunas), V57
   Luyten FP, 2018, SEMIN ARTHRITIS RHEU, V47, P457, DOI 10.1016/j.semarthrit.2017.08.006
   Luyten FP, 2012, KNEE SURG SPORT TR A, V20, P401, DOI 10.1007/s00167-011-1743-2
   Madry H., 2022, Early osteoarthritis, P3
   Madry H, 2016, KNEE SURG SPORT TR A, V24, P1753, DOI 10.1007/s00167-016-4068-3
   Mahmoudian A, 2021, NAT REV RHEUMATOL, V17, P621, DOI 10.1038/s41584-021-00673-4
   Mahmoudian A, 2021, SEMIN ARTHRITIS RHEU, V51, P285, DOI 10.1016/j.semarthrit.2020.11.002
   Mamisch TC, 2008, MAGN RESON MED, V60, P768, DOI 10.1002/mrm.21726
   Mason C, 2008, REGEN MED, V3, P1, DOI 10.2217/17460751.3.1.1
   Migliore A, 2017, RHEUMATOL INT, V37, P1237, DOI 10.1007/s00296-017-3742-1
   Mobasheri A, 2017, BEST PRACT RES CL RH, V31, P705, DOI 10.1016/j.berh.2018.07.002
   Naso MF, 2017, BIODRUGS, V31, P317, DOI 10.1007/s40259-017-0234-5
   Qazi AA, 2007, OSTEOARTHR CARTILAGE, V15, P1199, DOI 10.1016/j.joca.2007.03.016
   Shang ZZ, 2023, STEM CELL RES THER, V14, DOI 10.1186/s13287-023-03332-5
   Spector TD, 1997, ARTHRITIS RHEUM, V40, P723, DOI 10.1002/art.1780400419
   Stahl R, 2009, EUR RADIOL, V19, P132, DOI 10.1007/s00330-008-1107-6
   Uebelhoer M, 2023, FRONT MED-LAUSANNE, V10, DOI 10.3389/fmed.2023.1148623
   Vanlauwe J, 2011, AM J SPORT MED, V39, P2566, DOI 10.1177/0363546511422220
NR 36
TC 8
Z9 10
U1 4
U2 15
PU SAGE PUBLICATIONS LTD
PI LONDON
PA 1 OLIVERS YARD, 55 CITY ROAD, LONDON EC1Y 1SP, ENGLAND
SN 1759-720X
EI 1759-7218
J9 THER ADV MUSCULOSKEL
JI Ther. Adv. Musculoskelet. Dis.
PY 2023
VL 15
AR 1759720X231194813
DI 10.1177/1759720X231194813
PG 6
WC Rheumatology
WE Science Citation Index Expanded (SCI-EXPANDED)
SC Rheumatology
GA Q9CD9
UT WOS:001060416200001
PM 37694184
OA Green Submitted, gold
DA 2026-02-11
ER

PT J
AU Pei, ZL
   Wang, ZY
   Lu, WH
   Zhang, FF
   Li, X
   Tong, XY
   Feng, Y
   Xu, CJ
AF Pei, Zhen-Le
   Wang, Zhe-Yi
   Lu, Wen-Han
   Zhang, Fei-Fei
   Li, Xin
   Tong, Xiao-Yu
   Feng, Yi
   Xu, Cong-Jian
TI Insights into Stem Cell Therapy for Premature Ovarian Insufficiency
SO REPRODUCTIVE AND DEVELOPMENTAL MEDICINE
LA English
DT Review
DE Premature ovarian failure; Premature ovarian insufficiency; Regenerative
   medicine; Stem cell; Tissue engineering
ID MARROW STROMAL CELLS; ENDOTHELIAL GROWTH-FACTOR; BONE-MARROW; RAT MODEL;
   IN-VITRO; SURFACE EPITHELIUM; ADIPOSE-TISSUE; TRANSPLANTATION; FAILURE;
   ANGIOGENESIS
AB Hormone therapy, assisted reproductive technology, and regenerative medicine have been used to treat infertility due to premature ovarian insufficiency (POI), with limited success. It is timely to survey the field by outlining the controversies and promising prospects of evolving stem cell (SC) therapy for patients with POI. We first discuss several strategies of tissue-derived SC therapy and induced/engineered SC therapy and then enumerate mechanisms, including cellular regenerability induced in reproductive tissues and paracrine effects induced by various chemokines. Next, we evaluate the potential benefits of SC-based tissue engineering in reversing ovarian aging. Finally, we discuss the clinical feasibility of SC therapy and generalized regenerative medicine for the treatment of POI. In summary, SCs and SC-derived exosomes, induced pluripotent SCs, engineered SCs, and tissue engineering could start a new chapter for fertility rehabilitation in patients with POI. Uncovering the underlying molecular mechanisms and biological efficacy could be facilitated not only by animal experiments but also by security screening and clinical trials to validate SC-based therapy for POI.
C1 [Pei, Zhen-Le; Zhang, Fei-Fei; Li, Xin; Xu, Cong-Jian] Fudan Univ, Dept Gynecol, Shanghai Key Lab Female Reprod Endocrine Related, Obstet & Gynecol Hosp, Shanghai 200011, Peoples R China.
   [Pei, Zhen-Le; Wang, Zhe-Yi; Lu, Wen-Han; Zhang, Fei-Fei; Li, Xin; Tong, Xiao-Yu; Feng, Yi; Xu, Cong-Jian] Fudan Univ, Dept Integrat Med & Neurobiol, Inst Integrat Med, Inst Brain Sci,Sch Basic Med Sci, Shanghai 200032, Peoples R China.
C3 Fudan University; Shanghai Academy of Science & Technology; Fudan
   University
RP Xu, CJ (corresponding author), Fudan Univ, Dept Gynecol, Shanghai Key Lab Female Reprod Endocrine Related, Obstet & Gynecol Hosp, Shanghai 200011, Peoples R China.; Feng, Y (corresponding author), Fudan Univ, Dept Integrat Med & Neurobiol, Inst Integrat Med, Inst Brain Sci,Sch Basic Med Sci, Shanghai 200032, Peoples R China.
EM fengyi17@fudan.edu.cn; xucj@hotmail.com
RI Feng, Yi/P-6817-2019
FU National Natural Science Foundation of China [81973945, 81673766,
   81572555]; Shanghai Municipal Committee of Science and Technology
   [18411953800]; Development Project of Shanghai Peak
   Disciplines-Integrated Chinese and Western Medicine
FX This work was supported partially by the by the National Natural Science
   Foundation of China (grant numbers 81973945 and 81673766 to YF, and
   grant number 81572555 to XL), the Shanghai Municipal Committee of
   Science and Technology (grant number 18411953800 to CJX), and the
   Development Project of Shanghai Peak Disciplines-Integrated Chinese and
   Western Medicine to YF
CR Agarwal A, 2012, REPROD BIOL ENDOCRIN, V10, DOI 10.1186/1477-7827-10-49
   Ayesha, 2016, J CLIN DIAGN RES, V10, pQC10, DOI 10.7860/JCDR/2016/22027.8671
   Badawy A, 2017, INT J WOMENS HEALTH, V9, DOI 10.2147/IJWH.S134074
   Bao RQ, 2018, GYNECOL ENDOCRINOL, V34, P320, DOI 10.1080/09513590.2017.1393661
   Bartholomew A, 2002, EXP HEMATOL, V30, P42, DOI 10.1016/S0301-472X(01)00769-X
   Beck-Peccoz P, 2006, ORPHANET J RARE DIS, V1, DOI 10.1186/1750-1172-1-9
   Beilmann M, 2004, CYTOKINE, V26, P178, DOI 10.1016/j.cyto.2004.03.003
   Berisha B, 2000, J ENDOCRINOL, V167, P371, DOI 10.1677/joe.0.1670371
   Besikcioglu HE, 2019, TAIWAN J OBSTET GYNE, V58, P53, DOI 10.1016/j.tjog.2018.11.010
   Bukovsky A, 2005, REPROD BIOL ENDOCRIN, V3, P1, DOI 10.1186/1477-7827-3-17
   Castilho-Fernandes A, 2019, PHOTODIAGN PHOTODYN, V25, P119, DOI 10.1016/j.pdpdt.2018.11.013
   Chen XY, 2018, STEM CELL RES THER, V9, DOI 10.1186/s13287-018-0964-4
   Cheng ZK, 2008, MOL THER, V16, P571, DOI 10.1038/sj.mt.6300374
   Corcione A, 2006, BLOOD, V107, P367, DOI 10.1182/blood-2005-07-2657
   Ding CY, 2020, STEM CELLS, V38, P1137, DOI 10.1002/stem.3204
   Ding CY, 2018, STEM CELL RES THER, V9, DOI 10.1186/s13287-018-0781-9
   Ding CY, 2017, STEM CELL RES THER, V8, DOI 10.1186/s13287-017-0613-3
   Ding LJ, 2018, SCI CHINA LIFE SCI, V61, P1554, DOI 10.1007/s11427-017-9272-2
   Eggan K, 2006, NATURE, V441, P1109, DOI 10.1038/nature04929
   Elfayomy AK, 2016, TISSUE CELL, V48, P370, DOI 10.1016/j.tice.2016.05.001
   Esfandyari S, 2020, CELLS-BASEL, V9, DOI 10.3390/cells9102253
   Felder S, 2019, BIOMATERIALS, V205, P11, DOI 10.1016/j.biomaterials.2019.03.013
   Feng PH, 2019, STEM CELL REV REP, V15, P241, DOI 10.1007/s12015-018-9867-0
   Figueroa FE, 2012, BIOL RES, V45, P269, DOI 10.4067/S0716-97602012000300008
   Fraser JK, 2006, TRENDS BIOTECHNOL, V24, P150, DOI 10.1016/j.tibtech.2006.01.010
   Frese L, 2016, TRANSFUS MED HEMOTH, V43, P268, DOI 10.1159/000448180
   Fu X, 2008, CYTOTHERAPY, V10, P353, DOI 10.1080/14653240802035926
   Fu XF, 2017, STEM CELL RES THER, V8, DOI 10.1186/s13287-017-0641-z
   Gabr H, 2016, MICROSC RES TECHNIQ, V79, P938, DOI 10.1002/jemt.22725
   Gargus ES, 2020, NAT BIOMED ENG, V4, P381, DOI 10.1038/s41551-020-0525-x
   Ghahremani-Nasab M, 2020, J CELL PHYSIOL, V235, P4217, DOI 10.1002/jcp.29376
   Glennie S, 2005, BLOOD, V105, P2821, DOI 10.1182/blood-2004-09-3696
   Golchin A, 2018, MED MOL MORPHOL, V51, P1, DOI 10.1007/s00795-017-0173-8
   Golocheikine A, 2010, TRANSPLANTATION, V90, P725, DOI 10.1097/TP.0b013e3181ef8a63
   Gore A, 2011, NATURE, V471, P63, DOI 10.1038/nature09805
   Gornalusse GG, 2017, NAT BIOTECHNOL, V35, P765, DOI 10.1038/nbt.3860
   Goswami D, 2005, HUM REPROD UPDATE, V11, P391, DOI 10.1093/humupd/dmi012
   Guimaraes GC, 2017, THERIOGENOLOGY, V92, P63, DOI 10.1016/j.theriogenology.2017.01.002
   Guo FY, 2019, REPROD BIOL ENDOCRIN, V17, DOI 10.1186/s12958-019-0499-2
   Guo JQ, 2013, BMC CELL BIOL, V14, DOI 10.1186/1471-2121-14-18
   Gupta Shreya, 2018, J Hum Reprod Sci, V11, P125, DOI [10.4103/jhrs.jhrs_57_18, 10.4103/jhrs.jhrs_57_18, 10.4103/jhrs.JHRS_57_18]
   Hassanpour A, 2018, STEM CELL RES THER, V9, DOI 10.1186/s13287-018-0971-5
   Hayashi K, 2012, SCIENCE, V338, P971, DOI 10.1126/science.1226889
   He YT, 2018, STEM CELL RES THER, V9, DOI 10.1186/s13287-018-1008-9
   Herraiz S, 2018, FERTIL STERIL, V109, P908, DOI 10.1016/j.fertnstert.2018.01.004
   Hong LM, 2020, J MOL CELL BIOL, V12, P372, DOI 10.1093/jmcb/mjz105
   Hong PY, 2019, STEM CELL RES THER, V10, DOI 10.1186/s13287-019-1358-y
   Hoot KE, 2010, J CLIN INVEST, V120, P3606, DOI 10.1172/JCI43304
   Huang BX, 2018, STEM CELL RES THER, V9, DOI 10.1186/s13287-018-0953-7
   Hussein SM, 2011, NATURE, V471, P58, DOI 10.1038/nature09871
   Irving-Rodgers HF, 2006, SEMIN REPROD MED, V24, P195, DOI 10.1055/s-2006-948549
   Kachgal S, 2012, J CELL PHYSIOL, V227, P3546, DOI 10.1002/jcp.24056
   Kanatsu-Shinohara M, 2012, CELL STEM CELL, V11, P567, DOI 10.1016/j.stem.2012.06.011
   Kawamura K, 2016, CURR OPIN OBSTET GYN, V28, P217, DOI 10.1097/GCO.0000000000000268
   Kharazi U, 2020, REPROD BIOL, V20, P447, DOI 10.1016/j.repbio.2020.07.002
   Khetan Sudhir, 2009, J Vis Exp, DOI 10.3791/1590
   Kilic S, 2014, GYNECOL ENDOCRINOL, V30, P135, DOI 10.3109/09513590.2013.860127
   Kim J, 2016, NPJ REGEN MED, V1, DOI 10.1038/npjregenmed.2016.10
   Kimbrel EA, 2020, NAT REV DRUG DISCOV, V19, P463, DOI 10.1038/s41573-020-0064-x
   Kimbrel EA, 2015, NAT REV DRUG DISCOV, V14, P681, DOI 10.1038/nrd4738
   Kwong J, 2009, NEOPLASIA, V11, P529, DOI 10.1593/neo.09112
   Ladanyi C, 2017, J ASSIST REPROD GEN, V34, P709, DOI 10.1007/s10815-017-0899-1
   Lai QH, 2018, FRONT MED-PRC, V12, P518, DOI 10.1007/s11684-017-0575-y
   Laronda MM, 2017, NAT COMMUN, V8, DOI 10.1038/ncomms15261
   Laronda MM, 2015, BIOMATERIALS, V50, P20, DOI 10.1016/j.biomaterials.2015.01.051
   Lee JM, 2012, INT IMMUNOPHARMACOL, V13, P219, DOI 10.1016/j.intimp.2012.03.024
   Li HX, 2019, CELL BIOL INT, V43, P899, DOI 10.1002/cbin.11165
   Li J, 2018, STEM CELL RES THER, V9, DOI 10.1186/s13287-018-0819-z
   Lin J, 2011, J ZHEJIANG UNIV-SC B, V12, P372, DOI 10.1631/jzus.B1100015
   Ling L, 2019, STEM CELL RES THER, V10, DOI 10.1186/s13287-019-1136-x
   Ling L, 2017, STEM CELL RES THER, V8, DOI 10.1186/s13287-017-0739-3
   Lister R, 2011, NATURE, V471, P68, DOI 10.1038/nature09798
   Liu CH, 2020, CELL TRANSPLANT, V29, DOI 10.1177/0963689720923575
   Liu JB, 2014, MOL CELLS, V37, P865
   Liu RX, 2019, STEM CELL RES THER, V10, DOI 10.1186/s13287-019-1315-9
   Liu T, 2016, MOL MED REP, V13, P5053, DOI 10.3892/mmr.2016.5191
   Liu T, 2014, STEM CELLS DEV, V23, P1548, DOI 10.1089/scd.2013.0371
   Liu XL, 2017, NANOSCALE, V9, P4430, DOI 10.1039/c7nr00352h
   Lu XY, 2019, STEM CELL RES THER, V10, DOI 10.1186/s13287-019-1313-y
   Manshadi MD, 2019, MICROSC RES TECHNIQ, V82, P635, DOI 10.1002/jemt.23120
   McGee EA, 2000, ENDOCR REV, V21, P200, DOI 10.1210/er.21.2.200
   Mohamed SA, 2018, REPROD SCI, V25, P51, DOI 10.1177/1933719117699705
   Momen-Heravi F, 2013, BIOL CHEM, V394, P1253, DOI 10.1515/hsz-2013-0141
   Na J, 2020, J OVARIAN RES, V13, DOI 10.1186/s13048-020-00671-2
   Naji A, 2019, CELL MOL LIFE SCI, V76, P3323, DOI 10.1007/s00018-019-03125-1
   Németh K, 2009, NAT MED, V15, P42, DOI 10.1038/nm.1905
   Nicodemus GD, 2008, TISSUE ENG PT B-REV, V14, P149, DOI 10.1089/ten.teb.2007.0332
   Noory P, 2019, CELL REPROGRAM, V21, P249, DOI 10.1089/cell.2019.0020
   Pan Y, 2017, ARCH GYNECOL OBSTET, V295, P247, DOI 10.1007/s00404-016-4224-5
   Park Hang-Soo, 2019, HSOA J Stem Cells Res Dev Ther, V5, DOI [10.24966/srdt-2060/100019, 10.24966/srdt-2060/100019]
   Parte S, 2013, J OVARIAN RES, V6, DOI [10.1186/1757-2215-6-20, 10.1186/1757-2215-7-25]
   Parte S, 2011, STEM CELLS DEV, V20, P1451, DOI 10.1089/scd.2010.0461
   Pittenger MF, 2019, NPJ REGEN MED, V4, DOI 10.1038/s41536-019-0083-6
   Qiao J, 2014, MOL ASPECTS MED, V38, P54, DOI 10.1016/j.mam.2013.06.001
   Qin YY, 2015, HUM REPROD UPDATE, V21, P787, DOI 10.1093/humupd/dmv036
   Ringe J, 2007, J CELL BIOCHEM, V101, P135, DOI 10.1002/jcb.21172
   Seok J, 2020, ANTIOXIDANTS-BASEL, V9, DOI 10.3390/antiox9070591
   Shojafar E, 2019, TISSUE CELL, V56, P23, DOI 10.1016/j.tice.2018.11.005
   Silva AKA, 2018, ACS NANO, V12, P9800, DOI 10.1021/acsnano.8b00117
   Sittadjody S, 2020, ANN BIOMED ENG, V48, P1058, DOI 10.1007/s10439-019-02334-w
   Sittadjody S, 2017, NAT COMMUN, V8, DOI 10.1038/s41467-017-01851-3
   Song D, 2016, BIOMED RES INT, V2016, DOI 10.1155/2016/2517514
   Song KJ, 2018, INT IMMUNOPHARMACOL, V55, P257, DOI 10.1016/j.intimp.2017.12.026
   Su GH, 2013, J HUAZHONG U SCI-MED, V33, P511, DOI 10.1007/s11596-013-1151-6
   Su J, 2016, HUM REPROD, V31, P1075, DOI 10.1093/humrep/dew041
   Sun B, 2019, STEM CELL RES THER, V10, DOI 10.1186/s13287-019-1442-3
   Sun M, 2013, STEM CELL RES THER, V4, DOI 10.1186/scrt231
   Takahashi K, 2006, CELL, V126, P663, DOI 10.1016/j.cell.2006.07.024
   Théry C, 2009, NAT REV IMMUNOL, V9, P581, DOI 10.1038/nri2567
   Trindade AB, 2017, CELL PROLIFERAT, V50, DOI 10.1111/cpr.12391
   Tse WT, 2003, TRANSPLANTATION, V75, P389, DOI 10.1097/01.TP.0000045055.63901.A9
   Tucker EJ, 2016, ENDOCR REV, V37, P609, DOI 10.1210/er.2016-1047
   Virant-Klun I, 2008, DIFFERENTIATION, V76, P843, DOI 10.1111/j.1432-0436.2008.00268.x
   Virant-Klun I, 2009, STEM CELLS DEV, V18, P137, DOI 10.1089/scd.2007.0238
   Vogel G, 2012, SCIENCE, V335, P1029, DOI 10.1126/science.335.6072.1029
   Vural B, 2019, STEM CELL REV REP, V15, P558, DOI 10.1007/s12015-019-09892-5
   Wagner M, 2020, NAT COMMUN, V11, DOI 10.1038/s41467-020-14936-3
   Wang K, 2015, ACTA BIOMATER, V15, P65, DOI 10.1016/j.actbio.2014.12.025
   Wang Z, 2017, STEM CELL RES THER, V8, DOI 10.1186/s13287-016-0458-1
   Wei X, 2013, ACTA PHARMACOL SIN, V34, P747, DOI 10.1038/aps.2013.50
   Wells JM, 2018, NATURE, V557, P322, DOI 10.1038/s41586-018-0073-7
   White YAR, 2012, NAT MED, V18, P413, DOI 10.1038/nm.2669
   Wojsiat J, 2017, POSTEP HIG MED DOSW, V71, P359
   Xiao GY, 2016, SCI REP-UK, V6, DOI 10.1038/srep23120
   Xiong JQ, 2015, PLOS ONE, V10, DOI 10.1371/journal.pone.0139824
   Xu L, 2017, STEM CELLS INT, V2017, DOI 10.1155/2017/3175748
   Yang ML, 2020, LAB INVEST, V100, P342, DOI 10.1038/s41374-019-0321-y
   Yang YJ, 2019, IN VITRO CELL DEV-AN, V55, P302, DOI 10.1007/s11626-019-00337-4
   Yin N, 2018, STEM CELL RES THER, V9, DOI 10.1186/s13287-018-0772-x
   Yin N, 2018, REPROD SCI, V25, P1073, DOI 10.1177/1933719117732156
   Yoon SY, 2019, CLIN EXP REPROD MED, V46, P1, DOI 10.5653/cerm.2019.46.1.1
   Zhang HQ, 2018, STEM CELL RES THER, V9, DOI 10.1186/s13287-017-0745-5
   Zhang QW, 2019, MOL THER-NUCL ACIDS, V16, P407, DOI 10.1016/j.omtn.2019.03.008
   Zhang QW, 2017, STEM CELL RES THER, V8, DOI 10.1186/s13287-017-0721-0
   Zhang QW, 2015, STEM CELL RES THER, V6, DOI 10.1186/s13287-015-0148-4
   Zhang YY, 2017, REPROD BIOL ENDOCRIN, V15, DOI 10.1186/s12958-017-0235-8
   Zhao YX, 2019, STEM CELLS INT, V2019, DOI 10.1155/2019/9071720
   Zheng Q, 2019, BIOMED RES INT, V2019, DOI 10.1155/2019/6539294
   Zhou F, 2017, CHINESE MED J-PEKING, V130, P365, DOI 10.4103/0366-6999.198931
   Zuk PA, 2002, MOL BIOL CELL, V13, P4279, DOI 10.1091/mbc.E02-02-0105
NR 140
TC 1
Z9 1
U1 1
U2 25
PU WOLTERS KLUWER MEDKNOW PUBLICATIONS
PI MUMBAI
PA WOLTERS KLUWER INDIA PVT LTD , A-202, 2ND FLR, QUBE, C T S  NO 1498A-2
   VILLAGE MAROL, ANDHERI EAST, MUMBAI, Maharashtra, INDIA
SN 2096-2924
EI 2589-8728
J9 REPROD DEV MED
JI Reprod. Dev. Med.
PD OCT-DEC
PY 2021
VL 5
IS 4
BP 237
EP +
DI 10.4103/2096-2924.334379
PG 17
WC Obstetrics & Gynecology
WE Emerging Sources Citation Index (ESCI)
SC Obstetrics & Gynecology
GA YJ5HD
UT WOS:000744562200006
OA Green Submitted, gold
DA 2026-02-11
ER

PT J
AU Ibrahim, MFG
   Allam, FAFA
AF Ibrahim, Manar Fouli Gaber
   Allam, Fatma Alzhraa Fouad Abdelbaki
TI Potential stem cell-Conditioned medium and their derived exosomes versus
   omeprazole in treatment of experimental model of gastric ulcer
SO ACTA HISTOCHEMICA
LA English
DT Article
DE Stem cell; Conditioned medium; Exosomes; Cell biology; Histology;
   Regenerative medicine
ID INTERLEUKINS; INJURY; RATS
AB Gastric ulcer is a common frequent clinical problem affecting all age and gender. This work aims to compare between the therapeutic effects of stem cell derived exosomes, stem cells conditioned medium and omeprazole on the healing of gastric ulcer model. Fifty rats were, assigned into 5 groups; control, gastric ulcer, omeprazole-treated, conditioned medium treated, and exosomes-treated groups. Gastric ulcer was induced by aspirin dissolved in 1% carboxymethyl cellulose at a daily dose of 200 mg/kg for 5 consecutive days. Stomach specimens were obtained for histological, biochemical, and immunohistochemical assessments. The gastric ulcer group revealed widening of the fundic glands lumen containing, exfoliated dead cells. There was a remarkable distortion of the normal histological structure of the gastric mucosa with surface lining epithelial cell sloughing, vascular congestion and inflammatory cell infiltration. Both exosomes and conditioned medium treatments ameliorated almost all of the histopathological changes. Interestingly, the healing effect of exosomes was greater because it restored the histological architecture of gastric mucosa to nearly normal. In conclusion, this work may pave the future for using stem cell derived exosomes as a more convenient and effective adjuvant therapy in gastric ulcer.
C1 [Ibrahim, Manar Fouli Gaber] Minia Univ, Fac Med, Histol & Cell Biol Dept, El Minia 61511, Egypt.
   [Allam, Fatma Alzhraa Fouad Abdelbaki] Minia Univ, Fac Med, Anat Dept, El Minia 61511, Egypt.
C3 Egyptian Knowledge Bank (EKB); Minia University; Egyptian Knowledge Bank
   (EKB); Minia University
RP Ibrahim, MFG (corresponding author), Minia Univ, Fac Med, Histol & Cell Biol Dept, El Minia 61511, Egypt.
EM manar.fouli@mu.edu.eg
OI Fouli Gaber Ibrahim, Manar/0000-0003-1223-8318
CR Abd El Zaher F, 2017, Egyptian Journal of Histology, V40, P37, DOI [10.21608/ejh.2017.3695, DOI 10.21608/EJH.2017.3695]
   Abd_Elhamid A, 2020, Egyptian Journal of Histology, V0, P0, DOI [10.21608/ejh.2020.29657.1285, 10.21608/ejh.2020.29657.1285, DOI 10.21608/EJH.2020.29657.1285]
   Abdelwahab S, 2021, J CELL PHYSIOL, V236, P440, DOI 10.1002/jcp.29872
   Abdelwahab SA, 2021, J CHEM NEUROANAT, V111, DOI 10.1016/j.jchemneu.2020.101892
   AL-Wajeeh NS, 2017, DRUG DES DEV THER, V11, P995, DOI 10.2147/DDDT.S107018
   Alkushi AGR, 2017, FOLIA MORPHOL, V76, P252, DOI 10.5603/FM.a2016.0067
   Alzahrani FA, 2019, AM J TRANSL RES, V11, P2887
   Bindu S, 2020, BIOCHEM PHARMACOL, V180, DOI 10.1016/j.bcp.2020.114147
   BRADFORD MM, 1976, ANAL BIOCHEM, V72, P248, DOI 10.1016/0003-2697(76)90527-3
   Cryer B, 2014, J MULTIDISCIP HEALTH, V7, P137, DOI 10.2147/JMDH.S54324
   Dabrowska S, 2018, INT J NANOMED, V13, P1653, DOI 10.2147/IJN.S159404
   Danielak A, 2021, FRONT PHARMACOL, V12, DOI 10.3389/fphar.2021.657457
   El-azab N, 2018, Egyptian Journal of Histology, V41, P150, DOI [10.21608/ejh.2018.13838, 10.21608/EJH.2018. 13838, DOI 10.21608/EJH.2018.13838, 10.21608/EJH.2018.13838]
   El-Salam A, 2019, Egypt J Histol, V42, P915
   Elgarawany GE, 2017, Der pharma chemica, V9, P68
   Elwan W, 2019, Egyptian Journal of Histology, V42, P297, DOI [10.21608/ejh.2019.6312.1043, 10.21608/ejh.2019.6312.1043, DOI 10.21608/EJH.2019.6312.1043]
   Enthoven WTM, 2017, JAMA-J AM MED ASSOC, V317, P2327, DOI 10.1001/jama.2017.4571
   Ezemagu U.K., 2019, Biomed. Res., V30, P697
   Fui LW, 2019, J TISSUE ENG REGEN M, V13, P2218, DOI 10.1002/term.2966
   Gazia M.A., 2019, EGYPT J HISTOL, V42, P393, DOI [10.21608/ejh.2019.6922.1057, DOI 10.21608/EJH.2019.6922.1057]
   Guest IC, 2015, LAB INVEST, V95, P886, DOI 10.1038/labinvest.2015.72
   Hafez SMNA, 2019, ACTA HISTOCHEM, V121, P619, DOI 10.1016/j.acthis.2019.05.004
   Han YD, 2019, INT J BIOCHEM CELL B, V109, P59, DOI 10.1016/j.biocel.2019.01.017
   Hanan S., 2010, EGYPT J HISTOL, V33, P313
   Handajani F, MED HLTH SCI J, V5, P1
   Hassan Taha M M, 2016, J Microsc Ultrastruct, V4, P167, DOI [10.1016/j.jmau.2016.03.004, 10.1016/j.jmau.2016.03.004]
   Hong HE, 2019, ANN SURG TREAT RES, V97, P159, DOI 10.4174/astr.2019.97.4.159
   Idriss HT, 2000, MICROSC RES TECHNIQ, V50, P184, DOI 10.1002/1097-0029(20000801)50:3<184::AID-JEMT2>3.0.CO;2-H
   Isobe Y, 2012, FRONT IMMUNOL, V3, DOI 10.3389/fimmu.2012.00270
   Jaswanth K, UPI J PHARM MED HLTH, P19
   Joseph A, 2020, J CELL PHYSIOL, V235, P5555, DOI 10.1002/jcp.29486
   Kang JM, 2010, J KOREAN MED SCI, V25, P875, DOI 10.3346/jkms.2010.25.6.875
   Karolin Kamel A.-A., 2011, Food and Nutrition Sciences, V2011
   Keshtkar S, 2018, STEM CELL RES THER, V9, DOI 10.1186/s13287-018-0791-7
   Khémiri I, 2019, OXID MED CELL LONGEV, V2019, DOI 10.1155/2019/1568720
   Khodaeiani Effat, 2013, Indian J Dermatol, V58, P181, DOI 10.4103/0019-5154.110824
   Kinoshita Y, 2018, J NEUROGASTROENTEROL, V24, P182, DOI 10.5056/jnm18001
   Ko GH, 2017, MEDICINE, V96, DOI 10.1097/MD.0000000000007181
   Koyyada A, 2021, THERAPIE, V76, P13, DOI 10.1016/j.therap.2020.06.019
   Liu BD, 2015, CANCER CELL, V27, P370, DOI 10.1016/j.ccell.2015.02.004
   Liu W, 2020, BIOSCIENCE REP, V40, DOI 10.1042/BSR20181881
   Mehta V, 2011, EFFECTS VEGF OVEREXP
   Mizushima T, 2017, GASTROINTEST ENDOSC, V86, P542, DOI 10.1016/j.gie.2017.01.024
   Müller G, 2010, BRIT J PHARMACOL, V160, P878, DOI 10.1111/j.1476-5381.2010.00724.x
   Nennig SE, 2017, ALCOHOL ALCOHOLISM, V52, P172, DOI 10.1093/alcalc/agw098
   Oeckinghaus A, 2009, CSH PERSPECT BIOL, V1, DOI 10.1101/cshperspect.a000034
   Ouyang X, 2018, STEM CELL RES THER, V9, DOI 10.1186/s13287-018-1003-1
   Andersen LP, 2007, FEMS IMMUNOL MED MIC, V50, P244, DOI 10.1111/j.1574-695X.2007.00257.x
   Pinheiro D, 2021, LIFE SCI, V281, DOI 10.1016/j.lfs.2021.119768
   Pomatto M, 2021, INT J MOL SCI, V22, DOI 10.3390/ijms22083851
   Raidal SL, 2017, EQUINE VET J, V49, P802, DOI 10.1111/evj.12691
   Salas Maribel, 2002, BMC Gastroenterol, V2, P17, DOI 10.1186/1471-230X-2-17
   Singla DK, 2019, CELLS-BASEL, V8, DOI 10.3390/cells8101224
   Sobecki M, 2016, ELIFE, V5, DOI 10.7554/eLife.13722
   Suh JH, 2021, INT J MOL SCI, V22, DOI 10.3390/ijms22031144
   Tang YY, 2021, STEM CELL RES THER, V12, DOI 10.1186/s13287-021-02138-7
   Tang Y, 2021, ANAL CELL PATHOL, V2021, DOI 10.1155/2021/6653681
   Unsal V, 2020, ADV PHARM BULL, V10, P184, DOI 10.34172/apb.2020.023
   Vasanthan J, 2021, CELLS-BASEL, V10, DOI 10.3390/cells10010054
   Widowati W, 2017, BIOSCI RES, V14, P776
   Wongrakpanich S, 2018, AGING DIS, V9, P143, DOI 10.14336/AD.2017.0306
   Xia XF, 2019, SCI TRANSL MED, V11, DOI 10.1126/scitranslmed.aat7455
   Xian PP, 2019, THERANOSTICS, V9, P5956, DOI 10.7150/thno.33872
   Xiao SY, 2020, FRONT CELL DEV BIOL, V8, DOI 10.3389/fcell.2020.571536
   Xie L, 2020, INT IMMUNOPHARMACOL, V85, DOI 10.1016/j.intimp.2020.106660
   Xu Y, 2015, J BIOMED MATER RES B, V103, P670, DOI 10.1002/jbm.b.33231
   Yin K, 2019, BIOMARK RES, V7, DOI 10.1186/s40364-019-0159-x
   Zhang Y, 2019, CELL BIOSCI, V9, DOI 10.1186/s13578-019-0282-2
   Zhou D, 2020, BIOMED PHARMACOTHER, V126, DOI 10.1016/j.biopha.2020.110075
NR 69
TC 11
Z9 11
U1 0
U2 12
PU ELSEVIER GMBH
PI MUNICH
PA HACKERBRUCKE 6, 80335 MUNICH, GERMANY
SN 0065-1281
EI 1618-0372
J9 ACTA HISTOCHEM
JI Acta Histochem.
PD MAY
PY 2022
VL 124
IS 4
AR 151896
DI 10.1016/j.acthis.2022.151896
EA APR 2022
PG 15
WC Cell Biology
WE Science Citation Index Expanded (SCI-EXPANDED)
SC Cell Biology
GA 1S1TE
UT WOS:000803840200001
PM 35430431
DA 2026-02-11
ER

PT J
AU Chen, QY
   Zhang, SX
   Liu, WX
   Sun, X
   Luo, Y
   Sun, XB
AF Chen, Qiuyan
   Zhang, Shuxia
   Liu, Wenxiu
   Sun, Xiao
   Luo, Yun
   Sun, Xiaobo
TI Application of emerging technologies in ischemic stroke: from clinical
   study to basic research
SO FRONTIERS IN NEUROLOGY
LA English
DT Review
DE ischemic stroke; medical imaging; disease phenotypes; mechanisms
   research; emerging technology; basic research; clinical study
ID VAGUS NERVE-STIMULATION; BLOOD-BRAIN-BARRIER; MESENCHYMAL STEM-CELLS; CT
   ANGIOGRAPHY; SPATIAL TRANSCRIPTOMICS; EXTRACELLULAR VESICLES;
   FLUORESCENT-PROBES; PERFUSION CT; MOUSE MODEL; IN-VITRO
AB Stroke is a primary cause of noncommunicable disease-related death and disability worldwide. The most common form, ischemic stroke, is increasing in incidence resulting in a significant burden on patients and society. Urgent action is thus needed to address preventable risk factors and improve treatment methods. This review examines emerging technologies used in the management of ischemic stroke, including neuroimaging, regenerative medicine, biology, and nanomedicine, highlighting their benefits, clinical applications, and limitations. Additionally, we suggest strategies for technological development for the prevention, diagnosis, and treatment of ischemic stroke.
C1 [Chen, Qiuyan; Zhang, Shuxia; Liu, Wenxiu; Sun, Xiao; Luo, Yun; Sun, Xiaobo] Peking Union Med Coll & Chinese Acad Med Sci, Inst Med Plant Dev, Beijing, Peoples R China.
   [Chen, Qiuyan; Zhang, Shuxia; Liu, Wenxiu; Sun, Xiao; Luo, Yun; Sun, Xiaobo] Beijing Key Lab Innovat Drug Discovery Tradit Chin, Beijing, Peoples R China.
   [Chen, Qiuyan; Zhang, Shuxia; Liu, Wenxiu; Sun, Xiao; Luo, Yun; Sun, Xiaobo] Minist Educ, Key Lab Bioact Subst & Resource Utilizat Chinese H, Beijing, Peoples R China.
C3 Chinese Academy of Medical Sciences - Peking Union Medical College;
   Institute of Medicinal Plant Development - CAMS; Peking Union Medical
   College
RP Luo, Y; Sun, XB (corresponding author), Peking Union Med Coll & Chinese Acad Med Sci, Inst Med Plant Dev, Beijing, Peoples R China.; Luo, Y; Sun, XB (corresponding author), Beijing Key Lab Innovat Drug Discovery Tradit Chin, Beijing, Peoples R China.; Luo, Y; Sun, XB (corresponding author), Minist Educ, Key Lab Bioact Subst & Resource Utilizat Chinese H, Beijing, Peoples R China.
EM ly20040423@126.com; sun_xiaobo163@163.com
RI Yun, Luo/OPO-4776-2025
FU National Key Research and Development Project
FX No Statement Available
CR Ahmed R, 2022, INT J MOL SCI, V23, DOI 10.3390/ijms23063042
   Al-Smadi AS, 2019, AM J NEURORADIOL, V40, P954, DOI 10.3174/ajnr.A6065
   Albers GW, 2018, NEW ENGL J MED, V378, P708, DOI 10.1056/NEJMoa1713973
   Amarnath S, 2015, STEM CELLS, V33, P1200, DOI 10.1002/stem.1934
   Anthony S, 2022, STROKE, V53, P1460, DOI 10.1161/STROKEAHA.121.036948
   Araki M, 2022, NAT REV CARDIOL, V19, P684, DOI 10.1038/s41569-022-00687-9
   Bacigaluppi M, 2009, BRAIN, V132, P2239, DOI 10.1093/brain/awp174
   Baron CS, 2018, NAT COMMUN, V9, DOI 10.1038/s41467-018-04893-3
   Barzegar M, 2021, EBIOMEDICINE, V63, DOI 10.1016/j.ebiom.2020.103161
   Benedek A, 2019, INT J MOL SCI, V20, DOI 10.3390/ijms20102574
   Bivard A, 2020, NAT REV NEUROL, V16, P575, DOI 10.1038/s41582-020-0390-y
   Bivard A, 2013, RADIOLOGY, V267, P543, DOI 10.1148/radiol.12120971
   Bivard A, 2011, BRAIN, V134, P3408, DOI 10.1093/brain/awr257
   Björkegren JLM, 2022, CELL, V185, P1630, DOI 10.1016/j.cell.2022.04.004
   Bladowski M, 2022, ANTIOXIDANTS-BASEL, V11, DOI 10.3390/antiox11050955
   Brannigan JFM, 2024, STROKE, V55, P474, DOI 10.1161/STROKEAHA.123.037719
   Busto G, 2023, RADIOL MED, V128, P944, DOI 10.1007/s11547-023-01668-9
   Cai PY, 2014, FRONT NEUROL, V5, DOI 10.3389/fneur.2014.00107
   Campbell BCV, 2020, LANCET, V396, P129, DOI 10.1016/S0140-6736(20)31179-X
   Cervera MA, 2018, ANN CLIN TRANSL NEUR, V5, P651, DOI 10.1002/acn3.544
   Chan SL, 2018, STROKE, V49, P1969, DOI 10.1161/STROKEAHA.118.022056
   Chen JL, 2018, STROKE, V49, P1083, DOI 10.1161/STROKEAHA.117.018292
   Chen L, 2022, FRONT CELL INFECT MI, V12, DOI 10.3389/fcimb.2022.999627
   Chen WT, 2020, CELL, V182, P976, DOI 10.1016/j.cell.2020.06.038
   Chen YY, 2021, FRONT CHEM, V9, DOI 10.3389/fchem.2021.750404
   Cheng XQ, 2022, CEREBROVASC DIS, V51, P532, DOI 10.1159/000521026
   Chollet F., 2014, Annals of Physical and Rehabilitation Medicine, V57, P509, DOI 10.1016/j.rehab.2014.08.002
   Chu WJ, 2002, STROKE, V33, P1243, DOI 10.1161/01.STR.0000015240.75199.BE
   Cuccione E, 2017, J CEREBR BLOOD F MET, V37, P2159, DOI 10.1177/0271678X16661567
   Dani KA, 2014, AM J NEURORADIOL, V35, pS37, DOI 10.3174/ajnr.A3789
   Dawson J, 2021, LANCET, V397, P1545, DOI 10.1016/S0140-6736(21)00475-X
   de Carlo Talisa E, 2015, Int J Retina Vitreous, V1, P5, DOI 10.1186/s40942-015-0005-8
   Debrey SM, 2008, STROKE, V39, P2237, DOI 10.1161/STROKEAHA.107.509877
   Decante G, 2021, BIOFABRICATION, V13, DOI 10.1088/1758-5090/abec2c
   Demeestere J, 2020, STROKE, V51, P1017, DOI 10.1161/STROKEAHA.119.028337
   Ding F, 2021, ADV DRUG DELIVER REV, V173, P141, DOI 10.1016/j.addr.2021.03.008
   Ding F, 2018, CHEM SCI, V9, P4370, DOI 10.1039/c8sc01153b
   Doeppner TR, 2015, STEM CELL TRANSL MED, V4, P1131, DOI 10.5966/sctm.2015-0078
   Donahue J, 2015, J NEURORADIOLOGY, V42, P21, DOI 10.1016/j.neurad.2014.11.003
   Dong XY, 2019, ACS NANO, V13, P1272, DOI 10.1021/acsnano.8b06572
   Duan QJ, 2023, ADV DRUG DELIVER REV, V196, DOI 10.1016/j.addr.2023.114793
   Duan XH, 2016, J BIOMED NANOTECHNOL, V12, P2112, DOI 10.1166/jbn.2016.2321
   Dundamadappa S, 2021, AM J NEURORADIOL, V42, P221, DOI 10.3174/ajnr.A6889
   England T, 2009, INT J STROKE, V4, P101, DOI 10.1111/j.1747-4949.2009.00253.x
   Ermine CM, 2021, INT J STROKE, V16, P497, DOI 10.1177/1747493020975229
   Feigin VL, 2021, LANCET NEUROL, V20, P795, DOI 10.1016/S1474-4422(21)00252-0
   Fukuoka T, 2017, J STROKE CEREBROVASC, V26, pE141, DOI 10.1016/j.jstrokecerebrovasdis.2017.03.003
   Gao J, 2017, J STROKE, V19, P340, DOI 10.5853/jos.2016.01424
   Gao Q, 2017, ACS BIOMATER SCI ENG, V3, P399, DOI 10.1021/acsbiomaterials.6b00643
   Gao XH, 2014, ACS NANO, V8, P3678, DOI 10.1021/nn5003375
   Garland M, 2016, CELL CHEM BIOL, V23, P122, DOI 10.1016/j.chembiol.2015.12.003
   Gathani Kinjal M, 2016, Dent Res J (Isfahan), V13, P379, DOI 10.4103/1735-3327.192266
   Gregorius J, 2021, BASIC RES CARDIOL, V116, DOI 10.1007/s00395-021-00881-9
   Grobner T, 2006, NEPHROL DIAL TRANSPL, V21, P1104, DOI 10.1093/ndt/gfk062
   Grönberg A, 2022, NEUROEPIDEMIOLOGY, V56, P174, DOI 10.1159/000524206
   Hanada S, 2014, INT J MOL SCI, V15, P1812, DOI 10.3390/ijms15021812
   Hao P, 2014, METAB BRAIN DIS, V29, P193, DOI 10.1007/s11011-014-9490-y
   He J, 2021, BIOMATERIALS, V265, DOI 10.1016/j.biomaterials.2020.120448
   Hiergeist A, 2015, ILAR J, V56, P228, DOI 10.1093/ilar/ilv017
   Higashigaito K, 2016, RADIOLOGY, V280, P960, DOI 10.1148/radiol.2016151982
   Hou CC, 2018, LIGHT-SCI APPL, V7, DOI 10.1038/lsa.2017.170
   Isakovic J, 2023, FRONT BIOENG BIOTECH, V11, DOI 10.3389/fbioe.2023.1139359
   Jelinek M, 2024, EXP NEUROL, V372, DOI 10.1016/j.expneurol.2023.114628
   Ji QH, 2016, PLOS ONE, V11, DOI 10.1371/journal.pone.0163645
   Jie ZY, 2017, NAT COMMUN, V8, DOI 10.1038/s41467-017-00900-1
   Kahlow H, 2013, SEIZURE-EUR J EPILEP, V22, P827, DOI 10.1016/j.seizure.2013.06.011
   Kameda K, 2018, J NEUROINTERV SURG, V10, P279, DOI 10.1136/neurintsurg-2017-013083
   KAPLAN B, 1991, STROKE, V22, P1032, DOI 10.1161/01.STR.22.8.1032
   Kessner SS, 2019, STROKE, V50, P1116, DOI 10.1161/STROKEAHA.118.023750
   Khan MA, 2020, COMPUT BIOL MED, V123, DOI 10.1016/j.compbiomed.2020.103843
   Kim DE, 2005, J CEREBR BLOOD F MET, V25, P226, DOI 10.1038/sj.jcbfm.9600023
   Kim J, 2016, EUR J NUCL MED MOL I, V43, P2228, DOI 10.1007/s00259-016-3460-z
   Kim M, 2021, NANOSCALE, V13, P14166, DOI 10.1039/d0nr07516g
   Kimberley TJ, 2018, STROKE, V49, P2789, DOI 10.1161/STROKEAHA.118.022279
   Klohs J, 2009, J CEREBR BLOOD F MET, V29, P1284, DOI 10.1038/jcbfm.2009.51
   Kolhar P, 2013, P NATL ACAD SCI USA, V110, P10753, DOI 10.1073/pnas.1308345110
   Kuang HL, 2021, STROKE, V52, P223, DOI 10.1161/STROKEAHA.120.030092
   Lein E, 2017, SCIENCE, V358, P64, DOI 10.1126/science.aan6827
   Li C, 2021, ADV SCI, V8, DOI 10.1002/advs.202101526
   Li JD, 2022, ACS CHEM NEUROSCI, V13, P1966, DOI 10.1021/acschemneuro.2c00177
   Li Q, 2023, ACS NANO, V17, P775, DOI 10.1021/acsnano.2c10824
   Li R, 2022, EUR J MED RES, V27, DOI 10.1186/s40001-022-00673-4
   Li TM, 2023, ADV SCI, V10, DOI 10.1002/advs.202206432
   Li W, 2023, J NEUROINTERV SURG, V15, P701, DOI 10.1136/neurintsurg-2022-019047
   Li Y, 2020, BRAIN, V143, P3225, DOI 10.1093/brain/awaa264
   Li Y, 2013, J BIOMED OPT, V18, DOI 10.1117/1.JBO.18.7.076024
   Li YY, 2023, J NANOBIOTECHNOL, V21, DOI 10.1186/s12951-023-01828-z
   Lin LT, 2020, STROKE, V51, P1006, DOI 10.1161/STROKEAHA.119.028284
   Liu BY, 2021, FRONT AGING NEUROSCI, V13, DOI 10.3389/fnagi.2021.628336
   Liu CY, 2022, J CLIN NEUROSCI, V105, P122, DOI 10.1016/j.jocn.2022.09.013
   Liu Q, 2018, IEEE T BIO-MED ENG, V65, P2136, DOI 10.1109/TBME.2017.2706976
   Lu SS, 2019, EUR RADIOL, V29, P4922, DOI 10.1007/s00330-019-06027-9
   Lu W, 2012, CURR PHARM BIOTECHNO, V13, P2340, DOI 10.2174/138920112803341851
   Lu YF, 2019, ADV MATER, V31, DOI 10.1002/adma.201808361
   Lyndon D, 2021, AM J NEURORADIOL, V42, P1380, DOI 10.3174/ajnr.A7181
   Ma QF, 2021, LANCET PUBLIC HEALTH, V6, pE897, DOI 10.1016/S2468-2667(21)00228-0
   Maidak BL, 1997, NUCLEIC ACIDS RES, V25, P109, DOI 10.1093/nar/25.1.109
   Marín-Medina DS, 2024, NEUROL SCI, V45, P55, DOI 10.1007/s10072-023-07012-3
   Mettler FA, 2008, RADIOLOGY, V248, P254, DOI 10.1148/radiol.2481071451
   Moncada R, 2020, NAT BIOTECHNOL, V38, P333, DOI 10.1038/s41587-019-0392-8
   Moon GJ, 2019, TRANSL STROKE RES, V10, P509, DOI 10.1007/s12975-018-0668-1
   Nguyen-Huynh MN, 2008, STROKE, V39, P1184, DOI 10.1161/STROKEAHA.107.502906
   Nijssen EC, 2012, RADIOLOGY, V265, P978, DOI 10.1148/radiol.12121162
   Ospel JM, 2021, RADIOLOGY, V300, P152, DOI 10.1148/radiol.2021203964
   Paik DT, 2018, CIRC RES, V123, P443, DOI 10.1161/CIRCRESAHA.118.312913
   Park HYL, 2013, OPHTHALMOLOGY, V120, P1292, DOI 10.1016/j.ophtha.2012.11.021
   Park HY, 2022, FRONT NEUROL, V13, DOI 10.3389/fneur.2022.958037
   Park JS, 2019, J NEUROINTERV SURG, V11, P342, DOI 10.1136/neurintsurg-2018-014359
   Peng C, 2019, J MATER CHEM B, V7, P1986, DOI 10.1039/c9tb00161a
   Peng Y, 2021, NEUROREHAB NEURAL RE, V35, P247, DOI 10.1177/1545968321989354
   Peng ZW, 2022, J TRANSL MED, V20, DOI 10.1186/s12967-022-03510-8
   Piñeiro AJ, 2022, J INVEST DERMATOL, V142, P993, DOI 10.1016/j.jid.2021.12.014
   Qu M, 2023, J STROKE CEREBROVASC, V32, DOI 10.1016/j.jstrokecerebrovasdis.2023.107306
   Ryu KH, 2020, NEUROSURGERY, V87, P220, DOI 10.1093/neuros/nyz421
   Shin TH, 2020, CELLS-BASEL, V9, DOI 10.3390/cells9071630
   Simon C, 2021, FRONT NEUROSCI-SWITZ, V15, DOI 10.3389/fnins.2021.699428
   Sklavenitis-Pistofidis R, 2021, NAT MED, V27, P375, DOI 10.1038/s41591-021-01276-y
   Song Y, 2017, ACS APPL MATER INTER, V9, P20410, DOI 10.1021/acsami.7b03504
   Srivatsan SR, 2021, SCIENCE, V373, P111, DOI 10.1126/science.abb9536
   Ståhl PL, 2016, SCIENCE, V353, P78, DOI 10.1126/science.aaf2403
   Su S, 2020, PHARMACEUTICS, V12, DOI 10.3390/pharmaceutics12090837
   Sun C, 2020, LIFE SCI, V261, DOI 10.1016/j.lfs.2020.118365
   Taj SH, 2016, BIOMATERIALS, V91, P151, DOI 10.1016/j.biomaterials.2016.03.025
   Terai T, 2008, CURR OPIN CHEM BIOL, V12, P515, DOI 10.1016/j.cbpa.2008.08.007
   Thomalla G, 2018, NEW ENGL J MED, V379, P611, DOI 10.1056/NEJMoa1804355
   Tian LY, 2023, NAT BIOTECHNOL, V41, P773, DOI 10.1038/s41587-022-01448-2
   Tian T, 2021, THERANOSTICS, V11, P6507, DOI 10.7150/thno.56367
   Tiedt S, 2020, ANN NEUROL, V88, P736, DOI 10.1002/ana.25859
   Toma C, 2009, CIRC RES, V104, P398, DOI 10.1161/CIRCRESAHA.108.187724
   Tsang ACO, 2019, STROKE, V50, P1460, DOI 10.1161/STROKEAHA.119.024889
   Vahidinia Z, 2020, PHARMACOL RES, V160, DOI 10.1016/j.phrs.2020.105163
   van de Leemput SC, 2020, IEEE T MED IMAGING, V39, P985, DOI 10.1109/TMI.2019.2939044
   Verhaar BJH, 2020, NUTRIENTS, V12, DOI 10.3390/nu12102982
   Verma SK, 2016, ACS APPL MATER INTER, V8, P19716, DOI 10.1021/acsami.6b01776
   Vupputuri A, 2021, COMPUT BIOL MED, V136, DOI 10.1016/j.compbiomed.2021.104724
   Wang AX, 2024, MED-CAMBRIDGE, V5, P559, DOI 10.1016/j.medj.2024.02.014
   Wang K, 2018, BIOMED ENG ONLINE, V17, DOI 10.1186/s12938-018-0522-4
   Wang L, 2019, J AM CHEM SOC, V141, P2770, DOI 10.1021/jacs.8b11134
   Wang N, 2021, BIOTECHNOL J, V16, DOI 10.1002/biot.202100041
   Wang RR, 2022, J CEREBR BLOOD F MET, V42, P495, DOI 10.1177/0271678X20917625
   Wang ZC, 2023, COLLOID SURFACE B, V224, DOI 10.1016/j.colsurfb.2023.113202
   Wannamaker R, 2019, CURR NEUROL NEUROSCI, V19, DOI 10.1007/s11910-019-0978-z
   Winkler EA, 2022, SCIENCE, V375, P992, DOI 10.1126/science.abi7377
   Wu D, 2017, CHEM SOC REV, V46, P7105, DOI 10.1039/c7cs00240h
   Wunder A, 2008, BASIC RES CARDIOL, V103, P182, DOI 10.1007/s00395-008-0712-5
   Xian MH, 2022, J ETHNOPHARMACOL, V293, DOI 10.1016/j.jep.2022.115281
   Xiao HB, 2020, ANGEW CHEM INT EDIT, V59, P4216, DOI 10.1002/anie.201906793
   Xie J, 2022, BRAIN, V145, P4160, DOI 10.1093/brain/awac317
   Xin HQ, 2017, STROKE, V48, P747, DOI 10.1161/STROKEAHA.116.015204
   Xiong JH, 2020, ACS SENSORS, V5, P3237, DOI 10.1021/acssensors.0c01555
   Xu H, 2018, FRONT PHARMACOL, V9, DOI 10.3389/fphar.2018.01403
   Xu KY, 2021, GUT, V70, P1486, DOI 10.1136/gutjnl-2020-323263
   Xu L, 2022, J NANOBIOTECHNOL, V20, DOI 10.1186/s12951-022-01333-9
   Yang CJ, 2019, AM J PHYSIOL-CELL PH, V316, pC135, DOI 10.1152/ajpcell.00136.2018
   Yang JL, 2017, MOL THER-NUCL ACIDS, V7, P278, DOI 10.1016/j.omtn.2017.04.010
   Yao SS, 2023, ADV HEALTHC MATER, V12, DOI 10.1002/adhm.202201981
   Yu AYX, 2016, NEUROLOGY, V87, P609, DOI 10.1212/WNL.0000000000002951
   Yuan JC, 2021, ACS NANO, V15, P16076, DOI 10.1021/acsnano.1c04753
   Yuen MM, 2022, SCI ADV, V8, DOI 10.1126/sciadv.abm3952
   Zaro-Weber O, 2019, ANN NEUROL, V85, P875, DOI 10.1002/ana.25479
   Zhang N, 2022, LIFE SCI, V310, DOI 10.1016/j.lfs.2022.121052
   Zhang QQ, 2023, FRONT IMMUNOL, V14, DOI 10.3389/fimmu.2023.1107559
   Zhang Y, 2018, COLLOID SURFACE B, V170, P163, DOI 10.1016/j.colsurfb.2018.06.008
   Zhang YS, 2021, NAT REV METHOD PRIME, V1, DOI 10.1038/s43586-021-00073-8
   Zhang ZMY, 2023, EUR J NEUROL, V30, P3172, DOI 10.1111/ene.15985
   Zheng K, 2022, J CEREBR BLOOD F MET, V42, P56, DOI 10.1177/0271678X211026770
   Zhou MG, 2019, LANCET, V394, P1145, DOI 10.1016/S0140-6736(19)30427-1
   Zou Q, 2020, MAT SCI ENG C-MATER, V108, DOI 10.1016/j.msec.2019.110205
NR 168
TC 2
Z9 2
U1 2
U2 21
PU FRONTIERS MEDIA SA
PI LAUSANNE
PA AVENUE DU TRIBUNAL FEDERAL 34, LAUSANNE, CH-1015, SWITZERLAND
SN 1664-2295
J9 FRONT NEUROL
JI Front. Neurol.
PD JUN 10
PY 2024
VL 15
AR 1400469
DI 10.3389/fneur.2024.1400469
PG 21
WC Clinical Neurology; Neurosciences
WE Science Citation Index Expanded (SCI-EXPANDED)
SC Neurosciences & Neurology
GA WB4Z1
UT WOS:001252408200001
PM 38915803
OA Green Submitted, gold
DA 2026-02-11
ER

PT J
AU Fathi, I
   Miki, T
AF Fathi, Ibrahim
   Miki, Toshio
TI Human Amniotic Epithelial Cells Secretome: Components, Bioactivity, and
   Challenges
SO FRONTIERS IN MEDICINE
LA English
DT Review
DE human amniotic epithelial cells (hAECs); secretome; exosomes;
   conditioned media (CM); paracrine; cell-free therapeutics
ID MESENCHYMAL STEM-CELLS; CONDITIONED MEDIUM; CANCER-CELLS; EXOSOMES;
   DELIVERY; MEMBRANE; PROMOTE; DIFFERENTIATION; PROLIFERATION; INHIBITION
AB Human amniotic epithelial cells (hAECs) derived from placental tissue have received significant attention as a promising tool in regenerative medicine. Several studies demonstrated their anti-inflammatory, anti-fibrotic, and tissue repair potentials. These effects were further shown to be retained in the conditioned medium of hAECs, suggesting their paracrine nature. The concept of utilizing the hAEC-secretome has thus evolved as a therapeutic cell-free option. In this article, we review the different components and constituents of hAEC-secretome and their influence as demonstrated through experimental studies in the current literature. Studies examining the effects of conditioned medium, exosomes, and micro-RNA (miRNA) derived from hAECs are included in this review. The challenges facing the application of this cell-free approach will also be discussed based on the current evidence.
C1 [Fathi, Ibrahim; Miki, Toshio] Nihon Univ, Sch Med, Dept Physiol, Tokyo, Japan.
C3 Nihon University
RP Miki, T (corresponding author), Nihon Univ, Sch Med, Dept Physiol, Tokyo, Japan.
EM miki.toshio@nihon-u.ac.jp
RI Fathi, Ibrahim/AFU-2051-2022
OI Fathi, Ibrahim/0000-0001-9872-4303; Miki, Toshio/0000-0001-5546-6770
FU Chairperson and the President of Nihon University and the Collaborative
   Research Grant; StemCell Institute Inc.
FX This study was supported by the research grant from the Chairperson and
   the President of Nihon University and the Collaborative Research Grant
   from StemCell Institute Inc.
CR Alhomrani M, 2017, FRONT PHARMACOL, V8, DOI 10.3389/fphar.2017.00748
   Andrewartha N, 2019, STEM CELLS INT, V2019, DOI 10.1155/2019/8106482
   Barski D, 2018, INT J SURG CASE REP, V51, P11, DOI 10.1016/j.ijscr.2018.08.015
   Belhadj Z, 2020, J EXTRACELL VESICLES, V9, DOI 10.1080/20013078.2020.1806444
   Bu SX, 2017, INT J ONCOL, V51, P1405, DOI 10.3892/ijo.2017.4123
   Charoenviriyakul C, 2017, EUR J PHARM SCI, V96, P316, DOI 10.1016/j.ejps.2016.10.009
   Chen P, 2021, THERANOSTICS, V11, P2263, DOI 10.7150/thno.51571
   Chen YS, 2020, TZU CHI MED J, V32, P113, DOI 10.4103/tcmj.tcmj_182_19
   Cheng HC, 2011, MOL BIOL REP, V38, P5161, DOI 10.1007/s11033-010-0665-2
   Collins CJ, 2003, AGING CELL, V2, P145, DOI 10.1046/j.1474-9728.2003.00048.x
   Costa A, 2021, INT J MOL SCI, V22, DOI 10.3390/ijms22073713
   de Rotth A, 1940, ARCH OPHTHALMOL-CHIC, V23, P522
   Di Germanio C, 2016, ONCOTARGET, V7, P39051, DOI 10.18632/oncotarget.9694
   Didiot MC, 2016, MOL THER, V24, P1836, DOI 10.1038/mt.2016.126
   Doyle LM, 2019, CELLS-BASEL, V8, DOI 10.3390/cells8070727
   Edgar JR, 2016, BMC BIOL, V14, DOI 10.1186/s12915-016-0268-z
   Ferguson SW, 2018, SCI REP-UK, V8, DOI 10.1038/s41598-018-19581-x
   Glenn HL, 2016, SCI REP-UK, V6, DOI 10.1038/srep31694
   GRUSS JS, 1978, CAN MED ASSOC J, V118, P1237
   Hadley EE, 2018, AM J OBSTET GYNECOL, V219, DOI 10.1016/j.ajog.2018.08.021
   Hao YX, 2000, CORNEA, V19, P348, DOI 10.1097/00003226-200005000-00018
   Hodge A, 2020, CELL TRANSPLANT, V29, DOI 10.1177/0963689720950221
   Hodge A, 2014, CYTOTHERAPY, V16, P1132, DOI 10.1016/j.jcyt.2014.01.005
   Kamiya K, 2005, EXP EYE RES, V80, P671, DOI 10.1016/j.exer.2004.11.018
   KIM JC, 1995, CORNEA, V14, P473
   Kim TH, 2013, J VET SCI, V14, P61, DOI 10.4142/jvs.2013.14.1.61
   Krysik K, 2020, J OPHTHALMOL, V2020, DOI 10.1155/2020/4238919
   Kuk N, 2019, J GASTROEN HEPATOL, V34, P1441, DOI 10.1111/jgh.14643
   Leaw B, 2017, STEM CELL RES THER, V8, DOI 10.1186/s13287-017-0496-3
   Li BN, 2019, STEM CELL RES THER, V10, DOI 10.1186/s13287-019-1368-9
   Li HC, 2005, INVEST OPHTH VIS SCI, V46, P900, DOI 10.1167/iovs.04-0495
   Li P, 2017, THERANOSTICS, V7, P789, DOI 10.7150/thno.18133
   Loeffelbein DJ, 2014, BIOMED RES INT, V2014, DOI 10.1155/2014/572183
   Magatti M, 2015, CELL TRANSPLANT, V24, P1733, DOI 10.3727/096368914X684033
   Manuelpillai U, 2012, PLOS ONE, V7, DOI 10.1371/journal.pone.0038631
   Miki T, 2016, STEM CELLS BIOL REG, P1, DOI 10.1007/978-3-319-46410-7_1
   Miki T, 2016, STEM CELL TRANSL MED, V5, P405, DOI 10.5966/sctm.2015-0304
   Morandi F, 2020, CELLS-BASEL, V9, DOI 10.3390/cells9092123
   Niknejad H, 2013, PLACENTA, V34, P340, DOI 10.1016/j.placenta.2013.02.001
   Niknejad H, 2016, CELL TISSUE RES, V363, P599, DOI 10.1007/s00441-016-2364-3
   Niknejad H, 2014, CYTOTHERAPY, V16, P33, DOI 10.1016/j.jcyt.2013.07.005
   Niknejad H, 2013, MED HYPOTHESES, V81, P862, DOI 10.1016/j.mehy.2013.08.018
   Pan CW, 2019, INT J MOL MED, V44, P1629, DOI 10.3892/ijmm.2019.4346
   Patel GK, 2019, SCI REP-UK, V9, DOI 10.1038/s41598-019-41800-2
   Peppas NA, 2006, ADV MATER, V18, P1345, DOI 10.1002/adma.200501612
   Qiu XL, 2019, THERANOSTICS, V9, P2618, DOI 10.7150/thno.32363
   Qureshi KM, 2011, CELL TRANSPLANT, V20, P523, DOI 10.3727/096368910X528111
   Reis M, 2018, FRONT IMMUNOL, V9, DOI 10.3389/fimmu.2018.02538
   Ren YF, 2020, STEM CELL RES THER, V11, DOI 10.1186/s13287-020-01917-y
   Riau AK, 2019, FRONT PHARMACOL, V10, DOI 10.3389/fphar.2019.01368
   Royce SG, 2019, BRIT J PHARMACOL, V176, P2195, DOI 10.1111/bph.14666
   Sheller S, 2016, PLOS ONE, V11, DOI 10.1371/journal.pone.0157614
   Sheller-Miller S, 2017, J REPROD IMMUNOL, V123, P3, DOI 10.1016/j.jri.2017.08.003
   Song YS, 2015, CELL TRANSPLANT, V24, P2055, DOI 10.3727/096368914X685609
   Tan JL, 2018, STEM CELL TRANSL MED, V7, P180, DOI 10.1002/sctm.17-0185
   Tan JL, 2014, CELL TRANSPLANT, V23, P319, DOI 10.3727/096368912X661409
   Théry C, 2018, J EXTRACELL VESICLES, V7, DOI 10.1080/20013078.2018.1535750
   Uchida S, 2000, J NEUROSCI RES, V62, P585, DOI 10.1002/1097-4547(20001115)62:4<585::AID-JNR13>3.0.CO;2-U
   Uchida S, 2003, NEUROSCI LETT, V341, P1, DOI 10.1016/S0304-3940(02)01454-4
   Venkatachalam S, 2009, BIOCELL, V33, P81
   Wan Z, 2020, THERANOSTICS, V10, P218, DOI 10.7150/thno.38198
   Wang GL, 2018, INT J MOL MED, V41, P791, DOI 10.3892/ijmm.2017.3261
   Wei P, 2020, BURNS TRAUMA, V8, DOI 10.1093/burnst/tkaa020
   Wei WM, 2021, FRONT PHARMACOL, V11, DOI 10.3389/fphar.2020.590470
   Wu QQ, 2017, INT J MOL MED, V39, P918, DOI 10.3892/ijmm.2017.2897
   Xu M, 2021, THERANOSTICS, V11, P8926, DOI 10.7150/thno.62330
   Yáñez-Mó M, 2015, J EXTRACELL VESICLES, V4, DOI 10.3402/jev.v4.27066
   Yang S, 2013, J NEUROSCI RES, V91, P978, DOI 10.1002/jnr.23225
   Yao XF, 2016, STEM CELLS INT, V2016, DOI 10.1155/2016/4148923
   Zhang JF, 2021, J NEUROIMMUNE PHARM, V16, P620, DOI 10.1007/s11481-020-09969-w
   Zhang QW, 2020, STEM CELL RES THER, V11, DOI 10.1186/s13287-020-01951-w
   Zhang QW, 2019, ACTA BIOCH BIOPH SIN, V51, P845, DOI 10.1093/abbs/gmz065
   Zhang QW, 2019, MOL THER-NUCL ACIDS, V16, P407, DOI 10.1016/j.omtn.2019.03.008
   Zhang QW, 2017, STEM CELL RES THER, V8, DOI 10.1186/s13287-017-0721-0
   Zhao B, 2018, STEM CELLS INT, V2018, DOI 10.1155/2018/5420463
   Zhao B, 2017, J MOL HISTOL, V48, P121, DOI 10.1007/s10735-017-9711-x
   Zhao B, 2016, CYTOTHERAPY, V18, P1012, DOI 10.1016/j.jcyt.2016.04.009
   Zhao B, 2016, CELL TISSUE RES, V365, P85, DOI 10.1007/s00441-016-2366-1
   Zheng YJ, 2018, STEM CELLS INT, V2018, DOI 10.1155/2018/1082076
   Zhu DD, 2021, PROTEOMICS, V21, DOI 10.1002/pmic.202000080
   Zhu DD, 2016, STEM CELLS INT, V2016, DOI 10.1155/2016/4565612
   Zhu DS, 2021, NAT COMMUN, V12, DOI 10.1038/s41467-021-21682-7
NR 82
TC 20
Z9 22
U1 2
U2 12
PU FRONTIERS MEDIA SA
PI LAUSANNE
PA AVENUE DU TRIBUNAL FEDERAL 34, LAUSANNE, CH-1015, SWITZERLAND
EI 2296-858X
J9 FRONT MED-LAUSANNE
JI Front. Med.
PD JAN 10
PY 2022
VL 8
AR 763141
DI 10.3389/fmed.2021.763141
PG 28
WC Medicine, General & Internal
WE Science Citation Index Expanded (SCI-EXPANDED)
SC General & Internal Medicine
GA ZC5VI
UT WOS:000757587100001
PM 35083233
OA Green Submitted, gold
DA 2026-02-11
ER

PT J
AU Xu, XH
   Yuan, TJ
   Dad, HA
   Shi, MY
   Huang, YY
   Jiang, ZH
   Peng, LH
AF Xu, Xue-Han
   Yuan, Tie-Jun
   Dad, Haseeb Anwar
   Shi, Mu-Yang
   Huang, Yi-Yu
   Jiang, Zhi-Hong
   Peng, Li-Hua
TI Plant Exosomes As Novel Nanoplatforms for MicroRNA Transfer Stimulate
   Neural Differentiation of Stem Cells In Vitro and In Vivo
SO NANO LETTERS
LA English
DT Article
DE plant-derived exosomes; microRNA transfer; nanoplatform; mesenchymal
   stem cells; neural differentiation
ID DRUG-DELIVERY; NANOPARTICLES; CHANNELS; PROMOTES
AB Differentiation of bone marrow derived mesenchymal stem cells (BMSCs) into functional neural cells has been widely investigated for treating neural diseases. However, the limited neural differentiation of BMSCs remains a big challenge to overcome. Herein, for the first time, ginseng-derived exosomes (G-Exos) were demonstrated to have excellent efficiency in stimulating the neural differentiation of BMSCs by transferring the incorporated miRNAs to BMSCs efficiently. In vivo, a photo-cross-linkable hydrogel with chemokine and G-Exos loaded shows strong efficacy in recruiting and directing the neural differentiation of BMSCs in the program. G-Exos were demonstrated to be promising nanoplatforms in transferring plant-derived miRNAs to mammalian stem cells for neural differentiation both in vitro and in vivo, possessing great potential in neural regenerative medicine.
C1 [Xu, Xue-Han; Yuan, Tie-Jun; Dad, Haseeb Anwar; Shi, Mu-Yang; Huang, Yi-Yu; Peng, Li-Hua] Zhejiang Univ, Coll Pharmaceut Sci, Hangzhou 310058, Peoples R China.
   [Jiang, Zhi-Hong; Peng, Li-Hua] Macau Univ Sci & Technol, State Key Lab Qual Res Chinese Med, Taipa 999078, Macao, Peoples R China.
C3 Zhejiang University; Macau University of Science & Technology
RP Peng, LH (corresponding author), Zhejiang Univ, Coll Pharmaceut Sci, Hangzhou 310058, Peoples R China.; Peng, LH (corresponding author), Macau Univ Sci & Technol, State Key Lab Qual Res Chinese Med, Taipa 999078, Macao, Peoples R China.
EM lhpeng@zju.edu.cn
RI ; Xu, Xue-han/NHQ-5494-2025
OI Jiang, Zhi-Hong/0000-0002-7956-2481; Anwar Dad,
   Haseeb/0000-0003-2802-9297; Xu, Xue-han/0000-0002-6559-2719; Peng,
   Li-Hua/0000-0001-9763-383X
FU National Key Research and Development Program of China [2018YFC1105404];
   National Natural Science Foundation of China [81473145]; Key Project at
   Central Government Level: The ability establishment of sustainable use
   for valuable Chinese medicine resources [2060302]; Macau Science and
   Technology Development Fund, Macau Special Administrative Region, China
FX The study was supported by National Key Research and Development Program
   of China (2018YFC1105404), National Natural Science Foundation of China
   (81473145), the Key Project at Central Government Level: The ability
   establishment of sustainable use for valuable Chinese medicine resources
   (2060302), and the Macau Science and Technology Development Fund, Macau
   Special Administrative Region, China.
CR Cai Q, 2018, SCIENCE, V360, P1126, DOI 10.1126/science.aar4142
   Cao M, 2019, J IMMUNOTHER CANCER, V7, DOI 10.1186/s40425-019-0817-4
   Cattin AL, 2015, CELL, V162, P1127, DOI 10.1016/j.cell.2015.07.021
   Cho IH, 2012, J GINSENG RES, V36, P342, DOI 10.5142/jgr.2012.36.4.342
   Dad HA, 2021, MOL THER, V29, P13, DOI 10.1016/j.ymthe.2020.11.030
   Dimatteo R, 2018, ADV DRUG DELIVER REV, V127, P167, DOI 10.1016/j.addr.2018.03.007
   Eisenman ST, 2013, NEUROSCIENCE, V240, P117, DOI 10.1016/j.neuroscience.2013.02.034
   Fortin DL, 2008, NAT METHODS, V5, P331, DOI [10.1038/NMETH.1187, 10.1038/nmeth.1187]
   George MS, 2009, NAT NEUROSCI, V12, P577, DOI 10.1038/nn.2307
   Ju SW, 2013, MOL THER, V21, P1345, DOI 10.1038/mt.2013.64
   Kim KH, 2018, J GINSENG RES, V42, P239
   Lee YS, 2018, ACS NANO, V12, P2531, DOI 10.1021/acsnano.7b08297
   Liang YJ, 2021, THERANOSTICS, V11, P3183, DOI 10.7150/thno.52570
   Lumpkin EA, 2007, NATURE, V445, P858, DOI 10.1038/nature05662
   Niu J, 2017, ACS APPL MATER INTER, V9, P9388, DOI 10.1021/acsami.6b16378
   Parfejevs V, 2018, NAT COMMUN, V9, DOI 10.1038/s41467-017-01488-2
   Peng LH, 2020, ADV FUNCT MATER, V30, DOI 10.1002/adfm.202001751
   Peng LH, 2020, SCI ADV, V6, DOI 10.1126/sciadv.aba2735
   Prausnitz MR, 2008, NAT BIOTECHNOL, V26, P1261, DOI 10.1038/nbt.1504
   Sharma P, 2019, P NATL ACAD SCI USA, V116, P16086, DOI 10.1073/pnas.1902513116
   Takeda YS, 2015, PLOS ONE, V10, DOI 10.1371/journal.pone.0135111
   Teng Y, 2018, CELL HOST MICROBE, V24, P637, DOI 10.1016/j.chom.2018.10.001
   van den Boorn JG, 2013, ADV DRUG DELIVER REV, V65, P331, DOI 10.1016/j.addr.2012.06.011
   Wakabayashi K, 2010, J NEUROSCI RES, V88, P1017, DOI 10.1002/jnr.22279
   Wang BM, 2014, MOL THER, V22, P522, DOI 10.1038/mt.2013.190
   Wang QL, 2013, NAT COMMUN, V4, DOI 10.1038/ncomms2886
   Wu YT, 2015, ANALYST, V140, P6631, DOI 10.1039/c5an00688k
   Xiao J, 2018, PEERJ, V6, DOI 10.7717/peerj.5186
   You Y, 2020, J EXTRACELL VESICLES, V9, DOI 10.1080/20013078.2019.1706801
   Yuan P, 2021, FRONT CELL DEV BIOL, V09, DOI 10.3389/fcell.2021.601600
   Zhang MZ, 2016, BIOMATERIALS, V101, P321, DOI 10.1016/j.biomaterials.2016.06.018
   Zheng GQ, 2011, J ETHNOPHARMACOL, V133, P724, DOI 10.1016/j.jep.2010.01.064
   Zou DF, 2014, NEURAL REGEN RES, V9, P1241, DOI 10.4103/1673-5374.135333
NR 33
TC 170
Z9 185
U1 21
U2 305
PU AMER CHEMICAL SOC
PI WASHINGTON
PA 1155 16TH ST, NW, WASHINGTON, DC 20036 USA
SN 1530-6984
EI 1530-6992
J9 NANO LETT
JI Nano Lett.
PD OCT 13
PY 2021
VL 21
IS 19
BP 8151
EP 8159
DI 10.1021/acs.nanolett.1c02530
EA SEP 2021
PG 9
WC Chemistry, Multidisciplinary; Chemistry, Physical; Nanoscience &
   Nanotechnology; Materials Science, Multidisciplinary; Physics, Applied;
   Physics, Condensed Matter
WE Science Citation Index Expanded (SCI-EXPANDED)
SC Chemistry; Science & Technology - Other Topics; Materials Science;
   Physics
GA WK2GK
UT WOS:000709549100032
PM 34586821
DA 2026-02-11
ER

PT J
AU Mellows, B
   Mitchell, R
   Antonioli, M
   Kretz, O
   Chambers, D
   Zeuner, MT
   Denecke, B
   Musante, L
   Ramachandra, DL
   Debacq-Chainiaux, F
   Holthofer, H
   Joch, B
   Ray, S
   Widera, D
   David, AL
   Huber, TB
   Dengjel, J
   De Coppi, P
   Patel, K
AF Mellows, Ben
   Mitchell, Robert
   Antonioli, Manuela
   Kretz, Oliver
   Chambers, David
   Zeuner, Marie-Theres
   Denecke, Bernd
   Musante, Luca
   Ramachandra, Durrgah L.
   Debacq-Chainiaux, Florence
   Holthofer, Harry
   Joch, Barbara
   Ray, Steve
   Widera, Darius
   David, Anna L.
   Huber, Tobias B.
   Dengjel, Joern
   De Coppi, Paolo
   Patel, Ketan
TI Protein and Molecular Characterization of a Clinically Compliant
   Amniotic Fluid Stem Cell-Derived Extracellular Vesicle Fraction Capable
   of Accelerating Muscle Regeneration Through Enhancement of Angiogenesis
SO STEM CELLS AND DEVELOPMENT
LA English
DT Article
DE secretome; regeneration; muscle; miRNA
ID NF-KAPPA-B; GENE-EXPRESSION; EXOSOMES; INFLAMMATION; MICROVESICLES;
   MECHANISM; ACTIVATION; RESOLUTION; MICRORNA; MIRNAS
AB The secretome of human amniotic fluid stem cells (AFSCs) has great potential as a therapeutic agent in regenerative medicine. However, it must be produced in a clinically compliant manner before it can be used in humans. In this study, we developed a means of producing a biologically active secretome from AFSCs that is free of all exogenous molecules. We demonstrate that the full secretome is capable of promoting stem cell proliferation, migration, and protection of cells against senescence. Furthermore, it has significant anti-inflammatory properties. Most importantly, we show that it promotes tissue regeneration in a model of muscle damage. We then demonstrate that the secretome contains extracellular vesicles (EVs) that harbor much, but not all, of the biological activity of the whole secretome. Proteomic characterization of the EV and free secretome fraction shows the presence of numerous molecules specific to each fraction that could be key regulators of tissue regeneration. Intriguingly, we show that the EVs only contain miRNA and not mRNA. This suggests that tissue regeneration in the host is mediated by the action of EVs modifying existing, rather than imposing new, signaling pathways. The EVs harbor significant anti-inflammatory activity as well as promote angiogenesis, the latter may be the mechanistic explanation for their ability to promote muscle regeneration after cardiotoxin injury.
C1 [Mellows, Ben; Mitchell, Robert; Patel, Ketan] Univ Reading, Sch Biol Sci, Reading RG6 6UB, Berks, England.
   [Antonioli, Manuela] Natl Inst Infect Dis IRCCS Lazzaro Spallanzani, Dept Epidemiol & Preclin Res, Rome, Italy.
   [Kretz, Oliver; Huber, Tobias B.] Univ Med Ctr Hamburg Eppendorf, Fac Med, Dept Med 3, Hamburg, Germany.
   [Kretz, Oliver; Huber, Tobias B.] Univ Freiburg, Med Ctr, Fac Med, Renal Div, Freiburg, Germany.
   [Kretz, Oliver; Joch, Barbara] Univ Freiburg, Fac Med, Dept Med 4, Freiburg, Germany.
   [Chambers, David] Kings Coll London, Wolfson Ctr Age Related Dis, London, England.
   [Zeuner, Marie-Theres; Widera, Darius] Univ Reading, Sch Pharm, Reading, Berks, England.
   [Denecke, Bernd] Rhein Westfal TH Aachen, Interdisciplinary Ctr Clin Res Aachen, Aachen, Germany.
   [Musante, Luca; Holthofer, Harry] Dublin City Univ, Ctr Bioanalyt Sci CBAS, Dublin, Ireland.
   [Ramachandra, Durrgah L.; De Coppi, Paolo] UCL Great Ormond St Inst Child Hlth, Stem Cells & Regenerat Med Sect, London, England.
   [Debacq-Chainiaux, Florence] Univ Namur, Namur Res Inst Life Sci NARILIS, URBC, Namur, Belgium.
   [Holthofer, Harry; Huber, Tobias B.; Dengjel, Joern; Patel, Ketan] Univ Freiburg, FRIAS Freiburg Inst Adv Studies, Freiburg, Germany.
   [Ray, Steve] Micregen, Biohub, Alderley Edge, Cheshire, England.
   [David, Anna L.] UCL, Inst Womens Hlth, London, England.
   [David, Anna L.] Univ Coll London Hosp, Biomed Res Ctr, NIHR, London, England.
   [Huber, Tobias B.] Albert Ludwigs Univ, BIOSS Ctr Biol Signalling Studies, Freiburg, Germany.
   [Huber, Tobias B.] Albert Ludwigs Univ, Ctr Syst Biol ZBSA, Freiburg, Germany.
   [Dengjel, Joern] Univ Fribourg, Dept Biol, Fribourg, Switzerland.
C3 University of Reading; IRCCS Lazzaro Spallanzani; University of Hamburg;
   University Medical Center Hamburg-Eppendorf; University of Freiburg;
   University of Freiburg; University of London; King's College London;
   University of Reading; RWTH Aachen University; Dublin City University;
   University of London; University College London; University of Namur;
   University of Freiburg; University of London; University College London;
   University of London; University College London; King's College London;
   University College London Hospitals NHS Foundation Trust; University of
   Freiburg; University of Freiburg; University of Fribourg
RP Patel, K (corresponding author), Univ Reading, Sch Biol Sci, Reading RG6 6UB, Berks, England.
EM ketan.patel@reading.ac.uk
RI ; Dengjel, Joern/AAI-3682-2020; Antonioli, Manuela/F-5898-2015; Widera,
   Darius/J-4237-2012; Musante, Luca/F-5086-2017; David, Anna/C-1657-2008
OI De Coppi, Paolo/0000-0002-1659-0207; Huber, Tobias
   B/0000-0001-7175-5062; Dengjel, Joern/0000-0002-9453-4614;
   Debacq-Chainiaux, Florence/0000-0003-3949-395X; Chambers,
   David/0000-0003-2338-3094; Antonioli, Manuela/0000-0002-7568-4713;
   Widera, Darius/0000-0003-1686-130X; Mitchell,
   Robert/0009-0007-8938-7385; Kretz, Oliver/0000-0003-1152-5956; Musante,
   Luca/0000-0003-0845-275X; David, Anna/0000-0002-0199-6140
FU BBSRC; National Institute for Health Research Great Ormond Street
   Biomedical Research Centre; Rosetrees Trust; National Institute for
   Health Research University College London Hospitals Biomedical Research
   Centre; National Institute for Health Research and Great Ormond Street
   Hospital Children's Charity; DFG [CRC1140, CRC 992, HU 1016/8-1,
   WI4318/2-1]; BMBF [01GM1518C]; European Research Council-ERC grant
   [616891]; H-IMI2 consortium BEAt-DKD; National Institute for Health
   Research [RP_2014-04-046] Funding Source: researchfish; European
   Research Council (ERC) [616891] Funding Source: European Research
   Council (ERC)
FX This research was funded by BBSRC, National Institute for Health
   Research Great Ormond Street Biomedical Research Centre, and Rosetrees
   Trust. A.L.D. is funded by the National Institute for Health Research
   University College London Hospitals Biomedical Research Centre. P.D.C.
   is funded by the National Institute for Health Research and Great Ormond
   Street Hospital Children's Charity. T.B.H. was supported by the DFG
   (CRC1140, CRC 992, HU 1016/8-1), by the BMBF (01GM1518C), by the
   European Research Council-ERC grant 616891, and by the H2020-IMI2
   consortium BEAt-DKD. D.W. was supported by a grant from the DFG
   (WI4318/2-1).
CR Alvarez ML, 2012, KIDNEY INT, V82, P1024, DOI 10.1038/ki.2012.256
   Amthor H, 2009, P NATL ACAD SCI USA, V106, P7479, DOI 10.1073/pnas.0811129106
   Antonioli M, 2017, METHOD ENZYMOL, V587, P429, DOI 10.1016/bs.mie.2016.09.069
   Balbi C, 2017, STEM CELL TRANSL MED, V6, P1340, DOI 10.1002/sctm.16-0297
   Bianchi ME, 2007, J LEUKOCYTE BIOL, V81, P1, DOI 10.1189/jlb.0306164
   Bollini S, 2011, STEM CELL REV REP, V7, P364, DOI 10.1007/s12015-010-9200-z
   Camussi G, 2010, KIDNEY INT, V78, P838, DOI 10.1038/ki.2010.278
   Carraro G, 2008, STEM CELLS, V26, P2902, DOI 10.1634/stemcells.2008-0090
   Chang CP, 2013, CLIN SCI, V124, P165, DOI 10.1042/CS20120226
   Chen Y, 2016, J CELL PHYSIOL, V231, P2319, DOI 10.1002/jcp.25352
   Collino F, 2010, PLOS ONE, V5, DOI 10.1371/journal.pone.0011803
   Cox J, 2008, NAT BIOTECHNOL, V26, P1367, DOI 10.1038/nbt.1511
   Danzer KM, 2011, FASEB J, V25, P326, DOI 10.1096/fj.10-164624
   De Coppi P, 2007, NAT BIOTECHNOL, V25, P100, DOI 10.1038/nbt1274
   Debacq-Chainiaux F, 2009, NAT PROTOC, V4, P1798, DOI 10.1038/nprot.2009.191
   Deregibus MC, 2007, BLOOD, V110, P2440, DOI 10.1182/blood-2007-03-078709
   Diedrich B, 2017, EMBO J, V36, P646, DOI 10.15252/embj.201694732
   Dweep H, 2011, J BIOMED INFORM, V44, P839, DOI 10.1016/j.jbi.2011.05.002
   Eirin A, 2014, GENE, V551, P55, DOI 10.1016/j.gene.2014.08.041
   Ferguson SW, 2016, J CONTROL RELEASE, V228, P179, DOI 10.1016/j.jconrel.2016.02.037
   Gnecchi M, 2005, NAT MED, V11, P367, DOI 10.1038/nm0405-367
   Gnecchi M, 2016, METHODS MOL BIOL, V1416, P123, DOI 10.1007/978-1-4939-3584-0_7
   Hauser PV, 2010, AM J PATHOL, V177, P2011, DOI 10.2353/ajpath.2010.091245
   Heijnen Harry F. G., 1999, Blood, V94, P3791
   Irizarry RA, 2003, BIOSTATISTICS, V4, P249, DOI 10.1093/biostatistics/4.2.249
   Kim SH, 2015, MOL CELL ENDOCRINOL, V403, P64, DOI 10.1016/j.mce.2014.11.008
   Landskroner-Eiger S, 2013, CSH PERSPECT MED, V3, DOI 10.1101/cshperspect.a006643
   Lee Y, 2012, J CELL MOL MED, V16, P2487, DOI 10.1111/j.1582-4934.2012.01567.x
   Lim S, 2012, PLOS ONE, V7, DOI 10.1371/journal.pone.0034707
   Lo Sicco C, 2017, STEM CELL TRANSL MED, V6, P1018, DOI 10.1002/sctm.16-0363
   Lötvall J, 2014, J EXTRACELL VESICLES, V3, DOI 10.3402/jev.v3.26913
   Loukogeorgakis SP, 2016, BEST PRACT RES CL OB, V31, P45, DOI 10.1016/j.bpobgyn.2015.08.009
   Lu H, 2015, BMC GASTROENTEROL, V15, DOI 10.1186/s12876-015-0325-z
   Ma CP, 2016, SCI REP-UK, V6, DOI 10.1038/srep32783
   Mathivanan S, 2009, PROTEOMICS, V9, P4997, DOI 10.1002/pmic.200900351
   Mead B, 2017, STEM CELL TRANSL MED, V6, P1273, DOI 10.1002/sctm.16-0428
   Morelli AE, 2004, BLOOD, V104, P3257, DOI 10.1182/blood-2004-03-0824
   Niu XM, 2016, FEBS LETT, V590, P2709, DOI 10.1002/1873-3468.12309
   Okamoto R, 2002, NAT MED, V8, P1011, DOI 10.1038/nm755
   Omairi S, 2016, ELIFE, V5, DOI 10.7554/eLife.16940
   Perdiguero E, 2011, J CELL BIOL, V195, P307, DOI 10.1083/jcb.201104053
   Piccoli M, 2012, STEM CELLS, V30, P1675, DOI 10.1002/stem.1134
   Pisciotta A, 2015, STEM CELL RES THER, V6, DOI 10.1186/s13287-015-0141-y
   Ranzoni AM, 2016, SCI REP-UK, V6, DOI 10.1038/srep39656
   Rodrigues CE, 2017, STEM CELL RES THER, V8, DOI 10.1186/s13287-017-0475-8
   Ronquist KG, 2016, J EXTRACELL VESICLES, V5, DOI 10.3402/jev.v5.29877
   Rota C, 2012, STEM CELLS DEV, V21, P1911, DOI 10.1089/scd.2011.0333
   Seok JK, 2014, NUCLEIC ACIDS RES, V42, P8062, DOI 10.1093/nar/gku515
   Shabbir A, 2009, AM J PHYSIOL-HEART C, V296, pH1888, DOI 10.1152/ajpheart.00186.2009
   Simmonds RE, 2008, RHEUMATOLOGY, V47, P584, DOI 10.1093/rheumatology/kem298
   Thomou T, 2017, NATURE, V542, P450, DOI 10.1038/nature21365
   Ti DD, 2015, J TRANSL MED, V13, DOI 10.1186/s12967-015-0642-6
   Tyanova S, 2016, NAT METHODS, V13, P731, DOI [10.1038/NMETH.3901, 10.1038/nmeth.3901]
   Valadi H, 2007, NAT CELL BIOL, V9, P654, DOI 10.1038/ncb1596
   Villarroya-Beltri C, 2013, NAT COMMUN, V4, DOI 10.1038/ncomms3980
   Wang J, 2013, NUCLEIC ACIDS RES, V41, pW77, DOI 10.1093/nar/gkt439
   Waterman Ruth S, 2010, PLoS One, V5, pe10088, DOI 10.1371/journal.pone.0010088
   Weissman IL, 2000, CELL, V100, P157, DOI 10.1016/S0092-8674(00)81692-X
   Wiklander OPB, 2015, J EXTRACELL VESICLES, V4, DOI 10.3402/jev.v4.26316
   Xia ZY, 2015, BIOMED RES INT, V2015, DOI 10.1155/2015/624037
   Xu CS, 2016, ONCOTARGET, V7, P77764, DOI 10.18632/oncotarget.12794
   Yang DK, 2016, NAT COMMUN, V7, DOI 10.1038/ncomms11916
   Yang DY, 2012, J NEUROSURG, V116, P1357, DOI 10.3171/2012.2.JNS111360
   Yu GQ, 2017, ONCOL REP, V37, P1123, DOI 10.3892/or.2016.5326
   Yu X, 2006, CANCER RES, V66, P4795, DOI 10.1158/0008-5472.CAN-05-4579
   Zammit PS, 2004, J CELL BIOL, V166, P347, DOI 10.1083/jcb.200312007
   Zani A, 2014, GUT, V63, P300, DOI 10.1136/gutjnl-2012-303735
   Zhang YG, 2012, STEM CELLS, V30, P510, DOI 10.1002/stem.1006
NR 68
TC 43
Z9 47
U1 0
U2 10
PU MARY ANN LIEBERT, INC
PI NEW ROCHELLE
PA 140 HUGUENOT STREET, 3RD FL, NEW ROCHELLE, NY 10801 USA
SN 1547-3287
EI 1557-8534
J9 STEM CELLS DEV
JI Stem Cells Dev.
PD SEP 15
PY 2017
VL 26
IS 18
BP 1316
EP 1333
DI 10.1089/scd.2017.0089
PG 18
WC Cell & Tissue Engineering; Hematology; Medicine, Research &
   Experimental; Transplantation
WE Science Citation Index Expanded (SCI-EXPANDED)
SC Cell Biology; Hematology; Research & Experimental Medicine;
   Transplantation
GA FG1VN
UT WOS:000409843600003
PM 28679310
DA 2026-02-11
ER

PT J
AU Chen, JW
   Zhou, DC
   Nie, ZG
   Lu, L
   Lin, ZD
   Zhou, DZ
   Zhang, Y
   Long, XY
   Fan, SY
   Xu, T
AF Chen, Jianwei
   Zhou, Duchao
   Nie, Zhenguo
   Lu, Liang
   Lin, Zhidong
   Zhou, Dezhi
   Zhang, Yi
   Long, Xiaoyan
   Fan, Siyang
   Xu, Tao
TI A scalable coaxial bioprinting technology for mesenchymal stem cell
   microfiber fabrication and high extracellular vesicle yield
SO BIOFABRICATION
LA English
DT Article
DE mesenchymal stem cell; extracellular vesicle production; coaxial
   bioprinting; ultracentrifugation; alginate microfiber fabrication;
   proteomics; 3D cell culturing
ID SIRNA DELIVERY; EXOSOMES; CULTURE; TRANSDIFFERENTIATE; EXPRESSION;
   INCREASES; COLLAGEN; NANOG; SIZE; PH
AB Mesenchymal stem cell (MSC)-derived extracellular vesicles (EVs) are promising candidates for regenerative medicine; however, the lack of scalable methods for high quantity EV production limits their application. In addition, signature EV-derived proteins shared in 3D environments and 2D surfaces, remain mostly unknown. Herein, we present a platform combining MSC microfiber culture with ultracentrifugation purification for high EV yield. Within this platform, a high quantity MSC solution (similar to 3 x 10(8) total cells) is encapsulated in a meter-long hollow hydrogel-microfiber via coaxial bioprinting technology. In this 3D core-shell microfiber environment, MSCs express higher levels of stemness markers (Oct4, Nanog, Sox2) than in 2D culture, and maintain their differentiation capacity. Moreover, this platform enriches particles by similar to 1009-fold compared to conventional 2D culture, while preserving their pro-angiogenic properties. Liquid chromatography-mass spectrometry characterization results demonstrate that EVs derived from our platform and conventional 2D culturing have unique protein profiles with 3D-EVs having a greater variety of proteins (1023 vs 605), however, they also share certain proteins (536) and signature MSC-EV proteins (10). This platform, therefore, provides a new tool for EV production using microfibers in one culture dish, thereby reducing space, labor, time, and cost.
C1 [Chen, Jianwei; Zhang, Yi; Xu, Tao] Tsinghua Univ, Tsinghua Berkeley Shenzhen Inst TBSI, Precis Med & Healthcare Res Ctr, Shenzhen 518055, Peoples R China.
   [Zhou, Duchao; Long, Xiaoyan] East China Inst Digital Med Engn, Shangrao 334000, Peoples R China.
   [Nie, Zhenguo] Peoples Liberat Army Gen Hosp, Med Ctr 4, Dept Orthoped, Beijing 100048, Peoples R China.
   [Lu, Liang] Shantou Univ, Med Coll, Affiliated Hosp 1, Dept Neurosurg, Shantou 515041, Guangdong, Peoples R China.
   [Lin, Zhidong] Guangzhou Univ Chinese Med, Affiliated Hosp Chinese Med 2, Guangzhou 510006, Peoples R China.
   [Zhou, Dezhi; Xu, Tao] Tsinghua Univ, Biomfg & Rapid Forming Technol Key Lab Beijing, Dept Mech Engn, Beijing 100084, Peoples R China.
   [Fan, Siyang] Capital Med Univ, Beijing Chaoyang Hosp, Heart Ctr, Beijing 100020, Peoples R China.
   [Xu, Tao] Tsinghua Univ, Dept Mech Engn, Key Lab Adv Mat Proc Technol, Minist Educ, Beijing 100084, Peoples R China.
C3 Tsinghua Shenzhen International Graduate School; Tsinghua University;
   Chinese People's Liberation Army General Hospital; Shantou University;
   Guangzhou University of Chinese Medicine; Tsinghua University; Capital
   Medical University; Tsinghua University
RP Xu, T (corresponding author), Tsinghua Univ, Tsinghua Berkeley Shenzhen Inst TBSI, Precis Med & Healthcare Res Ctr, Shenzhen 518055, Peoples R China.; Xu, T (corresponding author), Tsinghua Univ, Biomfg & Rapid Forming Technol Key Lab Beijing, Dept Mech Engn, Beijing 100084, Peoples R China.; Xu, T (corresponding author), Tsinghua Univ, Dept Mech Engn, Key Lab Adv Mat Proc Technol, Minist Educ, Beijing 100084, Peoples R China.
EM drtaoxu@yeah.net
RI ; Nie, Zhenguo/V-8890-2019; Lin, Zhidong/H-4870-2018; Xu,
   Tao/IUO-1868-2023
OI Zhang, Yi/0009-0000-6632-7573; Zhou, Dezhi/0000-0002-6739-3510; Nie,
   Zhenguo/0000-0002-1990-3037; 
FU Key-Area Research and Development Program of Guangdong Province
   [2020B090923003]; National Natural Science Foundation of China
   [52075285]
FX Thank Ling Zhang for the artistic processing of figure 1. Thank Xinda Li
   and Libiao Liu for critical reading and suggestions. Thank Zewei Tu for
   processing of heatmap. We would like to thank Editage (www.editage.cn)
   for English language editing. Our work was supported by the Key-Area
   Research and Development Program of Guangdong Province (2020B090923003)
   and National Natural Science Foundation of China (Grant No. 52075285).
CR Aliotta JM, 2010, EXP HEMATOL, V38, P233, DOI 10.1016/j.exphem.2010.01.002
   Ambady S, 2010, INT J DEV BIOL, V54, P1743, DOI 10.1387/ijdb.103192sa
   Aubertin K, 2016, SCI REP-UK, V6, DOI 10.1038/srep35376
   Baker BM, 2012, J CELL SCI, V125, P3015, DOI 10.1242/jcs.079509
   Ban JJ, 2015, BIOCHEM BIOPH RES CO, V461, P76, DOI 10.1016/j.bbrc.2015.03.172
   Booth HAF, 2004, GENOMICS, V84, P229, DOI 10.1016/j.ygeno.2004.02.014
   Castro RF, 2002, SCIENCE, V297, P1299, DOI 10.1126/science.297.5585.1299
   Cesarz Z, 2016, STEM CELLS INT, V2016, DOI 10.1155/2016/9176357
   Cheng NC, 2012, BIOMATERIALS, V33, P1748, DOI 10.1016/j.biomaterials.2011.11.049
   Cheng YR, 2019, PROTEIN CELL, V10, P295, DOI 10.1007/s13238-018-0529-4
   Colao IL, 2018, TRENDS MOL MED, V24, P242, DOI 10.1016/j.molmed.2018.01.006
   Coumans FAW, 2014, J EXTRACELL VESICLES, V3, DOI 10.3402/jev.v3.25922
   Cvjetkovic A, 2014, J EXTRACELL VESICLES, V3, DOI 10.3402/jev.v3.23111
   Dai XL, 2017, SCI REP-UK, V7, DOI 10.1038/s41598-017-01581-y
   Didiot MC, 2016, MOL THER, V24, P1836, DOI 10.1038/mt.2016.126
   Dinh PUC, 2020, NAT COMMUN, V11, DOI 10.1038/s41467-020-14344-7
   EL Andaloussi S, 2013, ADV DRUG DELIVER REV, V65, P391, DOI 10.1016/j.addr.2012.08.008
   Feng L, 2020, ACS BIOMATER SCI ENG, V6, P2995, DOI 10.1021/acsbiomaterials.9b01825
   Gámez-Valero A, 2016, SCI REP-UK, V6, DOI 10.1038/srep33641
   García-Romero N, 2019, J TRANSL MED, V17, DOI 10.1186/s12967-019-1825-3
   Gardiner C, 2016, J EXTRACELL VESICLES, V5, DOI 10.3402/jev.v5.32945
   Ge JF, 2014, STEM CELL REV REP, V10, P295, DOI 10.1007/s12015-013-9492-x
   Go MJ, 2008, EXP CELL RES, V314, P1147, DOI 10.1016/j.yexcr.2007.11.021
   Grigoryan B, 2019, SCIENCE, V364, P458, DOI 10.1126/science.aav9750
   Han SM, 2014, EXP MOL MED, V46, DOI 10.1038/emm.2014.28
   Haraszti RA, 2016, J EXTRACELL VESICLES, V5, DOI 10.3402/jev.v5.32570
   Haraszti RA, 2018, MOL THER, V26, P2838, DOI 10.1016/j.ymthe.2018.09.015
   Huang CC, 2016, BIOMATERIALS, V111, P103, DOI 10.1016/j.biomaterials.2016.09.029
   Kalluri R, 2020, SCIENCE, V367, P640, DOI 10.1126/science.aau6977
   Kalra H, 2012, PLOS BIOL, V10, DOI 10.1371/journal.pbio.1001450
   Khan M, 2017, METHODS MOL BIOL, V1553, P315, DOI 10.1007/978-1-4939-6756-8_25
   Kim SJ, 2019, BIOMATERIALS, V188, P198, DOI 10.1016/j.biomaterials.2018.10.025
   Lee RH, 2009, CELL STEM CELL, V5, P54, DOI 10.1016/j.stem.2009.05.003
   Lee YB, 2018, BIOMATERIALS, V165, P105, DOI 10.1016/j.biomaterials.2018.02.049
   Li XD, 2020, REGEN BIOMATER, V7, P131, DOI 10.1093/rb/rbz037
   Li ZL, 2011, PLOS ONE, V6, DOI 10.1371/journal.pone.0020526
   Liu TM, 2009, STEM CELLS DEV, V18, P1013, DOI 10.1089/scd.2008.0335
   Lobb RJ, 2015, J EXTRACELL VESICLES, V4, DOI 10.3402/jev.v4.27031
   Luo W, 2011, ACTA BIOCH BIOPH SIN, V43, P210, DOI 10.1093/abbs/gmr004
   Mo MH, 2018, STEM CELLS, V36, P286, DOI 10.1002/stem.2729
   Moya A, 2017, STEM CELLS, V35, P181, DOI 10.1002/stem.2493
   Murphy Sean V, 2020, Nat Biomed Eng, V4, P370, DOI [10.1038/s41551-019-0471-7, 10.1038/s41551-019-0471-7]
   Murry CE, 2004, NATURE, V428, P664, DOI 10.1038/nature02446
   Nakai W, 2016, SCI REP-UK, V6, DOI 10.1038/srep33935
   Narayanan R, 2016, STEM CELLS INT, V2016, DOI 10.1155/2016/3808674
   Paganini C, 2019, BIOTECHNOL J, V14, DOI 10.1002/biot.201800528
   Patel DB, 2017, BIOENG TRANSL MED, V2, P170, DOI 10.1002/btm2.10065
   Pathan M, 2015, PROTEOMICS, V15, P2597, DOI 10.1002/pmic.201400515
   Pi FM, 2018, NAT NANOTECHNOL, V13, P82, DOI 10.1038/s41565-017-0012-z
   Piffoux M, 2019, ADV DRUG DELIVER REV, V138, P247, DOI 10.1016/j.addr.2018.12.009
   Qin B, 2020, J CELL PHYSIOL, V235, P7663, DOI 10.1002/jcp.29700
   Quesenberry PJ, 2015, STEM CELL RES THER, V6, DOI 10.1186/s13287-015-0150-x
   Ramadass SK, 2016, EUR J PHARM SCI, V91, P216, DOI 10.1016/j.ejps.2016.05.015
   Riekstina U, 2009, STEM CELL REV REP, V5, P378, DOI 10.1007/s12015-009-9094-9
   Rieu S, 2000, EUR J BIOCHEM, V267, P583, DOI 10.1046/j.1432-1327.2000.01036.x
   Rilla K, 2019, MATRIX BIOL, V75-76, P201, DOI 10.1016/j.matbio.2017.10.003
   Sardone F, 2016, MATRIX BIOL, V55, P90, DOI 10.1016/j.matbio.2016.02.012
   Seyfizadeh N, 2019, PROCESS BIOCHEM, V85, P164, DOI 10.1016/j.procbio.2019.06.025
   Shao L, 2020, BIOFABRICATION, V12, DOI 10.1088/1758-5090/ab7e76
   Skylar-Scott MA, 2019, SCI ADV, V5, DOI 10.1126/sciadv.aaw2459
   Théry C, 2018, J EXTRACELL VESICLES, V7, DOI 10.1080/20013078.2018.1535750
   Théry C, 2009, NAT REV IMMUNOL, V9, P581, DOI 10.1038/nri2567
   Thery Clotilde, 2006, Curr Protoc Cell Biol, VChapter 3, DOI 10.1002/0471143030.cb0322s30
   Thippabhotla S, 2019, SCI REP-UK, V9, DOI 10.1038/s41598-019-49671-3
   Toma C, 2009, CIRC RES, V104, P398, DOI 10.1161/CIRCRESAHA.108.187724
   Tsai CC, 2012, MOL CELL, V47, P169, DOI 10.1016/j.molcel.2012.06.020
   van Balkom BWM, 2019, PROTEOMICS, V19, DOI 10.1002/pmic.201800163
   Wang HD, 2019, MOL THER, V27, P571, DOI 10.1016/j.ymthe.2019.01.008
   Wang XZ, 2019, J BIOMED MATER RES A, V107, P383, DOI 10.1002/jbm.a.36549
   Watson DC, 2016, BIOMATERIALS, V105, P195, DOI 10.1016/j.biomaterials.2016.07.003
   Wen S, 2016, LEUKEMIA, V30, P2221, DOI 10.1038/leu.2016.107
   Wilhelm M, 2014, NATURE, V509, P582, DOI 10.1038/nature13319
   Xin HQ, 2017, STROKE, V48, P747, DOI 10.1161/STROKEAHA.116.015204
   Yan XJ, 2020, TISSUE ENG PART C-ME, V26, P263, DOI [10.1089/ten.tec.2020.0039, 10.1089/ten.TEC.2020.0039]
   Yang DB, 2020, THERANOSTICS, V10, P3684, DOI 10.7150/thno.41580
   Yang TZ, 2015, PHARM RES-DORDR, V32, P2003, DOI 10.1007/s11095-014-1593-y
   Yerneni Saigopalakrishna S., 2019, Bioprinting, V13, pe00041, DOI 10.1016/j.bprint.2019.e00041
   Zhang B, 2015, STEM CELLS, V33, P2158, DOI 10.1002/stem.1771
   Zhang SC, 2015, BIOMATERIALS, V41, P15, DOI 10.1016/j.biomaterials.2014.11.019
   Zhang YL, 2017, NEUROCHEM INT, V111, P69, DOI 10.1016/j.neuint.2016.08.003
   Zhou Y, 2017, J CELL MOL MED, V21, P1073, DOI 10.1111/jcmm.12946
NR 81
TC 26
Z9 29
U1 3
U2 89
PU IOP Publishing Ltd
PI BRISTOL
PA TEMPLE CIRCUS, TEMPLE WAY, BRISTOL BS1 6BE, ENGLAND
SN 1758-5082
EI 1758-5090
J9 BIOFABRICATION
JI Biofabrication
PD JAN
PY 2022
VL 14
IS 1
AR 015012
DI 10.1088/1758-5090/ac3b90
PG 17
WC Engineering, Biomedical; Materials Science, Biomaterials
WE Science Citation Index Expanded (SCI-EXPANDED)
SC Engineering; Materials Science
GA XI1CH
UT WOS:000725858400001
PM 34798619
DA 2026-02-11
ER

PT J
AU da Silva, AV
   Serrenho, I
   Araújo, B
   Carvalho, AM
   Baltazar, G
AF da Silva, Andreia Valente
   Serrenho, Ines
   Araujo, Beatriz
   Carvalho, Alexandre Martins
   Baltazar, Graca
TI Secretome as a Tool to Treat Neurological Conditions: Are We Ready?
SO INTERNATIONAL JOURNAL OF MOLECULAR SCIENCES
LA English
DT Review
DE mesenchymal stem cells; secretome; conditioned medium; preconditioning;
   central nervous system
ID MESENCHYMAL STEM-CELLS; TRAUMATIC BRAIN-INJURY; FOCAL CEREBRAL-ISCHEMIA;
   MSC-DERIVED EXOSOMES; RAT ADIPOSE-TISSUE; STROMAL CELLS; EXTRACELLULAR
   VESICLES; MOUSE MODEL; INTRANASAL DELIVERY; FUNCTIONAL RECOVERY
AB Due to their characteristics, mesenchymal stem cells (MSCs) are considered a potential therapy for brain tissue injury or degeneration. Nevertheless, despite the promising results observed, there has been a growing interest in the use of cell-free therapies in regenerative medicine, such as the use of stem cell secretome. This review provides an in-depth compilation of data regarding the secretome composition, protocols used for its preparation, as well as existing information on the impact of secretome administration on various brain conditions, pointing out gaps and highlighting relevant findings. Moreover, due to the ability of MSCs to respond differently depending on their microenvironment, preconditioning of MSCs has been used to modulate their composition and, consequently, their therapeutic potential. The different strategies used to modulate the MSC secretome were also reviewed. Although secretome administration was effective in improving functional impairments, regeneration, neuroprotection, and reducing inflammation in brain tissue, a high variability in secretome preparation and administration was identified, compromising the transposition of preclinical data to clinical studies. Indeed, there are no reports of the use of secretome in clinical trials. Despite the existing limitations and lack of clinical data, secretome administration is a potential tool for the treatment of various diseases that impact the CNS.
C1 [da Silva, Andreia Valente; Serrenho, Ines; Araujo, Beatriz; Carvalho, Alexandre Martins; Baltazar, Graca] Univ Beira Interior, Hlth Sci Res Ctr CICS UBI, P-6201506 Covilha, Portugal.
   [Serrenho, Ines] Univ Coimbra, Ctr Neurosci & Cell Biol CNC UC, P-3004504 Coimbra, Portugal.
   [Baltazar, Graca] Univ Beira Interior, Fac Hlth Sci, P-6201506 Covilha, Portugal.
C3 Universidade da Beira Interior; Universidade de Coimbra; Universidade da
   Beira Interior
RP Baltazar, G (corresponding author), Univ Beira Interior, Hlth Sci Res Ctr CICS UBI, P-6201506 Covilha, Portugal.; Baltazar, G (corresponding author), Univ Beira Interior, Fac Hlth Sci, P-6201506 Covilha, Portugal.
EM gbaltazar@fcsaude.ubi.pt
RI ; Baltazar, Graça/AAB-1838-2022
OI Serrenho, Inês/0000-0003-3951-1599; Valente da Silva,
   Aneia/0000-0002-5490-5759; Araújo, Beatriz/0000-0003-2181-2203;
   Baltazar, Graça/0000-0002-7942-0432
FU Portuguese Foundation for Science and Technology/MCTES
FX No Statement Available
CR Amable PR, 2014, STEM CELL RES THER, V5, DOI 10.1186/scrt442
   [Anonymous], Potential Use of Autologous and Allogeneic Mesenchymal Stem Cells in Patients with Multiple System Atrophy
   [Anonymous], Stem Cell and Conditioned Medium for Cerebral Palsy
   [Anonymous], Combination of Conditioned Medium and Umbilical Cord-Mesenchymal Stem Cells Therapy for Acute Stroke Infarct
   [Anonymous], Evaluation of the efficacy and safety of Tribulus
   [Anonymous], Allogenic Mesenchymal Stem Cell Derived Exosome in Patients with Acute Ischemic Stroke
   Aqmasheh S, 2020, ADV PHARM BULL, V10, P315, DOI 10.34172/apb.2020.038
   Arora M., 2013, MAT METHODS, V3, P175, DOI [DOI 10.13070/MM.EN.3.175, 10.13070/mm.en.3.175]
   Baez-Jurado E, 2019, MOL NEUROBIOL, V56, P6902, DOI 10.1007/s12035-019-1570-x
   Baez-Jurado E, 2018, MOL NEUROBIOL, V55, P2285, DOI 10.1007/s12035-017-0481-y
   Baglio SR, 2015, STEM CELL RES THER, V6, DOI 10.1186/s13287-015-0116-z
   Baraniak PR, 2010, REGEN MED, V5, P121, DOI [10.2217/rme.09.74, 10.2217/RME.09.74]
   Ben-David U, 2011, CELL STEM CELL, V9, P97, DOI 10.1016/j.stem.2011.06.013
   Bicer M, 2021, STEM CELL RES THER, V12, DOI 10.1186/s13287-020-02094-8
   Bogatcheva NV, 2019, BIOCHEMISTRY-MOSCOW+, V84, P1375, DOI 10.1134/S0006297919110129
   Borhani-Haghighi M, 2020, J CHEM NEUROANAT, V106, DOI 10.1016/j.jchemneu.2020.101792
   Boroujeni FB, 2020, CELL BIOL INT, V44, P499, DOI 10.1002/cbin.11250
   Breitbach M, 2007, BLOOD, V110, P1362, DOI 10.1182/blood-2006-12-063412
   Caccia D, 2013, BBA-PROTEINS PROTEOM, V1834, P2442, DOI 10.1016/j.bbapap.2013.01.039
   Campos J, 2020, BRAIN RES, V1732, DOI 10.1016/j.brainres.2020.146700
   Chang C, 2021, ADV HEALTHC MATER, V10, DOI 10.1002/adhm.202001689
   Chang CP, 2013, CLIN SCI, V124, P165, DOI 10.1042/CS20120226
   Chang MG, 2006, CIRCULATION, V113, P1832, DOI 10.1161/CIRCULATIONAHA.105.593038
   Chau MJ, 2018, BMC NEUROSCI, V19, DOI 10.1186/s12868-018-0418-z
   Chen C, 2022, REGEN BIOMATER, V9, DOI 10.1093/rb/rbac014
   Chen HX, 2020, CELL DEATH DIS, V11, DOI 10.1038/s41419-020-2473-5
   Chen JY, 2022, CNS NEUROSCI THER, V28, P1519, DOI 10.1111/cns.13890
   Chen KH, 2016, ONCOTARGET, V7, P74537, DOI 10.18632/oncotarget.12902
   Chen YF, 2020, AGING-US, V12, P18274, DOI 10.18632/aging.103692
   Cherian DS, 2020, FRONT PHARMACOL, V11, DOI 10.3389/fphar.2020.00654
   Chouw A, 2022, STEM CELLS CLONING, V15, P1, DOI 10.2147/SCCAA.S356763
   Chuang TJ, 2012, J TRAUMA ACUTE CARE, V73, P1161, DOI 10.1097/TA.0b013e318265d128
   Cizkova D, 2018, INT J MOL SCI, V19, DOI 10.3390/ijms19030870
   Cone AS, 2021, THERANOSTICS, V11, P8129, DOI 10.7150/thno.62069
   Cui GH, 2018, FASEB J, V32, P654, DOI 10.1096/fj.201700600R
   Cui LX, 2022, REGEN THER, V21, P282, DOI 10.1016/j.reth.2022.07.005
   Cunningham CJ, 2020, STEM CELL RES THER, V11, DOI 10.1186/s13287-020-1560-y
   Dahbour S, 2017, CNS NEUROSCI THER, V23, P866, DOI 10.1111/cns.12759
   Dai Y, 2017, BEHAV BRAIN RES, V332, P99, DOI 10.1016/j.bbr.2017.05.055
   Del Fattore A, 2015, CELL TRANSPLANT, V24, P2615, DOI 10.3727/096368915X687543
   Ding M, 2018, NEUROCHEM RES, V43, P2165, DOI 10.1007/s11064-018-2641-5
   Diniz BS, 2012, J PSYCHIATR RES, V46, P1081, DOI 10.1016/j.jpsychires.2012.04.028
   Doeppner TR, 2015, STEM CELL TRANSL MED, V4, P1131, DOI 10.5966/sctm.2015-0078
   Donnan GA, 2008, LANCET, V371, P1612, DOI 10.1016/S0140-6736(08)60694-7
   Drago D, 2013, BIOCHIMIE, V95, P2271, DOI 10.1016/j.biochi.2013.06.020
   Drommelschmidt K, 2017, BRAIN BEHAV IMMUN, V60, P220, DOI 10.1016/j.bbi.2016.11.011
   Dumbrava DA, 2022, GEROSCIENCE, V44, P293, DOI 10.1007/s11357-021-00483-2
   El Maadawi ZM, 2017, INT J STEM CELLS, V10, P60, DOI 10.15283/ijsc16055
   Eleuteri S, 2019, INT J MOL SCI, V20, DOI 10.3390/ijms20184597
   Ezquer F, 2019, ADDICT BIOL, V24, P994, DOI 10.1111/adb.12675
   Faezi M, 2018, J CHEM NEUROANAT, V94, P21, DOI 10.1016/j.jchemneu.2018.08.004
   Farfán N, 2020, INT J MOL SCI, V21, DOI 10.3390/ijms21207800
   Ferguson SW, 2018, SCI REP-UK, V8, DOI 10.1038/s41598-018-19581-x
   Ferreira JR, 2018, FRONT IMMUNOL, V9, DOI 10.3389/fimmu.2018.02837
   Fiedler T, 2018, INT J BIOCHEM CELL B, V100, P49, DOI 10.1016/j.biocel.2018.05.008
   Fu XR, 2019, CELLS-BASEL, V8, DOI 10.3390/cells8080784
   Galindo LT, 2011, NEUROL RES INT, V2011, DOI 10.1155/2011/564089
   Gama KB, 2018, STEM CELLS INT, V2018, DOI 10.1155/2018/8179013
   Gholizadeh S, 2017, BIOSENS BIOELECTRON, V91, P588, DOI 10.1016/j.bios.2016.12.062
   Goldman L, 2022, BIOMEDICINES, V10, DOI 10.3390/biomedicines10092167
   Gong M, 2017, ONCOTARGET, V8, P45200, DOI 10.18632/oncotarget.16778
   Gottipamula S, 2013, CELL PROLIFERAT, V46, P608, DOI 10.1111/cpr.12063
   Guo L, 2014, STEM CELLS DEV, V23, P978, DOI 10.1089/scd.2013.0338
   Gwam C, 2021, ANN TRANSL MED, V9, DOI 10.21037/atm-20-5030
   Hao P, 2014, METAB BRAIN DIS, V29, P193, DOI 10.1007/s11011-014-9490-y
   Harman RM, 2021, FRONT CELL DEV BIOL, V9, DOI 10.3389/fcell.2021.654885
   Harrell CR, 2019, CELLS-BASEL, V8, DOI 10.3390/cells8050467
   Helwa I, 2017, PLOS ONE, V12, DOI 10.1371/journal.pone.0170628
   Hsiao STF, 2012, STEM CELLS DEV, V21, P2189, DOI 10.1089/scd.2011.0674
   Hu JN, 2019, STEM CELL RES THER, V10, DOI 10.1186/s13287-019-1210-4
   Huang JW, 2022, THERANOSTICS, V12, P143, DOI 10.7150/thno.57234
   Huang X, 2018, EXP CELL RES, V371, P269, DOI 10.1016/j.yexcr.2018.08.021
   Inoue T, 2013, TISSUE ENG PT A, V19, P24, DOI [10.1089/ten.tea.2011.0385, 10.1089/ten.TEA.2011.0385]
   Jeppesen DK, 2019, CELL, V177, P428, DOI 10.1016/j.cell.2019.02.029
   Jha KA, 2021, J NEUROTRAUM, V38, P1702, DOI 10.1089/neu.2020.7309
   Jha KA, 2019, STEM CELL RES THER, V10, DOI 10.1186/s13287-019-1436-1
   Jha KA, 2018, INT J MOL SCI, V19, DOI 10.3390/ijms19072016
   Jiang RH, 2019, J CELL PHYSIOL, V234, P1354, DOI 10.1002/jcp.26931
   Jiang XX, 2019, IEEE T BIO-MED ENG, V66, P2704, DOI 10.1109/TBME.2018.2889669
   Johnson TV, 2014, BRAIN, V137, P503, DOI 10.1093/brain/awt292
   Karagyaur M, 2021, PHARMACEUTICS, V13, DOI 10.3390/pharmaceutics13122031
   Kemp K, 2010, J NEUROCHEM, V114, P1569, DOI 10.1111/j.1471-4159.2009.06553.x
   Kim DK, 2016, P NATL ACAD SCI USA, V113, P170, DOI 10.1073/pnas.1522297113
   Kim YE, 2019, INT J MOL SCI, V20, DOI 10.3390/ijms20102477
   Li L, 2017, STEM CELL RES THER, V8, DOI 10.1186/s13287-017-0565-7
   Li P, 2017, THERANOSTICS, V7, P789, DOI 10.7150/thno.18133
   Li Y, 2017, STEM CELL RES THER, V8, DOI 10.1186/s13287-017-0648-5
   Li ZL, 2019, NANO LETT, V19, P19, DOI 10.1021/acs.nanolett.8b02689
   Liesveld JL, 2020, STEM CELLS, V38, P1241, DOI 10.1002/stem.3242
   Linares GR, 2016, EXP NEUROL, V281, P81, DOI 10.1016/j.expneurol.2016.04.003
   Liu JY, 2021, ANN TRANSL MED, V9, DOI 10.21037/atm-21-2590
   Liu Q, 2016, J CLIN INVEST, V126, P2805, DOI 10.1172/JCI84577
   Liu S, 2022, J NEUROINFLAMM, V19, DOI 10.1186/s12974-022-02393-2
   Liu XYE, 2020, ZEBRAFISH, V17, P177, DOI 10.1089/zeb.2020.1859
   Liu XY, 2020, J NEUROCHEM, V153, P230, DOI 10.1111/jnc.14859
   Liu XL, 2021, EXP NEUROL, V341, DOI 10.1016/j.expneurol.2021.113700
   Liu XY, 2022, FRONT BIOENG BIOTECH, V10, DOI 10.3389/fbioe.2022.1025138
   Liu XY, 2022, REGEN BIOMATER, V9, DOI 10.1093/rb/rbac043
   Liu Y, 2019, FASEB J, V33, P2514, DOI 10.1096/fj.201801349RR
   Liu Z, 2012, CELL MOL NEUROBIOL, V32, P191, DOI 10.1007/s10571-011-9746-6
   Losurdo M, 2020, STEM CELL TRANSL MED, V9, P1068, DOI 10.1002/sctm.19-0327
   Ma H, 2019, CELL TRANSPLANT, V28, P874, DOI 10.1177/0963689719855624
   Maqsood M, 2020, LIFE SCI, V256, DOI 10.1016/j.lfs.2020.118002
   Martins LF, 2017, SCI REP-UK, V7, DOI 10.1038/s41598-017-03592-1
   McKelvey Kelly J, 2015, J Circ Biomark, V4, P7, DOI 10.5772/61186
   Mita T, 2015, BEHAV BRAIN RES, V293, P189, DOI 10.1016/j.bbr.2015.07.043
   Mokarizadeh A, 2012, IMMUNOL LETT, V147, P47, DOI 10.1016/j.imlet.2012.06.001
   Moll G, 2014, STEM CELLS, V32, P2430, DOI 10.1002/stem.1729
   Munoz-Perez E, 2021, PHARMACEUTICS, V13, DOI 10.3390/pharmaceutics13111802
   Muralidharan-Chari V, 2010, J CELL SCI, V123, P1603, DOI 10.1242/jcs.064386
   Muzes G, 2022, CELLS-BASEL, V11, DOI 10.3390/cells11152300
   Nakamura S, 2008, BIO-MED MATER ENG, V18, P129, DOI 10.3233/BME-2008-0516
   Nakanishi C, 2011, CIRC J, V75, P2260, DOI 10.1253/circj.CJ-11-0246
   Nalamolu KR, 2019, NEUROMOL MED, V21, P529, DOI 10.1007/s12017-019-08540-y
   Nalamolu Koteswara Rao, 2019, Cell Physiol Biochem, V52, P1280, DOI [10.33594/000000090, 10.33594/000000090]
   Ni HQ, 2019, FRONT NEUROSCI-SWITZ, V13, DOI 10.3389/fnins.2019.00014
   Nickel W, 2009, NAT REV MOL CELL BIO, V10, P148, DOI 10.1038/nrm2617
   Ning GZ, 2019, CNS NEUROSCI THER, V25, P496, DOI 10.1111/cns.13071
   Nitzsche F, 2017, STEM CELLS, V35, P1446, DOI 10.1002/stem.2614
   Niu YH, 2020, METAB BRAIN DIS, V35, P1329, DOI 10.1007/s11011-019-00514-0
   Noh JH, 2021, J CELL MOL MED, V25, P10430, DOI 10.1111/jcmm.16971
   Nose N, 2021, SCI REP-UK, V11, DOI 10.1038/s41598-021-90383-4
   Oh JS, 2010, NEUROSCI LETT, V472, P215, DOI 10.1016/j.neulet.2010.02.008
   Ophelders DRMG, 2016, STEM CELL TRANSL MED, V5, P754, DOI 10.5966/sctm.2015-0197
   Pires AO, 2016, STEM CELLS DEV, V25, P1073, DOI 10.1089/scd.2016.0048
   Quintanilla ME, 2019, STEM CELL RES THER, V10, DOI 10.1186/s13287-019-1304-z
   Ramot Y, 2010, NANOTOXICOLOGY, V4, P98, DOI 10.3109/17435390903470093
   Rani S, 2015, MOL THER, V23, P812, DOI 10.1038/mt.2015.44
   Ren L, 2018, HEADACHE, V58, P88, DOI 10.1111/head.13188
   Sánchez L, 2011, STEM CELLS, V29, P251, DOI 10.1002/stem.569
   Santamaria G, 2021, CELL DEATH DIFFER, V28, P203, DOI 10.1038/s41418-020-0592-2
   Shen CY, 2015, MOL MED REP, V12, P20, DOI 10.3892/mmr.2015.3409
   Shen HC, 2021, EXP NEUROL, V337, DOI 10.1016/j.expneurol.2020.113542
   Shiue SJ, 2019, PAIN, V160, P210, DOI 10.1097/j.pain.0000000000001395
   Shoichet Molly S., 2008, P221
   Shu JP, 2022, IMMUNOBIOLOGY, V227, DOI 10.1016/j.imbio.2022.152178
   Siegel G, 2013, BMC MED, V11, DOI 10.1186/1741-7015-11-146
   Siracusa R, 2019, FRONT PHARMACOL, V10, DOI 10.3389/fphar.2019.01114
   Sreejit G, 2020, ADV CLIN CHEM, V98, P173, DOI 10.1016/bs.acc.2020.02.006
   Sun JM, 2015, EXP NEUROL, V272, P78, DOI 10.1016/j.expneurol.2015.03.011
   Sun YQ, 2018, CANCER MANAG RES, V10, P4735, DOI 10.2147/CMAR.S178380
   Sze SK, 2007, MOL CELL PROTEOMICS, V6, P1680, DOI 10.1074/mcp.M600393-MCP200
   Szekiova E, 2018, NEUROL RES, V40, P258, DOI 10.1080/01616412.2018.1432266
   Taei AA, 2021, BIOMED PHARMACOTHER, V140, DOI 10.1016/j.biopha.2021.111709
   Tang YL, 2020, NEUROPSYCH DIS TREAT, V16, P249, DOI 10.2147/NDT.S238646
   Teixeira FG, 2017, STEM CELL TRANSL MED, V6, P634, DOI 10.5966/sctm.2016-0071
   Teixeira FG, 2015, STEM CELL REV REP, V11, P288, DOI 10.1007/s12015-014-9576-2
   The, Pilot Experimental Study of the Neuroprotective Effects of Exosomes in Extremely Low Birth Weight Infants
   Théry C, 2018, J EXTRACELL VESICLES, V7, DOI 10.1080/20013078.2018.1535750
   Thomi G, 2019, CELLS-BASEL, V8, DOI 10.3390/cells8080855
   Thomi G, 2019, STEM CELL RES THER, V10, DOI 10.1186/s13287-019-1207-z
   Timmers L, 2011, STEM CELL RES, V6, P206, DOI 10.1016/j.scr.2011.01.001
   Tofiño-Vian M, 2018, CELL PHYSIOL BIOCHEM, V47, P11, DOI 10.1159/000489739
   Tran C, 2015, ADV DRUG DELIVER REV, V82-83, P1, DOI 10.1016/j.addr.2014.10.007
   Tsai LK, 2011, STROKE, V42, P2932, DOI 10.1161/STROKEAHA.110.612788
   Tsai MJ, 2014, J BIOMED SCI, V21, DOI 10.1186/1423-0127-21-5
   Umeda K, 2016, J TOXICOL SCI, V41, P255, DOI 10.2131/jts.41.255
   Valadi H, 2007, NAT CELL BIOL, V9, P654, DOI 10.1038/ncb1596
   van der Valk J, 2010, TOXICOL IN VITRO, V24, P1053, DOI 10.1016/j.tiv.2010.03.016
   Venugopal C, 2022, BRAIN RES BULL, V180, P46, DOI 10.1016/j.brainresbull.2021.12.012
   Venugopal C, 2017, CURR GENE THER, V17, P379, DOI 10.2174/1566523218666180125091952
   Verkman AS, 2008, PROG RETIN EYE RES, V27, P420, DOI 10.1016/j.preteyeres.2008.04.001
   Vizoso FJ, 2017, INT J MOL SCI, V18, DOI 10.3390/ijms18091852
   Wang C, 2022, STROKE, V53, pE14, DOI 10.1161/STROKEAHA.121.035821
   Wang JW, 2017, J NEUROSCI RES, V95, P2059, DOI 10.1002/jnr.24025
   Wang XH, 2021, CELL BIOL INT, V45, P775, DOI 10.1002/cbin.11522
   Wang Z, 2015, STEM CELLS, V33, P456, DOI 10.1002/stem.1878
   Waterman RS, 2010, PLOS ONE, V5, DOI 10.1371/journal.pone.0010088
   Wegmeyer H, 2013, STEM CELLS DEV, V22, P2606, DOI 10.1089/scd.2013.0016
   Wei L, 2012, NEUROBIOL DIS, V46, P635, DOI 10.1016/j.nbd.2012.03.002
   Wei N, 2013, CELL TRANSPLANT, V22, P977, DOI 10.3727/096368912X657251
   Wei X, 2009, STEM CELLS, V27, P478, DOI 10.1634/stemcells.2008-0333
   Wen L, 2022, NEURAL REGEN RES, V17, P2717, DOI 10.4103/1673-5374.339489
   Williams AM, 2020, J TRAUMA ACUTE CARE, V89, P536, DOI 10.1097/TA.0000000000002815
   Williams AM, 2020, J TRAUMA ACUTE CARE, V89, P388, DOI 10.1097/TA.0000000000002698
   Williams AM, 2020, J TRAUMA ACUTE CARE, V88, P207, DOI [10.109711-A.0000000000002563, 10.1097/TA.0000000000002563]
   Wilson A, 2019, REGEN MED, V14, P595, DOI 10.2217/rme-2018-0145
   Wise RM, 2020, CELLS-BASEL, V9, DOI 10.3390/cells9102218
   Wu L, 2012, CELL PROLIFERAT, V45, P311, DOI 10.1111/j.1365-2184.2012.00823.x
   Xia C, 2018, FRONT IMMUNOL, V8, DOI 10.3389/fimmu.2017.01908
   Xu C, 2020, STEM CELLS DEV, V29, P222, DOI 10.1089/scd.2019.0173
   Xu HY, 2020, MED SCI MONITOR, V26, DOI 10.12659/MSM.920855
   Xu R, 2020, INT J NANOMED, V15, P9011, DOI 10.2147/IJN.S271519
   Xu TJ, 2022, AM J SPORT MED, V50, P2740, DOI 10.1177/03635465221108972
   Xue CL, 2021, AGING DIS, V12, P1211, DOI 10.14336/AD.2020.1221
   Yáñez-Mó M, 2015, J EXTRACELL VESICLES, V4, DOI 10.3402/jev.v4.27066
   Yang YY, 2015, INT J ONCOL, V47, P244, DOI 10.3892/ijo.2015.3001
   Ye YC, 2022, STEM CELL RES THER, V13, DOI 10.1186/s13287-022-03083-9
   Zhang J, 2022, EXP NEUROL, V347, DOI 10.1016/j.expneurol.2021.113895
   Zhang Q, 2016, ONCOTARGET, V7, P58089, DOI 10.18632/oncotarget.11166
   Zhang YL, 2020, NEUROREHAB NEURAL RE, V34, P616, DOI 10.1177/1545968320926164
   Zhang YL, 2017, NEUROCHEM INT, V111, P69, DOI 10.1016/j.neuint.2016.08.003
   Zhang YL, 2015, J NEUROSURG, V122, P856, DOI 10.3171/2014.11.JNS14770
   Zhang Y, 2020, INT J NANOMED, V15, P6917, DOI 10.2147/IJN.S264498
   Zhang Y, 2017, MOL NEUROBIOL, V54, P2659, DOI 10.1007/s12035-016-9851-0
   Zhang ZW, 2022, OPEN LIFE SCI, V17, P189, DOI 10.1515/biol-2022-0022
   Zhao QC, 2015, BRAIN RES, V1624, P489, DOI 10.1016/j.brainres.2015.08.003
   Zheng J, 2022, BRAIN SCI, V12, DOI 10.3390/brainsci12050631
   Zhong L, 2018, EXP BIOL MED, V243, P1233, DOI 10.1177/1535370218819726
   Zhou O, 2022, STEM CELLS INT, V2022, DOI 10.1155/2022/8465294
   Zhuang ZR, 2022, EXP NEUROL, V357, DOI 10.1016/j.expneurol.2022.114182
NR 201
TC 14
Z9 14
U1 0
U2 6
PU MDPI
PI BASEL
PA ST ALBAN-ANLAGE 66, CH-4052 BASEL, SWITZERLAND
SN 1661-6596
EI 1422-0067
J9 INT J MOL SCI
JI Int. J. Mol. Sci.
PD NOV
PY 2023
VL 24
IS 22
AR 16544
DI 10.3390/ijms242216544
PG 30
WC Biochemistry & Molecular Biology; Chemistry, Multidisciplinary
WE Science Citation Index Expanded (SCI-EXPANDED)
SC Biochemistry & Molecular Biology; Chemistry
GA IU3B0
UT WOS:001168799500001
PM 38003733
OA Green Submitted, gold
DA 2026-02-11
ER

PT J
AU Bari, E
   Tartara, F
   Cofano, F
   Di Perna, G
   Garbossa, D
   Perteghella, S
   Sorlini, M
   Mandracchia, D
   Giovannelli, L
   Gaetani, P
   Torre, ML
   Segale, L
AF Bari, Elia
   Tartara, Fulvio
   Cofano, Fabio
   di Perna, Giuseppe
   Garbossa, Diego
   Perteghella, Sara
   Sorlini, Marzio
   Mandracchia, Delia
   Giovannelli, Lorella
   Gaetani, Paolo
   Torre, Maria Luisa
   Segale, Lorena
TI Freeze-Dried Secretome (Lyosecretome) from Mesenchymal Stem/Stromal
   Cells Promotes the Osteoinductive and Osteoconductive Properties of
   Titanium Cages
SO INTERNATIONAL JOURNAL OF MOLECULAR SCIENCES
LA English
DT Article
DE mesenchymal stem cells (MSCs); MSC-secretome; MSC-extracellular
   vesicles; bone regeneration
ID STEM-CELLS; REGENERATIVE MEDICINE; THERAPY; OSTEOBLAST; PROLIFERATION;
   GROWTH; ALPHA(2)-MACROGLOBULIN; ANGIOGENESIS; EXOSOMES; REPAIR
AB Titanium is one of the most frequently used materials in bone regeneration due to its good biocompatibility, excellent mechanical properties, and great osteogenic performance. However, osseointegration with host tissue is often not definite, which may cause implant failure at times. The present study investigates the capacity of the mesenchymal stem cell (MSC)-secretome, formulated as a ready-to-use and freeze-dried medicinal product (the Lyosecretome), to promote the osteoinductive and osteoconductive properties of titanium cages. In vitro tests were conducted using adipose tissue-derived MSCs seeded on titanium cages with or without Lyosecretome. After 14 days, in the presence of Lyosecretome, significant cell proliferation improvement was observed. Scanning electron microscopy revealed the cytocompatibility of titanium cages: the seeded MSCs showed a spread morphology and an initial formation of filopodia. After 7 days, in the presence of Lyosecretome, more frequent and complex cellular processes forming bridges across the porous surface of the scaffold were revealed. Also, after 14 and 28 days of culturing in osteogenic medium, the amount of mineralized matrix detected by alizarin red was significantly higher when Lyosecretome was used. Finally, improved osteogenesis with Lyosecretome was confirmed by confocal analysis after 28 and 56 days of treatment, and demonstrating the production by osteoblast-differentiated MSCs of osteocalcin, a specific bone matrix protein.
C1 [Bari, Elia; Perteghella, Sara; Torre, Maria Luisa] Univ Pavia, Dept Drug Sci, Viale Taramelli 12, I-27100 Pavia, Italy.
   [Tartara, Fulvio] Fdn IRCCS Ist Neurol Nazl Mondino, Via Mondino 2, I-27100 Pavia, Italy.
   [Cofano, Fabio; di Perna, Giuseppe; Garbossa, Diego] Rita Levi Montalcini, Neurosci Dept, Via Cherasco 15, I-10126 Turin, Italy.
   [Cofano, Fabio] Humanitas Gradenigo, Vertebral Surg Unit, Corso Regina Margherita 8, I-10153 Turin, Italy.
   [Perteghella, Sara; Sorlini, Marzio; Gaetani, Paolo; Torre, Maria Luisa] PharmaExceed Srl, Piazza Castello 19, I-27100 Pavia, Italy.
   [Sorlini, Marzio] Lugano Univ Ctr, SUPSI Dept Innovat Technol, Campus Est,Via Santa 1, CH-6962 Viganello, Switzerland.
   [Mandracchia, Delia] Univ Brescia, Dept Mol & Translat Med, Viale Europa 11, I-25123 Brescia, Italy.
   [Giovannelli, Lorella; Segale, Lorena] Univ Piemonte Orientate, Dept Pharmaceut Sci, Largo Donegani 2-3, I-28100 Novara, Italy.
   [Gaetani, Paolo] Grp San Donato, Ist Clin Citta Pavia, UO Chirurg Vertebrate, I-27100 Pavia, Italy.
C3 University of Pavia; Humanitas Hospital Gradenigo; University of
   Brescia; University of Eastern Piedmont Amedeo Avogadro
RP Torre, ML (corresponding author), Univ Pavia, Dept Drug Sci, Viale Taramelli 12, I-27100 Pavia, Italy.; Torre, ML (corresponding author), PharmaExceed Srl, Piazza Castello 19, I-27100 Pavia, Italy.
EM elia.bari@unipv.it; tartarafulvio@gmail.com; fabio.cofano@gmail.com;
   dr.giuseppediperna@gmail.com; dgarbossa@gmail.com;
   sara.perteghella@unipv.it; marzio.sorlini@supsi.ch;
   delia.mandracchia@unibs.it; lorella.giovannelli@uniupo.it;
   neuro.gaetani@gmail.com; marina.torre@unipv.it; lorena.segale@uniupo.it
RI SORLINI, MARZIO/JBS-5885-2023; Segale, Lorena/ABF-2077-2020; Di Perna,
   Giuseppe/OHT-0040-2025; Tartara, Fulvio/ABH-2023-2020; Cofano,
   Fabio/AAE-4223-2022; Garbossa, Diego/AAC-8888-2019; Di Perna,
   Giuseppe/OHT-0040-2025; Perteghella, Sara/J-2952-2018; TORRE, MARIA
   LUISA/N-4782-2015; BARI, ELIA/O-3517-2017; Giovannelli,
   Lorella/ABF-2133-2020; Manacchia, Delia/N-6160-2014
OI SORLINI, MARZIO/0000-0003-3123-0354; Segale, Lorena/0000-0003-2331-4339;
   Di Perna, Giuseppe/0000-0002-7381-9194; Perteghella,
   Sara/0000-0003-1128-7636; TORRE, MARIA LUISA/0000-0001-8062-6836; BARI,
   ELIA/0000-0003-0241-0620; Giovannelli, Lorella/0000-0002-6422-341X;
   Manacchia, Delia/0000-0002-7101-013X
FU Interreg V-A Italy-Switzerland [637541]
FX This work was supported by Interreg V-A Italy-Switzerland
   2014-2020-ATEx-Advanced Therapies Experiences. Project ID 637541.
CR Bari E, 2021, CELLS-BASEL, V10, DOI 10.3390/cells10051203
   Bari E, 2021, INT J MOL SCI, V22, DOI 10.3390/ijms22084064
   Bari E, 2021, PHARMACEUTICS, V13, DOI 10.3390/pharmaceutics13040515
   Bari E, 2020, EUR J PHARM BIOPHARM, V155, P37, DOI 10.1016/j.ejpb.2020.08.003
   Bari E, 2020, CELLS-BASEL, V9, DOI 10.3390/cells9040924
   Bari E, 2019, CELLS-BASEL, V8, DOI 10.3390/cells8090965
   Bari E, 2019, NANOMEDICINE-UK, V14, P753, DOI 10.2217/nnm-2018-0240
   Bari E, 2018, CELLS-BASEL, V7, DOI 10.3390/cells7110190
   Bari E, 2018, INT J BIOL MACROMOL, V118, P792, DOI 10.1016/j.ijbiomac.2018.06.135
   Basalova N, 2020, CELLS-BASEL, V9, DOI 10.3390/cells9051272
   Blair HC, 2016, LAB INVEST, V96, P763, DOI 10.1038/labinvest.2016.51
   Bonacci GR, 2007, ARCH BIOCHEM BIOPHYS, V460, P100, DOI 10.1016/j.abb.2007.01.004
   BONEWALD LF, 1990, CLIN ORTHOP RELAT R, P261
   BRUDER SP, 1994, J CELL BIOCHEM, V56, P283, DOI 10.1002/jcb.240560303
   Buyuksungur S, 2021, J BIOMED MATER RES A, V109, P2425, DOI 10.1002/jbm.a.37235
   de Girolamo L, 2013, CURR PHARM DESIGN, V19, P2459, DOI 10.2174/1381612811319130015
   Dominici M, 2006, CYTOTHERAPY, V8, P315, DOI 10.1080/14653240600855905
   Driscoll J, 2019, J GASTROENTEROL, V54, P763, DOI 10.1007/s00535-019-01599-1
   Eichholz KF, 2020, STEM CELL TRANSL MED, V9, P1431, DOI 10.1002/sctm.19-0405
   Eirin A, 2017, PLOS ONE, V12, DOI 10.1371/journal.pone.0174303
   Estrada R, 2009, J CELL PHYSIOL, V219, P563, DOI 10.1002/jcp.21701
   Fan Z, 2019, J CELL MOL MED, V23, P3097, DOI 10.1111/jcmm.13959
   Faustini M, 2010, TISSUE ENG PART C-ME, V16, P1515, DOI [10.1089/ten.tec.2010.0214, 10.1089/ten.TEC.2010.0214]
   Gaetani P, 2008, TISSUE ENG PT A, V14, P1415, DOI 10.1089/ten.tea.2007.0330
   Gavish H, 1997, BIOCHEMISTRY-US, V36, P14883, DOI 10.1021/bi971670t
   Gómez-Barrena E, 2015, BONE, V70, P93, DOI 10.1016/j.bone.2014.07.033
   Han SW, 2006, ONCOGENE, V25, P4341, DOI 10.1038/sj.onc.1209460
   Hsiao STF, 2012, STEM CELLS DEV, V21, P2189, DOI 10.1089/scd.2011.0674
   Illario M, 2005, J CLIN ENDOCR METAB, V90, P2865, DOI 10.1210/jc.2004-1520
   Jahandideh S, 2018, ARTIF CELL NANOMED B, V46, P1178, DOI 10.1080/21691401.2018.1481862
   Jin YZ, 2018, CLIN ORTHOP SURG, V10, P271, DOI 10.4055/cios.2018.10.3.271
   Kehl D, 2019, NPJ REGEN MED, V4, DOI 10.1038/s41536-019-0070-y
   Li JP, 2007, BIOMATERIALS, V28, P2810, DOI 10.1016/j.biomaterials.2007.02.020
   Lin KL, 2013, ACS APPL MATER INTER, V5, P8008, DOI 10.1021/am402089w
   Mocchi M, 2021, PHARMACEUTICALS-BASE, V14, DOI 10.3390/ph14060553
   Mounir M, 2019, CLIN IMPLANT DENT R, V21, P960, DOI 10.1111/cid.12748
   Moursi AM, 1996, J CELL SCI, V109, P1369
   Nakamura A, 2009, TISSUE ENG PART C-ME, V15, P169, DOI 10.1089/ten.tec.2007.0334
   Narayanan R, 2016, STEM CELLS INT, V2016, DOI 10.1155/2016/3808674
   Oryan A, 2017, CELLS TISSUES ORGANS, V204, P59, DOI 10.1159/000469704
   Palamà MEF, 2020, FRONT BIOENG BIOTECH, V8, DOI 10.3389/fbioe.2020.00090
   Provaggi E, 2018, MEDICINE, V97, DOI 10.1097/MD.0000000000011169
   Qi X, 2016, INT J BIOL SCI, V12, P836, DOI 10.7150/ijbs.14809
   Qin YH, 2016, SCI REP-UK, V6, DOI 10.1038/srep21961
   Ragni E, 2021, INT J MOL SCI, V22, DOI 10.3390/ijms22052379
   Sagheb K, 2017, INT J IMPLANT DENT, V3, DOI 10.1186/s40729-017-0097-z
   Staines KA, 2014, J BONE MINER METAB, V32, P240, DOI 10.1007/s00774-013-0493-2
   Svehla M, 2000, J BIOMED MATER RES, V51, P15, DOI 10.1002/(SICI)1097-4636(200007)51:1<15::AID-JBM3>3.0.CO;2-9
   Tzioupis C, 2007, INJURY, V38, pS3, DOI 10.1016/S0020-1383(07)80003-9
   Uehara S, 2015, ORAL MAXILLOFAC SURG, V19, P411, DOI 10.1007/s10006-015-0513-6
   van Buul GM, 2012, OSTEOARTHR CARTILAGE, V20, P1186, DOI 10.1016/j.joca.2012.06.003
   Wang KX, 2015, PLOS ONE, V10, DOI 10.1371/journal.pone.0120593
   Wang W., 2013, Titanium Alloys - Advances in Properties Control, DOI [10.5772/55353, DOI 10.5772/55353]
   Wang Y, 2014, NAT IMMUNOL, V15, P1009, DOI 10.1038/ni.3002
   Zhang JY, 2016, STEM CELL RES THER, V7, DOI 10.1186/s13287-016-0391-3
   Zhou J, 2019, EUR REV MED PHARMACO, V23, P4954, DOI 10.26355/eurrev_201906_18086
NR 56
TC 7
Z9 7
U1 1
U2 21
PU MDPI
PI BASEL
PA MDPI AG, Grosspeteranlage 5, CH-4052 BASEL, SWITZERLAND
SN 1661-6596
EI 1422-0067
J9 INT J MOL SCI
JI Int. J. Mol. Sci.
PD AUG
PY 2021
VL 22
IS 16
AR 8445
DI 10.3390/ijms22168445
PG 18
WC Biochemistry & Molecular Biology; Chemistry, Multidisciplinary
WE Science Citation Index Expanded (SCI-EXPANDED)
SC Biochemistry & Molecular Biology; Chemistry
GA UI3BD
UT WOS:000690486300001
PM 34445150
OA Green Submitted, gold
DA 2026-02-11
ER

PT J
AU Zhai, YX
   Wang, QW
   Zhu, ZC
   Zheng, WL
   Ma, SC
   Hao, Y
   Yang, LY
   Cheng, GS
AF Zhai, Yuanxin
   Wang, Quanwei
   Zhu, Zhanchi
   Zheng, Wenlong
   Ma, Sancheng
   Hao, Ying
   Yang, Lingyan
   Cheng, Guosheng
TI Cell-derived extracellular matrix enhanced by collagen-binding
   domain-decorated exosomes to promote neural stem cells neurogenesis
SO BIOMEDICAL MATERIALS
LA English
DT Article
DE exosomes; extracellular matrix; collagen-binding domain; neural stem
   cells; neurogenesis
ID COGNITIVE DECLINE; SCAFFOLDS; MICROENVIRONMENTS; DIFFERENTIATION; NICHE
AB Enhancing neurogenesis of neural stem cells (NSCs) is crucial in stem cell therapy for neurodegenerative diseases. Within the extracellular microenvironment, extracellular matrix (ECM) plays a pivotal role in modulating cell behaviors. However, a single ECM biomaterial is not sufficient to establish an ideal microenvironment. As multifunctional nanocarriers, exosomes display tremendous advantages for the treatments of various diseases. Herein, collagen binding domain peptide-modified exosomes (CBD-Exo) were obtained from the SH-SY5Y cell line infected with lentivirus particles encoding CBD-lysosome associated membrane glycoprotein 2b (CBD-Lamp2b) to improve the binding efficiency of exosomes and ECM. An exosomes-functionalized ECM (CBD-Exo/ECM) was then constructed via the interaction between CBD and collagen in ECM. Then, CBD-Exo/ECM was employed as a carrier for NSCs culture. The results showed that CBD-Exo/ECM can support the neurogenesis of NSCs with the percentage of proliferation marker EdU-positive (35.8% +/- 0.47% vs 21.9% +/- 2.32%) and neuron maker Tuj-1-positive (55.8% +/- 0.47% vs 30.6% +/- 2.62%) were both significantly increased in the exosomes-functionalized ECM system. This exosomes-functionalized ECM was capable to promote the cell proliferation and accelerate neuronal differentiation of NSCs, providing a potential biomedical material for stem cell application in tissue engineering and regenerative medicine.
C1 [Zhai, Yuanxin; Zhu, Zhanchi; Hao, Ying; Yang, Lingyan; Cheng, Guosheng] Univ Sci & Technol China, Sch Nanotech & Nanobion, Hefei 230026, Anhui, Peoples R China.
   [Zhai, Yuanxin; Wang, Quanwei; Zhu, Zhanchi; Hao, Ying; Yang, Lingyan; Cheng, Guosheng] Chinese Acad Sci, Suzhou Inst Nanotech & Nanobion, CAS Key Lab Nanobio Interface, Suzhou 215123, Jiangsu, Peoples R China.
   [Wang, Quanwei] Shanghai Univ, Sch Life Sci, Shanghai 200444, Peoples R China.
   [Zheng, Wenlong; Ma, Sancheng] Shanghai Jiao Tong Univ, Suzhou Kowloon Hosp, Med Sch, Suzhou 215028, Jiangsu, Peoples R China.
   [Hao, Ying; Yang, Lingyan; Cheng, Guosheng] Chinese Acad Sci, Suzhou Inst Nanotech & Nanobion, Guangdong Branch, Foshan 528225, Guangdong, Peoples R China.
C3 Chinese Academy of Sciences; University of Science & Technology of
   China, CAS; Chinese Academy of Sciences; Suzhou Institute of Nano-Tech &
   Nano-Bionics, CAS; Shanghai University; Shanghai Jiao Tong University;
   Chinese Academy of Sciences; Suzhou Institute of Nano-Tech &
   Nano-Bionics, CAS
RP Yang, LY; Cheng, GS (corresponding author), Univ Sci & Technol China, Sch Nanotech & Nanobion, Hefei 230026, Anhui, Peoples R China.; Yang, LY; Cheng, GS (corresponding author), Chinese Acad Sci, Suzhou Inst Nanotech & Nanobion, CAS Key Lab Nanobio Interface, Suzhou 215123, Jiangsu, Peoples R China.; Yang, LY; Cheng, GS (corresponding author), Chinese Acad Sci, Suzhou Inst Nanotech & Nanobion, Guangdong Branch, Foshan 528225, Guangdong, Peoples R China.
EM lyyang2013@sinano.ac.cn; gscheng2006@sinano.ac.cn
RI ; Cheng, Guosheng/S-3401-2016; Zhai, Yuanxin/M-7209-2015; 程,
   国胜/S-3401-2016
OI Hao, Ying/0000-0002-6422-0606; Yang, Lingyan/0000-0002-7307-4030; 程,
   国胜/0000-0003-4810-9403
FU Guangdong Basic and Applied Basic Research Foundation [2019B1515120090];
   National Natural Science Foundation of China [51903246, 31700831];
   Natural Science Foundation of Jiangsu Province [BK20201196]
FX The authors thank Prof. Hua Jinlian from Northwest A&F University for
   providing pLVX, VSV-G and psPAX2 plasmids. This work was supported by
   grants from Guangdong Basic and Applied Basic Research Foundation
   (2019B1515120090), National Natural Science Foundation of China
   (51903246, 31700831), and Natural Science Foundation of Jiangsu Province
   (BK20201196).
CR Aarsland D, 2017, NAT REV NEUROL, V13, P217, DOI 10.1038/nrneurol.2017.27
   Abati E, 2019, MOL NEUROBIOL, V56, P3356, DOI 10.1007/s12035-018-1305-4
   Ahmadian-Moghadam H, 2020, BIOTECHNOL LETT, V42, P1073, DOI 10.1007/s10529-020-02886-1
   Alvarez-Erviti L, 2011, NAT BIOTECHNOL, V29, P341, DOI 10.1038/nbt.1807
   Asrican B, 2020, NEURON, V108, P349, DOI 10.1016/j.neuron.2020.07.039
   Barros D, 2020, BIOMACROMOLECULES, V21, P276, DOI 10.1021/acs.biomac.9b01319
   Du P, 2014, TISSUE ENG PT A, V20, P2365, DOI [10.1089/ten.TEA.2013.0693, 10.1089/ten.tea.2013.0693]
   Frantz C, 2010, J CELL SCI, V123, P4195, DOI 10.1242/jcs.023820
   Gu Y, 2017, J TISSUE ENG REGEN M, V11, P2250, DOI 10.1002/term.2123
   Gu Y, 2014, BIOMATERIALS, V35, P2253, DOI 10.1016/j.biomaterials.2013.11.087
   Han CS, 2019, BIOMATER SCI-UK, V7, P2920, DOI 10.1039/c9bm00101h
   Huang X, 2013, BIOMATERIALS, V34, P6139, DOI 10.1016/j.biomaterials.2013.04.057
   Jiang SP, 2021, BIOACT MATER, V6, P2711, DOI 10.1016/j.bioactmat.2021.01.031
   Jiang ZY, 2016, ACS APPL MATER INTER, V8, P25069, DOI 10.1021/acsami.6b06780
   Kim G, 2020, J CONTROL RELEASE, V317, P273, DOI 10.1016/j.jconrel.2019.11.009
   Kowal J, 2014, CURR OPIN CELL BIOL, V29, P116, DOI 10.1016/j.ceb.2014.05.004
   Liew LC, 2017, INT IMMUNOL, V29, P11, DOI 10.1093/intimm/dxx002
   Lu HX, 2011, BIOMATERIALS, V32, P9658, DOI 10.1016/j.biomaterials.2011.08.091
   Lu QJ, 2004, BIOMATERIALS, V25, P5227, DOI 10.1016/j.biomaterials.2003.12.019
   Ma QQ, 2016, ACS APPL MATER INTER, V8, P34227, DOI 10.1021/acsami.6b12305
   McGough IJ, 2016, DEVELOPMENT, V143, P2482, DOI 10.1242/dev.126516
   Mianehsaz E, 2019, STEM CELL RES THER, V10, DOI 10.1186/s13287-019-1445-0
   Oszvald A, 2020, STEM CELLS, V38, P291, DOI 10.1002/stem.3113
   Pegtel DM, 2019, ANNU REV BIOCHEM, V88, P487, DOI [10.1146/annurev-biochem-013118, 10.1146/annurev-biochem-013118-111902]
   Pera MF, 2004, J CELL SCI, V117, P1269, DOI 10.1242/jcs.00970
   Plantman S, 2013, BIOMED RES INT, V2013, DOI 10.1155/2013/981695
   Rabin LA, 2017, ANNU REV CLIN PSYCHO, V13, P369, DOI 10.1146/annurev-clinpsy-032816-045136
   Rana D, 2017, J TISSUE ENG REGEN M, V11, P942, DOI 10.1002/term.2061
   Sarrazin S, 2011, CSH PERSPECT BIOL, V3, DOI 10.1101/cshperspect.a004952
   Scadden DT, 2006, NATURE, V441, P1075, DOI 10.1038/nature04957
   Sorrells SF, 2018, NATURE, V555, P377, DOI 10.1038/nature25975
   Su N, 2021, SCI ADV, V7, DOI 10.1126/sciadv.abf7207
   Subbiah R, 2016, MACROMOL BIOSCI, V16, P1723, DOI 10.1002/mabi.201600280
   Sun WJ, 2007, GROWTH FACTORS, V25, P309, DOI 10.1080/08977190701803885
   Taupin P, 2006, CR BIOL, V329, P465, DOI 10.1016/j.crvi.2006.04.001
   Van Doren SR, 2015, MATRIX BIOL, V44-46, P224, DOI 10.1016/j.matbio.2015.01.005
   Vieira MS, 2018, BIOTECHNOL ADV, V36, P1946, DOI 10.1016/j.biotechadv.2018.08.002
   Votteler M, 2010, MACROMOL BIOSCI, V10, P1302, DOI 10.1002/mabi.201000102
   Wade A, 2014, BBA-GEN SUBJECTS, V1840, P2520, DOI 10.1016/j.bbagen.2014.01.017
   Yang LY, 2020, SMALL, V16, DOI 10.1002/smll.201906273
   Yang LY, 2017, RSC ADV, V7, P45587, DOI 10.1039/c7ra08273h
   Yi S, 2017, CURR STEM CELL RES T, V12, P233, DOI 10.2174/1574888X11666160905092513
   Yuan P, 2021, FRONT CELL DEV BIOL, V09, DOI 10.3389/fcell.2021.601600
   Zhang B, 2016, STEM CELLS INT, V2016, DOI 10.1155/2016/1929536
   Zhang SH, 2020, FRONT CELL NEUROSCI, V14, DOI 10.3389/fncel.2020.00223
NR 45
TC 8
Z9 9
U1 1
U2 34
PU IOP Publishing Ltd
PI BRISTOL
PA TEMPLE CIRCUS, TEMPLE WAY, BRISTOL BS1 6BE, ENGLAND
SN 1748-6041
EI 1748-605X
J9 BIOMED MATER
JI Biomed. Mater.
PD JAN
PY 2022
VL 17
IS 1
AR 014104
DI 10.1088/1748-605X/ac4089
PG 11
WC Engineering, Biomedical; Materials Science, Biomaterials
WE Science Citation Index Expanded (SCI-EXPANDED)
SC Engineering; Materials Science
GA XR9SZ
UT WOS:000732561600001
PM 34874314
DA 2026-02-11
ER

PT J
AU Moss, LD
   Sode, D
   Patel, R
   Lui, A
   Hudson, C
   Patel, NA
   Bickford, PC
AF Moss, Lauren D.
   Sode, Derek
   Patel, Rekha
   Lui, Ashley
   Hudson, Charles
   Patel, Niketa A.
   Bickford, Paula C.
TI Intranasal delivery of exosomes from human adipose derived stem cells at
   forty-eight hours post injury reduces motor and cognitive impairments
   following traumatic brain injury
SO NEUROCHEMISTRY INTERNATIONAL
LA English
DT Article
DE Exosomes; Adipose derived stem cells; MALAT1; Inflammation; NRTK3; TrkC;
   TBI
ID EXPRESSION; NT-3; MALAT1
AB The neuroprotective role of human adipose-derived stems cells (hASCs) has raised great interest in regenerative medicine due to their ability to modulate their surrounding environment. Our group has demonstrated that exosomes derived from hASC (hASCexo) are a cell-free regenerative approach to long term recovery following traumatic brain injury (TBI). Previously, we demonstrated the efficacy of exosome treatment with intravenous delivery at 3 h post TBI in rats. Here, we show efficacy of exosomes through intranasal delivery at 48 h post TBI in mice lengthening the therapeutic window of treatment and therefore increasing possible translation to clinical studies. Our findings demonstrate significant recovery of motor impairment assessed by an elevated body swing test in mice treated with exosomes containing MALAT1 compared to both TBI mice without exosomes and exosomes depleted of MALAT1. Significant cognitive improvement was seen in the reversal trial of 8 arm radial arm water maze in mice treated with exosomes containing MALAT1. Furthermore, cortical damage was significantly reduced in mice treated with exosomes containing MALAT1 as well as decreased MHCII+ staining of microglial cells. Mice without exosomes or treated with exosomes depleted of MALAT1 did not show similar recovery. Results demonstrate both inflammation related genes and NRTK3 (TrkC) are target genes modulated by hASC exosomes and further that MALAT1 in hASC exosomes regulates expression of full length TrkC thereby activating the MAPK pathway and promoting recovery. Exosomes are a promising therapeutic approach following TBI with a therapeutic window of at least 48 h and contain long noncoding RNA's, specifically MALAT1 that play a vital role in the mechanism of action.
C1 [Moss, Lauren D.; Bickford, Paula C.] Univ S Florida, Morsani Coll Med, Dept Neurosurg & Brain Repair, Tampa, FL 33620 USA.
   [Patel, Rekha; Hudson, Charles; Patel, Niketa A.; Bickford, Paula C.] James A Haley Vet Hosp, Res Serv, Tampa, FL USA.
   [Sode, Derek; Lui, Ashley; Patel, Niketa A.] Univ S Florida, Morsani Coll Med, Dept Mol Med, Tampa, FL 33620 USA.
C3 State University System of Florida; University of South Florida; US
   Department of Veterans Affairs; Veterans Health Administration (VHA);
   James A. Haley Veterans Hospital; State University System of Florida;
   University of South Florida
RP Bickford, PC (corresponding author), James A Haley Vet Hosp, USF Hlth Morsani COM, Dept Neurosurg & Brain Repair, USF Hlth Ctr Excellence Aging & Brain Repair MDC-, Tampa, FL 33612 USA.; Patel, NA (corresponding author), Univ S Florida, Dept Mol Med, MCOM, Res Serv, 13000 Bruce B Downs Blvd,VAR151, Tampa, FL 33612 USA.
EM niketa.patel@va.gov; pbickfor@usf.edu
RI ; Bickford, Paula/J-5970-2012; Patel, Niketa A/A-1392-2012
OI Lui, Ashley/0000-0003-4090-4680; Bickford, Paula/0000-0001-9657-7725;
   Patel, Niketa A/0000-0003-4811-8596
FU Department of Veterans' Affairs [I01BX003421, IK6BX004214, I01BX003836,
   IK6BX005387]; VA Medical Research Service; USF internal fund
FX We have read the guidelines for Conflicts of Interest and all authors
   declare no conflict of interest. PCB and NAP have an issued US Patent
   No. 10,857,187 Exosomes from human adipose-derived stem cells for
   treatment of traumatic brain injury (December 8, 2020) . This work was
   supported by Department of Veterans' Affairs grant I01BX003421 (PCB) and
   IK6BX004214 (PCB) , USF internal funding (PCB) , Department of Veterans'
   Affairs grant I01BX003836 (NAP) and IK6BX005387 (NAP) . This work was
   supported by the VA Medical Research Service; however, this work does
   not reflect the view or opinion of the James A. Haley VA Hospital nor
   the US Government.
CR Acabchuk R., 2016, CONCUSSION, V1
   Acosta SA, 2013, PLOS ONE, V8, DOI 10.1371/journal.pone.0053376
   Akyol O, 2018, EXP NEUROL, V307, P82, DOI 10.1016/j.expneurol.2018.06.002
   Asami T, 2006, BIOCHEM BIOPH RES CO, V344, P941, DOI 10.1016/j.bbrc.2006.03.228
   Bachstetter AD, 2020, EXP NEUROL, V326, DOI 10.1016/j.expneurol.2020.113180
   Bachstetter AD, 2016, PLOS ONE, V11, DOI 10.1371/journal.pone.0149451
   Bachstetter AD, 2015, J NEUROINFLAMM, V12, DOI 10.1186/s12974-015-0289-5
   BORLONGAN CV, 1995, J NEUROSCI, V15, P5372
   Brahimi F, 2016, PLOS ONE, V11, DOI 10.1371/journal.pone.0162307
   CHENG B, 1994, BRAIN RES, V640, P56, DOI 10.1016/0006-8993(94)91857-0
   Chou A, 2018, INT J MOL SCI, V19, DOI 10.3390/ijms19061616
   Dedoni S, 2017, MOL NEUROBIOL, V54, P1825, DOI 10.1007/s12035-016-9789-2
   Eissmann M, 2012, RNA BIOL, V9, P1076, DOI 10.4161/rna.21089
   El Bassit G, 2017, ENDOCRINOLOGY, V158, P183, DOI 10.1210/en.2016-1819
   Ferguson S, 2017, J NEUROTRAUM, V34, P1676, DOI 10.1089/neu.2016.4636
   Grundy PL, 2004, MOL BRAIN RES, V120, P188, DOI 10.1016/j.molbrainres.2003.09.018
   Gutschner T, 2013, J MOL MED, V91, P791, DOI 10.1007/s00109-013-1028-y
   Koo HM, 2013, J PHYS THER SCI, V25, P1103, DOI 10.1589/jpts.25.1103
   Liu SK, 2016, TUMOR BIOL, V37, P633, DOI 10.1007/s13277-015-3732-4
   Mckee Ann C, 2015, Handb Clin Neurol, V127, P45, DOI 10.1016/B978-0-444-52892-6.00004-0
   Mohamadpour M, 2019, FRONT NEUROSCI-SWITZ, V13, DOI 10.3389/fnins.2019.00007
   Morganti JM, 2019, J NEUROINFLAMM, V16, DOI 10.1186/s12974-019-1493-5
   Morganti JM, 2016, J NEUROINFLAMM, V13, DOI 10.1186/s12974-016-0547-1
   Morganti JM, 2015, J NEUROSCI, V35, P748, DOI 10.1523/JNEUROSCI.2405-14.2015
   Mouzon B, 2019, J NEUROTRAUM, V36, P576, DOI 10.1089/neu.2018.5720
   Ozen I, 2020, INT J MOL SCI, V21, DOI 10.3390/ijms21020387
   Palko ME, 1999, J NEUROSCI, V19, P775
   Patel NA, 2018, J NEUROINFLAMM, V15, DOI 10.1186/s12974-018-1240-3
   Patel Rekha S, 2016, Stem Cell Investig, V3, P2, DOI 10.3978/j.issn.2306-9759.2016.01.02
   Prevention CfDCa, 2019, SURV REP TRAUM BRAIN
   Rowe RK, 2018, J NEUROINFLAMM, V15, DOI 10.1186/s12974-018-1200-y
   Shi Y, 2019, CELL CHEM BIOL, V26, P319, DOI 10.1016/j.chembiol.2018.11.012
   Tang Y, 2014, PLOS ONE, V9, DOI [10.1371/journal.pone.0073402, 10.1371/journal.pone.0091571]
   Yang JT, 2005, EXP NEUROL, V192, P437, DOI 10.1016/j.expneurol.2004.12.023
NR 34
TC 46
Z9 51
U1 1
U2 18
PU PERGAMON-ELSEVIER SCIENCE LTD
PI OXFORD
PA THE BOULEVARD, LANGFORD LANE, KIDLINGTON, OXFORD OX5 1GB, ENGLAND
SN 0197-0186
EI 1872-9754
J9 NEUROCHEM INT
JI Neurochem. Int.
PD NOV
PY 2021
VL 150
AR 105173
DI 10.1016/j.neuint.2021.105173
EA AUG 2021
PG 12
WC Biochemistry & Molecular Biology; Neurosciences
WE Science Citation Index Expanded (SCI-EXPANDED)
SC Biochemistry & Molecular Biology; Neurosciences & Neurology
GA WK0HT
UT WOS:000709416700001
PM 34453976
OA Green Submitted
DA 2026-02-11
ER

PT J
AU Bei, YH
   Zhou, QL
   Sun, Q
   Xiao, JJ
AF Bei, Yihua
   Zhou, Qiulian
   Sun, Qi
   Xiao, Junjie
TI Telocytes in cardiac regeneration and repair
SO SEMINARS IN CELL & DEVELOPMENTAL BIOLOGY
LA English
DT Review
DE Telocytes; Regeneration; Cardiomyocytes; Stem cells; Progenitor cells;
   Exosomes
ID MESENCHYMAL STEM-CELLS; AIRWAY EPITHELIAL-CELLS; PROGENITOR CELLS;
   EXTRACELLULAR VESICLES; MYOCARDIAL-INFARCTION; LUNG TELOCYTES; II CELLS;
   CARDIOMYOCYTE APOPTOSIS; PULMONARY TELOCYTES; ELECTRON TOMOGRAPHY
AB Telocytes (TCs) are a novel type of stromal cells reported by Popescu's group in 2010. The unique feature that distinguishes TCs from other "classical" stromal cells is their extremely long and thin telopodes (Tps). As evidenced by electron microscopy, TCs are widely distributed in almost all tissues and organs. TCs contribute to form a three-dimensional interstitial network and play as active regulators in intercellular communication via homocellular/heterocellular junctions or shed vesicles. Interestingly, increasing evidence suggests the potential role of TCs in regenerative medicine. Although the heart retains some limited endogenous regenerative capacity, cardiac regenerative and repair response is however insufficient to make up the loss of cardiomyocytes upon injury. Developing novel strategies to increase cardiomyocyte renewal and repair is of great importance for the treatment of cardiac diseases. In this review, we focus on the role of TCs in cardiac regeneration and repair. We particularly describe the intercellular communication between TCs and cardiomyocytes, stem/progenitor cells, endothelial cells, and fibroblasts. Also, we discuss the current knowledge about TCs in cardiac repair after myocardial injury, as well as their potential roles in cardiac development and aging. TC-based therapy or TC-derived exo some delivery might be used as novel therapeutic strategies to promote cardiac regeneration and repair. (C) 2016 Elsevier Ltd. All rights reserved.
C1 [Bei, Yihua; Zhou, Qiulian; Sun, Qi; Xiao, Junjie] Shanghai Univ, Sch Life Sci, Expt Ctr Life Sci, Regenerat & Aging Lab, Shanghai 200444, Peoples R China.
   [Bei, Yihua; Xiao, Junjie] Shanghai Univ, Sch Life Sci, Shanghai Key Lab Bioenergy Crops, Shanghai 200444, Peoples R China.
C3 Shanghai University; Shanghai University
RP Xiao, JJ (corresponding author), Shanghai Univ, Sch Life Sci, Expt Ctr Life Sci, Regenerat & Aging Lab, Shanghai 200444, Peoples R China.
EM junjiexiao@live.cn
RI Bei, Yihua/PHD-6857-2026; Zhou, Qiulian/HPH-1722-2023
FU National Natural Science Foundation of China [81570362, 81200169,
   81400647]; Innovation Program of Shanghai Municipal Education Commission
   [13YZ014]; Innovation fund from Shanghai University [sdcx2012038];
   Program for the integration of production, teaching and research for
   University Teachers - Shanghai Municipal Education Commission
FX This work was supported by the grants from National Natural Science
   Foundation of China (81570362 and 81200169 to JJ Xiao, and 81400647 to Y
   Bei), Innovation Program of Shanghai Municipal Education Commission
   (13YZ014 to JJ Xiao), Innovation fund from Shanghai University
   (sdcx2012038 to JJ Xiao) and Program for the integration of production,
   teaching and research for University Teachers supported by Shanghai
   Municipal Education Commission (year 2014, to JJ Xiao).
CR Albulescu R, 2015, J CELL MOL MED, V19, P1783, DOI 10.1111/jcmm.12624
   Awada HK, 2016, BIOMATERIALS, V82, P94, DOI 10.1016/j.biomaterials.2015.12.025
   Bani D, 2010, J CELL MOL MED, V14, P2531, DOI 10.1111/j.1582-4934.2010.01119.x
   Barile L, 2014, CARDIOVASC RES, V103, P530, DOI 10.1093/cvr/cvu167
   Bei YH, 2015, CURR PHARM DESIGN, V21, P4409, DOI 10.2174/1381612821666150803150008
   Bei YH, 2015, J CELL MOL MED, V19, P1441, DOI 10.1111/jcmm.12594
   Bei YH, 2015, PLOS ONE, V10, DOI 10.1371/journal.pone.0115991
   Bergmann O, 2009, SCIENCE, V324, P98, DOI 10.1126/science.1164680
   Bersell K, 2009, CELL, V138, P257, DOI 10.1016/j.cell.2009.04.060
   Bojin FM, 2011, J CELL MOL MED, V15, P2269, DOI 10.1111/j.1582-4934.2011.01386.x
   Bollini S, 2014, STEM CELLS DEV, V23, P1719, DOI 10.1089/scd.2014.0019
   Bollini S, 2011, J MOL CELL CARDIOL, V50, P296, DOI 10.1016/j.yjmcc.2010.07.006
   Bosco C, 2013, AUTON NEUROSCI-BASIC, V177, P224, DOI 10.1016/j.autneu.2013.05.002
   Boström P, 2010, CELL, V143, P1072, DOI 10.1016/j.cell.2010.11.036
   Cantarero I, 2015, CURR STEM CELL RES T
   Carvalho E, 2015, REGEN MED, V10, P1025, DOI 10.2217/rme.15.63
   Ceafalan L, 2012, J CELL MOL MED, V16, P1405, DOI 10.1111/j.1582-4934.2012.01580.x
   Cervio E, 2015, STEM CELLS INT, V2015, DOI 10.1155/2015/482171
   Chang YQ, 2015, EXP CELL RES, V338, P239, DOI 10.1016/j.yexcr.2015.08.012
   Chistiakov DA, 2016, INT J MOL SCI, V17, DOI 10.3390/ijms17010063
   Christoffersen M, 2016, AGEING RES REV, V25, P24, DOI 10.1016/j.arr.2015.11.002
   Cismasiu VB, 2011, J CELL MOL MED, V15, P1071, DOI 10.1111/j.1582-4934.2011.01325.x
   Cismasiu VB, 2015, J CELL MOL MED, V19, P351, DOI 10.1111/jcmm.12529
   Cretoiu D, 2014, J CELL MOL MED, V18, P2157, DOI 10.1111/jcmm.12468
   Cretoiu D, 2015, J CELL MOL MED, V19, P714, DOI 10.1111/jcmm.12578
   Cretoiu Sanda M, 2014, Biomol Concepts, V5, P353, DOI 10.1515/bmc-2014-0029
   Cretoiu SM, 2013, REPRODUCTION, V145, P357, DOI 10.1530/REP-12-0369
   Cretoiu SM, 2012, J CELL MOL MED, V16, P2844, DOI 10.1111/j.1582-4934.2012.01651.x
   DeBosch B, 2006, CIRCULATION, V113, P2097, DOI 10.1161/CIRCULATIONAHA.105.595231
   Díaz-Flores L, 2013, J CELL MOL MED, V17, P457, DOI 10.1111/jcmm.12015
   Faussone Pellegrini Maria-Simonetta, 2011, Biomol Concepts, V2, P481, DOI 10.1515/BMC.2011.039
   Faussone-Pellegrini MS, 2010, J CELL MOL MED, V14, P1061, DOI 10.1111/j.1582-4934.2010.01074.x
   Fertig ET, 2014, J CELL MOL MED, V18, P1938, DOI 10.1111/jcmm.12436
   Fu S., 2015, J CELL MOL MED
   Galiger C., 2014, J CELL MOL MED
   Ghazizadeh S, 2001, EMBO J, V20, P1215, DOI 10.1093/emboj/20.6.1215
   Gherghiceanu M, 2012, CELL TISSUE RES, V348, P265, DOI 10.1007/s00441-012-1333-8
   Gherghiceanu M, 2011, J CELL MOL MED, V15, P1005, DOI 10.1111/j.1582-4934.2011.01299.x
   Gherghiceanu M, 2010, J CELL MOL MED, V14, P2330, DOI 10.1111/j.1582-4934.2010.01133.x
   Gherghiceanu M, 2010, J CELL MOL MED, V14, P871, DOI 10.1111/j.1582-4934.2010.01060.x
   Gittenberger-de Groot AC, 2010, J CELL MOL MED, V14, P1056, DOI 10.1111/j.1582-4934.2010.01077.x
   Go AS, 2014, CIRCULATION, V129, P399, DOI 10.1161/01.cir.0000442015.53336.12
   Horn M. A., 2015, J MOL CELL CARDIOL
   Ja K. M. M., 2015, J CELL MOL MED
   Luesma MJ, 2013, J CELL MOL MED, V17, P1016, DOI 10.1111/jcmm.12111
   Kajstura J, 2010, CIRC RES, V107, P305, DOI 10.1161/CIRCRESAHA.110.223024
   Khan M, 2015, CIRC RES, V117, P52, DOI 10.1161/CIRCRESAHA.117.305990
   Komajda M., 2016, EUR HEART J
   Kostin S, 2010, J CELL MOL MED, V14, P1917, DOI 10.1111/j.1582-4934.2010.01111.x
   Koudstaal S, 2013, STEM CELL TRANSL MED, V2, P434, DOI 10.5966/sctm.2013-0001
   Kwak HB, 2013, J EXERC REHABIL, V9, P212
   Lerchenmüller C, 2014, DRUG DISCOV TODAY, V19, P1003, DOI 10.1016/j.drudis.2014.03.010
   Li H, 2014, J CELL MOL MED, V18, P1486, DOI 10.1111/jcmm.12333
   Li L., 2014, J CELL MOL MED
   Li YY, 2015, CHINESE MED J-PEKING, V128, P1942, DOI 10.4103/0366-6999.160560
   Lie-Venema H, 2007, THESCIENTIFICWORLDJO, V7, P1777, DOI 10.1100/tsw.2007.294
   Liu XJ, 2015, CELL METAB, V21, P584, DOI 10.1016/j.cmet.2015.02.014
   Manetti M, 2015, J CELL MOL MED, V19, P62, DOI 10.1111/jcmm.12457
   Manetti M, 2014, J CELL MOL MED, V18, P253, DOI 10.1111/jcmm.12228
   Manetti M, 2013, J CELL MOL MED, V17, P482, DOI 10.1111/jcmm.12028
   Manole C, 2015, J CELL MOL MED, V19, P1504, DOI 10.1111/jcmm.12601
   Manole CG, 2011, J CELL MOL MED, V15, P2284, DOI 10.1111/j.1582-4934.2011.01449.x
   Markel TA, 2008, AM J PHYSIOL-HEART C, V295, pH2308, DOI 10.1152/ajpheart.00565.2008
   Marthiens V, 2010, J CELL SCI, V123, P1613, DOI 10.1242/jcs.054312
   Matsa E, 2014, SCI TRANSL MED, V6, DOI 10.1126/scitranslmed.3008921
   Matyja A, 2013, J CELL MOL MED, V17, P734, DOI 10.1111/jcmm.12057
   Mauritz C, 2008, CIRCULATION, V118, P507, DOI 10.1161/CIRCULATIONAHA.108.778795
   Miao QF, 2014, J CELL MOL MED, V18, P1644, DOI 10.1111/jcmm.12351
   Milia AF, 2013, J CELL MOL MED, V17, P1525, DOI 10.1111/jcmm.12177
   Mirancea N, 2013, ROM J MORPHOL EMBRYO, V54, P1025
   Mittelbrunn M, 2012, NAT REV MOL CELL BIO, V13, P328, DOI 10.1038/nrm3335
   Moslehi J, 2012, CIRC RES, V110, P1226, DOI 10.1161/CIRCRESAHA.111.246868
   Nagpal V., 2015, CIRCULATION
   Nakanishi C, 2008, BIOCHEM BIOPH RES CO, V374, P11, DOI 10.1016/j.bbrc.2008.06.074
   Narazaki G, 2008, CIRCULATION, V118, P498, DOI 10.1161/CIRCULATIONAHA.108.769562
   Nicolescu MI, 2012, ANAT REC, V295, P378, DOI 10.1002/ar.21540
   Niculite CM, 2015, MOL CELL BIOCHEM, V398, P157, DOI 10.1007/s11010-014-2215-z
   Pereira MJN, 2011, J CARDIOVASC TRANSL, V4, P616, DOI 10.1007/s12265-011-9299-6
   Ong SG, 2015, CIRC RES, V117, P7, DOI 10.1161/CIRCRESAHA.115.306593
   Popescu BO, 2012, NEUROSCI LETT, V516, P265, DOI 10.1016/j.neulet.2012.04.006
   Popescu LM, 2011, J CELL MOL MED, V15, P1379, DOI 10.1111/j.1582-4934.2011.01330.x
   Popescu LM, 2010, J CELL MOL MED, V14, P2085, DOI 10.1111/j.1582-4934.2010.01129.x
   Popescu LM, 2010, J CELL MOL MED, V14, P729, DOI 10.1111/j.1582-4934.2010.01059.x
   Popescu L. M., 2015, J CELL MOL MED
   Popescu LM, 2015, J CELL MOL MED, V19, P31, DOI 10.1111/jcmm.12509
   Popescu LM, 2011, CELL TISSUE RES, V345, P391, DOI 10.1007/s00441-011-1229-z
   Ptaszek LM, 2012, LANCET, V379, P933, DOI 10.1016/S0140-6736(12)60075-0
   Qi GS, 2012, J CELL MOL MED, V16, P3116, DOI 10.1111/j.1582-4934.2012.01582.x
   Richter M, 2015, J CELL MOL MED, V19, P2597, DOI 10.1111/jcmm.12664
   Rusu MC, 2012, ANN ANAT, V194, P359, DOI 10.1016/j.aanat.2011.11.007
   Shabbir A, 2010, AM J PHYSIOL-HEART C, V299, pH1428, DOI 10.1152/ajpheart.00488.2010
   Silva-Palacios A., 2015, AGEING RES REV
   Smythies J, 2014, FRONT CELL NEUROSCI, V7, DOI 10.3389/fncel.2013.00278
   Song D., 2015, J CELL MOL MED
   Suciu L, 2010, CELLS TISSUES ORGANS, V192, P325, DOI 10.1159/000319467
   Suciu LC, 2012, J CELL MOL MED, V16, P701, DOI 10.1111/j.1582-4934.2011.01505.x
   Sun XR, 2014, J CELL MOL MED, V18, P801, DOI 10.1111/jcmm.12302
   Sun XT, 2016, ADV DRUG DELIVER REV, V96, P183, DOI 10.1016/j.addr.2015.06.001
   Tao LC, 2015, ONCOTARGET, V6, P42613, DOI 10.18632/oncotarget.6073
   Teng XM, 2015, CELL PHYSIOL BIOCHEM, V37, P2415, DOI 10.1159/000438594
   Trial J., 2015, J MOL CELL CARDIOL
   Vannucchi MG, 2014, J CELL MOL MED, V18, P2000, DOI 10.1111/jcmm.12375
   Vannucchi MG, 2013, J CELL MOL MED, V17, P1099, DOI 10.1111/jcmm.12134
   Villa F, 2015, CIRC RES, V117, P333, DOI 10.1161/CIRCRESAHA.117.305875
   Wang F, 2014, J CELL MOL MED, V18, P1720, DOI 10.1111/jcmm.12355
   Wang J, 2015, BIOL DIRECT, V10, DOI 10.1186/s13062-015-0042-0
   Wang XH, 2006, STEM CELLS, V24, P1779, DOI 10.1634/stemcells.2005-0386
   Wang YJ, 2015, INT J CARDIOL, V192, P61, DOI 10.1016/j.ijcard.2015.05.020
   White HD, 2008, LANCET, V372, P570, DOI 10.1016/S0140-6736(08)61237-4
   Xiao JJ, 2013, J CELL MOL MED, V17, P1537, DOI 10.1111/jcmm.12195
   Yang Y, 2014, J CELL MOL MED, V18, P759, DOI 10.1111/jcmm.12285
   Zhang H, 2010, J CELL MOL MED, V14, P1078, DOI 10.1111/j.1582-4934.2010.01076.x
   Zhang HQ, 2015, CHINESE MED J-PEKING, V128, P348, DOI 10.4103/0366-6999.150102
   Zhao B., 2014, J CELL MOL MED
   Zhao BY, 2013, J CELL MOL MED, V17, P123, DOI 10.1111/j.1582-4934.2012.01655.x
   Zheng MH, 2014, J CELL MOL MED, V18, P2044, DOI 10.1111/jcmm.12429
   Zheng Y, 2011, J CELL MOL MED, V15, P2262, DOI 10.1111/j.1582-4934.2011.01404.x
   Zheng YH, 2014, J CELL MOL MED, V18, P1035, DOI 10.1111/jcmm.12350
   Zheng YH, 2012, J CELL PHYSIOL, V227, P2311, DOI 10.1002/jcp.23022
   Zheng YH, 2012, EXPERT REV RESP MED, V6, P45, DOI [10.1586/ers.11.91, 10.1586/ERS.11.91]
   Zhou B, 2008, NATURE, V454, P109, DOI 10.1038/nature07060
   Zhou J, 2014, SCI CHINA LIFE SCI, V57, P241, DOI 10.1007/s11427-013-4602-1
   Zhou J, 2010, J CELL MOL MED, V14, P2641, DOI 10.1111/j.1582-4934.2010.01186.x
   Zhou QL, 2015, J CELL MOL MED, V19, P2036, DOI 10.1111/jcmm.12615
   Zhu YC, 2015, J TRANSL MED, V13, DOI 10.1186/s12967-015-0669-8
NR 125
TC 44
Z9 45
U1 0
U2 29
PU ACADEMIC PRESS LTD- ELSEVIER SCIENCE LTD
PI LONDON
PA 24-28 OVAL RD, LONDON NW1 7DX, ENGLAND
SN 1084-9521
EI 1096-3634
J9 SEMIN CELL DEV BIOL
JI Semin. Cell Dev. Biol.
PD JUL
PY 2016
VL 55
BP 14
EP 21
DI 10.1016/j.semcdb.2016.01.037
PG 8
WC Cell Biology; Developmental Biology
WE Science Citation Index Expanded (SCI-EXPANDED)
SC Cell Biology; Developmental Biology
GA DO7AZ
UT WOS:000377935900004
PM 26826525
DA 2026-02-11
ER

PT J
AU Cavaleiro, C
   Afonso, GJM
   Oliveira, PJ
   Valero, J
   Mota, SI
   Ferreiro, E
AF Cavaleiro, Carla
   Afonso, Goncalo J. M.
   Oliveira, Paulo J.
   Valero, Jorge
   Mota, Sandra I.
   Ferreiro, Elisabete
TI Urine-derived stem cells in neurological diseases: current
   state-of-the-art and future directions
SO FRONTIERS IN MOLECULAR NEUROSCIENCE
LA English
DT Review
DE neurological diseases; urine-derived stem cells; advanced therapies;
   exosomes; neuronal differentiation; regenerative medicine
ID NEURONAL DIFFERENTIATION; BIOLOGICAL CHARACTERISTICS; EXTRACELLULAR
   VESICLES; RETINOIC ACID; VALPROIC ACID; SPINAL-CORD; PROLIFERATION;
   NEUROGENESIS; GENERATION; THERAPY
AB Stem cells have potential applications in the field of neurological diseases, as they allow for the development of new biological models. These models can improve our understanding of the underlying pathologies and facilitate the screening of new therapeutics in the context of precision medicine. Stem cells have also been applied in clinical tests to repair tissues and improve functional recovery. Nevertheless, although promising, commonly used stem cells display some limitations that curb the scope of their applications, such as the difficulty of obtention. In that regard, urine-derived cells can be reprogrammed into induced pluripotent stem cells (iPSCs). However, their obtaining can be challenging due to the low yield and complexity of the multi-phased and typically expensive differentiation protocols. As an alternative, urine-derived stem cells (UDSCs), included within the population of urine-derived cells, present a mesenchymal-like phenotype and have shown promising properties for similar purposes. Importantly, UDSCs have been differentiated into neuronal-like cells, auspicious for disease modeling, while overcoming some of the shortcomings presented by other stem cells for these purposes. Thus, this review assesses the current state and future perspectives regarding the potential of UDSCs in the ambit of neurological diseases, both for disease modeling and therapeutic applications.
C1 [Cavaleiro, Carla; Afonso, Goncalo J. M.; Oliveira, Paulo J.; Mota, Sandra I.; Ferreiro, Elisabete] Univ Coimbra, CNC Ctr Neurosci & Cell Biol, Coimbra, Portugal.
   [Cavaleiro, Carla; Afonso, Goncalo J. M.; Oliveira, Paulo J.; Mota, Sandra I.; Ferreiro, Elisabete] Univ Coimbra, Ctr Innovat Biomed & Biotechnol, Coimbra, Portugal.
   [Cavaleiro, Carla; Afonso, Goncalo J. M.] Univ Coimbra, Inst Interdisciplinary Res, Doctoral Programme Expt Biol & Biomed PDBEB, Coimbra, Portugal.
   [Valero, Jorge] Univ Salamanca, Inst Neurociencias Castilla & Leon, Salamanca, Spain.
   [Valero, Jorge] Inst Biomed Res Salamanca IBSAL, Salamanca, Spain.
   [Valero, Jorge] Univ Salamanca, Dept Cell Biol & Pathol, Salamanca, Spain.
C3 Universidade de Coimbra; Universidade de Coimbra; Universidade de
   Coimbra; University of Salamanca; University of Salamanca; University of
   Salamanca
RP Mota, SI; Ferreiro, E (corresponding author), Univ Coimbra, CNC Ctr Neurosci & Cell Biol, Coimbra, Portugal.; Mota, SI; Ferreiro, E (corresponding author), Univ Coimbra, Ctr Innovat Biomed & Biotechnol, Coimbra, Portugal.
EM sandra.mota@cnc.uc.pt; ebf@cnc.uc.pt
RI Ferreiro, Elisabete/D-1658-2011; Oliveira, Paulo/AAQ-8943-2020; Mota,
   Sana/AAB-6073-2019; Valero, Jorge/AAG-8053-2019
OI Ferreiro, Elisabete/0000-0002-1200-4602; Oliveira,
   Paulo/0000-0002-5201-9948; Mota, Sana/0000-0001-9623-5012; Afonso,
   Gonçalo/0000-0003-2783-5895; Cavaleiro, Carla/0000-0002-2457-6827;
   Valero, Jorge/0000-0001-6072-3313
FU European Regional Development Fund (ERDF); Internationalisation and
   Portuguese national funds via FCT - Fundaco para a Ciencia e a
   Tecnologia [PTDC/BTM-ORG/0055/2021, UIDB/04539/2020, UIDP/04539/2020,
   LA/P/0058/2020]; FCT [PTDC/BTM-ORG/0055/2021, 2022. 13281.BD,
   DL57/2016/CP1448/CT0027, CEECIND/00322/2017, 2022.00011.CEECIND]
FX This work was financed by the European Regional Development Fund (ERDF),
   through the Centro 2020 Regional Operational Programme, through the
   COMPETE 2020 - Operational Programme for Competitiveness and
   Internationalisation and Portuguese national funds via FCT - Fundac &
   atilde;o para a Ciencia e a Tecnologia, under the project
   PTDC/BTM-ORG/0055/2021, and UIDB/04539/2020, UIDP/04539/2020 and
   LA/P/0058/2020. CC is supported by FCT (Ref: 2022. 13281.BD). SM is
   supported by FCT (Ref: DL57/2016/CP1448/CT0027). GA is supported by FCT
   under a PhD fellowship from project PTDC/BTM-ORG/0055/2021. EF was
   supported by FCT under CEECIND/00322/2017 and is supported by FCT under
   2022.00011.CEECIND.
CR Aden P, 2011, BRAIN RES, V1418, P32, DOI 10.1016/j.brainres.2011.08.053
   Alasbahi RH, 2012, PHARMAZIE, V67, P5, DOI 10.1691/ph.2012.1642
   Appaix Florence, 2014, World J Stem Cells, V6, P134, DOI 10.4252/wjsc.v6.i2.134
   Arcolino FO, 2015, STEM CELLS INT, V2015, DOI 10.1155/2015/362562
   Bak LK, 2006, J NEUROCHEM, V98, P641, DOI 10.1111/j.1471-4159.2006.03913.x
   Bartkowska K, 2007, DEVELOPMENT, V134, P4369, DOI 10.1242/dev.008227
   Bento G, 2020, CELLS-BASEL, V9, DOI 10.3390/cells9030573
   Bharadwaj S, 2013, STEM CELLS, V31, P1840, DOI 10.1002/stem.1424
   Bharadwaj S, 2011, TISSUE ENG PT A, V17, P2123, DOI [10.1089/ten.tea.2010.0637, 10.1089/ten.TEA.2010.0637]
   Bialon M, 2022, INT J MOL SCI, V23, DOI 10.3390/ijms23115968
   Bouatra S, 2013, PLOS ONE, V8, DOI 10.1371/journal.pone.0073076
   Bozorgmehr M, 2020, FRONT CELL DEV BIOL, V8, DOI 10.3389/fcell.2020.00497
   Bryniarski K, 2013, J ALLERGY CLIN IMMUN, V132, P170, DOI 10.1016/j.jaci.2013.04.048
   Campenhout AV, 2003, FREE RADICAL RES, V37, P1069, DOI 10.1080/10715760310001600390
   Cao Y, 2021, STEM CELL RES THER, V12, DOI 10.1186/s13287-020-02078-8
   Chen AJ, 2020, SCI CHINA LIFE SCI, V63, P712, DOI 10.1007/s11427-018-9543-1
   Chen CY, 2020, ACTA BIOMATER, V111, P208, DOI 10.1016/j.actbio.2020.05.020
   Chen CY, 2018, THERANOSTICS, V8, P1607, DOI 10.7150/thno.22958
   Chen HM, 2018, INT J CLIN EXP PATHO, V11, P3858
   Chen L, 2018, STEM CELLS INT, V2018, DOI 10.1155/2018/4686259
   Chun SY, 2012, UROLOGY, V79, DOI 10.1016/j.urology.2011.12.034
   Colucci-D'Amato L, 2020, INT J MOL SCI, V21, DOI 10.3390/ijms21207777
   Cortés D, 2017, FRONT MOL NEUROSCI, V10, DOI 10.3389/fnmol.2017.00258
   Culenova M, 2021, INT J MOL SCI, V22, DOI 10.3390/ijms222212503
   Culenova M, 2019, CELL TRANSPLANT, V28, P1106, DOI 10.1177/0963689719854363
   Dam PTM, 2021, STEM CELL REV REP, V17, P2291, DOI 10.1007/s12015-021-10242-7
   Dan QQ, 2023, BMC MOL CELL BIOL, V24, DOI 10.1186/s12860-023-00467-4
   Das M, 2021, DIFFERENTIATION, V121, P13, DOI 10.1016/j.diff.2021.08.001
   Dawson TM, 2018, NAT NEUROSCI, V21, P1370, DOI 10.1038/s41593-018-0236-8
   Day P, 2020, PLOS ONE, V15, DOI 10.1371/journal.pone.0221851
   Delanghe T, 2021, CELL DEATH DIS, V12, DOI 10.1038/s41419-021-03994-0
   Deuschl G, 2020, LANCET PUBLIC HEALTH, V5, pE551, DOI 10.1016/S2468-2667(20)30190-0
   Dominici M, 2006, CYTOTHERAPY, V8, P315, DOI 10.1080/14653240600855905
   Dörrenhaus A, 2000, ARCH TOXICOL, V74, P618, DOI 10.1007/s002040000173
   Drago D, 2013, BIOCHIMIE, V95, P2271, DOI 10.1016/j.biochi.2013.06.020
   Eichmüller OL, 2022, NAT REV NEUROL, V18, P661, DOI 10.1038/s41582-022-00723-9
   Fowler JL, 2020, WIRES DEV BIOL, V9, DOI 10.1002/wdev.368
   Fu PC, 2018, NEURAL REGEN RES, V13, P677, DOI 10.4103/1673-5374.230294
   Funa K, 2014, J NEUROIMMUNE PHARM, V9, P168, DOI 10.1007/s11481-013-9479-z
   GABBIANELLI M, 1987, ANN NY ACAD SCI, V511, P138, DOI 10.1111/j.1749-6632.1987.tb36244.x
   Gage FH, 2013, NEURON, V80, P588, DOI 10.1016/j.neuron.2013.10.037
   Ganat YM, 2012, J CLIN INVEST, V122, P2928, DOI 10.1172/JCI58767
   Gooch CL, 2017, ANN NEUROL, V81, P479, DOI 10.1002/ana.24897
   Grange C, 2020, MOL THER, V28, P490, DOI 10.1016/j.ymthe.2019.11.013
   Guan JJ, 2014, TISSUE ENG PT A, V20, P1794, DOI [10.1089/ten.tea.2013.0584, 10.1089/ten.TEA.2013.0584]
   Guan JJ, 2015, PLOS ONE, V10, DOI 10.1371/journal.pone.0125253
   Guan X, 2014, STEM CELL RES, V12, P467, DOI 10.1016/j.scr.2013.12.004
   Guillemot F, 2011, NEURON, V71, P574, DOI 10.1016/j.neuron.2011.08.002
   Guo Z., 2021, Oxidative Med. Cell. Longev, V2021, P2074610, DOI [10.1155/2021/2074610, DOI 10.1155/2021/2074610]
   Hansen TVO, 2000, J NEUROCHEM, V75, P1870, DOI 10.1046/j.1471-4159.2000.0751870.x
   Hao CF, 2023, CELL BIOSCI, V13, DOI 10.1186/s13578-023-01051-1
   Hasan A, 2017, FRONT NEUROL, V8, DOI 10.3389/fneur.2017.00028
   He CJ, 2018, THERANOSTICS, V8, P237, DOI 10.7150/thno.21945
   Huang JQ, 2017, SCI REP-UK, V7, DOI 10.1038/srep40716
   Huang RL, 2023, NAT REV UROL, V20, P739, DOI 10.1038/s41585-023-00787-2
   Jaworska J, 2019, MOL NEUROBIOL, V56, P6341, DOI 10.1007/s12035-019-1518-1
   Jia YJ, 2018, BIOPRESERV BIOBANK, V16, P82, DOI 10.1089/bio.2017.0082
   Jiang S, 2019, J DRUG TARGET, V27, P876, DOI 10.1080/1061186X.2019.1566342
   Jiang ZZ, 2016, STEM CELL RES THER, V7, DOI 10.1186/s13287-016-0287-2
   Kamishibahara Y, 2016, NEUROSCI LETT, V615, P44, DOI 10.1016/j.neulet.2016.01.022
   Kang HS, 2015, J KOREAN MED SCI, V30, P1764, DOI 10.3346/jkms.2015.30.12.1764
   Kim JY, 2018, TISSUE ENG REGEN MED, V15, P195, DOI 10.1007/s13770-017-0102-x
   Kim K, 2020, J CLIN MED, V9, DOI 10.3390/jcm9030827
   Koh SH, 2015, PLOS ONE, V10, DOI 10.1371/journal.pone.0138724
   Kuzelová K, 2011, J CELL BIOCHEM, V112, P3334, DOI 10.1002/jcb.23263
   Lang R, 2013, PLOS ONE, V8, DOI 10.1371/journal.pone.0053980
   Lazzeri E, 2015, J AM SOC NEPHROL, V26, P1961, DOI 10.1681/ASN.2014010057
   Le Blanc K, 2003, EXP HEMATOL, V31, P890, DOI 10.1016/S0301-472X(03)00110-3
   Lee AS, 2013, NAT MED, V19, P998, DOI 10.1038/nm.3267
   Lee YM, 2017, STEM CELL TRANSL MED, V6, P1465, DOI 10.1002/sctm.16-0128
   Lepski G, 2013, FRONT CELL NEUROSCI, V7, DOI 10.3389/fncel.2013.00155
   Li F, 2020, STEM CELLS INT, V2020, DOI 10.1155/2020/7416493
   Li H, 2022, BIOCHEM BIOPH RES CO, V620, P76, DOI 10.1016/j.bbrc.2022.06.077
   Li MT, 2000, MOL CELL BIOL, V20, P9356, DOI 10.1128/MCB.20.24.9356-9363.2000
   Li QH, 2019, PLOS ONE, V14, DOI 10.1371/journal.pone.0223724
   Li X, 2015, CELL STEM CELL, V17, P195, DOI 10.1016/j.stem.2015.06.003
   Li XR, 2020, THERANOSTICS, V10, P9561, DOI 10.7150/thno.42153
   Nguyen LT, 2022, STEM CELL RES THER, V13, DOI 10.1186/s13287-021-02694-y
   Ling XZ, 2020, J CELL MOL MED, V24, P640, DOI 10.1111/jcmm.14774
   Liu DH, 2020, MOL BIOL REP, V47, P2713, DOI 10.1007/s11033-020-05370-1
   Liu G., 2013, Urine-derived stem cells: Biological characterization and potential clinical applications
   Liu GH, 2013, BIOMATERIALS, V34, P1311, DOI 10.1016/j.biomaterials.2012.10.038
   Liu YL, 2018, J CELL MOL MED, V22, P1627, DOI 10.1111/jcmm.13437
   Lv FJ, 2014, STEM CELLS, V32, P1408, DOI 10.1002/stem.1681
   Maden M, 2007, NAT REV NEUROSCI, V8, P755, DOI 10.1038/nrn2212
   Manaph NPA, 2018, STEM CELL RES THER, V9, DOI 10.1186/s13287-018-0974-2
   Mane S, 2022, CUREUS J MED SCIENCE, V14, DOI 10.7759/cureus.23701
   May James M, 2012, Subcell Biochem, V56, P85, DOI 10.1007/978-94-007-2199-9_6
   McGraw CM, 2017, AM J MED GENET C, V175, P368, DOI 10.1002/ajmg.c.31570
   Meng Y, 2018, STEM CELL REP, V11, P1347, DOI 10.1016/j.stemcr.2018.10.023
   Mruthyunjaya S, 2010, BIOCHEM BIOPH RES CO, V391, P43, DOI 10.1016/j.bbrc.2009.10.158
   Muir E, 2017, PLOS ONE, V12, DOI 10.1371/journal.pone.0186759
   Nasci VL, 2019, AM J PHYSIOL-HEART C, V316, pH710, DOI 10.1152/ajpheart.00538.2017
   Nieto-Estévez V, 2016, FRONT NEUROSCI-SWITZ, V10, DOI 10.3389/fnins.2016.00052
   Odaka H, 2017, NEURAL REGEN RES, V12, P1028, DOI 10.4103/1673-5374.211174
   Ouryazdanpanah Noushin, 2018, Iran J Pathol, V13, P461
   Pan W, 2021, LAB INVEST, V101, P824, DOI 10.1038/s41374-021-00574-w
   Park M, 2012, BONE MARROW RES, DOI 10.1155/2012/680841
   Phiel CJ, 2001, J BIOL CHEM, V276, P36734, DOI 10.1074/jbc.M101287200
   Rajendran G, 2013, J BIOL CHEM, V288, P24351, DOI 10.1074/jbc.M113.455725
   Ryu S, 2016, NEURAL REGEN RES, V11, P298, DOI 10.4103/1673-5374.177739
   Sahara S, 2009, NEURON, V63, P48, DOI 10.1016/j.neuron.2009.06.006
   Sayed S, 2023, BRIT J PHARMACOL, V180, P1748, DOI 10.1111/bph.16046
   Schosserer Markus, 2015, BMC Res Notes, V8, P767, DOI [10.1186/s13104-015-1686-7, 10.1186/s13104-015-1686-7]
   Semba T, 2020, INT J MOL SCI, V21, DOI 10.3390/ijms21072613
   Shen HH, 2016, P NATL ACAD SCI USA, V113, P5461, DOI 10.1073/pnas.1605358113
   Shi TY, 2021, CELL BIOSCI, V11, DOI 10.1186/s13578-021-00594-5
   Shi YA, 2022, FRONT CELL DEV BIOL, V10, DOI 10.3389/fcell.2022.890574
   Shin DM, 2004, NEUROREPORT, V15, P1959, DOI 10.1097/00001756-200408260-00025
   Strano A, 2020, CELL REP, V31, DOI 10.1016/j.celrep.2020.107732
   Silva ALTE, 2023, STEM CELL REV REP, V19, P1116, DOI 10.1007/s12015-022-10497-8
   Terrigno M, 2018, STEM CELL REP, V10, P1016, DOI 10.1016/j.stemcr.2018.01.010
   Thakur KT., 2016, Disease Control Priorities, V4, P87, DOI DOI 10.1596/978-1-4648-0426-7_CH5
   Thompson R, 2019, SCI REP-UK, V9, DOI 10.1038/s41598-019-39544-0
   Tojo M, 2005, CANCER SCI, V96, P791, DOI 10.1111/j.1349-7006.2005.00103.x
   Vukicevic V, 2015, MOL PSYCHIATR, V20, P941, DOI 10.1038/mp.2015.3
   Wan Q, 2018, STEM CELL RES THER, V9, DOI 10.1186/s13287-018-1035-6
   Wan S, 2022, CARTILAGE, V13, DOI 10.1177/19476035221077401
   Wang LH, 2016, SCI REP-UK, V6, DOI 10.1038/srep22484
   Wu CG, 2018, STEM CELLS INT, V2018, DOI 10.1155/2018/7131532
   Wu J., 2023, Mol. Cell. Biochem, V478, DOI [10.1007/s11010-022-4484-3, DOI 10.1007/S11010-022-4484-3]
   Wu RP, 2021, TRANSL ANDROL UROL, V10, P3566, DOI 10.21037/tau-21-506
   Wu T, 2015, STEM CELL REP, V4, P390, DOI 10.1016/j.stemcr.2015.01.012
   Xu GS, 2019, SCI REP-UK, V9, DOI 10.1038/s41598-019-53007-6
   Yan ZR, 2021, FRONT CELL NEUROSCI, V15, DOI 10.3389/fncel.2021.629356
   Yi H, 2018, STEM CELLS INT, V2018, DOI 10.1155/2018/3628578
   Yoo HC, 2020, EXP MOL MED, V52, P1496, DOI 10.1038/s12276-020-00504-8
   Zhang DY, 2014, GENES DIS, V1, P8, DOI 10.1016/j.gendis.2014.07.001
   Zhang SZ, 2016, STEM CELLS INT, V2016, DOI 10.1155/2016/2452985
   Zhang Y, 2018, BIOCHEM BIOPH RES CO, V506, P529, DOI 10.1016/j.bbrc.2018.09.175
   Zhang YY, 2008, J UROLOGY, V180, P2226, DOI 10.1016/j.juro.2008.07.023
   Zhang YY, 2001, IN VITRO CELL DEV-AN, V37, P419
   Zhao TX, 2018, J MOL HISTOL, V49, P419, DOI 10.1007/s10735-018-9772-5
   Zhou M, 2020, J CELL BIOCHEM, V121, P566, DOI 10.1002/jcb.29301
   Zhou T, 2012, NAT PROTOC, V7, P2080, DOI 10.1038/nprot.2012.115
   Zhou ZH, 2021, J CEREBR BLOOD F MET, V41, P267, DOI 10.1177/0271678X20910533
   Zhu QW, 2018, CELL PHYSIOL BIOCHEM, V47, P1181, DOI 10.1159/000490214
   Zidan AA, 2021, INT J MOL SCI, V22, DOI 10.3390/ijms22010459
NR 138
TC 4
Z9 4
U1 1
U2 11
PU FRONTIERS MEDIA SA
PI LAUSANNE
PA AVENUE DU TRIBUNAL FEDERAL 34, LAUSANNE, CH-1015, SWITZERLAND
SN 1662-5099
J9 FRONT MOL NEUROSCI
JI Front. Molec. Neurosci.
PD OCT 30
PY 2023
VL 16
AR 1229728
DI 10.3389/fnmol.2023.1229728
PG 14
WC Neurosciences
WE Science Citation Index Expanded (SCI-EXPANDED)
SC Neurosciences & Neurology
GA X8MK7
UT WOS:001100922000001
PM 37965041
OA Green Submitted, gold
DA 2026-02-11
ER

PT J
AU Goldie, K
AF Goldie, Katherine
TI The evolving field of regenerative aesthetics
SO JOURNAL OF COSMETIC DERMATOLOGY
LA English
DT Review
DE calcium hydroxylapatite; extracellular vesicles; regenerative
   aesthetics; regenerative scaffolds; tissue regeneration
ID PLATELET-RICH PLASMA; CALCIUM HYDROXYLAPATITE; STEM-CELLS; SKIN;
   SENESCENCE; TISSUE; NECK
AB BackgroundRegenerative aesthetics (RA) is an emerging subfield based on many of the principles of regenerative medicine (RM). In order to ensure that the development of regenerative aesthetics is based on accepted regenerative concepts and to optimize treatment strategies, it is important to establish clear definitions, fundamental aims and consider the impact of the predominant RA tissue environment RM focuses on the regeneration of injured or diseased tissue, while RA aims to restore youthful properties to aging, senescent tissue. The distinction is key in understanding how best to develop treatments for these different goals. Aims and methodsThe current review suggests key concepts, definitions, and foundations of regenerative aesthetic approaches and examines current evidence supporting this. It considers the importance of the aging tissue environment, the essential regenerative goals of restored tissue structure and function and introduces the concept of regenerative scaffolds with a focus on CaHA. Current techniques in the field and promising future directions are also discussed. ConclusionRegenerative aesthetics is an evolving subfield of regenerative medicine. Establishing clear definitions, identifying the challenges of the aging soft tissue environment and re-evaluating current evidence in light of regenerative goals are vital for the continuing evolution of this medical field.
C1 [Goldie, Katherine] Clin 77 Ltd, London, England.
RP Goldie, K (corresponding author), Clin 77 Ltd, London, England.
EM kate@clinic77.co.uk
CR Ali M, 2019, J POLYM RES, V27, DOI [10.25130/jtuh.27.5.2020.19, 10.1007/s10965-019-1987-y]
   Bartlett Z., 2014, EMBRYO PROJECT ENCY, P11
   Cenizo V, 2006, EXP DERMATOL, V15, P574, DOI 10.1111/j.1600-0625.2006.00442.x
   Chaudhary Manupriya, 2020, Curr Aging Sci, V13, P22, DOI [10.2174/1567205016666190809161115, 10.2174/1567205016666190809161115]
   Cheung TH, 2013, NAT REV MOL CELL BIO, V14, P329, DOI 10.1038/nrm3591
   Chung JH, 2007, J DERMATOL, V34, P593, DOI 10.1111/j.1346-8138.2007.00341.x
   Coffman JA, 2016, NPJ REGEN MED, V1, DOI 10.1038/npjregenmed.2016.3
   Cole MA, 2018, J CELL COMMUN SIGNAL, V12, P35, DOI 10.1007/s12079-018-0459-1
   Courderot-Masuyer C, 2016, J COSMET DERMATOL-US, V15, P260, DOI 10.1111/jocd.12215
   Epel ES, 2004, P NATL ACAD SCI USA, V101, P17312, DOI 10.1073/pnas.0407162101
   Farage M. A., 2008, International Journal of Cosmetic Science, V30, P87, DOI 10.1111/j.1468-2494.2007.00415.x
   Ghosh K, 2016, J INVEST DERMATOL, V136, P2133, DOI 10.1016/j.jid.2016.06.621
   GOLDSTEIN S, 1979, FED PROC, V38, P1862
   González N, 2019, DERMATOL SURG, V45, P547, DOI 10.1097/DSS.0000000000001809
   HAYFLICK L, 1965, EXP CELL RES, V37, P614, DOI 10.1016/0014-4827(65)90211-9
   Hocking AM, 2010, EXP CELL RES, V316, P2213, DOI 10.1016/j.yexcr.2010.05.009
   Hu L, 2016, SCI REP-UK, V6, DOI 10.1038/srep32993
   Humphrey JD, 2014, NAT REV MOL CELL BIO, V15, P802, DOI 10.1038/nrm3896
   Isola AL, 2017, CURR NEUROPHARMACOL, V15, P157, DOI 10.2174/1570159X14666160825160421
   Jain NK, 2016, BLOOD RES, V51, P3, DOI 10.5045/br.2016.51.1.3
   Jenkins TL, 2019, NPJ REGEN MED, V4, DOI 10.1038/s41536-019-0076-5
   Krafts KP, 2010, ORGANOGENESIS, V6, P225, DOI 10.4161/org.6.4.12555
   Laloze J, 2018, J TISSUE ENG REGEN M, V12, pE1237, DOI 10.1002/term.2524
   Lee H, 2020, INT J MOL SCI, V21, DOI 10.3390/ijms21010343
   Marescal O, 2020, DEV CELL, V55, P259, DOI 10.1016/j.devcel.2020.09.029
   Mason C, 2008, REGEN MED, V3, P1, DOI 10.2217/17460751.3.1.1
   Misha Z., 2022, DERMATOL SURG, V48, P101, DOI [10.1097/DSS.0000000000003239, DOI 10.1097/DSS.0000000000003239]
   Peng GL, 2019, FACIAL PLAST SURG CL, V27, P405, DOI 10.1016/j.fsc.2019.04.006
   Pride H, 2015, BIOCHEM BIOPH RES CO, V457, P669, DOI 10.1016/j.bbrc.2015.01.046
   Ren S, 2019, STEM CELL RES THER, V10, DOI 10.1186/s13287-019-1152-x
   Rinnerthaler M, 2015, BIOMOLECULES, V5, P545, DOI 10.3390/biom5020545
   Ryu J, 2014, INT J MOL MED, V34, P796, DOI 10.3892/ijmm.2014.1815
   Silina EV, 2018, CLIN COSMET INV DERM, V11, P515, DOI 10.2147/CCID.S181093
   Tobin DJ, 2017, J TISSUE VIABILITY, V26, P37, DOI 10.1016/j.jtv.2016.03.002
   TSUJI T, 1980, ARCH DERMATOL, V116, P474, DOI 10.1001/archderm.1980.01640280110031
   Tümpel S, 2019, TRENDS CELL BIOL, V29, P672, DOI 10.1016/j.tcb.2019.05.002
   Varani J, 2001, AM J PATHOL, V158, P931, DOI 10.1016/S0002-9440(10)64040-0
   Victorelli S, 2017, EBIOMEDICINE, V21, P14, DOI 10.1016/j.ebiom.2017.03.027
   Witwer KW, 2019, J EXTRACELL VESICLES, V8, DOI 10.1080/20013078.2019.1648167
   Yutskovskaya YA, 2017, J DRUGS DERMATOL, V16, P68
NR 40
TC 18
Z9 23
U1 6
U2 15
PU WILEY
PI HOBOKEN
PA 111 RIVER ST, HOBOKEN 07030-5774, NJ USA
SN 1473-2130
EI 1473-2165
J9 J COSMET DERMATOL-US
JI J. Cosmet. Dermatol.
PD MAR
PY 2023
VL 22
SU 1
SI SI
BP 1
EP 7
DI 10.1111/jocd.15556
PG 7
WC Dermatology
WE Science Citation Index Expanded (SCI-EXPANDED)
SC Dermatology
GA C4SU6
UT WOS:000961838900001
PM 36988470
OA hybrid
DA 2026-02-11
ER

PT J
AU Mou, LS
   Wang, TB
   Wang, XY
   Pu, ZH
AF Mou, Lisha
   Wang, Tony Bowei
   Wang, Xinyu
   Pu, Zuhui
TI Advancing diabetes treatment: the role of mesenchymal stem cells in
   islet transplantation
SO FRONTIERS IN IMMUNOLOGY
LA English
DT Review
DE diabetes; islets; islet transplantation; MSC; immunomodulation;
   single-cell RNA sequencing; artificial intelligence; regenerative
   medicine
AB Diabetes mellitus, a prevalent global health challenge, significantly impacts societal and economic well-being. Islet transplantation is increasingly recognized as a viable treatment for type 1 diabetes that aims to restore endogenous insulin production and mitigate complications associated with exogenous insulin dependence. We review the role of mesenchymal stem cells (MSCs) in enhancing the efficacy of islet transplantation. MSCs, characterized by their immunomodulatory properties and differentiation potential, are increasingly seen as valuable in enhancing islet graft survival, reducing immune-mediated rejection, and supporting angiogenesis and tissue repair. The utilization of MSC-derived extracellular vesicles further exemplifies innovative approaches to improve transplantation outcomes. However, challenges such as MSC heterogeneity and the optimization of therapeutic applications persist. Advanced methodologies, including artificial intelligence (AI) and single-cell RNA sequencing (scRNA-seq), are highlighted as potential technologies for addressing these challenges, potentially steering MSC therapy toward more effective, personalized treatment modalities for diabetes. This review revealed that MSCs are important for advancing diabetes treatment strategies, particularly through islet transplantation. This highlights the importance of MSCs in the field of regenerative medicine, acknowledging both their potential and the challenges that must be navigated to fully realize their therapeutic promise.
C1 [Mou, Lisha; Wang, Xinyu] Shenzhen Univ, Affiliated Hosp 1, Shenzhen Peoples Hosp 2, Dept Endocrinol,Inst Translat Med, Shenzhen, Guangdong, Peoples R China.
   [Mou, Lisha] Shenzhen Inst Translat Med, MetaLife Lab, Shenzhen, Guangdong, Peoples R China.
   [Wang, Tony Bowei] Skidmore Coll, Biol Dept, Saratoga Springs, NY USA.
   [Pu, Zuhui] Shenzhen Univ, Affiliated Hosp 1, Shenzhen Peoples Hosp 2, Imaging Dept, Shenzhen, Guangdong, Peoples R China.
C3 Shenzhen University; Skidmore College; Shenzhen University
RP Wang, XY (corresponding author), Shenzhen Univ, Affiliated Hosp 1, Shenzhen Peoples Hosp 2, Dept Endocrinol,Inst Translat Med, Shenzhen, Guangdong, Peoples R China.; Pu, ZH (corresponding author), Shenzhen Univ, Affiliated Hosp 1, Shenzhen Peoples Hosp 2, Imaging Dept, Shenzhen, Guangdong, Peoples R China.
EM wxyhorse@163.com; zuhuipu@email.szu.edu.cn
RI Mou, Lisha/I-4739-2012
OI Mou, Lisha/0000-0001-6232-8341
FU Shenzhen Science and Technology Program [JCYJ20220818102001003,
   JCYJ20230807115107015, GCZX2015043017281705]; Shenzhen High-level
   Hospital Construction Fund
FX The author(s) declare financial support was received for the research,
   authorship, and/or publication of this article. This work is supported
   by the Shenzhen Science and Technology Program (grant numbers
   JCYJ20220818102001003, JCYJ20230807115107015, and GCZX2015043017281705),
   Shenzhen High-level Hospital Construction Fund (2019).
CR Al Madhoun A, 2024, STEM CELL TRANSL MED, V13, P101, DOI 10.1093/stcltm/szad077
   Beckermann BM, 2008, BRIT J CANCER, V99, P622, DOI 10.1038/sj.bjc.6604508
   Bédard AC, 2018, SCIENCE, V361, P1220, DOI 10.1126/science.aat0650
   Bornstein SR, 2022, NAT REV ENDOCRINOL, V18, P389, DOI 10.1038/s41574-022-00689-0
   Cayabyab F, 2021, FRONT ENDOCRINOL, V12, DOI 10.3389/fendo.2021.732431
   Chen PF, 2022, FRONT IMMUNOL, V13, DOI 10.3389/fimmu.2022.853349
   Chen PH, 2023, ADV SCI, V10, DOI 10.1002/advs.202204786
   Commissioner O of the, 2023, FDA approves first cellular therapy to treat patients with type 1 diabetes
   Feier AM, 2022, BIOMEDICINES, V10, DOI 10.3390/biomedicines10071563
   Fernández-Garza LE, 2023, PHARMACEUTICALS-BASE, V16, DOI 10.3390/ph16091334
   Gregory GA, 2022, LANCET DIABETES ENDO, V10, P741, DOI 10.1016/S2213-8587(22)00218-2
   Guan YT, 2019, MOL MED REP, V20, P633, DOI 10.3892/mmr.2019.10286
   Guo YJ, 2020, CELL DEATH DIS, V11, DOI 10.1038/s41419-020-2542-9
   Han YY, 2022, SIGNAL TRANSDUCT TAR, V7, DOI 10.1038/s41392-022-00932-0
   Hass R, 2011, CELL COMMUN SIGNAL, V9, DOI 10.1186/1478-811X-9-12
   Hoang DM, 2022, SIGNAL TRANSDUCT TAR, V7, DOI 10.1038/s41392-022-01134-4
   Hu SL, 2018, STEM CELL TRANSL MED, V7, P615, DOI 10.1002/sctm.17-0278
   Huang C, 2021, STEM CELL RES, V52, DOI 10.1016/j.scr.2021.102235
   Huang YT, 2022, INT J MOL SCI, V23, DOI 10.3390/ijms231710023
   Kean TJ, 2013, STEM CELLS INT, V2013, DOI 10.1155/2013/732742
   Li CH, 2021, TRANSL ONCOL, V14, DOI 10.1016/j.tranon.2020.100948
   Li H, 2024, FRONT CELL DEV BIOL, V11, DOI 10.3389/fcell.2023.1336482
   Lin K, 2023, STEM CELL RES THER, V14, DOI 10.1186/s13287-023-03237-3
   Maacha S, 2020, STEM CELLS INT, V2020, DOI 10.1155/2020/4356359
   Mak KK, 2019, DRUG DISCOV TODAY, V24, P773, DOI 10.1016/j.drudis.2018.11.014
   Marfil-Garza BA, 2022, LANCET DIABETES ENDO, V10, P519, DOI 10.1016/S2213-8587(22)00114-0
   Martens PJ, 2024, NAT REV ENDOCRINOL, V20, P71, DOI 10.1038/s41574-023-00936-y
   Mattke J, 2021, FRONT ENDOCRINOL, V12, DOI 10.3389/fendo.2021.681600
   McCradden MD, 2020, NAT MED, V26, P1325, DOI 10.1038/s41591-020-1035-9
   Mullard A, 2023, NAT REV DRUG DISCOV, V22, P611, DOI 10.1038/d41573-023-00113-w
   Mullowney MW, 2023, NAT REV DRUG DISCOV, V22, P895, DOI 10.1038/s41573-023-00774-7
   Nagra NS, 2023, NAT REV DRUG DISCOV, V22, P949, DOI 10.1038/d41573-023-00139-0
   Naqvi Raza Ali, 2023, bioRxiv, DOI 10.1101/2023.01.24.525444
   Ogurtsova K, 2022, DIABETES RES CLIN PR, V183, DOI 10.1016/j.diabres.2021.109118
   Piemonti L., 2000, ISLET TRANSPLANTATIO
   Qu ZP, 2021, XENOTRANSPLANTATION, V28, DOI 10.1111/xen.12678
   Qureshi R, 2023, HELIYON, V9, DOI 10.1016/j.heliyon.2023.e17575
   Rahman M, 2022, STEM CELLS INT, V2022, DOI 10.1155/2022/9483166
   Rauch A, 2021, NAT REV MOL CELL BIO, V22, P465, DOI 10.1038/s41580-021-00357-7
   Rickels MR, 2022, DIABETES CARE, V45, P2967, DOI 10.2337/dc21-2688
   Schneider P, 2020, NAT REV DRUG DISCOV, V19, P353, DOI 10.1038/s41573-019-0050-3
   Shang LL, 2021, J LEUKOCYTE BIOL, V110, P539, DOI 10.1002/JLB.3MR0321-766R
   Soliman H, 2021, CELL STEM CELL, V28, P1690, DOI 10.1016/j.stem.2021.09.001
   Sun FT, 2022, PHARMACEUTICS, V14, DOI 10.3390/pharmaceutics14102208
   Tan F, 2024, SIGNAL TRANSDUCT TAR, V9, DOI 10.1038/s41392-023-01704-0
   Tang Z, 2021, STEM CELL RES THER, V12, DOI 10.1186/s13287-021-02469-5
   Tatovic D, 2023, NAT REV ENDOCRINOL, V19, P361, DOI 10.1038/s41574-023-00816-5
   Teratani T, 2022, ISLETS, V14, P69, DOI 10.1080/19382014.2021.2022423
   Thanaskody K, 2022, FRONT CELL DEV BIOL, V10, DOI 10.3389/fcell.2022.1005926
   Nguyen TT, 2022, SCI ADV, V8, DOI 10.1126/sciadv.abn8614
   Tropsha A, 2024, NAT REV DRUG DISCOV, V23, P141, DOI 10.1038/s41573-023-00832-0
   Wang HC, 2023, NATURE, V620, P47, DOI 10.1038/s41586-023-06221-2
   Wang Y, 2022, CELL STEM CELL, V29, P1515, DOI 10.1016/j.stem.2022.10.001
   Wang ZG, 2020, STEM CELL RES THER, V11, DOI 10.1186/s13287-020-02032-8
   Wei LL, 2022, CELL TRANSPLANT, V31, DOI 10.1177/09636897211073127
   Wen L, 2022, INNOVATION-AMSTERDAM, V3, DOI 10.1016/j.xinn.2022.100342
   Wilson AJ, 2023, STEM CELL TRANSL MED, V12, P745, DOI 10.1093/stcltm/szad056
   Xie ZY, 2022, EXP MOL MED, V54, P483, DOI 10.1038/s12276-022-00749-5
   Yamatani Y, 2022, NAR GENOM BIOINFORM, V4, DOI 10.1093/nargab/lqac087
   Yang ZY, 2023, SIGNAL TRANSDUCT TAR, V8, DOI 10.1038/s41392-023-01381-z
   Zepeng Q., 2018, Organ Transplant, V9, P348, DOI [10.3969/j.issn.1674-7445.2018.05.005, DOI 10.3969/J.ISSN.1674-7445.2018.05.005]
   Zhang C, 2022, GENOM PROTEOM BIOINF, V20, P70, DOI 10.1016/j.gpb.2022.01.005
   Zhang SY, 2021, STEM CELL RES THER, V12, DOI 10.1186/s13287-020-02055-1
   Zhang W, 2022, STEM CELL RES THER, V13, DOI 10.1186/s13287-022-02974-1
   Zhou T, 2021, J HEMATOL ONCOL, V14, DOI 10.1186/s13045-021-01037-x
   Zhu JQ, 2020, CELL DEATH DIS, V11, DOI 10.1038/s41419-020-03036-1
   [朱淑芳 Zhu Shufang], 2024, [器官移植, Organ transplantation], V15, P214
   [朱淑芳 Zhu Shufang], 2024, [器官移植, Organ transplantation], V15, P55
NR 68
TC 10
Z9 12
U1 5
U2 21
PU FRONTIERS MEDIA SA
PI LAUSANNE
PA AVENUE DU TRIBUNAL FEDERAL 34, LAUSANNE, CH-1015, SWITZERLAND
SN 1664-3224
J9 FRONT IMMUNOL
JI Front. Immunol.
PD MAR 28
PY 2024
VL 15
AR 1389134
DI 10.3389/fimmu.2024.1389134
PG 8
WC Immunology
WE Science Citation Index Expanded (SCI-EXPANDED)
SC Immunology
GA NH6W5
UT WOS:001199609000001
PM 38605972
OA Green Submitted, gold
DA 2026-02-11
ER

PT J
AU Domínguez, LM
   Fiore, EJ
   Mazzolini, GD
AF Dominguez, Luciana M.
   Fiore, Esteban J.
   Mazzolini, Guillermo D.
TI Mesenchymal stem/stromal cells. Their therapeutic potential in medicine
SO MEDICINA-BUENOS AIRES
LA Spanish
DT Review
DE cell therapy; regenerative medicine; mesenchymal stem cells
ID PLURIPOTENT STEM-CELLS; PHASE-III TRIAL; STROMAL CELLS; EXTRACELLULAR
   VESICLES; LIVER FIBROSIS; CHALLENGES; IMMUNOMODULATION; REGENERATION;
   TOTIPOTENCY; PLASTICITY
AB Cell therapy and regenerative medicine are currently active areas for biomedical research. In most tissues, there are self-repair mechanisms carried out mainly by resident stem cells that can differentiate and replace dead cells or secrete trophic factors that stimulate the regenerative process. These mechanisms often fail in degenerative diseases; thus it is postulated that exogenous cell therapy can contribute to tissue regeneration and repair. Mesenchymal stem cells (MSCs) are multipotent adult stem/progenitor cells, which could be easily expanded in vitro and have the ability to selectively migrate toward injured tissues, evade the immune system recognition, and secrete trophic factors to support tissue repair. Furthermore, MSCs could be engineered for the delivery of therapeutic genes. The main sources for MSCs are bone marrow, adipose tissue, and umbilical cord. A number of pre-clinical and clinical studies have shown that MSCs therapy is safe for both autologous and allogeneic uses. This review summarizes information about the properties of MSCs and their therapeutic potential for a broad spectrum of diseases. We also present here the last data about clinical trials that position the use of MSCs as an interesting tool for tissue regeneration and the treatment of inflammatory diseases.
C1 [Dominguez, Luciana M.; Fiore, Esteban J.; Mazzolini, Guillermo D.] Univ Austral, Lab Terapia Gen & Celular, Inst Invest Med Traslac, Fac Ciencias Biomed,CONICET, Av Presidente Peron 1500, RA-1629 Buenos Aires, DF, Argentina.
   [Mazzolini, Guillermo D.] Univ Austral, Hosp Univ Austral, Unidad Hepatol, Buenos Aires, DF, Argentina.
C3 Consejo Nacional de Investigaciones Cientificas y Tecnicas (CONICET);
   Austral University; Austral University; Hospital Universitario Austral
RP Mazzolini, GD (corresponding author), Univ Austral, Lab Terapia Gen & Celular, Inst Invest Med Traslac, Fac Ciencias Biomed,CONICET, Av Presidente Peron 1500, RA-1629 Buenos Aires, DF, Argentina.
EM gmazzoli@austral.edu.ar
OI Domínguez, Luciana María/0000-0002-9949-5132; Fiore,
   Esteban/0000-0003-1059-1695
CR Armstrong JPK, 2017, ACS NANO, V11, P69, DOI 10.1021/acsnano.6b07607
   Bartunek J, 2016, EUR J HEART FAIL, V18, P160, DOI 10.1002/ejhf.434
   Bartunek J, 2013, J AM COLL CARDIOL, V61, P2329, DOI 10.1016/j.jacc.2013.02.071
   Bayo J, 2014, LIVER INT, V34, P330, DOI 10.1111/liv.12338
   Bellin M, 2012, NAT REV MOL CELL BIO, V13, P713, DOI 10.1038/nrm3448
   Blau HM, 2001, CELL, V105, P829, DOI 10.1016/S0092-8674(01)00409-3
   Buzhor E, 2014, REGEN MED, V9, P649, DOI [10.2217/rme.14.35, 10.2217/RME.14.35]
   Carpenter MK, 2015, STEM CELL TRANSL MED, V4, P381, DOI 10.5966/sctm.2014-0202
   Condic ML, 2014, STEM CELLS DEV, V23, P796, DOI 10.1089/scd.2013.0364
   De Miguel MP, 2012, CURR MOL MED, V12, P574
   de Miguel MP, 2019, STEM CELLS INT, V2019, DOI 10.1155/2019/3945672
   Dominici M, 2006, CYTOTHERAPY, V8, P315, DOI 10.1080/14653240600855905
   English K, 2011, CURR OPIN ORGAN TRAN, V16, P90, DOI 10.1097/MOT.0b013e3283424faa
   Fiore E, 2020, GENE THER, V27, P62, DOI 10.1038/s41434-019-0102-7
   Fiore EJ, 2015, STEM CELL REV REP, V11, P586, DOI 10.1007/s12015-015-9585-9
   Fiore EJ, 2015, STEM CELLS DEV, V24, P791, DOI 10.1089/scd.2014.0174
   Galipeau J, 2018, CELL STEM CELL, V22, P824, DOI 10.1016/j.stem.2018.05.004
   Galipeau J, 2013, CYTOTHERAPY, V15, P2, DOI 10.1016/j.jcyt.2012.10.002
   Garber K, 2015, NAT BIOTECHNOL, V33, P890, DOI 10.1038/nbt0915-890
   Ha D, 2016, ACTA PHARM SIN B, V6, P287, DOI 10.1016/j.apsb.2016.02.001
   Han X, 2014, CELL DEATH DIFFER, V21, P1758, DOI 10.1038/cdd.2014.85
   Han Y, 2019, CELLS-BASEL, V8, DOI 10.3390/cells8080886
   Harrell CR, 2019, CELLS-BASEL, V8, DOI 10.3390/cells8050467
   Hass R, 2011, CELL COMMUN SIGNAL, V9, DOI 10.1186/1478-811X-9-12
   Herreros MD, 2012, DIS COLON RECTUM, V55, P762, DOI 10.1097/DCR.0b013e318255364a
   Hoogduijn MJ, 2014, CURR OPIN ORGAN TRAN, V19, P41, DOI 10.1097/MOT.0000000000000036
   Hung SSC, 2017, PHARMACOL THERAPEUT, V177, P32, DOI 10.1016/j.pharmthera.2017.02.026
   Fiore EJ, 2018, WORLD J GASTROENTERO, V24, P2427, DOI 10.3748/wjg.v24.i23.2427
   Kopp JL, 2016, NAT CELL BIOL, V18, P238, DOI 10.1038/ncb3309
   Krueger TEG, 2018, STEM CELL TRANSL MED, V7, P651, DOI 10.1002/sctm.18-0024
   Kumar B, 2018, METHODS MOL BIOL, V1842, P55, DOI 10.1007/978-1-4939-8697-2_4
   Kurtzberg J, 2010, BIOL BLOOD MARROW TR, V16, pS169, DOI 10.1016/j.bbmt.2009.12.056
   Kusuma GD, 2017, STEM CELLS DEV, V26, P617, DOI 10.1089/scd.2016.0349
   LAZARUS HM, 1995, BONE MARROW TRANSPL, V16, P557
   Le Blanc K, 2007, J INTERN MED, V262, P509, DOI 10.1111/j.1365-2796.2007.01844.x
   Le Blanc K, 2007, TRANSPLANTATION, V84, P1055, DOI 10.1097/01.tp.0000285088.44901.ea
   Liang GY, 2013, CELL STEM CELL, V13, P149, DOI 10.1016/j.stem.2013.07.001
   Liu S, 2016, INT J MOL SCI, V17, DOI 10.3390/ijms17060982
   Lötvall J, 2014, J EXTRACELL VESICLES, V3, DOI 10.3402/jev.v3.26913
   Lv FJ, 2014, STEM CELLS, V32, P1408, DOI 10.1002/stem.1681
   Mahla Ranjeet Singh, 2016, Int J Cell Biol, V2016, P6940283, DOI [10.1155/2016/6940283, 10.1155/2016/6940283]
   Martin PJ, 2010, BIOL BLOOD MARROW TR, V16, pS169, DOI 10.1016/j.bbmt.2009.12.057
   Mills JC, 2019, EMBO J, V38, DOI 10.15252/embj.2019103148
   Mitalipov S, 2009, ADV BIOCHEM ENG BIOT, V114, P185, DOI 10.1007/10_2008_45
   Musarò A, 2007, EUR J HISTOCHEM, V51, P35
   Mushahary D, 2018, CYTOM PART A, V93A, P19, DOI 10.1002/cyto.a.23242
   Nauta AJ, 2007, BLOOD, V110, P3499, DOI 10.1182/blood-2007-02-069716
   Paik DT, 2020, PHARMACOL REV, V72, P320, DOI 10.1124/pr.116.013003
   Panés J, 2018, GASTROENTEROLOGY, V154, P1334, DOI 10.1053/j.gastro.2017.12.020
   Phinney DG, 2013, NAT MED, V19, P812, DOI 10.1038/nm.3220
   Pittenger MF, 2019, NPJ REGEN MED, V4, DOI 10.1038/s41536-019-0083-6
   Prockop DJ, 2012, MOL THER, V20, P14, DOI 10.1038/mt.2011.211
   Ratajczak MZ, 2017, AM J MED SCI, V354, P449, DOI 10.1016/j.amjms.2017.06.001
   Ratajczak MZ, 2016, POL ARCH MED WEWN, V126, P879, DOI 10.20452/pamw.3644
   Ratajczak MZ, 2014, ADV MED SCI-POLAND, V59, P273, DOI 10.1016/j.advms.2014.08.001
   Suman S, 2019, ADV EXP MED BIOL, V1201, P1, DOI 10.1007/978-3-030-31206-0_1
   Takahashi K, 2006, CELL, V126, P663, DOI 10.1016/j.cell.2006.07.024
   Tapia N, 2016, CELL STEM CELL, V19, P298, DOI 10.1016/j.stem.2016.06.017
   Théry C, 2002, NAT REV IMMUNOL, V2, P569, DOI 10.1038/nri855
   Thompson HL, 2011, CURR TOP MED CHEM, V11, P1621
   Ullah I, 2015, BIOSCIENCE REP, V35, DOI 10.1042/BSR20150025
   Villa-Diaz LG, 2013, STEM CELLS, V31, P1, DOI 10.1002/stem.1260
   Visvader JE, 2016, NAT CELL BIOL, V18, P349, DOI 10.1038/ncb3332
   Walia B, 2012, STEM CELL REV REP, V8, P100, DOI 10.1007/s12015-011-9279-x
   Wang Y, 2014, NAT IMMUNOL, V15, P1009, DOI 10.1038/ni.3002
   Wei X, 2013, ACTA PHARMACOL SIN, V34, P747, DOI 10.1038/aps.2013.50
   Wernig M, 2007, NATURE, V448, P318, DOI 10.1038/nature05944
   Wu LJ, 2019, WORLD J GASTROENTERO, V25, P1913, DOI 10.3748/wjg.v25.i16.1913
   Xu CL, 2014, J IMMUNOL, V192, P103, DOI 10.4049/jimmunol.1302164
   Yoshihara M, 2017, STEM CELL REV REP, V13, P7, DOI 10.1007/s12015-016-9680-6
NR 70
TC 1
Z9 4
U1 0
U2 1
PU MEDICINA (BUENOS AIRES)
PI BUENOS AIRES
PA DONATO ALVAREZ 3150, 1427 BUENOS AIRES, ARGENTINA
SN 0025-7680
EI 1669-9106
J9 MEDICINA-BUENOS AIRE
JI Med.-Buenos Aires
PD NOV-DEC
PY 2020
VL 80
IS 6
BP 696
EP 702
PG 7
WC Medicine, General & Internal
WE Science Citation Index Expanded (SCI-EXPANDED)
SC General & Internal Medicine
GA OV7SH
UT WOS:000592404200013
PM 33254115
DA 2026-02-11
ER

PT J
AU Hao, D
   Swindell, HS
   Ramasubramanian, L
   Liu, RW
   Lam, KS
   Farmer, DL
   Wang, AJ
AF Hao, Dake
   Swindell, Hila Shimshi
   Ramasubramanian, Lalithasri
   Liu, Ruiwu
   Lam, Kit S.
   Farmer, Diana L.
   Wang, Aijun
TI Extracellular Matrix Mimicking Nanofibrous Scaffolds Modified With
   Mesenchymal Stem Cell-Derived Extracellular Vesicles for Improved
   Vascularization
SO FRONTIERS IN BIOENGINEERING AND BIOTECHNOLOGY
LA English
DT Article
DE electrospun nanofibrous scaffold; mesenchymal stem cell; extracellular
   vesicle; integrin-based ligand; vascularization; tissue regeneration
ID ENDOTHELIAL PROGENITOR CELLS; STROMAL CELLS; SURFACE MODIFICATION;
   EXOSOMES; ANGIOGENESIS; INTEGRIN; ENHANCE; PROTEIN; GRAFTS; ROLES
AB The network structure and biological components of natural extracellular matrix (ECM) are indispensable for promoting tissue regeneration. Electrospun nanofibrous scaffolds have been widely used in regenerative medicine to provide structural support for cell growth and tissue regeneration due to their natural ECM mimicking architecture, however, they lack biological functions. Extracellular vesicles (EVs) are potent vehicles of intercellular communication due to their ability to transfer RNAs, proteins, and lipids, thereby mediating significant biological functions in different biological systems. Matrix-bound nanovesicles (MBVs) are identified as an integral and functional component of ECM bioscaffolds mediating significant regenerative functions. Therefore, to engineer EVs modified electrospun scaffolds, mimicking the structure of the natural EV-ECM complex and the physiological interactions between the ECM and EVs, will be attractive and promising in tissue regeneration. Previously, using one-bead one-compound (OBOC) combinatorial technology, we identified LLP2A, an integrin alpha 4 beta 1 ligand, which had a strong binding to human placenta-derived mesenchymal stem cells (PMSCs). In this study, we isolated PMSCs derived EVs (PMSC-EVs) and demonstrated they expressed integrin alpha 4 beta 1 and could improve endothelial cell (EC) migration and vascular sprouting in anex vivorat aortic ring assay. LLP2A treated culture surface significantly improved PMSC-EV attachment, and the PMSC-EV treated culture surface significantly enhanced the expression of angiogenic genes and suppressed apoptotic activity. We then developed an approach to enable "Click chemistry" to immobilize LLP2A onto the surface of electrospun scaffolds as a linker to immobilize PMSC-EVs onto the scaffold. The PMSC-EV modified electrospun scaffolds significantly promoted EC survival and angiogenic gene expression, such as KDR and TIE2, and suppressed the expression of apoptotic markers, such as caspase 9 and caspase 3. Thus, PMSC-EVs hold promising potential to functionalize biomaterial constructs and improve the vascularization and regenerative potential. The EVs modified biomaterial scaffolds can be widely used for different tissue engineering applications.
C1 [Hao, Dake; Swindell, Hila Shimshi; Ramasubramanian, Lalithasri; Farmer, Diana L.; Wang, Aijun] Univ Calif Davis, Sch Med, Dept Surg, Sacramento, CA 95820 USA.
   [Hao, Dake; Swindell, Hila Shimshi; Ramasubramanian, Lalithasri; Farmer, Diana L.; Wang, Aijun] Shriners Hosp Children, Inst Pediat Regenerat Med, Sacramento, CA 95817 USA.
   [Liu, Ruiwu; Lam, Kit S.] Univ Calif Davis, Sch Med, Dept Biochem & Mol Med, Sacramento, CA USA.
   [Wang, Aijun] Univ Calif Davis, Dept Biomed Engn, Davis, CA 95616 USA.
C3 University of California System; University of California Davis;
   University of California System; University of California Davis;
   University of California System; University of California Davis
RP Wang, AJ (corresponding author), Univ Calif Davis, Sch Med, Dept Surg, Sacramento, CA 95820 USA.; Wang, AJ (corresponding author), Shriners Hosp Children, Inst Pediat Regenerat Med, Sacramento, CA 95817 USA.; Wang, AJ (corresponding author), Univ Calif Davis, Dept Biomed Engn, Davis, CA 95616 USA.
EM aawang@ucdavis.edu
RI Wang, Aijun/C-7559-2013; Lam, Kit/JXL-8846-2024
OI Wang, Aijun/0000-0002-2985-3627; Farmer, Diana/0000-0002-3530-5993
FU Shriners Hospitals for Children Postdoctoral Fellowship [84705-NCA-19];
   UC Davis School of Medicine Dean's Fellowship; NIH [5R01NS10076102,
   R03HD091601-01]; Shriners Hospitals for Children [87200-NCA-19,
   85108-NCA-19]; March of Dimes Foundation Basil O'Connor Starter Scholar
   Research Award [5FY1682]; National Institute of Neurological Disorders
   and Stroke [R01NS100761] Funding Source: NIH RePORTER
FX This work was in part supported by the Shriners Hospitals for Children
   Postdoctoral Fellowship (84705-NCA-19 to DH) and the UC Davis School of
   Medicine Dean's Fellowship (to AW) awards, NIH grants (5R01NS10076102,
   R03HD091601-01), Shriners Hospitals for Children research grants
   (87200-NCA-19, 85108-NCA-19), and the March of Dimes Foundation Basil
   O'Connor Starter Scholar Research Award (5FY1682).
CR Azoidis I, 2018, J TISSUE ENG, V9, DOI 10.1177/2041731418810130
   Baruah J, 2020, FRONT CELL DEV BIOL, V7, DOI 10.3389/fcell.2019.00353
   Bi LX, 2012, J BIOMED MATER RES A, V100A, P3267, DOI 10.1002/jbm.a.34272
   Bonnans C, 2014, NAT REV MOL CELL BIO, V15, P786, DOI 10.1038/nrm3904
   Bosch S, 2016, SCI REP-UK, V6, DOI 10.1038/srep36162
   Bose S, 2018, ACTA BIOMATER, V66, P6, DOI 10.1016/j.actbio.2017.11.003
   Bouffi C, 2010, PLOS ONE, V5, DOI 10.1371/journal.pone.0014247
   Brentnall M, 2013, BMC CELL BIOL, V14, DOI 10.1186/1471-2121-14-32
   Brown EG, 2016, FETAL DIAGN THER, V39, P179, DOI 10.1159/000433427
   Buzás EI, 2018, SEMIN IMMUNOPATHOL, V40, P453, DOI 10.1007/s00281-018-0682-0
   Casson J, 2018, J TISSUE ENG, V9, DOI 10.1177/2041731418810093
   Clayton A, 2004, FASEB J, V18, P977, DOI 10.1096/fj.03-1094fje
   de Jong OG, 2016, J CELL MOL MED, V20, P342, DOI 10.1111/jcmm.12730
   de Mel A, 2012, INT J BIOMATER, V2012, DOI 10.1155/2012/707863
   Demircan K, 2014, J TURK-GER GYNECOL A, V15, P250, DOI 10.5152/jtgga.2014.14206
   Dhondt B, 2016, CELL TISSUE RES, V365, P621, DOI 10.1007/s00441-016-2430-x
   Downing TL, 2012, J CONTROL RELEASE, V161, P910, DOI 10.1016/j.jconrel.2012.05.034
   Foster AA, 2018, BIOMATER SCI-UK, V6, P614, DOI 10.1039/c7bm00883j
   FRIDENSHTEIN A Y, 1968, Tsitologiya, V10, P557
   Galganski LA, 2020, J PEDIATR SURG, V55, P1941, DOI 10.1016/j.jpedsurg.2019.09.029
   Gao JC, 2018, REGEN BIOMATER, V5, P105, DOI 10.1093/rb/rby003
   García JR, 2016, DRUG DELIV TRANSL RE, V6, P77, DOI 10.1007/s13346-015-0236-0
   Giancotti FG, 1999, SCIENCE, V285, P1028, DOI 10.1126/science.285.5430.1028
   Hao DK, 2020, ACTA BIOMATER, V108, P178, DOI 10.1016/j.actbio.2020.03.005
   Hao DK, 2020, J MATER CHEM B, V8, P1649, DOI 10.1039/c9tb02309g
   Hao DK, 2019, STEM CELLS INT, V2019, DOI 10.1155/2019/9695239
   Hao D, 2017, ACS CHEM BIOL, V12, P1075, DOI 10.1021/acschembio.7b00118
   Hassan H, 2011, THESCIENTIFICWORLDJO, V11, P2418, DOI 10.1100/2011/429192
   Hofer HR, 2016, STEM CELL RES THER, V7, DOI 10.1186/s13287-016-0394-0
   Holden P, 2019, TISSUE ENG PART B-RE, V25, P461, DOI [10.1089/ten.teb.2019.0111, 10.1089/ten.TEB.2019.0111]
   Huang CC, 2016, BIOMATERIALS, V111, P103, DOI 10.1016/j.biomaterials.2016.09.029
   Huleihel L, 2017, TISSUE ENG PT A, V23, P1283, DOI [10.1089/ten.tea.2017.0102, 10.1089/ten.TEA.2017.0102]
   Huleihel L, 2016, SCI ADV, V2, DOI 10.1126/sciadv.1600502
   Jiao YP, 2007, BIOMED MATER, V2, pR24, DOI 10.1088/1748-6041/2/4/R02
   Jo YY, 2007, TISSUE ENG, V13, P767, DOI 10.1089/ten.2006.0192
   Kabagambe S, 2018, J PEDIATR SURG, V53, P178, DOI 10.1016/j.jpedsurg.2017.10.032
   Komaki M, 2017, STEM CELL RES THER, V8, DOI 10.1186/s13287-017-0660-9
   Kumar P, 2019, FASEB J, V33, P5836, DOI 10.1096/fj.201800972R
   LAM KS, 1991, NATURE, V354, P82, DOI 10.1038/354082a0
   Lankford L, 2017, CYTOTHERAPY, V19, P680, DOI 10.1016/j.jcyt.2017.03.003
   Lankford L, 2015, WORLD J STEM CELLS, V7, P195, DOI 10.4252/wjsc.v7.i1.195
   Lee BLP, 2012, ACTA BIOMATER, V8, P2648, DOI 10.1016/j.actbio.2012.04.023
   Lee TT, 2015, NAT MATER, V14, P352, DOI [10.1038/NMAT4157, 10.1038/nmat4157]
   Li L, 2019, FRONT MED-LAUSANNE, V6, DOI 10.3389/fmed.2019.00269
   Liang XL, 2016, J CELL SCI, V129, P2182, DOI 10.1242/jcs.170373
   Liu Z, 2019, CELL DEATH DISCOV, V5, DOI 10.1038/s41420-019-0159-5
   Lu PF, 2011, CSH PERSPECT BIOL, V3, DOI 10.1101/cshperspect.a005058
   Malecki M, 2005, GENE THER, V12, pS159, DOI 10.1038/sj.gt.3302621
   Mathivanan S, 2017, PROTEOMICS, V17, DOI 10.1002/pmic.2017700185
   Merino-González C, 2016, FRONT PHYSIOL, V7, DOI 10.3389/fphys.2016.00024
   Muangsanit P, 2018, ANAT REC, V301, P1657, DOI 10.1002/ar.23919
   Oh W, 2008, CELL IMMUNOL, V251, P116, DOI 10.1016/j.cellimm.2008.04.003
   Pankajakshan Divya, 2014, J Biomed Technol Res, V1, DOI 10.19104/jbtr.2014.107
   Peng L, 2006, NAT CHEM BIOL, V2, P381, DOI 10.1038/nchembio798
   Porter AG, 1999, CELL DEATH DIFFER, V6, P99, DOI 10.1038/sj.cdd.4400476
   Premer C, 2019, FRONT PHYSIOL, V10, DOI 10.3389/fphys.2019.01182
   Qi HX, 2006, BIOMACROMOLECULES, V7, P2327, DOI 10.1021/bm060264z
   Rabelink TJ, 2017, NAT REV NEPHROL, V13, P201, DOI 10.1038/nrneph.2017.6
   Rilla K, 2019, MATRIX BIOL, V75-76, P201, DOI 10.1016/j.matbio.2017.10.003
   Saadai P, 2011, J PEDIATR SURG, V46, P2279, DOI 10.1016/j.jpedsurg.2011.09.014
   Santos MI, 2010, MACROMOL BIOSCI, V10, P12, DOI 10.1002/mabi.200900107
   Sarkar S, 2006, BIOMATERIALS, V27, P4775, DOI 10.1016/j.biomaterials.2006.04.038
   Scharnweber D, 2018, FEBS LETT, V592, P2181, DOI 10.1002/1873-3468.13065
   Shi YH, 2019, CYTOTHERAPY, V21, P497, DOI 10.1016/j.jcyt.2018.11.012
   Sood D, 2019, NAT COMMUN, V10, DOI 10.1038/s41467-019-12420-1
   Sung BH, 2015, NAT COMMUN, V6, DOI 10.1038/ncomms8164
   Teodori L, 2014, FRONT PHYSIOL, V5, DOI 10.3389/fphys.2014.00218
   van der Merwe Y, 2017, NEURAL REGEN RES, V12, P1597, DOI 10.4103/1673-5374.217324
   van der Pol E, 2012, PHARMACOL REV, V64, P676, DOI 10.1124/pr.112.005983
   van Niel G, 2018, NAT REV MOL CELL BIO, V19, P213, DOI 10.1038/nrm.2017.125
   van Rensburg AJ, 2017, ACTA BIOMATER, V49, P89, DOI 10.1016/j.actbio.2016.11.036
   Vanover M, 2019, J PEDIATR SURG, V54, P75, DOI 10.1016/j.jpedsurg.2018.10.032
   Wang AJ, 2015, STEM CELL TRANSL MED, V4, P659, DOI 10.5966/sctm.2014-0296
   Wang AJ, 2011, BIOMATERIALS, V32, P5023, DOI 10.1016/j.biomaterials.2011.03.070
   Wang YC, 2003, BIOMACROMOLECULES, V4, P224, DOI 10.1021/bm0256294
   Wu ZJJ, 2012, INT J BIOMATER, V2012, DOI 10.1155/2012/291735
   Xiao WW, 2016, EJNMMI RES, V6, DOI 10.1186/s13550-016-0165-z
   Xiao WW, 2010, MOL CANCER THER, V9, P2714, DOI 10.1158/1535-7163.MCT-10-0308
   Xue Q, 2018, J NEURORESTORATOLOGY, V6, P122, DOI 10.26599/JNR.2018.9040010
   Yáñez-Mó M, 2015, J EXTRACELL VESICLES, V4, DOI 10.3402/jev.v4.27066
   Yu J, 2012, BIOMATERIALS, V33, P8062, DOI 10.1016/j.biomaterials.2012.07.042
   Zannettino ACW, 2008, J CELL PHYSIOL, V214, P413, DOI 10.1002/jcp.21210
   Zhang B, 2015, STEM CELL TRANSL MED, V4, P513, DOI 10.5966/sctm.2014-0267
   Zhang HT, 2019, FRONT IMMUNOL, V10, DOI 10.3389/fimmu.2019.01464
   Zhang ZR, 2019, J NEURORESTORATOLOGY, V7, P55, DOI 10.26599/JNR.2019.9040011
   Zhao LQ, 2016, ADV HEALTHC MATER, V5, P2376, DOI 10.1002/adhm.201600226
   Zhu YQ, 2011, TISSUE ENG PART C-ME, V17, P705, DOI 10.1089/ten.tec.2010.0565
   Zhu YQ, 2010, ADV FUNCT MATER, V20, P1433, DOI 10.1002/adfm.200901889
NR 88
TC 64
Z9 67
U1 0
U2 47
PU FRONTIERS MEDIA SA
PI LAUSANNE
PA AVENUE DU TRIBUNAL FEDERAL 34, LAUSANNE, CH-1015, SWITZERLAND
SN 2296-4185
J9 FRONT BIOENG BIOTECH
JI Front. Bioeng. Biotechnol.
PD JUN 25
PY 2020
VL 8
AR 633
DI 10.3389/fbioe.2020.00633
PG 13
WC Biotechnology & Applied Microbiology; Engineering, Biomedical
WE Science Citation Index Expanded (SCI-EXPANDED)
SC Biotechnology & Applied Microbiology; Engineering
GA ML0PE
UT WOS:000549178200001
PM 32671037
OA Green Submitted, gold
DA 2026-02-11
ER

PT J
AU Rani, S
   Ryan, AE
   Griffin, MD
   Ritter, T
AF Rani, Sweta
   Ryan, Aideen E.
   Griffin, Matthew D.
   Ritter, Thomas
TI Mesenchymal Stem Cell-derived Extracellular Vesicles: Toward Cell-free
   Therapeutic Applications
SO MOLECULAR THERAPY
LA English
DT Review
ID PROMOTE TUMOR-GROWTH; ACUTE KIDNEY INJURY; INDUCED ACUTE LUNG; EXOSOME
   SECRETION; MULTIVESICULAR BODIES; RENAL INJURY; T-CELLS;
   MYOCARDIAL-INFARCTION; MICROVESICLES PROTECT; MEDIATED ENDOCYTOSIS
AB Mesenchymal stem (stromal) cells (MSCs) are multipotent cells with the ability to differentiate into several cell types, thus serving as a cell reservoir for regenerative medicine. Much of the current interest in therapeutic application of MSCs to various disease settings can be linked to their immunosuppressive and anti-inflammatory properties. One of the key mechanisms of MSC anti-inflammatory effects is the secretion of soluble factors with paracrine actions. Recently it has emerged that the paracrine functions of MSCs could, at least in part, be mediated by extracellular vesicles (EVs). EVs are predominantly released from the endosomal compartment and contain a cargo that includes miRNA, mRNA, and proteins from their cells of origin. Recent animal model-based studies suggest that EVs have significant potential as a novel alternative to whole cell therapies. Compared to their parent cells, EVs may have a superior safety profile and can be safely stored without losing function. In this article, we review current knowledge related to the potential use of MSC-derived EVs in various diseases and discuss the promising future for EVs as an alternative, cellfree therapy.
C1 [Rani, Sweta; Griffin, Matthew D.; Ritter, Thomas] Natl Univ Ireland Univ Coll Galway, Coll Med Nursing & Hlth Sci, Regenerat Med Inst REMEDI, Galway, County Galway, Ireland.
   [Ryan, Aideen E.] Natl Univ Ireland Univ Coll Galway, Coll Med Nursing & Hlth Sci, Discipline Pharmacol & Therapeut, Galway, County Galway, Ireland.
C3 Ollscoil na Gaillimhe-University of Galway; Ollscoil na
   Gaillimhe-University of Galway
RP Rani, S (corresponding author), Natl Univ Ireland Univ Coll Galway, Coll Med Nursing & Hlth Sci, Regenerat Med Inst REMEDI, Galway, County Galway, Ireland.
EM sweta.rani@nuigalway.ie
RI Ryan, Aideen/H-3909-2019; Griffin, Matthew/A-1688-2009; Ritter,
   Thomas/C-1695-2009
OI Ryan, Aideen/0000-0002-5831-6783; Griffin, Matthew/0000-0002-8701-8056;
   Rani, Sweta/0000-0003-0937-0094; Ritter, Thomas/0000-0001-7709-8489
FU Health Research Board of Ireland [HRA_POR/2013/341, HRA_HSR/2010/63];
   Irish Cancer Society [CRF12RYA]; Science Foundation Ireland
   [09/SRC/B1794, 12/IA/1624]; European Union Framework 7 program (Health
   Collaborative Project VISICORT) [602470]; European Regional Development
   Fund; Health Research Board (HRB) [HRA-POR-2013-341] Funding Source:
   Health Research Board (HRB)
FX The authors are supported by grants from the Health Research Board of
   Ireland (grant numbers HRA_POR/2013/341 (S.R., M.D.G., and T.R.) and
   HRA_HSR/2010/63 (M.D.G.)); the Irish Cancer Society (grant number
   CRF12RYA (A.E.R.)); Science Foundation Ireland [grant numbers
   09/SRC/B1794 (M.D.G. and T.R.) and 12/IA/1624 (T.R.)); the European
   Union Framework 7 program (Health Collaborative Project VISICORT, grant
   number 602470 (M.D.G. and T.R.)); and the European Regional Development
   Fund.
CR Admyre C, 2006, EUR J IMMUNOL, V36, P1772, DOI 10.1002/eji.200535615
   Akers JC, 2013, J NEURO-ONCOL, V113, P1, DOI 10.1007/s11060-013-1084-8
   Alonso R, 2011, CELL DEATH DIFFER, V18, P1161, DOI 10.1038/cdd.2010.184
   Alvarez-Erviti L, 2011, NAT BIOTECHNOL, V29, P341, DOI 10.1038/nbt.1807
   Amit I, 2004, GENE DEV, V18, P1737, DOI 10.1101/gad.294904
   Arslan F, 2013, STEM CELL RES, V10, P301, DOI 10.1016/j.scr.2013.01.002
   Baietti MF, 2012, NAT CELL BIOL, V14, P677, DOI 10.1038/ncb2502
   Barry FP, 2004, INT J BIOCHEM CELL B, V36, P568, DOI 10.1016/j.biocel.2003.11.001
   Beckermann BM, 2008, BRIT J CANCER, V99, P622, DOI 10.1038/sj.bjc.6604508
   Bellomo R, 2012, LANCET, V380, P756, DOI 10.1016/S0140-6736(11)61454-2
   Bergo MO, 2002, J BIOL CHEM, V277, P47701, DOI 10.1074/jbc.M207734200
   Bian SY, 2014, J MOL MED, V92, P387, DOI 10.1007/s00109-013-1110-5
   Biancone L, 2012, NEPHROL DIAL TRANSPL, V27, P3037, DOI 10.1093/ndt/gfs168
   Blanchard N, 2002, J IMMUNOL, V168, P3235, DOI 10.4049/jimmunol.168.7.3235
   Bowers K, 2006, J BIOL CHEM, V281, P5094, DOI 10.1074/jbc.M508632200
   Brune JC, 2011, INT J CANCER, V129, P319, DOI 10.1002/ijc.25697
   Bruno S, 2012, PLOS ONE, V7, DOI 10.1371/journal.pone.0033115
   Bruno S, 2013, STEM CELLS DEV, V22, DOI 10.1089/scd.2012.0304
   Bruno S, 2009, J AM SOC NEPHROL, V20, P1053, DOI 10.1681/ASN.2008070798
   Buschow SI, 2010, IMMUNOL CELL BIOL, V88, P851, DOI 10.1038/icb.2010.64
   Chauhan D, 2007, BLOOD, V109, P1220, DOI 10.1182/blood-2006-04-015149
   Chen TS, 2011, J TRANSL MED, V9, DOI 10.1186/1479-5876-9-47
   Cheng K, 2013, EXP MOL PATHOL, V94, P466, DOI 10.1016/j.yexmp.2013.03.002
   Colombo M, 2013, J CELL SCI, V126, P5553, DOI 10.1242/jcs.128868
   Conibear E, 2002, MOL CELL, V10, P215, DOI 10.1016/S1097-2765(02)00601-9
   Corcoran C, 2012, PLOS ONE, V7, DOI 10.1371/journal.pone.0050999
   Crapnell K, 2013, EXP CELL RES, V319, P1409, DOI 10.1016/j.yexcr.2013.04.004
   D'Souza-Schorey C, 2006, NAT REV MOL CELL BIO, V7, P347, DOI 10.1038/nrm1910
   de Curtis I, 2012, J CELL SCI, V125, P4435, DOI 10.1242/jcs.108266
   de Jong OG, 2012, J EXTRACELL VESICLES, V1, DOI 10.3402/jev.v1i0.18396
   Du T, 2014, MEDIAT INFLAMM, V2014, DOI 10.1155/2014/261697
   Erices A, 2000, BRIT J HAEMATOL, V109, P235, DOI 10.1046/j.1365-2141.2000.01986.x
   Fang Y, 2007, PLOS BIOL, V5, P1267, DOI 10.1371/journal.pbio.0050158
   Fauré J, 2006, MOL CELL NEUROSCI, V31, P642, DOI 10.1016/j.mcn.2005.12.003
   Feng D, 2010, TRAFFIC, V11, P675, DOI 10.1111/j.1600-0854.2010.01041.x
   Feng YL, 2014, PLOS ONE, V9, DOI 10.1371/journal.pone.0088685
   Feng ZH, 2010, CSH PERSPECT BIOL, V2, DOI 10.1101/cshperspect.a001057
   Ferrari G, 1998, SCIENCE, V279, P1528, DOI 10.1126/science.279.5356.1528
   Février B, 2004, CURR OPIN CELL BIOL, V16, P415, DOI 10.1016/j.ceb.2004.06.003
   Fonsato V, 2012, STEM CELLS, V30, P1985, DOI 10.1002/stem.1161
   Furlani D, 2009, MICROVASC RES, V77, P370, DOI 10.1016/j.mvr.2009.02.001
   Gang EJ, 2004, STEM CELLS, V22, P617, DOI 10.1634/stemcells.22-4-617
   Gatti S, 2011, NEPHROL DIAL TRANSPL, V26, P1474, DOI 10.1093/ndt/gfr015
   Ghossoub R, 2014, NAT COMMUN, V5, DOI 10.1038/ncomms4477
   González MA, 2009, GASTROENTEROLOGY, V136, P978, DOI 10.1053/j.gastro.2008.11.041
   Gould SJ, 2013, J EXTRACELL VESICLES, V2, DOI 10.3402/jev.v2i0.20389
   Grange C, 2014, INT J MOL MED, V33, P1055, DOI 10.3892/ijmm.2014.1663
   Griffin MD, 2013, IMMUNOL CELL BIOL, V91, P40, DOI 10.1038/icb.2012.67
   Guo ZH, 1998, CELL, V94, P537, DOI 10.1016/S0092-8674(00)81594-9
   HARDING C, 1984, EUR J CELL BIOL, V35, P256
   He J, 2012, NEPHROLOGY, V17, P493, DOI 10.1111/j.1440-1797.2012.01589.x
   Heijnen HFG, 1999, BLOOD, V94, P3791, DOI 10.1182/blood.V94.11.3791.423a22_3791_3799
   Henne WM, 2011, DEV CELL, V21, P77, DOI 10.1016/j.devcel.2011.05.015
   Hideshima T, 2009, BLOOD, V113, P5228, DOI 10.1182/blood-2008-06-161505
   Hoshino D, 2013, CELL REP, V5, P1159, DOI 10.1016/j.celrep.2013.10.050
   Hsu C, 2010, J CELL BIOL, V189, P223, DOI 10.1083/jcb.200911018
   Hu J, 2013, KIDNEY INT, V84, P521, DOI 10.1038/ki.2013.114
   Humphreys BD, 2008, ANNU REV MED, V59, P311, DOI 10.1146/annurev.med.59.061506.154239
   Hupfeld J, 2014, BIOTECHNOL BIOENG, V111, P2290, DOI 10.1002/bit.25281
   Hurley JH, 2010, NAT REV MOL CELL BIO, V11, P556, DOI 10.1038/nrm2937
   Imberti B, 2011, KIDNEY INT SUPPL, V1, P90, DOI 10.1038/kisup.2011.21
   Ju R, 2014, J BIOL CHEM, V289, P510, DOI 10.1074/jbc.M113.506899
   Kanazawa H, 2011, PLOS ONE, V6, DOI 10.1371/journal.pone.0019195
   Karp JM, 2009, CELL STEM CELL, V4, P206, DOI 10.1016/j.stem.2009.02.001
   Kilpinen L, 2013, J EXTRACELL VESICLES, V2, DOI 10.3402/jev.v2i0.21927
   King JA, 2007, CURR OPIN CHEM BIOL, V11, P394, DOI 10.1016/j.cbpa.2007.05.034
   Lai RC, 2013, BIOTECHNOL ADV, V31, P543, DOI 10.1016/j.biotechadv.2012.08.008
   Lai RC, 2010, STEM CELL RES, V4, P214, DOI 10.1016/j.scr.2009.12.003
   Lamparski HG, 2002, J IMMUNOL METHODS, V270, P211, DOI 10.1016/S0022-1759(02)00330-7
   Lara AR, 2006, MOL BIOTECHNOL, V34, P355, DOI 10.1385/MB:34:3:355
   Laulagnier K, 2004, FEBS LETT, V572, P11, DOI 10.1016/j.febslet.2004.06.082
   Lee C, 2012, CIRCULATION, V126, P2601, DOI 10.1161/CIRCULATIONAHA.112.114173
   Lee JK, 2013, PLOS ONE, V8, DOI [10.1371/journal.pone.0066555, 10.1371/journal.pone.0084256]
   Lee JW, 2009, P NATL ACAD SCI USA, V106, P16357, DOI 10.1073/pnas.0907996106
   Lee RH, 2009, CELL STEM CELL, V5, P54, DOI 10.1016/j.stem.2009.05.003
   Lespagnol A, 2008, CELL DEATH DIFFER, V15, P1723, DOI 10.1038/cdd.2008.104
   Li TF, 2013, STEM CELLS DEV, V22, P845, DOI 10.1089/scd.2012.0395
   Li X, 2012, PLOS ONE, V7, DOI 10.1371/journal.pone.0044045
   Li Y, 2014, GLIA, V62, P1, DOI 10.1002/glia.22585
   Lu Q, 2003, P NATL ACAD SCI USA, V100, P7626, DOI 10.1073/pnas.0932599100
   Malerod L, 2007, TRAFFIC, V8, P1617, DOI 10.1111/j.1600-0854.2007.00630.x
   Fader CM, 2009, BBA-MOL CELL RES, V1793, P1901, DOI 10.1016/j.bbamcr.2009.09.011
   Mitchell JP, 2008, J IMMUNOL METHODS, V335, P98, DOI 10.1016/j.jim.2008.03.001
   Mittelbrunn M, 2012, NAT REV MOL CELL BIO, V13, P328, DOI 10.1038/nrm3335
   Mokarizadeh A, 2012, IMMUNOL LETT, V147, P47, DOI 10.1016/j.imlet.2012.06.001
   Morelli AE, 2004, BLOOD, V104, P3257, DOI 10.1182/blood-2004-03-0824
   Munoz JL, 2013, MOL THER-NUCL ACIDS, V2, DOI 10.1038/mtna.2013.60
   Muralidharan-Chari V, 2010, J CELL SCI, V123, P1603, DOI 10.1242/jcs.064386
   Muralidharan-Chari V, 2009, CURR BIOL, V19, P1875, DOI 10.1016/j.cub.2009.09.059
   Musante L, 2014, FRONT ENDOCRINOL, V5, DOI 10.3389/fendo.2014.00149
   Nguyen DHD, 1999, J CELL BIOL, V146, P149, DOI 10.1083/jcb.146.1.149
   Norgan AP, 2013, J BIOL CHEM, V288, P26147, DOI 10.1074/jbc.M113.494112
   O'Brien K, 2013, EUR J CANCER, V49, P1845, DOI 10.1016/j.ejca.2013.01.017
   Ono M, 2014, SCI SIGNAL, V7, DOI 10.1126/scisignal.2005231
   Ostrowski M, 2010, NAT CELL BIOL, V12, P19, DOI 10.1038/ncb2000
   Pak HN, 2003, J CARDIOVASC ELECTR, V14, P841, DOI 10.1046/j.1540-8167.2003.03124.x
   PAN BT, 1983, CELL, V33, P967, DOI 10.1016/0092-8674(83)90040-5
   Parekkadan B, 2010, ANNU REV BIOMED ENG, V12, P87, DOI 10.1146/annurev-bioeng-070909-105309
   Park JH, 2012, DIABETES RES CLIN PR, V98, P465, DOI 10.1016/j.diabres.2012.09.034
   Pascucci L, 2014, J CONTROL RELEASE, V192, P262, DOI 10.1016/j.jconrel.2014.07.042
   Paumet F, 2000, J IMMUNOL, V164, P5850, DOI 10.4049/jimmunol.164.11.5850
   Pelham HRB, 2001, TRENDS CELL BIOL, V11, P99, DOI 10.1016/S0962-8924(01)01929-8
   Pittenger MF, 1999, SCIENCE, V284, P143, DOI 10.1126/science.284.5411.143
   Pollock K, 2006, EXP NEUROL, V199, P143, DOI 10.1016/j.expneurol.2005.12.011
   Rani S, 2011, METHODS MOL BIOL, V784, P181, DOI 10.1007/978-1-61779-289-2_13
   Raposo G, 1996, J EXP MED, V183, P1161, DOI 10.1084/jem.183.3.1161
   Raposo G, 1997, MOL BIOL CELL, V8, P2631, DOI 10.1091/mbc.8.12.2631
   Record M, 2011, BIOCHEM PHARMACOL, V81, P1171, DOI 10.1016/j.bcp.2011.02.011
   Ringdén O, 2006, TRANSPLANTATION, V81, P1390, DOI 10.1097/01.tp.0000214462.63943.14
   Roccaro AM, 2013, J CLIN INVEST, V123, P1542, DOI 10.1172/JCI66517
   Roxrud I, 2010, BIOL CELL, V102, P293, DOI 10.1042/BC20090161
   Salomon C, 2013, PLOS ONE, V8, DOI 10.1371/journal.pone.0068451
   Schuh AL, 2014, CRIT REV BIOCHEM MOL, V49, P242, DOI 10.3109/10409238.2014.881777
   Shinagawa K, 2010, INT J CANCER, V127, P2323, DOI 10.1002/ijc.25440
   Simpson RJ, 2008, PROTEOMICS, V8, P4083, DOI 10.1002/pmic.200800109
   Skog J, 2008, NAT CELL BIOL, V10, P1470, DOI 10.1038/ncb1800
   Sluijter JPG, 2014, CARDIOVASC RES, V102, P302, DOI 10.1093/cvr/cvu022
   Sun DM, 2010, MOL THER, V18, P1606, DOI 10.1038/mt.2010.105
   Svensson KJ, 2013, J BIOL CHEM, V288, P17713, DOI 10.1074/jbc.M112.445403
   Tan CY, 2014, STEM CELL RES THER, V5, DOI 10.1186/scrt465
   Tan SS, 2013, J EXTRACELL VESICLES, V2, DOI 10.3402/jev.v2i0.22614
   Tian T, 2014, J BIOL CHEM, V289, P22258, DOI 10.1074/jbc.M114.588046
   Timmers L, 2008, STEM CELL RES, V1, P129, DOI 10.1016/j.scr.2008.02.002
   Tögel F, 2005, AM J PHYSIOL-RENAL, V289, pF31, DOI 10.1152/ajprenal.00007.2005
   Tögel F, 2007, AM J PHYSIOL-RENAL, V292, pF1626, DOI 10.1152/ajprenal.00339.2006
   Toma C, 2002, CIRCULATION, V105, P93, DOI 10.1161/hc0102.101442
   Tomasoni S, 2013, STEM CELLS DEV, V22, DOI 10.1089/scd.2012.0266
   Urbanelli L, 2013, GENES-BASEL, V4, P152, DOI 10.3390/genes4020152
   Valadi H, 2007, NAT CELL BIOL, V9, P654, DOI 10.1038/ncb1596
   van Balkom BWM, 2013, BLOOD, V121, P3997, DOI 10.1182/blood-2013-02-478925
   van Niel G, 2001, GASTROENTEROLOGY, V121, P337, DOI 10.1053/gast.2001.26263
   Viget NB, 2000, AM J PHYSIOL-LUNG C, V279, pL1199, DOI 10.1152/ajplung.2000.279.6.L1199
   Vishnubhatla I., 2014, Journal of Circulating Biomarkers, V3, P1, DOI 10.5772/58597
   Volarevic V, 2014, STEM CELLS, V32, P2818, DOI 10.1002/stem.1818
   Wagner J, 2009, CURR OPIN BIOTECH, V20, P531, DOI 10.1016/j.copbio.2009.08.009
   Wahlgren J, 2012, NUCLEIC ACIDS RES, V40, DOI 10.1093/nar/gks463
   Webber J, 2013, J EXTRACELL VESICLES, V2, DOI 10.3402/jev.v2i0.19861
   Williams AR, 2011, CIRC RES, V109, P923, DOI 10.1161/CIRCRESAHA.111.243147
   Wollert T, 2009, NATURE, V458, P172, DOI 10.1038/nature07836
   Wu S, 2013, PLOS ONE, V8, DOI 10.1371/journal.pone.0055599
   Xiang MX, 2009, J ZHEJIANG UNIV-SC B, V10, P619, DOI 10.1631/jzus.B0920153
   Xin HQ, 2014, FRONT CELL NEUROSCI, V8, DOI 10.3389/fncel.2014.00377
   Xin HQ, 2013, STEM CELLS, V31, P2737, DOI 10.1002/stem.1409
   Xu XM, 2011, J CANCER RES CLIN, V137, P495, DOI 10.1007/s00432-010-0908-6
   Yano T, 1996, AM J RESP CELL MOL, V15, P433, DOI 10.1165/ajrcmb.15.4.8879176
   Yeatts AB, 2013, BBA-GEN SUBJECTS, V1830, P2470, DOI 10.1016/j.bbagen.2012.06.007
   Yeo RWY, 2013, ADV DRUG DELIVER REV, V65, P336, DOI 10.1016/j.addr.2012.07.001
   Yu B, 2013, PLOS ONE, V8, DOI 10.1371/journal.pone.0073304
   Yu B, 2014, INT J MOL SCI, V15, P4142, DOI 10.3390/ijms15034142
   Yu X, 2006, CANCER RES, V66, P4795, DOI 10.1158/0008-5472.CAN-05-4579
   Zhang B, 2015, STEM CELLS, V33, P2158, DOI 10.1002/stem.1771
   Zhu W, 2012, CANCER LETT, V315, P28, DOI 10.1016/j.canlet.2011.10.002
   Zhu YG, 2014, STEM CELLS, V32, P116, DOI 10.1002/stem.1504
   Zwaal RFA, 1997, BLOOD, V89, P1121, DOI 10.1182/blood.V89.4.1121
NR 154
TC 968
Z9 1087
U1 12
U2 289
PU CELL PRESS
PI CAMBRIDGE
PA 50 HAMPSHIRE ST, FLOOR 5, CAMBRIDGE, MA 02139 USA
SN 1525-0016
EI 1525-0024
J9 MOL THER
JI Mol. Ther.
PD MAY
PY 2015
VL 23
IS 5
BP 812
EP 823
DI 10.1038/mt.2015.44
PG 12
WC Biotechnology & Applied Microbiology; Genetics & Heredity; Medicine,
   Research & Experimental
WE Science Citation Index Expanded (SCI-EXPANDED)
SC Biotechnology & Applied Microbiology; Genetics & Heredity; Research &
   Experimental Medicine
GA CH3LW
UT WOS:000353933200005
PM 25868399
OA Green Submitted, Bronze
DA 2026-02-11
ER

PT S
AU Cheng, L
   Kuehn, MH
AF Cheng, Lin
   Kuehn, Markus H.
BE Kuehn, MH
   Zhu, W
TI Human Retinal Organoids in Therapeutic Discovery: A Review of
   Applications
SO HUMAN IPSC-DERIVED DISEASE MODELS FOR DRUG DISCOVERY
SE Handbook of Experimental Pharmacology
LA English
DT Article; Book Chapter
DE Drug discovery; Drug screening; Eye diseases; Gene therapy; Genetic
   editing; Human ESCs; Human iPSCs; Regenerative medicine; Retinal
   degenerative diseases; Retinal organoids (ROs); Transplantation
ID EMBRYONIC STEM-CELLS; GANGLION-LIKE CELLS; NEUROTROPHIC FACTOR;
   PROLONGED DELIVERY; PROGENITOR CELLS; XENO-FREE; DIFFERENTIATION;
   TRANSPLANTATION; GENERATION; BRAIN
AB Human embryonic stem cells (hESCs)- and induced pluripotent stem cells (hiPSCs)-derived retinal organoids (ROs) are three-dimensional laminar structures that recapitulate the developmental trajectory of the human retina. The ROs provide a fascinating tool for basic science research, eye disease modeling, treatment development, and biobanking for tissue/cell replacement. Here we review the previous studies that paved the way for RO technology, the two most widely accepted, standardized protocols to generate ROs, and the utilization of ROs in medical discovery. This review is conducted from the perspective of basic science research, transplantation for regenerative medicine, disease modeling, and therapeutic development for drug screening and gene therapy. ROs have opened avenues for new technologies such as assembloids, coculture with other organoids, vasculature or immune cells, microfluidic devices (organ-on-chip), extracellular vesicles for drug delivery, biomaterial engineering, advanced imaging techniques, and artificial intelligence (AI). Nevertheless, some shortcomings of ROs currently limit their translation for medical applications and pose a challenge for future research. Despite these limitations, ROs are a powerful tool for functional studies and therapeutic strategies for retinal diseases.
C1 [Cheng, Lin; Kuehn, Markus H.] Univ Iowa, Carver Coll Med, Dept Ophthalmol & Visual Sci, Iowa City, IA 52242 USA.
   [Cheng, Lin; Kuehn, Markus H.] Vet Affairs Med Ctr, Ctr Prevent & Treatment Visual Loss, Iowa City, IA 52242 USA.
   [Kuehn, Markus H.] Univ Iowa, Carver Coll Med, Inst Vis Res, Iowa City, IA USA.
C3 University of Iowa; US Department of Veterans Affairs; Veterans Health
   Administration (VHA); Iowa City VA Health Care System; University of
   Iowa
RP Cheng, L (corresponding author), Univ Iowa, Carver Coll Med, Dept Ophthalmol & Visual Sci, Iowa City, IA 52242 USA.; Cheng, L (corresponding author), Vet Affairs Med Ctr, Ctr Prevent & Treatment Visual Loss, Iowa City, IA 52242 USA.
EM lin-cheng@uiowa.edu
OI Cheng, Lin/0000-0002-4960-8186; Kuehn, Markus/0000-0003-3940-198X
FU NEI NIH HHS [R01 EY034534] Funding Source: Medline; RRD VA [I50
   RX003002, I01 RX001163] Funding Source: Medline
CR Åkerström B, 2017, CURR EYE RES, V42, P948, DOI 10.1080/02713683.2016.1254247
   Amirpour N, 2012, STEM CELLS DEV, V21, P42, DOI 10.1089/scd.2011.0073
   Arthur P, 2022, CELLS-BASEL, V11, DOI 10.3390/cells11213429
   Banin E, 2006, STEM CELLS, V24, P246, DOI 10.1634/stemcells.2005-0009
   Barber AC, 2013, P NATL ACAD SCI USA, V110, P354, DOI 10.1073/pnas.1212677110
   Bohrer LR, 2019, GENES-BASEL, V10, DOI 10.3390/genes10040278
   Brown NL, 1998, DEVELOPMENT, V125, P4821
   Cao UMN, 2023, INT J MOL SCI, V24, DOI 10.3390/ijms24043232
   Chen M, 2019, PROG RETIN EYE RES, V69, P159, DOI 10.1016/j.preteyeres.2018.10.003
   Chen MF, 2010, INVEST OPHTH VIS SCI, V51, P5970, DOI 10.1167/iovs.09-4504
   Chen M, 2021, FRONT PHARMACOL, V12, DOI 10.3389/fphar.2021.748956
   Cheng L, 2022, STEM CELLS, V40, P592, DOI 10.1093/stmcls/sxac017
   Chichagova V, 2023, J CELL MOL MED, V27, P435, DOI 10.1111/jcmm.17670
   Chichagova V, 2020, STEM CELLS, V38, P195, DOI 10.1002/stem.3116
   Chirco KR, 2021, STEM CELL REP, V16, P2690, DOI 10.1016/j.stemcr.2021.09.007
   Cowan CS, 2020, CELL, V182, P1623, DOI 10.1016/j.cell.2020.08.013
   Cuevas E, 2021, STEM CELLS, V39, P414, DOI 10.1002/stem.3325
   Daniszewski M, 2022, CELL GENOM, V2, DOI 10.1016/j.xgen.2022.100142
   Di Polo A, 1998, P NATL ACAD SCI USA, V95, P3978, DOI 10.1073/pnas.95.7.3978
   DiStefano TJ, 2021, STEM CELL REP, V16, P224, DOI 10.1016/j.stemcr.2020.12.006
   Duan X, 2007, CELL, V130, P1146, DOI 10.1016/j.cell.2007.07.010
   Eiraku M, 2011, NATURE, V472, P51, DOI 10.1038/nature09941
   Eldred KC, 2021, DEV BIOL, V480, P114, DOI 10.1016/j.ydbio.2021.09.001
   Fernando M, 2022, STEM CELL REP, V17, P1476, DOI 10.1016/j.stemcr.2022.04.003
   Fligor CM, 2021, STEM CELL REP, V16, P2228, DOI 10.1016/j.stemcr.2021.05.009
   FRATTA ID, 1965, TOXICOL APPL PHARM, V7, P268, DOI 10.1016/0041-008X(65)90095-5
   Gabriel E, 2021, CELL STEM CELL, V28, P1740, DOI 10.1016/j.stem.2021.07.010
   Gagliardi G, 2018, STEM CELL REP, V11, P665, DOI 10.1016/j.stemcr.2018.07.005
   Gao ML, 2020, FRONT CELL DEV BIOL, V8, DOI 10.3389/fcell.2020.00128
   Gasparini SJ, 2022, J CLIN INVEST, V132, DOI 10.1172/JCI154619
   Georgiou M, 2020, PLOS ONE, V15, DOI 10.1371/journal.pone.0233860
   Hirose Y, 2020, P NATL ACAD SCI USA, V117, P23106, DOI 10.1073/pnas.1917701117
   Hu ZL, 2017, INT J OPHTHALMOL-CHI, V10, P35, DOI 10.18240/ijo.2017.01.06
   Huang KC, 2019, STEM CELL REP, V13, P906, DOI 10.1016/j.stemcr.2019.09.010
   Hynes SR, 2010, GRAEF ARCH CLIN EXP, V248, P763, DOI 10.1007/s00417-009-1263-7
   Isenmann S, 2003, PROG RETIN EYE RES, V22, P483, DOI 10.1016/S1350-9462(03)00027-2
   Jagatha B, 2009, BIOCHEM BIOPH RES CO, V380, P230, DOI 10.1016/j.bbrc.2009.01.038
   Jahagirdar D, 2022, BIOTECHNOL J, V17, DOI 10.1002/biot.202100530
   Jomary C, 2008, INVEST OPHTH VIS SCI, V49, P429, DOI 10.1167/iovs.07-0812
   Jomary C, 2010, INVEST OPHTH VIS SCI, V51, P1181, DOI 10.1167/iovs.09-4385
   Kalargyrou AA, 2023, FRONT MOL NEUROSCI, V15, DOI 10.3389/fnmol.2022.1042469
   Kanber D, 2022, CANCERS, V14, DOI 10.3390/cancers14092166
   Kashani AH, 2021, TRANSL VIS SCI TECHN, V10, DOI 10.1167/tvst.10.10.13
   Kayama M, 2010, OPHTHALMIC RES, V43, P79, DOI 10.1159/000247592
   Kim DK, 2013, J EXTRACELL VESICLES, V2, DOI 10.3402/jev.v2i0.20384
   Kim J, 2020, NAT REV MOL CELL BIO, V21, P571, DOI 10.1038/s41580-020-0259-3
   Kim S, 2019, P NATL ACAD SCI USA, V116, P10824, DOI 10.1073/pnas.1901572116
   Kondo J, 2019, CELLS-BASEL, V8, DOI 10.3390/cells8050470
   Kruczek K, 2021, STEM CELL REP, V16, P252, DOI 10.1016/j.stemcr.2020.12.018
   Kruczek K, 2017, STEM CELL REP, V8, P1659, DOI 10.1016/j.stemcr.2017.04.030
   Kuwahara A, 2017, METHODS MOL BIOL, V1597, P17, DOI 10.1007/978-1-4939-6949-4_2
   Kuwahara A, 2015, NAT COMMUN, V6, DOI 10.1038/ncomms7286
   Lamba DA, 2006, P NATL ACAD SCI USA, V103, P12769, DOI 10.1073/pnas.0601990103
   Lamba DA, 2010, PLOS ONE, V5, DOI 10.1371/journal.pone.0008763
   Leaver SG, 2006, GENE THER, V13, P1328, DOI 10.1038/sj.gt.3302791
   Leong YC, 2022, STEM CELL REP, V17, P2421, DOI 10.1016/j.stemcr.2022.09.006
   Leung A, 2022, STEM CELL REP, V17, P2187, DOI 10.1016/j.stemcr.2022.08.005
   Li GL, 2019, FRONT MOL NEUROSCI, V12, DOI 10.3389/fnmol.2019.00212
   Lin B, 2020, INVEST OPHTH VIS SCI, V61, DOI 10.1167/iovs.61.11.34
   Liu H, 2021, STAR PROTOC, V2, DOI 10.1016/j.xpro.2021.100444
   Liu W, 2000, DEVELOPMENT, V127, P3237
   Liu ZP, 2021, STEM CELL REP, V16, P237, DOI 10.1016/j.stemcr.2020.12.007
   Luo ZM, 2021, ACTA BIOMATER, V134, P289, DOI 10.1016/j.actbio.2021.07.040
   Maeder ML, 2019, NAT MED, V25, P229, DOI 10.1038/s41591-018-0327-9
   Mattapally S, 2018, J AM HEART ASSOC, V7, DOI 10.1161/JAHA.118.010239
   McClements ME, 2022, TRANSL VIS SCI TECHN, V11, DOI 10.1167/tvst.11.4.3
   McGill MR, 2012, TOXICOL APPL PHARM, V264, P387, DOI 10.1016/j.taap.2012.08.015
   McLelland BT, 2018, INVEST OPHTH VIS SCI, V59, P2586, DOI 10.1167/iovs.17-23646
   Menuchin-Lasowski Y, 2022, STEM CELL REP, V17, P789, DOI 10.1016/j.stemcr.2022.02.015
   Meyer JS, 2011, STEM CELLS, V29, P1206, DOI 10.1002/stem.674
   Meyer JS, 2009, P NATL ACAD SCI USA, V106, P16698, DOI 10.1073/pnas.0905245106
   Mohar I, 2014, REDOX BIOL, V2, P377, DOI 10.1016/j.redox.2014.01.008
   Mullin NK, 2021, PROG RETIN EYE RES, V83, DOI 10.1016/j.preteyeres.2020.100918
   Nakano T, 2012, CELL STEM CELL, V10, P771, DOI 10.1016/j.stem.2012.05.009
   Nakao N, 2000, J NEUROSURG, V92, P659, DOI 10.3171/jns.2000.92.4.0659
   Neves J, 2016, SCIENCE, V353, DOI 10.1126/science.aaf3646
   Norrie JL, 2021, NAT COMMUN, V12, DOI 10.1038/s41467-021-24781-7
   Oswald J, 2021, MOL THER-METH CLIN D, V21, P180, DOI 10.1016/j.omtm.2021.03.004
   Ovando-Roche P, 2018, STEM CELL RES THER, V9, DOI 10.1186/s13287-018-0907-0
   Pearson RA, 2010, CELL TRANSPLANT, V19, P487, DOI 10.3727/096368909X486057
   Petrus-Reurer S, 2020, STEM CELL REP, V14, P648, DOI 10.1016/j.stemcr.2020.02.006
   Rabesandratana O, 2020, FRONT CELL DEV BIOL, V8, DOI 10.3389/fcell.2020.585675
   Regent F, 2022, FRONT CELL NEUROSCI, V16, DOI 10.3389/fncel.2022.878351
   Reh TA, 2010, METHODS MOL BIOL, V636, P139, DOI 10.1007/978-1-60761-691-7_9
   Reichel FFL, 2021, OPHTHALMOL SCI, V1, DOI 10.1016/j.xops.2021.100050
   Reichman S, 2017, STEM CELLS, V35, P1176, DOI 10.1002/stem.2586
   Ren RT, 2012, INVEST OPHTH VIS SCI, V53, P1003, DOI 10.1167/iovs.11-8484
   Ribeiro J, 2021, CELL REP, V35, DOI 10.1016/j.celrep.2021.109022
   Ripolles-Garcia A, 2022, STEM CELL REP, V17, P1824, DOI 10.1016/j.stemcr.2022.06.009
   Rodrigues A, 2022, NPJ REGEN MED, V7, DOI 10.1038/s41536-022-00235-6
   Rozanska A, 2022, STEM CELL TRANSL MED, V11, P415, DOI 10.1093/stcltm/szac008
   Santos-Ferreira T, 2016, INVEST OPHTH VIS SCI, V57, P3509, DOI 10.1167/iovs.16-19087
   Shirai H, 2016, P NATL ACAD SCI USA, V113, pE81, DOI 10.1073/pnas.1512590113
   Singh RK, 2020, J TISSUE ENG REGEN M, V14, P388, DOI 10.1002/term.2997
   Sridhar A, 2020, CELL REP, V30, P1644, DOI 10.1016/j.celrep.2020.01.007
   Stern J, 2015, EXP BIOL MED, V240, P1079, DOI 10.1177/1535370215587530
   Su T, 2022, FRONT BIOENG BIOTECH, V10, DOI 10.3389/fbioe.2022.939774
   Suh S, 2021, NAT BIOMED ENG, V5, DOI 10.1038/s41551-020-00632-6
   Suzuki N, 2012, NEUROSCI LETT, V509, P116, DOI 10.1016/j.neulet.2011.12.055
   Suzuki T, 2003, BIOCHEM BIOPH RES CO, V309, P843, DOI 10.1016/j.bbrc.2003.08.076
   Thomas BB, 2021, FRONT NEUROSCI-SWITZ, V15, DOI 10.3389/fnins.2021.752958
   Thomas ED, 2022, DEV CELL, V57, P820, DOI 10.1016/j.devcel.2022.02.018
   Tomita M, 2006, STEM CELLS, V24, P2270, DOI 10.1634/stemcells.2005-0507
   Tucker BA, 2011, P NATL ACAD SCI USA, V108, pE569, DOI 10.1073/pnas.1108918108
   Tucker BA, 2011, PLOS ONE, V6, DOI 10.1371/journal.pone.0018992
   Tyson JA, 2014, TRENDS NEUROSCI, V37, P169, DOI 10.1016/j.tins.2014.01.003
   Vaajasaari H, 2011, MOL VIS, V17, P558
   Van Hoffelen SJ, 2003, INVEST OPHTH VIS SCI, V44, P426, DOI 10.1167/iovs.02-0269
   VanderWall KB, 2020, STEM CELL REP, V15, P52, DOI 10.1016/j.stemcr.2020.05.009
   VanderWall KB, 2019, STEM CELL REP, V12, P201, DOI 10.1016/j.stemcr.2018.12.010
   Vargesson N, 2015, BIRTH DEFECTS RES C, V105, P140, DOI 10.1002/bdrc.21096
   Völkner M, 2022, NAT COMMUN, V13, DOI 10.1038/s41467-022-33848-y
   Wang L, 2018, CELL REP, V22, P2601, DOI 10.1016/j.celrep.2018.01.075
   Wang ST, 2019, STEM CELLS DEV, V28, P258, DOI 10.1089/scd.2018.0076
   West EL, 2008, EXP EYE RES, V86, P601, DOI 10.1016/j.exer.2008.01.004
   West EL, 2012, CELL TRANSPLANT, V21, P871, DOI 10.3727/096368911X623871
   Xu HG, 2019, CELL STEM CELL, V24, P566, DOI 10.1016/j.stem.2019.02.005
   Yue FM, 2010, BIOCHEM BIOPH RES CO, V394, P877, DOI 10.1016/j.bbrc.2010.03.008
   Zarbin M, 2019, STEM CELL TRANSL MED, V8, P466, DOI 10.1002/sctm.18-0282
   Zeng YX, 2021, FRONT CELL DEV BIOL, V9, DOI 10.3389/fcell.2021.607341
   Zhong XF, 2014, NAT COMMUN, V5, DOI 10.1038/ncomms5047
   Zhou J, 2021, SCI REP-UK, V11, DOI 10.1038/s41598-021-00542-w
   Zhu J, 2017, CELL STEM CELL, V20, P374, DOI 10.1016/j.stem.2016.11.019
   Zou T, 2019, NAT COMMUN, V10, DOI 10.1038/s41467-019-08961-0
NR 130
TC 9
Z9 11
U1 1
U2 6
PU SPRINGER INTERNATIONAL PUBLISHING AG
PI CHAM
PA GEWERBESTRASSE 11, CHAM, CH-6330, SWITZERLAND
SN 0171-2004
BN 978-3-031-42351-2; 978-3-031-42349-9; 978-3-031-42348-2
J9 HANDB EXP PHARMACOL
JI Handb. Exp. Pharmacol.
PY 2023
VL 281
BP 157
EP 187
DI 10.1007/164_2023_691
D2 10.1007/978-3-031-42349-9
PG 31
WC Medicine, Research & Experimental; Neurosciences; Pharmacology &
   Pharmacy
WE Book Citation Index – Science (BKCI-S)
SC Research & Experimental Medicine; Neurosciences & Neurology;
   Pharmacology & Pharmacy
GA BX3NL
UT WOS:001283281500008
PM 37608005
OA Green Submitted
DA 2026-02-11
ER

PT J
AU Saito, S
   Hiemori, K
   Kiyoi, K
   Tateno, H
AF Saito, Sayoko
   Hiemori, Keiko
   Kiyoi, Kayo
   Tateno, Hiroaki
TI Glycome analysis of extracellular vesicles derived from human induced
   pluripotent stem cells using lectin microarray
SO SCIENTIFIC REPORTS
LA English
DT Article
ID PODOCALYXIN; SPECIFICITY; TRA-1-60; PROBE
AB Glycans are one of the major building blocks of extracellular vesicles (EVs). However, their roles and applications have not been completely explored. Here, we analyzed the glycome of EVs derived from human induced pluripotent stem cells (hiPSCs) using high-density lectin microarray. The glycan profiles of hiPSC-derived EVs were different from those of non-hiPSC-derived EVs. Moreover, rBC2LCN that shows specific binding to hiPSCs, showed strong specificity for hiPSC-derived EVs but not non-hiPSCsderived EVs. Further, other hiPSC-specific probes, such as anti-TRA-1-60, anti-SSEA4, and anti-R-10G, exhibited specific, but weaker binding to hiPSC-derived EVs than rBC2LCN. We then developed a sandwich assay using rBC2LCN and a phosphatidylserine receptor, Tim4, to specifically detect hiPSCderived EVs. The Tim4-rBC2LCN sandwich assay allowed for specific detection of hiPSC-derived EVs but not non-hiPSC-derived EVs, indicating that rBC2LCN could also be used for the specific detection of hiPSC-derived EVs. Together, our findings demonstrate that the characteristic glycan signature of hiPSCs are retained by EVs derived from them. The EV glycome could be novel targets for the identification and characterization of stem cells for use in regenerative medicine.
C1 [Saito, Sayoko; Hiemori, Keiko; Kiyoi, Kayo; Tateno, Hiroaki] Natl Inst Adv Ind Sci & Technol, Biotechnol Res Inst Drug Discovery BRD, Tsukuba Cent 2,1-1-1 Umezono, Tsukuba, Ibaraki 3058568, Japan.
C3 National Institute of Advanced Industrial Science & Technology (AIST)
RP Tateno, H (corresponding author), Natl Inst Adv Ind Sci & Technol, Biotechnol Res Inst Drug Discovery BRD, Tsukuba Cent 2,1-1-1 Umezono, Tsukuba, Ibaraki 3058568, Japan.
EM h-tateno@aist.go.jp
RI Tateno, Hiroaki/M-5932-2019
OI Tateno, Hiroaki/0000-0003-3006-1659
FU JST CREST, Japan [JPMJCR17H2]; Grants-in-Aid for Scientific Research
   [16H05071] Funding Source: KAKEN
FX We thank Ms. Jinko Murakami for technical assistance to produce lectin
   microarrays and Drs. Asako Shimoda and Kazunari Akiyoshi for analyzing
   the particle sizes of the purified EVs. 201B7 hiPSCs, Yub621c, Yub622,
   and Yub625 were provided by the RIKEN BRC through the National
   Bio-Resource Project of the MEXT, Japan. This work was partially
   supported by JST CREST Grant Number JPMJCR17H2, Japan.
CR Andreu Z, 2014, FRONT IMMUNOL, V5, DOI 10.3389/fimmu.2014.00442
   EL Andaloussi S, 2013, NAT REV DRUG DISCOV, V12, P348, DOI 10.1038/nrd3978
   Gerlach JQ, 2016, MOL BIOSYST, V12, P1071, DOI 10.1039/c5mb00835b
   György B, 2011, CELL MOL LIFE SCI, V68, P2667, DOI 10.1007/s00018-011-0689-3
   Hasehira K, 2012, MOL CELL PROTEOMICS, V11, P1913, DOI 10.1074/mcp.M112.020586
   Hirabayashi J, 2013, CHEM SOC REV, V42, P4443, DOI 10.1039/c3cs35419a
   Kawabe K, 2013, GLYCOBIOLOGY, V23, P322, DOI 10.1093/glycob/cws159
   Krishnamoorthy L, 2009, NAT CHEM BIOL, V5, P244, DOI 10.1038/nchembio.151
   Muramatsu T, 2004, GLYCOCONJUGATE J, V21, P41, DOI 10.1023/B:GLYC.0000043746.77504.28
   Nakagawa M, 2008, NAT BIOTECHNOL, V26, P101, DOI 10.1038/nbt1374
   Nakai W, 2016, SCI REP-UK, V6, DOI 10.1038/srep33935
   Nakao H., 2017, GLYCOCONJ J
   Natunen S, 2011, GLYCOBIOLOGY, V21, P1125, DOI 10.1093/glycob/cwq209
   Onuma Y, 2013, BIOCHEM BIOPH RES CO, V431, P524, DOI 10.1016/j.bbrc.2013.01.025
   Saito S, 2010, LECT NOTES OPER RES, V13, P381
   Schopperle WM, 2007, STEM CELLS, V25, P723, DOI 10.1634/stemcells.2005-0597
   Shimoda A, 2017, BIOCHEM BIOPH RES CO, V491, P701, DOI 10.1016/j.bbrc.2017.07.126
   Sulák O, 2010, STRUCTURE, V18, P59, DOI 10.1016/j.str.2009.10.021
   Takahashi K, 2007, CELL, V131, P861, DOI 10.1016/j.cell.2007.11.019
   Tateno H, 2015, STEM CELL REP, V4, P811, DOI 10.1016/j.stemcr.2015.02.016
   Tateno H, 2014, SCI REP-UK, V4, DOI 10.1038/srep04069
   Tateno H, 2013, STEM CELL TRANSL MED, V2, P265, DOI 10.5966/sctm.2012-0154
   Tateno H, 2011, J BIOL CHEM, V286, P20345, DOI 10.1074/jbc.M111.231274
   Varki A, 2017, GLYCOBIOLOGY, V27, P3, DOI 10.1093/glycob/cww086
NR 24
TC 30
Z9 33
U1 1
U2 22
PU NATURE PORTFOLIO
PI BERLIN
PA HEIDELBERGER PLATZ 3, BERLIN, 14197, GERMANY
SN 2045-2322
J9 SCI REP-UK
JI Sci Rep
PD MAR 5
PY 2018
VL 8
AR 3997
DI 10.1038/s41598-018-22450-2
PG 9
WC Multidisciplinary Sciences
WE Science Citation Index Expanded (SCI-EXPANDED)
SC Science & Technology - Other Topics
GA FY0ZI
UT WOS:000426540800030
PM 29507392
OA Green Submitted, gold
DA 2026-02-11
ER

PT J
AU Saito, S
   Tanaka, M
   Tatematsu, S
   Okochi, M
AF Saito, Shogo
   Tanaka, Masayoshi
   Tatematsu, Soichiro
   Okochi, Mina
TI Peptide-modified substrate enhances cell migration and migrasome
   formation
SO MATERIALS SCIENCE AND ENGINEERING C-MATERIALS FOR BIOLOGICAL
   APPLICATIONS
LA English
DT Article
DE Migrasome; Migration; Cell penetrating peptide; Extracellular vesicle
ID EXTRACELLULAR VESICLES; DRUG-DELIVERY; RGD; FIBRONECTIN; ADHESION;
   NANOPARTICLES; DETACHMENT; BINDING; DESIGN
AB Extracellular vesicles (EVs) are cell-to-cell communication tools. Migrasomes are recently discovered microscale EVs formed at the rear ends of migrating cells, and thus are suggested to be involved in communicating with neighboring cells. In cell culture, peptide scaffolds on substrates have been used to demonstrate cellular function for regenerative medicine. In this study, we evaluated peptide scaffolds, including cell penetrating, virus fusion, and integrin-binding peptides, for their potential to enable the formation of migrasome-like vesicles. Through structural and functional analyses, we confirmed that the EVs formed on these peptide-modified substrates were migrasomes. We further noted that the peptide interface comprising cell-penetrating peptides (pVEC and R9) and virus fusion peptide (SIV) have superior properties for enabling cell migration and migrasome formation than fibronectin protein, integrin-binding peptide (RGD), or bare substrate. This is the first report of migrasome formation on peptide-modified substrates. Additionally, the combination of 95% RGD and 5% pVEC peptides provided a functional interface for effective migrasome formation and desorption of cells from the substrate via a simple ethylenediaminetetraacetic acid treatment. These results provide a functional substrate for the enhancement of migrasome formation and functional analysis.
C1 [Saito, Shogo; Tanaka, Masayoshi; Tatematsu, Soichiro; Okochi, Mina] Tokyo Inst Technol, Dept Chem Sci & Engn, Tokyo, Japan.
C3 Institute of Science Tokyo; Tokyo Institute of Technology
RP Okochi, M (corresponding author), Tokyo Inst Technol, Dept Chem Sci & Engn, Meguro Ku, 2-12-1 O Okayama, Tokyo 1528552, Japan.
EM okochi.m.aa@m.titech.ac.jp
RI Tanaka, Masayoshi/O-5259-2018
OI Tanaka, Masayoshi/0000-0002-4701-5352; Saito, Shogo/0009-0002-1263-8303
FU Ministry of Education, Culture, Sports, Science and Technology, Japan
   [18H01795, 18K18970, 18K04848, 21H01726, 21H01725]; Cross-Ministerial
   Strategic Innovation Promotion Program (SIP); Cabinet Office, Government
   of Japan; AMED [JP21zf0127004]; Grants-in-Aid for Scientific Research
   [18K04848, 18H01795, 18K18970, 21H01726, 21H01725] Funding Source: KAKEN
FX This work was supported by a Grant-in-Aid for Scientific Research from
   the Ministry of Education, Culture, Sports, Science and Technology,
   Japan [grant numbers 18H01795, 18K18970, 18K04848, 21H01726, 21H01725] ;
   the Cross-Ministerial Strategic Innovation Promotion Program (SIP) , and
   the Cabinet Office, Government of Japan. This work was partially
   supported by the AMED Grant Number JP21zf0127004.
CR Chockalingam K, 2007, PROTEIN ENG DES SEL, V20, P155, DOI 10.1093/protein/gzm008
   Etayash H, 2014, ACS APPL MATER INTER, V6, P1131, DOI 10.1021/am404729c
   Fang RH, 2014, NANO LETT, V14, P2181, DOI 10.1021/nl500618u
   Fong D, 2017, BIOCHEM BIOPH RES CO, V484, P656, DOI 10.1016/j.bbrc.2017.01.171
   Fu JL, 2011, PLOS ONE, V6, DOI 10.1371/journal.pone.0018692
   Fung SY, 2011, ADV FUNCT MATER, V21, P2456, DOI 10.1002/adfm.201002497
   Garg A, 2014, CYTOTHERAPY, V16, P545, DOI 10.1016/j.jcyt.2013.10.003
   Gorgun C, 2021, BIOMATERIALS, V269, DOI 10.1016/j.biomaterials.2020.120633
   György B, 2011, CELL MOL LIFE SCI, V68, P2667, DOI 10.1007/s00018-011-0689-3
   Hamley IW, 2011, SOFT MATTER, V7, P4122, DOI 10.1039/c0sm01218a
   Höög JL, 2015, J EXTRACELL VESICLES, V4, DOI 10.3402/jev.v4.28680
   Hu JM, 2018, BIOMATERIALS, V183, P20, DOI 10.1016/j.biomaterials.2018.08.038
   Huang JH, 2009, NANO LETT, V9, P1111, DOI 10.1021/nl803548b
   Huang YW, 2019, NAT CELL BIOL, V21, P991, DOI 10.1038/s41556-019-0367-5
   HUMPHRIES MJ, 1986, J CELL BIOL, V103, P2637, DOI 10.1083/jcb.103.6.2637
   Jiang D, 2019, NAT CELL BIOL, V21, P966, DOI 10.1038/s41556-019-0358-6
   Jiao HF, 2021, CELL, V184, P2896, DOI 10.1016/j.cell.2021.04.027
   Kosaka N, 2016, J CLIN INVEST, V126, P1163, DOI 10.1172/JCI81130
   Lebaron RG, 2000, TISSUE ENG, V6, P85, DOI 10.1089/107632700320720
   Leroyer AS, 2008, J INTERN MED, V263, P528, DOI 10.1111/j.1365-2796.2008.01957.x
   Li MT, 2020, MAT SCI ENG C-MATER, V109, DOI 10.1016/j.msec.2019.110508
   Li PY, 2019, ACS APPL MATER INTER, V11, P20670, DOI 10.1021/acsami.9b04079
   Liu Q, 2020, BIOMATERIALS, V263, DOI 10.1016/j.biomaterials.2020.120327
   Liu Y, 2020, KIDNEY DIS-BASEL, V6, P422, DOI 10.1159/000511504
   Ma L, 2015, CELL RES, V25, P24, DOI 10.1038/cr.2014.135
   Mariman ECM, 2010, CELL MOL LIFE SCI, V67, P1277, DOI 10.1007/s00018-010-0263-4
   Muniandy K, 2018, EVID-BASED COMPL ALT, V2018, DOI 10.1155/2018/3142073
   Oberringer M, 2007, BIOL CELL, V99, P197, DOI 10.1042/BC20060116
   Okochi M, 2008, BIOCHEM BIOPH RES CO, V371, P85, DOI 10.1016/j.bbrc.2008.04.019
   PIERSCHBACHER MD, 1984, NATURE, V309, P30, DOI 10.1038/309030a0
   Ruoslahti E, 1996, ANNU REV CELL DEV BI, V12, P697, DOI 10.1146/annurev.cellbio.12.1.697
   Shin H, 2003, BIOMATERIALS, V24, P4353, DOI 10.1016/S0142-9612(03)00339-9
   Shinde A, 2021, CELLS-BASEL, V10, DOI 10.3390/cells10030577
   Tanaka M, 2020, INT J MOL SCI, V21, DOI 10.3390/ijms21072377
   Tanaka M, 2018, RSC ADV, V8, P8795, DOI 10.1039/c7ra12302g
   Tao SC, 2017, INT J BIOL SCI, V13, P828, DOI 10.7150/ijbs.19776
   Tatematsu S, 2021, BIOCHEM ENG J, V170, DOI 10.1016/j.bej.2021.107988
   Wang Z, 2021, MAT SCI ENG C-MATER, V123, DOI 10.1016/j.msec.2021.111981
   Wu DN, 2017, CELL RES, V27, P1397, DOI 10.1038/cr.2017.108
   Wynn TA, 2008, J PATHOL, V214, P199, DOI 10.1002/path.2277
   Xu HW, 2017, ACS APPL MATER INTER, V9, P30510, DOI 10.1021/acsami.7b10094
   Yamada M, 2013, CELL ADHES MIGR, V7, P304, DOI 10.4161/cam.25041
   Yoon SH, 2011, BIOMATERIALS, V32, P7286, DOI 10.1016/j.biomaterials.2011.05.077
   Zhen ZP, 2013, ACS NANO, V7, P4830, DOI 10.1021/nn305791q
   Zuidscherwoude M, 2015, SCI REP-UK, V5, DOI 10.1038/srep12201
NR 45
TC 21
Z9 23
U1 6
U2 64
PU ELSEVIER
PI AMSTERDAM
PA RADARWEG 29, 1043 NX AMSTERDAM, NETHERLANDS
SN 0928-4931
EI 1873-0191
J9 MAT SCI ENG C-MATER
JI Mater. Sci. Eng. C-Mater. Biol. Appl.
PD DEC
PY 2021
VL 131
AR 112495
DI 10.1016/j.msec.2021.112495
EA OCT 2021
PG 9
WC Materials Science, Biomaterials
WE Science Citation Index Expanded (SCI-EXPANDED)
SC Materials Science
GA WW6SJ
UT WOS:000718043500004
PM 34857281
DA 2026-02-11
ER

PT J
AU Ko, KW
   Park, SY
   Lee, EH
   Yoo, YI
   Kim, DS
   Kim, JY
   Kwon, TG
   Han, DK
AF Ko, Kyoung-Won
   Park, So-Yeon
   Lee, Eun Hye
   Yoo, Yong-In
   Kim, Da-Seul
   Kim, Jun Yong
   Kwon, Tae Gyun
   Han, Dong Keun
TI Integrated Bioactive Scaffold with Polydeoxyribonucleotide and
   Stem-Cell-Derived Extracellular Vesicles for Kidney Regeneration
SO ACS NANO
LA English
DT Article
DE kidney regeneration; PLGA scaffold; MH; decellularized kidney ECM; PDRN;
   primed MSC-derived EVs
ID TISSUE REGENERATION; TNF-ALPHA; DISEASE; PLGA; ANGIOGENESIS;
   INFLAMMATION; ACTIVATION; RECEPTORS; FIBROSIS; REVERSE
AB Kidney tissue engineering and regeneration approaches offer great potential for chronic kidney disease treatment, but kidney tissue complexity imposes an additional challenge in applying regenerative medicine for renal tissue regeneration. In this study, a porous pneumatic microextrusion (PME) composite scaffold consisting of poly(lactic-co-glycolic acid) (PLGA, P), magnesium hydroxide (MH, M), and decellularized porcine kidney extracellular matrix (kECM, E) is functionalized with bioactive compounds, polydeoxyribonucleotide (PDRN), and tumour necrosis factor-alpha (TNF-alpha)/interferon-gamma (IFN-gamma)-primed mesenchymal stem-cell-derived extracellular vesicles (TI-EVs) to improve the regeneration and maintenance of a functional kidney tissue. The combination of PDRN and TI-EVs showed a significant synergistic effect in regenerative processes including cellular proliferation, angiogenesis, fibrosis, and inflammation. In addition, the PME/PDRN/TI-EV scaffold induced an effective glomerular regeneration and restoration of kidney function compared to the existing PME scaffold in a partial nephrectomy mouse model. Therefore, such an integrated bioactive scaffold that combines biochemical cues from PDRN and TI-EVs and biophysical cues from a porous PLGA scaffold containing MH and kECM can be used as an advanced tissue engineering platform for kidney tissue regeneration.
C1 [Ko, Kyoung-Won; Park, So-Yeon; Yoo, Yong-In; Kim, Da-Seul; Kim, Jun Yong; Han, Dong Keun] CHA Univ, Coll Life Sci, Dept Biomed Sci, Seongnam 13488, Gyeonggi Do, South Korea.
   [Park, So-Yeon] Korea Univ, Coll Life Sci & Biotechnol, Div Biotechnol, Seoul 02841, South Korea.
   [Lee, Eun Hye; Kwon, Tae Gyun] Kyungpook Natl Univ, Sch Med, Dept Urol, Daegu 41944, South Korea.
C3 Pochon Cha University; Korea University; Kyungpook National University
   (KNU)
RP Han, DK (corresponding author), CHA Univ, Coll Life Sci, Dept Biomed Sci, Seongnam 13488, Gyeonggi Do, South Korea.
EM dkhan@cha.ac.kr
RI Kim, Da-Seul/JGD-5215-2023; KIM, JUN YONG/MBG-4766-2025
OI Kim, Da-Seul/0000-0002-6281-0434; KIM, JUN YONG/0000-0001-8659-6623
FU Basic Science Research Program [2020R1A2B5B03002344, 2021R1C1C2012498];
   National Research Foundation of Korea - Ministry of Science and ICT
   (MSIT) [2018M3A9E2024579]; Korea Health Industry Development Institute
   (KHIDI) - Ministry of Health Welfare [HI18C0089]; Korea Medical Device
   Development Fund - Korea government (Ministry of Science and ICT),
   Republic of Korea [202011A05-05]; Korea Medical Device Development Fund
   - Korea government (Ministry of Trade, Industry and Energy), Republic of
   Korea [202011A05-05]; Korea Medical Device Development Fund - Korea
   government (Ministry of Health & Welfare, Republic of Korea), Republic
   of Korea [202011A05-05]; Korea Medical Device Development Fund - Korea
   government (Ministry of Food and Drug Safety), Republic of Korea,
   Republic of Korea [202011A05-05]
FX This work was supported by Basic Science Research Program
   (2020R1A2B5B03002344 and 2021R1C1C2012498) and Bio & Medical Technology
   Development Program (2018M3A9E2024579) through the National Research
   Foundation of Korea funded by the Ministry of Science and ICT (MSIT), a
   grant of the Korea Health Technology R&D Project (HI18C0089) through the
   Korea Health Industry Development Institute (KHIDI) funded by the
   Ministry of Health & Welfare, and the Korea Medical Device Development
   Fund grant funded by the Korea government (the Ministry of Science and
   ICT, the Ministry of Trade, Industry and Energy, the Ministry of Health
   & Welfare, Republic of Korea, the Ministry of Food and Drug Safety)
   (202011A05-05), Republic of Korea.
CR Babaei S, 2003, AM J PATHOL, V162, P1927, DOI 10.1016/S0002-9440(10)64326-X
   Bertram JF, 2011, PEDIATR NEPHROL, V26, P1529, DOI 10.1007/s00467-011-1843-8
   Chiu LLY, 2010, BIOMATERIALS, V31, P226, DOI 10.1016/j.biomaterials.2009.09.039
   Choi S, 2009, STEM CELLS DEV, V18, P521, DOI 10.1089/scd.2008.0097
   Crupi A, 2015, EUR J IMMUNOL, V45, P3222, DOI 10.1002/eji.201545818
   Dashnyam K, 2019, BIOMATER SCI-UK, V7, P5221, DOI 10.1039/c9bm01103j
   Do AV, 2015, ADV HEALTHC MATER, V4, P1742, DOI 10.1002/adhm.201500168
   François M, 2012, MOL THER, V20, P187, DOI 10.1038/mt.2011.189
   Galeano M, 2008, WOUND REPAIR REGEN, V16, P208, DOI 10.1111/j.1524-475X.2008.00361.x
   Garcia GE, 2011, KIDNEY INT, V80, P378, DOI 10.1038/ki.2011.101
   Goodarzi H, 2019, TISSUE ENG REGEN MED, V16, P237, DOI 10.1007/s13770-019-00184-0
   Gordon S, 2010, IMMUNITY, V32, P593, DOI 10.1016/j.immuni.2010.05.007
   Grafahrend D, 2011, NAT MATER, V10, P67, DOI 10.1038/NMAT2904
   Gupta S, 2000, KIDNEY INT, V58, P1389, DOI 10.1046/j.1523-1755.2000.00301.x
   Haskó G, 2008, J LEUKOCYTE BIOL, V83, P447, DOI 10.1189/jlb.0607359
   Huling J, 2019, ACTA BIOMATER, V95, P328, DOI 10.1016/j.actbio.2019.04.001
   Janvier K, 2005, MOL BIOL CELL, V16, P4231, DOI 10.1091/mbc.E05-03-0213
   Jha V, 2013, LANCET, V382, P260, DOI 10.1016/S0140-6736(13)60687-X
   Kapoor DN, 2015, THER DELIV, V6, P41, DOI [10.4155/TDE.14.91, 10.4155/tde.14.91]
   Kim KJ, 2019, TISSUE ENG REGEN MED, V16, P395, DOI 10.1007/s13770-019-00195-x
   Kim MS, 2007, BIOMATERIALS, V28, P5137, DOI 10.1016/j.biomaterials.2007.08.014
   Lee SJ, 2018, STEM CELL TRANSL MED, V7, P241, DOI 10.1002/sctm.16-0361
   Levey AS, 2005, KIDNEY INT, V67, P2089, DOI 10.1111/j.1523-1755.2005.00365.x
   Li M, 2015, J PATHOL, V235, P731, DOI 10.1002/path.4484
   Lih E, 2019, ACS CENTRAL SCI, V5, P458, DOI 10.1021/acscentsci.8b00812
   Lih E, 2018, ACS NANO, V12, P6917, DOI 10.1021/acsnano.8b02365
   Lih E, 2016, ACS APPL MATER INTER, V8, P21145, DOI 10.1021/acsami.6b03771
   Lovisa S, 2015, NAT MED, V21, P998, DOI 10.1038/nm.3902
   Montesinos MC, 2002, AM J PATHOL, V160, P2009, DOI 10.1016/S0002-9440(10)61151-0
   Nangaku M, 2006, J AM SOC NEPHROL, V17, P17, DOI 10.1681/ASN.2005070757
   Peired AJ, 2016, STEM CELLS INT, V2016, DOI 10.1155/2016/4798639
   Prasanna SJ, 2010, PLOS ONE, V5, DOI [10.1371/journal.pone.0009016, 10.1371/journal.pone.0014189]
   Rostand SG, 1999, KIDNEY INT, V56, P383, DOI 10.1046/j.1523-1755.1999.00575.x
   Rous BA, 2002, MOL BIOL CELL, V13, P1071, DOI 10.1091/mbc.01-08-0409
   Salg GA, 2019, J TISSUE ENG, V10, DOI 10.1177/2041731419884708
   Tan RJ, 2014, KIDNEY INT SUPPL, V4, P84, DOI 10.1038/kisup.2014.16
   Grande MT, 2015, NAT MED, V21, P989, DOI 10.1038/nm.3901
   Thellung S, 1999, LIFE SCI, V64, P1661, DOI 10.1016/S0024-3205(99)00104-6
   Vitzthum H, 2004, KIDNEY INT, V65, P1180, DOI 10.1111/j.1523-1755.2004.00490.x
   Wu CC, 2012, CELL IMMUNOL, V273, P30, DOI 10.1016/j.cellimm.2011.11.009
   Yegutkin GG, 2008, BBA-MOL CELL RES, V1783, P673, DOI 10.1016/j.bbamcr.2008.01.024
   Zhang YW, 2003, P NATL ACAD SCI USA, V100, P12718, DOI 10.1073/pnas.2135113100
NR 42
TC 71
Z9 74
U1 6
U2 60
PU AMER CHEMICAL SOC
PI WASHINGTON
PA 1155 16TH ST, NW, WASHINGTON, DC 20036 USA
SN 1936-0851
EI 1936-086X
J9 ACS NANO
JI ACS Nano
PD APR 27
PY 2021
VL 15
IS 4
BP 7575
EP 7585
DI 10.1021/acsnano.1c01098
EA MAR 2021
PG 11
WC Chemistry, Multidisciplinary; Chemistry, Physical; Nanoscience &
   Nanotechnology; Materials Science, Multidisciplinary
WE Science Citation Index Expanded (SCI-EXPANDED)
SC Chemistry; Science & Technology - Other Topics; Materials Science
GA RU9CE
UT WOS:000645436800141
PM 33724774
DA 2026-02-11
ER

PT J
AU Makarevich, PI
   Efimenko, AY
   Tkachuk, VA
AF Makarevich, P. I.
   Efimenko, A. Yu.
   Tkachuk, V. A.
TI Biochemical Regulation of Regenerative Processes by Growth Factors and
   Cytokines: Basic Mechanisms and Relevance for Regenerative Medicine
SO BIOCHEMISTRY-MOSCOW
LA English
DT Review
DE regenerative medicine; stem cell; growth factor; cytokine; intracellular
   signaling; receptor tyrosine kinase
ID MESENCHYMAL STEM-CELLS; HEART REGENERATION; TYROSINE KINASE;
   GENE-THERAPY; RECEPTOR; EXPRESSION; PATHWAYS; DEDIFFERENTIATION;
   DIFFERENTIATION; HOMEOSTASIS
AB Regenerative medicine that had emerged as a scientific and medical discipline at end of 20th century uses cultured cells and tissue-engineered structures for transplantation into human body to restore lost or damaged organs. However, practical achievements in this field are far from the promising results obtained in laboratory experiments. Searching for new directions has made apparent that successful solution of practical problems is impossible without understanding the fundamental principles of the regulation of development, renewal, and regeneration of human tissues. These aspects have been extensively investigated by cell biologists, physiologists, and biochemists working in a specific research area often referred to as regenerative biology. It is known that during regeneration, growth factors, cytokines, and hormones act beyond the regulation of individual cell functions, but rather activate specific receptor systems and control pivotal tissue repair processes, including cell proliferation and differentiation. These events require numerous coordinated stimuli and, therefore, are practically irreproducible using single proteins or low-molecular-weight compounds, i.e., cannot be directed by applying classical pharmacological approaches. Our review summarizes current concepts on the regulatory mechanisms of renewal and regeneration of human tissues with special attention to certain general biological and evolutionary aspects. We focus on the biochemical regulatory mechanisms of regeneration, in particular, the role of growth factors and cytokines and their receptor systems. In a separate section, we discussed practical approaches for activating regeneration using small molecules and stem cell secretome containing a broad repertoire of growth factors, cytokines, peptides, and extracellular vesicles.
C1 [Makarevich, P. I.; Efimenko, A. Yu.; Tkachuk, V. A.] Lomonosov Moscow State Univ, Inst Regenerat Med, Med Res & Educ Ctr, Moscow 119991, Russia.
   [Makarevich, P. I.; Efimenko, A. Yu.; Tkachuk, V. A.] Lomonosov Moscow State Univ, Fac Fundamental Med, Moscow 119991, Russia.
   [Tkachuk, V. A.] Natl Med Res Ctr Cardiol, Inst Expt Cardiol, Moscow 121552, Russia.
C3 Lomonosov Moscow State University; Lomonosov Moscow State University;
   National Medical Research Center of Cardiology
RP Makarevich, PI (corresponding author), Lomonosov Moscow State Univ, Inst Regenerat Med, Med Res & Educ Ctr, Moscow 119991, Russia.; Makarevich, PI (corresponding author), Lomonosov Moscow State Univ, Fac Fundamental Med, Moscow 119991, Russia.
EM pmakarevich@mc.msu.ru
RI Makarevich, Pavel/A-8157-2014; Tkachuk, Vsevolod/J-9357-2012; Efimenko,
   Anastasia/AAN-8692-2020
OI Makarevich, Pavel/0000-0001-8869-5190; Efimenko,
   Anastasia/0000-0002-0696-1369
FU Russian Science Foundation [19-75-30007]; Russian Federation for
   Governmental Support of Young Russian Scientists [MK-1068.2019.7]
FX The study was supported by the Russian Science Foundation (project
   19-75-30007; manuscript preparation and providing access to source
   materials) and Grant of the President of the Russian Federation for
   Governmental Support of Young Russian Scientists (MK-1068.2019.7; figure
   preparation).
CR Alberts B., 2007, Molecular Biology of the Cell, VFifth
   Aleksandrushkina NA, 2019, B EXP BIOL MED+, V167, P159, DOI 10.1007/s10517-019-04482-4
   Badat M, 2017, NEW ENGL J MED, V376, P2093, DOI 10.1056/NEJMc1704009
   Baertschiger RM, 2009, PLOS ONE, V4, DOI 10.1371/journal.pone.0006657
   Bang OY, 2019, FRONT NEUROL, V10, DOI 10.3389/fneur.2019.00211
   Barrientos S, 2014, WOUND REPAIR REGEN, V22, P569, DOI 10.1111/wrr.12205
   Beer RL, 2016, DEV BIOL, V413, P8, DOI 10.1016/j.ydbio.2016.02.027
   Bielefeld KA, 2013, CELL MOL LIFE SCI, V70, P2059, DOI 10.1007/s00018-012-1152-9
   BLEACHER JC, 1993, DERMATOL CLIN, V11, P677, DOI 10.1016/S0733-8635(18)30220-1
   Boldyreva MA, 2018, BIOMED PHARMACOTHER, V101, P682, DOI 10.1016/j.biopha.2018.02.138
   Brockes JR, 2008, ANNU REV CELL DEV BI, V24, P525, DOI 10.1146/annurev.cellbio.24.110707.175336
   Buonocore G, 2017, OXID MED CELL LONGEV, V2017, DOI 10.1155/2017/1094247
   BURRINGTON JD, 1971, J PEDIATR SURG, V6, P523, DOI 10.1016/0022-3468(71)90373-3
   Chacón-Martínez CA, 2018, DEVELOPMENT, V145, DOI 10.1242/dev.165399
   Christ GJ, 2013, PHARMACOL REV, V65, P1091, DOI 10.1124/pr.112.007393
   Clayton AHA, 2005, J BIOL CHEM, V280, P30392, DOI 10.1074/jbc.M504770200
   COHEN S, 1962, J BIOL CHEM, V237, P1555
   Cohen S, 2008, J BIOL CHEM, V283, P33793, DOI 10.1074/jbc.X800008200
   Conway K, 2006, WOUND REPAIR REGEN, V14, P2, DOI 10.1111/j.1743-6109.2005.00081.x
   Cosson S, 2015, STEM CELL TRANSL MED, V4, P156, DOI 10.5966/sctm.2014-0203
   Criscimanna A, 2011, GASTROENTEROLOGY, V141, P1451, DOI 10.1053/j.gastro.2011.07.003
   D'Arcangelo D, 2000, CIRC RES, V86, P312, DOI 10.1161/01.RES.86.3.312
   Discher DE, 2009, SCIENCE, V324, P1673, DOI 10.1126/science.1171643
   DOSTAL GH, 1993, SURG GYNECOL OBSTET, V176, P299
   Dunbar CE, 2018, SCIENCE, V359, P175, DOI 10.1126/science.aan4672
   Efimenko A, 2011, J TRANSL MED, V9, DOI 10.1186/1479-5876-9-10
   Efimenko AY, 2015, BIORESEARCH OPEN ACC, V4, P26, DOI 10.1089/biores.2014.0042
   Enes SR, 2017, SCI REP-UK, V7, DOI 10.1038/s41598-017-09127-y
   Evans RM, 2014, CELL, V157, P255, DOI 10.1016/j.cell.2014.03.012
   [Нимирицкий Pi.П. Nimiritsky P.P.], 2018, [Цитология, Cell and Tissue Biology, Tsitologiya], V60, P575, DOI 10.31116/tsitol.2018.08.01
   Fambrough D, 1999, CELL, V97, P727, DOI 10.1016/S0092-8674(00)80785-0
   FRANTZ FW, 1992, J PEDIATR SURG, V27, P945, DOI 10.1016/0022-3468(92)90537-H
   FRIEDMANN T, 1972, SCIENCE, V175, P949, DOI 10.1126/science.175.4025.949
   Gawriluk TR, 2016, NAT COMMUN, V7, DOI 10.1038/ncomms11164
   Goh LK, 2013, CSH PERSPECT BIOL, V5, DOI 10.1101/cshperspect.a017459
   Goss R.J., 1969, PRINCIPLES REGENERAT
   GOSS RJ, 1980, CLIN ORTHOP RELAT R, P270
   Green J, 2000, KIDNEY INT, V57, P2258, DOI 10.1046/j.1523-1755.2000.00086.x
   GRIGORIAN GY, 1989, J MOL CELL CARDIOL, V21, P119, DOI 10.1016/0022-2828(89)90846-8
   Guillot C, 2013, SCIENCE, V340, P1185, DOI 10.1126/science.1235249
   Himanen JP, 2003, TRENDS NEUROSCI, V26, P46, DOI 10.1016/S0166-2236(02)00005-X
   Huang PY, 2014, CELL STEM CELL, V14, P370, DOI 10.1016/j.stem.2014.01.003
   Hunter T, 2015, P NATL ACAD SCI USA, V112, P7877, DOI 10.1073/pnas.1508223112
   IHLE JN, 1995, NATURE, V377, P591, DOI 10.1038/377591a0
   Iismaa SE, 2018, NPJ REGEN MED, V3, DOI 10.1038/s41536-018-0044-5
   Jopling C, 2010, NATURE, V464, P606, DOI 10.1038/nature08899
   Kalinina NI, 2011, ACTA NATURAE, V3, P30, DOI 10.32607/20758251-2011-3-4-30-37
   Kalinina N, 2015, STEM CELL RES THER, V6, DOI 10.1186/s13287-015-0209-8
   Karagyaur M, 2015, BIOMED PHARMACOTHER, V74, P63, DOI 10.1016/j.biopha.2015.07.002
   Katz M, 2007, BBA-MOL CELL RES, V1773, P1161, DOI 10.1016/j.bbamcr.2007.01.002
   Kelaini S, 2014, STEM CELLS CLONING, V7, P19, DOI 10.2147/SCCAA.S38006
   Kim HS, 2012, J PROTEOME RES, V11, P839, DOI 10.1021/pr200682z
   King N, 2001, P NATL ACAD SCI USA, V98, P15032, DOI 10.1073/pnas.261477698
   King N, 2004, DEV CELL, V7, P313, DOI 10.1016/j.devcel.2004.08.010
   Klochendler A, 2012, DEV CELL, V23, P681, DOI 10.1016/j.devcel.2012.08.009
   Lane SW, 2014, NAT BIOTECHNOL, V32, P795, DOI 10.1038/nbt.2978
   LEVIMONTALCINI R, 1960, P NATL ACAD SCI USA, V46, P373, DOI 10.1073/pnas.46.3.373
   Makanae A, 2016, DEV BIOL, V410, P45, DOI 10.1016/j.ydbio.2015.12.012
   Makanae A, 2014, REGENERATION, V1, P1, DOI 10.1002/reg2.16
   Makanae A, 2013, DEV BIOL, V381, P213, DOI 10.1016/j.ydbio.2013.05.010
   Makarevich PI, 2015, KARDIOLOGIYA, V55, P59, DOI 10.18565/cardio.2015.9.59-71
   Makarevich Pavel, 2012, PLoS One, V7, pe38776, DOI 10.1371/journal.pone.0038776
   Makarevich PI, 2018, PLOS ONE, V13, DOI 10.1371/journal.pone.0197566
   Makarevich PI, 2017, PHYSIOLOGIC AND PATHOLOGIC ANGIOGENESIS - SIGNALING MECHANISMS AND TARGETED THERAPY, P343, DOI 10.5772/66411
   Malato Y, 2011, J CLIN INVEST, V121, P4850, DOI 10.1172/JCI59261
   Manca A, 2012, P NATL ACAD SCI USA, V109, P2009, DOI 10.1073/pnas.1121138109
   Manning G, 2008, P NATL ACAD SCI USA, V105, P9674, DOI 10.1073/pnas.0801314105
   Mazzarello P, 1999, NAT CELL BIOL, V1, pE13, DOI 10.1038/8964
   Michalopoulos GK, 1997, SCIENCE, V276, P60, DOI 10.1126/science.276.5309.60
   MICHALOPOULOS GK, 1990, FASEB J, V4, P176, DOI 10.1096/fasebj.4.2.2404819
   Mohamed TMA, 2018, CELL, V173, P104, DOI 10.1016/j.cell.2018.02.014
   MUMMERY CL, 1990, DEV BIOL, V142, P406, DOI 10.1016/0012-1606(90)90362-M
   Muñoz-Espín D, 2014, NAT REV MOL CELL BIO, V15, P482, DOI 10.1038/nrm3823
   Murphy AR, 2017, ACTA BIOMATER, V54, P1, DOI 10.1016/j.actbio.2017.02.046
   Nakada Y, 2017, NATURE, V541, P222, DOI 10.1038/nature20173
   Nimiritsky PP, 2019, INT J MOL SCI, V20, DOI 10.3390/ijms20040823
   Pasi KJ, 2017, NEW ENGL J MED, V377, P819, DOI [10.1056/NEJMoa1616569, 10.1056/NEJMoa1708483]
   Phinney DG, 2017, STEM CELLS, V35, P851, DOI 10.1002/stem.2575
   Pincus D, 2008, P NATL ACAD SCI USA, V105, P9680, DOI 10.1073/pnas.0803161105
   Piotrowska-Nitsche K, 2005, DEVELOPMENT, V132, P479, DOI 10.1242/dev.01602
   Pourquié O, 2018, CURR TOP DEV BIOL, V129, P123, DOI 10.1016/bs.ctdb.2018.03.003
   Raven A, 2017, NATURE, V547, P350, DOI 10.1038/nature23015
   Rokas A, 2008, CURR OPIN GENET DEV, V18, P472, DOI 10.1016/j.gde.2008.09.004
   Roskoski R, 2012, PHARMACOL RES, V66, P105, DOI 10.1016/j.phrs.2012.04.005
   Sagaradze G, 2019, INT J MOL SCI, V20, DOI 10.3390/ijms20071656
   Satoh A, 2014, ZOOL SCI, V31, P6, DOI 10.2108/zsj.31.6
   Savukinas UB, 2016, STEM CELLS, V34, P1437, DOI 10.1002/stem.2357
   Schlessinger J, 2000, CELL, V103, P211, DOI 10.1016/S0092-8674(00)00114-8
   Seifert AW, 2018, DEV BIOL, V433, P190, DOI 10.1016/j.ydbio.2017.08.007
   Shay JW, 2000, NAT REV MOL CELL BIO, V1, P72, DOI 10.1038/35036093
   Shi S, 2003, J BONE MINER RES, V18, P696, DOI 10.1359/jbmr.2003.18.4.696
   Shilo BZ, 2005, DEVELOPMENT, V132, P4017, DOI 10.1242/dev.02006
   Shyu KG, 2003, LIFE SCI, V73, P563, DOI 10.1016/S0024-3205(03)00318-7
   Simkin J, 2018, STEM CELL TRANSL MED, V7, P220, DOI 10.1002/sctm.17-0213
   Slobodkina E, 2018, Биофармацевтический журнал, V10, P3
   Stocum DL, 2012, REGENERATIVE BIOLOGY AND MEDICINE, 2ND EDITION, P3, DOI 10.1016/B978-0-12-384860-4.00001-0
   Sysoeva VY, 2017, STEM CELL RES, V25, P115, DOI 10.1016/j.scr.2017.10.022
   Syverud BC, 2015, CELLS TISSUES ORGANS, V202, P169, DOI 10.1159/000444671
   Takahashi K, 2014, CSH PERSPECT BIOL, V6, DOI 10.1101/cshperspect.a018606
   Takeo M, 2015, COLD SPRING HARB PER
   Tanaka EM, 2011, DEV CELL, V21, P172, DOI 10.1016/j.devcel.2011.06.016
   Tkachuk V A, 2003, Ross Fiziol Zh Im I M Sechenova, V89, P1478
   Tkachuk V A, 2000, Membr Cell Biol, V13, P263
   Tkachuk V. A., 1994, Uspekhi Fiziologicheskikh Nauk, V25, P47
   Tkachuk V A, 1982, Adv Myocardiol, V3, P305
   Tkachuk V A, 1987, NAUCHNYE DOKI VYSS S, V6, P5
   Tkachuk V A, 2017, BASICS MOL ENDOCRINO
   TKACHUK VA, 1989, KARDIOLOGIYA, V29, P122
   TKACHUK VA, 1994, VESTN ROS AKAD MED+, P7
   Torres-Cuevas I, 2017, REDOX BIOL, V12, P674, DOI 10.1016/j.redox.2017.03.011
   Tyurin-Kuzmin PA, 2018, INT J MOL SCI, V19, DOI 10.3390/ijms19123712
   Tyurin-Kuzmin PA, 2018, SCI DATA, V5, DOI 10.1038/sdata.2018.196
   Tyurin-Kuzmin PA, 2016, SCI REP-UK, V6, DOI 10.1038/srep32835
   Ud-Din S, 2014, EXP DERMATOL, V23, P615, DOI 10.1111/exd.12457
   Wang WE, 2017, CIRCULATION, V136, P834, DOI 10.1161/CIRCULATIONAHA.116.024307
   WYLLIE AH, 1987, J PATHOL, V153, P313, DOI 10.1002/path.1711530404
   Yu L, 2019, NAT COMMUN, V10, DOI 10.1038/s41467-018-08278-4
   Yun MH, 2015, INT J MOL SCI, V16, P25392, DOI 10.3390/ijms161025392
   Zdravkovic T, 2015, DEVELOPMENT, V142, P4010, DOI 10.1242/dev.122846
   Zubkova ES, 2016, J CELL BIOCHEM, V117, P180, DOI 10.1002/jcb.25263
NR 120
TC 14
Z9 23
U1 0
U2 9
PU PLEIADES PUBLISHING LTD
PI TORTOLA
PA TROPIC ISLE BLDG, PO BOX 3331. ROAD TOWN, TORTOLA, BRITISH VIRGIN ISL
SN 0006-2979
EI 1608-3040
J9 BIOCHEMISTRY-MOSCOW+
JI Biochem.-Moscow
PD JAN
PY 2020
VL 85
IS 1
BP 11
EP 26
DI 10.1134/S0006297920010022
PG 16
WC Biochemistry & Molecular Biology
WE Science Citation Index Expanded (SCI-EXPANDED)
SC Biochemistry & Molecular Biology
GA KR8BL
UT WOS:000517840800002
PM 32079514
DA 2026-02-11
ER

PT J
AU Chen, LJ
   Zhang, N
   Huang, YQ
   Zhang, Q
   Fang, YX
   Fu, JM
   Yuan, Y
   Chen, L
   Chen, X
   Xu, ZY
   Li, YF
   Izawa, H
   Xiang, C
AF Chen, Lijun
   Zhang, Ning
   Huang, Yuqi
   Zhang, Qi
   Fang, Yangxin
   Fu, Jiamin
   Yuan, Yin
   Chen, Lu
   Chen, Xin
   Xu, Zhenyu
   Li, Yifei
   Izawa, Hiromi
   Xiang, Charlie
TI Multiple Dimensions of using Mesenchymal Stem Cells for Treating Liver
   Diseases: From Bench to Beside
SO STEM CELL REVIEWS AND REPORTS
LA English
DT Article
DE Cellular therapy; Clinical research; Liver diseases; Mesenchymal stem
   cells; Regenerative medicine
ID HEPATIC STELLATE CELLS; EXPERIMENTAL AUTOIMMUNE HEPATITIS; HUMAN
   ADIPOSE-TISSUE; STROMAL CELLS; HEPATOCELLULAR-CARCINOMA; IN-VITRO;
   B-VIRUS; EXTRACELLULAR VESICLES; HEPATOCYTE DIFFERENTIATION;
   THERAPEUTIC-EFFICACY
AB Liver diseases impose a huge burden worldwide. Although hepatocyte transplantation has long been considered as a potential strategy for treating liver diseases, its clinical implementation has created some obvious limitations. As an alternative strategy, cell therapy, particularly mesenchymal stem cell (MSC) transplantation, is widely used in treating different liver diseases, including acute liver disease, acute-on-chronic liver failure, hepatitis B/C virus, autoimmune hepatitis, nonalcoholic fatty liver disease, nonalcoholic steatohepatitis, alcoholic liver disease, liver fibrosis, liver cirrhosis, and hepatocellular carcinoma. Here, we summarize the status of MSC transplantation in treating liver diseases, focusing on the therapeutic mechanisms, including differentiation into hepatocyte-like cells, immunomodulating function with a variety of immune cells, paracrine effects via the secretion of various cytokines and extracellular vesicles, and facilitation of homing and engraftment. Some improved perspectives and current challenges are also addressed. In summary, MSCs have great potential in the treatment of liver diseases based on their multi-faceted characteristics, and more accurate mechanisms and novel therapeutic strategies stemming from MSCs will facilitate clinical practice.
C1 [Chen, Lijun; Zhang, Ning; Huang, Yuqi; Zhang, Qi; Fang, Yangxin; Fu, Jiamin; Yuan, Yin; Li, Yifei; Xiang, Charlie] Zhejiang Univ, Affiliated Hosp 1, Natl Clin Res Ctr Infect Dis, Natl Med Ctr Infect Dis,Sch Med,State Key Lab Diag, Hangzhou 310003, Zhejiang, Peoples R China.
   [Chen, Lijun; Zhang, Ning; Huang, Yuqi; Zhang, Qi; Fang, Yangxin; Fu, Jiamin; Yuan, Yin; Li, Yifei; Xiang, Charlie] Chinese Acad Med Sci, Res Unit Infect Dis, Hangzhou 310003, Zhejiang, Peoples R China.
   [Chen, Lijun; Zhang, Ning; Huang, Yuqi; Zhang, Qi; Fang, Yangxin; Fu, Jiamin; Yuan, Yin; Xiang, Charlie] Chinese Acad Med Sci, Res Unit Microecol, Hangzhou 310003, Zhejiang, Peoples R China.
   [Chen, Lu; Xu, Zhenyu] Innovat Precis Med IPM Grp, Hangzhou 311215, Zhejiang, Peoples R China.
   [Chen, Xin] Zhejiang Univ, Affiliated Hangzhou Peoples Hosp 1, Dept Hematol, Sch Med, Hangzhou 310027, Zhejiang, Peoples R China.
   [Izawa, Hiromi] Jingugaien Woman Life Clin, Jingu Gaien 3-39-5 2F,Shibuya Ku, Tokyo, Japan.
C3 Zhejiang University; Chinese Academy of Medical Sciences - Peking Union
   Medical College; Chinese Academy of Medical Sciences - Peking Union
   Medical College; Zhejiang University
RP Xiang, C (corresponding author), Zhejiang Univ, Affiliated Hosp 1, Natl Clin Res Ctr Infect Dis, Natl Med Ctr Infect Dis,Sch Med,State Key Lab Diag, Hangzhou 310003, Zhejiang, Peoples R China.; Xiang, C (corresponding author), Chinese Acad Med Sci, Res Unit Infect Dis, Hangzhou 310003, Zhejiang, Peoples R China.; Xiang, C (corresponding author), Chinese Acad Med Sci, Res Unit Microecol, Hangzhou 310003, Zhejiang, Peoples R China.
EM cxiang@zju.edu.cn
RI Zhenyu, Xu/AAW-7042-2020; IZAWA, Hiromi/MZS-3019-2025; yuan,
   yin/PGF-6240-2026; Huang, Yuqi/GQA-5552-2022; Chen, Lijun/AAV-2714-2021
OI Chen, Lijun/0000-0001-9374-6466
FU National Key Ramp;D Program of China [2022YFA1105603, 2022YFC2304405];
   National Natural Science Foundation of China [81900563]; Hangzhou
   Science and Technology Project [20200224]; Independent Task of State Key
   Laboratory for Diagnosis and Treatment of Infectious Diseases;
   Fundamental Research Funds for the Central Universities [2022ZFJH003];
   CAMS Innovation Fund for Medical Sciences [2019-I2M-5045]
FX This work was supported by the National Key R&D Program of China
   (2022YFA1105603 and 2022YFC2304405), the National Natural Science
   Foundation of China (81900563), the Hangzhou Science and Technology
   Project (20200224), the Independent Task of State Key Laboratory for
   Diagnosis and Treatment of Infectious Diseases, the Fundamental Research
   Funds for the Central Universities (2022ZFJH003), and CAMS Innovation
   Fund for Medical Sciences (2019-I2M-5-045).
CR Abbasi-Malati Z, 2018, STEM CELL REV REP, V14, P484, DOI 10.1007/s12015-018-9817-x
   Alfaifi M, 2018, J HEPATOL, V68, P1272, DOI 10.1016/j.jhep.2018.01.030
   Ali G, 2012, SAUDI J GASTROENTERO, V18, P263, DOI 10.4103/1319-3767.98433
   Allen F, 2019, NAT BIOTECHNOL, V37, P64, DOI [10.1101/400341, 10.1038/nbt.4317]
   Amiri Fatemeh, 2016, Iranian Biomedical Journal, V20, P135, DOI 10.7508/ibj.2016.03.002
   Anaparthy N, 2019, CSH PERSPECT MED, V9, DOI 10.1101/cshperspect.a026898
   Andrzejewska A, 2019, STEM CELLS, V37, P855, DOI 10.1002/stem.3016
   Arroyo V, 2020, NEW ENGL J MED, V382, P2137, DOI 10.1056/NEJMra1914900
   Asakura A, 2001, DIFFERENTIATION, V68, P245, DOI 10.1046/j.1432-0436.2001.680412.x
   Aurich H, 2009, GUT, V58, P570, DOI 10.1136/gut.2008.154880
   Aurich I, 2007, GUT, V56, P405, DOI 10.1136/gut.2005.090050
   Babazadeh S, 2021, CELL MOL BIOL LETT, V26, DOI 10.1186/s11658-021-00273-w
   Bajpai VK, 2012, STEM CELL RES, V8, P74, DOI 10.1016/j.scr.2011.07.003
   Banas A, 2007, HEPATOLOGY, V46, P219, DOI 10.1002/hep.21704
   Bayo J, 2014, PLOS ONE, V9, DOI 10.1371/journal.pone.0095171
   Berardis S, 2015, WORLD J GASTROENTERO, V21, P742, DOI 10.3748/wjg.v21.i3.742
   Berasain C, 2023, J HEPATOL, V78, P401, DOI 10.1016/j.jhep.2022.09.001
   Bianco P, 2014, ANNU REV CELL DEV BI, V30, P677, DOI 10.1146/annurev-cellbio-100913-013132
   Bodin A, 2010, BIOMATERIALS, V31, P8889, DOI 10.1016/j.biomaterials.2010.07.108
   Bornstein R, 2012, CYTOTHERAPY, V14, P1182, DOI 10.3109/14653249.2012.706706
   Borrelli DA, 2018, J CONTROL RELEASE, V273, P86, DOI 10.1016/j.jconrel.2018.01.022
   Bray F, 2018, CA-CANCER J CLIN, V68, P394, DOI [10.3322/caac.21492, 10.3322/caac.21609]
   Brown C, 2019, J TISSUE ENG REGEN M, V13, P1738, DOI 10.1002/term.2914
   Bruno S, 2009, STEM CELLS DEV, V18, P867, DOI 10.1089/scd.2008.0320
   Cai WW, 2020, BIOMATER SCI-UK, V8, P6592, DOI 10.1039/d0bm01221a
   Cao HC, 2012, BMC MED, V10, DOI 10.1186/1741-7015-10-56
   Carrière A, 2009, ARTERIOSCL THROM VAS, V29, P1093, DOI 10.1161/ATVBAHA.109.188318
   Chang C, 2021, ADV HEALTHC MATER, V10, DOI 10.1002/adhm.202001689
   Chang YJ, 2009, LIFE SCI, V85, P517, DOI 10.1016/j.lfs.2009.08.003
   Chen DZ, 2021, J GASTROEN HEPATOL, V36, P2619, DOI 10.1111/jgh.15493
   Chen LJ, 2019, STEM CELL RES THER, V10, DOI 10.1186/s13287-019-1503-7
   Chen LJ, 2019, STEM CELL RES THER, V10, DOI 10.1186/s13287-018-1105-9
   Chen LJ, 2017, STEM CELL TRANSL MED, V6, P272, DOI 10.5966/sctm.2015-0265
   Chen L, 2020, THERANOSTICS, V10, P9425, DOI 10.7150/thno.43315
   Chen L, 2017, STEM CELL RES THER, V8, DOI 10.1186/s13287-016-0453-6
   Chen XC, 2006, CARCINOGENESIS, V27, P2434, DOI 10.1093/carcin/bgl069
   Chen XY, 2022, CELL PROLIFERAT, V55, DOI 10.1111/cpr.13141
   Chen Y, 2014, IMMUNOL LETT, V162, P222, DOI 10.1016/j.imlet.2014.10.021
   Chiesa S, 2011, P NATL ACAD SCI USA, V108, P17384, DOI 10.1073/pnas.1103650108
   Christ B, 2015, TRENDS MOL MED, V21, P673, DOI 10.1016/j.molmed.2015.09.004
   Cohn RL, 2023, TRENDS CELL BIOL, V33, P9, DOI 10.1016/j.tcb.2022.04.011
   De Bari C, 2001, ARTHRITIS RHEUM-US, V44, P1928, DOI 10.1002/1529-0131(200108)44:8<1928::AID-ART331>3.0.CO;2-P
   de Miguel MP, 2019, STEM CELLS INT, V2019, DOI 10.1155/2019/3945672
   De Siervi S, 2023, INT J MOL SCI, V24, DOI 10.3390/ijms24054529
   de Witte SFH, 2017, STEM CELL RES THER, V8, DOI 10.1186/s13287-017-0590-6
   Deng L, 2016, TRANSPL P, V48, P2208, DOI 10.1016/j.transproceed.2016.02.077
   Deng YX, 2022, STEM CELL REV REP, V18, P77, DOI 10.1007/s12015-021-10286-9
   Dominici M, 2006, CYTOTHERAPY, V8, P315, DOI 10.1080/14653240600855905
   Drysdale CM, 2021, CELL STEM CELL, V28, P191, DOI 10.1016/j.stem.2021.01.001
   Du C, 2018, INT J MOL MED, V41, P3175, DOI 10.3892/ijmm.2018.3516
   Du J, 2023, STEM CELLS, V41, P153, DOI 10.1093/stmcls/sxac091
   Dwyer BJ, 2021, J HEPATOL, V74, P185, DOI 10.1016/j.jhep.2020.09.014
   El Baz H, 2018, EXP CLIN TRANSPLANT, V16, P81, DOI 10.6002/ect.2016.0226
   El-Magd MA, 2019, BIOMED PHARMACOTHER, V114, DOI 10.1016/j.biopha.2019.108732
   Eom YW, 2020, ANN TRANSL MED, V8, DOI 10.21037/atm.2020.02.163
   Eslam M, 2020, NAT REV GASTRO HEPAT, V17, P40, DOI 10.1038/s41575-019-0212-0
   European Assoc Study Liver, 2018, J HEPATOL, V69, P406, DOI 10.1016/j.jhep.2018.03.024
   Ezquer F, 2016, WORLD J GASTROENTERO, V22, P24, DOI 10.3748/wjg.v22.i1.24
   Fan XL, 2020, CELL MOL LIFE SCI, V77, P2771, DOI 10.1007/s00018-020-03454-6
   Fiore EJ, 2015, STEM CELLS DEV, V24, P791, DOI 10.1089/scd.2014.0174
   Fox IJ, 1998, NEW ENGL J MED, V338, P1422, DOI 10.1056/NEJM199805143382004
   Franquesa M, 2012, FRONT IMMUNOL, V3, DOI 10.3389/fimmu.2012.00212
   Friedman SL, 2022, HEPATOLOGY, V75, P473, DOI 10.1002/hep.32285
   Funata M, 2021, CELL DEATH DIFFER, V28, P84, DOI 10.1038/s41418-020-00661-3
   Galipeau J, 2018, CELL STEM CELL, V22, P824, DOI 10.1016/j.stem.2018.05.004
   Gallo P, 2022, WORLD J GASTROENTERO, V28, P4061, DOI 10.3748/wjg.v28.i30.4061
   Gao F, 2016, CELL DEATH DIS, V7, DOI 10.1038/cddis.2015.327
   Gao RZ, 2022, NANOMEDICINE-UK, V17, P513, DOI 10.2217/nnm-2022-0036
   Gao Y, 2010, ONCOGENE, V29, P2784, DOI 10.1038/onc.2010.38
   Gazdic M, 2018, LIVER TRANSPLANT, V24, P687, DOI 10.1002/lt.25049
   Gazdic M, 2018, J TISSUE ENG REGEN M, V12, pE1173, DOI 10.1002/term.2452
   Gillmore JD, 2021, NEW ENGL J MED, V385, P493, DOI 10.1056/NEJMoa2107454
   Ginès P, 2021, LANCET, V398, P1359, DOI 10.1016/S0140-6736(21)01374-X
   Gossard AA, 2012, J GASTROENTEROL, V47, P498, DOI 10.1007/s00535-012-0586-z
   Götherström C, 2003, BONE MARROW TRANSPL, V32, P265, DOI 10.1038/sj.bmt.1704111
   Guan J., 2022, INFECT MICROBE DIS, V4, P1, DOI DOI 10.1097/IM9.0000000000000085
   Haga H, 2017, STEM CELL TRANSL MED, V6, P1262, DOI 10.1002/sctm.16-0226
   Haldar D, 2016, FASEB J, V30, P3905, DOI 10.1096/fj.201600433R
   Halpern KB, 2017, NATURE, V542, P352, DOI 10.1038/nature21065
   Han JS, 2023, CELLS-BASEL, V12, DOI 10.3390/cells12010022
   Hass R, 2011, CELL COMMUN SIGNAL, V9, DOI 10.1186/1478-811X-9-12
   He CY, 2023, STEM CELL REV REP, V19, P345, DOI 10.1007/s12015-022-10456-3
   He YL, 2021, STEM CELL RES THER, V12, DOI 10.1186/s13287-021-02468-6
   Hendijani F, 2017, CELL PROLIFERAT, V50, DOI 10.1111/cpr.12334
   Hou JJ, 2020, J HEPATOL, V72, P167, DOI 10.1016/j.jhep.2019.08.014
   Hu CX, 2020, J CELL MOL MED, V24, P40, DOI 10.1111/jcmm.14788
   Hu CX, 2019, J CELL MOL MED, V23, P1657, DOI 10.1111/jcmm.14115
   Huang DQ, 2023, NAT REV GASTRO HEPAT, V20, P37, DOI 10.1038/s41575-022-00688-6
   Idriss NK, 2018, CELL PHYSIOL BIOCHEM, V48, P2161, DOI 10.1159/000492558
   in't Anker PS, 2004, STEM CELLS, V22, P1338, DOI 10.1634/stemcells.2004-0058
   Irudayaswamy A, 2018, STEM CELLS, V36, P103, DOI 10.1002/stem.2710
   Jang YO, 2014, LIVER INT, V34, P33, DOI 10.1111/liv.12218
   Jia YF, 2020, STEM CELL RES THER, V11, DOI 10.1186/s13287-020-01787-4
   Jovic D, 2022, CLIN TRANSL MED, V12, DOI 10.1002/ctm2.694
   Jung J, 2013, STEM CELLS, V31, P1584, DOI 10.1002/stem.1396
   Jung KH, 2009, LIVER INT, V29, P898, DOI 10.1111/j.1478-3231.2009.02031.x
   Kang SH, 2020, GUT LIVER, V14, P306
   Karussis D, 2010, ARCH NEUROL-CHICAGO, V67, P1187, DOI 10.1001/archneurol.2010.248
   Keating A, 2012, CELL STEM CELL, V10, P709, DOI 10.1016/j.stem.2012.05.015
   Khan S, 2023, STEM CELLS, V41, P739, DOI 10.1093/stmcls/sxad029
   Khoury M, 2014, FRONT IMMUNOL, V5, DOI 10.3389/fimmu.2014.00205
   Kim HS, 2015, STEM CELLS, V33, P1254, DOI 10.1002/stem.1913
   Labgaa I, 2020, LIVER CANCER, V9, P138, DOI 10.1159/000505093
   Lanthier N, 2017, STEM CELL RES THER, V8, DOI 10.1186/s13287-017-0541-2
   Lanzoni G, 2009, CYTOTHERAPY, V11, P1020, DOI 10.3109/14653240903253840
   Lee CA, 2018, J MOL MED, V96, P469, DOI 10.1007/s00109-018-1638-5
   Lee CW, 2017, TRANSL RES, V182, P61, DOI 10.1016/j.trsl.2016.11.003
   Lee KD, 2004, HEPATOLOGY, V40, P1275, DOI 10.1002/hep.20469
   Lee OK, 2004, BLOOD, V103, P1669, DOI 10.1182/blood-2003-05-1670
   Li GL, 2022, SCI CHINA LIFE SCI, V65, P660, DOI 10.1007/s11427-021-2057-0
   Li GL, 2017, MOL MED REP, V16, P5799, DOI 10.3892/mmr.2017.7310
   Li GC, 2010, CANCER SCI, V101, P2546, DOI 10.1111/j.1349-7006.2010.01738.x
   Li M, 2013, STEM CELLS INT, V2013, DOI 10.1155/2013/132642
   Li SW, 2015, STEM CELL TRANSL MED, V4, P359, DOI 10.5966/sctm.2014-0150
   Li YH, 2016, STEM CELL REV REP, V12, P645, DOI 10.1007/s12015-016-9683-3
   Liang HX, 2018, ACS NANO, V12, P6536, DOI 10.1021/acsnano.8b00553
   Liang WQ, 2021, CELL MOL BIOL LETT, V26, DOI 10.1186/s11658-020-00246-5
   Liang XT, 2014, CELL TRANSPLANT, V23, P1045, DOI 10.3727/096368913X667709
   Liang YJ, 2021, THERANOSTICS, V11, P3183, DOI 10.7150/thno.52570
   Liepelt A, 2016, AM J PHYSIOL-GASTR L, V311, pG203, DOI 10.1152/ajpgi.00193.2016
   Lin BL, 2017, HEPATOLOGY, V66, P209, DOI 10.1002/hep.29189
   Lin DN, 2022, CELL DEATH DIS, V13, DOI 10.1038/s41419-022-05303-9
   Lin H, 2011, CELL MOL IMMUNOL, V8, P19, DOI 10.1038/cmi.2010.57
   Lin N, 2009, LIFE SCI, V85, P291, DOI 10.1016/j.lfs.2009.06.007
   Liu JL, 2020, FRONT IMMUNOL, V11, DOI 10.3389/fimmu.2020.01843
   Liu Q, 2022, CELL DEATH DISCOV, V8, DOI 10.1038/s41420-022-00846-4
   Liu ZC, 2014, CYTOTHERAPY, V16, P1207, DOI 10.1016/j.jcyt.2014.05.018
   Long FL, 2017, INT J CLIN EXP MED, V10, P4881
   Lou GH, 2017, J CELL MOL MED, V21, P2963, DOI 10.1111/jcmm.13208
   Lu FB, 2019, MOL CELLS, V42, P906, DOI 10.14348/molcells.2019.2283
   Lv FJ, 2014, STEM CELLS, V32, P1408, DOI 10.1002/stem.1681
   Lytle NK, 2018, NAT REV CANCER, V18, P669, DOI 10.1038/s41568-018-0056-x
   Malmir A, 2023, CELL BIOL INT, V47, P135, DOI 10.1002/cbin.11916
   MATAS AJ, 1976, SCIENCE, V192, P892, DOI 10.1126/science.818706
   Meier RPH, 2015, J HEPATOL, V62, P634, DOI 10.1016/j.jhep.2014.10.030
   Mendes D, 2019, STEM CELL REV REP, V15, P463, DOI 10.1007/s12015-019-09897-0
   Michelotti GA, 2013, NAT REV GASTRO HEPAT, V10, P656, DOI 10.1038/nrgastro.2013.183
   Milosavljevic N, 2018, TRANSPL INT, V31, P102, DOI 10.1111/tri.13023
   Milosavljevic N, 2017, LIVER TRANSPLANT, V23, P1040, DOI 10.1002/lt.24784
   Miryounesi M, 2013, CELL BIOL INT, V37, P340, DOI 10.1002/cbin.10048
   Mou XZ, 2013, J ZHEJIANG UNIV-SC B, V14, P961, DOI 10.1631/jzus.B1300081
   Mouiseddine M, 2008, STEM CELLS DEV, V17, P1165, DOI 10.1089/scd.2007.0252
   Nadeau BA, 2018, SEMIN LIVER DIS, V38, P366, DOI 10.1055/s-0038-1667358
   Nasir GA, 2013, J TRANSL MED, V11, DOI 10.1186/1479-5876-11-78
   Navas A, 2018, STEM CELL TRANSL MED, V7, P906, DOI 10.1002/sctm.18-0042
   Nevens F, 2022, SEMIN LIVER DIS, V42, P283, DOI 10.1055/s-0042-1755328
   Neybecker P, 2018, STEM CELL RES THER, V9, DOI 10.1186/s13287-018-1071-2
   Nitzsche F, 2017, STEM CELLS, V35, P1446, DOI 10.1002/stem.2614
   Oakes BL, 2019, CELL, V176, P254, DOI 10.1016/j.cell.2018.11.052
   Orman ES, 2013, J GASTROEN HEPATOL, V28, P77, DOI 10.1111/jgh.12030
   Pan RL, 2011, J BIOL CHEM, V286, DOI 10.1074/jbc.M110.194498
   Parekkadan B, 2007, BIOCHEM BIOPH RES CO, V363, P247, DOI 10.1016/j.bbrc.2007.05.150
   Peng L, 2011, HEPATOLOGY, V54, P820, DOI 10.1002/hep.24434
   Perry BC, 2008, TISSUE ENG PART C-ME, V14, P149, DOI 10.1089/ten.tec.2008.0031
   Phelps J, 2018, STEM CELLS INT, V2018, DOI 10.1155/2018/9415367
   Pinter M, 2021, GUT, V70, P204, DOI 10.1136/gutjnl-2020-321702
   Pittenger MF, 2019, NPJ REGEN MED, V4, DOI 10.1038/s41536-019-0083-6
   Ponziani FR, 2019, HEPATOLOGY, V69, P107, DOI 10.1002/hep.30036
   Prasajak P, 2013, STEM CELLS INT, V2013, DOI 10.1155/2013/762196
   Qiao L, 2008, CELL RES, V18, P500, DOI 10.1038/cr.2008.40
   Qu JJ, 2021, CANCER COMMUN, V41, P1331, DOI 10.1002/cac2.12224
   Ramachandran P, 2019, NATURE, V575, P512, DOI 10.1038/s41586-019-1631-3
   Rehermann B, 2015, HEPATOLOGY, V61, P712, DOI 10.1002/hep.27323
   Ren GW, 2009, STEM CELLS, V27, P1954, DOI 10.1002/stem.118
   Riekstina U, 2008, CYTOTECHNOLOGY, V58, P153, DOI 10.1007/s10616-009-9183-2
   Roehlen N, 2020, CELLS-BASEL, V9, DOI 10.3390/cells9040875
   Rong Q, 2008, J VIRAL HEPATITIS, V15, P607, DOI 10.1111/j.1365-2893.2008.00978.x
   Rountree CB, 2012, HEPATOLOGY, V55, P298, DOI 10.1002/hep.24762
   Rumgay H, 2022, EUR J CANCER, V161, P108, DOI 10.1016/j.ejca.2021.11.023
   Sakata N, 2018, INT J MOL SCI, V19, DOI 10.3390/ijms19051391
   Salama H, 2014, STEM CELL RES THER, V8, DOI 10.1186/scrt459
   Saldaña L, 2019, STEM CELL RES THER, V10, DOI 10.1186/s13287-019-1156-6
   Samsonraj RM, 2017, STEM CELL TRANSL MED, V6, P2173, DOI 10.1002/sctm.17-0129
   Samsonraj RM, 2015, STEM CELLS, V33, P1878, DOI 10.1002/stem.1982
   Sang JF, 2016, HEPATOB PANCREAT DIS, V15, P602, DOI 10.1016/S1499-3872(16)60141-8
   Santhekadur PK, 2018, J HEPATOL, V68, P230, DOI 10.1016/j.jhep.2017.10.031
   Schoening WN, 2013, AM J TRANSPLANT, V13, P2384, DOI 10.1111/ajt.12384
   Seki A, 2013, HEPATOLOGY, V58, P1133, DOI 10.1002/hep.26470
   Seki E, 2015, J HEPATO-BIL-PAN SCI, V22, P512, DOI 10.1002/jhbp.245
   Seo KW, 2014, CELL BIOL INT, V38, P106, DOI 10.1002/cbin.10186
   Sgodda M, 2007, EXP CELL RES, V313, P2875, DOI 10.1016/j.yexcr.2007.05.020
   Shi M, 2021, HEPATOL INT, V15, P1431, DOI 10.1007/s12072-021-10199-2
   Shi M, 2012, STEM CELL TRANSL MED, V1, P725, DOI 10.5966/sctm.2012-0034
   Shin EC, 2016, NAT REV IMMUNOL, V16, P509, DOI 10.1038/nri.2016.69
   Siegel RL, 2022, CA-CANCER J CLIN, V72, P7, DOI 10.3322/caac.21708
   Sobrevals L, 2010, HEPATOLOGY, V51, P912, DOI 10.1002/hep.23412
   Soldner F, 2018, CELL, V175, P615, DOI 10.1016/j.cell.2018.09.010
   Soltys KA, 2017, J HEPATOL, V66, P987, DOI 10.1016/j.jhep.2016.12.017
   Song N, 2020, TRENDS PHARMACOL SCI, V41, P653, DOI 10.1016/j.tips.2020.06.009
   Steens J, 2021, STEM CELL TRANSL MED, V10, P128, DOI 10.1002/sctm.20-0191
   Su DN, 2020, STEM CELL RES THER, V11, DOI 10.1186/s13287-020-01911-4
   Sun C, 2022, BIOENGINEERED, V13, P5915, DOI 10.1080/21655979.2021.2023799
   Sun HY, 2022, CELL BIOL INT, V46, P501, DOI 10.1002/cbin.11725
   Sun LH, 2014, INT J MOL MED, V34, P987, DOI 10.3892/ijmm.2014.1890
   Sung PS, 2022, J IMMUNOTHER CANCER, V10, DOI 10.1136/jitc-2021-003618
   Tabera S, 2008, HAEMATOL-HEMATOL J, V93, P1301, DOI 10.3324/haematol.12857
   Takashina T., 2023, HEPATOL COMMUN, V7, P0051
   Takeuchi S, 2021, NPJ REGEN MED, V6, DOI 10.1038/s41536-021-00132-4
   Tan YW, 2022, CELL DEATH DIS, V13, DOI 10.1038/s41419-022-04764-2
   Tang XY, 2022, SIGNAL TRANSDUCT TAR, V7, DOI 10.1038/s41392-022-01024-9
   Tang YM, 2016, MOL MED REP, V14, P2717, DOI 10.3892/mmr.2016.5537
   Taylor HS, 2004, JAMA-J AM MED ASSOC, V292, P81, DOI 10.1001/jama.292.1.81
   Thietart S, 2020, J HEPATOL, V73, P1507, DOI 10.1016/j.jhep.2020.07.014
   Thirlwell KL, 2020, CYTOTHERAPY, V22, P762, DOI 10.1016/j.jcyt.2020.07.010
   Timaner M, 2020, SEMIN CANCER BIOL, V60, P225, DOI 10.1016/j.semcancer.2019.06.003
   Tsai PC, 2009, LIVER TRANSPLANT, V15, P484, DOI 10.1002/lt.21715
   Ullah M, 2019, ISCIENCE, V15, P421, DOI 10.1016/j.isci.2019.05.004
   van Niel G, 2022, NAT REV MOL CELL BIO, V23, P369, DOI 10.1038/s41580-022-00460-3
   Verkuijl SAN, 2019, CURR OPIN BIOTECH, V55, P68, DOI 10.1016/j.copbio.2018.07.005
   Villanueva A, 2013, J HEPATOL, V59, P392, DOI 10.1016/j.jhep.2013.03.025
   Viswanathan P, 2012, J HEPATOL, V57, P913, DOI 10.1016/j.jhep.2012.06.009
   Wang HF, 2017, INT IMMUNOPHARMACOL, V42, P67, DOI 10.1016/j.intimp.2016.11.012
   Wang J, 2019, TISSUE ENG REGEN MED, V16, P107, DOI 10.1007/s13770-019-00178-y
   Wang JL, 2022, J CLIN TRANSL HEPATO, V10, P669, DOI 10.14218/JCTH.2021.00127
   Wang JL, 2018, HEPATOL RES, V48, pE194, DOI 10.1111/hepr.12969
   Wang PP, 2012, PLOS ONE, V7, DOI 10.1371/journal.pone.0043408
   Wang SH, 2019, FRONT MED-PRC, V13, P138, DOI 10.1007/s11684-018-0627-y
   Wang Y, 2021, STEM CELL RES THER, V12, DOI 10.1186/s13287-021-02609-x
   Wang Y, 2014, INT J MOL SCI, V15, P6096, DOI 10.3390/ijms15046096
   Wang YH, 2023, GUT LIVER, V17, P674, DOI 10.5009/gnl220417
   Wang YH, 2018, STEM CELL RES THER, V9, DOI 10.1186/s13287-018-0972-4
   Wang Y, 2012, J TRANSL MED, V10, DOI 10.1186/1479-5876-10-133
   Williams R, 2006, HEPATOLOGY, V44, P521, DOI 10.1002/hep.21347
   Winkler S, 2014, METHODS MOL BIOL, V1213, P51, DOI 10.1007/978-1-4939-1453-1_5
   Wu N, 2016, CANCER BIOL THER, V17, P558, DOI 10.1080/15384047.2016.1177675
   Xiao J, 2019, J HEPATOL, V71, P212, DOI 10.1016/j.jhep.2019.03.004
   Xiu GH, 2020, CELL TRANSPLANT, V29, DOI 10.1177/0963689720929992
   Xu J, 2022, FASEB J, V36, DOI 10.1096/fj.202101868RRR
   Xu R, 2016, J CLIN INVEST, V126, P1152, DOI 10.1172/JCI81129
   Xu RX, 2022, STEM CELL RES THER, V13, DOI 10.1186/s13287-022-02729-y
   Xue W, 2014, NATURE, V514, P380, DOI 10.1038/nature13589
   Yang JF, 2015, HEPATOB PANCREAT DIS, V14, P186, DOI 10.1016/s1499-3872(15)60354-X
   Yang X, 2020, CELL BIOSCI, V10, DOI 10.1186/s13578-020-00480-6
   Yang Y, 2021, FRONT MED-LAUSANNE, V8, DOI 10.3389/fmed.2021.655268
   Yates KB, 2021, NAT IMMUNOL, V22, P1020, DOI 10.1038/s41590-021-00979-1
   Yuan MQ, 2022, STEM CELL RES THER, V13, DOI 10.1186/s13287-022-02858-4
   Yue TT, 2022, INT J INFECT DIS, V122, P476, DOI 10.1016/j.ijid.2022.06.017
   Yulyana Y, 2015, MOL THER, V23, P746, DOI 10.1038/mt.2015.13
   Yun JW, 2016, REGUL TOXICOL PHARM, V81, P437, DOI 10.1016/j.yrtph.2016.09.029
   Zagoura DS, 2012, GUT, V61, P894, DOI 10.1136/gutjnl-2011-300908
   Zeng FH, 2019, STEM CELL REV REP, V15, P774, DOI 10.1007/s12015-019-09909-z
   Zhang C, 2023, GUT, V72, P153, DOI 10.1136/gutjnl-2021-325915
   Zhang F, 2022, FRONT IMMUNOL, V13, DOI 10.3389/fimmu.2022.974387
   Zhang K, 2021, ANTIVIR RES, V189, DOI 10.1016/j.antiviral.2021.105061
   Zhang SC, 2012, TISSUE ENG PT A, V18, P1352, DOI [10.1089/ten.tea.2011.0516, 10.1089/ten.TEA.2011.0516]
   Zhang WC, 2020, TRANSPLANTATION, V104, P61, DOI 10.1097/TP.0000000000002928
   Zhang X, 2018, PROTEIN CELL, V9, P164, DOI 10.1007/s13238-017-0436-0
   Zhang Y, 2020, INT J NANOMED, V15, P6917, DOI 10.2147/IJN.S264498
   Zhang YC, 2018, CELL DEATH DIS, V9, DOI 10.1038/s41419-018-1239-9
   Zhang YT, 2018, STEM CELLS INT, V2018, DOI 10.1155/2018/7159465
   Zhang YW, 2022, FRONT IMMUNOL, V12, DOI 10.3389/fimmu.2021.811164
   Zhang Z, 2017, MOL THER-NUCL ACIDS, V9, P230, DOI 10.1016/j.omtn.2017.09.009
   Zhao L, 2018, STEM CELL RES THER, V9, DOI 10.1186/s13287-018-0816-2
   Zhao QJ, 2009, CYTOTHERAPY, V11, P414, DOI 10.1080/14653240902849754
   Zheng CH, 2017, CELL, V169, P1342, DOI 10.1016/j.cell.2017.05.035
   Zheng J, 2019, CELL PROLIFERAT, V52, DOI 10.1111/cpr.12546
   Zheng XH, 2022, STEM CELL RES THER, V13, DOI 10.1186/s13287-022-03042-4
   Zhou JM, 2022, INFECT MICROBE DIS, V4, P7, DOI 10.1097/IM9.0000000000000082
   Zhou RP, 2014, PLOS ONE, V9, DOI 10.1371/journal.pone.0104392
   Zhou TT, 2022, LIFE MED, V1, P333, DOI 10.1093/lifemedi/lnac040
   Zuk PA, 2002, MOL BIOL CELL, V13, P4279, DOI 10.1091/mbc.E02-02-0105
NR 261
TC 11
Z9 11
U1 2
U2 33
PU SPRINGER
PI NEW YORK
PA ONE NEW YORK PLAZA, SUITE 4600, NEW YORK, NY, UNITED STATES
SN 2629-3269
EI 2629-3277
J9 STEM CELL REV REP
JI Stem Cell Rev. Rep.
PD OCT
PY 2023
VL 19
IS 7
BP 2192
EP 2224
DI 10.1007/s12015-023-10583-5
EA JUL 2023
PG 33
WC Cell & Tissue Engineering; Cell Biology; Medicine, Research &
   Experimental
WE Science Citation Index Expanded (SCI-EXPANDED)
SC Cell Biology; Research & Experimental Medicine
GA U5AZ2
UT WOS:001038562500001
PM 37498509
DA 2026-02-11
ER

PT J
AU Beretti, F
   Zavatti, M
   Casciaro, F
   Comitini, G
   Franchi, F
   Barbieri, V
   La Sala, GB
   Maraldi, T
AF Beretti, Francesca
   Zavatti, Manuela
   Casciaro, Francesca
   Comitini, Giuseppina
   Franchi, Fabrizia
   Barbieri, Veronica
   La Sala, Giovanni B.
   Maraldi, Tullia
TI Amniotic fluid stem cell exosomes: Therapeutic perspective
SO BIOFACTORS
LA English
DT Article
DE exosome; stem cells; immunomodulation
ID HEPATOCYTE GROWTH-FACTOR; IN-VIVO; DIFFERENTIATION; ANGIOGENESIS;
   REGENERATION; PANTHER; VITRO
AB It is widely accepted that the therapeutic potential of stem cells can be largely mediated by paracrine factors, also included into exosomes. Thus, stem cell-derived exosomes represent a major therapeutic option in regenerative medicine avoiding, if compared to stem cells graft, abnormal differentiation and tumor formation. Exosomes derived from mesenchymal stem cells (MSC) induce damaged tissue repair, and can also exert immunomodulatory effects on the differentiation, activation and function of different lymphocytes. Therefore, MSC exosomes can be considered as a potential treatment for inflammatory diseases and also an ideal candidate for allogeneic therapy due to their low immunogenicity. Amniotic fluid stem cells (AFSCs) are broadly multipotent, can be expanded in culture, and can be easily cryopreserved in cellular banks. In this study, morphology, phenotype, and protein content of exosomes released into amniotic fluid in vivo and from AFSC during in vitro culture (conditioned medium) were examined. We found that AFSC-derived exosomes present different molecules than amniotic fluid ones, some of them involved in immunomodulation, such transforming growth factor beta and hepatic growth factors. The immunomodulatory effect of AFSC's exosomes on peripheral blood mononuclear cells stimulated with phytohemagglutinin was compared to that of the supernatant produced by such conditioned media deprived of exosomes. We present evidence that the principal effect of AFSC conditioned media (without exosomes) is the induction of apoptosis in lymphocytes, whereas exposure to AFSC-derived exosomes decreases the lymphocyte's proliferation, supporting the hypothesis that the entire secretome of stem cells differently affects immune-response. (c) 2017 BioFactors, 44(2):158-167, 2018
C1 [Beretti, Francesca; Zavatti, Manuela; Casciaro, Francesca; La Sala, Giovanni B.; Maraldi, Tullia] Univ Modena & Reggio Emilia, Dept Surg Med Dent & Morphol Sci, Modena, Italy.
   [Comitini, Giuseppina; La Sala, Giovanni B.] IRCCS ASMN Reggio Emilia, Unit Obstet & Gynecol, Reggio Emilia, Italy.
   [Franchi, Fabrizia; Barbieri, Veronica] IRCCS ASMN Reggio Emilia, Genet Lab, Reggio Emilia, Italy.
C3 Universita di Modena e Reggio Emilia; IRCCS Arcispedale S. Maria Nuova;
   IRCCS Arcispedale S. Maria Nuova
RP Maraldi, T (corresponding author), Via Pozzo 71, I-41124 Modena, Italy.
EM tullia.maraldi@unimore.it
RI ; Maraldi, Tullia/J-5264-2016; Casciaro, Francesca/AAA-5912-2022; La
   Sala, Giovanni/F-4613-2017
OI Beretti, Francesca/0000-0001-6023-5846; Maraldi,
   Tullia/0000-0003-3331-2513; Casciaro, Francesca/0000-0002-1404-6099;
   Zavatti, Manuela/0000-0002-3454-1441; 
FU FAR (Fondo di Ateneo per la Ricerca)
FX This work was supported by the grant from FAR (Fondo di Ateneo per la
   Ricerca).
CR Alcaraz A, 2013, CELL TRANSPLANT, V22, P1351, DOI 10.3727/096368912X657387
   Anderson JD, 2016, STEM CELLS, V34, P601, DOI 10.1002/stem.2298
   Baglio SR, 2015, STEM CELL RES THER, V6, DOI 10.1186/s13287-015-0116-z
   Balbi C., 2017, PLACENTA, VS0143-4004, P30230
   Balbi C, 2017, STEM CELL TRANSL MED, V6, P1340, DOI 10.1002/sctm.16-0297
   Cenni V, 2008, J PROTEOME RES, V7, P4727, DOI 10.1021/pr800262g
   Choi JS, 2016, J CONTROL RELEASE, V222, P107, DOI 10.1016/j.jconrel.2015.12.018
   Chowdhury R, 2015, ONCOTARGET, V6, P715, DOI 10.18632/oncotarget.2711
   De Coppi P, 2007, NAT BIOTECHNOL, V25, P100, DOI 10.1038/nbt1274
   Du Clos Terry W, 2013, ISRN Inflamm, V2013, P379040, DOI 10.1155/2013/379040
   Fierabracci A, 2016, CURR MED CHEM, V23, P3014, DOI 10.2174/0929867323666160627112827
   Guida M, 2013, OXID MED CELL LONGEV, V2013, DOI 10.1155/2013/680816
   Han C, 2016, STEM CELLS INT, V2016, DOI 10.1155/2016/7653489
   Ilancheran S, 2007, BIOL REPROD, V77, P577, DOI 10.1095/biolreprod.106.055244
   Insausti CL, 2014, STEM CELLS CLONING, V7, P53, DOI 10.2147/SCCAA.S58696
   Konala VBR, 2016, CYTOTHERAPY, V18, P13, DOI 10.1016/j.jcyt.2015.10.008
   Luo CF, 2014, CURR STEM CELL RES T, V9, P36
   Macias MI, 2010, AM J OBSTET GYNECOL, V203, DOI 10.1016/j.ajog.2010.06.045
   MARALDI T, 2015, OXID MED CELL LONGEV, V2015, DOI DOI 10.1155/2015/101304
   Maraldi T, 2017, HEPATOL RES, V47, P465, DOI 10.1111/hepr.12772
   Maraldi T, 2015, STEM CELL TRANSL MED, V4, P539, DOI 10.5966/sctm.2014-0266
   Maraldi T, 2014, CELL TISSUE RES, V357, P1, DOI 10.1007/s00441-014-1840-x
   Maraldi T, 2011, TISSUE ENG PT A, V17, P2833, DOI 10.1089/ten.tea.2011.0062
   Mi HY, 2013, NUCLEIC ACIDS RES, V41, pD377, DOI 10.1093/nar/gks1118
   Mi HY, 2009, METHODS MOL BIOL, V563, P123, DOI 10.1007/978-1-60761-175-2_7
   Prasongchean W, 2012, NEW BIOTECHNOL, V29, P641, DOI 10.1016/j.nbt.2012.04.002
   Roubelakis MG, 2011, J CELL MOL MED, V15, P1896, DOI 10.1111/j.1582-4934.2010.01180.x
   Royo F, 2016, J EXTRACELL VESICLES, V5, DOI 10.3402/jev.v5.29497
   Shevchenko A, 2006, NAT PROTOC, V1, P2856, DOI 10.1038/nprot.2006.468
   Teng XM, 2015, CELL PHYSIOL BIOCHEM, V37, P2415, DOI 10.1159/000438594
   Yeung TY, 2012, PLOS ONE, V7, DOI 10.1371/journal.pone.0038189
   Zavatti M, 2017, CYTOTHERAPY, V19, P1002, DOI 10.1016/j.jcyt.2017.04.006
   Zhang YL, 2015, J NEUROSURG, V122, P856, DOI 10.3171/2014.11.JNS14770
NR 33
TC 53
Z9 59
U1 0
U2 14
PU WILEY
PI HOBOKEN
PA 111 RIVER ST, HOBOKEN 07030-5774, NJ USA
SN 0951-6433
EI 1872-8081
J9 BIOFACTORS
JI Biofactors
PD MAR-APR
PY 2018
VL 44
IS 2
BP 158
EP 167
DI 10.1002/biof.1407
PG 10
WC Biochemistry & Molecular Biology; Endocrinology & Metabolism
WE Science Citation Index Expanded (SCI-EXPANDED)
SC Biochemistry & Molecular Biology; Endocrinology & Metabolism
GA GC7VU
UT WOS:000430002200006
PM 29341292
OA Green Submitted
DA 2026-02-11
ER

PT J
AU Acevedo, JP
   Angelopoulos, I
   van Noort, D
   Khoury, M
AF Pablo Acevedo, Juan
   Angelopoulos, Ioannis
   van Noort, Danny
   Khoury, Maroun
TI Microtechnology applied to stem cells research and development
SO REGENERATIVE MEDICINE
LA English
DT Review
DE cancer; differentiation; microfabrication; microfluidics;
   microtechnology; regenerative medicine; stem cells; translational
   medicine
ID CIRCULATING TUMOR-CELLS; MESENCHYMAL STROMAL CELLS; MICROFLUIDIC
   SYSTEMS; SELF-RENEWAL; CULTURE; DIFFERENTIATION; OXYGEN; FABRICATION;
   SEPARATION; EXOSOMES
AB Microfabrication and microfluidics contribute to the research of cellular functions of cells and their interaction with their environment. Previously, it has been shown that microfluidics can contribute to the isolation, selection, characterization and migration of cells. This review aims to provide stem cell researchers with a toolkit of microtechnology (mT) instruments for elucidating complex stem cells functions which are challenging to decipher with traditional assays and animal models. These microdevices are able to investigate about the differentiation and niche interaction, stem cells transcriptomics, therapeutic functions and the capture of their secreted microvesicles. In conclusion, microtechnology will allow a more realistic assessment of stem cells properties, driving and accelerating the translation of regenerative medicine approaches to the clinic.
C1 [Pablo Acevedo, Juan; Angelopoulos, Ioannis; Khoury, Maroun] Univ Los Andes, Lab Nanoregenerat Med, Fac Med, Santiago, Chile.
   [Pablo Acevedo, Juan; Angelopoulos, Ioannis; Khoury, Maroun] Cells Cells, Santiago, Chile.
   [van Noort, Danny] Univ Los Andes, Fac Ingn & Ciencias Aplicadas, Santiago, Chile.
   [van Noort, Danny] Linkoping Univ, IFM, Biotechnol, Linkoping, Sweden.
   [Khoury, Maroun] Consorcio Regenero, Santiago, Chile.
C3 Universidad de los Andes - Chile; Universidad de los Andes - Chile;
   Linkoping University
RP Acevedo, JP (corresponding author), Univ Los Andes, Lab Nanoregenerat Med, Fac Med, Santiago, Chile.; Acevedo, JP (corresponding author), Cells Cells, Santiago, Chile.
EM jpacevedo@uandes.cl
RI ; van Noort, Danny/F-6360-2014
OI Acevedo, Juan Pablo/0000-0002-7404-3762; Khoury,
   Maroun/0000-0002-9965-6266; van Noort, Danny/0000-0002-0818-0443
FU Chilean Ministry of Economy with its CORFO grant [3IDL2-18745]; PMI fund
   - Chilean Ministry of Education [UAN1301]; Cells for Cells
FX This work was supported by the Chilean Ministry of Economy with its
   CORFO grant 3IDL2-18745 and the PMI fund UAN1301 granted by the Chilean
   Ministry of Education. M Khoury is the chief scientific officer of Cells
   for Cells and REGENERO. JP Acevedo received stipends from Cells for
   Cells. The authors have no other relevant affiliations or financial
   involvement with any organization or entity with a financial interest in
   or financial conflict with the subject matter or materials discussed in
   the manuscript apart from those disclosed.
CR Abbott A, 2003, NATURE, V424, P870, DOI 10.1038/424870a
   Ahmed O, 2014, 2014 CAIR INT BIOM E
   Ajani JA, 2015, SEMIN ONCOL, V42, P21
   Alcayaga-Miranda F, 2016, STEM CELLS INT, V2016, DOI 10.1155/2016/3409169
   Alcayaga-Miranda F, 2016, ONCOTARGET, V7, P44462, DOI 10.18632/oncotarget.9852
   Allazetta S, 2013, BIOMACROMOLECULES, V14, P1122, DOI 10.1021/bm4000162
   Anderson JR, 2000, ANAL CHEM, V72, P3158, DOI 10.1021/ac9912294
   Ankam S, 2013, ORGANOGENESIS, V9, P128, DOI 10.4161/org.25425
   Ankam S, 2013, ACTA BIOMATER, V9, P4535, DOI 10.1016/j.actbio.2012.08.018
   [Anonymous], BIOMICROFLUIDICS
   Autebert J, 2015, LAB CHIP, V15, P2090, DOI 10.1039/c5lc00104h
   Bissoyi A, 2016, SCI REP-UK, V6, DOI 10.1038/srep35416
   Bobrie A, 2012, J EXTRACELL VESICLES, V1, DOI 10.3402/jev.v1i0.18397
   Boroujeni ME, 2012, ASIAN J BIOCH, V7, P27, DOI DOI 10.3923/ajb.2012.27.36
   Bravery CA, 2013, CYTOTHERAPY, V15, P9, DOI 10.1016/j.jcyt.2012.10.008
   Breslauer DN, 2006, MOL BIOSYST, V2, P97, DOI 10.1039/b515632g
   Carrion B, 2010, BIOTECHNOL BIOENG, V107, P1020, DOI 10.1002/bit.22891
   Chang YJ, 2013, NANOMED-NANOTECHNOL, V9, P345, DOI 10.1016/j.nano.2012.07.008
   Chen C, 2010, LAB CHIP, V10, P505, DOI 10.1039/b916199f
   Choi NW, 2007, NAT MATER, V6, P908, DOI 10.1038/nmat2022
   Choi S, 2014, LAB CHIP, V14, P161, DOI 10.1039/c3lc50923k
   Chung BG, 2005, LAB CHIP, V5, P401, DOI 10.1039/b417651k
   Cohen DE, 2011, NAT REV GENET, V12, P243, DOI 10.1038/nrg2938
   Dalerba P, 2011, NAT BIOTECHNOL, V29, P1120, DOI 10.1038/nbt.2038
   Dimov IK, 2014, NAT COMMUN, V5, DOI 10.1038/ncomms4451
   François M, 2012, CYTOTHERAPY, V14, P147, DOI 10.3109/14653249.2011.623691
   Galipeau J, 2013, CYTOTHERAPY, V15, P2, DOI 10.1016/j.jcyt.2012.10.002
   Ginis I, 2012, TISSUE ENG PART C-ME, V18, P453, DOI [10.1089/ten.tec.2011.0395, 10.1089/ten.TEC.2011.0395]
   Green JV, 2009, ANAL CHEM, V81, P9178, DOI 10.1021/ac9018395
   Greenberg AW, 2001, BIOTECHNOL BIOENG, V73, P111, DOI 10.1002/bit.1043
   Grist SM, 2010, SENSORS-BASEL, V10, P9286, DOI 10.3390/s101009286
   Islam F, 2015, EXP MOL PATHOL, V98, P184, DOI 10.1016/j.yexmp.2015.02.002
   Jang K, 2008, ANAL BIOANAL CHEM, V390, P825, DOI 10.1007/s00216-007-1752-7
   Jeon JS, 2015, P NATL ACAD SCI USA, V112, P214, DOI 10.1073/pnas.1417115112
   Jeppesen DK, 2014, J EXTRACELL VESICLES, V3, DOI 10.3402/jev.v3.25011
   Johnson JI, 2001, BRIT J CANCER, V84, P1424, DOI 10.1054/bjoc.2001.1796
   Jones DL, 2008, NAT REV MOL CELL BIO, V9, P11, DOI 10.1038/nrm2319
   Kaltz N, 2010, EXP CELL RES, V316, P2609, DOI 10.1016/j.yexcr.2010.06.002
   Karabacak NM, 2014, NAT PROTOC, V9, P694, DOI 10.1038/nprot.2014.044
   Karnik R, 2008, NANO LETT, V8, P1153, DOI 10.1021/nl073322a
   Kavanagh DPJ, 2010, GUT, V59, P79, DOI 10.1136/gut.2008.168054
   Kim L, 2006, LAB CHIP, V6, P394, DOI 10.1039/b511718f
   Kim TH, 2014, BIOMICROFLUIDICS, V8, DOI 10.1063/1.4903501
   Kiss MM, 2008, ANAL CHEM, V80, P8975, DOI 10.1021/ac801276c
   Korin N, 2007, LAB CHIP, V7, P611, DOI 10.1039/b702392h
   Kunz-Schughart LA, 2004, J BIOMOL SCREEN, V9, P273, DOI 10.1177/1087057104265040
   Kwon T, 2017, SCI REP-UK, V7, DOI 10.1038/s41598-017-06949-8
   Lane SW, 2014, NAT BIOTECHNOL, V32, P795, DOI 10.1038/nbt.2978
   Lee PJ, 2007, BIOTECHNOL BIOENG, V97, P1340, DOI 10.1002/bit.21360
   Lee S, 2008, SENSOR ACTUAT B-CHEM, V128, P388, DOI 10.1016/j.snb.2007.06.027
   Lee WC, 2014, P NATL ACAD SCI USA, V111, pE4409, DOI 10.1073/pnas.1402306111
   Lee WC, 2011, LAB CHIP, V11, P1359, DOI 10.1039/c0lc00579g
   Li P, 2015, P NATL ACAD SCI USA, V112, P4970, DOI 10.1073/pnas.1504484112
   Lin CH, 2013, ANAL CHEM, V85, P11920, DOI 10.1021/ac402724b
   Liu ZB, 2013, BIOSENS BIOELECTRON, V47, P113, DOI 10.1016/j.bios.2013.03.017
   Lopacinska JM, 2013, PLOS ONE, V8, DOI 10.1371/journal.pone.0053107
   Mahadik BP, 2014, ADV HEALTHC MATER, V3, P449, DOI 10.1002/adhm.201300263
   Mahara A, 2010, BIOMATERIALS, V31, P4231, DOI 10.1016/j.biomaterials.2010.01.126
   Mathur A, 2015, SCI REP-UK, V5, DOI 10.1038/srep08883
   McDonald JC, 2000, ELECTROPHORESIS, V21, P27, DOI 10.1002/(SICI)1522-2683(20000101)21:1<27::AID-ELPS27>3.3.CO;2-3
   Melin J, 2007, ANNU REV BIOPH BIOM, V36, P213, DOI 10.1146/annurev.biophys.36.040306.132646
   Moeller HC, 2008, BIOMATERIALS, V29, P752, DOI 10.1016/j.biomaterials.2007.10.030
   Nagrath S, 2007, NATURE, V450, P1235, DOI 10.1038/nature06385
   Nava MM, 2016, STEM CELL RES THER, V7, DOI 10.1186/s13287-016-0387-z
   Occhetta P, 2015, SCI REP-UK, V5, DOI 10.1038/srep10288
   Ong SM, 2008, BIOMATERIALS, V29, P3237, DOI 10.1016/j.biomaterials.2008.04.022
   Orford KW, 2008, NAT REV GENET, V9, P115, DOI 10.1038/nrg2269
   Pampaloni F, 2007, NAT REV MOL CELL BIO, V8, P839, DOI 10.1038/nrm2236
   Park J, 2005, BIOTECHNOL BIOENG, V90, P632, DOI 10.1002/bit.20463
   Prieto JL, 2012, LAB CHIP, V12, P2182, DOI 10.1039/c2lc21184j
   Properzi F, 2013, BIOMARK MED, V7, P769, DOI 10.2217/bmm.13.63
   Ricci D, 2017, MATERIALS, V10, DOI 10.3390/ma10010066
   Rosland GV, 2009, CANCER RES, V69, P5331, DOI 10.1158/0008-5472.CAN-08-4630
   Roy P, 2001, ANN BIOMED ENG, V29, P947, DOI 10.1114/1.1415524
   Schober A, 2010, MATER SCI ENG B-ADV, V169, P174, DOI 10.1016/j.mseb.2009.12.042
   Shin Y, 2012, NAT PROTOC, V7, P1247, DOI 10.1038/nprot.2012.051
   Siltanen C, 2016, ACTA BIOMATER, V34, P125, DOI 10.1016/j.actbio.2016.01.012
   Song YS, 2009, LAB CHIP, V9, P1874, DOI 10.1039/b823062e
   Streets AM, 2014, P NATL ACAD SCI USA, V111, P7048, DOI 10.1073/pnas.1402030111
   Titmarsh DM, STEM CELLS TRANSL ME, V6, P1178
   Toh YC, 2007, LAB CHIP, V7, P302, DOI 10.1039/b614872g
   Toh YC, 2009, LAB CHIP, V9, P2026, DOI 10.1039/b900912d
   Uzel SGM, 2016, SMALL, V12, P612, DOI [10.1002/smll.201670025, 10.1002/smll.201501905]
   Vogel V, 2009, CURR OPIN CELL BIOL, V21, P38, DOI 10.1016/j.ceb.2009.01.002
   von Bahr L, 2012, BIOL BLOOD MARROW TR, V18, P557, DOI 10.1016/j.bbmt.2011.07.023
   Walker GM, 2004, LAB CHIP, V4, P91, DOI 10.1039/b311214d
   Wan YA, 2010, CANCER RES, V70, P9371, DOI 10.1158/0008-5472.CAN-10-0568
   Wang B, 2014, PLOS ONE, V9, DOI 10.1371/journal.pone.0109815
   Wang G, 2014, NAT MED, V20, P616, DOI 10.1038/nm.3545
   Wang SH, 2012, J HEMATOL ONCOL, V5, DOI 10.1186/1756-8722-5-19
   Wei F, 2011, EXP CELL RES, V317, P2661, DOI 10.1016/j.yexcr.2011.08.011
   Wen YA, 2010, BIOTECHNOL PROGR, V26, P1135, DOI 10.1002/btpr.423
   White AK, 2011, P NATL ACAD SCI USA, V108, P13999, DOI 10.1073/pnas.1019446108
   Whitesides GM, 2006, NATURE, V442, P368, DOI 10.1038/nature05058
   Yamamura S, 2005, ANAL CHEM, V77, P8050, DOI 10.1021/ac0515632
   Yang K, 2013, BIOMATERIALS, V34, P6607, DOI 10.1016/j.biomaterials.2013.05.067
   Yeo RWY, 2013, ADV DRUG DELIVER REV, V65, P336, DOI 10.1016/j.addr.2012.07.001
   Yim EKF, 2012, STEM CELL RES THER, V3, DOI 10.1186/scrt132
   Yoon J, 2015, BIOMATERIALS, V59, P12, DOI 10.1016/j.biomaterials.2015.04.028
   Zhang MY, 2008, BIOMED MICRODEVICES, V10, P117, DOI 10.1007/s10544-007-9116-9
   Zhang WJ, 2012, P NATL ACAD SCI USA, V109, P18707, DOI 10.1073/pnas.1209893109
   Zhang ZY, 2006, LAB CHIP, V6, P906, DOI 10.1039/b518396k
   Zhao WA, 2014, STEM CELLS INT, V2014, DOI 10.1155/2014/292109
   Zhong JF, 2008, LAB CHIP, V8, P68, DOI 10.1039/b712116d
NR 104
TC 2
Z9 2
U1 0
U2 31
PU FUTURE MEDICINE LTD
PI LONDON
PA UNITEC HOUSE, 3RD FLOOR, 2 ALBERT PLACE, FINCHLEY CENTRAL, LONDON, N3
   1QB, ENGLAND
SN 1746-0751
EI 1746-076X
J9 REGEN MED
JI Regen. Med.
PD MAR
PY 2018
VL 13
IS 2
BP 233
EP 248
DI 10.2217/rme-2017-0123
PG 16
WC Cell & Tissue Engineering; Engineering, Biomedical
WE Science Citation Index Expanded (SCI-EXPANDED)
SC Cell Biology; Engineering
GA GC2OQ
UT WOS:000429622800010
PM 29557299
DA 2026-02-11
ER

PT J
AU Dalirfardouei, R
   Jamialahmadi, K
   Jafarian, AH
   Mahdipour, E
AF Dalirfardouei, Razieh
   Jamialahmadi, Khadijeh
   Jafarian, Amir Hossein
   Mahdipour, Elahe
TI Promising effects of exosomes isolated from menstrual blood-derived
   mesenchymal stem cell on wound-healing process in diabetic mouse model
SO JOURNAL OF TISSUE ENGINEERING AND REGENERATIVE MEDICINE
LA English
DT Article
DE angiogenesis; diabetic murine model; excisional wound; exosome;
   menstrual blood; mesenchymal stem cell
ID NF-KAPPA-B; BONE-MARROW; MACROPHAGE ACTIVATION; ENHANCE ANGIOGENESIS;
   STROMAL CELLS; SKIN; INFLAMMATION; EXPRESSION; COLLAGEN; DIFFERENTIATION
AB Wound healing is a complicated process that contains a number of overlapping and consecutive phases, disruption in each of which can cause chronic nonhealing wounds. In the current study, we investigated the effects of exosomes as paracrine factors released from menstrual blood-derived mesenchymal stem cells (MenSCs) on wound-healing process in diabetic mice. The exosomes were isolated from MenSCs conditioned media using ultracentrifugation and were characterized by scanning electron microscope and western blotting assay. A full thickness excisional wound was created on the dorsal skin of each streptozotocin-induced diabetic mouse. The mice were divided into three groups as follows: phosphate buffered saline, exosomes, and MenSC groups. We found that MenSC-derived exosomes can resolve inflammation via induced M1-M2 macrophage polarization. It was observed that exosomes enhance neoangiogenesis through vascular endothelial growth factor A upregulation. Re-epithelialization accelerated in the exosome-treated mice, most likely through NF-kappa B p65 subunit upregulation and activation of the NF-kappa B signaling pathway. The results demonstrated that exosomes possibly cause less scar formation through decreased Col1:Col3 ratio. These notable results showed that the MenSC-derived exosomes effectively ameliorated cutaneous nonhealing wounds. We suggest that exosomes can be employed in regenerative medicine for skin repair in difficult-to-heal conditions such as diabetic foot ulcer.
C1 [Dalirfardouei, Razieh; Jamialahmadi, Khadijeh; Mahdipour, Elahe] Mashhad Univ Med Sci, Dept Med Biotechnol, Fac Med, POB 8594-917794, Mashhad, Razavi Khorasan, Iran.
   [Jamialahmadi, Khadijeh] Mashhad Univ Med Sci, Pharmaceut Technol Inst, Biotechnol Res Ctr, Mashhad, Razavi Khorasan, Iran.
   [Jafarian, Amir Hossein] Mashhad Univ Med Sci, Mol Pathol Res Ctr, Mashhad, Razavi Khorasan, Iran.
C3 Mashhad University of Medical Sciences; Mashhad University of Medical
   Sciences; Mashhad University of Medical Sciences
RP Mahdipour, E (corresponding author), Mashhad Univ Med Sci, Dept Med Biotechnol, Fac Med, POB 8594-917794, Mashhad, Razavi Khorasan, Iran.
EM mahdipoure@mums.ac.ir
RI Jamialahmadi, Khadijeh/AAS-1675-2020; Dalirfardouei,
   Razieh/AAK-1865-2020; mahdipour, elahe/D-2653-2013
OI jafarian, Amir Hossein/0000-0003-4004-262X; mahdipour,
   elahe/0000-0002-8797-4718
FU Council for Stem Cell Sciences and Technologies; Mashhad University of
   Medical Sciences [931026]
FX The Council for Stem Cell Sciences and Technologies; Mashhad University
   of Medical Sciences, Grant/Award Number: 931026
CR Aarabi S, 2007, FASEB J, V21, P3250, DOI 10.1096/fj.07-8218com
   Ailawadi S, 2015, BBA-MOL BASIS DIS, V1852, P1, DOI 10.1016/j.bbadis.2014.10.008
   Alcayaga-Miranda F, 2015, STEM CELL RES THER, V6, DOI 10.1186/s13287-015-0013-5
   Aller MA, 2004, EXP BIOL MED, V229, P170, DOI 10.1177/153537020422900206
   Allickson Julie G, 2011, Open Stem Cell J, V3, P4
   [Anonymous], EVID BASED COMPL ALT
   Biswas SK, 2010, J LEUKOCYTE BIOL, V88, P877, DOI 10.1189/jlb.0310153
   Borlongan CV, 2010, STEM CELLS DEV, V19, P439, DOI 10.1089/scd.2009.0340
   Brantley DM, 2001, MOL BIOL CELL, V12, P1445, DOI 10.1091/mbc.12.5.1445
   Cass DL, 1997, PEDIATR SURG INT, V12, P484, DOI 10.1007/s003830050189
   Chaudhry ZZ, 2013, LAB ANIM-UK, V47, P257, DOI 10.1177/0023677213489548
   Chen JY, 2015, ASIAN PAC J TROP MED, V8, P725, DOI 10.1016/j.apjtm.2015.07.022
   Chen LJ, 2017, STEM CELL TRANSL MED, V6, P272, DOI 10.5966/sctm.2015-0265
   Chen LW, 2008, PLOS ONE, V3, DOI 10.1371/journal.pone.0001886
   Cheng W, 2011, AFR J BIOTECHNOL, V10, P2524
   Cui CH, 2007, MOL BIOL CELL, V18, P1586, DOI 10.1091/mbc.E06-09-0872
   Cuttle L, 2005, WOUND REPAIR REGEN, V13, P198, DOI 10.1111/j.1067-1927.2005.130211.x
   Dalirfardouei R, 2018, TISSUE CELL, V55, P53, DOI 10.1016/j.tice.2018.09.010
   Darzi S, 2012, TISSUE ENG PT A, V18, P1720, DOI [10.1089/ten.tea.2011.0386, 10.1089/ten.TEA.2011.0386]
   Dittmer J, 2014, INT J ONCOL, V44, P1789, DOI 10.3892/ijo.2014.2385
   Doi H, 2016, SCI REP-UK, V6, DOI 10.1038/srep18844
   Eming SA, 2007, J INVEST DERMATOL, V127, P514, DOI 10.1038/sj.jid.5700701
   Fang S, 2016, STEM CELL TRANSL MED, V5, P1425, DOI 10.5966/sctm.2015-0367
   Fathke C, 2004, STEM CELLS, V22, P812, DOI 10.1634/stemcells.22-5-812
   Finley PJ, 2016, ADV WOUND CARE, V5, P486, DOI 10.1089/wound.2015.0676
   Ganguli-Indra G, 2014, METHODS MOL BIOL, V1210, P151, DOI 10.1007/978-1-4939-1435-7_12
   Geiger A, 2015, BIOCHEM BIOPH RES CO, V467, P303, DOI 10.1016/j.bbrc.2015.09.166
   Guo S, 2010, J DENT RES, V89, P219, DOI 10.1177/0022034509359125
   Guo SC, 2017, THERANOSTICS, V7, P81, DOI 10.7150/thno.16803
   Gurtner GC, 2008, NATURE, V453, P314, DOI 10.1038/nature07039
   Hu LH, 2016, SCI REP-UK, V6, DOI 10.1038/srep28924
   Kim SW, 2012, PLOS ONE, V7, DOI 10.1371/journal.pone.0041105
   Kobayashi H, 2018, NAGOYA J MED SCI, V80, P141, DOI 10.18999/nagjms.80.2.141
   Kwon A, 2016, SCI REP-UK, V6, DOI 10.1038/srep23544
   Landén NX, 2016, CELL MOL LIFE SCI, V73, P3861, DOI 10.1007/s00018-016-2268-0
   Larson BJ, 2010, PLAST RECONSTR SURG, V126, P1172, DOI 10.1097/PRS.0b013e3181eae781
   Leychenko A, 2011, PLOS ONE, V6, DOI 10.1371/journal.pone.0029055
   Li M, 2016, J MATER CHEM B, V4, P6830, DOI 10.1039/c6tb01560c
   Li X, 2016, EBIOMEDICINE, V8, P72, DOI 10.1016/j.ebiom.2016.04.030
   Liang XL, 2016, J CELL SCI, V129, P2182, DOI 10.1242/jcs.170373
   Liu LY, 2014, PLOS ONE, V9, DOI [10.1371/journal.pone.0104748, 10.1371/journal.pone.0088348]
   Liu T, 2017, SIGNAL TRANSDUCT TAR, V2, DOI 10.1038/sigtrans.2017.23
   Lo Sicco C, 2017, STEM CELL TRANSL MED, V6, P1018, DOI 10.1002/sctm.16-0363
   Middleton J E., 2011, Wound Healing: Process, Phases, and Promoting
   Murray PJ, 2014, IMMUNITY, V41, P14, DOI 10.1016/j.immuni.2014.06.008
   Na J, 2017, SCI REP-UK, V7, DOI 10.1038/s41598-017-06750-7
   Na J, 2016, J INVEST DERMATOL, V136, P847, DOI 10.1016/j.jid.2015.11.029
   Rodrigues MCO, 2016, ADV EXP MED BIOL, V951, P111, DOI 10.1007/978-3-319-45457-3_9
   Patel AN, 2008, CELL TRANSPLANT, V17, P303, DOI 10.3727/096368908784153922
   Pfaffl MW, 2002, NUCLEIC ACIDS RES, V30, DOI 10.1093/nar/30.9.e36
   Politis C, 2016, FRONT PHYSIOL, V7, DOI 10.3389/fphys.2016.00507
   Poormasjedi-Meibod MS, 2014, PLOS ONE, V9, DOI 10.1371/journal.pone.0091955
   Regan M, 1994, FIBRIN SEALING SURG, V1th, P3
   Reis LA, 2012, PLOS ONE, V7, DOI 10.1371/journal.pone.0044092
   Routley CE, 2009, WOUND REPAIR REGEN, V17, P42, DOI 10.1111/j.1524-475X.2008.00440.x
   Schageman J, 2013, BIOMED RES INT, V2013, DOI 10.1155/2013/253957
   Schlosser S, 2012, MICROVASC RES, V83, P267, DOI 10.1016/j.mvr.2012.02.011
   Shabbir A, 2015, STEM CELLS DEV, V24, P1635, DOI 10.1089/scd.2014.0316
   Shi Y, 2015, STEM CELL RES THER, V6, DOI 10.1186/s13287-015-0103-4
   Tao SC, 2018, ADV SCI, V5, DOI 10.1002/advs.201700449
   Ti DD, 2015, J TRANSL MED, V13, DOI 10.1186/s12967-015-0642-6
   Tomlinson Annette, 2003, Methods Mol Biol, V225, P249
   van Balkom BWM, 2011, KIDNEY INT, V80, P1138, DOI 10.1038/ki.2011.292
   Vasandan AB, 2016, SCI REP-UK, V6, DOI 10.1038/srep38308
   Volk SW, 2011, CELLS TISSUES ORGANS, V194, P25, DOI 10.1159/000322399
   Williams C, 2014, CELL RES, V24, P766, DOI 10.1038/cr.2014.44
   Xiang BY, 2017, INT J MOL SCI, V18, DOI 10.3390/ijms18040689
   Yáñez-Mó M, 2015, J EXTRACELL VESICLES, V4, DOI 10.3402/jev.v4.27066
   Yates CC, 2012, BIRTH DEFECTS RES C, V96, P325, DOI 10.1002/bdrc.21024
   Yazdanpanah L, 2015, WORLD J DIABETES, V6, P37, DOI 10.4239/wjd.v6.i1.37
   You HJ, 2014, J KOREAN MED SCI, V29, P311, DOI 10.3346/jkms.2014.29.3.311
   Zhang B, 2015, STEM CELLS, V33, P2158, DOI 10.1002/stem.1771
   Zhang B, 2015, STEM CELL TRANSL MED, V4, P513, DOI 10.5966/sctm.2014-0267
   Zhang JY, 2016, INT J BIOL SCI, V12, P1472, DOI 10.7150/ijbs.15514
   Zhang JY, 2015, J TRANSL MED, V13, DOI 10.1186/s12967-015-0417-0
   Zhang QZ, 2010, STEM CELLS, V28, P1856, DOI 10.1002/stem.503
   Zhang W, 2018, EXP CELL RES, V370, P333, DOI 10.1016/j.yexcr.2018.06.035
   Zhao RT, 2018, J NEUROTRAUM, V35, P2056, DOI 10.1089/neu.2017.5502
NR 78
TC 177
Z9 191
U1 2
U2 97
PU WILEY
PI HOBOKEN
PA 111 RIVER ST, HOBOKEN 07030-5774, NJ USA
SN 1932-6254
EI 1932-7005
J9 J TISSUE ENG REGEN M
JI J. Tissue Eng. Regen. Med.
PD APR
PY 2019
VL 13
IS 4
BP 555
EP 568
DI 10.1002/term.2799
PG 14
WC Cell & Tissue Engineering; Biotechnology & Applied Microbiology; Cell
   Biology; Engineering, Biomedical
WE Science Citation Index Expanded (SCI-EXPANDED)
SC Cell Biology; Biotechnology & Applied Microbiology; Engineering
GA HU2FF
UT WOS:000465086100002
PM 30656863
DA 2026-02-11
ER

PT J
AU Lange-Consiglio, A
   Stucchi, L
   Zucca, E
   Lavoie, JP
   Cremonesi, F
   Ferrucci, F
AF Lange-Consiglio, Anna
   Stucchi, Luca
   Zucca, Enrica
   Lavoie, Jean Pierre
   Cremonesi, Fausto
   Ferrucci, Francesco
TI Insights into animal models for cell-based therapies in translational
   studies of lung diseases: Is the horse with naturally occurring asthma
   the right choice?
SO CYTOTHERAPY
LA English
DT Review
DE equine; extracellular vesicles; mesenchymal stromal cells; regenerative
   medicine; respiratory disease
ID MESENCHYMAL STEM-CELLS; RECURRENT AIRWAY-OBSTRUCTION; IFN-GAMMA;
   EXTRACELLULAR VESICLES; MESSENGER-RNA; TGF-BETA; MEMBRANE-VESICLES;
   ALLERGIC-ASTHMA; EQUINE HEAVES; STROMAL CELLS
AB Human asthma is a widespread disease associated with chronic inflammation of the airways, leading to loss of quality of life, disability and death. Corticosteroid administration is the mainstream treatment for asthmatic patients. Corticosteroids reduce airway obstruction and improve quality of life, although symptoms persist despite treatment in many patients. Moreover, available therapies failed to reverse the lung pathology present in asthma. Animal models, mostly rats and mice, in which the disease is experimentally induced, have been studied to identify new therapeutic targets for human asthma. Alternative animal models could include horses in which naturally occurring asthma could represent an important step to test therapies, potentially designed around mouse studies, before being translated to human testing. Horses naturally suffer from asthma, which has striking parallels with human asthma. Severe equine asthma (SEA) is characterized by reversible broncho-spasms and neutrophil accumulation in the lungs immunologically mediated mainly by Th2. Moreover, the pulmonary remodelling that occurs in SEA closely resembles that of human asthma, making the equine model unique for investigation of tissue repair and new therapies. Cell therapy, consisting on mesenchymal stromal cells (MSCs) and derivatives (conditioned medium and extracellular vesicles), could represent a novel therapeutic contribution for tissue regeneration. Cell therapy may prove advantageous over conventional therapy in that it may repair or regenerate the site of injury and reduce the reaction to allergens, rather than simply modulating the inflammatory process.
C1 [Lange-Consiglio, Anna; Cremonesi, Fausto] Univ Milan, Dept Vet Med, Via Celoria 10, I-20133 Milan, Italy.
   [Stucchi, Luca; Zucca, Enrica; Ferrucci, Francesco] Univ Milan, Dept Hlth Anim Sci & Food Safety, Equine Med Unit, Milan, Italy.
   [Lavoie, Jean Pierre] Univ Montreal, Fac Vet Med, Dept Clin Sci, St Hyacinthe, PQ, Canada.
   [Lange-Consiglio, Anna; Cremonesi, Fausto] Univ Milan, Ctr Clin Vet & Zootecn Sperimentale Ateneo, Reprod Unit, Lodi, Italy.
C3 University of Milan; University of Milan; Universite de Montreal;
   University of Milan
RP Lange-Consiglio, A (corresponding author), Univ Milan, Dept Vet Med, Via Celoria 10, I-20133 Milan, Italy.
EM anna.langeconsiglio@unimi.it
RI Lavoie, Jean-Pierre/H-9201-2013; Stucchi, Luca/ABD-2774-2020;
   Lange-Consiglio, Anna/AAI-4146-2021; Ferrucci, Pier/AAQ-9002-2020;
   Cremonesi, Fausto/J-2506-2014
OI Zucca, Enrica/0000-0003-0494-1329; Stucchi, Luca/0000-0002-2056-5426;
   Lange-Consiglio, Anna/0000-0002-7748-3413; 
CR Ainsworth DM, 2003, VET IMMUNOL IMMUNOP, V96, P83, DOI 10.1016/S0165-2427(03)00142-9
   Barussi FCM, 2016, RESP PHYSIOL NEUROBI, V232, P35, DOI 10.1016/j.resp.2016.07.002
   Beadle RE, 2002, EQUINE VET J, V34, P389, DOI 10.2746/042516402776249119
   Berger M, 2011, THOR SOC INT C MY AT, DOI [10.1164/ajrccm-conference.183.1, DOI 10.1164/AJRCCM-CONFERENCE.183.1]
   Biancone L, 2012, NEPHROL DIAL TRANSPL, V27, P3037, DOI 10.1093/ndt/gfs168
   Bobrie A, 2011, TRAFFIC, V12, P1659, DOI 10.1111/j.1600-0854.2011.01225.x
   Bonfield TL, 2010, AM J PHYSIOL-LUNG C, V299, pL760, DOI 10.1152/ajplung.00182.2009
   Bonios M, 2011, J NUCL CARDIOL, V18, P443, DOI 10.1007/s12350-011-9369-9
   Bruno S, 2009, J AM SOC NEPHROL, V20, P1053, DOI 10.1681/ASN.2008070798
   Bullone M, 2017, SCI REP-UK, V7, DOI 10.1038/s41598-017-09414-8
   Bullone M, 2015, MOL IMMUNOL, V66, P97, DOI 10.1016/j.molimm.2014.12.005
   Calzetta L, 2017, EQUINE VET J, V49, P710, DOI 10.1111/evj.12680
   Camussi G, 2010, KIDNEY INT, V78, P838, DOI 10.1038/ki.2010.278
   Cargnoni A, 2012, CYTOTHERAPY, V14, P153, DOI 10.3109/14653249.2011.613930
   CHAOUCHI N, 1995, ONCOGENE, V11, P1615
   Cordeau ME, 2004, VET IMMUNOL IMMUNOP, V97, P87, DOI 10.1016/j.vetimm.2003.08.013
   Cosmi L, 2016, CURR OPIN ALLERGY CL, V16, P1, DOI 10.1097/ACI.0000000000000227
   Cossetti C, 2014, MOL CELL, V56, P193, DOI 10.1016/j.molcel.2014.08.020
   Couëtil LL, 2016, J VET INTERN MED, V30, P503, DOI 10.1111/jvim.13824
   Couëtil LL, 2007, J VET INTERN MED, V21, P356, DOI 10.1892/0891-6640(2007)21[356:IADOH]2.0.CO;2
   Cruz FF, 2015, STEM CELL TRANSL MED, V4, P1302, DOI 10.5966/sctm.2014-0280
   de Faria CA, 2012, STEM CELL REV REP, V8, P1236, DOI 10.1007/s12015-012-9410-7
   De Jong OG, 2014, FRONT IMMUNOL, V5, P1, DOI 10.3389/fimmu.2014.00608
   Debrue M, 2005, VET IMMUNOL IMMUNOP, V105, P25, DOI 10.1016/j.vetimm.2004.12.013
   Ferro E, 2002, J EQUINE VET SCI, V22, P165, DOI 10.1016/S0737-0806(02)70142-1
   Fröhlich D, 2014, PHILOS T R SOC B, V369, DOI 10.1098/rstb.2013.0510
   Ge XH, 2014, CURR PULMONOL REP, V3, P112, DOI 10.1007/s13665-014-0082-4
   Ge XH, 2013, CELL BIOL INT, V37, P675, DOI 10.1002/cbin.10084
   Ge XH, 2013, J CELL BIOCHEM, V114, P1595, DOI 10.1002/jcb.24501
   Global Initiative for Asthma, 2018, GLOB STRAT ASTHM MAN
   Goldstein BD, 2017, J INFLAMM-LOND, V14, DOI 10.1186/s12950-017-0165-4
   Gupta N, 2007, J IMMUNOL, V179, P1855, DOI 10.4049/jimmunol.179.3.1855
   György B, 2011, CELL MOL LIFE SCI, V68, P2667, DOI 10.1007/s00018-011-0689-3
   Holmes AM, 2011, DRUG DISCOV TODAY, V16, P659, DOI 10.1016/j.drudis.2011.05.014
   Hotchkiss JW, 2007, EQUINE VET J, V39, P301, DOI 10.2746/042516407X180129
   Hudgens E, 2011, VET IMMUNOL IMMUNOP, V141, P317, DOI 10.1016/j.vetimm.2011.02.015
   Ionescu LI, 2012, AM J RESP CELL MOL, V46, P207, DOI 10.1165/rcmb.2010-0391OC
   Karagianni AE, 2017, EQUINE VET J, V49, P375, DOI 10.1111/evj.12584
   Kitamura Y, 2001, AM J RESP CRIT CARE, V163, P762, DOI 10.1164/ajrccm.163.3.2003065
   Klier J, 2015, J VET INTERN MED, V29, P286, DOI 10.1111/jvim.12524
   Klukowska-Rötzler J, 2012, ANIM GENET, V43, P450, DOI 10.1111/j.1365-2052.2011.02277.x
   Kumar M, 2011, J ALLERGY CLIN IMMUN, V128, P1077, DOI 10.1016/j.jaci.2011.04.034
   Lam CF, 2011, ANESTH ANALG, V112, P620, DOI 10.1213/ANE.0b013e3182075da4
   Lange-Consiglio A, 2016, STEM CELLS DEV, V25, P610, DOI 10.1089/scd.2015.0348
   Lange-Consiglio A, 2014, STEM CELLS BIOL REG, P69, DOI 10.1007/978-3-319-03572-7_4
   Lavoie JP, 2001, AM J RESP CRIT CARE, V164, P1410, DOI 10.1164/ajrccm.164.8.2012091
   Leclere M, 2011, RESPIROLOGY, V16, P1027, DOI 10.1111/j.1440-1843.2011.02033.x
   Leclere M, 2011, AM J RESP CELL MOL, V45, P181, DOI 10.1165/rcmb.2010-0300OC
   Lee C, 2012, CIRCULATION, V126, P2601, DOI 10.1161/CIRCULATIONAHA.112.114173
   Lee JW, 2011, STEM CELLS, V29, P913, DOI 10.1002/stem.643
   Lee JW, 2009, P NATL ACAD SCI USA, V106, P16357, DOI 10.1073/pnas.0907996106
   Lee SH, 2011, ALLERGY ASTHMA IMMUN, V3, P205, DOI 10.4168/aair.2011.3.3.205
   LOMO J, 1995, J IMMUNOL, V154, P1634
   LOWELL FC, 1964, J ALLERGY, V35, P322, DOI 10.1016/0021-8707(64)90095-4
   Mariñas-Pardo L, 2014, ALLERGY, V69, P730, DOI 10.1111/all.12392
   Masoli M, 2004, ALLERGY, V59, P469, DOI 10.1111/j.1398-9995.2004.00526.x
   Mathivanan S, 2010, J PROTEOMICS, V73, P1907, DOI 10.1016/j.jprot.2010.06.006
   McIlwraith CW, 2012, BONE JOINT RES, V1, P297, DOI 10.1302/2046-3758.111.2000132
   Mei SHJ, 2007, PLOS MED, V4, P1525, DOI 10.1371/journal.pmed.0040269
   Nemeth K, 2010, P NATL ACAD SCI USA, V107, P5652, DOI 10.1073/pnas.0910720107
   Neuringer I P, 2006, Monaldi Arch Chest Dis, V65, P47
   Ngoc LP, 2005, CURR OPIN ALLERGY CL, V5, P161, DOI 10.1097/01.all.0000162309.97480.45
   Nials AT, 2008, DIS MODEL MECH, V1, P213, DOI 10.1242/dmm.000323
   Ortiz LA, 2003, P NATL ACAD SCI USA, V100, P8407, DOI 10.1073/pnas.1432929100
   Panettieri RA, 2016, IMMUNOL ALLERGY CLIN, V36, P569, DOI 10.1016/j.iac.2016.03.007
   Patterson-Kane JC, 2014, ILAR J, V55, P86, DOI 10.1093/ilar/ilu004
   Pirie RS, 2014, EQUINE VET J, V46, P276, DOI 10.1111/evj.12204
   Pirie RS, 2003, CLIN EXP ALLERGY, V33, P676, DOI 10.1046/j.1365-2222.2003.01640.x
   Polikepahad S, 2010, J BIOL CHEM, V285, P30139, DOI 10.1074/jbc.M110.145698
   Rabe KF, 2004, J ALLERGY CLIN IMMUN, V114, P40, DOI 10.1016/j.jaci.2004.04.042
   Raposo G, 2013, J CELL BIOL, V200, P373, DOI 10.1083/jcb.201211138
   Ratajczak J, 2006, LEUKEMIA, V20, P847, DOI 10.1038/sj.leu.2404132
   Risma KA, 2002, J IMMUNOL, V169, P1604, DOI 10.4049/jimmunol.169.3.1604
   Senti G, 2009, CLIN EXP ALLERGY, V39, P562, DOI 10.1111/j.1365-2222.2008.03191.x
   Shakhsi-Niaei M, 2012, ANIM GENET, V43, P627, DOI 10.1111/j.1365-2052.2011.02315.x
   Smith AM, 2005, J HAND SURG-BRIT EUR, V30B, P307, DOI 10.1016/j.jhsb.2005.02.003
   Srour N, 2014, CYTOTHERAPY, V16, P1629, DOI 10.1016/j.jcyt.2014.08.008
   Théry C, 2009, NAT REV IMMUNOL, V9, P581, DOI 10.1038/nri2567
   Tompkins D, 2010, VET IMMUNOL IMMUNOP, V133, P309, DOI 10.1016/j.vetimm.2009.08.008
   Tran DQ, 2012, J MOL CELL BIOL, V4, P29, DOI 10.1093/jmcb/mjr033
   Turlej RK, 2001, THORAX, V56, P696, DOI 10.1136/thorax.56.9.696
   Vignola AM, 2003, CHEST, V123, p417S, DOI 10.1378/chest.123.3_suppl.417S
   Wahl SM, 2000, CYTOKINE GROWTH F R, V11, P71, DOI 10.1016/S1359-6101(99)00030-1
   Weiss DJ, 2014, STEM CELLS, V32, P16, DOI 10.1002/stem.1506
   Yang YG, 2013, EXP THER MED, V6, P1251, DOI 10.3892/etm.2013.1284
   Zhang HC, 2012, STEM CELLS DEV, V21, P3289, DOI 10.1089/scd.2012.0095
   Zhu YG, 2014, STEM CELLS, V32, P116, DOI 10.1002/stem.1504
   Zucca E, 2016, STEM CELL RES THER, V7, DOI 10.1186/s13287-016-0398-9
NR 88
TC 15
Z9 16
U1 0
U2 9
PU ELSEVIER SCI LTD
PI OXFORD
PA THE BOULEVARD, LANGFORD LANE, KIDLINGTON, OXFORD OX5 1GB, OXON, ENGLAND
SN 1465-3249
EI 1477-2566
J9 CYTOTHERAPY
JI Cytotherapy
PD MAY
PY 2019
VL 21
IS 5
BP 525
EP 534
DI 10.1016/j.jcyt.2019.02.010
PG 10
WC Cell & Tissue Engineering; Biotechnology & Applied Microbiology; Cell
   Biology; Hematology; Medicine, Research & Experimental
WE Science Citation Index Expanded (SCI-EXPANDED)
SC Cell Biology; Biotechnology & Applied Microbiology; Hematology; Research
   & Experimental Medicine
GA HX6UI
UT WOS:000467538400003
PM 30929991
DA 2026-02-11
ER

PT J
AU Lo Sicco, C
   Reverberi, D
   Balbi, C
   Ulivi, V
   Principi, E
   Pascucci, L
   Becherini, P
   Bosco, MC
   Varesio, L
   Franzin, C
   Pozzobon, M
   Cancedda, R
   Tasso, R
AF Lo Sicco, Claudia
   Reverberi, Daniele
   Balbi, Carolina
   Ulivi, Valentina
   Principi, Elisa
   Pascucci, Luisa
   Becherini, Pamela
   Bosco, Maria Carla
   Varesio, Luigi
   Franzin, Chiara
   Pozzobon, Michela
   Cancedda, Ranieri
   Tasso, Roberta
TI Mesenchymal Stem Cell-Derived Extracellular Vesicles as Mediators of
   Anti-Inflammatory Effects: Endorsement of Macrophage Polarization
SO STEM CELLS TRANSLATIONAL MEDICINE
LA English
DT Article
DE Extracellular vesicles; Mesenchymal stem cells; Inflammation;
   Macrophages; Cell hypoxia; Regenerative medicine
ID HUMAN BONE-MARROW; TISSUE-REPAIR; WOUND REPAIR; ADULT STEM;
   INFLAMMATION; REGENERATION; ACTIVATION; PLASTICITY; MICRORNAS; PHENOTYPE
AB Mesenchymal Stem Cells (MSCs) are effective therapeutic agents enhancing the repair of injured tissues mostly through their paracrine activity. Increasing evidences show that besides the secretion of soluble molecules, the release of extracellular vesicles (EVs) represents an alternative mechanism adopted by MSCs. Since macrophages are essential contributors toward the resolution of inflammation, which has emerged as a finely orchestrated process, the aim of the present study was to carry out a detailed characterization of EVs released by human adipose derived-MSCs to investigate their involvement as modulators of MSC anti-inflammatory effects inducing macrophage polarization. The EV-isolation method was based on repeated ultracentrifugations of the medium conditioned by MSC exposed to normoxic or hypoxic conditions (EVNormo and EVHypo). Both types of EVs were efficiently internalized by responding bone marrow-derived macrophages, eliciting their switch from a M1 to a M2 phenotype. In vivo, following cardiotoxin-induced skeletal muscle damage, EVNormo and EVHypo interacted with macrophages recruited during the initial inflammatory response. In injured and EV-treated muscles, a downregulation of IL6 and the early marker of innate and classical activation Nos2 were concurrent to a significant upregulation of Arg1 and Ym1, late markers of alternative activation, as well as an increased percentage of infiltrating CD206(pos) cells. These effects, accompanied by an accelerated expression of the myogenic markers Pax7, MyoD, and eMyhc, were even greater following EVHypo administration. Collectively, these data indicate that MSC-EVs possess effective anti-inflammatory properties, making them potential therapeutic agents more handy and safe than MSCs.
C1 [Lo Sicco, Claudia; Balbi, Carolina; Ulivi, Valentina; Principi, Elisa; Cancedda, Ranieri] Univ Genoa, Dept Expt Med, Genoa, Italy.
   [Lo Sicco, Claudia; Reverberi, Daniele; Tasso, Roberta] Natl Inst Canc Res, IRCCS AOU San Martino IST, U O Regenerat Med, Largo Rosanna Benzi 10, I-16132 Genoa, Italy.
   [Pascucci, Luisa] Univ Perugia, Dept Vet Med, I-06100 Perugia, Italy.
   [Becherini, Pamela; Bosco, Maria Carla; Varesio, Luigi] Ist Giannina Gaslini, Mol Biol Lab, I-16148 Genoa, Italy.
   [Becherini, Pamela] Univ Genoa, Dept Internal Med, Genoa, Italy.
   [Franzin, Chiara; Pozzobon, Michela] Fdn Ist Ric Pediatr Citta Speranza, Stem Cells & Regenerat Med Lab, Padua, Italy.
   [Pozzobon, Michela] Univ Padua, Dept Women & Children Hlth, Padua, Italy.
C3 University of Genoa; University of Genoa; IRCCS AOU San Martino IST;
   University of Perugia; University of Genoa; IRCCS Istituto Giannina
   Gaslini; University of Genoa; Fondazione Citta della Speranza;
   University of Padua
RP Tasso, R (corresponding author), Natl Inst Canc Res, IRCCS AOU San Martino IST, U O Regenerat Med, Largo Rosanna Benzi 10, I-16132 Genoa, Italy.
EM robertatasso@gmail.com
RI Bosco, Maria Carla/J-7928-2016; Principi, Elisa/O-2424-2015; Lo Sicco,
   Claudia/Y-1082-2019; FRANZIN, Chiara/A-3879-2013; Tasso,
   Roberta/AFL-4297-2022; varesio, luigi/J-8261-2016; Pozzobon,
   Michela/G-7974-2018; Bosco, Maria Carla/J-7928-2016; REVERBERI,
   DANIELE/OIR-6019-2025
OI Principi, Elisa/0000-0003-3747-1167; Balbi,
   Carolina/0000-0002-7394-1173; Lo Sicco, Claudia/0000-0002-7735-6684;
   Pascucci, Luisa/0000-0002-2562-1140; FRANZIN,
   Chiara/0000-0002-9610-567X; Tasso, Roberta/0000-0003-0956-7006;
   Pozzobon, Michela/0000-0001-9213-402X; Bosco, Maria
   Carla/0000-0003-1857-7193; 
FU POR-FESR funds of Regione Liguria; Italian Ministry of Health ("Young
   Investigator Grant") [GR-2013-02357519]
FX This work was supported in part by POR-FESR funds of Regione Liguria to
   R.C. and in part by the Italian Ministry of Health ("Young Investigator
   Grant" - GR-2013-02357519) to R.T.
CR Anghelina M, 2006, AM J PATHOL, V168, P529, DOI 10.2353/ajpath.2006.050255
   [Anonymous], VASC PHARM
   Baglio SR, 2015, STEM CELL RES THER, V6, DOI 10.1186/s13287-015-0116-z
   Bang C, 2012, INT J BIOCHEM CELL B, V44, P2060, DOI 10.1016/j.biocel.2012.08.007
   Bian SY, 2014, J MOL MED, V92, P387, DOI 10.1007/s00109-013-1110-5
   Bollini S, 2013, J CLIN MED, V2, P302, DOI 10.3390/jcm2040302
   Camussi G, 2010, KIDNEY INT, V78, P838, DOI 10.1038/ki.2010.278
   Chazaud B, 2016, IMMUNOL CELL BIOL, V94, P140, DOI 10.1038/icb.2015.97
   Chen Y, 2008, INT J BIOCHEM CELL B, V40, P815, DOI 10.1016/j.biocel.2008.01.007
   Curtale G, 2013, P NATL ACAD SCI USA, V110, P11499, DOI 10.1073/pnas.1219852110
   Das A, 2015, AM J PATHOL, V185, P2596, DOI 10.1016/j.ajpath.2015.06.001
   De Jong OG, 2014, FRONT IMMUNOL, V5, P1, DOI 10.3389/fimmu.2014.00608
   DiMarino AM, 2013, FRONT IMMUNOL, V4, DOI 10.3389/fimmu.2013.00201
   Eming SA, 2007, J INVEST DERMATOL, V127, P514, DOI 10.1038/sj.jid.5700701
   Folker ES, 2013, FRONT PHYSIOL, V4, DOI 10.3389/fphys.2013.00363
   Goichberg P, 2016, STEM CELL REV REP, V12, P421, DOI 10.1007/s12015-016-9663-7
   Gondin J, 2015, J IMMUNOL, V194, P3389, DOI 10.4049/jimmunol.1401420
   Grayson WL, 2007, BIOCHEM BIOPH RES CO, V358, P948, DOI 10.1016/j.bbrc.2007.05.054
   Gurtner GC, 2008, NATURE, V453, P314, DOI 10.1038/nature07039
   Jia L, 2014, INT J MOL SCI, V15, P296, DOI 10.3390/ijms15010296
   Kharraz Y, 2013, MEDIAT INFLAMM, V2013, DOI 10.1155/2013/491497
   Lee Y, 2012, HUM MOL GENET, V21, pR125, DOI 10.1093/hmg/dds317
   Lener T, 2015, J EXTRACELL VESICLES, V4, DOI 10.3402/jev.v4.30087
   Locati M, 2013, ADV IMMUNOL, V120, P163, DOI 10.1016/B978-0-12-417028-5.00006-5
   Lolmede K, 2009, J LEUKOCYTE BIOL, V85, P779, DOI 10.1189/jlb.0908579
   Lötvall J, 2014, J EXTRACELL VESICLES, V3, DOI 10.3402/jev.v3.26913
   Makita N, 2015, INT IMMUNOL, V27, P131, DOI 10.1093/intimm/dxu090
[truncated: 794,139 more chars]
