# Supplementary material for: Global Research Trends in Extracellular Vesicle–Based Therapy for Regenerative Medicine: A Bibliometric Analysis (2014–2024)
Source: Bioengineering (Basel). 2026 Feb 20;13(2):247. doi: 10.3390/bioengineering13020247 (PMC12937803; doi:10.3390/bioengineering13020247)
Supplement: Supplementary file 1 [file bioengineering-13-00247-s001.zip › download_ (10).txt]

FN Clarivate Analytics Web of Science
VR 1.0
PT J
AU Boivin, J
   Tolsma, R
   Awad, P
   Kenter, K
   Li, Y
AF Boivin, Jordan
   Tolsma, Rachael
   Awad, Peter
   Kenter, Keith
   Li, Yong
TI The Biological Use of Platelet-Rich Plasma in Skeletal Muscle Injury and
   Repair
SO AMERICAN JOURNAL OF SPORTS MEDICINE
LA English
DT Article
DE biologic healing enhancement; muscle injuries; platelet-rich plasma
ID GROWTH-FACTOR; PRP; LEUKOCYTE; RELEASE; INJECTIONS; EXOSOMES; CELLS;
   BONE
AB Platelet-rich plasma (PRP) is a blood product that contains several growth factors and active proteins. PRP is thought to be used autologously to assist in the repair of injured tissues as well as to treat pain at the site of injury. The mechanism behind PRP in regenerative medicine has been well investigated and includes the identification and concentration of released growth factors and exosomes. The benefits of PRP have been highly recommended and are used widely in orthopaedics and sports medicine, including repair of injured skeletal muscle. This current report summarizes some of the more recent studies in the use of PRP as it relates to muscle healing, in both the in vitro and clinical arenas.
C1 [Boivin, Jordan; Tolsma, Rachael; Awad, Peter; Kenter, Keith; Li, Yong] Western Michigan Univ, Homer Stryker MD Med Sch, Kalamazoo, MI 49008 USA.
   [Boivin, Jordan; Kenter, Keith; Li, Yong] Western Michigan Univ, Dept Orthopaed Surg, Biomed Engn, Homer Stryker MD Sch Med, 1000 Oakland Dr, Kalamazoo, MI 49008 USA.
   [Tolsma, Rachael; Awad, Peter] Western Michigan Univ, Homer Stryker MD Sch Med, Kalamazoo, MI 49008 USA.
C3 Western Michigan University; Western Michigan University; Western
   Michigan University
RP Li, Y (corresponding author), Western Michigan Univ, Dept Orthopaed Surg, Biomed Engn, Homer Stryker MD Sch Med, 1000 Oakland Dr, Kalamazoo, MI 49008 USA.
EM yong.li@med.wmich.edu
RI ; Li, Yong/AAM-2367-2021
OI Awad, Peter/0000-0002-6806-7522; Li, Yong/0000-0001-7956-9600; Tolsma,
   Rachael/0000-0002-5183-0579
FU Department of Orthopaedic Surgery at Western Michigan University Homer
   Stryker MD School of Medicine
FX The review is not funded by grants but is partially supported by the
   Department of Orthopaedic Surgery at Western Michigan University Homer
   Stryker MD School of Medicine. Y.L. is one of the executive editors for
   Journal of Cellular Biochemistry (JCB). K.K. is on the editorial board
   for American Journal of Sports Medicine, is associate editor for
   Orthopaedic Journal of Sports Medicine, and receives royalties from
   BioPoly, LLC. AOSSM checks author disclosures against the Open Payments
   Database (OPD). AOSSM has not conducted an independent investigation on
   the OPD and disclaims any liability or responsibility relating thereto.
CR Andia I, 2020, INT J MOL SCI, V21, DOI 10.3390/ijms21186904
   Rossi LA, 2017, KNEE SURG SPORT TR A, V25, P3319, DOI 10.1007/s00167-016-4129-7
   Anitua E, 2004, THROMB HAEMOSTASIS, V91, P4, DOI 10.1160/TH03-07-0440
   Artaza JN, 2005, ENDOCRINOLOGY, V146, P3547, DOI 10.1210/en.2005-0362
   Baria MR, 2020, PM&R, V12, P1244, DOI 10.1002/pmrj.12368
   Bernuzzi G, 2014, BLOOD TRANSFUS-ITALY, V12, pS229, DOI 10.2450/2013.0293-12
   Borrione P, 2017, CURR SPORT MED REP, V16, P459, DOI 10.1249/JSR.0000000000000432
   Bubnov R, 2013, MED ULTRASON, V15, P101, DOI 10.11152/mu.2013.2066.152.rb1vy2
   Chellini F, 2019, INT J MOL SCI, V20, DOI 10.3390/ijms20030683
   Cohn CS, 2015, TRANSFUSION, V55, P1812, DOI 10.1111/trf.13005
   Dai WL, 2017, ARTHROSCOPY, V33, P659, DOI 10.1016/j.arthro.2016.09.024
   Dhurat Rachita, 2014, J Cutan Aesthet Surg, V7, P189, DOI 10.4103/0974-2077.150734
   Everaert C, 2019, SCI REP-UK, V9, DOI 10.1038/s41598-019-53892-x
   Everts P, 2020, INT J MOL SCI, V21, DOI 10.3390/ijms21207794
   Forcina L, 2019, CELLS-BASEL, V8, DOI 10.3390/cells8030232
   Garner AL, 2020, MED HYPOTHESES, V143, DOI 10.1016/j.mehy.2020.110105
   Garner AL, 2019, MED HYPOTHESES, V125, P100, DOI 10.1016/j.mehy.2019.02.036
   Gosens T, 2011, AM J SPORT MED, V39, P1200, DOI 10.1177/0363546510397173
   Grassi A, 2018, SPORTS MED, V48, P971, DOI 10.1007/s40279-018-0860-1
   Hahn O, 2020, AM J SPORT MED, V48, P1727, DOI 10.1177/0363546520911035
   Hamid Mohamad Shariff A, 2014, PLoS One, V9, pe90538, DOI 10.1371/journal.pone.0090538
   Hamid MSA, 2014, AM J SPORT MED, V42, P2410, DOI 10.1177/0363546514541540
   Hanisch K, 2019, ORTHOP RES REV, V11, P55, DOI 10.2147/ORR.S187638
   Huard J, 2002, J BONE JOINT SURG AM, V84A, P822, DOI 10.2106/00004623-200205000-00022
   Irmak G, 2020, EUR J PHARM BIOPHARM, V148, P67, DOI 10.1016/j.ejpb.2019.11.011
   Ismaeel A, 2019, INT J MOL SCI, V20, DOI 10.3390/ijms20102446
   Iyer SR, 2020, AM J SPORT MED, V48, P2277, DOI 10.1177/0363546520926462
   Järvinen TAHJ, 2005, AM J SPORT MED, V33, P745, DOI 10.1177/0363546505274714
   Jarvinen Tero Ah, 2013, Muscles Ligaments Tendons J, V3, P337, DOI 10.32098/mltj.04.2013.16
   Jiang GY, 2020, AM J SPORT MED, V48, P1189, DOI 10.1177/0363546520906142
   Kelc R, 2015, PLOS ONE, V10, DOI 10.1371/journal.pone.0117302
   Kobayashi E, 2016, CLIN ORAL INVEST, V20, P2353, DOI 10.1007/s00784-016-1719-1
   Kobayashi Y, 2016, J ORTHOP SCI, V21, P683, DOI 10.1016/j.jos.2016.07.009
   Levoux J, 2021, CELL METAB, V33, P283, DOI 10.1016/j.cmet.2020.12.006
   Li HS, 2016, BIOMATERIALS, V87, P147, DOI 10.1016/j.biomaterials.2016.02.017
   Li HS, 2013, PLOS ONE, V8, DOI 10.1371/journal.pone.0064923
   Li L, 2020, J CELL MOL MED, V24, P11046, DOI 10.1111/jcmm.15735
   Li Y, 2004, AM J PATHOL, V164, P1007, DOI 10.1016/S0002-9440(10)63188-4
   Li Y., 2001, Current Opinion in Orthopaedics, V12, P409, DOI DOI 10.1097/00001433-200110000-00008
   Lin CCJ, 2012, P NATL ACAD SCI USA, V109, pE76, DOI 10.1073/pnas.1108903108
   Liu XC, 2019, J ORTHOP SURG RES, V14, DOI 10.1186/s13018-019-1529-7
   Magalon J, 2014, ARTHROSCOPY, V30, P629, DOI 10.1016/j.arthro.2014.02.020
   Mahdy MAA, 2019, CELL TISSUE RES, V375, P575, DOI 10.1007/s00441-018-2955-2
   Mariani E, 2020, INT J MOL SCI, V21, DOI 10.3390/ijms21041328
   Martínez CE, 2015, FRONT PHYSIOL, V6, DOI 10.3389/fphys.2015.00290
   Marx RE, 1998, ORAL SURG ORAL MED O, V85, P638, DOI 10.1016/S1079-2104(98)90029-4
   Mehta S, 2008, J ORTHOP TRAUMA, V22, P433, DOI 10.1097/BOT.0b013e31817e793f
   Noh KC, 2018, CLIN ORTHOP SURG, V10, P240, DOI 10.4055/cios.2018.10.2.240
   Piccin A, 2017, BLOOD TRANSFUS-ITALY, V15, P333, DOI 10.2450/2016.0038-16
   Pifer MA, 2014, AM J SPORT MED, V42, P1211, DOI 10.1177/0363546514524710
   Qian Y, 2017, FRONT CHEM, V5, DOI 10.3389/fchem.2017.00089
   Riboh JC, 2016, AM J SPORT MED, V44, P792, DOI 10.1177/0363546515580787
   Sánchez M, 2014, INJURY, V45, pS7, DOI 10.1016/S0020-1383(14)70004-X
   Sass FA, 2018, INT J MOL SCI, V19, DOI 10.3390/ijms19030835
   Setayesh K, 2018, CURR REV MUSCULOSKE, V11, P635, DOI 10.1007/s12178-018-9526-8
   Shen W, 2006, J APPL PHYSIOL, V101, P1215, DOI 10.1152/japplphysiol.01331.2005
   Sheth U, 2018, ARTHROSCOPY, V34, P281, DOI 10.1016/j.arthro.2017.06.039
   SLATER M, 1995, J ORTHOP RES, V13, P655, DOI 10.1002/jor.1100130504
   Sommeling CE, 2013, J PLAST RECONSTR AES, V66, P301, DOI 10.1016/j.bjps.2012.11.009
   Sundman EA, 2011, AM J SPORT MED, V39, P2135, DOI 10.1177/0363546511417792
   Tao SC, 2017, THERANOSTICS, V7, P733, DOI 10.7150/thno.17450
   TAYAPONGSAK P, 1994, J ORAL MAXIL SURG, V52, P161, DOI 10.1016/0278-2391(94)90401-4
   Théry C, 2009, NAT REV IMMUNOL, V9, P581, DOI 10.1038/nri2567
   Tonogai Ichiro, 2018, J Exp Orthop, V5, P26, DOI [10.1186/s40634-018-0143-7, 10.1186/s40634-018-0143-7]
   Torreggiani E, 2014, EUR CELLS MATER, V28, P137, DOI 10.22203/eCM.v028a11
   Van Lieshout EMM, 2021, INJURY, V52, pS58, DOI 10.1016/j.injury.2020.12.005
   Warren GL, 2007, J PHYSIOL-LONDON, V582, P825, DOI 10.1113/jphysiol.2007.132373
   Yu WJ, 2011, INT J NEUROSCI, V121, P176, DOI 10.3109/00207454.2010.544432
   Zhao K, 2020, J ORTHOP TRANSL, V22, P34, DOI 10.1016/j.jot.2019.10.002
   Zhao Y, 2019, CELLS-BASEL, V8, DOI 10.3390/cells8090988
   Ziegler CG, 2019, AM J SPORT MED, V47, P2174, DOI 10.1177/0363546519832003
   Zitsch BP, 2022, J ORTHOP RES, V40, P925, DOI 10.1002/jor.25123
NR 72
TC 16
Z9 21
U1 1
U2 25
PU SAGE PUBLICATIONS INC
PI THOUSAND OAKS
PA 2455 TELLER RD, THOUSAND OAKS, CA 91320 USA
SN 0363-5465
EI 1552-3365
J9 AM J SPORT MED
JI Am. J. Sports Med.
PD APR
PY 2023
VL 51
IS 5
BP 1347
EP 1355
AR 03635465211061606
DI 10.1177/03635465211061606
EA DEC 2021
PG 9
WC Orthopedics; Sport Sciences
WE Science Citation Index Expanded (SCI-EXPANDED)
SC Orthopedics; Sport Sciences
GA C8PS8
UT WOS:000731838300001
PM 34904902
DA 2026-02-11
ER

PT J
AU Pipino, C
   Mandatori, D
   Buccella, F
   Lanuti, P
   Preziuso, A
   Castellani, F
   Grotta, L
   Di Tomo, P
   Marchetti, S
   Di Pietro, N
   Cichelli, A
   Pandolfi, A
   Martino, G
AF Pipino, Caterina
   Mandatori, Domitilla
   Buccella, Flavia
   Lanuti, Paola
   Preziuso, Alessandra
   Castellani, Federica
   Grotta, Lisa
   Di Tomo, Pamela
   Marchetti, Sonia
   Di Pietro, Natalia
   Cichelli, Angelo
   Pandolfi, Assunta
   Martino, Giuseppe
TI Identification and Characterization of a Stem Cell-Like Population in
   Bovine Milk: A Potential New Source for Regenerative Medicine in
   Veterinary
SO STEM CELLS AND DEVELOPMENT
LA English
DT Article
DE bovine milk; stem cell-like population; veterinary regenerative medicine
ID HUMAN BREAST-MILK; EPITHELIAL-CELLS; MAMMARY-GLAND; IN-VITRO;
   DIFFERENTIATION; PROLIFERATION; EXPRESSION; LACTATION; HIERARCHY; ASSAY
AB Milk is a complex fluid required for development, nutrition and immunological protection to the newborn offspring. Interestingly, latest finding proved the presence of novel stem cell population in human milk with multilineage differentiation potential. Given that little is known about cellular milk content in other mammalian species such as bovine, the purpose of our study was to isolate and characterize a potential stem cell-like population in bovine milk. In detail, we first analyzed the phenotype of the isolated cells able to grow in plastic adherence and then their capability to differentiate into osteogenic, chondrogenic, and adipogenic lineages. Bovine milk stem cells (bMSCs) resulted plastic adherent and showed a heterogeneous population with epithelial and spindle-shaped cells. Successively, their immunophenotype indicated that bovine milk cells were positive for the typical epithelial markers E-cadherin, cytokeratin-14, cytokeratin-18, and smooth muscle actin. Notably, a subset (30%-40%), constantly observed in purified milk cells, showed the typical mesenchymal surface antigens CD90, CD73, and CD105. Furthermore, the same percentage of bMSCs expressing CD90, CD73, and CD105 presented the stemness markers SOX2 and OCT4 translocated in their nuclei. Finally, our data showed that bMSCs were able to differentiate into osteoblasts, chondroblasts, and adipocytes. In addition, the flow cytometry analysis revealed the presence of a subpopulation of events characterized by typical extracellular vesicles (EVs, size 0.1-1m), which did not contain nuclei and were positive for the same markers identified on the surface of bMSCs (CD73, CD90, and CD105), and thus might be considered milk cell-derived EVs. In conclusion, our data suggest that bovine milk is an easily available source of multipotent stem cells able to differentiate into multiple cell lineages. These features can open new possibilities for development biology and regenerative medicine in veterinary area to improving animal health.
C1 [Pipino, Caterina; Preziuso, Alessandra; Cichelli, Angelo; Pandolfi, Assunta] G dAnunzio Univ Chieti Pescara, StemTeCh Grp, Ctr Sci Invecchiamento & Med Traslaz Ce SI MeT, Dept Med Oral & Biotechnol Sci, I-66100 Chieti, Italy.
   [Mandatori, Domitilla; Lanuti, Paola; Di Tomo, Pamela; Di Pietro, Natalia] G dAnunzio Univ Chieti Pescara, StemTeCh Grp, Ctr Sci Invecchiamento & Med Traslaz Ce SI MeT, Dept Med & Aging Sci, Chieti, Italy.
   [Buccella, Flavia; Castellani, Federica; Grotta, Lisa; Marchetti, Sonia; Martino, Giuseppe] Univ Teramo, Fac Biosci & Technol Food, Food Agr & Environm, Teramo, Italy.
C3 University of Teramo
RP Pandolfi, A (corresponding author), G dAnunzio Univ Chieti Pescara, StemTeCh Grp, Ctr Sci Invecchiamento & Med Traslaz Ce SI MeT, Dept Med Oral & Biotechnol Sci, I-66100 Chieti, Italy.
EM assunta.pandolfi@unich.it
RI ; Castellani, Federica/AAC-3118-2019; PANDOLFI, Assunta/K-4595-2016;
   martino, Giuseppe/T-5579-2018; Di Pietro, Natalia/K-1604-2016; Pipino,
   Caterina/N-2078-2019
OI CICHELLI, Angelo/0000-0002-2987-5738; Castellani,
   Federica/0000-0002-5722-2056; PANDOLFI, Assunta/0000-0003-4135-7631;
   martino, Giuseppe/0000-0002-7878-9318; Di Pietro,
   Natalia/0000-0001-9720-2116; 
FU Stem Cell Research (SCR) Italy
FX The authors thank Prof. Roberta Piva for her valuable suggestions during
   the study. They also thank Giuseppina Bologna for technical assistance
   and Stem Cell Research (SCR) Italy for the Award 2017 to D.M.
CR Asselin-Labat ML, 2010, NATURE, V465, P798, DOI 10.1038/nature09027
   Baratta M, 2015, J DAIRY SCI, V98, P6897, DOI 10.3168/jds.2015-9369
   Baratta M, 2017, J DAIRY RES, V84, P414, DOI [10.1017/S0022029917000589, 10.1017/s0022029917000589]
   Boutinaud M, 2002, REPROD NUTR DEV, V42, P133, DOI 10.1051/rnd:2002013
   BUTTE NF, 1984, AM J CLIN NUTR, V39, P296, DOI 10.1093/ajcn/39.2.296
   Capuco AV, 2007, EXP BIOL MED, V232, P1381, DOI 10.3181/0703-RM-58
   Capuco AV, 2009, EXP BIOL MED, V234, P475, DOI 10.3181/0811-RM-320
   Cregan MD, 2007, CELL TISSUE RES, V329, P129, DOI 10.1007/s00441-007-0390-x
   Di Tomo P, 2017, DIABETES-METAB RES, V33, DOI 10.1002/dmrr.2925
   Di Tomo P, 2013, PLOS ONE, V8, DOI 10.1371/journal.pone.0073816
   Diego C, 2014, RES VET SCI, V97, P367, DOI 10.1016/j.rvsc.2014.07.022
   Dominici M, 2006, CYTOTHERAPY, V8, P315, DOI 10.1080/14653240600855905
   Dontu G, 2003, GENE DEV, V17, P1253, DOI 10.1101/gad.1061803
   Fan YP, 2010, PLOS ONE, V5, DOI 10.1371/journal.pone.0014421
   Gregory CA, 2004, ANAL BIOCHEM, V329, P77, DOI 10.1016/j.ab.2004.02.002
   Hassiotou F, 2014, ADV NUTR, V5, P770, DOI 10.3945/an.114.006924
   Hassiotou F, 2013, PLOS ONE, V8, DOI 10.1371/journal.pone.0078232
   Hassiotou F, 2013, J HUM LACT, V29, P171, DOI 10.1177/0890334413477242
   Hassiotou F, 2012, STEM CELLS, V30, P2164, DOI 10.1002/stem.1188
   Hata T, 2010, BIOCHEM BIOPH RES CO, V396, P528, DOI 10.1016/j.bbrc.2010.04.135
   Hinde K, 2012, J SCI FOOD AGR, V92, P2219, DOI 10.1002/jsfa.5720
   Holland MS, 2003, AM J VET RES, V64, P396, DOI 10.2460/ajvr.2003.64.396
   Kaingade PM, 2016, BREASTFEED MED, V11, P152, DOI 10.1089/bfm.2016.0023
   Kaingade PM, 2016, BREASTFEED MED, V11, P26, DOI 10.1089/bfm.2015.0124
   Kakulas F, 2016, BREASTFEED MED, V11, P150, DOI 10.1089/bfm.2016.0021
   Katsuda T, 2013, PROTEOMICS, V13, P1637, DOI 10.1002/pmic.201200373
   Khan S, 2013, J HUM LACT, V29, P81, DOI 10.1177/0890334412448841
   Martignani E, 2014, VET QUART, V34, P52, DOI 10.1080/01652176.2014.894262
   Martignani E, 2015, EXP CELL RES, V338, P245, DOI 10.1016/j.yexcr.2015.08.016
   Martignani E, 2010, PLOS ONE, V5, DOI 10.1371/journal.pone.0013372
   Motyl T, 2011, LIVEST SCI, V136, P136, DOI 10.1016/j.livsci.2010.08.011
   Oliveira MC, 2016, J NUTR BIOCHEM, V30, P74, DOI 10.1016/j.jnutbio.2015.11.017
   Pang WW, 2007, J MAMMARY GLAND BIOL, V12, P211, DOI 10.1007/s10911-007-9054-4
   Park HJ, 2016, INT J STEM CELLS, V9, P186, DOI 10.15283/ijsc16044
   Patki S, 2010, HUM CELL, V23, P35, DOI 10.1111/j.1749-0774.2010.00083.x
   Pipino C, 2015, STEM CELLS DEV, V24, P1415, DOI 10.1089/scd.2014.0453
   Pipino C, 2014, STEM CELLS DEV, V23, P2959, DOI 10.1089/scd.2013.0627
   Rainard P, 2006, VET RES, V37, P369, DOI 10.1051/vetres:2006007
   Rauner G, 2016, J MAMMARY GLAND BIOL, V21, P41, DOI 10.1007/s10911-015-9348-x
   Rauner G, 2012, PLOS ONE, V7, DOI 10.1371/journal.pone.0030113
   Roubelakis MG, 2011, J CELL MOL MED, V15, P1896, DOI 10.1111/j.1582-4934.2010.01180.x
   Sarikaya H, 2005, J DAIRY RES, V72, P486, DOI 10.1017/S0022029905001317
   Shackleton M, 2006, NATURE, V439, P84, DOI 10.1038/nature04372
   Sharma N, 2013, INT J BIOL SCI, V9, P818, DOI 10.7150/ijbs.6901
   TAYLORPAPADIMITRIOU J, 1977, INT J CANCER, V20, P903, DOI 10.1002/ijc.2910200613
   Thomas E, 2012, STEM CELLS, V30, P1255, DOI 10.1002/stem.1092
   Thomas E, 2011, CELL CYCLE, V10, P278, DOI 10.4161/cc.10.2.14470
   Twigger AJ, 2015, SCI REP-UK, V5, DOI 10.1038/srep12933
   Villadsen R, 2007, J CELL BIOL, V177, P87, DOI 10.1083/jcb.200611114
   Visvader JE, 2009, GENE DEV, V23, P2563, DOI 10.1101/gad.1849509
NR 50
TC 17
Z9 20
U1 1
U2 7
PU MARY ANN LIEBERT, INC
PI NEW ROCHELLE
PA 140 HUGUENOT STREET, 3RD FL, NEW ROCHELLE, NY 10801 USA
SN 1547-3287
EI 1557-8534
J9 STEM CELLS DEV
JI Stem Cells Dev.
PD NOV
PY 2018
VL 27
IS 22
BP 1587
EP 1597
DI 10.1089/scd.2018.0114
EA SEP 2018
PG 11
WC Cell & Tissue Engineering; Hematology; Medicine, Research &
   Experimental; Transplantation
WE Science Citation Index Expanded (SCI-EXPANDED)
SC Cell Biology; Hematology; Research & Experimental Medicine;
   Transplantation
GA GZ4SJ
UT WOS:000446011200001
PM 30142991
DA 2026-02-11
ER

PT J
AU Ju, RB
   Gao, XH
   Zhang, C
   Tang, W
   Tian, WD
   He, M
AF Ju, Rongbai
   Gao, Xinhui
   Zhang, Chi
   Tang, Wei
   Tian, Weidong
   He, Min
TI Exogenous MSC based tissue regeneration: a review of immuno-protection
   strategies from biomaterial scaffolds
SO JOURNAL OF MATERIALS CHEMISTRY B
LA English
DT Review
ID MESENCHYMAL STEM-CELLS; REGULATORY DENDRITIC CELLS; MARROW STROMAL
   CELLS; IN-VIVO; T-CELLS; INDOLEAMINE 2,3-DIOXYGENASE; EXTRACELLULAR
   VESICLES; KILLER-CELLS; INHIBIT; DIFFERENTIATION
AB Mesenchymal stem cell (MSC)-based tissue engineering holds great potential for regenerative medicine as a means of replacing damaged or lost tissues to restore their structure and function. However, the efficacy of MSC-based regeneration is frequently limited by the low survival rate and limited survival time of transplanted MSCs. Despite the inherent immune privileges of MSCs, such as low expression of major histocompatibility complex antigens, tolerogenic properties, local immunosuppressive microenvironment creation, and induction of immune tolerance, immune rejection remains a major obstacle to their survival and regenerative potential. Evidence suggests that immune protection strategies can enhance MSC therapeutic efficacy by prolonging their survival and maintaining their biological functions. Among various immune protection strategies, biomaterial-based scaffolds or cell encapsulation systems that mediate the interaction between transplanted MSCs and the host immune system or spatially isolate MSCs from the immune system for a specific time period have shown great promise. In this review, we provide a comprehensive overview of these biomaterial-based immune protection strategies employed for exogenous MSCs, highlighting the crucial role of modulating the immune microenvironment. Each strategy is critically examined, discussing its strengths, limitations, and potential applications in MSC-based tissue engineering. By elucidating the mechanisms behind immune rejection and exploring immune protection strategies, we aim to address the challenges faced by MSC-based tissue engineering and pave the way for enhancing the therapeutic outcomes of MSC therapies. The insights gained from this review will contribute to the development of more effective strategies to protect transplanted MSCs from immune rejection and enable their successful application in regenerative medicine.
   Mesenchymal stem cell (MSC)-based tissue engineering holds great potential for regenerative medicine as a means of replacing damaged or lost tissues to restore their structure and function.
C1 [Ju, Rongbai; Gao, Xinhui; Zhang, Chi; Tian, Weidong; He, Min] Sichuan Univ, West China Hosp Stomatol, Engn Res Ctr Oral Translat Med, Minist Educ, Chengdu 610041, Sichuan, Peoples R China.
   [Ju, Rongbai; Gao, Xinhui; Zhang, Chi; Tian, Weidong; He, Min] Sichuan Univ, West China Hosp Stomatol, Natl Engn Lab Oral Regenerat Med, Chengdu 610041, Sichuan, Peoples R China.
   [Ju, Rongbai; Gao, Xinhui; Zhang, Chi; Tang, Wei; Tian, Weidong; He, Min] Sichuan Univ, West China Hosp Stomatol, State Key Lab Oral Dis, Chengdu 610041, Sichuan, Peoples R China.
C3 Sichuan University; Sichuan University; Sichuan University
RP Tian, WD; He, M (corresponding author), Sichuan Univ, West China Hosp Stomatol, Engn Res Ctr Oral Translat Med, Minist Educ, Chengdu 610041, Sichuan, Peoples R China.; Tian, WD; He, M (corresponding author), Sichuan Univ, West China Hosp Stomatol, Natl Engn Lab Oral Regenerat Med, Chengdu 610041, Sichuan, Peoples R China.; Tian, WD; He, M (corresponding author), Sichuan Univ, West China Hosp Stomatol, State Key Lab Oral Dis, Chengdu 610041, Sichuan, Peoples R China.
EM drtwd@sina.com
OI Ju, Rongbai/0009-0002-5106-0938
FU National Key Research and Development Program of China [2021YFA1100603];
   Fundamental Research Funds for the Central Universities [SCU2023D014]
FX The authors expressed gratitude to their representative institutes and
   universities for providing access to the literature, and this work was
   supported by the National Key Research and Development Program of China
   (2021YFA1100603) and the Fundamental Research Funds for the Central
   Universities (SCU2023D014).
CR Abbasi B, 2022, STEM CELL RES THER, V13, DOI 10.1186/s13287-022-02777-4
   Abu-Shah E, 2019, ELIFE, V8, DOI 10.7554/eLife.48221
   Abumaree MH, 2013, STEM CELL REV REP, V9, P620, DOI 10.1007/s12015-013-9455-2
   Ansari S, 2017, ACTA BIOMATER, V60, P181, DOI 10.1016/j.actbio.2017.07.017
   Aubin MR, 2023, CURR STEM CELL RES T, V18, P878, DOI 10.2174/1574888X18666221128105521
   Bao M, 2018, ADV SCI, V5, DOI 10.1002/advs.201800448
   Barrachina L, 2020, STEM CELL RES THER, V11, DOI 10.1186/s13287-020-1571-8
   Behm C, 2023, FRONT IMMUNOL, V14, DOI 10.3389/fimmu.2023.1100041
   Björkström NK, 2016, NAT REV IMMUNOL, V16, P310, DOI 10.1038/nri.2016.34
   Bochenek MA, 2018, NAT BIOMED ENG, V2, P810, DOI 10.1038/s41551-018-0275-1
   Bratt-Leal AM, 2011, BIOMATERIALS, V32, P48, DOI 10.1016/j.biomaterials.2010.08.113
   Braza F, 2016, STEM CELLS, V34, P1836, DOI 10.1002/stem.2344
   Camp DM, 2009, J NEUROINFLAMM, V6, DOI 10.1186/1742-2094-6-17
   Cao J, 2023, CHEM ENG J, V462, DOI 10.1016/j.cej.2023.142192
   Cao XC, 2020, THERANOSTICS, V10, P7697, DOI 10.7150/thno.45434
   Chauhan A, 2023, IMMUNOL INVEST, DOI 10.1080/08820139.2023.2249025
   Chen F, 2017, CELL TRANSPLANT, V26, P1483, DOI 10.1177/0963689717735407
   Chen HW, 2013, J IMMUNOL, V190, P5065, DOI 10.4049/jimmunol.1202775
   Chen KQ, 2016, INT IMMUNOPHARMACOL, V34, P1, DOI 10.1016/j.intimp.2016.02.007
   Chen Y, 2008, INT J BIOCHEM CELL B, V40, P815, DOI 10.1016/j.biocel.2008.01.007
   Chen Y, 2019, TISSUE ENG PART B-RE, V25, P492, DOI [10.1089/ten.TEB.2019.0131, 10.1089/ten.teb.2019.0131]
   Chen ZT, 2016, MATER TODAY, V19, P304, DOI 10.1016/j.mattod.2015.11.004
   Chen ZT, 2017, ACS NANO, V11, P4494, DOI 10.1021/acsnano.6b07808
   Chiesa S, 2011, P NATL ACAD SCI USA, V108, P17384, DOI 10.1073/pnas.1103650108
   Choi H, 2011, BLOOD, V118, P330, DOI 10.1182/blood-2010-12-327353
   Consentius C, 2015, STEM CELLS, V33, P3087, DOI 10.1002/stem.2104
   Corcione A, 2006, BLOOD, V107, P367, DOI 10.1182/blood-2005-07-2657
   Correia CR, 2020, ADV FUNCT MATER, V30, DOI 10.1002/adfm.201908061
   Crop MJ, 2011, CELL TRANSPLANT, V20, P1547, DOI 10.3727/096368910X564076
   Crosby CM, 2018, NAT REV IMMUNOL, V18, P559, DOI 10.1038/s41577-018-0034-2
   Dai HH, 2023, ADV HEALTHC MATER, V12, DOI 10.1002/adhm.202203056
   Darnell M, 2018, BIOMATERIALS, V181, P182, DOI 10.1016/j.biomaterials.2018.07.039
   del Fresno C, 2018, SCIENCE, V362, P351, DOI 10.1126/science.aan8423
   Del Papa B, 2013, EUR J IMMUNOL, V43, P182, DOI 10.1002/eji.201242643
   DelaRosa O, 2012, STEM CELLS DEV, V21, P1333, DOI 10.1089/scd.2011.0139
   Deng YA, 2014, STEM CELLS DEV, V23, P2080, DOI 10.1089/scd.2013.0559
   Djouad F, 2007, STEM CELLS, V25, P2025, DOI 10.1634/stemcells.2006-0548
   Dominici M, 2006, CYTOTHERAPY, V8, P315, DOI 10.1080/14653240600855905
   Eliopoulos N, 2005, BLOOD, V106, P4057, DOI 10.1182/blood-2005-03-1004
   English K, 2008, IMMUNOL LETT, V115, P50, DOI 10.1016/j.imlet.2007.10.002
   Favaro E, 2016, DIABETOLOGIA, V59, P325, DOI 10.1007/s00125-015-3808-0
   Forte E, 2021, CIRCULATION, V143, P821, DOI 10.1161/CIRCULATIONAHA.120.044581
   François M, 2012, MOL THER, V20, P187, DOI 10.1038/mt.2011.189
   Franquesa M, 2015, STEM CELLS, V33, P880, DOI 10.1002/stem.1881
   Gazdic M, 2015, STEM CELL REV REP, V11, P280, DOI 10.1007/s12015-014-9583-3
   Glennie S, 2005, BLOOD, V105, P2821, DOI 10.1182/blood-2004-09-3696
   Guoying Zhou, 2018, Macromolecular Bioscience, V18, DOI 10.1002/mabi.201800112
   Haddad R, 2014, BIOMED RES INT, V2014, DOI 10.1155/2014/216806
   Hanson SE, 2011, TISSUE ENG PT A, V17, P2463, DOI [10.1089/ten.tea.2010.0716, 10.1089/ten.TEA.2010.0716]
   He M, 2022, ACS APPL MATER INTER, V14, P13991, DOI 10.1021/acsami.1c20809
   Hoogduijn MJ, 2019, STEM CELL TRANSL MED, V8, P1126, DOI 10.1002/sctm.19-0073
   Hou L, 2018, ACS APPL MATER INTER, V10, P21927, DOI 10.1021/acsami.8b06998
   Huang YT, 2022, INT J MOL SCI, V23, DOI 10.3390/ijms231710023
   Hulpke S, 2013, TRENDS BIOCHEM SCI, V38, P412, DOI 10.1016/j.tibs.2013.06.003
   Hwang JW, 2020, INT J MOL SCI, V21, DOI 10.3390/ijms21093052
   Isakova IA, 2014, PLOS ONE, V9, DOI 10.1371/journal.pone.0087238
   Jiang DS, 2016, STEM CELLS, V34, P2393, DOI 10.1002/stem.2417
   Jiang XX, 2005, BLOOD, V105, P4120, DOI 10.1182/blood-2004-02-0586
   Krampera M, 2003, BLOOD, V101, P3722, DOI 10.1182/blood-2002-07-2104
   Kumar VA, 2015, BIOMATERIALS, V52, P71, DOI 10.1016/j.biomaterials.2015.01.079
   Le T, 2022, IMMUNOLOGY, V167, P28, DOI 10.1111/imm.13523
   Lee J, 2019, ADV HEALTHC MATER, V8, DOI 10.1002/adhm.201801106
   Lewis DA, 2008, MOL BIOL CELL, V19, P1346, DOI 10.1091/mbc.E07-10-1041
   Li CR, 2021, CELL METAB, V33, P1610, DOI 10.1016/j.cmet.2021.06.007
   Li HY, 2022, MOL METAB, V66, DOI 10.1016/j.molmet.2022.101617
   Li KY, 2021, INT IMMUNOPHARMACOL, V90, DOI 10.1016/j.intimp.2020.107183
   Li Q, 2022, BIOMOLECULES, V12, DOI 10.3390/biom12091317
   Li Y, 2015, CELL BIOL INT, V39, P435, DOI 10.1002/cbin.10404
   Li YP, 2008, J IMMUNOL, V180, P1598, DOI 10.4049/jimmunol.180.3.1598
   Li ZM, 2023, BIOACT MATER, V19, P550, DOI 10.1016/j.bioactmat.2022.04.029
   Liou GY, 2010, FREE RADICAL RES, V44, P479, DOI 10.3109/10715761003667554
   Liu H, 2012, J CELL SCI, V125, P200, DOI 10.1242/jcs.093070
   Liu W, 2023, ACS NANO, DOI 10.1021/acsnano.2c07436
   Liu W, 2018, ADV SCI, V5, DOI 10.1002/advs.201800749
   Liu WB, 2022, BIOACT MATER, V12, P198, DOI 10.1016/j.bioactmat.2021.10.031
   Liu Y, 2011, NAT MED, V17, P1594, DOI 10.1038/nm.2542
   Liu ZY, 2021, CARBON, V171, P514, DOI 10.1016/j.carbon.2020.09.048
   Lo Sicco C, 2017, STEM CELL TRANSL MED, V6, P1018, DOI 10.1002/sctm.16-0363
   Lu K, 2016, NAT REV MATER, V1, DOI 10.1038/natrevmats.2016.19
   Lukomska B, 2019, STEM CELLS INT, V2019, DOI 10.1155/2019/9628536
   Luz-Crawford P, 2016, STEM CELLS, V34, P483, DOI 10.1002/stem.2254
   Luz-Crawford P, 2013, STEM CELL RES THER, V4, DOI 10.1186/scrt216
   Mahmoudi M, 2019, INT IMMUNOPHARMACOL, V74, DOI 10.1016/j.intimp.2019.105689
   Majumdar MK, 2003, J BIOMED SCI, V10, P228, DOI 10.1159/000068710
   Mantovani A, 2011, NAT REV IMMUNOL, V11, P519, DOI 10.1038/nri3024
   Melief SM, 2013, STEM CELLS, V31, P1980, DOI 10.1002/stem.1432
   Melief SM, 2013, HAEMATOLOGICA, V98, P888, DOI 10.3324/haematol.2012.078055
   Moshaverinia A, 2015, ADV FUNCT MATER, V25, P2296, DOI 10.1002/adfm.201500055
   Mukonoweshuro B, 2014, J TISSUE ENG, V5, DOI 10.1177/2041731414534255
   Murphy KC, 2017, ACTA BIOMATER, V64, P176, DOI 10.1016/j.actbio.2017.10.007
   Na L., 2023, ANTI-CANCER DRUG, V34, P627
   Najar M, 2018, J CELL PHYSIOL, V233, P5243, DOI 10.1002/jcp.26305
   Nauta AJ, 2006, J IMMUNOL, V177, P2080, DOI 10.4049/jimmunol.177.4.2080
   Németh K, 2009, NAT MED, V15, P42, DOI 10.1038/nm.1905
   O'Brien EM, 2019, ADV DRUG DELIVER REV, V149, P85, DOI 10.1016/j.addr.2019.05.005
   Oki-orevi I., 2021, WORLD J STEM CELLS, V13, P1863
   Oliveira RL, 2017, STEM CELLS INT, V2017, DOI 10.1155/2017/9824698
   Palmer AK, 2015, DIABETES, V64, P2289, DOI 10.2337/db14-1820
   Peerani R, 2010, J CLIN INVEST, V120, P60, DOI 10.1172/JCI41158
   Peshkova M, 2023, STEM CELL RES THER, V14, DOI 10.1186/s13287-023-03381-w
   Polyak K, 1997, NATURE, V389, P300, DOI 10.1038/38525
   Poncelet AJ, 2007, TRANSPLANTATION, V83, P783, DOI 10.1097/01.tp.0000258649.23081.a3
   Prakash N, 2023, BIOMATER RES, V27, DOI 10.1186/s40824-023-00371-0
   Rafei M, 2008, BLOOD, V112, P4991, DOI 10.1182/blood-2008-07-166892
   Raffaghello L, 2008, STEM CELLS, V26, P151, DOI 10.1634/stemcells.2007-0416
   Rahman A, 2022, MAR DRUGS, V20, DOI 10.3390/md20030170
   Reis M, 2018, FRONT IMMUNOL, V9, DOI 10.3389/fimmu.2018.02538
   Salami F, 2018, IMMUNOBIOLOGY, V223, P786, DOI 10.1016/j.imbio.2018.08.002
   Saw PE, 2021, CHEM ENG J, V425, DOI 10.1016/j.cej.2021.131504
   Selmani Z, 2008, STEM CELLS, V26, P212, DOI 10.1634/stemcells.2007-0554
   Seo Y, 2021, INT J MOL SCI, V22, DOI 10.3390/ijms22073397
   Shen H, 2018, J MATER CHEM B, V6, P908, DOI 10.1039/c7tb02172k
   Sies H, 2020, NAT REV MOL CELL BIO, V21, P363, DOI 10.1038/s41580-020-0230-3
   Sionkowska A, 2011, PROG POLYM SCI, V36, P1254, DOI 10.1016/j.progpolymsci.2011.05.003
   Sivanathan KN, 2014, STEM CELL REV REP, V10, P351, DOI 10.1007/s12015-014-9495-2
   Sivashanmugam A, 2015, EUR POLYM J, V72, P543, DOI 10.1016/j.eurpolymj.2015.05.014
   Soler-Botija C, 2022, BIOMED PHARMACOTHER, V147, DOI 10.1016/j.biopha.2022.112683
   Song N, 2020, TRENDS PHARMACOL SCI, V41, P653, DOI 10.1016/j.tips.2020.06.009
   Song SJ, 2020, COLLOID SURFACE B, V185, DOI 10.1016/j.colsurfb.2019.110596
   Spaggiari GM, 2006, BLOOD, V107, P1484, DOI 10.1182/blood-2005-07-2775
   Spaggiari GM, 2008, BLOOD, V111, P1327, DOI 10.1182/blood-2007-02-074997
   Taghavi-Farahabadi M, 2021, IMMUNOL INVEST, V50, P1042, DOI 10.1080/08820139.2020.1801720
   Thomas H, 2014, MEDIAT INFLAMM, V2014, DOI 10.1155/2014/143463
   Timaner M, 2020, SEMIN CANCER BIOL, V60, P225, DOI 10.1016/j.semcancer.2019.06.003
   Toma C, 2009, CIRC RES, V104, P398, DOI 10.1161/CIRCRESAHA.108.187724
   Valko M, 2007, INT J BIOCHEM CELL B, V39, P44, DOI 10.1016/j.biocel.2006.07.001
   Wang GY, 2013, CELL BIOL INT, V37, P137, DOI 10.1002/cbin.10024
   Wang JQ, 2018, ACS NANO, V12, P2466, DOI 10.1021/acsnano.7b08152
   Wang MA, 2022, BIOFABRICATION, V14, DOI 10.1088/1758-5090/ac5936
   Wang YF, 2019, STEM CELLS DEV, V28, P1141, DOI 10.1089/scd.2018.0256
   Wang ZZ, 2021, ADV FUNCT MATER, V31, DOI 10.1002/adfm.202007408
   Waterman Ruth S, 2010, PLoS One, V5, pe10088, DOI 10.1371/journal.pone.0010088
   Wiles K, 2016, TISSUE ENG PART B-RE, V22, P208, DOI [10.1089/ten.teb.2015.0376, 10.1089/ten.TEB.2015.0376]
   Wood S, 2014, PLOS ONE, V9, DOI 10.1371/journal.pone.0091574
   Xia LJ, 2022, THERANOSTICS, V12, P2928, DOI 10.7150/thno.69533
   Xie ZY, 2016, STEM CELLS, V34, P627, DOI 10.1002/stem.2238
   Xue JJ, 2015, ACS NANO, V9, P1600, DOI 10.1021/nn506255e
   Xue JJ, 2014, J MATER CHEM B, V2, P6867, DOI 10.1039/c4tb00737a
   Yang B, 2023, CHEM ENG J, V451, DOI 10.1016/j.cej.2022.138738
   Ylostalo, 2022, MDPI EBOOKS
   You S, 2023, REGEN BIOMATER, V10, DOI 10.1093/rb/rbad033
   Yuan T, 2011, J BIOMED MATER RES A, V98A, P332, DOI 10.1002/jbm.a.33121
   Yuan X, 2021, BIOMATERIALS, V279, DOI 10.1016/j.biomaterials.2021.121190
   Zangi L, 2009, STEM CELLS, V27, P2865, DOI 10.1002/stem.217
   Zhang B, 2021, ADV SCI, V8, DOI 10.1002/advs.202100446
   Zhang DH, 2021, ADV FUNCT MATER, V31, DOI [10.1002/adfm.202170040, 10.1002/adfm.202007226]
   Zhang LL, 2023, BIOCHEM BIOPH RES CO, V650, P87, DOI 10.1016/j.bbrc.2023.02.005
   Zhang W, 2004, STEM CELLS DEV, V13, P263, DOI 10.1089/154732804323099190
   Zhao BJ, 2020, J APPL BIOMATER FUNC, V18, DOI 10.1177/2280800019900094
   Zheng CX, 2019, INT J ORAL SCI, V11, DOI 10.1038/s41368-019-0060-3
   Zheng GP, 2015, STEM CELLS INT, V2015, DOI 10.1155/2015/989473
   Zheng LZ, 2020, BIOMATERIALS, V238, DOI 10.1016/j.biomaterials.2020.119828
   Zhou J, 2023, CELL MOL IMMUNOL, V20, P555, DOI 10.1038/s41423-023-01034-9
   Zhou YY, 2019, J CLIN MED, V8, DOI 10.3390/jcm8071025
   Zigon-Branc S, 2019, TISSUE ENG PT A, V25, P1369, DOI [10.1089/ten.tea.2018.0237, 10.1089/ten.TEA.2018.0237]
NR 155
TC 7
Z9 10
U1 2
U2 16
PU ROYAL SOC CHEMISTRY
PI CAMBRIDGE
PA THOMAS GRAHAM HOUSE, SCIENCE PARK, MILTON RD, CAMBRIDGE CB4 0WF, CAMBS,
   ENGLAND
SN 2050-750X
EI 2050-7518
J9 J MATER CHEM B
JI J. Mat. Chem. B
PD SEP 18
PY 2024
VL 12
IS 36
BP 8868
EP 8882
DI 10.1039/d4tb00778f
EA JUL 2024
PG 15
WC Materials Science, Biomaterials
WE Science Citation Index Expanded (SCI-EXPANDED)
SC Materials Science
GA G1W0I
UT WOS:001295642200001
PM 39171946
DA 2026-02-11
ER

PT J
AU Madeddu, P
AF Madeddu, Paolo
TI Cell therapy for the treatment of heart disease: Renovation work on the
   broken heart is still in progress
SO FREE RADICAL BIOLOGY AND MEDICINE
LA English
DT Article
DE Stem cells; Cardiac repair; Tissue engineering; Reprogrammming
ID ACUTE MYOCARDIAL-INFARCTION; MESENCHYMAL STEM-CELLS; ENDOTHELIAL
   PROGENITOR CELLS; CARDIOSPHERE-DERIVED CELLS; RIGHT-VENTRICULAR
   FUNCTION; DOUBLE-BLIND; EXTRACELLULAR VESICLES; MONONUCLEAR-CELLS;
   CLINICAL-TRIAL; TRANSCRIPTIONAL REPRESSOR
AB Cardiovascular disease (CVD) continues to be the number one killer in the aging population. Heart failure (HF) is also an important cause of morbidity and mortality in patients with congenital heart disease (CHD). Novel therapeutic approaches that could restore stable heart function are much needed in both paediatric and adult patients. Regenerative medicine holds promises to provide definitive solutions for correction of congenital and acquired cardiac defects. In this review article, we recap some important aspects of cardiovascular cell therapy. First, we report quantifiable data regarding the scientific advancements in the field and how this has been translated into tangible outcomes according clinical studies and related meta-analyses. We then comment on emerging trends and technologies, such as the use of second-generation cell products, including pericyte-like vascular progenitors, and reprogramming of cells by different approaches including modulation of oxidative stress. The more affordable and feasible strategy of repurposing clinically available drugs to awaken the intrinsic healing potential of the heart will be discussed in the light of current social, financial, and ethical context. Cell therapy remains a work in progress field. Uncertainty in the ability of the experts and policy makers to solve urgent medical problems is growing in a world that is significantly influenced by them. This is particularly true in the field of regenerative medicine, due to great public expectations, polarization of leadership and funding, and insufficient translational vision. Cardiovascular regenerative medicine should be contextualized in a holistic program with defined priorities to allow a complete realization. Reshaping the notion of medical expertise is fundamental to fill the current gap in translation.
C1 [Madeddu, Paolo] Univ Bristol, Bristol Royal Infirm, Bristol Med Sch, Translat Hlth Sci, Upper Maudlin St, Bristol BS2 8HW, Avon, England.
C3 University of Bristol; Bristol Royal Infirmary
RP Madeddu, P (corresponding author), Univ Bristol, Bristol Royal Infirm, Bristol Med Sch, Translat Hlth Sci, Upper Maudlin St, Bristol BS2 8HW, Avon, England.
EM mdprm@bristol.ac.uk
OI Madeddu, Paolo/0000-0002-4718-9205
FU MRC [MR/J015350/1]; British Heart Foundation (BHF) [PG/15/95/31853];
   National Institute for Health Research Biomedical Research Centre at
   University Hospitals Bristol NHS Foundation Trust; University of
   Bristol; Heart Research UK (HRUK) [RG2656/17/20]; British Heart
   Foundation [CH/1992027/7163, PG/11/19/28827, PG/15/95/31853,
   PG/13/9/29990] Funding Source: researchfish; Medical Research Council
   [MR/J015350/1] Funding Source: researchfish; National Institute for
   Health Research [NF-SI-0611-10022] Funding Source: researchfish; MRC
   [MR/J015350/1] Funding Source: UKRI
FX This research was funded by the MRC research grant (Grant number
   MR/J015350/1), by the British Heart Foundation (BHF) (Grant number
   PG/15/95/31853), by the National Institute for Health Research
   Biomedical Research Centre at University Hospitals Bristol NHS
   Foundation Trust and the University of Bristol and by the Heart Research
   UK (HRUK) (Grant number RG2656/17/20). The Bristol Heart Institute is
   part of the BHF Centre of Excellence in Vascular Regeneration.
CR Adamiak M, 2018, CIRC RES, V122, P296, DOI 10.1161/CIRCRESAHA.117.311769
   Albertario A, 2019, JACC-BASIC TRANSL SC, V4, P364, DOI 10.1016/j.jacbts.2019.02.001
   Alvino VV, 2020, J AM HEART ASSOC, V9, DOI 10.1161/JAHA.119.014214
   Alvino VV, 2018, J AM HEART ASSOC, V7, DOI 10.1161/JAHA.117.006727
   Ambastha C, 2018, TRANSL PEDIATR, V7, P176, DOI 10.21037/tp.2018.04.01
   Aminzadeh MA, 2015, EUR HEART J, V36, P751, DOI 10.1093/eurheartj/ehu196
   Andersen S, 2016, IJC HEART VASC, V11, P59, DOI 10.1016/j.ijcha.2016.03.013
   Assmus B, 2010, CIRC-HEART FAIL, V3, P89, DOI 10.1161/CIRCHEARTFAILURE.108.843243
   Attucks OC, 2014, PLOS ONE, V9, DOI 10.1371/journal.pone.0101044
   Avolio E, 2015, J AM HEART ASSOC, V4, DOI 10.1161/JAHA.115.002043
   Avolio E, 2015, CIRC RES, V116, pE81, DOI 10.1161/CIRCRESAHA.115.306146
   Azoulay P, 2019, AM ECON REV, V109, P2889, DOI 10.1257/aer.20161574
   Banerjee MN, 2018, CIRC RES, V123, P266, DOI 10.1161/CIRCRESAHA.118.311217
   Banerjee S, 2016, JACC-CARDIOVASC INTE, V9, P1586, DOI 10.1016/j.jcin.2016.06.006
   Barcelos LS, 2009, CIRC RES, V104, P1095, DOI 10.1161/CIRCRESAHA.108.192138
   Bartunek J, 2017, EUR HEART J, V38, P648, DOI 10.1093/eurheartj/ehw543
   Best KE, 2016, J AM HEART ASSOC, V5, DOI 10.1161/JAHA.115.002846
   Bolli R, 2020, EUR HEART J, V41, P3711, DOI 10.1093/eurheartj/ehaa802
   Bolli R, 2018, CIRC RES, V122, P1703, DOI 10.1161/CIRCRESAHA.118.312978
   Borow KM, 2019, CIRC RES, V125, P265, DOI 10.1161/CIRCRESAHA.119.314951
   Braga L, 2021, CARDIOVASC RES, V117, P674, DOI 10.1093/cvr/cvaa071
   Budts W, 2016, EUR HEART J, V37, P1419, DOI 10.1093/eurheartj/ehv741
   Campagnolo P, 2010, CIRCULATION, V121, P1735, DOI 10.1161/CIRCULATIONAHA.109.899252
   Carbone F, 2020, FRONT PHYSIOL, V10, DOI 10.3389/fphys.2019.01587
   Chimenti I, 2016, SCI REP-UK, V6, DOI 10.1038/srep36774
   Chimenti I, 2010, CIRC RES, V106, P971, DOI 10.1161/CIRCRESAHA.109.210682
   Choudry F, 2016, EUR HEART J, V37, P256, DOI 10.1093/eurheartj/ehv493
   Cohen MG, 2010, JACC-CARDIOVASC INTE, V3, P947, DOI 10.1016/j.jcin.2010.08.004
   Colao IL, 2018, TRENDS MOL MED, V24, P242, DOI 10.1016/j.molmed.2018.01.006
   Crisp Nigel., 2010, Turning the World Upside Down: The Search for Global Health in the 21st Century
   Davies B, 2010, ANN THORAC SURG, V89, P585, DOI 10.1016/j.athoracsur.2009.10.035
   Davies BM, 2014, J TISSUE ENG, V5, DOI 10.1177/2041731414551764
   Davudian S, 2016, GENE, V588, P30, DOI 10.1016/j.gene.2016.04.040
   de Abreu RC, 2020, NAT REV CARDIOL, V17, P685, DOI 10.1038/s41569-020-0389-5
   de Belder MA, 2014, EUROINTERVENTION, V10, pT96, DOI 10.4244/EIJV10STA15
   DELMONTE F, 1993, CIRCULATION, V88, P854, DOI 10.1161/01.CIR.88.3.854
   El Assar M, 2013, FREE RADICAL BIO MED, V65, P380, DOI 10.1016/j.freeradbiomed.2013.07.003
   El Harane N, 2018, EUR HEART J, V39, P1835, DOI 10.1093/eurheartj/ehy012
   Erbs S, 2010, CIRC-HEART FAIL, V3, P486, DOI 10.1161/CIRCHEARTFAILURE.109.868992
   Fadini GP, 2015, CIRC RES, V116, P232, DOI 10.1161/CIRCRESAHA.114.305501
   Fadini GP, 2009, ATHEROSCLEROSIS, V207, P213, DOI 10.1016/j.atherosclerosis.2009.03.040
   Fan MK, 2019, STEM CELL RES THER, V10, DOI 10.1186/s13287-019-1258-1
   Faulkner A, 2020, DIABETOLOGIA, V63, P2205, DOI 10.1007/s00125-020-05230-4
   Fernández-Avilés F, 2017, EUR HEART J, V38, P2532, DOI 10.1093/eurheartj/ehx248
   Fisher SA, 2015, CIRC RES, V116, P1361, DOI 10.1161/CIRCRESAHA.116.304386
   Flather MD, 2005, EUR HEART J, V26, P215, DOI 10.1093/eurheartj/ehi118
   Florczyk U, 2014, ANTIOXID REDOX SIGN, V20, P1693, DOI 10.1089/ars.2013.5219
   Fowler MB, 2004, AM J CARDIOL, V93, p35B, DOI 10.1016/j.amjcard.2004.01.004
   Fu JD, 2013, STEM CELL REP, V1, P235, DOI 10.1016/j.stemcr.2013.07.005
   Furukawa M, 2005, MOL CELL BIOL, V25, P162, DOI 10.1128/MCB.25.1.162-171.2005
   Gambini E, 2012, TRANSL RES, V160, P363, DOI 10.1016/j.trsl.2012.05.009
   Garikipati VNS, 2018, CIRC RES, V123, P188, DOI 10.1161/CIRCRESAHA.117.311215
   Ghorbel MT, 2019, BIOMATERIALS, V217, DOI 10.1016/j.biomaterials.2019.119284
   Gounder SS, 2012, PLOS ONE, V7, DOI 10.1371/journal.pone.0045697
   Shamagian LG, 2019, CIRC RES, V124, P938, DOI 10.1161/CIRCRESAHA.118.313795
   Gubernator M, 2015, ARTERIOSCL THROM VAS, V35, P675, DOI 10.1161/ATVBAHA.114.304989
   Guo YJ, 2020, CELL DEATH DIS, V11, DOI 10.1038/s41419-020-2542-9
   Gyöngyösi M, 2018, CIRC RES, V123, P301, DOI 10.1161/CIRCRESAHA.117.311302
   Gyöngyösi M, 2015, CIRC RES, V116, P1346, DOI 10.1161/CIRCRESAHA.116.304346
   Hare JM, 2017, J AM COLL CARDIOL, V69, P526, DOI 10.1016/j.jacc.2016.11.009
   Hashemi S, 2015, CELL DEATH DISCOV, V1, DOI 10.1038/cddiscovery.2015.19
   Hashimoto H, 2019, CELL STEM CELL, V25, P69, DOI 10.1016/j.stem.2019.03.022
   Henry TD, 2018, EUR HEART J, V39, P2208, DOI 10.1093/eurheartj/ehx764
   Henry TD, 2014, NAT REV CARDIOL, V11, P78, DOI 10.1038/nrcardio.2013.200
   Hervera A, 2018, NAT CELL BIOL, V20, P307, DOI 10.1038/s41556-018-0039-x
   Hinton RB, 2017, CIRC RES, V120, P978, DOI 10.1161/CIRCRESAHA.116.308996
   Hoashi T, 2009, J THORAC CARDIOV SUR, V138, P460, DOI 10.1016/j.jtcvs.2009.02.018
   Hsu DT, 2010, CIRCULATION, V122, P333, DOI 10.1161/CIRCULATIONAHA.109.927988
   Iacobazzi D, 2018, TISSUE ENG PT A, V24, P794, DOI [10.1089/ten.tea.2017.0290, 10.1089/ten.TEA.2017.0290]
   Iacobazzi D, 2014, ANTIOXID REDOX SIGN, V21, P1591, DOI 10.1089/ars.2013.5404
   Ibáñez B, 2015, J AM COLL CARDIOL, V65, P1455, DOI 10.1016/j.jacc.2015.02.032
   Ieda M, 2010, CELL, V142, P375, DOI 10.1016/j.cell.2010.07.002
   Ishigami S, 2017, CIRC RES, V120, P1162, DOI 10.1161/CIRCRESAHA.116.310253
   Ishigami S, 2015, CIRC RES, V116, P653, DOI 10.1161/CIRCRESAHA.116.304671
   Jeong H, 2018, INT J STEM CELLS, V11, P1, DOI 10.15283/ijsc17061
   Jiang L, 2017, OXID MED CELL LONGEV, V2017, DOI 10.1155/2017/2143875
   Jiang L, 2015, CIRC RES, V117, P364, DOI 10.1161/CIRCRESAHA.115.306829
   Johnson GL, 2020, STEM CELL TRANSL MED, V9, P1147, DOI 10.1002/sctm.20-0046
   Joshi Gururaj, 2012, Recent Pat CNS Drug Discov, V7, P218
   Kashiyama N, 2019, TRANSPLANTATION, V103, P1582, DOI 10.1097/TP.0000000000002765
   Katare R, 2011, CIRC RES, V109, P894, DOI 10.1161/CIRCRESAHA.111.251546
   Kaushal S, 2017, AM HEART J, V192, P48, DOI 10.1016/j.ahj.2017.06.009
   Khanh VC, 2020, SCI REP-UK, V10, DOI 10.1038/s41598-020-74444-8
   Knights D, 2024, BMJ SUPPORT PALLIAT, V14, pe583, DOI 10.1136/bmjspcare-2020-002385
   Konari N, 2019, SCI REP-UK, V9, DOI 10.1038/s41598-019-40163-y
   Konstam MA, 2018, CIRCULATION, V137, pE578, DOI 10.1161/CIR.0000000000000560
   Kristensen SD, 2012, EUROINTERVENTION, V8, P35, DOI [10.4244/EIJV8I1A7, 10.4244/EIJV8SPA5]
   Kumar A, 2017, CELL REP, V19, P1902, DOI 10.1016/j.celrep.2017.05.019
   Lalu MM, 2018, STEM CELL TRANSL MED, V7, P857, DOI 10.1002/sctm.18-0120
   Lee J, 2018, OXID MED CELL LONGEV, V2018, DOI 10.1155/2018/4081890
   Lee SH, 2016, STEM CELL RES THER, V7, DOI 10.1186/s13287-016-0415-z
   Lee SWL, 2019, J CONTROL RELEASE, V313, P80, DOI 10.1016/j.jconrel.2019.10.007
   Libby P, 2020, CIRC RES, V126, P1107, DOI 10.1161/CIRCRESAHA.120.316994
   Liu HH, 2019, SCI TRANSL MED, V11, DOI 10.1126/scitranslmed.aaw6419
   Losordo DW, 2007, CIRCULATION, V115, P3165, DOI 10.1161/CIRCULATIONAHA.106.687376
   Losordo DW, 2011, CIRC RES, V109, P428, DOI 10.1161/CIRCRESAHA.111.245993
   Maamoun H, 2017, BIOCHEM PHARMACOL, V127, P46, DOI 10.1016/j.bcp.2016.12.009
   Madeddu P, 2020, J AM HEART ASSOC, V9, DOI 10.1161/JAHA.120.019433
   Makkar RR, 2020, EUR HEART J, V41, P3451, DOI 10.1093/eurheartj/ehaa541
   Makkar RR, 2012, LANCET, V379, P895, DOI 10.1016/S0140-6736(12)60195-0
   Malhotra D, 2010, NUCLEIC ACIDS RES, V38, P5718, DOI 10.1093/nar/gkq212
   Malliaras K, 2014, J AM COLL CARDIOL, V63, P110, DOI 10.1016/j.jacc.2013.08.724
   Malliaras K, 2012, CIRCULATION, V125, P100, DOI 10.1161/CIRCULATIONAHA.111.042598
   Marian AJ, 2017, CIRC RES, V120, P895, DOI 10.1161/CIRCRESAHA.117.310830
   Maruyama S, 2008, KIDNEY INT, V74, P1603, DOI 10.1038/ki.2008.495
   Massin MM, 2008, CLIN CARDIOL, V31, P388, DOI 10.1002/clc.20262
   Masuzawa A, 2013, AM J PHYSIOL-HEART C, V304, pH966, DOI 10.1152/ajpheart.00883.2012
   Mathiasen AB, 2020, EUR J HEART FAIL, V22, P884, DOI 10.1002/ejhf.1700
   Mazzola M, 2020, FRONT BIOENG BIOTECH, V8, DOI 10.3389/fbioe.2020.00455
   Menasché P, 2015, EUR HEART J, V36, P2011, DOI 10.1093/eurheartj/ehv189
   Mito S, 2008, HYPERTENSION, V51, P1570, DOI 10.1161/HYPERTENSIONAHA.107.102566
   Miyamoto SD, 2014, EUR HEART J, V35, P33, DOI 10.1093/eurheartj/ehs229
   Nam YJ, 2014, DEVELOPMENT, V141, P4267, DOI 10.1242/dev.114025
   Nicolau JC, 2018, CLIN CARDIOL, V41, P392, DOI 10.1002/clc.22882
   Norozi K, 2006, AM J CARDIOL, V97, P1238, DOI 10.1016/j.amjcard.2005.10.065
   Nowbar AN, 2014, BMJ-BRIT MED J, V348, DOI 10.1136/bmj.g2688
   Paitazoglou C, 2019, EUR J HEART FAIL, V21, P1032, DOI 10.1002/ejhf.1412
   Paradis S, 2016, AM J PHYSIOL-CELL PH, V310, pC968, DOI 10.1152/ajpcell.00356.2015
   Patel AN, 2016, LANCET, V387, P2412, DOI 10.1016/S0140-6736(16)30137-4
   Patel RS, 2015, CIRC RES, V116, P289, DOI 10.1161/CIRCRESAHA.116.304187
   Peng B, 2015, ADV DRUG DELIVER REV, V88, P108, DOI 10.1016/j.addr.2015.05.014
   Perin EC, 2015, CIRC RES, V117, P576, DOI 10.1161/CIRCRESAHA.115.306332
   Poole-Wilson PA, 2003, LANCET, V362, P7, DOI 10.1016/S0140-6736(03)13800-7
   Povsic TJ, 2016, JACC-CARDIOVASC INTE, V9, P1576, DOI 10.1016/j.jcin.2016.05.003
   Quyyumi AA, 2017, CIRC RES, V120, P324, DOI 10.1161/CIRCRESAHA.115.308165
   Raziyeva K, 2020, INT J MOL SCI, V21, DOI 10.3390/ijms21197301
   Reichard JF, 2007, NUCLEIC ACIDS RES, V35, P7074, DOI 10.1093/nar/gkm638
   Rossano JW, 2014, J PEDIATR-US, V165, P228, DOI 10.1016/j.jpeds.2014.04.055
   Saha P, 2019, CIRCULATION, V139, P1889, DOI 10.1161/CIRCULATIONAHA.118.037064
   Schmidt-Lucke C, 2005, CIRCULATION, V111, P2981, DOI 10.1161/CIRCULATIONAHA.104.504340
   Shakhnovich V, 2018, CTS-CLIN TRANSL SCI, V11, P98, DOI 10.1111/cts.12538
   Shi XX, 2017, MITOCHONDRION, V34, P91, DOI 10.1016/j.mito.2017.02.005
   Shiba Y, 2016, NATURE, V538, P388, DOI 10.1038/nature19815
   Simonenko M, 2020, EUR J PREV CARDIOL, DOI 10.1177/2047487320913379
   Singh B, 2012, CARCINOGENESIS, V33, P2601, DOI 10.1093/carcin/bgs300
   Slater SC, 2018, MOL THER, V26, P2823, DOI 10.1016/j.ymthe.2018.08.020
   Sommers C, 2005, HERZ, V30, P652, DOI 10.1007/s00059-005-2596-6
   Sorrentino SA, 2011, J AM COLL CARDIOL, V57, P601, DOI 10.1016/j.jacc.2010.09.037
   Spinetti G, 2020, DIABETES CARE, V43, P1520, DOI 10.2337/dc19-2227
   Spinetti G, 2014, DIABETES CARE, V37, P1410, DOI 10.2337/dc13-2084
   Stephan P, 2017, NATURE, V544, P411, DOI 10.1038/544411a
   Stout KK, 2019, J AM COLL CARDIOL, V73, pE81, DOI 10.1016/j.jacc.2018.08.1029
   Sürder D, 2016, CIRC RES, V119, P481, DOI 10.1161/CIRCRESAHA.116.308639
   Taichman DB, 2017, JAMA-J AM MED ASSOC, V317, P2491, DOI 10.1001/jama.2017.6514
   Taichman DB, 2016, ANN INTERN MED, V164, P505, DOI 10.7326/M15-2928
   Tanaka TD, 2013, J CARD FAIL, V19, P503, DOI 10.1016/j.cardfail.2013.05.010
   Taylor M, 2019, NEUROLOGY, V92, pE866, DOI 10.1212/WNL.0000000000006950
   Thompson M, 2020, ECLINICALMEDICINE, V19, DOI 10.1016/j.eclinm.2019.100249
   Tian J, 2017, EXP THER MED, V13, P3, DOI 10.3892/etm.2016.3932
   Timmis A, 2018, EUR HEART J, V39, P508, DOI 10.1093/eurheartj/ehx628
   Tournay V, 2020, OMICS, V24, P29, DOI 10.1089/omi.2019.0130
   Traverse JH, 2012, JAMA-J AM MED ASSOC, V308, P2380, DOI 10.1001/jama.2012.28726
   Traverse JH, 2011, JAMA-J AM MED ASSOC, V306, P2110, DOI 10.1001/jama.2011.1670
   Traverse JH, 2010, AM HEART J, V160, P428, DOI 10.1016/j.ahj.2010.06.009
   van der Bom T, 2013, CIRCULATION, V127, P322, DOI 10.1161/CIRCULATIONAHA.112.135392
   Vono R, 2016, DIABETES, V65, P3691, DOI 10.2337/db16-0248
   Wehman B, 2016, AM J PHYSIOL-HEART C, V310, pH1816, DOI 10.1152/ajpheart.00955.2015
   Werner N, 2005, NEW ENGL J MED, V353, P999, DOI 10.1056/NEJMoa043814
   Wollert KC, 2017, EUR HEART J, V38, P2936, DOI 10.1093/eurheartj/ehx188
   Wysoczynski M, 2020, EUR HEART J, V41, P2397, DOI 10.1093/eurheartj/ehz787
   Yan LH, 2011, DEV GROWTH DIFFER, V53, P772, DOI 10.1111/j.1440-169X.2011.01284.x
   Yano Y, 2006, GENES CELLS, V11, P791, DOI 10.1111/j.1365-2443.2006.00979.x
   Zhang DD, 2003, MOL CELL BIOL, V23, P8137, DOI 10.1128/MCB.23.22.8137-8151.2003
   Zhao YZ, 2016, NAT PROTOC, V11, P1345, DOI 10.1038/nprot.2016.074
   Zhou TY, 2015, BIOMED RES INT, V2015, DOI 10.1155/2015/864946
   Zhu X, 2013, CELL DEATH DIS, V4, DOI 10.1038/cddis.2013.313
NR 166
TC 6
Z9 6
U1 0
U2 6
PU ELSEVIER SCIENCE INC
PI NEW YORK
PA STE 800, 230 PARK AVE, NEW YORK, NY 10169 USA
SN 0891-5849
EI 1873-4596
J9 FREE RADICAL BIO MED
JI Free Radic. Biol. Med.
PD FEB 20
PY 2021
VL 164
BP 206
EP 222
DI 10.1016/j.freeradbiomed.2020.12.444
EA JAN 2021
PG 17
WC Biochemistry & Molecular Biology; Endocrinology & Metabolism
WE Science Citation Index Expanded (SCI-EXPANDED)
SC Biochemistry & Molecular Biology; Endocrinology & Metabolism
GA QL8JI
UT WOS:000621326700004
PM 33421587
OA Green Submitted
DA 2026-02-11
ER

PT J
AU Kusuma, GD
   Li, AQ
   Zhu, DD
   McDonald, H
   Inocencio, IM
   Chambers, DC
   Sinclair, K
   Fang, HY
   Greening, DW
   Frith, JE
   Lim, R
AF Kusuma, Gina D.
   Li, Anqi
   Zhu, Dandan
   McDonald, Hannah
   Inocencio, Ishmael M.
   Chambers, Daniel C.
   Sinclair, Kenneth
   Fang, Haoyun
   Greening, David W.
   Frith, Jessica E.
   Lim, Rebecca
TI Effect of 2D and 3D Culture Microenvironments on Mesenchymal Stem
   Cell-Derived Extracellular Vesicles Potencies
SO FRONTIERS IN CELL AND DEVELOPMENTAL BIOLOGY
LA English
DT Article
DE mesenchymal stem cells; extracellular vesicle; spheroids;
   microenvironment; lung fibrosis; inflammation; immunomodulation; 3D
   culture
ID STROMAL CELLS; PULMONARY-FIBROSIS; THERAPEUTIC APPLICATIONS; BLEOMYCIN;
   INDUCTION; EXOSOMES; MATRIX
AB Therapeutic benefits of mesenchymal stem cells (MSCs) are now widely believed to come from their paracrine signalling, i.e. secreted factors such as cytokines, chemokines, and extracellular vesicles (EVs). Cell-free therapy using EVs is an active and emerging field in regenerative medicine. Typical 2D cultures on tissue culture plastic is far removed from the physiological environment of MSCs. The application of 3D cell culture allows MSCs to adapt to their cellular environment which, in turn, influences their paracrine signalling activity. In this study we evaluated the impact of 3D MSCs culture on EVs secretion, cargo proteome composition, and functional assessment in immunomodulatory, anti-inflammatory and anti-fibrotic properties.MSC-EVs from 2D and 3D cultures expressed classical EV markers CD81, CD63, and CD9 with particle diameter of <100 nm. There were distinct changes in immunomodulatory potencies where 3D cultures exhibited reduced indoleamine 2,3-dioxygenase (IDO) activity and significantly reduced macrophage phagocytosis. Administration of 2D and 3D EVs following double dose bleomycin challenge in aged mice showed a marked increase of bodyweight loss in 3D group throughout days 7-28. Histopathological observations of lung tissues in 3D group showed increased collagen deposition, myofibroblast differentiation and leukocytes infiltrations. Assessment of lung mechanics showed 3D group did not improve lung function and instead exhibited increased resistance and tissue damping. Proteome profiling of MSC-EV composition revealed molecular enrichment of EV markers (compared to parental cells) and differential proteome between EVs from 2D and 3D culture condition associated with immune-based and fibrosis/extracellular matrix/membrane organization associated function.This study provides insight into distinct variation in EV protein composition dependent on the cellular microenvironment of the parental cells, which could have implications in their therapeutic effect and potency. Overall, this work suggests that EVs produced from 3D MSC cultures did not enhance typical MSC-EV properties expected from 2D cultures (immunomodulation, anti-fibrotic, anti-inflammatory). The outcome highlights critical differences between MSC-EVs obtained from different culture microenvironments, which should be considered when scaling up MSC culture for clinical manufacturing.
C1 [Kusuma, Gina D.; Li, Anqi; Zhu, Dandan; McDonald, Hannah; Inocencio, Ishmael M.; Lim, Rebecca] Hudson Inst Med Res, Ritchie Ctr, Melbourne, Vic, Australia.
   [Kusuma, Gina D.; Li, Anqi; Zhu, Dandan; McDonald, Hannah; Inocencio, Ishmael M.; Lim, Rebecca] Monash Univ, Dept Obstet & Gynaecol, Melbourne, Vic, Australia.
   [Chambers, Daniel C.; Sinclair, Kenneth] Prince Charles Hosp, Queensland Lung Transplant Serv, Brisbane, Qld, Australia.
   [Chambers, Daniel C.] Univ Queensland, Fac Hlth Sci, Sch Clin Med, Brisbane, Qld, Australia.
   [Fang, Haoyun; Greening, David W.] Baker Heart & Diabet Inst, Mol Prote, Melbourne, Vic, Australia.
   [Greening, David W.] Univ Melbourne, Baker Dept Cardiometabol Hlth, Melbourne, Vic, Australia.
   [Greening, David W.] La Trobe Univ, Baker Dept Cardiovasc Res Translat & Implementat, Melbourne, Vic, Australia.
   [Greening, David W.] Monash Univ, Cent Clin Sch, Melbourne, Vic, Australia.
   [Frith, Jessica E.] Monash Univ, Dept Mat Sci & Engn, Melbourne, Vic, Australia.
C3 Hudson Institute of Medical Research; Monash University; Prince Charles
   Hospital; University of Queensland; University of Melbourne; La Trobe
   University; Monash University; Monash University
RP Kusuma, GD; Lim, R (corresponding author), Hudson Inst Med Res, Ritchie Ctr, Melbourne, Vic, Australia.; Kusuma, GD; Lim, R (corresponding author), Monash Univ, Dept Obstet & Gynaecol, Melbourne, Vic, Australia.
EM Gina.kusuma@hudson.org.au; Rebecca.Lim@hudson.org.au
RI Kusuma, Gina/AAF-3381-2019; Chambers, Daniel/B-1325-2011; Frith,
   Jessica/J-6873-2017; Greening, David/HNI-5956-2023; Lim,
   Rebecca/K-5175-2019
OI Chambers, Daniel/0000-0002-9553-5870; Frith,
   Jessica/0000-0002-6558-5412; Greening, David/0000-0001-7516-485X; 
FU National Health and Medical Research Council; Rebecca L Cooper Medical
   Research Foundation; Victoria Fellowship; Helen Amelia Hains Fellowship;
   Victorian Governments Operational Infrastructure Support Program; Baker
   Heart and Diabetes Institute
FX This work is supported by National Health and Medical Research Council,
   Rebecca L Cooper Medical Research Foundation, Victoria Fellowship, Helen
   Amelia Hains Fellowship, and Victorian Governments Operational
   Infrastructure Support Program to Hudson Institute of Medical Research
   and Baker Heart and Diabetes Institute.
CR Abreu SC, 2016, STEM CELL RES THER, V7, DOI 10.1186/s13287-016-0317-0
   Averyanov A, 2020, STEM CELL TRANSL MED, V9, P6, DOI 10.1002/sctm.19-0037
   Azuma A, 2005, AM J RESP CRIT CARE, V171, P1040, DOI 10.1164/rccm.200404-571OC
   Baglio SR, 2012, FRONT PHYSIOL, V3, DOI 10.3389/fphys.2012.00359
   Bartosh TJ, 2010, P NATL ACAD SCI USA, V107, P13724, DOI 10.1073/pnas.1008117107
   Burand AJ, 2020, FRONT IMMUNOL, V11, DOI 10.3389/fimmu.2020.00143
   Burrello J, 2016, FRONT CELL DEV BIOL, V4, DOI 10.3389/fcell.2016.00083
   Chambers DC, 2021, J HEART LUNG TRANSPL, V40, P1060, DOI 10.1016/j.healun.2021.07.021
   Chen B, 2017, STEM CELL TRANSL MED, V6, P1753, DOI 10.1002/sctm.16-0477
   Chinnadurai R, 2018, CELL REP, V22, P2504, DOI 10.1016/j.celrep.2018.02.013
   Claridge B, 2021, FRONT CELL DEV BIOL, V09, DOI 10.3389/fcell.2021.734720
   Claridge B, 2021, PROTEOMICS, V21, DOI 10.1002/pmic.202100026
   Cox J, 2011, J PROTEOME RES, V10, P1794, DOI 10.1021/pr101065j
   Della Latta V, 2015, PHARMACOL RES, V97, P122, DOI 10.1016/j.phrs.2015.04.012
   Dinh PUC, 2020, NAT COMMUN, V11, DOI 10.1038/s41467-020-14344-7
   Dutta S, 2016, LIFE SCI, V152, P244, DOI 10.1016/j.lfs.2015.10.025
   Egger Dominik, 2018, Bioengineering (Basel), V5, DOI [10.3390/bioengineering5020048, 10.3390/bioengineering5020048]
   El Agha E, 2017, CELL STEM CELL, V21, P166, DOI 10.1016/j.stem.2017.07.011
   Evans J, 2020, PROTEOMICS, V20, DOI 10.1002/pmic.201900250
   François M, 2012, MOL THER, V20, P187, DOI 10.1038/mt.2011.189
   Frith J.E, 2012, STEM CELLS CANC STEM, P235, DOI [10.1007/978-94-007-4798-2, DOI 10.1007/978-94-007-4798-2]
   Frith JE, 2010, TISSUE ENG PART C-ME, V16, P735, DOI [10.1089/ten.tec.2009.0432, 10.1089/ten.TEC.2009.0432]
   Fujita Y, 2018, J CLIN MED, V7, DOI 10.3390/jcm7100355
   Guo L, 2014, J CELL MOL MED, V18, P2009, DOI 10.1111/jcmm.12336
   György B, 2015, ANNU REV PHARMACOL, V55, P439, DOI 10.1146/annurev-pharmtox-010814-124630
   Headley L, 2018, EXP PHYSIOL, V103, P1692, DOI 10.1113/EP087322
   Herrera J, 2018, J CLIN INVEST, V128, P45, DOI 10.1172/JCI93557
   Keerthikumar S, 2016, J MOL BIOL, V428, P688, DOI 10.1016/j.jmb.2015.09.019
   Kim M, 2018, TISSUE ENG REGEN MED, V15, P427, DOI 10.1007/s13770-018-0139-5
   Kirby FJ, 2019, BRIT J PHARMACOL, V176, P3834, DOI 10.1111/bph.14787
   Kompa AR, 2021, CARDIOVASC RES, V117, P918, DOI 10.1093/cvr/cvaa088
   Kusuma GD, 2017, STEM CELLS DEV, V26, P617, DOI 10.1089/scd.2016.0349
   Kwon S, 2021, J CONTROL RELEASE, V330, P15, DOI 10.1016/j.jconrel.2020.11.062
   Lamichhane TN, 2015, TISSUE ENG PART B-RE, V21, P45, DOI [10.1089/ten.TEB.2014.0300, 10.1089/ten.teb.2014.0300]
   Levy O, 2020, SCI ADV, V6, DOI 10.1126/sciadv.aba6884
   Miles T, 2020, CLIN TRANSL IMMUNOL, V9, DOI 10.1002/cti2.1153
   Mo MH, 2018, STEM CELLS, V36, P286, DOI 10.1002/stem.2729
   Peng RQ, 2013, PLOS ONE, V8, DOI 10.1371/journal.pone.0059348
   Petrenko Y, 2017, STEM CELL RES THER, V8, DOI 10.1186/s13287-017-0558-6
   Phan J, 2018, J EXTRACELL VESICLES, V7, DOI 10.1080/20013078.2018.1522236
   Phillips JE, 2012, PULM PHARMACOL THER, V25, P281, DOI 10.1016/j.pupt.2011.10.001
   Poh QH, 2021, PROTEOMICS, V21, DOI 10.1002/pmic.202000210
   Rai A, 2021, METHODS MOL BIOL, V2261, P105, DOI 10.1007/978-1-0716-1186-9_9
   Raposo G, 2013, J CELL BIOL, V200, P373, DOI 10.1083/jcb.201211138
   Riazifar M, 2017, ANNU REV PHARMACOL, V57, P125, DOI 10.1146/annurev-pharmtox-061616-030146
   Royce SG, 2019, BRIT J PHARMACOL, V176, P2195, DOI 10.1111/bph.14666
   Sansores RH, 1996, LUNG, V174, P315
   Sinclair KA, 2016, STEM CELLS, V34, P2548, DOI 10.1002/stem.2419
   Sinclair KA, 2016, STEM CELL RES THER, V7, DOI 10.1186/s13287-016-0354-8
   Srour N, 2015, STEM CELL TRANSL MED, V4, P1500, DOI 10.5966/sctm.2015-0121
   Stabler CT, 2015, BRIT MED BULL, V115, P45, DOI 10.1093/bmb/ldv026
   Tan JL, 2018, STEM CELL TRANSL MED, V7, P180, DOI 10.1002/sctm.17-0185
   Théry C, 2018, J EXTRACELL VESICLES, V7, DOI 10.1080/20013078.2018.1535750
   Thery Clotilde, 2006, Curr Protoc Cell Biol, VChapter 3, DOI 10.1002/0471143030.cb0322s30
   Tietze S, 2019, ADV SCI, V6, DOI 10.1002/advs.201802104
   Toonkel RL, 2013, AM J RESP CRIT CARE, V188, P133, DOI 10.1164/rccm.201207-1204PP
   Tyanova S, 2016, NAT PROTOC, V11, P2301, DOI 10.1038/nprot.2016.136
   Vosdoganes P, 2013, CELL TRANSPLANT, V22, P1337, DOI 10.3727/096368912X657657
   Wang S, 2015, STEM CELLS, V33, P3315, DOI 10.1002/stem.2087
   Xie AW, 2021, STEM CELL TRANSL MED, V10, P1184, DOI 10.1002/sctm.19-0414
   Zhu DD, 2021, PROTEOMICS, V21, DOI 10.1002/pmic.202000080
NR 61
TC 61
Z9 68
U1 0
U2 46
PU FRONTIERS MEDIA SA
PI LAUSANNE
PA AVENUE DU TRIBUNAL FEDERAL 34, LAUSANNE, CH-1015, SWITZERLAND
SN 2296-634X
J9 FRONT CELL DEV BIOL
JI Front. Cell. Dev. Biol.
PD FEB 14
PY 2022
VL 10
AR 819726
DI 10.3389/fcell.2022.819726
PG 17
WC Cell Biology; Developmental Biology
WE Science Citation Index Expanded (SCI-EXPANDED)
SC Cell Biology; Developmental Biology
GA ZI3YV
UT WOS:000761560700001
PM 35237601
OA Green Submitted, gold
DA 2026-02-11
ER

PT J
AU Hirai, K
   Saito, H
   Kato, M
   Kiyama, M
   Hanzawa, H
   Nakane, A
   Sekiya, S
   Yoshida, K
   Kishino, A
   Ikeda, A
   Kimura, T
   Takahashi, J
   Takeda, S
AF Hirai, Kakuro
   Saito, Hikaru
   Kato, Midori
   Kiyama, Masaharu
   Hanzawa, Hiroko
   Nakane, Atsushi
   Sekiya, Sayaka
   Yoshida, Kenji
   Kishino, Akiyoshi
   Ikeda, Atsushi
   Kimura, Toru
   Takahashi, Jun
   Takeda, Shizu
TI Evaluation of induced pluripotent stem cell differentiation into neural
   progenitor cell using Raman spectra derived from extracellular vesicles
   in culture supernatants
SO JOURNAL OF BIOSCIENCE AND BIOENGINEERING
LA English
DT Article
DE Extracellular vesicles; Raman spectroscopy; Cell culture monitoring;
   Automated cell culture; iPS cells; Differentiation; Regenerative
   medicine; Parkinson's disease
AB Non-invasive cell culture monitoring technology is crucial to improve the manufacturing efficiency of cell products. We have found that extracellular vesicles (EVs) are secreted into the culture supernatants in the differentiation process from human induced pluripotent stem cells (iPSCs) to dopaminergic progenitor cells, and that the composition of EVs changes in accordance with the differentiation processes. In this study, we hypothesized that it is possible to evaluate the cultured cellular states by detecting compositional changes of EVs secreted from cultured cells with label-free Raman spectroscopy in a non-invasive manner. Therefore, Raman signal analysis derived from EV fractions isolated from culture supernatants throughout the differentiation process was conducted. iPSCs cultures were simultaneously implemented under a standard condition (control) and an artificial deviation condition inducing reductions in pluripotency by depleting FGF2 in culture medium (-FGF2), which is indispensable for maintaining the pluripotency. Subsequently, the differentiation step was conducted for each iPSCs culture under the same condition. As a result, it was found that under -FGF2, the expression level of the pluripotency marker NANOG decreased compared to that of the control and correlated with the identification results based on Raman signals with a correlation coefficient of 0.77. Lipid-derived Raman signals were extracted as identification factors, suggesting that changes in the lipid component of EV occur depending on the cellular states. From the above, we have found that the change in composition of EVs in the culture supernatant by detecting Raman signals would be a monitoring index of the cellular state of differentiation and (c) 2024, The Society for Biotechnology, Japan. All rights are reserved, including those for text and data mining, AI training, and similar technologies.
C1 [Hirai, Kakuro; Saito, Hikaru; Kato, Midori; Kiyama, Masaharu; Hanzawa, Hiroko; Takeda, Shizu] Hitachi Ltd, Creat Lab Innovat Kobe 304, Ctr Exploratory Res, Res & Dev Grp, 6-3-7 Minatojima Minamimachi,Chuo Ku, Kobe, Hyogo 6500047, Japan.
   [Nakane, Atsushi; Ikeda, Atsushi] Sumitomo Pharma Co Ltd, Regenerat & Cellular Med Kobe Ctr, Kobe KIMEC Ctr Bldg 5th Fl,1-5-2 Minatojima Minami, Kobe, Hyogo 6500047, Japan.
   [Sekiya, Sayaka; Yoshida, Kenji; Kishino, Akiyoshi; Kimura, Toru] Sumitomo Pharma Co Ltd, Regenerat & Cellular Med Off, Tokyo Nihonbashi Tower,2-7-1 Nihonbashi, Tokyo 1036012, Japan.
   [Takahashi, Jun] Kyoto Univ, Ctr iPS Cell Res & Applicat, Dept Clin Applicat, 53 Kawahara Cho,Sakyo Ku, Kyoto 6068507, Japan.
C3 Hitachi Limited; Kyoto University
RP Takeda, S (corresponding author), Hitachi Ltd, Creat Lab Innovat Kobe 304, Ctr Exploratory Res, Res & Dev Grp, 6-3-7 Minatojima Minamimachi,Chuo Ku, Kobe, Hyogo 6500047, Japan.
EM shizu.takeda.me@hitachi.com
OI Hirai, Kakuro/0009-0001-4860-0334; Nakane, Atsushi/0009-0002-2731-8433
FU Japan Agency for Medical Research and Development [JP21be0404010]
FX This work was supported by Japan Agency for Medical Research and
   Development (grant number: JP21be0404010) . We would like to thank
   Satoshi Mimura, Ph.D. and Masayo Hanaoka for technical assistance and
   Kunio Ohyama for helpful discussion. We wish to thank Manabu Yoshikawa,
   Ph.D. and Ayaka Fujiki at Sumitomo Pharma Co., Ltd. for technical
   guidance. We thank the Center for iPS Cell Research and Application,
   Kyoto University for providing hu-man iPSCs.
CR Barker RA, 2017, CELL STEM CELL, V21, P569, DOI 10.1016/j.stem.2017.09.014
   Carney RP, 2017, ANAL CHEM, V89, P5357, DOI 10.1021/acs.analchem.7b00017
   Daniszewski M, 2018, SLAS TECHNOL, V23, P315, DOI 10.1177/2472630317712220
   Davies OG, 2021, J TISSUE ENG, V12, DOI 10.1177/20417314211022092
   DeBerardinis RJ, 2008, CELL METAB, V7, P11, DOI 10.1016/j.cmet.2007.10.002
   Doi D, 2014, STEM CELL REP, V2, P337, DOI 10.1016/j.stemcr.2014.01.013
   Eiselleova L, 2009, STEM CELLS, V27, P1847, DOI 10.1002/stem.128
   Enciso-Martinez A, 2020, NANOMED-NANOTECHNOL, V24, DOI 10.1016/j.nano.2019.102109
   Geng JN, 2021, ANAL CHEM, V93, P10453, DOI 10.1021/acs.analchem.0c04941
   Germond A, 2020, ANAL CHEM, V92, P14915, DOI [10.1101/2020.05.02.074476, 10.1021/acs.analchem.0c01800]
   Ghadami S, 2023, FRONT MOL BIOSCI, V10, DOI 10.3389/fmolb.2023.1198044
   Glen KE, 2013, CYTOTHERAPY, V15, P1106, DOI 10.1016/j.jcyt.2013.04.008
   Gualerzi A, 2019, J EXTRACELL VESICLES, V8, DOI 10.1080/20013078.2019.1568780
   Ichimura T, 2015, SCI REP-UK, V5, DOI 10.1038/srep11358
   Ilin Y, 2015, ANAL CHEM, V87, P11317, DOI 10.1021/acs.analchem.5b02537
   Kalluri R, 2020, SCIENCE, V367, P640, DOI 10.1126/science.aau6977
   Kavitha MS, 2017, PLOS ONE, V12, DOI 10.1371/journal.pone.0189974
   Kim G, 2022, SCI REP-UK, V12, DOI 10.1038/s41598-022-21653-y
   Lan YQ, 2022, FRONT BIOENG BIOTECH, V9, DOI 10.3389/fbioe.2021.802794
   Mao AS, 2015, P NATL ACAD SCI USA, V112, P14452, DOI 10.1073/pnas.1508520112
   Matsumoto E, 2019, PLOS ONE, V14, DOI 10.1371/journal.pone.0212369
   McKinley KL, 2023, SCIENCE, V380, P796, DOI 10.1126/science.add6492
   Nakai W, 2016, SCI REP-UK, V6, DOI 10.1038/srep33935
   Nakajima R, 2015, J TISSUE ENG REGEN M, V9, P637, DOI 10.1002/term.1728
   Paull D, 2015, NAT METHODS, V12, P885, DOI [10.1038/NMETH.3507, 10.1038/nmeth.3507]
   Peng JT, 2010, ANAL CHIM ACTA, V683, P63, DOI 10.1016/j.aca.2010.08.033
   Ralbovsky NM, 2021, TALANTA, V227, DOI 10.1016/j.talanta.2021.122164
   Ramakrishna RR, 2020, PEERJ, V8, DOI 10.7717/peerj.10346
   Regent F, 2019, SCI REP-UK, V9, DOI 10.1038/s41598-019-47123-6
   Saito H, 2021, J BIOSCI BIOENG, V132, P381, DOI 10.1016/j.jbiosc.2021.06.004
   Suhito IR, 2018, BIOMATERIALS, V154, P223, DOI 10.1016/j.biomaterials.2017.11.005
   Ye DN, 2012, ANALYST, V137, P4774, DOI 10.1039/c2an35329f
   Zhang ZY, 2021, BIOMED OPT EXPRESS, V12, P1683, DOI 10.1364/BOE.420266
NR 33
TC 0
Z9 0
U1 6
U2 11
PU SOC BIOSCIENCE BIOENGINEERING JAPAN
PI OSAKA
PA OSAKA UNIV, FACULTY ENGINEERING, 2-1 YAMADAOKA, SUITA, OSAKA, 565-0871,
   JAPAN
SN 1389-1723
EI 1347-4421
J9 J BIOSCI BIOENG
JI J. Biosci. Bioeng.
PD JAN
PY 2025
VL 139
IS 1
BP 44
EP 52
DI 10.1016/j.jbiosc.2024.09.004
EA DEC 2024
PG 9
WC Biotechnology & Applied Microbiology; Food Science & Technology
WE Science Citation Index Expanded (SCI-EXPANDED)
SC Biotechnology & Applied Microbiology; Food Science & Technology
GA R3J2Z
UT WOS:001390447500001
PM 39419642
DA 2026-02-11
ER

PT J
AU Bach, FC
   de Vries, SAH
   Riemers, FM
   Boere, J
   van Heel, FWM
   van Doeselaar, M
   Goerdayal, SS
   Nikkels, PGJ
   Benz, K
   Creemers, LB
   Altelaar, AFM
   Meij, BP
   Ito, K
   Tryfonidou, MA
AF Bach, F. C.
   de Vries, S. A. H.
   Riemers, F. M.
   Boere, J.
   van Heel, F. W. M.
   van Doeselaar, M.
   Goerdayal, S. S.
   Nikkels, P. G. J.
   Benz, K.
   Creemers, L. B.
   Altelaar, A. F. Maarten
   Meij, B. P.
   Ito, K.
   Tryfonidou, M. A.
TI SOLUBLE AND PELLETABLE FACTORS IN PORCINE, CANINE AND HUMAN NOTOCHORDAL
   CELL-CONDITIONED MEDIUM: IMPLICATIONS FOR IVD REGENERATION
SO EUROPEAN CELLS & MATERIALS
LA English
DT Article
DE Intervertebral disc degeneration; nucleus pulposus; notochordal cells;
   notochordal cell-conditioned medium; proteomics; extracellular vesicles;
   regenerative medicine; canine; porcine; human
ID INTERVERTEBRAL DISC REGENERATION; NUCLEUS PULPOSUS PHENOTYPE;
   EXTRACELLULAR VESICLES; EXPRESSION; DIFFERENTIATION; DEGENERATION;
   CARTILAGE; ANGIOGENESIS; CHONDROCYTES; ENRICHMENT
AB During intervertebral disc (IVD) maturation, notochordal cells (NCs) are replaced by chondrocyte-like cells (CLCs) in the nucleus pulposus, suggesting that NCs play a role in maintaining tissue health. Affirmatively, NC-conditioned medium (NCCM) exerts regenerative effects on CLC proliferation and extracellular matrix (ECM) production. The aim of this study was to identify NC-secreted substances that stimulate IVD regeneration. By mass spectrometry of porcine, canine and human NCCM, 149, 170 and 217 proteins were identified, respectively, with 66 proteins in common. Mainly ECM-related proteins were identified, but also organelle-derived and membrane-bound vesicle proteins. To determine whether the effect of NCCM was mediated by soluble and/or pelletable factors, porcine and canine NCCM were separated into a soluble (NCCM-S; peptides and proteins) and pelletable (NCCM-P; protein aggregates and extracellular vesicles) fraction by ultracentrifugation, and tested on bovine and canine CLCs in vitro, respectively. In each model, NCCM-S exerted a more pronounced anabolic effect than NCCM-P. However, glycosaminoglycan (GAG) uptake from the medium into the carrier gel prevented more definite conclusions. While the effect of porcine NCCM-P on bovine CLCs was negligible, canine NCCM-P appeared to enhance GAG and collagen type II deposition by canine CLCs. In conclusion, porcine and canine NCCM exerted their anabolic effects mainly through soluble factors, but also the pelletable NCCM factors showed moderate regenerative potential. Although the regenerative potential of NCCM-P should not be overlooked, future studies should focus on unraveling the protein-based regenerative mechanism from NCCM produced from isolated NCs, e.g. by NCCM fractionation and pathway blocking studies.
C1 [Bach, F. C.; Riemers, F. M.; van Heel, F. W. M.; Meij, B. P.; Tryfonidou, M. A.] Univ Utrecht, Fac Vet Med, Dept Clin Sci Compan Anim, Yalelaan 108, NL-3584 CM Utrecht, Netherlands.
   [de Vries, S. A. H.; van Doeselaar, M.; Ito, K.] Eindhoven Univ Technol, Dept Biomed Engn, Orthopaed Biomech, Eindhoven, Netherlands.
   [Boere, J.] Univ Utrecht, Fac Vet Med, Dept Biochem & Cell Biol, Utrecht, Netherlands.
   [Boere, J.] Univ Utrecht, Fac Vet Med, Dept Equine Sci, Utrecht, Netherlands.
   [Boere, J.; Creemers, L. B.; Ito, K.] Univ Med Ctr Utrecht, Dept Orthopaed, Utrecht, Netherlands.
   [Goerdayal, S. S.; Altelaar, A. F. Maarten] Univ Utrecht, Utrecht Inst Pharmaceut Sci, Bijvoet Ctr Biomol Res, Biomol Mass Spectrometry & Prote, Utrecht, Netherlands.
   [Goerdayal, S. S.; Altelaar, A. F. Maarten] Univ Utrecht, Netherlands Prote Ctr, Utrecht, Netherlands.
   [Nikkels, P. G. J.] Univ Med Ctr Utrecht, Dept Pathol, Utrecht, Netherlands.
   [Benz, K.] TETEC AG, Reutlingen, Germany.
C3 Utrecht University; Eindhoven University of Technology; Utrecht
   University; Utrecht University; Utrecht University; Utrecht University
   Medical Center; Utrecht University; Utrecht University; Utrecht
   University; Utrecht University Medical Center
RP Tryfonidou, MA (corresponding author), Univ Utrecht, Fac Vet Med, Dept Clin Sci Compan Anim, Yalelaan 108, NL-3584 CM Utrecht, Netherlands.
RI ; Tryfonidou, Marianna/O-3114-2017; Creemers, Laura/AAS-2424-2020;
   Altelaar, Maarten/I-3845-2016
OI Riemers, Frank/0000-0003-4732-9447; Tryfonidou,
   Marianna/0000-0002-2333-7162; Creemers, Laura/0000-0002-1585-3052;
   Altelaar, Maarten/0000-0001-5093-5945; Meij, Björn/0000-0002-0165-1169
FU AOSpine International [SRN2011_11]; Dutch Arthritis Foundation [LLP22]
FX This work was funded by AOSpine International (SRN2011_11) and the Dutch
   Arthritis Foundation (LLP22). The authors would like to thank Willem de
   Jong for help with the execution of experiments and Anita Krouwels for
   supplying human IVDs. We wish to confirm that there are no known
   conflicts of interest associated with this publication and there has
   been no significant financial support for this work that could have
   influenced its outcome.
CR Abbott RD, 2012, J ORTHOP RES, V30, P482, DOI 10.1002/jor.21534
   Anderson HC, 2010, LAB INVEST, V90, P1549, DOI 10.1038/labinvest.2010.152
   Arkesteijn ITM, 2015, ARTHRITIS RES THER, V17, DOI 10.1186/s13075-015-0569-6
   Arkesteijn IT, 2013, MAINTAINING NOTOCHOR
   Bach FC, 2015, EUR CELLS MATER, V30, P132, DOI 10.22203/eCM.v030a10
   Bach FC, 2014, BMC VET RES, V10, DOI 10.1186/1746-6148-10-3
   Bagnard D, 1998, DEVELOPMENT, V125, P5043
   Barnes GL, 1996, DIFFERENTIATION, V61, P13, DOI 10.1046/j.1432-0436.1996.6110013.x
   Benneker L M, 2014, Eur Cell Mater, V27, P5
   Benz K, 2012, BMC MUSCULOSKEL DIS, V13, DOI 10.1186/1471-2474-13-54
   Binch ALA, 2015, ONCOTARGET, V6, P18338, DOI 10.18632/oncotarget.4274
   Bolstad BM, 2016, PACKAGE PREPROCESSCO
   Carlson M, 2016, GO DB SET ANNOTATION
   Chen H., 2015, PACKAGE VENNDIAGRAM
   Chen J, 2009, NUCLEIC ACIDS RES, V37, pW305, DOI 10.1093/nar/gkp427
   Cheung KMC, 2009, SPINE, V34, P934, DOI 10.1097/BRS.0b013e3181a01b3f
   Cornejo MC, 2015, OSTEOARTHR CARTILAGE, V23, P487, DOI 10.1016/j.joca.2014.12.010
   de Graaf EL, 2014, MOL CELL PROTEOMICS, V13, P2426, DOI 10.1074/mcp.O113.036608
   de Vries SAH, 2016, TISSUE ENG PT A, V22, P103, DOI [10.1089/ten.tea.2015.0121, 10.1089/ten.TEA.2015.0121]
   de Vries SAH, 2015, TISSUE ENG PT A, V21, P1077, DOI [10.1089/ten.tea.2014.0309, 10.1089/ten.TEA.2014.0309]
   Dey-Hazra E, 2010, VASC HEALTH RISK MAN, V6, P1125, DOI 10.2147/VHRM.S13236
   Durinck S, 2009, NAT PROTOC, V4, P1184, DOI 10.1038/nprot.2009.97
   Erwin WM, 2006, ARTHRITIS RHEUM-US, V54, P3859, DOI 10.1002/art.22258
   FARNDALE RW, 1982, CONNECT TISSUE RES, V9, P247, DOI 10.3109/03008208209160269
   Gantenbein B, 2014, BMC MUSCULOSKEL DIS, V15, DOI 10.1186/1471-2474-15-422
   Gilchrist CL, 2011, PLOS ONE, V6, DOI 10.1371/journal.pone.0027170
   GUO JF, 1989, CONNECT TISSUE RES, V19, P277, DOI 10.3109/03008208909043901
   He Y, 2013, BIOCHIMIE, V95, P1355, DOI 10.1016/j.biochi.2013.03.010
   Hiyama A, 2010, J BONE MINER RES, V25, P1179, DOI 10.1359/jbmr.091202
   Inoue T, 2005, J SPINAL DISORD TECH, V18, P52, DOI 10.1097/01.bsd.0000128056.03461.6b
   Korecki CL, 2010, STEM CELL RES THER, V1, DOI 10.1186/scrt18
   Lawson L, 2015, CURR OSTEOPOROS REP, V13, P336, DOI 10.1007/s11914-015-0284-x
   Le LTT, 2016, J MOL MED, V94, P583, DOI 10.1007/s00109-015-1374-z
   LeClair EE, 1999, DEV DYNAM, V214, P101, DOI 10.1002/(SICI)1097-0177(199902)214:2<101::AID-AJA1>3.0.CO;2-4
   Lorincz AM, 2014, J EXTRACELL VESICLES, V3, DOI 10.3402/jev.v3.25465
   Luna C, 2011, INVEST OPHTH VIS SCI, V52, P3567, DOI 10.1167/iovs.10-6448
   Luoma K, 2000, SPINE, V25, P487, DOI 10.1097/00007632-200002150-00016
   Mahmoudabady M, 2013, ACTA PHYSIOL HUNG, V100, P435, DOI 10.1556/APhysiol.100.2013.4.8
   Malda J, 2016, NAT REV RHEUMATOL, V12, P243, DOI 10.1038/nrrheum.2015.170
   Marino F, 2014, ANALYST, V139, P6520, DOI 10.1039/c4an01568a
   Mathiyalagan P, 2015, ANTIOXID REDOX SIGN, V22, P1483, DOI 10.1089/ars.2014.6103
   Minogue BM, 2010, ARTHRITIS RHEUM-US, V62, P3695, DOI 10.1002/art.27710
   Muir P, 2005, VET SURG, V34, P482, DOI 10.1111/j.1532-950X.2005.00073.x
   Napolitano T, 2015, SEMIN CELL DEV BIOL, V44, P107, DOI 10.1016/j.semcdb.2015.08.013
   Nordin JZ, 2015, NANOMED-NANOTECHNOL, V11, P879, DOI 10.1016/j.nano.2015.01.003
   Potier E, 2014, EUR CELLS MATER, V28, P68, DOI 10.22203/eCM.v028a06
   Purmessur D, 2013, GLOB SPINE J, V3, P201, DOI 10.1055/s-0033-1350053
   Purmessur D, 2011, ARTHRITIS RES THER, V13, DOI 10.1186/ar3344
   Sakai D, 2015, ADV DRUG DELIVER REV, V84, P159, DOI 10.1016/j.addr.2014.06.009
   Sakai D, 2015, NAT REV RHEUMATOL, V11, P243, DOI 10.1038/nrrheum.2015.13
   Scholz B, 2010, EUR CELLS MATER, V20, P24
   Seghatoleslami MR, 2002, J CELL BIOCHEM, V84, P237, DOI 10.1002/jcb.10019
   Smolders LA, 2013, VET J, V195, P292, DOI 10.1016/j.tvjl.2012.10.011
   van der Vlist EJ, 2012, NAT PROTOC, V7, P1311, DOI 10.1038/nprot.2012.065
   Witwer KW, 2013, J EXTRACELL VESICLES, V2, DOI 10.3402/jev.v2i0.20360
NR 55
TC 31
Z9 36
U1 0
U2 14
PU AO RESEARCH INSTITUTE DAVOS-ARI
PI DAVOS
PA CLAVADELERSTRASSE 8, DAVOS, CH 7270, SWITZERLAND
SN 1473-2262
J9 EUR CELLS MATER
JI Eur. Cells Mater.
PD JUL-DEC
PY 2016
VL 32
BP 163
EP 180
DI 10.22203/eCM.v032a11
PG 18
WC Cell & Tissue Engineering; Engineering, Biomedical; Materials Science,
   Biomaterials; Orthopedics
WE Science Citation Index Expanded (SCI-EXPANDED)
SC Cell Biology; Engineering; Materials Science; Orthopedics
GA EJ3OC
UT WOS:000393120500011
PM 27572543
OA Green Published, Green Submitted, gold
DA 2026-02-11
ER

PT J
AU Zhao, MMYH
   Shi, MMYY
   Lin, H
AF Zhao, M. M. Yinhua
   Shi, M. M. Yanyu
   Lin, Huang
TI Extracellular vesicles from hypoxia-pretreated adipose-derived stem
   cells regulate hypoxia/reoxygenation-induced human dermal microvascular
   endothelial apoptosis and autophagy in vitro
SO HELIYON
LA English
DT Article
DE Extracellular vesicles; Hypoxia; reoxygenation; Hypoxia-pretreated;
   Adipose-derived stem cells; Apoptosis and autophagy; Human dermal
   microvascular endothelial cells
ID ISCHEMIA/REPERFUSION INJURY; REPERFUSION INJURY; MECHANISMS
AB Recent studies suggest hypoxia can promote adipose-derived stem cells (ADSCs) to attenuate hypoxia/reoxygenation (H/R)-induced damage to human dermal microvascular endothelial cells (HDMECs). Extracellular vesicles (EVs), isolated from ADSCs, play an-important role in the fields of regenerative medicine. Here, we aimed to investigate the effect of EVs isolated from hypoxiapretreated ADSCs (ADSC-EVs[H]) on HDMECs to attenuate ischemia/reperfusion injury of free skin flaps. First, we characterized EVs isolated from normoxia-cultured ADSCs (ADSC-EVs[N]) and ADSC-EVs(H). Experimental data indicated that EVs isolated from ADSCs consisted of lipidbilayer vesicles that exhibited positive expression of vascular endothelial growth factor (VEGF) and marker proteins CD9, CD63 and CD81, and the mean particle size of EVs in the hypoxiapretreated ADSCs (ADSC[H]) group was smaller (74.17 nm) than in the normoxic-cultured ADSCs (ADSC[N]) group (93.87 nm). Hypoxic pretreatment increased the number of EVs. Later, we favorably constructed the co-culture model of EVs isolated from ADSCs (ADSC-EVs) and H/R-induced HDMECs. Cell counting kit-8, Ethynyldeoxyuridine assay, western blotting and immunofluorescence staining showed that ADSC-EVs(H) promoted the survival of HDMECs and increased LC3 level. Apoptosis, reactive oxygen species (ROS) and JC-1 mitochondrial membrane potential (MMP) assays revealed that ADSC-EVs(H) reduced the apoptosis rate and ROS accumulation and increased MMP level in HDMECs, indicating that ADSC-EVs(H) effectively attenuated H/R-induced damage in HDMECs through autophagy activation and the-inhibition of apoptosis and oxidative stress. This study confirmed that ADSC-EVs(H) could effectively regulate the proliferation, apoptosis, oxidative stress, and autophagy expression of H/R-induced HDMECs in vitro, and therefore the transplantation of ADSC-EVs(H) may provide novel insights for the transplantation of free skin flaps.
C1 [Zhao, M. M. Yinhua; Shi, M. M. Yanyu; Lin, Huang] Capital Med Univ, Beijing Anzhen Hosp, Plast & Reconstruct Surg, Beijing 100029, Peoples R China.
   [Shi, M. M. Yanyu] Capital Med Univ, Beijing Luhe Hosp, Plast & Reconstruct Surg, Beijing 101149, Peoples R China.
C3 Capital Medical University; Capital Medical University
RP Lin, H (corresponding author), Capital Med Univ, Beijing Anzhen Hosp, Plast & Reconstruct Surg, Beijing 100029, Peoples R China.
EM linhuang_72@163.com
RI Lin, Huang/IWD-4916-2023
FU National Natural Science Foundation of China [81571922, 81971849];
   Natural Science Foundation of Beijing Municipality [7212026, 7172065]
FX Funding Mr. Huang Lin was supported by National Natural Science
   Foundation of China [81571922 and 81971849] ; Natural Science Foundation
   of Beijing Municipality [7212026 and 7172065] .
CR Abdelgawad M, 2021, STEM CELL RES THER, V12, DOI 10.1186/s13287-021-02542-z
   Bertrand B, 2017, PLAST RECONSTR SURG, V140, p511E, DOI 10.1097/PRS.0000000000003632
   Collino Federica, 2019, Cell Physiol Biochem, V52, P1463, DOI [10.33594/000000102, 10.33594/000000102]
   Cui C, 2017, BIOCHEM BIOPH RES CO, V491, P277, DOI 10.1016/j.bbrc.2017.07.112
   De Jong OG, 2014, FRONT IMMUNOL, V5, P1, DOI 10.3389/fimmu.2014.00608
   George S, 2019, STEM CELL REV REP, V15, P814, DOI 10.1007/s12015-019-09917-z
   Han KH, 2016, CELL BIOL INT, V40, P27, DOI 10.1002/cbin.10519
   Han YD, 2018, BIOCHEM BIOPH RES CO, V497, P305, DOI 10.1016/j.bbrc.2018.02.076
   Han YD, 2019, INT J BIOCHEM CELL B, V109, P59, DOI 10.1016/j.biocel.2019.01.017
   Huang X, 2018, EXP CELL RES, V371, P269, DOI 10.1016/j.yexcr.2018.08.021
   Jokuszies A, 2006, J RECONSTR MICROSURG, V22, P513, DOI 10.1055/s-2006-951316
   Kalluri R, 2020, SCIENCE, V367, P640, DOI 10.1126/science.aau6977
   KNIGHT KR, 1994, MICROSURG, V15, P675, DOI 10.1002/micr.1920151004
   Lai RC, 2011, REGEN MED, V6, P481, DOI [10.2217/rme.11.35, 10.2217/RME.11.35]
   Liu H, 2019, CHINESE MED J-PEKING, V132, P42, DOI 10.1097/CM9.0000000000000005
   Liu W, 2020, ACTA BIOMATER, V103, P196, DOI 10.1016/j.actbio.2019.12.020
   Liu Z, 2019, CELL DEATH DISCOV, V5, DOI 10.1038/s41420-019-0159-5
   Ma T, 2019, J CELL BIOCHEM, V120, P10847, DOI 10.1002/jcb.28376
   Majmundar AJ, 2010, MOL CELL, V40, P294, DOI 10.1016/j.molcel.2010.09.022
   Mariño G, 2014, NAT REV MOL CELL BIO, V15, P81, DOI 10.1038/nrm3735
   Mirotsou M, 2011, J MOL CELL CARDIOL, V50, P280, DOI 10.1016/j.yjmcc.2010.08.005
   Pu CM, 2017, J INVEST DERMATOL, V137, P1353, DOI 10.1016/j.jid.2016.12.030
   Shen HM, 2011, AUTOPHAGY, V7, P457, DOI 10.4161/auto.7.5.14226
   Uysal AC, 2009, PLAST RECONSTR SURG, V124, P804, DOI 10.1097/PRS.0b013e3181b17bb4
   Wu MY, 2018, CELL PHYSIOL BIOCHEM, V46, P1650, DOI 10.1159/000489241
   Zhang D, 2018, EUR REV MED PHARMACO, V22, P5071, DOI 10.26355/eurrev_201808_15699
   Zhao YH, 2021, J SURG RES, V266, P230, DOI 10.1016/j.jss.2021.04.013
NR 27
TC 4
Z9 5
U1 1
U2 7
PU CELL PRESS
PI CAMBRIDGE
PA 50 HAMPSHIRE ST, FLOOR 5, CAMBRIDGE, MA 02139 USA
EI 2405-8440
J9 HELIYON
JI Heliyon
PD FEB
PY 2023
VL 9
IS 2
AR e13315
DI 10.1016/j.heliyon.2023.e13315
EA FEB 2023
PG 10
WC Multidisciplinary Sciences
WE Science Citation Index Expanded (SCI-EXPANDED)
SC Science & Technology - Other Topics
GA D4OF6
UT WOS:000968534200001
PM 36747525
OA Green Submitted, gold
DA 2026-02-11
ER

PT J
AU Khalaj, K
   Figueira, RL
   Antounians, L
   Gandhi, S
   Wales, M
   Montalva, L
   Biouss, G
   Zani, A
AF Khalaj, Kasra
   Figueira, Rebeca Lopes
   Antounians, Lina
   Gandhi, Sree
   Wales, Matthew
   Montalva, Louise
   Biouss, George
   Zani, Augusto
TI Treatment with Amniotic Fluid Stem Cell Extracellular Vesicles Promotes
   Fetal Lung Branching and Cell Differentiation at Canalicular and
   Saccular Stages in Experimental Pulmonary Hypoplasia Secondary to
   Congenital Diaphragmatic Hernia
SO STEM CELLS TRANSLATIONAL MEDICINE
LA English
DT Article
DE exosome; extracellular vesicles; microRNA; congenital diaphragmatic
   hernia; pulmonary hypoplasia; lung development; fetal medicine;
   regenerative medicine
ID NEUROENDOCRINE CELLS; RAT LUNGS; LIPOFIBROBLAST EXPRESSION;
   GENE-EXPRESSION; IN-VITRO; GROWTH; RESCUE
AB Pulmonary hypoplasia secondary to congenital diaphragmatic hernia (CDH) is characterized by impaired branching morphogenesis and differentiation. We have previously demonstrated that administration of extracellular vesicles derived from rat amniotic fluid stem cells (AFSC-EVs) rescues development of hypoplastic lungs at the pseudoglandular and alveolar stages in rodent models of CDH. Herein, we tested whether AFSC-EVs exert their regenerative effects at the canalicular and saccular stages, as these are translationally relevant for clinical intervention. To induce fetal pulmonary hypoplasia, we gavaged rat dams with nitrofen at embryonic day 9.5 and demonstrated that nitrofen-exposed lungs had impaired branching morphogenesis, dysregulated signaling pathways relevant to lung development (FGF10/FGFR2, ROBO/SLIT, Ephrin, Neuropilin 1, beta-catenin) and impaired epithelial and mesenchymal cell marker expression at both stages. AFSC-EVs administered to nitrofen-exposed lung explants rescued airspace density and increased the expression levels of key factors responsible for branching morphogenesis. Moreover, AFSC-EVs rescued the expression of alveolar type 1 and 2 cell markers at both canalicular and saccular stages and restored markers of club, ciliated epithelial, and pulmonary neuroendocrine cells at the saccular stage. AFSC-EV-treated lungs also had restored markers of lipofibroblasts and PDGFRA+ cells to control levels at both stages. EV tracking showed uptake of AFSC-EV RNA cargo throughout the fetal lung and an mRNA-miRNA network analysis identified that several miRNAs responsible for regulating lung development processes were contained in the AFSC-EV cargo. These findings suggest that AFSC-EV-based therapies hold potential for restoring fetal lung growth and maturation in babies with pulmonary hypoplasia secondary to CDH.
C1 [Khalaj, Kasra; Figueira, Rebeca Lopes; Antounians, Lina; Gandhi, Sree; Wales, Matthew; Montalva, Louise; Biouss, George; Zani, Augusto] Hosp Sick Children, Peter Gilgan Ctr Res & Learning, Dev & Stem Cell Biol Program, Toronto, ON, Canada.
   [Khalaj, Kasra; Figueira, Rebeca Lopes; Antounians, Lina; Gandhi, Sree; Wales, Matthew; Montalva, Louise; Biouss, George; Zani, Augusto] Hosp Sick Children, Div Gen & Thorac Surg, Toronto, ON, Canada.
   [Zani, Augusto] Univ Toronto, Dept Surg, Toronto, ON, Canada.
C3 University of Toronto; Hospital for Sick Children (SickKids); University
   of Toronto; Hospital for Sick Children (SickKids); University of Toronto
RP Zani, A (corresponding author), Hosp Sick Children, Dept Gen & Thorac Surg, 555 Univ Ave, Toronto, ON M5G 1X8, Canada.
EM augusto.zani@sickkids.ca
RI Khalaj, Kasra/LJK-6557-2024; Zani, Augusto/AAA-5088-2019; MONTALVA,
   Louise/D-8997-2018; Figueira, Rebeca/A-2588-2019
OI MONTALVA, Louise/0000-0001-8357-9609; Antounians,
   Lina/0000-0002-8307-3306; Figueira, Rebeca/0000-0002-7102-1322
FU Canadian Institutes of Health Research (CIHR) [175300]; CIHR Fellowship
   [176535]; American Thoracic Society [RP-2020-26]; SickKids Restracomp
   Fellowship; SickKids Foundation [R00DH00000]; University of Toronto
   Department of Surgery
FX This work was supported by the Canadian Institutes of Health Research
   (CIHR Project Grant 175300 to A.Z.), CIHR Fellowship (176535 to K.K.),
   American Thoracic Society (RP-2020-26 to R.L.F.), SickKids Restracomp
   Fellowship (to K.K.), SickKids Foundation (R00DH00000 to A.Z.), and
   University of Toronto Department of Surgery (to A.Z.).
CR Acosta JM, 2001, AM J PHYSIOL-LUNG C, V281, pL250, DOI 10.1152/ajplung.2001.281.1.L250
   Antounians L, 2021, SCI TRANSL MED, V13, DOI 10.1126/scitranslmed.aax5941
   Antounians L, 2019, EUR J PEDIATR SURG, V29, P317, DOI 10.1055/s-0039-1693993
   Antounians L, 2019, SCI REP-UK, V9, DOI 10.1038/s41598-018-38320-w
   Ardini-Poleske ME, 2017, AM J PHYSIOL-LUNG C, V313, pL733, DOI 10.1152/ajplung.00139.2017
   Bustin SA, 2009, CLIN CHEM, V55, P611, DOI 10.1373/clinchem.2008.112797
   CANIGGIA I, 1991, AM J PHYSIOL, V261, pL424, DOI 10.1152/ajplung.1991.261.6.L424
   Chalphin AV, 2020, J PEDIATR SURG, V55, P249, DOI 10.1016/j.jpedsurg.2019.10.033
   Chapin CJ, 2005, AM J PHYSIOL-LUNG C, V289, pL44, DOI 10.1152/ajplung.00342.2004
   Coste K, 2015, AM J PHYSIOL-LUNG C, V308, pL147, DOI 10.1152/ajplung.00108.2014
   Cotten CM, 2017, SEMIN FETAL NEONAT M, V22, P250, DOI 10.1016/j.siny.2017.06.004
   Deprest JA, 2021, NEW ENGL J MED, V385, P107, DOI 10.1056/NEJMoa2027030
   Deprest JA, 2021, NEW ENGL J MED, V385, P119, DOI 10.1056/NEJMoa2026983
   Dingemann J, 2010, J PEDIATR SURG, V45, P1989, DOI 10.1016/j.jpedsurg.2010.06.014
   Donahoe PK, 2016, AM J PATHOL, V186, P2532, DOI 10.1016/j.ajpath.2016.07.006
   El Agha E, 2017, CELL STEM CELL, V20, P261, DOI 10.1016/j.stem.2016.10.004
   Friedmacher F, 2014, PEDIATR SURG INT, V30, P1023, DOI 10.1007/s00383-014-3549-z
   Friedmacher F, 2014, J PEDIATR SURG, V49, P876, DOI 10.1016/j.jpedsurg.2014.01.017
   Friedmacher F, 2014, PEDIATR SURG INT, V30, P129, DOI 10.1007/s00383-013-3444-z
   Friedmacher F, 2012, PEDIATR SURG INT, V28, P195, DOI 10.1007/s00383-011-2985-2
   Fulton CT, 2018, SCI REP-UK, V8, DOI 10.1038/s41598-018-35256-z
   Gonçalves AN, 2020, RESP RES, V21, DOI 10.1186/s12931-020-01568-w
   Gong YJ, 2019, J CELL MOL MED, V23, P7664, DOI 10.1111/jcmm.14639
   Gosemann JH, 2012, J PEDIATR SURG, V47, P847, DOI 10.1016/j.jpedsurg.2012.01.038
   Gosney JR, 1999, PEDIATR SURG INT, V15, P180, DOI 10.1007/s003830050549
   Greenberg JM, 2004, DEV DYNAM, V230, P350, DOI 10.1002/dvdy.20045
   GUILBERT TW, 2000, AM J PHYSIOL-LUNG C, V279
   Guo MZ, 2019, NAT COMMUN, V10, DOI 10.1038/s41467-018-07770-1
   Gupta VS., 2021, Ann Surg
   Herriges M, 2014, DEVELOPMENT, V141, P502, DOI 10.1242/dev.098186
   HISLOP A, 1976, THORAX, V31, P450, DOI 10.1136/thx.31.4.450
   Horowitz A, 2008, CIRC RES, V103, P784, DOI 10.1161/CIRCRESAHA.108.181818
   Hsia CCW, 2010, AM J RESP CRIT CARE, V181, P394, DOI 10.1164/rccm.200809-1522ST
   IJSSELSTIJN H, 1995, J PEDIATR SURG, V30, P413, DOI 10.1016/0022-3468(95)90044-6
   Jeanty C, 2014, SEMIN FETAL NEONAT M, V19, P349, DOI 10.1016/j.siny.2014.09.007
   Jesudason EC, 2006, AM J PHYSIOL-LUNG C, V291, pL559, DOI 10.1152/ajplung.00498.2005
   Khalaj K, 2022, AM J RESP CRIT CARE, V206, P476, DOI 10.1164/rccm.202109-2168OC
   Khalaj K, 2020, J EXTRACELL VESICLES, V9, DOI 10.1080/20013078.2020.1795365
   Kunisaki SM, 2021, STEM CELL TRANSL MED, V10, P98, DOI 10.1002/sctm.20-0199
   Li CG, 2019, DEVELOPMENT, V146, DOI 10.1242/dev.176354
   Li RB, 2018, ELIFE, V7, DOI 10.7554/eLife.36865
   Loo CKC, 2018, EARLY HUM DEV, V116, P17, DOI 10.1016/j.earlhumdev.2017.10.005
   McGowan SE, 2021, AM J PHYSIOL-LUNG C, V320, pL179, DOI 10.1152/ajplung.00149.2020
   Montalva L, 2019, PEDIATR SURG INT, V35, P41, DOI 10.1007/s00383-018-4375-5
   Mukherji S, 2011, NAT GENET, V43, P854, DOI 10.1038/ng.905
   Ostrin EJ, 2018, DEVELOPMENT, V145, DOI 10.1242/dev.160788
   Pederiva F, 2013, CELL TRANSPLANT, V22, P1683, DOI 10.3727/096368912X657756
   Popova AP, 2014, AM J PHYSIOL-LUNG C, V307, pL231, DOI 10.1152/ajplung.00342.2013
   Rehan VK, 2006, EXP LUNG RES, V32, P379, DOI 10.1080/01902140600880257
   Riccetti M, 2020, MATRIX BIOL, V91-92, P51, DOI 10.1016/j.matbio.2020.05.002
   Rohde E, 2019, CYTOTHERAPY, V21, P581, DOI 10.1016/j.jcyt.2018.12.006
   Santos M, 2007, J PEDIATR SURG, V42, P1231, DOI 10.1016/j.jpedsurg.2007.02.014
   Serapiglia V., 2021, MEDRXIV, DOI 10.1101/2021.09.17.21263741
   Song H, 2012, P NATL ACAD SCI USA, V109, P17531, DOI 10.1073/pnas.1207238109
   Spoel M, 2013, PEDIATR PULM, V48, P130, DOI 10.1002/ppul.22557
   Takahashi T, 2019, EUR J PEDIATR SURG, V29, P113, DOI 10.1055/s-0038-1675774
   Teramoto H, 2003, J PEDIATR SURG, V38, P1021, DOI 10.1016/S0022-3468(03)00183-0
   Théry C, 2018, J EXTRACELL VESICLES, V7, DOI 10.1080/20013078.2018.1535750
   Nguyen TM, 2019, PLOS ONE, V14, DOI 10.1371/journal.pone.0214793
   Tsukui T, 2020, NAT COMMUN, V11, DOI 10.1038/s41467-020-15647-5
   Tzanetakis A, 2019, PEDIATR SURG INT, V35, P63, DOI 10.1007/s00383-018-4376-4
   van Loenhout RB, 2012, AM J PATHOL, V180, P48, DOI 10.1016/j.ajpath.2011.09.032
   WENG TT, 2006, AM J PHYSIOL-LUNG C, V291
   Xian J, 2001, P NATL ACAD SCI USA, V98, P15062, DOI 10.1073/pnas.251407098
   Zani A, 2022, NAT REV DIS PRIMERS, V8, DOI 10.1038/s41572-022-00362-w
   Zhu SB, 2016, J PEDIATR SURG, V51, P1096, DOI 10.1016/j.jpedsurg.2016.02.083
NR 66
TC 26
Z9 29
U1 0
U2 3
PU OXFORD UNIV PRESS
PI OXFORD
PA GREAT CLARENDON ST, OXFORD OX2 6DP, ENGLAND
SN 2157-6564
EI 2157-6580
J9 STEM CELL TRANSL MED
JI Stem Cells Transl. Med.
PD OCT 21
PY 2022
VL 11
IS 10
BP 1089
EP 1102
DI 10.1093/stcltm/szac063
EA SEP 2022
PG 14
WC Cell & Tissue Engineering
WE Science Citation Index Expanded (SCI-EXPANDED)
SC Cell Biology
GA 5M0UB
UT WOS:000853525700001
PM 36103370
OA Green Submitted, gold
DA 2026-02-11
ER

PT J
AU Peltzer, J
   Lund, K
   Goriot, ME
   Grosbot, M
   Lataillade, JJ
   Mauduit, P
   Banzet, S
AF Peltzer, Juliette
   Lund, Kyle
   Goriot, Marie-Emmanuelle
   Grosbot, Marion
   Lataillade, Jean-Jacques
   Mauduit, Philippe
   Banzet, Sebastien
TI Interferon-γ and Hypoxia Priming Have Limited Effect on the miRNA
   Landscape of Human Mesenchymal Stromal Cells-Derived Extracellular
   Vesicles
SO FRONTIERS IN CELL AND DEVELOPMENTAL BIOLOGY
LA English
DT Article
DE mesenchymal stromal cells; extracellular vesicles; miRNA; priming;
   exosome (vesicle); mesenchymal stem cells
ID STEM-CELLS; IFN-GAMMA; DONOR VARIATION; PRETREATMENT; SUPPRESSION;
   MODEL; MSC
AB Mesenchymal stromal cell (MSC)-based cell therapy has received great interest in regenerative medicine. Priming the cells during the culture phase can improve their efficacy and/or survival after injection. The literature suggests that MSC extracellular vesicles (EV) can recapitulate a substantial part of the beneficial effects of the cells they originate from, and that micro-RNAs (miRNAs) are important players in EV biological action. Here, our aim was to determine if two classical priming methods of MSC, interferon-gamma (IFN gamma) and hypoxia (HYP), could modify their EV miRNA content. Human bone marrow MSCs (BM-MSCs) from five healthy donors were cultured with IFN gamma or in HYP or in control (CONT) conditions. The conditioned media were collected after 48 h in serum-free condition and EV were isolated by ultracentrifugation. Total RNA was isolated, pools of CONT, IFN, and HYP cDNA were prepared, and a miRNA profiling was performed using RT-qPCR. Then, miRNAs were selected based on their detectability and measured on each individual EV sample. Priming had no effect on EV amount or size distribution. A set of 81 miRNAs was detected in at least one of the pools of EVs. They were measured on each individual sample; 41 miRNAs were detected in all samples. The principal component analysis (PCA) failed to discriminate the groups. HYP induced a significant decrease in EV hsa-miR-34a-3p content and IFN induced a significant increase in five miRNAs (hsa-miR-25-3p, hsa-miR-106a-5p, hsa-miR-126-3p, hsa-miR-451a, and hsa-miR-665). Taken together, we found only limited alterations in the miRNA landscape of MSC EV with a high inter-individual variability.
C1 [Peltzer, Juliette; Lund, Kyle; Goriot, Marie-Emmanuelle; Grosbot, Marion; Lataillade, Jean-Jacques; Banzet, Sebastien] Inst Rech Biomed Armees, Clamart, France.
   [Peltzer, Juliette; Goriot, Marie-Emmanuelle; Grosbot, Marion; Lataillade, Jean-Jacques; Mauduit, Philippe; Banzet, Sebastien] Univ Paris 11, INSERM, Minist Def, UMR MD 1197, Villejuif, France.
C3 Institut National de la Sante et de la Recherche Medicale (Inserm);
   Universite Paris Saclay
RP Banzet, S (corresponding author), Inst Rech Biomed Armees, Clamart, France.; Banzet, S (corresponding author), Univ Paris 11, INSERM, Minist Def, UMR MD 1197, Villejuif, France.
EM sebastien.banzet@inserm.fr
RI Banzet, Sébastien/C-6448-2008
OI Banzet, Sébastien/0000-0003-0785-0019
FU Direction Generale de l'Armement [PDH-1-SMO-1-0207, PDH-1SMO-1-0218]
FX This work was funded by the Direction Generale de l'Armement under
   contract Biomedef PDH-1-SMO-1-0207 and PDH-1SMO-1-0218.
CR Andreeva ER, 2018, J CELL PHYSIOL, V233, P1535, DOI 10.1002/jcp.26046
   Andreu Z, 2016, J EXTRACELL VESICLES, V5, DOI 10.3402/jev.v5.31655
   Baudry N, 2019, STEM CELLS DEV, V28, P1595, DOI 10.1089/scd.2019.0134
   Beegle J, 2015, STEM CELLS, V33, P1818, DOI 10.1002/stem.1976
   Buschmann D, 2018, J EXTRACELL VESICLES, V7, DOI 10.1080/20013078.2018.1481321
   Cassano JM, 2018, STEM CELL RES THER, V9, DOI 10.1186/s13287-018-0840-2
   Chacko SM, 2010, AM J PHYSIOL-CELL PH, V299, pC1562, DOI 10.1152/ajpcell.00221.2010
   Chinnadurai R, 2014, J IMMUNOL, V192, P1491, DOI 10.4049/jimmunol.1301828
   de Almeida Danilo C, 2013, Clin Biochem Rev, V34, P131
   DiMarino AM, 2013, FRONT IMMUNOL, V4, DOI 10.3389/fimmu.2013.00201
   Duijvestein M, 2011, STEM CELLS, V29, P1549, DOI 10.1002/stem.698
   Elabd C, 2018, J TRANSL MED, V16, DOI 10.1186/s12967-018-1601-9
   English K, 2007, IMMUNOL LETT, V110, P91, DOI 10.1016/j.imlet.2007.04.001
   Feng JL, 2017, BIOCHEM BIOPH RES CO, V482, P232, DOI 10.1016/j.bbrc.2016.11.046
   Ferguson SW, 2018, SCI REP-UK, V8, DOI 10.1038/s41598-018-19581-x
   Ferreira JR, 2018, FRONT IMMUNOL, V9, DOI 10.3389/fimmu.2018.02837
   François M, 2012, MOL THER, V20, P187, DOI 10.1038/mt.2011.189
   Friedman RC, 2009, GENOME RES, V19, P92, DOI 10.1101/gr.082701.108
   Fujii S, 2018, STEM CELLS, V36, P434, DOI 10.1002/stem.2759
   Galipeau J, 2018, CELL STEM CELL, V22, P824, DOI 10.1016/j.stem.2018.05.004
   Guess AJ, 2017, STEM CELL TRANSL MED, V6, P1868, DOI 10.1002/sctm.16-0485
   Hsu SD, 2011, NUCLEIC ACIDS RES, V39, pD163, DOI 10.1093/nar/gkq1107
   Jaussaud J, 2013, EUR J CARDIO-THORAC, V43, P1050, DOI 10.1093/ejcts/ezs549
   Jin P, 2016, SCI REP-UK, V6, DOI 10.1038/srep26345
   Leroux L, 2010, MOL THER, V18, P1545, DOI 10.1038/mt.2010.108
   Lewis BP, 2005, CELL, V120, P15, DOI 10.1016/j.cell.2004.12.035
   Luther KM, 2018, J MOL CELL CARDIOL, V119, P125, DOI 10.1016/j.yjmcc.2018.04.012
   Magne B, 2020, J INVEST DERMATOL, V140, P688, DOI 10.1016/j.jid.2019.07.721
   Marinaro F, 2019, FRONT BIOENG BIOTECH, V7, DOI 10.3389/fbioe.2019.00431
   Mead B, 2017, STEM CELL TRANSL MED, V6, P1273, DOI 10.1002/sctm.16-0428
   Meirelles LD, 2009, CYTOKINE GROWTH F R, V20, P419, DOI 10.1016/j.cytogfr.2009.10.002
   Meng Y, 2018, CYTOM PART A, V93A, P93, DOI 10.1002/cyto.a.23165
   Metsalu T, 2015, NUCLEIC ACIDS RES, V43, pW566, DOI 10.1093/nar/gkv468
   Mi HY, 2009, METHODS MOL BIOL, V563, P123, DOI 10.1007/978-1-60761-175-2_7
   Mitchell R, 2019, STEM CELL RES THER, V10, DOI 10.1186/s13287-019-1213-1
   Noronha NCND, 2019, STEM CELL RES THER, V10, DOI 10.1186/s13287-019-1224-y
   Paquet J, 2015, STEM CELL TRANSL MED, V4, P809, DOI 10.5966/sctm.2014-0180
   Pathan M, 2015, PROTEOMICS, V15, P2597, DOI 10.1002/pmic.201400515
   Peltzer J, 2015, STEM CELLS DEV, V24, P329, DOI 10.1089/scd.2014.0327
   Peterson KM, 2011, LIFE SCI, V88, P65, DOI 10.1016/j.lfs.2010.10.023
   Phinney DG, 1999, J CELL BIOCHEM, V75, P424, DOI 10.1002/(SICI)1097-4644(19991201)75:3<424::AID-JCB8>3.0.CO;2-8
   Polchert D, 2008, EUR J IMMUNOL, V38, P1745, DOI 10.1002/eji.200738129
   Ragni E, 2020, STEM CELL RES THER, V11, DOI 10.1186/s13287-020-01677-9
   Shojaei F, 2019, WOUND REPAIR REGEN, V27, P661, DOI 10.1111/wrr.12749
   Siddappa R, 2007, J ORTHOP RES, V25, P1029, DOI 10.1002/jor.20402
   Siegel G, 2013, BMC MED, V11, DOI 10.1186/1741-7015-11-146
   Song SW, 2016, CELL PHYSIOL BIOCHEM, V40, P400, DOI 10.1159/000452555
   Spees JL, 2016, STEM CELL RES THER, V7, DOI 10.1186/s13287-016-0363-7
   Tobin LM, 2013, CLIN EXP IMMUNOL, V172, P333, DOI 10.1111/cei.12056
   Toh WS, 2018, BIOCHEM SOC T, V46, P843, DOI 10.1042/BST20180079
   Vandesompele J, 2002, GENOME BIOL, V3, DOI 10.1186/gb-2002-3-7-research0034
   Xiao CC, 2018, CIRC RES, V123, P564, DOI 10.1161/CIRCRESAHA.118.312758
   Xin HQ, 2013, STEM CELLS, V31, P2737, DOI 10.1002/stem.1409
   Zhang QY, 2018, J CELL PHYSIOL, V233, P6832, DOI 10.1002/jcp.26436
   Zhang Y, 2019, BRAIN RES, V1725, DOI 10.1016/j.brainres.2019.146432
NR 55
TC 33
Z9 35
U1 0
U2 9
PU FRONTIERS MEDIA SA
PI LAUSANNE
PA AVENUE DU TRIBUNAL FEDERAL 34, LAUSANNE, CH-1015, SWITZERLAND
SN 2296-634X
J9 FRONT CELL DEV BIOL
JI Front. Cell. Dev. Biol.
PD DEC 15
PY 2020
VL 8
AR 581436
DI 10.3389/fcell.2020.581436
PG 11
WC Cell Biology; Developmental Biology
WE Science Citation Index Expanded (SCI-EXPANDED)
SC Cell Biology; Developmental Biology
GA PL3BR
UT WOS:000603002000001
PM 33384991
OA Green Submitted, gold
DA 2026-02-11
ER

PT J
AU Lopes, JA
   Collino, F
   Rodrigues-Ferreira, C
   Sampaio, LD
   Costa-Sarmento, G
   Wendt, CHC
   Almeida, FP
   Miranda, KR
   Kasai-Brunswick, TH
   Lindoso, RS
   Vieyra, A
AF Lopes, Jarlene A.
   Collino, Federica
   Rodrigues-Ferreira, Clara
   Sampaio, Luzia da Silva
   Costa-Sarmento, Gloria
   Wendt, Camila H. C.
   Almeida, Fernando P.
   Miranda, Kildare R.
   Kasai-Brunswick, Tais H.
   Lindoso, Rafael S.
   Vieyra, Adalberto
TI Early Effects of Extracellular Vesicles Secreted by Adipose Tissue
   Mesenchymal Cells in Renal Ischemia Followed by Reperfusion: Mechanisms
   Rely on a Decrease in Mitochondrial Anion Superoxide Production
SO INTERNATIONAL JOURNAL OF MOLECULAR SCIENCES
LA English
DT Article
DE extracellular vesicles; mesenchymal cells; proximal tubular cells; renal
   ischemia; reperfusion; mitochondria; anion superoxide; acellular
   therapy; regenerative medicine
ID STEM-CELLS; OXIDATIVE STRESS; KIDNEY; PROTON; ATP; EXPRESSION; MEMBRANE;
   PATHWAYS; FAILURE; REPAIR
AB Acute kidney injury (AKI) caused by ischemia followed by reperfusion (I/R) is characterized by intense anion superoxide (O-2(center dot-)) production and oxidative damage. We investigated whether extracellular vesicles secreted by adipose tissue mesenchymal cells (EVs) administered during reperfusion can suppress the exacerbated mitochondrial O-2(center dot-) formation after I/R. We used Wistar rats subjected to bilateral renal arterial clamping (30 min) followed by 24 h of reperfusion. The animals received EVs (I/R + EVs group) or saline (I/R group) in the kidney subcapsular space. The third group consisted of false-operated rats (SHAM). Mitochondria were isolated from proximal tubule cells and used immediately. Amplex Red (TM) was used to measure mitochondrial O-2(center dot)- formation and MitoTracker (TM) Orange to evaluate inner mitochondrial membrane potential (Delta psi). In vitro studies were carried out on human renal proximal tubular cells (HK-2) co-cultured or not with EVs under hypoxic conditions. Administration of EVs restored O-2(center dot-) formation to SHAM levels in all mitochondrial functional conditions. The gene expression of catalase and superoxide dismutase-1 remained unmodified; transcription of heme oxygenase-1 (HO-1) was upregulated. The co-cultures of HK-2 cells with EVs revealed an intense decrease in apoptosis. We conclude that the mechanisms by which EVs favor long-term recovery of renal structures and functions after I/R rely on a decrease of mitochondrial O-2(center dot-) formation with the aid of the upregulated antioxidant HO-1/Nuclear factor erythroid 2-related factor 2 system, thus opening new vistas for the treatment of AKI.
C1 [Lopes, Jarlene A.; Collino, Federica; Rodrigues-Ferreira, Clara; Sampaio, Luzia da Silva; Costa-Sarmento, Gloria; Wendt, Camila H. C.; Miranda, Kildare R.; Lindoso, Rafael S.; Vieyra, Adalberto] Univ Fed Rio de Janeiro, Carlos Chagas Inst Biophys, BR-21941902 Rio De Janeiro, Brazil.
   [Lopes, Jarlene A.; Rodrigues-Ferreira, Clara; Kasai-Brunswick, Tais H.; Lindoso, Rafael S.; Vieyra, Adalberto] Univ Fed Rio de Janeiro, Natl Ctr Sci & Technol Regenerat Med REGENERA, BR-21941902 Rio De Janeiro, Brazil.
   [Collino, Federica] Univ Milan, Dept Clin Sci & Community Hlth, Lab Translat Res Pediat Nephrourol, I-20122 Milan, Italy.
   [Costa-Sarmento, Gloria; Almeida, Fernando P.; Miranda, Kildare R.; Kasai-Brunswick, Tais H.; Lindoso, Rafael S.; Vieyra, Adalberto] Univ Fed Rio de Janeiro, Natl Ctr Struct Biol & Bioimaging CENABIO, BR-21941902 Rio De Janeiro, Brazil.
   [Miranda, Kildare R.] Univ Fed Rio de Janeiro, Natl Ctr Sci & Technol Struct Biol & Bioimaging I, BR-21941902 Rio De Janeiro, Brazil.
   [Vieyra, Adalberto] Grande Rio Univ UNIGRANRIO, Grad Program Translat Biomed BIOTRANS, BR-25071202 Duque De Caxias, RJ, Brazil.
C3 Universidade Federal do Rio de Janeiro; Universidade Federal do Rio de
   Janeiro; University of Milan; Universidade Federal do Rio de Janeiro;
   Universidade Federal do Rio de Janeiro; Universidade do Grande Rio
RP Lindoso, RS; Vieyra, A (corresponding author), Univ Fed Rio de Janeiro, Carlos Chagas Inst Biophys, BR-21941902 Rio De Janeiro, Brazil.; Lindoso, RS; Vieyra, A (corresponding author), Univ Fed Rio de Janeiro, Natl Ctr Sci & Technol Regenerat Med REGENERA, BR-21941902 Rio De Janeiro, Brazil.; Lindoso, RS; Vieyra, A (corresponding author), Univ Fed Rio de Janeiro, Natl Ctr Struct Biol & Bioimaging CENABIO, BR-21941902 Rio De Janeiro, Brazil.; Vieyra, A (corresponding author), Grande Rio Univ UNIGRANRIO, Grad Program Translat Biomed BIOTRANS, BR-25071202 Duque De Caxias, RJ, Brazil.
EM jarlenelopes@biof.ufrj.br; federica.collino@unimi.it;
   clara_ferreira@biof.ufrj.br; sampaio.lu@biof.ufrj.br;
   sarmento@biof.ufrj.br; camilawendt@biof.ufrj.br;
   fepealmeida@micro.ufrj.br; kmiranda@biof.ufrj.br; tais@cenabio.ufrj.br;
   lindoso@biof.ufrj.br; avieyra@biof.ufrj.br
RI ; Soares Lindoso, Rafael/AAE-7220-2020; Kasai-Brunswick,
   Tais/AAK-9905-2020; Wendt, Camila/ODK-8315-2025; Collino,
   Federica/B-9956-2018; Sampaio, Luzia/X-9805-2019
OI Vieyra, Adalberto/0000-0002-8009-7273; Miranda,
   Kildare/0000-0001-9799-773X; Soares Lindoso, Rafael/0000-0002-7297-0781;
   Wendt, Camila/0000-0002-7392-9836; Lopes, Jarlene/0000-0003-3194-2845;
   Collino, Federica/0000-0002-3619-7701; 
FU Carlos Chagas Filho Rio de Janeiro Research State Foundation/FAPERJ
   [No E-26/202.963/2017, E-26/200.866/2021, E-26/202.312/2021,
   E-26/010.000981]; Brazilian National Research Council/CNPq
   [No 131942/2017-4]; National Institute of Science and
   Technology for Regenerative Medicine/REGENERA [No
   465656/2014-5]; Coordination for the Improvement of Higher Education
   Personnel/CAPES [88887.463960/2019-0]
FX This work was supported by grants from the Carlos Chagas Filho Rio de
   Janeiro Research State Foundation/FAPERJ (No
   E-26/202.963/2017, E-26/200.866/2021, E-26/202.312/2021 and
   E-26/010.000981), the Brazilian National Research Council/CNPq
   (No 311578/2019-5), and the National Institute of Science and
   Technology for Regenerative Medicine/REGENERA (No
   465656/2014-5). JAL received fellowships from the Brazilian National
   Research Council/CNPq (No 131942/2017-4) and from the
   Coordination for the Improvement of Higher Education Personnel/CAPES
   (88887.463960/2019-0).
CR Baliga R, 1997, AM J KIDNEY DIS, V29, P465, DOI 10.1016/S0272-6386(97)90212-2
   BAUD L, 1993, BRIT MED BULL, V49, P621, DOI 10.1093/oxfordjournals.bmb.a072635
   Beiral HJV, 2014, CELL TRANSPLANT, V23, P207, DOI 10.3727/096368912X659862
   Bhatraju PK, 2020, JAMA NETW OPEN, V3, DOI 10.1001/jamanetworkopen.2020.2682
   Bianco M, 2019, PLOS ONE, V14, DOI 10.1371/journal.pone.0218986
   Bonventre JV, 2008, SCAND J CLIN LAB INV, V68, P78, DOI 10.1080/00365510802145059
   Brand MD, 2011, BIOCHEM J, V435, P297, DOI 10.1042/BJ20110162
   Brand MD, 2004, BIOCHEM SOC SYMP, V71, P203
   Brookes PS, 2004, AM J PHYSIOL-CELL PH, V287, pC817, DOI 10.1152/ajpcell.00139.2004
   Bryan HK, 2013, BIOCHEM PHARMACOL, V85, P705, DOI 10.1016/j.bcp.2012.11.016
   Bussolati B, 2005, AM J PATHOL, V166, P545, DOI 10.1016/S0002-9440(10)62276-6
   Collino F, 2020, CELLS-BASEL, V9, DOI 10.3390/cells9020453
   Collino Federica, 2019, Cell Physiol Biochem, V52, P1463, DOI [10.33594/000000102, 10.33594/000000102]
   COWAN DB, 1992, J MOL CELL CARDIOL, V24, P423, DOI 10.1016/0022-2828(92)93196-Q
   de Godoy MA, 2018, J BIOL CHEM, V293, P1957, DOI 10.1074/jbc.M117.807180
   Devarajan P, 2008, SCAND J CLIN LAB INV, V68, P89, DOI 10.1080/00365510802150158
   Dröse S, 2013, BBA-BIOENERGETICS, V1827, P578, DOI 10.1016/j.bbabio.2013.01.004
   Durasevic S, 2019, INT J MOL SCI, V20, DOI 10.3390/ijms20225747
   Faubel S, 2007, J PHARMACOL EXP THER, V322, P8, DOI 10.1124/jpet.107.119792
   Fortrie G, 2019, CRIT CARE, V23, DOI 10.1186/s13054-019-2314-z
   Glorieux C, 2015, FREE RADICAL BIO MED, V87, P84, DOI 10.1016/j.freeradbiomed.2015.06.017
   Gonzalez-Vicente A, 2019, AM J PHYSIOL-RENAL, V317, pF444, DOI 10.1152/ajprenal.00604.2018
   Gyurászová M, 2020, OXID MED CELL LONGEV, V2020, DOI 10.1155/2020/5478708
   Han M, 2018, BMC NEPHROL, V19, DOI 10.1186/s12882-018-0977-3
   Han SJ, 2019, KIDNEY RES CLIN PRAC, V38, P427, DOI 10.23876/j.krcp.19.062
   Hekimi S, 2016, FRONT GENET, V7, DOI 10.3389/fgene.2016.00161
   Humphreys BD, 2008, CELL STEM CELL, V2, P284, DOI 10.1016/j.stem.2008.01.014
   Iacovella GM, 2019, SEMIN RESP CRIT CARE, V40, P662, DOI 10.1055/s-0039-1697966
   Iwata S, 1998, SCIENCE, V281, P64, DOI 10.1126/science.281.5373.64
   Jastroch M, 2010, ESSAYS BIOCHEM, V47, P53, DOI [10.1042/bse0470053, 10.1042/BSE0470053]
   KNOX FG, 1966, AM J PHYSIOL, V210, P751, DOI 10.1152/ajplegacy.1966.210.4.751
   Kusaba T, 2014, P NATL ACAD SCI USA, V111, P1527, DOI 10.1073/pnas.1310653110
   Lapuente-Brun E, 2013, SCIENCE, V340, P1567, DOI 10.1126/science.1230381
   Lenaz G, 2010, ANTIOXID REDOX SIGN, V12, P961, DOI 10.1089/ars.2009.2704
   Lever JM, 2016, ANTIOXID REDOX SIGN, V25, P165, DOI 10.1089/ars.2016.6659
   Loboda A, 2016, CELL MOL LIFE SCI, V73, P3221, DOI 10.1007/s00018-016-2223-0
   Luo Xu, 2020, F1000Res, V9, DOI [10.12688/f1000research.25607.1, 10.12688/f1000research.25607.1]
   Lustgarten MS, 2012, BIOCHEM BIOPH RES CO, V422, P515, DOI 10.1016/j.bbrc.2012.05.055
   Milenkovic D, 2017, CELL METAB, V25, P765, DOI 10.1016/j.cmet.2017.03.009
   Mulay SR, 2016, SEMIN NEPHROL, V36, P17, DOI 10.1016/j.semnephrol.2016.01.006
   Murphy MP, 2009, BIOCHEM J, V417, P1, DOI 10.1042/BJ20081386
   Nanayakkara GK, 2019, ARCH BIOCHEM BIOPHYS, V662, P68, DOI 10.1016/j.abb.2018.12.002
   Nechemia-Arbely Y, 2008, J AM SOC NEPHROL, V19, P1106, DOI 10.1681/ASN.2007070744
   Neyra JA, 2018, NEPHRON, V140, P99, DOI 10.1159/000490119
   NICHOLLS DG, 1974, EUR J BIOCHEM, V50, P305, DOI 10.1111/j.1432-1033.1974.tb03899.x
   Nicholls DG, 2004, AGING CELL, V3, P35, DOI 10.1111/j.1474-9728.2003.00079.x
   Oliver JA, 2004, CURR OPIN NEPHROL HY, V13, P17, DOI 10.1097/00041552-200401000-00003
   PALLER MS, 1984, J CLIN INVEST, V74, P1156, DOI 10.1172/JCI111524
   du Sert NP, 2020, J PHYSIOL-LONDON, V598, P3793, DOI 10.1113/JP280389
   Pieretti JC, 2020, PHARMACOL RES, V161, DOI 10.1016/j.phrs.2020.105121
   Ramseyer VD, 2013, AM J PHYSIOL-RENAL, V304, pF1231, DOI 10.1152/ajprenal.00557.2012
   Robb EL, 2018, J BIOL CHEM, V293, P9869, DOI 10.1074/jbc.RA118.003647
   Sahajpal V, 2005, J PHYSIOL-LONDON, V563, P193, DOI 10.1113/jphysiol.2004.078642
   SHALABY MR, 1989, CELL IMMUNOL, V121, P372, DOI 10.1016/0008-8749(89)90036-1
   Silva PA, 2014, BBA-MOL BASIS DIS, V1842, P2357, DOI 10.1016/j.bbadis.2014.09.017
   Silver SA, 2017, NEPHRON, V137, P297, DOI 10.1159/000475607
   Su H, 2017, FRONT IMMUNOL, V8, DOI 10.3389/fimmu.2017.00405
   Vigolo E, 2019, KIDNEY INT, V95, P108, DOI 10.1016/j.kint.2018.08.028
   Wagner EF, 2009, NAT REV CANCER, V9, P537, DOI 10.1038/nrc2694
   Wang AY, 2018, CURR OPIN CRIT CARE, V24, P437, DOI 10.1097/MCC.0000000000000541
   WHITTEMB.G, 1970, PFLUG ARCH EUR J PHY, V316, P1, DOI 10.1007/BF00587893
   Willms E, 2016, SCI REP-UK, V6, DOI 10.1038/srep22519
   Wirth C, 2016, BBA-BIOENERGETICS, V1857, P902, DOI 10.1016/j.bbabio.2016.02.013
   Zhang MZ, 2012, J CLIN INVEST, V122, P4519, DOI 10.1172/JCI60363
   Zhu JP, 2016, NATURE, V536, P354, DOI 10.1038/nature19095
NR 65
TC 7
Z9 7
U1 1
U2 5
PU MDPI
PI BASEL
PA ST ALBAN-ANLAGE 66, CH-4052 BASEL, SWITZERLAND
SN 1661-6596
EI 1422-0067
J9 INT J MOL SCI
JI Int. J. Mol. Sci.
PD MAR
PY 2022
VL 23
IS 6
AR 2906
DI 10.3390/ijms23062906
PG 20
WC Biochemistry & Molecular Biology; Chemistry, Multidisciplinary
WE Science Citation Index Expanded (SCI-EXPANDED)
SC Biochemistry & Molecular Biology; Chemistry
GA 0C9GS
UT WOS:000775614000001
PM 35328327
OA Green Submitted, gold
DA 2026-02-11
ER

PT J
AU Go, YY
   Lee, CM
   Chae, SW
   Song, JJ
AF Go, Yoon-Young
   Lee, Chan-mi
   Chae, Sung-Won
   Song, Jae-Jun
TI Regenerative capacity of trophoblast stem cell-derived extracellular
   vesicles on mesenchymal stem cells
SO BIOMATERIALS RESEARCH
LA English
DT Article
DE Trophoblast stem cells; Extracellular vesicles; Mesenchymal stem cells;
   Regenerative properties; NGF; Akt pathway
ID DIFFERENTIATION; DATABASE; CYTOSCAPE; ONTOLOGY; ENHANCE; PATHWAY;
   EMBRYO; GENES
AB Background Human mesenchymal stem cells (MSCs) are therapeutic for clinical applications because of their excellent immunomodulatory and multiple lineage differentiation abilities at tissue injury sites. However, insufficient number of cells and lack of regenerative properties during in vitro expansion still limit the clinical applicability of MSC therapies. Here, we demonstrated a preconditioning strategy with trophoblast stem cell-derived extracellular vesicles (TSC-EVs) to boost the proliferation and regenerative capacity of MSCs.
   Methods We employed cell proliferation analyses such as CCK8 and BrdU assays to determine the proliferation-promoting role of TSC-EVs on MSCs. Osteogenic effects of TSC-EVs on MSCs were assessed by alkaline phosphatase (ALP) activity, calcium assays, and calvarial bone defect animal models. For skin regenerative effects, skin wound mice model was exploited to analyze wound-healing rate in this study, as well as immunofluorescence and histological staining evaluates. We also performed the small RNA profiling and RNA-sequencing analyzes to understand the cellular mechanism of TSC-EVs on MSCs.
   Results TSC-EVs significantly promoted MSC proliferation under xeno-free conditions and facilitated the therapeutic effects of MSCs, including osteogenesis, anti-senescence, and wound healing. Transcriptomic analysis also provided evidence that specific microRNAs in TSC-EVs and differentially expressed genes (DEGs) in TSC-EV-treated MSCs showed the possibility of TSC-EVs triggering the regenerative abilities of MSCs with cytokine interaction. Hence, we found that NGF/Akt signaling mediated the regenerative effects of TSC-EVs on MSCs as a particular cellular signaling pathway.
   Conclusion The results of this study demonstrated the functional properties of TSC-EVs on MSCs for MSC-based therapeutic applications, suggesting that TSC-EVs may serve as a potential preconditioning source for MSC therapy in the clinical field of regenerative medicine.
C1 [Go, Yoon-Young; Lee, Chan-mi; Chae, Sung-Won; Song, Jae-Jun] Korea Univ, Dept Otorhinolaryngol Head & Neck Surg, Guro Hosp, 80 Guro Dong, Seoul 08308, South Korea.
   [Go, Yoon-Young; Song, Jae-Jun] Korea Univ, Inst Hlth Care Convergence Ctr, Guro Hosp, Seoul 08308, South Korea.
C3 Korea University; Korea University Medicine (KU Medicine); Korea
   University; Korea University Medicine (KU Medicine)
RP Song, JJ (corresponding author), Korea Univ, Dept Otorhinolaryngol Head & Neck Surg, Guro Hosp, 80 Guro Dong, Seoul 08308, South Korea.; Song, JJ (corresponding author), Korea Univ, Inst Hlth Care Convergence Ctr, Guro Hosp, Seoul 08308, South Korea.
EM jjsong23@gmail.com
OI LEE, Chan mi/0009-0006-4927-2754; Go, Yoon/0000-0002-3164-7726
FU National Research Foundation (NRF) of Korea; Ministry of Education grant
   [2020R1I1A1A01063168]; Korea University grant
FX This work was supported by the National Research Foundation (NRF) of
   Korea, funded by a Ministry of Education grant (2020R1I1A1A01063168) and
   a Korea University grant.
CR Bai QF, 2020, MOL CELL BIOCHEM, V469, P53, DOI 10.1007/s11010-020-03727-5
   Bindea G, 2009, BIOINFORMATICS, V25, P1091, DOI 10.1093/bioinformatics/btp101
   Castel G, 2020, CELL REP, V33, DOI 10.1016/j.celrep.2020.108419
   Chen Q, 2016, CELL DEATH DIFFER, V23, P1128, DOI 10.1038/cdd.2015.168
   Cui G S, 2018, Zhonghua Kou Qiang Yi Xue Za Zhi, V53, P97, DOI 10.3760/cma.j.issn.1002-0098.2018.02.005
   DELMAS PD, 1986, PRESSE MED, V15, P643
   Dobin A, 2013, BIOINFORMATICS, V29, P15, DOI 10.1093/bioinformatics/bts635
   Foo JB, 2021, PHARMACEUTICALS-BASE, V14, DOI 10.3390/ph14111093
   Friedländer MR, 2012, NUCLEIC ACIDS RES, V40, P37, DOI 10.1093/nar/gkr688
   Garrison KR, 2010, COCHRANE DB SYST REV, DOI 10.1002/14651858.CD006950.pub2
   Gharibi B, 2012, J CELL MOL MED, V16, P2789, DOI 10.1111/j.1582-4934.2012.01602.x
   Go YY, 2022, INT J MOL SCI, V23, DOI 10.3390/ijms231710196
   Guillamat-Prats R, 2021, CELLS-BASEL, V10, DOI 10.3390/cells10071729
   Hamzah RN, 2021, INT J MOL SCI, V22, DOI 10.3390/ijms22105346
   Hoshiba T, 2012, BIOMATERIALS, V33, P2025, DOI 10.1016/j.biomaterials.2011.11.061
   Hoshino A, 2015, NATURE, V527, P329, DOI 10.1038/nature15756
   Hu CX, 2018, J CELL MOL MED, V22, P1428, DOI 10.1111/jcmm.13492
   Huang DW, 2009, NAT PROTOC, V4, P44, DOI 10.1038/nprot.2008.211
   Kanehisa M, 2000, NUCLEIC ACIDS RES, V28, P27, DOI 10.1093/nar/28.1.27
   Khan M, 2015, CIRC RES, V117, P52, DOI 10.1161/CIRCRESAHA.117.305990
   Kim DS, 2016, CELL STRESS CHAPERON, V21, P1089, DOI 10.1007/s12192-016-0733-1
   Kim D, 2015, NAT METHODS, V12, P357, DOI [10.1038/NMETH.3317, 10.1038/nmeth.3317]
   Kim DK, 2021, CHEM ENG J, V406, DOI 10.1016/j.cej.2020.127080
   Kolios G, 2013, RESPIRATION, V85, P3, DOI 10.1159/000345615
   Kovaka S, 2019, GENOME BIOL, V20, DOI 10.1186/s13059-019-1910-1
   Kozomara A, 2014, NUCLEIC ACIDS RES, V42, pD68, DOI 10.1093/nar/gkt1181
   Langmead B, 2012, NAT METHODS, V9, P357, DOI [10.1038/NMETH.1923, 10.1038/nmeth.1923]
   Lee BY, 2006, AGING CELL, V5, P187, DOI 10.1111/j.1474-9726.2006.00199.x
   Lee HH, 2013, SCI REP-UK, V3, DOI 10.1038/srep02683
   Li Q, 2013, BIOCHEM BIOPH RES CO, V441, P675, DOI 10.1016/j.bbrc.2013.10.071
   Li Y, 2021, EXP THER MED, V22, DOI 10.3892/etm.2021.10445
   Liu SQ, 2019, STEM CELLS, V37, P779, DOI 10.1002/stem.2996
   Livak KJ, 2001, METHODS, V25, P402, DOI 10.1006/meth.2001.1262
   Mahla Ranjeet Singh, 2016, Int J Cell Biol, V2016, P6940283, DOI [10.1155/2016/6940283, 10.1155/2016/6940283]
   Martin JA, 2011, NAT REV GENET, V12, P671, DOI 10.1038/nrg3068
   Mi HY, 2009, METHODS MOL BIOL, V563, P123, DOI 10.1007/978-1-60761-175-2_7
   Mojsilovic S, 2021, J PERS MED, V11, DOI 10.3390/jpm11111133
   Musial-Wysocka A, 2019, CELL TRANSPLANT, V28, P801, DOI 10.1177/0963689719837897
   Nasser MI, 2021, BIOMED PHARMACOTHER, V143, DOI 10.1016/j.biopha.2021.112118
   Nikfarjam S, 2020, J TRANSL MED, V18, DOI 10.1186/s12967-020-02622-3
   Ocansey DKW, 2020, J TRANSL MED, V18, DOI 10.1186/s12967-020-02234-x
   Okae H, 2018, CELL STEM CELL, V22, P50, DOI 10.1016/j.stem.2017.11.004
   Premarathna AD, 2021, BIOCHEM BIOPHYS REP, V26, DOI 10.1016/j.bbrep.2021.100986
   R. Consortium, 2016, NUCLEIC ACIDS RES, DOI DOI 10.1093/NAR/GKW1008
   Rajabzadeh Nassim, 2019, Stem Cell Investig, V6, P19, DOI [10.21037/sci.2019.06.04, 10.21037/sci.2019.06.04]
   Red-Horse K, 2004, J CLIN INVEST, V114, P744, DOI 10.1172/JCI200422991
   Valzacchi GMR, 2020, INT J GYNECOL CANCER, V30, P144, DOI 10.1136/ijgc-2019-000952
   Riazifar M, 2017, ANNU REV PHARMACOL, V57, P125, DOI 10.1146/annurev-pharmtox-061616-030146
   Salomon C, 2014, FRONT PHARMACOL, V5, DOI 10.3389/fphar.2014.00175
   Shannon P, 2003, GENOME RES, V13, P2498, DOI 10.1101/gr.1239303
   Shi S, 2021, MOL THER-NUCL ACIDS, V26, P760, DOI 10.1016/j.omtn.2021.09.009
   Shirazi S, 2021, SCI REP-UK, V11, DOI 10.1038/s41598-021-85306-2
   Su Y, 2022, J REPROD DEVELOP, V68, P21, DOI 10.1262/jrd.2021-077
   Subramanian A, 2005, P NATL ACAD SCI USA, V102, P15545, DOI 10.1073/pnas.0506580102
   Szklarczyk D, 2023, NUCLEIC ACIDS RES, V51, pD638, DOI [10.1093/nar/gkac1000, 10.1093/nar/gky1131]
   Teruel-Montoya R, 2014, PLOS ONE, V9, DOI 10.1371/journal.pone.0102259
   Tokar T, 2018, NUCLEIC ACIDS RES, V46, pD360, DOI 10.1093/nar/gkx1144
   Wang Q, 2019, MOL CELL BIOCHEM, V457, P133, DOI 10.1007/s11010-019-03518-7
   Wang XS, 2013, NAT PROTOC, V8, P302, DOI 10.1038/nprot.2013.002
   Wei W, 2018, GENE THER, V25, P538, DOI 10.1038/s41434-018-0041-8
   Xia YG, 2020, STEM CELL RES THER, V11, DOI 10.1186/s13287-020-01834-0
   Yang YHK, 2018, REGEN THER, V9, P120, DOI 10.1016/j.reth.2018.09.002
   Yue RY, 2020, ACS APPL MATER INTER, V12, P32493, DOI 10.1021/acsami.0c09494
   Yum S, 2018, INT J MOL SCI, V19, DOI 10.3390/ijms19010053
   Zha KK, 2021, STEM CELL TRANSL MED, V10, P1008, DOI 10.1002/sctm.20-0290
   Zhang Y, 2019, THERANOSTICS, V9, P6976, DOI 10.7150/thno.35305
   Zhang Y, 2019, CELL BIOSCI, V9, DOI 10.1186/s13578-019-0282-2
   Zhou T, 2021, J HEMATOL ONCOL, V14, DOI 10.1186/s13045-021-01037-x
NR 68
TC 9
Z9 9
U1 2
U2 14
PU AMER ASSOC ADVANCEMENT SCIENCE
PI WASHINGTON
PA 1200 NEW YORK AVE, NW, WASHINGTON, DC 20005 USA
SN 1226-4601
EI 2055-7124
J9 BIOMATER RES
JI Biomater. Res.
PD JUN 27
PY 2023
VL 27
IS 1
AR 62
DI 10.1186/s40824-023-00396-5
PG 19
WC Engineering, Biomedical; Materials Science, Biomaterials
WE Science Citation Index Expanded (SCI-EXPANDED)
SC Engineering; Materials Science
GA L3TH8
UT WOS:001022512200001
PM 37370189
OA Green Submitted, gold
DA 2026-02-11
ER

PT J
AU Crigna, AT
   Uhlig, S
   Elvers-Hornung, S
   Klüter, H
   Bieback, K
AF Crigna, Adriana Torres
   Uhlig, Stefanie
   Elvers-Hornung, Susanne
   Klueter, Harald
   Bieback, Karen
TI Human Adipose Tissue-Derived Stromal Cells Suppress Human, but Not
   Murine Lymphocyte Proliferation, via Indoleamine 2,3-Dioxygenase
   Activity
SO CELLS
LA English
DT Article
DE mesenchymal stromal cells; immunomodulation; IDO; extracellular
   vesicles; allogeneic; xenogeneic
ID MESENCHYMAL STEM-CELLS; BONE-MARROW; EXTRACELLULAR VESICLES;
   INTERFERON-GAMMA; T-CELLS; INHIBIT; MECHANISMS; RESPONSES
AB Over recent years, mesenchymal stromal cells (MSC) have gained immense attraction in immunotherapy, regenerative medicine and tissue engineering. MSC microenvironment modulation occurs through synergy of direct cell-cell contact, and secreted soluble factors and extracellular vesicles (EV). MSC-derived EV have been suggested as cell-free immunomodulatory alternative to MSC; however, previous findings have challenged this. Furthermore, recent data suggest that evaluating the mechanism of action of human MSC (hMSC) in animal models might promote adverse immune reactions or lack of functionality due to xeno-incompatibilities. In this study, we first assessed the immunomodulatory strength of different human MSC sources on in vitro stimulated T cells and compared this to interferon-gamma (IFN gamma) primed MSC conditioned medium (CM) and EV. Second, we addressed the main molecular mechanisms, and third, we assessed the MSC in vitro immunosuppressive effect across interspecies barriers. We identified human adipose tissue-derived stromal cells (ASC) with strongest immunomodulatory strength, followed by bone marrow (BM) and cord blood-derived MSC (CB). Whilst CM from primed ASC managed to exert analogous effects as their cellular counterpart, EV derived thereof did not, reproducing previous findings. IFN gamma-induced indoleamine 2,3-dioxygenase (IDO) activity was identified as key mechanism to suppress human lymphocyte proliferation, as in the presence of the IDO inhibitor epacadostat (Epac) a stimulation of proliferation was seen. In addition, we revealed MSC immunosuppressive effects to be species-specific, because human cells failed to suppress murine lymphocyte proliferation. In summary, ASC were the strongest immunomodulators with the IDO-kynurenine pathway being key within the human system. Importantly, the in vitro lack of interspecies immunomodulatory strength suggests that preclinical data need to be carefully interpreted especially when considering a possible translation to clinical field.
C1 [Crigna, Adriana Torres; Elvers-Hornung, Susanne; Klueter, Harald; Bieback, Karen] Heidelberg Univ, Med Fac Mannheim, Inst Transfus Med & Immunol, German Red Cross Blood Serv Baden Wurttemberg Hes, D-68167 Mannheim, Germany.
   [Uhlig, Stefanie; Bieback, Karen] Heidelberg Univ, FlowCore Mannheim, Med Fac Mannheim, D-68167 Mannheim, Germany.
   [Klueter, Harald; Bieback, Karen] Heidelberg Univ, Med Fac Mannheim, Mannheim Inst Innate Immunosci, D-68167 Mannheim, Germany.
   [Crigna, Adriana Torres] Univ Bonn, Univ Hosp Bonn, Dept Radiat Oncol, Expt Radiobiol, D-53127 Bonn, Germany.
C3 Ruprecht Karls University Heidelberg; Ruprecht Karls University
   Heidelberg; Ruprecht Karls University Heidelberg; University of Bonn
RP Bieback, K (corresponding author), Heidelberg Univ, Med Fac Mannheim, Inst Transfus Med & Immunol, German Red Cross Blood Serv Baden Wurttemberg Hes, D-68167 Mannheim, Germany.; Bieback, K (corresponding author), Heidelberg Univ, FlowCore Mannheim, Med Fac Mannheim, D-68167 Mannheim, Germany.; Bieback, K (corresponding author), Heidelberg Univ, Med Fac Mannheim, Mannheim Inst Innate Immunosci, D-68167 Mannheim, Germany.
EM Adriana.Torres_Crigna@ukbonn.de; stefanie.uhlig@medma.uni-heidelberg.de;
   susanne.elvers-hornung@medma.uni-heidelberg.de;
   harald.klueter@medma.uni-heidelberg.de;
   karen.bieback@medma.uni-heidelberg.de
FU Cooperative Research Training Group "Tissue Analytics for Stem Cell
   based Diagnostics and Therapy (TASCDT)" of the Ministry of Science,
   Research and the Arts (MWK) Baden-Wuerttemberg, Germany
FX This work was supported by the Cooperative Research Training Group
   "Tissue Analytics for Stem Cell based Diagnostics and Therapy (TASCDT)"
   of the Ministry of Science, Research and the Arts (MWK)
   Baden-Wuerttemberg, Germany.
CR Bieback K, 2012, CYTOTHERAPY, V14, P570, DOI 10.3109/14653249.2011.652809
   Blazquez R, 2014, FRONT IMMUNOL, V5, DOI 10.3389/fimmu.2014.00556
   Carreras-Planella L, 2019, FRONT IMMUNOL, V10, DOI 10.3389/fimmu.2019.01288
   Chen WC, 2016, IMMUNOL RES, V64, P831, DOI 10.1007/s12026-016-8798-6
   Conforti A, 2014, STEM CELLS DEV, V23, P2591, DOI 10.1089/scd.2014.0091
   Crigna AT, 2021, TRANSFUS MED HEMOTH, V48, P48, DOI 10.1159/000508712
   Cuerquis J, 2014, CYTOTHERAPY, V16, P191, DOI 10.1016/j.jcyt.2013.11.008
   de Andrade AVG, 2015, STEM CELLS DEV, V24, P1374, DOI 10.1089/scd.2014.0563
   Del Fattore A, 2015, CELL TRANSPLANT, V24, P2615, DOI 10.3727/096368915X687543
   DelaRosa O, 2009, TISSUE ENG PT A, V15, P2795, DOI [10.1089/ten.tea.2008.0630, 10.1089/ten.TEA.2008.0630]
   Di Trapani M, 2016, SCI REP-UK, V6, DOI 10.1038/srep24120
   Doorn J, 2012, TISSUE ENG PART B-RE, V18, P101, DOI [10.1089/ten.teb.2011.0488, 10.1089/ten.TEB.2011.0488]
   François M, 2012, MOL THER, V20, P187, DOI 10.1038/mt.2011.189
   Gao F, 2016, CELL DEATH DIS, V7, DOI 10.1038/cddis.2015.327
   Gieseke F, 2007, BLOOD, V110, P2197, DOI 10.1182/blood-2007-04-083162
   Gimona M, 2017, INT J MOL SCI, V18, DOI 10.3390/ijms18061190
   Gowen A, 2020, FRONT CELL DEV BIOL, V8, DOI 10.3389/fcell.2020.00149
   Grinnemo KH, 2004, J THORAC CARDIOV SUR, V127, P1293, DOI 10.1016/j.jtcvs.2003.07.037
   Haack-Sorensen M, 2008, SCAND J CLIN LAB INV, V68, P192, DOI 10.1080/00365510701601681
   Hass R, 2011, CELL COMMUN SIGNAL, V9, DOI 10.1186/1478-811X-9-12
   Huang HP, 2019, FASEB J, V33, P14668, DOI 10.1096/fj.201901500R
   Inoue S, 2006, TRANSPLANTATION, V81, P1589, DOI 10.1097/01.tp.0000209919.90630.7b
   Kern S, 2006, STEM CELLS, V24, P1294, DOI 10.1634/stemcells.2005-0342
   Ketterl N, 2015, STEM CELL RES THER, V6, DOI 10.1186/s13287-015-0233-8
   Kim DS, 2018, EBIOMEDICINE, V28, P261, DOI 10.1016/j.ebiom.2018.01.002
   Komiya T, 2018, FRONT ONCOL, V8, DOI 10.3389/fonc.2018.00423
   Kordelas L, 2014, LEUKEMIA, V28, P970, DOI 10.1038/leu.2014.41
   Krampera M, 2006, STEM CELLS, V24, P386, DOI 10.1634/stemcells.2005-0008
   Lener T, 2015, J EXTRACELL VESICLES, V4, DOI 10.3402/jev.v4.30087
   Li J, 2012, XENOTRANSPLANTATION, V19, P273, DOI 10.1111/xen.12000
   Li XY, 2014, INT J MOL MED, V34, P695, DOI 10.3892/ijmm.2014.1821
   Linares R, 2015, J EXTRACELL VESICLES, V4, DOI 10.3402/jev.v4.29509
   Lohan P, 2018, STEM CELLS, V36, P1210, DOI 10.1002/stem.2840
   Mattar P, 2015, FRONT IMMUNOL, V6, DOI 10.3389/fimmu.2015.00560
   Meisel R, 2004, BLOOD, V103, P4619, DOI 10.1182/blood-2003-11-3909
   Moadsiri A, 2006, SURGERY, V140, P315, DOI 10.1016/j.surg.2006.04.003
   Monguió-Tortajada M, 2017, THERANOSTICS, V7, P270, DOI 10.7150/thno.16154
   Munn DH, 1999, J EXP MED, V189, P1363, DOI 10.1084/jem.189.9.1363
   Najar M, 2010, CELL IMMUNOL, V264, P171, DOI 10.1016/j.cellimm.2010.06.006
   Netsch P, 2018, STEM CELL RES THER, V9, DOI 10.1186/s13287-018-0936-8
   Pachler K, 2017, INT J MOL SCI, V18, DOI 10.3390/ijms18071413
   Paul A, 2013, CELL BIOCHEM BIOPHYS, V67, P263, DOI 10.1007/s12013-011-9323-0
   Pirkmajer S, 2011, AM J PHYSIOL-CELL PH, V301, pC272, DOI 10.1152/ajpcell.00091.2011
   Reis M, 2018, FRONT IMMUNOL, V9, DOI 10.3389/fimmu.2018.02538
   Ren GW, 2009, STEM CELLS, V27, P1954, DOI 10.1002/stem.118
   Ribeiro A, 2013, STEM CELL RES THER, V4, DOI 10.1186/scrt336
   Roberts CA, 2015, FRONT IMMUNOL, V6, P1, DOI 10.3389/fimmu.2015.00571
   Roederer M, 2011, CYTOM PART A, V79A, P95, DOI 10.1002/cyto.a.21010
   Romani R, 2015, J CELL MOL MED, V19, P1593, DOI 10.1111/jcmm.12534
   Sathaliyawala T, 2013, IMMUNITY, V38, P187, DOI 10.1016/j.immuni.2012.09.020
   Sato K, 2007, BLOOD, V109, P228, DOI 10.1182/blood-2006-02-002246
   Sbano P, 2008, ARCH DERMATOL RES, V300, P115, DOI 10.1007/s00403-007-0827-9
   Shelke GV, 2014, J EXTRACELL VESICLES, V3, DOI 10.3402/jev.v3.24783
   Singer NG, 2011, ANNU REV PATHOL-MECH, V6, P457, DOI 10.1146/annurev-pathol-011110-130230
   Su J, 2014, CELL DEATH DIFFER, V21, P388, DOI 10.1038/cdd.2013.149
   Serejo TRT, 2019, CELLS-BASEL, V8, DOI 10.3390/cells8010022
   Taylor DD, 2015, METHODS, V87, P3, DOI 10.1016/j.ymeth.2015.02.019
   Théry C, 2018, J EXTRACELL VESICLES, V7, DOI 10.1080/20013078.2018.1535750
   Tsiapalis D, 2020, CELLS-BASEL, V9, DOI 10.3390/cells9040991
   van den Akker F, 2018, HELIYON, V4, DOI 10.1016/j.heliyon.2018.e00642
   Wong MT, 2016, IMMUNITY, V45, P442, DOI 10.1016/j.immuni.2016.07.007
   Zachar L, 2016, J INFLAMM RES, V9, P231, DOI 10.2147/JIR.S121994
   Zhang QY, 2018, J CELL PHYSIOL, V233, P6832, DOI 10.1002/jcp.26436
   Zhu XS, 2013, CELL BIOL INT, V37, P11, DOI 10.1002/cbin.10002
NR 64
TC 35
Z9 37
U1 0
U2 9
PU MDPI
PI BASEL
PA ST ALBAN-ANLAGE 66, CH-4052 BASEL, SWITZERLAND
EI 2073-4409
J9 CELLS-BASEL
JI Cells
PD NOV
PY 2020
VL 9
IS 11
AR 2419
DI 10.3390/cells9112419
PG 21
WC Cell Biology
WE Science Citation Index Expanded (SCI-EXPANDED)
SC Cell Biology
GA OW6NH
UT WOS:000593000500001
PM 33167329
OA Green Submitted, gold
DA 2026-02-11
ER

PT J
AU Wang, JH
   Ran, B
   Ma, WZ
   Teng, YP
   Bello, MG
   Chen, LH
   Zhang, JW
   Sun, J
   Ren, XH
   Wu, L
AF Wang, Jinghuang
   Ran, Bo
   Ma, Wuzhen
   Teng, Yupu
   Bello, Mubarak G.
   Chen, Lihua
   Zhang, Jiwen
   Sun, Jin
   Ren, Xiaohong
   Wu, Li
TI Development of ginger-derived extracellular vesicles thermosensitive gel
   for UVA-induced photodamage of skin
SO JOURNAL OF DRUG DELIVERY SCIENCE AND TECHNOLOGY
LA English
DT Article
DE Ginger-derived extracellular vesicles; Thermosensitive gel; UVA-induced
   photodamage; Skin injury
ID ULTRAVIOLET-RADIATION; BLOCK-COPOLYMER; HYDROGEL; EXTRACT; STRESS;
   DAMAGE
AB Due to an increase in outdoor activities, UV radiation exposure has grown recently, leading to an increase in the occurrence of illnesses associated to photodamage. The necessity of developing skin photodamage restoration technology has drawn attention. Herein, a temperature-sensitive gel was designed to load ginger-derived extracellular vesicles (gEVs) for UVA-induced skin inflammatory injury. Traditional medicine has used ginger extracts as natural therapeutic agents, however, no study has looked into how gEVs might be used in drug development or regenerative medicine. The average particle size of gEVs purified by sucrose density gradient centrifugation was 231.20 +/- 25.30 nm, with a tea leaf-like structure and discriminative features. The proliferative and migratory effects of gEVs on epithelial and dermal fibroblast cells were demonstrated. The protective effect of gEVs on in vitro photodamage model was investigated, based on its potent performance in antioxidant capacity that gEVs pretreated cells had a good inhibitory effect on cell viability, UVA-induced apoptosis and reactive oxygen species (ROS). The targeted treatment of specific skin injury sites can be realized by temperaturesensitive gel. The optimal prescription of gel was P407 22.5% and P188 4% screened by gelling temperature and time. The gel with more than 75% water content and 50 mu m porous diameter can provide a transient extracellular matrix for cell adhesion and penetration, and well support the gEVs. Within three days, the 12.5% and 25.0% gEVs@Gel exhibited a mending role by gradually releasing 37.4 +/- 4.5% and 48.7 +/- 2.9% gEVs, respectively. Overall, this study has proposed a novel approach to inflammatory skin healing that may serve as a safe substitute for UVA-induced skin photodamage.
C1 [Wang, Jinghuang; Ran, Bo; Teng, Yupu; Zhang, Jiwen; Sun, Jin; Wu, Li] Shenyang Pharmaceut Univ, Wuya Coll Innovat, Dept Pharmaceut, Shenyang 110016, Peoples R China.
   [Ma, Wuzhen; Zhang, Jiwen; Ren, Xiaohong; Wu, Li] Chinese Acad Sci, Shanghai Inst Mat Med, Ctr Drug Delivery Syst, Shanghai 201210, Peoples R China.
   [Ren, Xiaohong] Macau Univ Sci & Technol, State Key Lab Qual Res Chinese Med, Macau 999078, Peoples R China.
   [Bello, Mubarak G.; Chen, Lihua; Zhang, Jiwen; Wu, Li] Jiangxi Univ Chinese Med, Key Lab Modern Preparat TCM, Minist Educ, Nanchang 330004, Peoples R China.
   [Wang, Jinghuang; Ran, Bo; Teng, Yupu; Zhang, Jiwen; Wu, Li] Yangtze Delta Drug Adv Res Inst, Nantong 226126, Peoples R China.
C3 Shenyang Pharmaceutical University; Chinese Academy of Sciences;
   Shanghai Institute of Materia Medica, CAS; Macau University of Science &
   Technology; Jiangxi University of Traditional Chinese Medicine
RP Sun, J; Wu, L (corresponding author), Shenyang Pharmaceut Univ, Wuya Coll Innovat, Dept Pharmaceut, Shenyang 110016, Peoples R China.; Ren, XH; Wu, L (corresponding author), Chinese Acad Sci, Shanghai Inst Mat Med, Ctr Drug Delivery Syst, Shanghai 201210, Peoples R China.
EM sunjin0529@aliyun.com; xhren@simm.ac.cn; wuli@simm.ac.cn
RI G Bello, Mubarak/JHV-1579-2023; sun, jin/GPX-9641-2022; chen,
   lihua/AAU-1884-2020; Zhang, Jiwen/V-4470-2017
OI G Bello, Mubarak/0000-0002-6518-0749; sun, jin/0000-0001-5470-1599; 
FU National Natural Science Foundation of China [82273863]
FX We acknowledge the support from the National Natural Science Foundation
   of China (82273863) .
CR Abazari O, 2023, PFLUG ARCH EUR J PHY, V475, P437, DOI 10.1007/s00424-023-02787-y
   Adeli H, 2019, INT J BIOL MACROMOL, V122, P238, DOI 10.1016/j.ijbiomac.2018.10.115
   Ahima RS, 2020, J CLIN INVEST, V130, P559, DOI 10.1172/JCI135006
   An QL, 2007, PLANT SIGNAL BEHAV, V2, P4, DOI 10.4161/psb.2.1.3596
   Battie C, 2014, EXP DERMATOL, V23, P7, DOI 10.1111/exd.12388
   Bernerd F, 2012, INDIAN J DERMATOL VE, V78, P15, DOI 10.4103/0378-6323.97351
   Bischoff-Kont I, 2021, PHARMACEUTICALS-BASE, V14, DOI 10.3390/ph14060571
   Bodega G, 2019, J EXTRACELL VESICLES, V8, DOI 10.1080/20013078.2019.1626654
   Cao M, 2023, MATER HORIZ, V10, P3879, DOI 10.1039/d3mh01030a
   D'Autréaux B, 2007, NAT REV MOL CELL BIO, V8, P813, DOI 10.1038/nrm2256
   Diffey B, 2004, PHYS MED BIOL, V49, pR1, DOI 10.1088/0031-9155/49/1/R01
   Ding YL, 2020, INT J MOL SCI, V21, DOI 10.3390/ijms21134619
   Familtseva A, 2019, MOL CELL BIOCHEM, V459, P1, DOI 10.1007/s11010-019-03545-4
   Famurewa AC, 2020, ANDROLOGIA, V52, DOI 10.1111/and.13786
   Feng JJ, 2023, ADV MATER, V35, DOI 10.1002/adma.202207826
   Gardiner C, 2016, J EXTRACELL VESICLES, V5, DOI 10.3402/jev.v5.32945
   Gill SS, 2010, PLANT PHYSIOL BIOCH, V48, P909, DOI 10.1016/j.plaphy.2010.08.016
   Gromkowska-Kepka KJ, 2021, J COSMET DERMATOL-US, V20, P3427, DOI 10.1111/jocd.14033
   Hegazy AMS, 2016, TISSUE CELL, V48, P208, DOI 10.1016/j.tice.2016.03.006
   Henriques-Antunes H, 2019, ACS NANO, V13, P8694, DOI 10.1021/acsnano.9b00376
   Hosseinzadeh A, 2017, CELLS TISSUES ORGANS, V204, P241, DOI 10.1159/000479789
   Huang RF, 2023, J EXTRACELL VESICLES, V12, DOI 10.1002/jev2.12361
   Ju YK, 2023, MATER TODAY BIO, V18, DOI 10.1016/j.mtbio.2022.100522
   Kalluri R, 2020, SCIENCE, V367, P640, DOI 10.1126/science.aau6977
   Karran P, 2016, DNA REPAIR, V44, P178, DOI 10.1016/j.dnarep.2016.05.024
   Kim MR, 2014, APPL BIOCHEM BIOTECH, V173, P933, DOI 10.1007/s12010-014-0886-2
   Kimeswenger S, 2016, EXP DERMATOL, V25, P447, DOI 10.1111/exd.12968
   Krylova SV, 2023, INT J MOL SCI, V24, DOI 10.3390/ijms24021337
   Li AX, 2023, ACTA PHARM SIN B, V13, P3300, DOI 10.1016/j.apsb.2022.12.022
   Li Q, 2020, BIOMED PHARMACOTHER, V126, DOI 10.1016/j.biopha.2020.110094
   Liang L, 2022, BIOACT MATER, V9, P147, DOI 10.1016/j.bioactmat.2021.07.024
   Lin XY, 2019, PLOS ONE, V14, DOI 10.1371/journal.pone.0216711
   Liu HZ, 2021, NANO LETT, V21, P9224, DOI 10.1021/acs.nanolett.1c03110
   Matsumura Y, 2004, TOXICOL APPL PHARM, V195, P298, DOI 10.1016/j.taap.2003.08.019
   Mu J, 2022, J CELL MOL MED, V26, P4624, DOI 10.1111/jcmm.17415
   Ning XJ, 2022, INT J MOL SCI, V23, DOI 10.3390/ijms232415757
   Ongtanasup T, 2024, BMC COMPLEMENT MED, V24, DOI 10.1186/s12906-024-04381-w
   Ozkur M, 2022, OXID MED CELL LONGEV, V2022, DOI 10.1155/2022/4748447
   Pérez-Bermúdez P, 2017, EUR J PHARM SCI, V98, P40, DOI 10.1016/j.ejps.2016.09.022
   Polefka TG, 2012, J COSMET DERMATOL-US, V11, P134, DOI 10.1111/j.1473-2165.2012.00614.x
   Rahmani Arshad H, 2014, Int J Physiol Pathophysiol Pharmacol, V6, P125
   Raimondo S, 2015, ONCOTARGET, V6, P19514, DOI 10.18632/oncotarget.4004
   Rivas M, 2020, J PHOTOCH PHOTOBIO B, V212, DOI 10.1016/j.jphotobiol.2020.112047
   Sahu A, 2011, J BIOMATER APPL, V25, P619, DOI 10.1177/0885328209357110
   Tang QM, 2022, BIOMATERIALS, V280, DOI 10.1016/j.biomaterials.2021.121320
   Usui K, 2022, PLANTS-BASEL, V11, DOI 10.3390/plants11070910
   Wang QL, 2013, NAT COMMUN, V4, DOI 10.1038/ncomms2886
   Yan MM, 2016, MOL MED REP, V14, P1986, DOI 10.3892/mmr.2016.5517
   Yang CY, 2018, MOLECULES, V23, DOI 10.3390/molecules23020380
   Yang JY, 2020, INT J NANOMED, V15, P5911, DOI 10.2147/IJN.S249129
   Yi P, 2024, PHOTOCHEM PHOTOBIOL, V100, P1365, DOI 10.1111/php.13885
   Zarrintaj P, 2020, ACTA BIOMATER, V110, P37, DOI 10.1016/j.actbio.2020.04.028
   Zhou Y, 2016, NUTRIENTS, V8, DOI 10.3390/nu8030156
   Zhu H, 2023, FRONT NUTR, V10, DOI 10.3389/fnut.2023.1223349
   Zhuang XY, 2015, J EXTRACELL VESICLES, V4, DOI 10.3402/jev.v4.28713
NR 55
TC 6
Z9 6
U1 13
U2 35
PU ELSEVIER
PI AMSTERDAM
PA RADARWEG 29, 1043 NX AMSTERDAM, NETHERLANDS
SN 1773-2247
EI 2588-8943
J9 J DRUG DELIV SCI TEC
JI J. Drug Deliv. Sci. Technol.
PD JUN
PY 2024
VL 96
AR 105649
DI 10.1016/j.jddst.2024.105649
EA APR 2024
PG 12
WC Pharmacology & Pharmacy
WE Science Citation Index Expanded (SCI-EXPANDED)
SC Pharmacology & Pharmacy
GA D5A0D
UT WOS:001296294700001
DA 2026-02-11
ER

PT J
AU Zhang, YL
   Zhang, Y
   Chopp, M
   Zhang, ZG
   Mahmood, A
   Xiong, Y
AF Zhang, Yanlu
   Zhang, Yi
   Chopp, Michael
   Zhang, Zheng Gang
   Mahmood, Asim
   Xiong, Ye
TI Mesenchymal Stem Cell-Derived Exosomes Improve Functional Recovery in
   Rats After Traumatic Brain Injury: A Dose-Response and Therapeutic
   Window Study
SO NEUROREHABILITATION AND NEURAL REPAIR
LA English
DT Article
DE cell therapy; exosomes; functional outcome; neuroinflammation;
   neurovascular remodeling; rat; traumatic brain injury
ID MARROW STROMAL CELLS; NEUROVASCULAR PLASTICITY; STROKE; NEUROGENESIS;
   BENEFIT; ANGIOGENESIS; IMPAIRMENTS; IMPACT; MODEL
AB Background. Mesenchymal stem cell (MSC)-derived exosomes play a critical role in regenerative medicine. Objective. To determine the dose- and time-dependent efficacy of exosomes for treatment of traumatic brain injury (TBI). Methods. Male rats were subjected to a unilateral moderate cortical contusion. In the dose-response study, animals received a single intravenous injection of exosomes (50, 100, 200 mu g per rat) or vehicle, with treatment initiated at 1 day after injury. In the therapeutic window study, animals received a single intravenous injection of 100 mu g exosomes or vehicle starting at 1, 4, or 7 days after injury. Neurological functional tests were performed weekly after TBI for 5 weeks. Spatial learning was measured on days 31 to 35 after TBI using the Morris water maze test. Results. Compared with the vehicle, regardless of the dose and delay in treatment, exosome treatment significantly improved sensorimotor and cognitive function, reduced hippocampal neuronal cell loss, promoted angiogenesis and neurogenesis, and reduced neuroinflammation. Exosome treatment at 100 mu g per rat exhibited a significant therapeutic effect compared with the 50- or 200-mu g exosome groups. The time-dependent exosome treatment data demonstrated that exosome treatment starting at 1 day post-TBI provided a significantly greater improvement in functional and histological outcomes than exosome treatments at the other 2 delayed treatments. Conclusions. These results indicate that exosomes have a wide range of effective doses for treatment of TBI with a therapeutic window of at least 7 days postinjury. Exosomes may provide a novel therapeutic intervention in TBI.
C1 [Zhang, Yanlu; Zhang, Yi; Chopp, Michael; Zhang, Zheng Gang; Mahmood, Asim; Xiong, Ye] Henry Ford Hosp, Detroit, MI USA.
   [Chopp, Michael] Oakland Univ, Rochester, MI 48063 USA.
C3 Henry Ford Health System; Henry Ford Hospital; Oakland University
RP Xiong, Y (corresponding author), Henry Ford Hlth Syst, Dept Neurosurg, E&R Bldg,Room 3096,2799 West Grand Blvd, Detroit, MI 48202 USA.
EM yxiong1@hfhs.org
RI Zhang, Yanlu/H-1275-2011
OI Xiong, Ye/0000-0001-9770-6031
FU National Institutes of Health [1R01NS100710-01A1]; National Institute of
   Neurological Disorders and Stroke [R01NS100710] Funding Source: NIH
   RePORTER
FX The author(s) disclosed receipt of the following financial support for
   the research, authorship, and/or publication of this article: This work
   was supported by National Institutes of Health Grant 1R01NS100710-01A1
   to YX.
CR Arai K, 2009, FEBS J, V276, P4644, DOI 10.1111/j.1742-4658.2009.07176.x
   Baskin YK, 2003, J NEUROSCI METH, V129, P87, DOI 10.1016/S0165-0270(03)00212-7
   Bedi SS, 2018, J NEUROINFLAMM, V15, DOI 10.1186/s12974-018-1122-8
   Chen JL, 2001, STROKE, V32, P2682, DOI 10.1161/hs1101.098367
   Chen JL, 2001, STROKE, V32, P1005, DOI 10.1161/01.STR.32.4.1005
   Chopp M, 2002, LANCET NEUROL, V1, P92, DOI 10.1016/S1474-4422(02)00040-6
   Farel Paul B., 2002, Anatomical Record, V269, P157, DOI 10.1002/ar.10111
   Gutiérrez-Fernandez M, 2018, STROKE, V49
   Hasan A, 2017, FRONT NEUROL, V8, DOI 10.3389/fneur.2017.00028
   Ho AD, 2008, CYTOTHERAPY, V10, P320, DOI 10.1080/14653240802217011
   Kim DK, 2016, P NATL ACAD SCI USA, V113, P170, DOI 10.1073/pnas.1522297113
   Kooijmans SAA, 2012, INT J NANOMED, V7, P1525, DOI 10.2147/IJN.S29661
   Lai RC, 2013, REGEN MED, V8, P197, DOI [10.2217/rme.13.4, 10.2217/RME.13.4]
   Lakshmipathy U, 2008, STEM CELLS, V26, P356, DOI 10.1634/stemcells.2007-0625
   Li B, 2009, NEUROSURGERY, V65, P179, DOI 10.1227/01.NEU.0000346272.76537.DC
   Li Y, 2001, NEUROLOGY, V56, P1666, DOI 10.1212/WNL.56.12.1666
   Li Y, 2009, NEUROSCI LETT, V456, P120, DOI 10.1016/j.neulet.2008.03.096
   Lo EH, 2008, NAT MED, V14, P497, DOI 10.1038/nm1735
   Lu D, 2001, NEUROREPORT, V12, P559, DOI 10.1097/00001756-200103050-00025
   Mahmood A, 2005, NEUROSURGERY, V57, P1026, DOI 10.1227/01.NEU.0000181369.76323.50
   Mahmood A, 2013, J NEUROSURG, V118, P381, DOI 10.3171/2012.11.JNS12753
   Melo SA, 2014, CANCER CELL, V26, P707, DOI 10.1016/j.ccell.2014.09.005
   Moore TL, 2019, RESTOR NEUROL NEUROS, V37, P347, DOI 10.3233/RNN-190910
   Ohab JJ, 2006, J NEUROSCI, V26, P13007, DOI 10.1523/JNEUROSCI.4323-06.2006
   Runyan DK, 2008, AM J PREV MED, V34, pS112, DOI 10.1016/j.amepre.2008.01.011
   Shen LH, 2007, J CEREBR BLOOD F MET, V27, P6, DOI 10.1038/sj.jcbfm.9600311
   Singh S, 2011, INT J NEUROSCI, V121, P589, DOI 10.3109/00207454.2011.598981
   Singleton RH, 2010, J NEUROTRAUM, V27, P1091, DOI 10.1089/neu.2010.1291
   Taupin P, 2006, CURR OPIN MOL THER, V8, P225
   Tsai MJ, 2014, J BIOMED SCI, V21, DOI 10.1186/1423-0127-21-5
   von Bartheld CS, 2002, HISTOL HISTOPATHOL, V17, P639, DOI 10.14670/HH-17.639
   Williams AM, 2020, J TRAUMA ACUTE CARE, V88, P207, DOI [10.109711-A.0000000000002563, 10.1097/TA.0000000000002563]
   Williams AM, 2019, J NEUROTRAUM, V36, P54, DOI 10.1089/neu.2018.5711
   Woodcock T, 2013, FRONT NEUROL, V4, DOI 10.3389/fneur.2013.00018
   Xin HQ, 2013, NEUROSCI LETT, V542, P81, DOI 10.1016/j.neulet.2013.02.046
   Xin HQ, 2014, FRONT CELL NEUROSCI, V8, DOI 10.3389/fncel.2014.00377
   Xin HQ, 2013, STEM CELLS, V31, P2737, DOI 10.1002/stem.1409
   Xin HQ, 2013, J CEREBR BLOOD F MET, V33, P1711, DOI 10.1038/jcbfm.2013.152
   Xin HQ, 2012, STEM CELLS, V30, P1556, DOI 10.1002/stem.1129
   Xiong Y, 2018, CHIN J TRAUMATOL, V21, P137, DOI 10.1016/j.cjtee.2018.02.003
   Xiong Y, 2017, NEURAL REGEN RES, V12, P19, DOI 10.4103/1673-5374.198966
   Xiong Y, 2013, NAT REV NEUROSCI, V14, P128, DOI 10.1038/nrn3407
   Xiong Y, 2011, TRANSL STROKE RES, V2, P619, DOI 10.1007/s12975-011-0120-2
   Xiong Y, 2011, J NEUROSURG, V114, P102, DOI 10.3171/2010.4.JNS10118
   Xiong Y, 2010, CURR OPIN INVEST DR, V11, P298
   Yu B, 2014, INT J MOL SCI, V15, P4142, DOI 10.3390/ijms15034142
   Zhang L, 2011, STROKE, V42, P1437, DOI 10.1161/STROKEAHA.110.593129
   Zhang RL, 2002, STROKE, V33, P2675, DOI 10.1161/01.STR.0000034399.95249.59
   Zhang R, 2013, J NEUROINFLAMM, V10, DOI 10.1186/1742-2094-10-106
   Zhang YL, 2017, NEUROCHEM INT, V111, P69, DOI 10.1016/j.neuint.2016.08.003
   Zhang YL, 2015, J NEUROSURG, V122, P856, DOI 10.3171/2014.11.JNS14770
   Zhang YL, 2013, J NEUROSURG, V118, P1343, DOI 10.3171/2013.3.JNS122061
   Zhang YL, 2012, EXP NEUROL, V235, P336, DOI 10.1016/j.expneurol.2012.02.015
   Zhang ZG, 2019, NAT REV NEUROL, V15, P193, DOI 10.1038/s41582-018-0126-4
NR 54
TC 88
Z9 92
U1 2
U2 34
PU SAGE PUBLICATIONS INC
PI THOUSAND OAKS
PA 2455 TELLER RD, THOUSAND OAKS, CA 91320 USA
SN 1545-9683
EI 1552-6844
J9 NEUROREHAB NEURAL RE
JI Neurorehabil. Neural Repair
PD JUL
PY 2020
VL 34
IS 7
BP 616
EP 626
AR 1545968320926164
DI 10.1177/1545968320926164
EA MAY 2020
PG 11
WC Clinical Neurology; Rehabilitation
WE Science Citation Index Expanded (SCI-EXPANDED)
SC Neurosciences & Neurology; Rehabilitation
GA ME5FL
UT WOS:000536642500001
PM 32462980
OA Green Submitted, Bronze
DA 2026-02-11
ER

PT J
AU Lee, EJ
   Choi, Y
   Lee, HJ
   Hwang, D
   Lee, DS
AF Lee, Eun Ji
   Choi, Yoori
   Lee, Hong J.
   Hwang, Do Won
   Lee, Dong Soo
TI Human neural stem cell-derived extracellular vesicles protect against
   Parkinson's disease pathologies
SO JOURNAL OF NANOBIOTECHNOLOGY
LA English
DT Article
DE Extracellular vesicles; Neural stem cell; Parkinson's disease; Oxidative
   stress; Neuroinflammation
ID DEATH; MODEL
AB Background: Neural stem cells (NSCs) have the ability to generate a variety of functional neural cell types and have a high potential for neuronal cell regeneration and recovery. Thus, they been recognized as the best source of cell therapy for neurodegenerative diseases, such as Parkinson's disease (PD). Owing to the possibility of paracrine effect-based therapeutic mechanisms and easier clinical accessibility, extracellular vesicles (EVs), which possess very similar bio-functional components from their cellular origin, have emerged as potential alternatives in regenerative medicine.
   Material and methods: EVs were isolated from human fibroblast (HFF) and human NSC (F3 cells). The supernatant of the cells was concentrated by a tangential flow filtration (TFF) system. Then, the final EVs were isolated using a total EV isolation kit.
   Results: In this study, we demonstrate the potential protective effect of human NSC-derived EVs, showing the prevention of PD pathologies in 6-hydroxydopamine (6-OHDA)-induced in vitro and in vivo mouse models. Human NSC and F3 cell (F3)-derived EVs reduced the intracellular reactive oxygen species (ROS) and associated apoptotic pathways. In addition, F3-derived EVs induced downregulation of pro-inflammatory factors and significantly decreased 6-OHDA-induced dopaminergic neuronal loss in vivo. F3 specific microRNAs (miRNAs) such as hsa-mir-182-5p, hsamir-183-5p, hsa-mir-9, and hsa-let-7, which are involved in cell differentiation, neurotrophic function, and immune modulation, were found in F3-derived EVs.
   Conclusions: We report that human NSC-derived EVs show an effective neuroprotective property in an in vitro transwell system and in a PD model. The EVs clearly decreased ROS and pro-inflammatory cytokines. Taken together, these results indicate that NSC-derived EVs could potentially help prevent the neuropathology and progression of PD.
C1 [Lee, Eun Ji; Choi, Yoori; Hwang, Do Won; Lee, Dong Soo] Seoul Natl Univ, Coll Med, Dept Nucl Med, 101 Daehak Ro, Seoul 03080, South Korea.
   [Lee, Eun Ji; Choi, Yoori; Lee, Dong Soo] Seoul Natl Univ Hosp, Dept Nucl Med, Seoul, South Korea.
   [Lee, Eun Ji; Choi, Yoori; Lee, Dong Soo] Seoul Natl Univ, Grad Sch Convergence Sci & Technol, Dept Mol Med & Biopharmaceut Sci, Seoul, South Korea.
   [Lee, Hong J.] Chungbuk Natl Univ, Coll Med, Cheongju, South Korea.
   [Lee, Hong J.] Chungbuk Natl Univ, Med Res Inst, Cheongju, South Korea.
   [Lee, Hong J.] HuMetaCELL Inc, Res Inst, 220 Bugwang Ro, Puchon, Gyeonggi Do, South Korea.
   [Hwang, Do Won] THERABEST Inc, Seocho Daero 40,Gil 41, Seoul 06656, South Korea.
C3 Seoul National University (SNU); Seoul National University (SNU); Seoul
   National University Hospital; Seoul National University (SNU); Chungbuk
   National University; Chungbuk National University
RP Hwang, D; Lee, DS (corresponding author), Seoul Natl Univ, Coll Med, Dept Nucl Med, 101 Daehak Ro, Seoul 03080, South Korea.
EM hdw6592@hanmail.net; dsl@snu.ac.kr
OI Hwang, Do Won/0000-0002-7895-3034
FU National Research Foundation of Korea government [NRF-2020 R1A2C2101069,
   2017M3C7A1048079]; Korea Health Technology R&D Project - Ministry of
   Health & Welfare, Republic of Korea [HI14C1277]
FX This study was supported by National Research Foundation of Korea
   government (NRF-2020 R1A2C2101069 and 2017M3C7A1048079), Korea Health
   Technology R&D Project, funded by the Ministry of Health & Welfare,
   Republic of Korea (HI14C1277). Not applicable.
CR Anderson FL, 2021, NPJ PARKINSONS DIS, V7, DOI 10.1038/s41531-020-00147-6
   Bucher ML, 2020, NPJ PARKINSONS DIS, V6, DOI 10.1038/s41531-020-00134-x
   Charvin D, 2018, NAT REV DRUG DISCOV, V17, P804, DOI 10.1038/nrd.2018.136
   Chung K, 2013, NAT METHODS, V10, P508, DOI [10.1038/nmeth.2481, 10.1038/NMETH.2481]
   Dolatshahi M, 2021, EUR J NEUROSCI, V54, P4101, DOI 10.1111/ejn.15242
   Guo JD, 2018, INT J MOL MED, V41, P1817, DOI 10.3892/ijmm.2018.3406
   Harris JP, 2020, NPJ PARKINSONS DIS, V6, DOI 10.1038/s41531-019-0105-5
   Kang SS, 2017, P NATL ACAD SCI USA, V114, P10773, DOI 10.1073/pnas.1713969114
   Kolodkin AN, 2020, NPJ SYST BIOL APPL, V6, DOI 10.1038/s41540-020-00150-w
   Kulcenty K, 2019, INT J MOL SCI, V20, DOI 10.3390/ijms20153651
   Lai CP, 2015, NAT COMMUN, V6, DOI 10.1038/ncomms8029
   Lavisse S, 2021, PARKINSONISM RELAT D, V82, P29, DOI 10.1016/j.parkreldis.2020.11.011
   Lee Y, 2019, ARCH PHARM RES, V42, P416, DOI 10.1007/s12272-019-01133-0
   Li Q, 2021, MOL THER NUCL ACIDS, V23, P1334, DOI 10.1016/j.omtn.2021.01.022
   Lötvall J, 2014, J EXTRACELL VESICLES, V3, DOI 10.3402/jev.v3.26913
   Lu X, 2014, MOL NEURODEGENER, V9, DOI 10.1186/1750-1326-9-17
   Maas SLN, 2017, TRENDS CELL BIOL, V27, P172, DOI 10.1016/j.tcb.2016.11.003
   McGowan H, 2018, FRONT SYNAPTIC NEURO, V10, DOI 10.3389/fnsyn.2018.00019
   Miller KM, 2021, NPJ PARKINSONS DIS, V7, DOI 10.1038/s41531-021-00179-6
   O'Brien K, 2020, NAT REV MOL CELL BIO, V21, P585, DOI 10.1038/s41580-020-0251-y
   Oh HJ, 2017, BIOMATERIALS, V112, P82, DOI 10.1016/j.biomaterials.2016.10.006
   Poewe W, 2017, NAT REV DIS PRIMERS, V3, DOI 10.1038/nrdp.2017.13
   Reeve AK, 2018, NPJ PARKINSON DIS, V4, DOI 10.1038/s41531-018-0044-6
   Roser AE, 2018, MOL THER-NUCL ACIDS, V11, P9, DOI 10.1016/j.omtn.2018.01.005
   Sommer A, 2018, CELL STEM CELL, V23, P123, DOI 10.1016/j.stem.2018.06.015
   Storelli E, 2019, FRONT NEUROL, V10, DOI 10.3389/fneur.2019.00013
   Tan EK, 2020, NAT REV NEUROL, V16, P303, DOI 10.1038/s41582-020-0344-4
   Trist BG, 2019, AGING CELL, V18, DOI 10.1111/acel.13031
   Vogel A, 2018, EBIOMEDICINE, V38, P273, DOI 10.1016/j.ebiom.2018.11.026
   Wang QQ, 2015, TRANSL NEURODEGENER, V4, DOI 10.1186/s40035-015-0042-0
   Wang XY, 2020, OXID MED CELL LONGEV, V2020, DOI 10.1155/2020/3232869
   Webb RL, 2018, TRANSL STROKE RES, V9, P530, DOI 10.1007/s12975-017-0599-2
   Wijeyekoon RS, 2020, MOVEMENT DISORD, V35, P1062, DOI 10.1002/mds.28015
   Willis CM, 2020, FRONT CELL NEUROSCI, V14, DOI 10.3389/fncel.2020.590960
   Xiao L, 2014, NEURAL REGEN RES, V9, P1253, DOI 10.4103/1673-5374.137570
   Xue CL, 2021, AGING DIS, V12, P1211, DOI 10.14336/AD.2020.1221
   Yuan P, 2021, FRONT CELL DEV BIOL, V09, DOI 10.3389/fcell.2021.601600
   Zhang YL, 2017, NATURE, V548, P52, DOI 10.1038/nature23282
NR 38
TC 64
Z9 70
U1 3
U2 21
PU BMC
PI LONDON
PA CAMPUS, 4 CRINAN ST, LONDON N1 9XW, ENGLAND
EI 1477-3155
J9 J NANOBIOTECHNOL
JI J. Nanobiotechnol.
PD APR 25
PY 2022
VL 20
IS 1
AR 198
DI 10.1186/s12951-022-01356-2
PG 20
WC Biotechnology & Applied Microbiology; Nanoscience & Nanotechnology
WE Science Citation Index Expanded (SCI-EXPANDED)
SC Biotechnology & Applied Microbiology; Science & Technology - Other
   Topics
GA 0T9VJ
UT WOS:000787308800001
PM 35468855
OA Green Submitted, gold
DA 2026-02-11
ER

PT J
AU Beetler, DJ
   Bruno, KA
   Watkins, MM
   Xu, VV
   Chekuri, I
   Giresi, P
   Di Florio, DN
   Whelan, ER
   Edenfield, BH
   Walker, SA
   Morales-Lara, AC
   Hill, AR
   Jain, A
   Auda, ME
   Macomb, LP
   Shapiro, KA
   Keegan, KC
   Wolfram, J
   Behfar, A
   Stalboerger, PG
   Terzic, A
   Farres, H
   Cooper, LT
   Fairweather, D
AF Beetler, Danielle J.
   Bruno, Katelyn A.
   Watkins, Molly M.
   Xu, Vivian
   Chekuri, Isha
   Giresi, Presley
   Di Florio, Damian N.
   Whelan, Emily R.
   Edenfield, Brandy H.
   Walker, Sierra A.
   Morales-Lara, Andrea C.
   Hill, Anneliese R.
   Jain, Angita
   Auda, Matthew E.
   Macomb, Logan P.
   Shapiro, Kathryn A.
   Keegan, Kevin C.
   Wolfram, Joy
   Behfar, Atta
   Stalboerger, Paul G.
   Terzic, Andre
   Farres, Houssam
   Cooper, Leslie T.
   Fairweather, Delisa
TI Reconstituted Extracellular Vesicles from Human Platelets Decrease Viral
   Myocarditis in Mice
SO SMALL
LA English
DT Article
DE cardiomyopathy; complement; microRNA; regenerative medicine; TLR4
ID MESENCHYMAL STEM-CELLS; COXSACKIEVIRUS B3-INDUCED MYOCARDITIS; TOLL-LIKE
   RECEPTOR-4; ENTEROVIRAL REPLICATION; DILATED CARDIOMYOPATHY; AUTOIMMUNE
   MYOCARDITIS; GENE-EXPRESSION; INNATE IMMUNITY; SEX-DIFFERENCES;
   HEART-FAILURE
AB Patients with viral myocarditis are at risk of sudden death and may progress to dilated cardiomyopathy (DCM). Currently, no disease-specific therapies exist to treat viral myocarditis. Here it is examined whether reconstituted, lyophilized extracellular vesicles (EVs) from platelets from healthy men and women reduce acute or chronic myocarditis in male mice. Human-platelet-derived EVs (PEV) do not cause toxicity, damage, or inflammation in naive mice. PEV administered during the innate immune response significantly reduces myocarditis with fewer epidermal growth factor (EGF)-like module-containing mucin-like hormone receptor-like 1 (F4/80) macrophages, T cells (cluster of differentiation molecules 4 and 8, CD4 and CD8), and mast cells, and improved cardiac function. Innate immune mediators known to increase myocarditis are decreased by innate PEV treatment including Toll-like receptor (TLR)4 and complement. PEV also significantly reduces perivascular fibrosis and remodeling including interleukin 1 beta (IL-1 beta), transforming growth factor-beta 1, matrix metalloproteinase, collagen genes, and mast cell degranulation. PEV given at days 7-9 after infection reduces myocarditis and improves cardiac function. MicroRNA (miR) sequencing reveals that PEV contains miRs that decrease viral replication, TLR4 signaling, and T-cell activation. These data show that EVs from the platelets of healthy individuals can significantly reduce myocarditis and improve cardiac function.
   Extracellular vesicles from platelets of healthy adults inhibit heart inflammation when administered early or during myocarditis in a mouse model of myocarditis. This treatment globally inhibits complement, inflammasome, and T-cell responses in the heart, as well as improving cardiac function during peak myocarditis. This novel, stable product provides immunotherapy without immunosuppression, a current need in the cardiovascular disease field. image
C1 [Beetler, Danielle J.; Watkins, Molly M.; Whelan, Emily R.; Jain, Angita; Fairweather, Delisa] Ctr Clin & Translat Sci, Mayo Clin, Rochester, MN 55902 USA.
   [Beetler, Danielle J.; Bruno, Katelyn A.; Watkins, Molly M.; Xu, Vivian; Chekuri, Isha; Giresi, Presley; Di Florio, Damian N.; Whelan, Emily R.; Morales-Lara, Andrea C.; Hill, Anneliese R.; Jain, Angita; Auda, Matthew E.; Macomb, Logan P.; Shapiro, Kathryn A.; Keegan, Kevin C.; Cooper, Leslie T.; Fairweather, Delisa] Mayo Clin, Dept Cardiovasc Med, Jacksonville, FL 32224 USA.
   [Beetler, Danielle J.; Watkins, Molly M.; Di Florio, Damian N.; Whelan, Emily R.; Walker, Sierra A.] Mayo Clin, Grad Sch Biomed Sci, Rochester, MN 55902 USA.
   [Bruno, Katelyn A.] Univ Florida, Div Cardiovasc Med, Gainesville, FL 32608 USA.
   [Edenfield, Brandy H.] Mayo Clin, Dept Canc Biol, Jacksonville, FL 32224 USA.
   [Walker, Sierra A.] Mayo Clin, Dept Biochem & Mol Biol, Rochester, MN 55902 USA.
   [Wolfram, Joy] Univ Queensland, Australian Inst Bioengn & Nanotechnol, Sch Chem Engn, Brisbane, Qld 4072, Australia.
   [Behfar, Atta] Dept Mol Pharmacol & Expt Therapeut, Mayo Clin, Rochester, MN 55905 USA.
   [Behfar, Atta; Stalboerger, Paul G.; Terzic, Andre] Ctr Regenerat Med, Cleve Cardiac Regenerat Med Program, Mayo Clin, Rochester, MN 55905 USA.
   [Terzic, Andre] Mayo Clin, Dept Clin Genom, Rochester, MN 55905 USA.
   [Farres, Houssam] Mayo Clin, Dept Vasc Surg, Jacksonville, FL 32224 USA.
   [Fairweather, Delisa] Dept Immunol, Mayo Clin, Jacksonville, FL 32224 USA.
C3 Mayo Clinic; Mayo Clinic; Mayo Clinic; State University System of
   Florida; University of Florida; Mayo Clinic; Mayo Clinic; University of
   Queensland; Mayo Clinic; Mayo Clinic; Mayo Clinic; Mayo Clinic; Mayo
   Clinic
RP Fairweather, D (corresponding author), Ctr Clin & Translat Sci, Mayo Clin, Rochester, MN 55902 USA.; Fairweather, D (corresponding author), Mayo Clin, Dept Cardiovasc Med, Jacksonville, FL 32224 USA.; Fairweather, D (corresponding author), Dept Immunol, Mayo Clin, Jacksonville, FL 32224 USA.
EM fairweather.delisa@mayo.edu
RI ; Wolfram, Joy/I-1574-2019; Walker, Sierra/HSA-8521-2023; Cooper,
   Leslie/PHF-2668-2026
OI Auda, Matthew/0000-0002-3679-5365; Macomb, Logan/0000-0002-0022-8510;
   Beetler, Danielle/0000-0003-1767-5701; Watkins,
   Molly/0000-0001-9657-3142; Bruno, Katelyn/0000-0001-8980-6059; Xu,
   Vivian/0000-0002-6649-9081; Wolfram, Joy/0000-0003-0579-9897; Whelan,
   Emily/0000-0002-0410-0549; Fairweather, DeLisa/0000-0003-3093-1810;
   Walker, Sierra/0000-0002-9201-0833; 
FU National Institutes of Health; Mayo Clinic Center for Regenerative
   Medicine in Florida; Mayo Clinic Center for Biomedical Discovery [TL1
   TR002380]; National Institutes of Health (NIH) [R21 AI152318, R21
   AI145356, R21 AI154927, R21 AI163302]; National Institute of Allergy and
   Infectious Diseases [R01 HL164520]; National Heart Lung and Blood
   Institute [23SCEFIA1153413]; American Heart Association; University of
   Queensland; American Heart Association (AHA) [23SCEFIA1153413] Funding
   Source: American Heart Association (AHA); National Center for Advancing
   Translational Sciences [TL1TR002380] Funding Source: NIH RePORTER;
   National Heart Lung and Blood Institute [R01HL164520] Funding Source:
   NIH RePORTER; National Institute of Allergy and Infectious Diseases
   [R21AI152318, R21AI154927, R21AI163302] Funding Source: NIH RePORTER
FX The authors thank the Dennis Dickson Histology Group for their work
   embedding and staining slides for this project. This group includes
   Dennis W. Dickson, Linda Rousseau, Virginia Phillips, Ariston Libraro,
   and Monica Castanedes. The authors also thank the Mayo Microscopy and
   Cell Analysis Core for experimental and technical support. This work was
   partially supported by the Mayo Clinic Center for Regenerative Medicine
   in Florida (D.F. and J.W.), the Mayo Clinic Center for Biomedical
   Discovery (J.W.), National Institutes of Health (NIH) TL1 TR002380
   (D.J.B., D.N.D., E.R.W., and D.F.), National Institute of Allergy and
   Infectious Diseases under award numbers R21 AI152318 (D.F. and J.W.),
   R21 AI145356 (D.F.), R21 AI154927 (D.F.), R21 AI163302 (K.A.B.),
   National Heart Lung and Blood Institute under award number R01 HL164520
   (D.F.), the American Heart Association under award number 20TPA35490415
   (D.F. and J.W.), the American Heart Association under award number
   23SCEFIA1153413 (K.A.B.), and The University of Queensland (J.W.). The
   content is solely the responsibility of the authors and does not
   necessarily represent the official views of the funding agencies.
CR Abou Hassan OK, 2021, CURR CARDIOL REP, V23, DOI 10.1007/s11886-021-01551-x
   Abston Eric D, 2012, Circ Heart Fail, V5, P366, DOI 10.1161/CIRCHEARTFAILURE.111.963769
   Abston ED, 2013, AM J PHYSIOL-REG I, V304, pR267, DOI 10.1152/ajpregu.00516.2011
   Abston ED, 2012, CLIN DEV IMMUNOL, DOI 10.1155/2012/129486
   Afanasyeva M, 2005, P NATL ACAD SCI USA, V102, P180, DOI 10.1073/pnas.0408241102
   Anderson DR, 1997, J VIROL, V71, P8841, DOI 10.1128/JVI.71.11.8841-8845.1997
   [Anonymous], 2019, Nat Rev Dis Primers, V5, P33, DOI [10.1038/s41572-019-0088-x, 10.1038/s41572-019-0088-x]
   Antoniak S, 2013, J CLIN INVEST, V123, P1310, DOI 10.1172/JCI66125
   Arraud N, 2014, J THROMB HAEMOST, V12, P614, DOI 10.1111/jth.12554
   Atterbury C, 2000, Nurs Stand, V14, P47
   Baggen J, 2018, NAT REV MICROBIOL, V16, P368, DOI 10.1038/s41579-018-0005-4
   Bakkour S, 2016, VOX SANG, V111, P22, DOI 10.1111/vox.12390
   Bao JL, 2014, EUR REV MED PHARMACO, V18, P2349
   Baral N, 2020, CUREUS J MED SCIENCE, V12, DOI 10.7759/cureus.12007
   Beetler DJ, 2023, MOL ASPECTS MED, V91, DOI 10.1016/j.mam.2022.101155
   Ben-Zvi I, 2020, ESC HEART FAIL, V7, P835, DOI 10.1002/ehf2.12597
   Bian ZX, 2023, CYTOTHERAPY, V25, P310, DOI 10.1016/j.jcyt.2022.08.002
   Bohm P, 2016, EUR J PREV CARDIOL, V23, P649, DOI 10.1177/2047487315594087
   Borrelli DA, 2018, J CONTROL RELEASE, V273, P86, DOI 10.1016/j.jconrel.2018.01.022
   Boudreau LH, 2014, BLOOD, V124, P2173, DOI 10.1182/blood-2014-05-573543
   Bruno KA, 2021, INT J MOL SCI, V22, DOI 10.3390/ijms22168834
   Bruno KA, 2019, FRONT ENDOCRINOL, V10, DOI 10.3389/fendo.2019.00598
   Cao C, 2019, INFLAMMATION, V42, P973, DOI 10.1007/s10753-019-00958-7
   Cheng XL, 2023, CLIN TRANSL MED, V13, DOI 10.1002/ctm2.1258
   Cho J, 2021, NAT BIOMED ENG, V5, P880, DOI 10.1038/s41551-021-00783-0
   Cihakova D, 2008, AM J PATHOL, V172, P1195, DOI 10.2353/ajpath.2008.070207
   Cooper Leslie T Jr, 2010, Heart Fail Clin, V6, P75, DOI 10.1016/j.hfc.2009.08.012
   Cooper LT, 2009, NEW ENGL J MED, V360, P1526, DOI 10.1056/NEJMra0800028
   Coronado MJ, 2019, J AM HEART ASSOC, V8, DOI 10.1161/JAHA.118.008968
   Coronado MJ, 2012, AM J PHYSIOL-HEART C, V302, pH1726, DOI 10.1152/ajpheart.00783.2011
   Deng ZJ, 2022, LAB INVEST, V102, P782, DOI 10.1038/s41374-022-00740-8
   Dzik WH, 2003, TRANSFUS MED REV, V17, P169, DOI 10.1016/S0887-7963(03)00017-8
   Fairweather D, 2004, AM J PATHOL, V165, P1883, DOI 10.1016/S0002-9440(10)63241-5
   Fairweather D, 2003, J IMMUNOL, V170, P4731, DOI 10.4049/jimmunol.170.9.4731
   Fairweather D, 2023, CIRC RES, V132, P1302, DOI 10.1161/CIRCRESAHA.123.321878
   Fairweather D, 2023, FRONT CARDIOVASC MED, V10, DOI 10.3389/fcvm.2023.1129348
   Fairweather D, 2006, J IMMUNOL, V176, P3516, DOI 10.4049/jimmunol.176.6.3516
   Fairweather D, 2014, J CARDIOVASC TRANSL, V7, P192, DOI 10.1007/s12265-013-9538-0
   Fairweather D, 2013, CURR PROB CARDIOLOGY, V38, P7, DOI 10.1016/j.cpcardiol.2012.07.003
   Fairweather D, 2012, CURR OPIN RHEUMATOL, V24, P401, DOI 10.1097/BOR.0b013e328353372d
   Fan KL, 2019, EUR REV MED PHARMACO, V23, P2208, DOI 10.26355/eurrev_201903_17268
   Focosi D, 2021, VIRUSES-BASEL, V13, DOI 10.3390/v13081594
   Frisancho-Kiss S, 2006, BRAIN RES, V1126, P139, DOI 10.1016/j.brainres.2006.08.003
   Frisancho-Kiss S, 2007, J IMMUNOL, V178, P6710, DOI 10.4049/jimmunol.178.11.6710
   Frisancho-Kiss S, 2006, J IMMUNOL, V176, P6411, DOI 10.4049/jimmunol.176.11.6411
   Frisancho-Kiss S, 2009, BRAIN BEHAV IMMUN, V23, P649, DOI 10.1016/j.bbi.2008.12.002
   Gast M, 2022, CELLS-BASEL, V11, DOI 10.3390/cells11243970
   Ge SK, 2017, ONCOL RES, V25, P1363, DOI 10.3727/096504017X14878536973557
   Giannella A, 2022, FRONT IMMUNOL, V13, DOI 10.3389/fimmu.2022.968991
   Gil-Martínez M, 2023, INT J MOL SCI, V24, DOI 10.3390/ijms24021611
   Gu XH, 2020, J CELL MOL MED, V24, P7515, DOI 10.1111/jcmm.15378
   Hao QQ, 2020, J MED VIROL, V92, P191, DOI 10.1002/jmv.25594
   Hezam K, 2022, CURR PHARM BIOTECHNO, V23, P1153, DOI 10.2174/1389201022666210907115126
   Holers VM, 2008, IMMUNOL REV, V223, P300, DOI 10.1111/j.1600-065X.2008.00641.x
   Huang SA, 2023, MOL OMICS, V19, P262, DOI 10.1039/d2mo00257d
   Imazio M, 2008, HEART, V94, P498, DOI 10.1136/hrt.2006.104067
   James-Allan LB, 2022, CLIN SCI, V136, P1535, DOI 10.1042/CS20220484
   Jara D, 2021, FRONT IMMUNOL, V12, DOI 10.3389/fimmu.2021.685837
   Jie J, 2021, BIOCHEM GENET, V59, P475, DOI 10.1007/s10528-020-10009-8
   Joyner MJ, 2020, MAYO CLIN PROC, V95, P1888, DOI 10.1016/j.mayocp.2020.06.028
   Joyner MJ, 2020, J CLIN INVEST, V130, P4791, DOI [10.1101/2020.05.12.20099879, 10.1172/JCI140200, 10.1101/2020.05.12.20099879]
   Kallwellis-Opara A, 2007, CLIN RES CARDIOL, V96, P469, DOI 10.1007/s00392-007-0524-x
   Katta S, 2018, J CELL PHYSIOL, V233, P214, DOI 10.1002/jcp.25865
   Kaya Z, 2001, NAT IMMUNOL, V2, P739, DOI 10.1038/90686
   Kindermann I, 2008, CIRCULATION, V118, P639, DOI 10.1161/CIRCULATIONAHA.108.769489
   Kraft L, 2019, BASIC RES CARDIOL, V114, DOI 10.1007/s00395-019-0719-0
   Kühl U, 2008, J MED VIROL, V80, P1243, DOI 10.1002/jmv.21187
   Lai HH, 2023, IRAN J BASIC MED SCI, V26, P157, DOI 10.22038/IJBMS.2022.64645.14228
   Li J, 2021, FRONT IMMUNOL, V11, DOI 10.3389/fimmu.2020.603437
   Li YJ, 2019, J CELL PHYSIOL, V234, P9577, DOI 10.1002/jcp.27645
   Luo QC, 2022, FRONT NEUROL, V13, DOI 10.3389/fneur.2022.909828
   Marcoux G, 2019, TRANSFUSION, V59, P2403, DOI 10.1111/trf.15300
   McNamara DM, 2011, J AM COLL CARDIOL, V58, P1112, DOI 10.1016/j.jacc.2011.05.033
   Miller CM, 2022, REGEN MED, V17, P805, DOI 10.2217/rme-2022-0095
   Miteva K, 2018, SCI REP-UK, V8, DOI 10.1038/s41598-018-20686-6
   Mollazadeh S, 2019, BMC MED GENET, V20, DOI 10.1186/s12881-019-0854-3
   Moradi F, 2022, LIFE SCI, V311, DOI 10.1016/j.lfs.2022.121183
   Mou YJ, 2022, ANTI-CANCER DRUG, V33, P741, DOI 10.1097/CAD.0000000000001326
   Myers J. M., 2013, CURR PROTOC IMMUNOL, V101, p15.14.1
   Myers JM, 2016, JCI INSIGHT, V1, DOI 10.1172/jci.insight.85851
   Nematian SE, 2018, J CLIN ENDOCR METAB, V103, P64, DOI 10.1210/jc.2017-01199
   Niu HX, 2021, SCI REP-UK, V11, DOI 10.1038/s41598-021-97383-4
   Norton N, 2022, FRONT CARDIOVASC MED, V8, DOI 10.3389/fcvm.2021.757784
   Onyimba Jennifer A, 2011, Biol Sex Differ, V2, P2, DOI 10.1186/2042-6410-2-2
   Othumpangat S, 2023, PATHOGENS, V12, DOI 10.3390/pathogens12010123
   Pappritz K, 2022, ESC HEART FAIL, V9, P925, DOI 10.1002/ehf2.13845
   Pauschinger M, 2005, EUR J HEART FAIL, V7, P444, DOI 10.1016/j.ejheart.2004.07.002
   Peng SX, 2018, MOL THER-NUCL ACIDS, V10, P361, DOI 10.1016/j.omtn.2017.12.016
   Pinkert S, 2020, CARDIOVASC RES, V116, P1756, DOI 10.1093/cvr/cvz259
   Rasheed Z, 2019, SCI REP-UK, V9, DOI 10.1038/s41598-019-42601-3
   Rehman J, 2004, CIRCULATION, V109, P1292, DOI 10.1161/01.CIR.0000121425.42966.F1
   Reichelt-Wurm S, 2022, NON-CODING RNA, V8, DOI 10.3390/ncrna8040052
   Ren Y, 2021, BIOMATERIALS, V276, DOI 10.1016/j.biomaterials.2021.121019
   Rezkalla SH, 2021, TRENDS CARDIOVAS MED, V31, P163, DOI 10.1016/j.tcm.2020.12.007
   Ripamonti A, 2017, P NATL ACAD SCI USA, V114, P12797, DOI 10.1073/pnas.1705364114
   Roberts BJ, 2012, BIOL SEX DIFFER, V3, DOI 10.1186/2042-6410-3-25
   Roberts BJ, 2013, EXP MOL PATHOL, V94, P58, DOI 10.1016/j.yexmp.2012.06.005
   Rolland TJ, 2022, NPJ REGEN MED, V7, DOI 10.1038/s41536-022-00240-9
   Royo F, 2019, NANOSCALE, V11, P1531, DOI 10.1039/c8nr03900c
   Satoh M, 2004, LAB INVEST, V84, P173, DOI 10.1038/labinvest.3700031
   Satoh M, 2003, CLIN SCI, V104, P577, DOI 10.1042/CS20020263
   Shi A, 2021, THERANOSTICS, V11, P6616, DOI 10.7150/thno.57701
   Shi GD, 2023, REGEN MED, V18, P55, DOI 10.2217/rme-2022-0132
   Silva AM, 2017, EUR J PHARM SCI, V98, P86, DOI 10.1016/j.ejps.2016.09.017
   Squires JE, 2011, SOUTH MED J, V104, P762, DOI 10.1097/SMJ.0b013e31823213b6
   Sun L, 2016, CYTOTHERAPY, V18, P413, DOI 10.1016/j.jcyt.2015.11.018
   Théry C, 2018, J EXTRACELL VESICLES, V7, DOI 10.1080/20013078.2018.1535750
   Tian M, 2020, SMALL, V16, DOI 10.1002/smll.201904064
   Tiedt S, 2017, CIRC RES, V121, P970, DOI 10.1161/CIRCRESAHA.117.311572
   Tobin MK, 2020, J AM HEART ASSOC, V9, DOI 10.1161/JAHA.119.013583
   Toldo S, 2014, INT J CARDIOL, V171, pE119, DOI 10.1016/j.ijcard.2013.12.137
   Toshchakov V, 2002, NAT IMMUNOL, V3, P392, DOI 10.1038/ni774
   Van Linthout S, 2011, EUR HEART J, V32, P2168, DOI 10.1093/eurheartj/ehq467
   Veronese G, 2018, ANATOL J CARDIOL, V19, P279, DOI 10.14744/AnatolJCardiol.2017.8170
   Wang P, 2022, TOXICOL LETT, V370, P42, DOI 10.1016/j.toxlet.2022.09.008
   Wang W, 2022, CELL CYCLE, V21, P1491, DOI 10.1080/15384101.2022.2054245
   Wang XH, 2022, PHARMACEUTICS, V14, DOI 10.3390/pharmaceutics14010016
   Wang YJ, 2020, BIOSCIENCE REP, V40, DOI 10.1042/BSR20193419
   Westermann D, 2007, DIABETES, V56, P1834, DOI 10.2337/db06-1662
   Yang J, 2015, PLOS ONE, V10, DOI 10.1371/journal.pone.0140551
   Yasui K, 2016, TRANSFUSION, V56, P1201, DOI 10.1111/trf.13535
   Yin JX, 2021, THERANOSTICS, V11, P1763, DOI 10.7150/thno.47057
   Zeng Wen-Yu, 2022, Zhongguo Ying Yong Sheng Li Xue Za Zhi, V38, P438, DOI 10.12047/j.cjap.6289.2022.082
   Zhang Y, 2021, AM J PHYSIOL-HEART C, V320, pH1348, DOI 10.1152/ajpheart.00431.2020
   Zhao D, 2022, NAT COMMUN, V13, DOI 10.1038/s41467-022-35305-2
   Zhao J, 2023, ECOTOX ENVIRON SAFE, V257, DOI 10.1016/j.ecoenv.2023.114950
   Zhao Z, 2015, BIOCHEMISTRY-MOSCOW+, V80, P455, DOI 10.1134/S0006297915040094
   Zhou H., 2023, IMMUNOL RES
   Zhu XH, 2017, J EXTRACELL VESICLES, V6, DOI 10.1080/20013078.2017.1324730
NR 129
TC 14
Z9 15
U1 1
U2 15
PU WILEY-V C H VERLAG GMBH
PI WEINHEIM
PA POSTFACH 101161, 69451 WEINHEIM, GERMANY
SN 1613-6810
EI 1613-6829
J9 SMALL
JI Small
PD DEC
PY 2023
VL 19
IS 49
DI 10.1002/smll.202303317
EA AUG 2023
PG 24
WC Chemistry, Multidisciplinary; Chemistry, Physical; Nanoscience &
   Nanotechnology; Materials Science, Multidisciplinary; Physics, Applied;
   Physics, Condensed Matter
WE Science Citation Index Expanded (SCI-EXPANDED)
SC Chemistry; Science & Technology - Other Topics; Materials Science;
   Physics
GA FK6F3
UT WOS:001152003900001
PM 37612820
OA Green Submitted, hybrid
DA 2026-02-11
ER

PT J
AU Ragni, E
   De Luca, P
   Landoni, S
   Valli, F
   Mortati, L
   Palombella, S
   Talò, G
   Moretti, M
   de Girolamo, L
AF Ragni, Enrico
   De Luca, Paola
   Landoni, Simona
   Valli, Federico
   Mortati, Leonardo
   Palombella, Silvia
   Talo, Giuseppe
   Moretti, Matteo
   de Girolamo, Laura
TI High efficiency protocol for platelet derived fibrin gel loaded with
   mesenchymal stromal cells extracellular vesicles
SO REGENERATIVE THERAPY
LA English
DT Article
DE Mesenchymal stromal cells; Extracellular vesicles; Platelet rich plasma;
   Platelet gel; Cartilage; Osteoarthritis
ID KNEE; MICROFRACTURE; DEFECTS
AB Introduction: Extracellular vesicles from mesenchymal stromal cells (MSC-EVs) are potent stimulators of na & iuml;ve cartilage and their injection is studied in clinical trials for cartilage lesions, since often cartilage repaired with conventional approaches is incomplete or less performant leading to joint degeneration. The main pitfall of these innovative approaches is the high EVs dispersion into the joint cavity and consequent low concentration at lesion site. Thus, biological scaffolds for concentration of EVs where needed might be a promising option. This work aimed at producing an enhanced platelet-derived fibrin gel loaded with adipose-derived MSCs (ASCs)-EVs. Methods: EVs' embedment efficiency in platelet gel, their release and incorporation in OA chondrocytes and cartilage explants were monitored by flow cytometry, microfluidic approaches, scansion electron microscopy and real-time quantitative multimodal nonlinear optics imaging. The effect of released EVs was tested in OA chondrocytes by gene expression studies. Results: A protocol ensuring high incorporation EVs efficiency in platelet gels was defined, relying on a one-step modification of the standard procedure used in current clinical practice. Trapped EVs were released continuously for up to 4 weeks and uptaken in pathologic chondrocytes and cartilage explants. The release of the EVs-loaded platelet gel had stronger and synergic anti-inflammatory/matrix remodelling effects with respect to both EVs per se and unloaded gel released products. Conclusions: These results suggest the feasibility of producing a platelet gel loaded with MSC-EVs at high efficiency that can be used as an enhanced tool to foster chondrocyte homeostasis, a key requisite for proper cartilage healing. (c) 2024 The Author(s). Published by Elsevier BV on behalf of The Japanese Society for Regenerative Medicine. This is an open access article under the CC BY-NC-ND license (http://creativecommons.org/ licenses/by-nc-nd/4.0/).
C1 [Ragni, Enrico; De Luca, Paola; Landoni, Simona; de Girolamo, Laura] IRCCS Ist Ortoped Galeazzi, Lab Biotecnol Applicate Ortopedia, Via Cristina Belgioioso 173, I-20157 Milan, Italy.
   [Valli, Federico] IRCCS Ist Ortoped Galeazzi, Chirurg Articolare Sostitutiva & Chirurg Ortoped C, Via Cristina Belgioioso 173, I-20157 Milan, Italy.
   [Mortati, Leonardo] Ist Nazl Ric Metrol INRIM, Str Cacce 91, I-10135 Turin, Italy.
   [Palombella, Silvia; Talo, Giuseppe; Moretti, Matteo] IRCCS Ist Ortoped Galeazzi, Cell & Tissue Engn Lab, Via C Belgioioso 173, I-20157 Milan, Italy.
   [Moretti, Matteo] Ente Osped Cantonale, Labs Translat Res, Regenerat Med Technol Lab, Via Chiesa 5, CH-6500 Bellinzona, Switzerland.
   [Moretti, Matteo] Ente Osped Cantonale, Dept Surg, Serv Orthopaed & Traumatol, Via Tesserete 46, CH-6900 Lugano, Switzerland.
   [Moretti, Matteo] Univ Svizzera Italiana USI, Euler Inst, Fac Biomed Sci, Via Buffi 13, CH-6900 Lugano, Switzerland.
C3 IRCCS Istituto Ortopedico Galeazzi; IRCCS Istituto Ortopedico Galeazzi;
   Istituto Nazionale di Ricerca Metrologica (INRIM); IRCCS Istituto
   Ortopedico Galeazzi; Universita della Svizzera Italiana
RP Ragni, E (corresponding author), IRCCS Ist Ortoped Galeazzi, Lab Biotecnol Applicate Ortopedia, Via Cristina Belgioioso 173, I-20157 Milan, Italy.
EM enrico.ragni@grupposandonato.it; deluca.paola@grupposandonato.it;
   simona.landoni@grupposandonato.it; mail@federicovalli.it;
   l.mortati@inrim.it; silvia.palombella@grupposandonato.it;
   giuseppe.talo@grupposandonato.it; matteo.moretti@grupposandonato.it;
   laura.degirolamo@grupposandonato.it
RI DE LUCA, PAOLA/I-6816-2017; Talò, Giuseppe/K-6361-2016; Ragni,
   Enrico/J-4292-2015; Palombella, Silvia/AAU-2251-2020; Moretti,
   Matteo/AIC-6221-2022; DE GIROLAMO, LAURA/C-6274-2011
OI DE LUCA, PAOLA/0000-0001-9810-8818; Talò, Giuseppe/0000-0003-1976-5073;
   Valli, Federico/0000-0003-4468-7628; Ragni, Enrico/0000-0003-0272-7417;
   Palombella, Silvia/0000-0002-7628-5677; 
FU Italian Ministry of Health, "Ricerca Corrente"
FX The work reported in this publication was funded by the Italian Ministry
   of Health, "Ricerca Corrente". The APC was funded by the Italian
   Ministry of Health, "Ricerca Corrente". Funder has not a specific role
   in the conceptualization, design, data collection, analysis, decision to
   publish, or preparation of the manuscript.
CR Abramson SB, 2004, J RHEUMATOL, V31, P70, DOI 10.1097/BOR.0b013e328349c2b1
   Naqvi JBFAR, 2015, Journal of Clinical & Cellular Immunology, V06, DOI [10.4172/2155-9899.1000362, 10.4172/2155-9899.1000362, DOI 10.4172/2155-9899.1000362]
   [Anonymous], ClinicalTrails
   [Anonymous], CLINICALTRIALS
   Case JM, 2016, SPORTS MED ARTHROSC, V24, P63, DOI 10.1097/JSA.0000000000000113
   Chou CH, 2020, SCI REP-UK, V10, DOI 10.1038/s41598-020-67730-y
   Colombini A, 2022, FRONT MED-LAUSANNE, V9, DOI 10.3389/fmed.2022.992386
   CORDIS, about us
   Cosenza S, 2017, SCI REP-UK, V7, DOI 10.1038/s41598-017-15376-8
   Deschner J, 2006, OSTEOARTHR CARTILAGE, V14, P264, DOI 10.1016/j.joca.2005.09.005
   Endisha H, 2018, JCI INSIGHT, V3, DOI 10.1172/jci.insight.121630
   Flanigan DC, 2010, MED SCI SPORT EXER, V42, P1795, DOI 10.1249/MSS.0b013e3181d9eea0
   Freitag J, 2019, REGEN MED, V14, P213, DOI 10.2217/rme-2018-0161
   Gowler PRW, 2020, PAIN, V161, P61, DOI 10.1097/j.pain.0000000000001694
   Gu YL, 2023, AM J TRANSL RES, V15, P3705
   Hohe J, 2002, MAGN RESON MED, V47, P554, DOI 10.1002/mrm.10097
   Huang HY, 2022, NUCLEIC ACIDS RES, V50, pD222, DOI 10.1093/nar/gkab1079
   Kim YG, 2020, BIOTECHNOL J, V15, DOI 10.1002/biot.202000082
   Koh YG, 2016, ARTHROSCOPY, V32, P97, DOI 10.1016/j.arthro.2015.09.010
   Li JW, 2022, SCI ADV, V8, DOI 10.1126/sciadv.abn8420
   Lim WB, 2022, WORLD J ORTHOP, V13, P212, DOI 10.5312/wjo.v13.i3.212
   Lories RJ, 2011, NAT REV RHEUMATOL, V7, P43, DOI 10.1038/nrrheum.2010.197
   Lu LJ, 2019, STEM CELL RES THER, V10, DOI 10.1186/s13287-019-1248-3
   Ma KG, 2023, INT J BIOL SCI, V19, P675, DOI 10.7150/ijbs.79125
   Matsushita T, 2023, Journal of Joint Surgery and Research, V1, P70, DOI [10.1016/j.jjoisr.2023.02.001, 10.1016/j.jjoisr.2023.02.001]
   Medina J, 2021, CARTILAGE, V13, p1148S, DOI 10.1177/1947603520954503
   Miller RE, 2017, CURR OPIN RHEUMATOL, V29, P110, DOI 10.1097/BOR.0000000000000354
   Mohamed HE, 2020, BLOOD RES, V55, P35, DOI 10.5045/br.2020.55.1.35
   Mortati L, 2020, PHARMACEUTICS, V12, DOI 10.3390/pharmaceutics12080734
   Nagao M, 2017, SCI REP-UK, V7, DOI 10.1038/s41598-017-13417-w
   Nakanishi Y, 2023, J ORTHOP SURG RES, V18, DOI 10.1186/s13018-023-03709-5
   Ng Chiew Yong, 2021, Int J Nanomedicine, V16, P6749, DOI [10.2147/ijn.s327059, 10.2147/IJN.S327059]
   Papalia R, 2016, J BIOL REG HOMEOS AG, V30, P41
   PELLETIER JP, 1991, SEMIN ARTHRITIS RHEU, V20, P12, DOI 10.1016/0049-0172(91)90024-T
   Pereira RC, 2013, TISSUE ENG PT A, V19, P1476, DOI [10.1089/ten.TEA.2012.0225, 10.1089/ten.tea.2012.0225]
   Pergoli L, 2017, PART FIBRE TOXICOL, V14, DOI 10.1186/s12989-017-0214-4
   Planat-Benard V, 2021, FRONT IMMUNOL, V12, DOI 10.3389/fimmu.2021.626755
   Ragni E, 2022, BIOLOGY-BASEL, V11, DOI 10.3390/biology11111632
   Ragni E, 2021, STEM CELL TRANSL MED, V10, P1044, DOI 10.1002/sctm.20-0390
   Ragni E, 2020, CELLS-BASEL, V9, DOI 10.3390/cells9051180
   Ragni E, 2020, STEM CELL RES THER, V11, DOI 10.1186/s13287-020-01677-9
   Ragni E, 2020, INT J MOL SCI, V21, DOI 10.3390/ijms21051582
   Solanki Ketansinh, 2021, J Clin Orthop Trauma, V22, P101602, DOI [10.1016/j.jcot.2021.101602, 10.1016/j.jcot.2021.101602]
   Szklarczyk D, 2023, NUCLEIC ACIDS RES, V51, pD638, DOI [10.1093/nar/gkac1000, 10.1093/nar/gky1131]
   To K, 2020, FRONT BIOENG BIOTECH, V8, DOI 10.3389/fbioe.2020.00580
   van der Kraan Peter M, 2018, J Bone Metab, V25, P65, DOI [10.11005/jbm.2018.25.2.65, 10.11005/jbm.2018.25.2.65]
   VANBEUNINGEN HM, 1994, LAB INVEST, V71, P279
   Widuchowski W, 2008, ACTA CHIR ORTHOP TR, V75, P382
   Xie XT, 2014, ARTHRITIS RES THER, V16, DOI 10.1186/ar4493
   Xu J, 2021, J ORTHOP SURG RES, V16, DOI 10.1186/s13018-021-02378-6
   Xu SJ, 2019, CELLS-BASEL, V8, DOI 10.3390/cells8101140
   Yamamoto K, 2021, CALCIFIED TISSUE INT, V109, P277, DOI 10.1007/s00223-020-00739-7
   Yamashita Y, 2016, Journal of oral tissue engineering, V14, P83, DOI [10.11223/jarde.14.83, 10.11223/jarde.14.83]
   Yang ZH, 2022, FRONT ENDOCRINOL, V13, DOI 10.3389/fendo.2022.1040526
   Zumstein MA, 2012, CURR PHARM BIOTECHNO, V13, P1196
NR 55
TC 2
Z9 2
U1 0
U2 2
PU ELSEVIER
PI AMSTERDAM
PA RADARWEG 29, 1043 NX AMSTERDAM, NETHERLANDS
SN 2352-3204
J9 REGEN THER
JI Regen. Ther.
PD JUN
PY 2024
VL 26
BP 442
EP 457
DI 10.1016/j.reth.2024.06.020
EA JUL 2024
PG 16
WC Cell & Tissue Engineering; Engineering, Biomedical
WE Science Citation Index Expanded (SCI-EXPANDED)
SC Cell Biology; Engineering
GA YH6H0
UT WOS:001267631200001
PM 39070124
OA Green Submitted, gold
DA 2026-02-11
ER

PT J
AU Abd-elwahab, SA
   Khamis, NH
   Rifaai, RA
   El-Tahawy, NFG
   Ibrahim, RA
AF Abd-elwahab, Soha Abd-elkawy
   Khamis, Noura Hassan
   Rifaai, Rehab Ahmed
   El-Tahawy, Nashwa Fathy Gamal
   Ibrahim, Randa Ahmed
TI Mesenchymal-Stem Cell-Derived Conditioned Media Versus Exosomes in the
   Treatment of Rat Model of Polycystic Ovary: An Attempt to Understand the
   Underlying Mechanisms (Biochemical and Histological Study)
SO MICROSCOPY AND MICROANALYSIS
LA English
DT Article
DE AMPK; conditioned media; exosomes; insulin resistance; mesenchymal stem
   cell; polycystic ovary
ID LETROZOLE; CANCER; DEATH
AB Polycystic ovary syndrome (PCOS) is one of the most common endocrine and reproductive disorders throughout female reproductive age. Cell free therapy [conditioned media (CM) & exosomes (EXO)] is a promising approach in regenerative medicine. This study aimed to compare between the therapeutic effects of stem cell-derived CM and exosomes on induced animal model of polycystic ovary. Polycystic ovary (PCO) was induced in female rats (3-4 weeks old, weighing 70-80 g) by letrozole with a dose of 1 mg/kg/day dissolved in carboxymethylcellulose 1% orally once daily for 5 weeks. Animals were divided into four groups: control group, PCO group, EXO-treated group, and CM-treated group. Serum levels of testosterone hormone, leutinizing hormone, follicle stimulatimg hormone, and insulin hormone were estimated. Immunohistochemistry using anti-P53, anti-AMP-dependent protein kinase antibodies were done. Six rats/group were used for matting with adult male rats for testing fertility. The results showed that CM had significant superior therapeutic effects on exosomes in restoring the normal histological architecture of the ovary and fertility. In summary, cell free treatment is a safe approach for tissue regeneration. Stem cell-derived CM was more effective than exosomes in restoring normal histological structure of the ovaries and fertility in animal models of polycystic ovary.
C1 [Abd-elwahab, Soha Abd-elkawy; Khamis, Noura Hassan; Rifaai, Rehab Ahmed; El-Tahawy, Nashwa Fathy Gamal; Ibrahim, Randa Ahmed] Minia Univ, Fac Med, Histol & Cell Ciol Dept, Aswan Agr Rd, Cairo 61519, Egypt.
C3 Egyptian Knowledge Bank (EKB); Minia University
RP Khamis, NH (corresponding author), Minia Univ, Fac Med, Histol & Cell Ciol Dept, Aswan Agr Rd, Cairo 61519, Egypt.
EM nora.hassan@mu.edu.eg
RI El-Tahawy, Nashwa/MVV-4050-2025
OI El-Tahawy, Nashwa/0000-0003-2660-9909
CR 2021, Al-Azhar Medical Journal, V50, P3055, DOI [10.21608/amj.2021.196448, 10.21608/AMJ.2021.196448, DOI 10.21608/AMJ.2021.196448, 10.21608/amj.2021.196448]
   Abdelwahab S, 2021, J CELL PHYSIOL, V236, P440, DOI 10.1002/jcp.29872
   AGEMATSU Y, 1983, EXP ANIM TOKYO, V32, P209, DOI 10.1538/expanim1978.32.4_209
   Ahmed-Sorour H, 2017, Egyptian Journal of Histology, V40, P427, DOI 10.21608/ejh.2017.5685
   Ammar HI, 2015, STEM CELL RES THER, V6, DOI 10.1186/s13287-015-0142-x
   Atef MM, 2019, ARCH BIOCHEM BIOPHYS, V671, P245, DOI 10.1016/j.abb.2019.06.009
   Attia GM, 2019, FOLIA BIOL-KRAKOW, V67, P25, DOI 10.3409/fb_67-1.03
   Barreca MM, 2020, CELLS-BASEL, V9, DOI 10.3390/cells9051163
   Chen MH, 2020, CARDIOL RES PRACT, V2020, DOI 10.1155/2020/4028635
   Cheng LS, 2022, NAT REV DRUG DISCOV, V21, P379, DOI 10.1038/s41573-022-00410-w
   Chugh RM, 2021, INT J MOL SCI, V22, DOI 10.3390/ijms22179184
   Chugh RM, 2021, STEM CELL RES THER, V12, DOI 10.1186/s13287-021-02472-w
   De Gregorio C, 2020, STEM CELL RES THER, V11, DOI 10.1186/s13287-020-01680-0
   Ding CY, 2020, MOL THER-NUCL ACIDS, V21, P37, DOI 10.1016/j.omtn.2020.05.013
   Ding CY, 2018, STEM CELL RES THER, V9, DOI 10.1186/s13287-018-0781-9
   Ekambaram G, 2017, J CLIN DIAGN RES, V11, pAC5, DOI 10.7860/JCDR/2017/23977.9148
   Falahatian S, 2022, J OVARIAN RES, V15, DOI 10.1186/s13048-021-00926-6
   Faruk E., 2018, STEM CELL RES THER, V8
   Glueck CJ, 2019, METABOLISM, V92, P108, DOI 10.1016/j.metabol.2018.11.002
   Haslan MA, 2021, BMC COMPLEMENT MED, V21, DOI 10.1186/s12906-021-03452-6
   Jafarzadeh H, 2018, J CELL BIOCHEM, V119, P10365, DOI 10.1002/jcb.27380
   Kamal DAM, 2022, ANTIOXIDANTS-BASEL, V11, DOI 10.3390/antiox11101879
   Kim KS, 2021, DIABETES METAB J, V45, P260, DOI 10.4093/dmj.2019.0191
   Lee YH, 2020, INT J MOL SCI, V21, DOI 10.3390/ijms21041541
   Li YY, 2020, APPL SCI-BASEL, V10, DOI 10.3390/app10103598
   LOWRY OH, 1951, J BIOL CHEM, V193, P265
   Marouf BH, 2022, J INFLAMM RES, V15, P5185, DOI 10.2147/JIR.S379725
   Mohr A, 2018, CANCER LETT, V414, P239, DOI 10.1016/j.canlet.2017.11.025
   Morales-Kastresana A, 2017, METHODS MOL BIOL, V1545, P215, DOI 10.1007/978-1-4939-6728-5_16
   Muhammad SA, 2019, BIOFACTORS, V45, P880, DOI 10.1002/biof.1563
   Okoshi R, 2008, J BIOL CHEM, V283, P3979, DOI 10.1074/jbc.M705232200
   Olaniyi KS, 2021, TOXICOL APPL PHARM, V411, DOI 10.1016/j.taap.2020.115381
   Pan Y, 2022, AM J PHYSIOL-GASTR L, V322, pG397, DOI 10.1152/ajpgi.00054.2021
   Park H-S., 2021, FERTIL STERIL, V116, DOI [10.1016/j.fertnstert.2021.07.336, DOI 10.1016/J.FERTNSTERT.2021.07.336]
   Pawitan JA, 2014, BIOMED RES INT, V2014, DOI 10.1155/2014/965849
   Priebe A, 2011, GYNECOL ONCOL, V122, P389, DOI 10.1016/j.ygyno.2011.04.024
   Purushothaman A, 2019, METHODS MOL BIOL, V1952, P233, DOI 10.1007/978-1-4939-9133-4_19
   Rajan RK, 2017, PHARM BIOL, V55, P242, DOI 10.1080/13880209.2016.1258425
   Rong XL, 2019, STEM CELL RES THER, V10, DOI 10.1186/s13287-019-1204-2
   Rostamtabar M, 2021, J CELL PHYSIOL, V236, P824, DOI 10.1002/jcp.29912
   Samaeekia R, 2018, INVEST OPHTH VIS SCI, V59, P5194, DOI 10.1167/iovs.18-24803
   Seo Y, 2019, STEM CELLS INT, V2019, DOI 10.1155/2019/5126156
   Sun B, 2019, STEM CELL RES THER, V10, DOI 10.1186/s13287-019-1442-3
   Suvarna K.S., 2018, Bancroft's Theory and Practice of Histological Techniques E-Book, DOI DOI 10.1016/C2015-0-00143-5
   Tokhanbigli S, 2019, MOL BIOL RES COMMUN, V8, P79, DOI 10.22099/mbrc.2019.33346.1397
   Vizoso FJ, 2017, INT J MOL SCI, V18, DOI 10.3390/ijms18091852
   Wang MX, 2020, MED SCI MONITOR, V26, DOI 10.12659/MSM.922136
   Wood JR, 2007, J CLIN ENDOCR METAB, V92, P705, DOI 10.1210/jc.2006-2123
   Yang H, 2018, FRONT PHARMACOL, V9, DOI 10.3389/fphar.2018.01325
   Yang M, 2022, GENOMICS, V114, DOI 10.1016/j.ygeno.2022.110319
   Zhao YH, 2019, ARTIF CELL NANOMED B, V47, P3804, DOI 10.1080/21691401.2019.1669619
   Zheng JR, 2018, MOL MED REP, V17, P7701, DOI 10.3892/mmr.2018.8848
NR 52
TC 9
Z9 9
U1 1
U2 13
PU OXFORD UNIV PRESS
PI OXFORD
PA GREAT CLARENDON ST, OXFORD OX2 6DP, ENGLAND
SN 1431-9276
EI 1435-8115
J9 MICROSC MICROANAL
JI Microsc. microanal.
PD JUN 9
PY 2023
VL 29
IS 3
BP 1244
EP 1257
DI 10.1093/micmic/ozad046
EA APR 2023
PG 14
WC Materials Science, Multidisciplinary; Microscopy
WE Science Citation Index Expanded (SCI-EXPANDED)
SC Materials Science; Microscopy
GA I8JK0
UT WOS:000971470100001
PM 37749691
DA 2026-02-11
ER

PT J
AU Hao, XY
   Guo, Y
   Yu, XY
   He, L
   He, YC
   Shu, MG
AF Hao, Xiaoyan
   Guo, Yuan
   Yu, Xueyuan
   He, Lin
   He, Youcheng
   Shu, Maoguo
TI Exosomes from adipose-derived stem cells overexpressing microRNA-671-3p
   promote fat graft angiogenesis and adipogenic differentiation
SO TISSUE & CELL
LA English
DT Article
DE Adipose-derived stem cell; Exosome; MiR-671-3p; Graft angiogenesis;
   Adipogenic differentiation
ID ADSCS
AB Exosomes from adipose-derived stem cells (ADSCs) have been demonstrated to benefit angiogenesis, wound healing, and fat grafting. Small noncoding RNAs such as microRNA (miRNA) and circular RNA play critical roles in mediating the function of ADSCs-derived exosomes. However, the underlying mechanisms have not been fully elucidated. In this study, we investigated the function and mechanism of human ADSCs-derived exosomes (hADSCs-Exo) in promoting fat graft angiogenesis and adipogenic differentiation. hADSCs-Exo were isolated and identified, and treatment with hADSCs-Exo enhanced fat graft angiogenesis and adipogenic differentiation in a mouse fat graft implantation model. We found that hADSCs-Exo overexpressed miR-671-3p and promoted human umbilical vein endothelial cell (HUVEC) proliferation, migration, and invasion. Bioinformatics analysis and luciferase reporter assay validated that TMEM127 is a direct target of miR-671-3p. Rescue experiments demonstrated that TMEM127 overexpression partially antagonized the function of hADSCs-Exo in vitro, such as suppressing HUVEC cell proliferation, migration, and invasion. Moreover, TMEM127 overexpression abrogated the function of hADSCs-Exo on fat graft angiogenesis and adipogenic differentiation. Taken together, our findings demonstrate that miR-671-3p-overexpressing exosomes from ADSC promote fat graft angiogenesis and adipogenic differentiation, which highlights the potential of targeting the ADSC-Exosomes-miR-671-3p/TMEM127 axis to improve outcome of fat graft and tissue engineering regenerative medicine.
C1 [Hao, Xiaoyan; Guo, Yuan; Yu, Xueyuan; He, Lin; He, Youcheng; Shu, Maoguo] Xi An Jiao Tong Univ, Dept Plast Aesthet & Maxillofacial Surg, Affiliated Hosp 1, 277 Yanta West Rd, Xian 710061, Shaanxi, Peoples R China.
C3 Xi'an Jiaotong University
RP Shu, MG (corresponding author), Xi An Jiao Tong Univ, Dept Thorac Surg, Affiliated Hosp 1, 277 Yanta West Rd, Xian 710061, Shaanxi, Peoples R China.
EM shumaoguo0301@126.com
FU Natural Science Basic Research Plan in Shaanxi Province of China
   [2020JQ-534]
FX This work was financially supported by the Natural Science Basic
   Research Plan in Shaanxi Province of China (Program No. 2020JQ-534).
CR An Y, 2019, SCI REP-UK, V9, DOI 10.1038/s41598-019-49339-y
   Bergers G, 2003, NAT REV CANCER, V3, P401, DOI 10.1038/nrc1093
   Bonilauri B, 2021, STEM CELLS INT, V2021, DOI 10.1155/2021/3168428
   Chen KX, 2022, STEM CELLS INT, V2022, DOI 10.1155/2022/5014895
   Chen RX, 2018, BIOSCIENCE REP, V38, DOI 10.1042/BSR20171208
   Deng YL, 2018, HUM MOL GENET, V27, P1794, DOI 10.1093/hmg/ddy095
   Eto H, 2012, PLAST RECONSTR SURG, V129, P1081, DOI 10.1097/PRS.0b013e31824a2b19
   Gong M, 2017, ONCOTARGET, V8, P45200, DOI 10.18632/oncotarget.16778
   Han YD, 2018, BIOCHEM BIOPH RES CO, V497, P305, DOI 10.1016/j.bbrc.2018.02.076
   Lei Q, 2017, THERANOSTICS, V7, P2673, DOI 10.7150/thno.18915
   Li ZY, 2019, MOL MED REP, V20, P3149, DOI 10.3892/mmr.2019.10563
   Lu GF, 2018, ONCOTARGETS THER, V11, P6217, DOI 10.2147/OTT.S177325
   Luo QC, 2017, CELL PHYSIOL BIOCHEM, V44, P2105, DOI 10.1159/000485949
   Nardelli C, 2017, J OBES, V2017, DOI 10.1155/2017/6754734
   Pi L, 2022, REGEN MED, V17, P627, DOI 10.2217/rme-2021-0170
   Preisner F, 2018, STEM CELL REV REP, V14, P125, DOI 10.1007/s12015-017-9772-y
   Qin Y, 2014, HUM MOL GENET, V23, P2428, DOI 10.1093/hmg/ddt638
   Qiu H, 2020, J COSMET DERMATOL-US, V19, P574, DOI 10.1111/jocd.13215
   Shang Y, 2020, MOL THER-NUCL ACIDS, V19, P951, DOI 10.1016/j.omtn.2019.10.049
   Shi RF, 2020, AM J PHYSIOL-CELL PH, V318, pC848, DOI 10.1152/ajpcell.00041.2020
   Shukla L, 2020, FRONT PHARMACOL, V11, DOI 10.3389/fphar.2020.00158
   Srikantan S, 2019, NAT COMMUN, V10, DOI 10.1038/s41467-019-12661-0
   Tonini T, 2003, ONCOGENE, V22, P6549, DOI 10.1038/sj.onc.1206816
   Vizoso FJ, 2017, INT J MOL SCI, V18, DOI 10.3390/ijms18091852
   Walker TJ, 2024, ELIFE, V12, DOI [10.7554/eLife.89100, 10.7554/eLife.89100.3.sa1, 10.7554/eLife.89100.3.sa2, 10.7554/eLife.89100.3.sa3]
   Xiong JC, 2020, STEM CELLS INT, V2020, DOI 10.1155/2020/5293850
   Yao L, 2010, JAMA-J AM MED ASSOC, V304, P2611, DOI 10.1001/jama.2010.1830
   Zhang X, 2021, STEM CELL RES THER, V12, DOI 10.1186/s13287-021-02475-7
NR 28
TC 3
Z9 3
U1 2
U2 5
PU CHURCHILL LIVINGSTONE
PI EDINBURGH
PA JOURNAL PRODUCTION DEPT, ROBERT STEVENSON HOUSE, 1-3 BAXTERS PLACE,
   LEITH WALK, EDINBURGH EH1 3AF, MIDLOTHIAN, SCOTLAND
SN 0040-8166
J9 TISSUE CELL
JI Tissue Cell
PD DEC
PY 2024
VL 91
AR 102575
DI 10.1016/j.tice.2024.102575
EA OCT 2024
PG 9
WC Anatomy & Morphology; Cell Biology
WE Science Citation Index Expanded (SCI-EXPANDED)
SC Anatomy & Morphology; Cell Biology
GA J1S9W
UT WOS:001334951000001
PM 39388928
DA 2026-02-11
ER

PT J
AU Yavuz, B
   Yildiz, APZ
   Abamor, ES
   Darici, H
   Allahverdiyev, AM
AF Yavuz, Burcak
   Yildiz, Asli Pinar Zorba
   Abamor, Emrah Sefik
   Darici, Hakan
   Allahverdiyev, Adil M.
TI Neuroprotective Effects of Wharton Jelly Stem Cell-Derived Exosomes
   Developed as Nano-Drug Delivery System in 6-OHDA-Induced Neurotoxicity
   in 2D and 3D Neuronal Cell Line
SO REGENERATIVE ENGINEERING AND TRANSLATIONAL MEDICINE
LA English
DT Article
DE Regenerative medicine; Exosome; Wharton jelly stem cell; Drug delivery
   system; 3D cell culture; Neuroprotective effects
ID PARKINSONS-DISEASE; IN-VITRO; BRAIN; MECHANISMS; VESICLES; THERAPY;
   TUBULIN
AB PurposeThe underlying mechanism of today's neurodegenerative diseases is disordered due to neuronal damage and very limited neuronal regeneration. Formulations that can be developed against the factors that cause damage must have a neuroprotective effect. Particularly, formulations that can be developed in nanoscales may play a key role in central nervous system diseases. This article aimed to investigate the neuroprotective activity of dopamine-loaded exosomes in which exosomes derived from Wharton jelly stem cells (WJ-MSCs) are used as carrier systems in 2D and 3D cell cultures induced in cell damage.Materials and MethodsThis study created 2D and 3D cell cultures with a bioprinter in the dopaminergic neuroblastoma cell line (SH-SY5Y). Cell lines were damaged with 6-OHDA. The neuroprotective effect of dopamine-loaded exosomes was investigated by Live&Dead analysis and immunostaining.ResultsThe findings showed that dopamine-loaded exosomes protected against 6-OHDA-induced neurotoxicity in both cultures. The increase in the number of viable cells in the 6-OHDA administered groups proved the neuroprotective effect.ConclusionWe predict that the carrier systems developed with exosomes obtained from Wharton jelly stem cells will be a light of hope in the treatment of neurodegenerative diseases, considering both their size and their contribution to regeneration.Lay SummaryEspecially in neurodegenerative diseases, it is very important to be able to protect and regenerate neurons. Wharton jelly stem cell-based exosomes are known to have many properties, including other wound healing activities. In addition, considering both the structure and size of exosomes, its development as a drug delivery system is promising.
C1 [Yavuz, Burcak] Altinbas Univ, Vocat Sch Hlth Serv, Istanbul, Turkiye.
   [Yavuz, Burcak; Yildiz, Asli Pinar Zorba; Abamor, Emrah Sefik] Yildiz Tech Univ, Chem & Met Engn Fac, Dept Bioengn, Istanbul, Turkiye.
   [Yildiz, Asli Pinar Zorba] Istinye Univ, Vocat Sch Hlth Serv, Istanbul, Turkiye.
   [Darici, Hakan] Istinye Univ, Fac Med, Dept Histol & Embryol, Istanbul, Turkiye.
   [Allahverdiyev, Adil M.] V Akhundov Natl Sci Res Med Prophylact Inst, Baku, Azerbaijan.
C3 Altinbas University; Yildiz Technical University; Istinye University;
   Istinye University
RP Yavuz, B (corresponding author), Altinbas Univ, Vocat Sch Hlth Serv, Istanbul, Turkiye.; Yavuz, B (corresponding author), Yildiz Tech Univ, Chem & Met Engn Fac, Dept Bioengn, Istanbul, Turkiye.
EM burcak.yavuz@altinbas.edu.tr
RI DARICI, Hakan/AAG-4316-2019; Yavuz, Burçak/AGZ-0259-2022; Allahverdiyev,
   Adil M/ISU-9244-2023; Zorba Yildiz, Asli Pinar/L-6429-2018
OI DARICI, Hakan/0000-0001-9393-554X; Yavuz, Burçak/0000-0002-3555-4850;
   Allahverdiyev, Adil M/0000-0002-7031-5986; Zorba Yildiz, Asli
   Pinar/0000-0001-6854-9890
FU Yildiz Technical University Scientific Research Projects Coordination
   Department (YTU BAP) [TSA-2021-4713]
FX This work was supported by the Yildiz Technical University Scientific
   Research Projects Coordination Department (YTU BAP, Project Number:
   TSA-2021-4713), respectively
CR Abeliovich A, 2006, J NEUROCHEM, V99, P1062, DOI 10.1111/j.1471-4159.2006.04102.x
   Achilli TM, 2012, TISSUE ENG PART C-ME, V18, P302, DOI [10.1089/ten.tec.2011.0478, 10.1089/ten.TEC.2011.0478]
   Ahmad Z, 2014, RSC ADV, V4, P17028, DOI 10.1039/c3ra47370h
   Arganda-Carreras I, 2017, BIOINFORMATICS, V33, P2424, DOI 10.1093/bioinformatics/btx180
   Avwenagha O, 2003, J NEUROCYTOL, V32, P1077, DOI 10.1023/B:NEUR.0000021903.24849.6c
   Baptista PM, 2011, HEPATOLOGY, V53, P604, DOI 10.1002/hep.24067
   Cao XY, 2017, NEUROSCI LETT, V644, P94, DOI 10.1016/j.neulet.2017.02.045
   Chen HX, 2020, CELL DEATH DIS, V11, DOI 10.1038/s41419-020-2473-5
   Cheung YT, 2009, NEUROTOXICOLOGY, V30, P127, DOI 10.1016/j.neuro.2008.11.001
   Darici H., 2021, J STEM CELLS, P159
   Di Giovanni S, 2009, EXPERT OPIN THER TAR, V13, P1387, DOI 10.1517/14728220903307517
   Frantz C, 2010, J CELL SCI, V123, P4195, DOI 10.1242/jcs.023820
   Gillardon F, 2009, J NEUROCHEM, V110, P1514, DOI 10.1111/j.1471-4159.2009.06235.x
   Guo SH, 2005, FREE RADICAL BIO MED, V39, P682, DOI 10.1016/j.freeradbiomed.2005.04.022
   Han DJ, 2015, CELL BIOCHEM BIOPHYS, V71, P1341, DOI 10.1007/s12013-014-0354-1
   Haney MJ, 2015, J CONTROL RELEASE, V207, P18, DOI 10.1016/j.jconrel.2015.03.033
   Imaninezhad M, 2019, BIOCONJUGATE CHEM, V30, P34, DOI 10.1021/acs.bioconjchem.8b00596
   Ingato D, 2016, J CONTROL RELEASE, V241, P174, DOI 10.1016/j.jconrel.2016.09.016
   Irmak DK, 2020, AGING DIS, V11, P1174, DOI 10.14336/AD.2020.0608
   Jan AT, 2017, FRONT AGING NEUROSCI, V9, DOI 10.3389/fnagi.2017.00317
   JOHNSTONE RM, 1987, J BIOL CHEM, V262, P9412
   Kalani A, 2014, LIFE SCI, V107, P1, DOI 10.1016/j.lfs.2014.04.018
   Kalani A, 2014, MOL NEUROBIOL, V49, P590, DOI 10.1007/s12035-013-8544-1
   Karthivashan G, 2018, DRUG DELIV, V25, P307, DOI 10.1080/10717544.2018.1428243
   Kelava I, 2016, DEV BIOL, V420, P199, DOI 10.1016/j.ydbio.2016.06.037
   Kim Y, 2019, JOVE-J VIS EXP, DOI 10.3791/59297
   Kooijmans SAA, 2012, INT J NANOMED, V7, P1525, DOI 10.2147/IJN.S29661
   Kovacs GG, 2016, INT J MOL SCI, V17, DOI 10.3390/ijms17020189
   Li S, 2019, CELL BIOSCI, V9, DOI 10.1186/s13578-018-0263-x
   Lin J, 2015, THESCIENTIFICWORLDJO, V2015, DOI [10.1155/2015/657086, 10.1155/2015/657086, DOI 10.1155/2015/657086]
   Liu K, 2011, ANNU REV NEUROSCI, V34, P131, DOI 10.1146/annurev-neuro-061010-113723
   Maitre L, 2018, BMJ OPEN, V8, DOI 10.1136/bmjopen-2017-021311
   Mulcahy LA, 2014, J EXTRACELL VESICLES, V3, DOI 10.3402/jev.v3.24641
   Othman SA, 2021, POLYM BULL, V78, P6115, DOI 10.1007/s00289-020-03421-y
   Peira E, 2003, J DRUG TARGET, V11, P19, DOI 10.1080/1061186031000086108
   Podolak I, 2010, PHYTOCHEM REV, V9, P425, DOI 10.1007/s11101-010-9183-z
   Popa-Wagner A, 2020, NEURAL REGEN RES, V15, P394, DOI 10.4103/1673-5374.266045
   Qing LM, 2018, NEUROREHAB NEURAL RE, V32, P765, DOI 10.1177/1545968318798955
   Qu MK, 2018, J CONTROL RELEASE, V287, P156, DOI 10.1016/j.jconrel.2018.08.035
   Ran N, 2020, BIOMATERIALS, V236, DOI 10.1016/j.biomaterials.2020.119826
   Rao SS, 2006, AM FAM PHYSICIAN, V74, P2046
   Sabnis R.W., 2010, Handbook of Biological Dyes and Stains: Synthesisand Industrial Applications, DOI [10.1002/9780470586242, DOI 10.1002/9780470586242]
   Saeedi S, 2019, TRANSL PSYCHIAT, V9, DOI 10.1038/s41398-019-0459-9
   Schmidt JJ, 2008, J BIOMED MATER RES A, V87A, P1113, DOI 10.1002/jbm.a.32287
   Schwab ME, 2014, CURR OPIN NEUROBIOL, V27, P53, DOI 10.1016/j.conb.2014.02.011
   Shamim IA, ADV EXP MED BIOL
   Tedeschi A, 2017, CURR OPIN NEUROBIOL, V42, P118, DOI 10.1016/j.conb.2016.12.005
   Vaccari JPD, 2016, J NEUROCHEM, V136, P39, DOI 10.1111/jnc.13036
   Vilaça-Faria H, 2019, CELLS-BASEL, V8, DOI 10.3390/cells8020118
   Völkner M, 2016, STEM CELL REP, V6, P525, DOI 10.1016/j.stemcr.2016.03.001
   Wu HJ, 2018, CELL STEM CELL, V23, P869, DOI 10.1016/j.stem.2018.10.010
   Yang TZ, 2015, PHARM RES-DORDR, V32, P2003, DOI 10.1007/s11095-014-1593-y
   Yavuz B, 2022, JOVE-J VIS EXP, DOI 10.3791/63624
   Yildiz APZ, 2022, JOVE-J VIS EXP, DOI 10.3791/63622
   Yuan ZQ, 2017, J EXTRACELL VESICLES, V6, DOI 10.1080/20013078.2017.1265291
NR 55
TC 4
Z9 4
U1 1
U2 8
PU SPRINGER HEIDELBERG
PI HEIDELBERG
PA TIERGARTENSTRASSE 17, D-69121 HEIDELBERG, GERMANY
SN 2364-4133
EI 2364-4141
J9 REGEN ENG TRANSL MED
JI Regen. Eng. Transl. Med.
PD JUN
PY 2024
VL 10
IS 2
BP 243
EP 252
DI 10.1007/s40883-023-00322-0
EA NOV 2023
PG 10
WC Engineering, Biomedical
WE Emerging Sources Citation Index (ESCI)
SC Engineering
GA XW7R8
UT WOS:001102567700001
DA 2026-02-11
ER

PT J
AU Rasti, M
   Parniaei, AH
   Dehghani, L
   Esfahani, SN
   Mirhendi, H
   Yazdani, V
   Zavareh, VA
AF Rasti, Mehdi
   Parniaei, Amir Hossein
   Dehghani, Leila
   Esfahani, Salar Nasr
   Mirhendi, Hossein
   Yazdani, Vida
   Zavareh, Vajihe Azimian
TI Enhancing the wound healing process through local injection of exosomes
   derived from blood serum: An in vitro and in vivo assessment
SO REGENERATIVE THERAPY
LA English
DT Article
DE Exosome; Wound healing; Skin regeneration; Human blood-serum
ID MESENCHYMAL STEM-CELLS; CURRENT KNOWLEDGE; GROWTH-FACTORS; ANGIOGENESIS
AB Introduction: The skin plays a crucial role as a protective barrier against external factors, but disruptions to its integrity can lead to wound formation and hinder the natural healing process. Scar formation and delayed wound healing present significant challenges in skin injury treatment. While alternative approaches such as skin substitutes and tissue engineering exist, they are often limited in accessibility and cost. Exosomes have emerged as a potential solution for wound healing due to their regenerative properties. Methods: In this study, exosomes were isolated from human blood serum using a kit. The exosomes were characterized, and their effects on cell migration were assessed in vitro. Additionally, the wound healing capacity of exosomes was evaluated in vivo using a rat full-thickness wound model. Results: Our in vitro findings revealed that exosomes significantly promoted cell migration. In vivo experiments demonstrated that the injection of exosomes at different areas of the wound accelerated the wound healing process, resulting in wound closure, collagen synthesis, vessel formation, and angiogenesis in the wound area. These results suggest that exosomes have a promising therapeutic potential for expediting wound healing and minimizing scar formation. Conclusions: The findings of this study highlight the potential of exosomes as a novel approach for enhancing wound healing. Exosomes showed positive effects on both cell migration and wound closure in in vitro and in vivo studies, suggesting their potential use as a regenerative therapy for skin injuries. Further research is needed to fully understand the mechanisms underlying the beneficial effects of exosomes on wound healing and to optimize their application in clinical settings. (c) 2024 The Author(s). Published by Elsevier BV on behalf of The Japanese Society for Regenerative Medicine. This is an open access article under the CC BY-NC-ND license (http://creativecommons.org/ licenses/by-nc-nd/4.0/).
C1 [Dehghani, Leila] Isfahan Univ Med Sci, Sch Med, Dept Plast & Reconstruct Surg, Esfahan, Iran.
   [Esfahani, Salar Nasr] Shahid Beheshti Univ Med Sci, Sch Adv Technol Med, Dept Tissue Engn & Appl Cell Sci, Tehran, Iran.
   [Mirhendi, Hossein] Isfahan Univ Med Sci, Sch Med, Dept Pathol, Esfahan, Iran.
   [Yazdani, Vida] Isfahan Univ Med Sci, Sch Med, Dept Med Parasitol & Mycol, Esfahan, Iran.
   [Zavareh, Vajihe Azimian] Isfahan Univ Med Sci, Infect Dis & Trop Med Res Ctr, Esfahan, Iran.
   [Zavareh, Vajihe Azimian] Univ Isfahan, Fac Biol Sci & Technol, Dept Plant & Anim Biol, Esfahan, Iran.
   [Zavareh, Vajihe Azimian] Isfahan Univ Med Sci, Core Res Facil, Esfahan, Iran.
C3 Isfahan University of Medical Sciences; Shahid Beheshti University
   Medical Sciences; Isfahan University of Medical Sciences; Isfahan
   University of Medical Sciences; Isfahan University of Medical Sciences;
   University of Isfahan; Isfahan University of Medical Sciences
RP Zavareh, VA (corresponding author), Univ Isfahan, Fac Biol Sci & Technol, Dept Plant & Anim Biol, Esfahan, Iran.
EM rasti@med.mui.ac.ir; amirparnia@gmail.com; L_dehghani2002@yahoo.com;
   salarnasr@yahoo.com; s.h.mirhendi@gmail.com; vidayazdani1991@gmail.com;
   v.azimian@bio.ui.ac.ir
RI ; Rasti, Mehdi/KBP-8534-2024
OI Azimian Zavareh, Vajihe/0000-0001-6235-9180; 
FU Isfahan University of Medical Sci-ences, Isfahan, Iran [3401356]
FX Acknowledgement This study was granted by Isfahan University of
   Medical Sci-ences, Isfahan, Iran (Grant No 3401356) .
CR Barrientos S, 2008, WOUND REPAIR REGEN, V16, P585, DOI 10.1111/j.1524-475X.2008.00410.x
   Chen C, 2023, MATER TODAY BIO, V19, DOI 10.1016/j.mtbio.2023.100608
   Chen LS, 2021, CELL BIOL INT, V45, P1976, DOI 10.1002/cbin.11627
   Dalirfardouei R, 2019, J TISSUE ENG REGEN M, V13, P555, DOI 10.1002/term.2799
   Dong J, 2023, FRONT ENDOCRINOL, V14, DOI 10.3389/fendo.2023.1146991
   Fang S, 2016, STEM CELL TRANSL MED, V5, P1425, DOI 10.5966/sctm.2015-0367
   Geiger A, 2015, BIOCHEM BIOPH RES CO, V467, P303, DOI 10.1016/j.bbrc.2015.09.166
   He XN, 2019, STEM CELLS INT, V2019, DOI 10.1155/2019/7132708
   Hu Y, 2018, THERANOSTICS, V8, P169, DOI 10.7150/thno.21234
   Karina K, 2021, BIOMED RES THER, V8, P4316, DOI 10.15419/bmrat.v8i4.670
   Kim H, 2019, ADV SCI, V6, DOI 10.1002/advs.201900513
   Li B, 2020, MOL THER-NUCL ACIDS, V19, P814, DOI 10.1016/j.omtn.2019.11.034
   Li J, 2003, MICROSC RES TECHNIQ, V60, P107, DOI 10.1002/jemt.10249
   Li X, 2016, EBIOMEDICINE, V8, P72, DOI 10.1016/j.ebiom.2016.04.030
   Liang XL, 2016, J CELL SCI, V129, P2182, DOI 10.1242/jcs.170373
   Liu JW, 2021, STEM CELL REV REP, V17, P305, DOI 10.1007/s12015-020-09992-7
   Lu SL, 2022, FRONT BIOENG BIOTECH, V10, DOI 10.3389/fbioe.2022.1053217
   Lv H, 2022, FRONT PHARMACOL, V13, DOI 10.3389/fphar.2022.957771
   Prasai A, 2022, J INVEST DERMATOL, V142, P662, DOI 10.1016/j.jid.2021.07.167
   Qiu H, 2020, J COSMET DERMATOL-US, V19, P574, DOI 10.1111/jocd.13215
   Rowan MP, 2015, CRIT CARE, V19, DOI 10.1186/s13054-015-0961-2
   Shafei S, 2020, J BIOMED MATER RES A, V108, P545, DOI 10.1002/jbm.a.36835
   Shi A, 2021, THERANOSTICS, V11, P6616, DOI 10.7150/thno.57701
   Sorg H, 2017, EUR SURG RES, V58, P81, DOI 10.1159/000454919
   Sousa P, 2023, BIOMEDICINES, V11, DOI 10.3390/biomedicines11082099
   Su DD, 2020, J EXTRACELL VESICLES, V9, DOI 10.1080/20013078.2019.1709262
   Tavakoli S, 2021, APPL SCI-BASEL, V11, DOI 10.3390/app11041493
   Thakur A, 2023, COSMETICS-BASEL, V10, DOI 10.3390/cosmetics10020065
   Tienda-Vázquez MA, 2023, CELLS-BASEL, V12, DOI 10.3390/cells12121625
   Wang J, 2021, J NANOBIOTECHNOL, V19, DOI 10.1186/s12951-021-00942-0
   Wang L, 2017, SCI REP-UK, V7, DOI 10.1038/s41598-017-12919-x
   Xu J, 2020, DIABET METAB SYND OB, V13, P1259, DOI 10.2147/DMSO.S243549
   Xu N, 2018, INT J BIOL MACROMOL, V117, P102, DOI 10.1016/j.ijbiomac.2018.05.066
   Yang C, 2020, ARCH BIOCHEM BIOPHYS, V681, DOI 10.1016/j.abb.2020.108259
   Yang GH, 2021, BIOMATER RES, V25
   Yang G, 2023, INT J BIOL SCI, V19, P1430, DOI 10.7150/ijbs.80430
   Yuan M, 2022, J NANOBIOTECHNOL, V20, DOI 10.1186/s12951-022-01354-4
   Zhang B, 2015, STEM CELL TRANSL MED, V4, P513, DOI 10.5966/sctm.2014-0267
NR 38
TC 14
Z9 15
U1 2
U2 7
PU ELSEVIER
PI AMSTERDAM
PA RADARWEG 29, 1043 NX AMSTERDAM, NETHERLANDS
SN 2352-3204
J9 REGEN THER
JI Regen. Ther.
PD JUN
PY 2024
VL 26
BP 281
EP 289
DI 10.1016/j.reth.2024.06.004
EA JUN 2024
PG 9
WC Cell & Tissue Engineering; Engineering, Biomedical
WE Science Citation Index Expanded (SCI-EXPANDED)
SC Cell Biology; Engineering
GA E1K9P
UT WOS:001300677800001
PM 38993537
OA Green Submitted, gold
DA 2026-02-11
ER

PT J
AU Ghosh, S
   Bhatti, GK
   Sharma, PK
   Kandimalla, R
   Mastana, SS
   Bhatti, JS
AF Ghosh, Sushruta
   Bhatti, Gurjit Kaur
   Sharma, Pushpender Kumar
   Kandimalla, Ramesh
   Mastana, Sarabjit Singh
   Bhatti, Jasvinder Singh
TI Potential of Nano-Engineered Stem Cells in the Treatment of Multiple
   Sclerosis: A Comprehensive Review
SO CELLULAR AND MOLECULAR NEUROBIOLOGY
LA English
DT Review
DE Multiple sclerosis; Biomarkers; Stem cells; Nano-engineering;
   Nanoscripts; Exosomes
ID OLIGODENDROCYTE PROGENITOR CELLS; MOTOR-NEURON DIFFERENTIATION;
   MESENCHYMAL STROMAL CELLS; TARGETED DRUG-DELIVERY; BLOOD-BRAIN-BARRIER;
   EXTRACELLULAR VESICLES; AUTOIMMUNE ENCEPHALOMYELITIS; ELECTROSPUN
   NANOFIBERS; REGENERATIVE MEDICINE; HOMEODOMAIN PROTEINS
AB Multiple sclerosis (MS) is a chronic and degrading autoimmune disorder mainly targeting the central nervous system, leading to progressive neurodegeneration, demyelination, and axonal damage. Current treatment options for MS are limited in efficacy, generally linked to adverse side effects, and do not offer a cure. Stem cell therapies have emerged as a promising therapeutic strategy for MS, potentially promoting remyelination, exerting immunomodulatory effects and protecting against neurodegeneration. Therefore, this review article focussed on the potential of nano-engineering in stem cells as a therapeutic approach for MS, focusing on the synergistic effects of combining stem cell biology with nanotechnology to stimulate the proliferation of oligodendrocytes (OLs) from neural stem cells and OL precursor cells, by manipulating neural signalling pathways-PDGF, BMP, Wnt, Notch and their essential genes such as Sox, bHLH, Nkx. Here we discuss the pathophysiology of MS, the use of various types of stem cells in MS treatment and their mechanisms of action. In the context of nanotechnology, we present an overview of its applications in the medical and research field and discuss different methods and materials used to nano-engineer stem cells, including surface modification, biomaterials and scaffolds, and nanoparticle-based delivery systems. We further elaborate on nano-engineered stem cell techniques, such as nano script, nano-exosome hybrid, nano-topography and their potentials in MS. The article also highlights enhanced homing, engraftment, and survival of nano-engineered stem cells, targeted and controlled release of therapeutic agents, and immunomodulatory and tissue repair effects with their challenges and limitations.Graphical AbstractThis visual illustration depicts the process of utilizing nano-engineering in stem cells and exosomes for the purpose of delivering more accurate and improved treatments for Multiple Sclerosis (MS). This approach targets specifically the creation of oligodendrocytes, the breakdown of which is the primary pathological factor in MS.
C1 [Ghosh, Sushruta; Bhatti, Jasvinder Singh] Univ Punjab, Sch Hlth Sci Cent, Dept Human Genet & Mol Med, Lab Translat Med & Nanotherapeut, Bathinda, India.
   [Bhatti, Gurjit Kaur] Chandigarh Univ, Univ Inst Appl Hlth Sci, Dept Med Lab Technol, Mohali, India.
   [Sharma, Pushpender Kumar] Amity Univ, Amity Inst Biotechnol, Jaipur, Rajasthan, India.
   [Sharma, Pushpender Kumar] Amity Univ, Amity Ctr Nanobiotechnol & Nanomed, Jaipur, Rajasthan, India.
   [Kandimalla, Ramesh] Kakatiya Med Coll, Dept Biochem, Warangal, Telangana, India.
   [Kandimalla, Ramesh] CSIR Indian Inst Chem Technol, Dept Appl Biol, Hyderabad, India.
   [Mastana, Sarabjit Singh] Loughborough Univ, Sch Sport Exercise & Hlth Sci, Loughborough, England.
C3 Chandigarh University; Kakatiya Medical College; Council of Scientific &
   Industrial Research (CSIR) - India; CSIR - Indian Institute of Chemical
   Technology (IICT); Loughborough University
RP Bhatti, JS (corresponding author), Univ Punjab, Sch Hlth Sci Cent, Dept Human Genet & Mol Med, Lab Translat Med & Nanotherapeut, Bathinda, India.
EM sushrutaghosh422@gmail.com; gurjit.e8031@cumail.in;
   pksharma@jpr.amity.edu; ramesh.kandimalla@iict.res.in;
   s.s.mastana@lboro.ac.uk; jasvinder.bhatti@cup.edu.in
RI Bhatti, Jasvinder Singh/AAC-4853-2019; Bhatti, Gurjit
   Kaur/AAC-4853-2019; Kandimalla, Ramesh/O-4047-2017; Sharma, Pushpender
   Kumar/AAP-5613-2020; Mastana, Sarabjit/A-1405-2011; Bhatti, Gurjit
   Kaur/AAU-6478-2020
OI Bhatti, Jasvinder Singh/0000-0001-5480-2584; Bhatti, Gurjit
   Kaur/0000-0003-0575-7427; Kandimalla, Ramesh/0000-0002-3313-4393;
   Sharma, Pushpender Kumar/0000-0003-0359-744X; Mastana,
   Sarabjit/0000-0002-9553-4886; Bhatti, Gurjit Kaur/0000-0003-0575-7427
FU SERB India [EEQ/2020/000188]; Science and Engineering Research Board,
   India
FX This research has been supported by Science and Engineering Research
   Board, India (EEQ/2020/000188). BioRender software was used to create
   the figures appended in this manuscript.
CR Adams RA, 2007, J EXP MED, V204, P571, DOI 10.1084/jem.20061931
   Agrawal S, 1998, CURR OPIN CHEM BIOL, V2, P519, DOI 10.1016/S1367-5931(98)80129-4
   Alahmad G, 2020, BMC MED ETHICS, V21, DOI 10.1186/s12910-020-00482-6
   Alanazi A, 2022, REGEN THER, V21, P201, DOI 10.1016/j.reth.2022.07.003
   Alexeev V, 2013, CYTOTHERAPY, V15, P171, DOI 10.1016/j.jcyt.2012.11.006
   Almeida-Porada G, 2020, MOL THER-METH CLIN D, V16, P204, DOI 10.1016/j.omtm.2020.01.005
   AlSawaftah NM, 2022, POLYMERS-BASEL, V14, DOI 10.3390/polym14050936
   Alzate-Correa D, 2022, AAPS J, V24, DOI 10.1208/s12248-022-00692-3
   Anjum S, 2021, PHARMACEUTICALS-BASE, V14, DOI 10.3390/ph14080707
   Ankam S, 2015, BIOMATERIALS, V47, P20, DOI 10.1016/j.biomaterials.2015.01.003
   Ankam S, 2013, ACTA BIOMATER, V9, P4535, DOI 10.1016/j.actbio.2012.08.018
   Arora P, 2012, J CELL MOL MED, V16, P1991, DOI 10.1111/j.1582-4934.2012.01534.x
   Atkins HL, 2016, LANCET, V388, P576, DOI 10.1016/S0140-6736(16)30169-6
   Auffinger B, 2013, ONCOTARGET, V4, P378, DOI 10.18632/oncotarget.937
   Azevedo MD, 2020, J CLIN MED, V9, DOI 10.3390/jcm9020456
   Bae YH, 2011, J CONTROL RELEASE, V153, P198, DOI 10.1016/j.jconrel.2011.06.001
   Banerjee S, 2013, J IMMUNOL, V190, P6542, DOI 10.4049/jimmunol.1202496
   Bar-Or A, 2010, ANN NEUROL, V67, P452, DOI 10.1002/ana.21939
   Baranzini SE, 2000, J IMMUNOL, V165, P6576, DOI 10.4049/jimmunol.165.11.6576
   Barreca MM, 2017, J CELL PHYSIOL, V232, P1845, DOI 10.1002/jcp.25722
   Barros D, 2019, BIOMATER SCI-UK, V7, P5338, DOI 10.1039/c9bm00348g
   BARTH KA, 1995, DEVELOPMENT, V121, P1755
   Bawa R, 2011, CURR DRUG DELIV, V8, P227, DOI 10.2174/156720111795256156
   Bayda S, 2020, MOLECULES, V25, DOI 10.3390/molecules25010112
   Beddoes CM, 2015, ADV COLLOID INTERFAC, V218, P48, DOI 10.1016/j.cis.2015.01.007
   Beebe DJ, 2002, ANNU REV BIOMED ENG, V4, P261, DOI 10.1146/annurev.bioeng.4.112601.125916
   Ben-Hur T, 2004, STEM CELLS, V22, P1246, DOI 10.1634/stemcells.2004-0094
   Benzin H, 2021, CELL PHYSIOL BIOCHEM, V55, P387, DOI 10.33594/000000391
   Bernal A, 2018, CELL MOL LIFE SCI, V75, P2177, DOI 10.1007/s00018-018-2794-z
   Boffa G, 2023, NEUROLOGY, V100, pE1109, DOI 10.1212/WNL.0000000000206750
   Bojnordi MN, 2014, CELLS TISSUES ORGANS, V200, P300, DOI 10.1159/000437350
   Brown C, 2021, STEM CELL RES THER, V12, DOI 10.1186/s13287-021-02563-8
   Burt RK, 2019, JAMA-J AM MED ASSOC, V321, P165, DOI 10.1001/jama.2018.18743
   Burt RK, 2015, JAMA-J AM MED ASSOC, V313, P275, DOI 10.1001/jama.2014.17986
   Cai J, 1999, DEV DYNAM, V216, P459, DOI 10.1002/(SICI)1097-0177(199912)216:4/5<459::AID-DVDY14>3.0.CO;2-7
   Cai J, 2010, GLIA, V58, P458, DOI 10.1002/glia.20937
   Cao L, 2019, INT IMMUNOPHARMACOL, V72, P264, DOI 10.1016/j.intimp.2019.04.020
   Cao Y, 2021, STEM CELL RES THER, V12, DOI 10.1186/s13287-020-02078-8
   Carballo GB, 2018, CELL COMMUN SIGNAL, V16, DOI 10.1186/s12964-018-0220-7
   Caudle W Michael, 2017, Adv Neurobiol, V18, P143, DOI 10.1007/978-3-319-60189-2_7
   Cedola A, 2017, SCI REP-UK, V7, DOI 10.1038/s41598-017-06251-7
   Chanoumidou K, 2021, STEM CELL REP, V16, P771, DOI 10.1016/j.stemcr.2021.03.001
   Chen GQ, 2000, GENE, V249, P1, DOI 10.1016/S0378-1119(00)00161-X
   Chen SY, 2019, SCI REP-UK, V9, DOI 10.1038/s41598-019-45100-7
   Chen WC, 2016, IMMUNOL RES, V64, P831, DOI 10.1007/s12026-016-8798-6
   Chen WQ, 2018, NANOSCALE, V10, P3556, DOI 10.1039/c7nr05430k
   Chen WQ, 2014, NANO TODAY, V9, P759, DOI 10.1016/j.nantod.2014.12.002
   Chen WQ, 2012, ACS NANO, V6, P4094, DOI 10.1021/nn3004923
   Chithrani BD, 2006, NANO LETT, V6, P662, DOI 10.1021/nl052396o
   Choi SY, 2015, INT J NANOMED, V10, P4383, DOI 10.2147/IJN.S78775
   Choudhry Z, 2014, ANN NEUROSCI, V21, P28, DOI 10.5214/ans.0972.7531.210109
   Chu FN, 2018, J NEUROIMMUNOL, V318, P1, DOI 10.1016/j.jneuroim.2018.02.015
   Cohen CB, 2010, KENNEDY INST ETHIC J, V20, P27, DOI 10.1353/ken.0.0305
   Connick P, 2012, LANCET NEUROL, V11, P150, DOI 10.1016/S1474-4422(11)70305-2
   Corti S, 2007, EXP NEUROL, V205, P547, DOI 10.1016/j.expneurol.2007.03.021
   Cosenza S, 2017, SCI REP-UK, V7, DOI 10.1038/s41598-017-15376-8
   Crisan M, 2008, CELL STEM CELL, V3, P301, DOI 10.1016/j.stem.2008.07.003
   D'Angelo F, 2010, EUR CELLS MATER, V20, P231
   Dalby MJ, 2007, NAT MATER, V6, P997, DOI 10.1038/nmat2013
   Dalby MJ, 2014, NAT MATER, V13, P558, DOI [10.1038/NMAT3980, 10.1038/nmat3980]
   Daley WP, 2008, J CELL SCI, V121, P255, DOI 10.1242/jcs.006064
   Dardir K, 2017, METHODS MOL BIOL, V1570, P239, DOI 10.1007/978-1-4939-6840-4_16
   Delyagina E, 2011, NANOMEDICINE-UK, V6, P1593, DOI [10.2217/nnm.11.143, 10.2217/NNM.11.143]
   Deng M, 2012, IEEE T NANOBIOSCI, V11, P3, DOI 10.1109/TNB.2011.2179554
   Ojeda-Hernández DD, 2022, LIFE-BASEL, V12, DOI 10.3390/life12091417
   Dhib-Jalbut S, 2002, NEUROLOGY, V58, pS3, DOI 10.1212/WNL.58.8_suppl_4.S3
   De Sousa MAD, 2022, BIOMEDICINES, V10, DOI 10.3390/biomedicines10092062
   Dong YQ, 2021, BIOMED PHARMACOTHER, V137, DOI 10.1016/j.biopha.2021.111236
   Douvaras P, 2014, STEM CELL REP, V3, P250, DOI 10.1016/j.stemcr.2014.06.012
   Silva ME, 2019, FRONT CELL NEUROSCI, V13, DOI 10.3389/fncel.2019.00085
   Ellis P, 2004, DEV NEUROSCI-BASEL, V26, P148, DOI 10.1159/000082134
   Emery B, 2015, CSH PERSPECT BIOL, V7, DOI 10.1101/cshperspect.a020461
   Engler AJ, 2006, CELL, V126, P677, DOI 10.1016/j.cell.2006.06.044
   ERICSON J, 1995, CELL, V81, P747, DOI 10.1016/0092-8674(95)90536-7
   Esfahani SN, 2021, NANO TODAY, V41, DOI 10.1016/j.nantod.2021.101310
   Fan Y, 2019, STEM CELLS DEV, V28, P44, DOI 10.1089/scd.2018.0015
   Farjadian F, 2019, NANOMEDICINE-UK, V14, P93, DOI 10.2217/nnm-2018-0120
   Favretto ME, 2014, J CONTROL RELEASE, V180, P81, DOI 10.1016/j.jconrel.2014.02.011
   Ferent J, 2013, J NEUROSCI, V33, P1759, DOI 10.1523/JNEUROSCI.3334-12.2013
   Ferri ALM, 2004, DEVELOPMENT, V131, P3805, DOI 10.1242/dev.01204
   Filipi Mary, 2020, Int J MS Care, V22, P165, DOI [10.7224/1537-2073.2018-063, 10.7224/1537-2073.2018-063]
   Flora SJS, 2017, NEUROTOXICITY OF NANOMATERIALS AND NANOMEDICINE, P179, DOI 10.1016/B978-0-12-804598-5.00008-8
   Foglio B, 2021, BRAIN STRUCT FUNCT, V226, P1303, DOI 10.1007/s00429-021-02242-7
   Franklin RJM, 2012, NAT REV NEUROL, V8, P624, DOI 10.1038/nrneurol.2012.200
   Gaillard PJ, 2012, J CONTROL RELEASE, V164, P364, DOI 10.1016/j.jconrel.2012.06.022
   Gao ZX, 2022, EXP NEUROL, V348, DOI 10.1016/j.expneurol.2021.113947
   García E, 2023, FRONT NEUROL, V14, DOI 10.3389/fneur.2023.1127878
   Genchi A, 2023, NAT MED, V29, P75, DOI 10.1038/s41591-022-02097-3
   Ghosh G, 2021, SOFT MATTER, V17, P3855, DOI 10.1039/d0sm02050h
   Giljohann DA, 2010, ANGEW CHEM INT EDIT, V49, P3280, DOI 10.1002/anie.200904359
   Giovannoni G, 2018, CURR OPIN NEUROL, V31, P233, DOI 10.1097/WCO.0000000000000561
   Goverman J, 2009, NAT REV IMMUNOL, V9, P393, DOI 10.1038/nri2550
   Grigoriadis N, 2015, EUR J NEUROL, V22, P3, DOI 10.1111/ene.12798
   Guilak F, 2009, CELL STEM CELL, V5, P17, DOI 10.1016/j.stem.2009.06.016
   Gustafson HH, 2015, NANO TODAY, V10, P487, DOI 10.1016/j.nantod.2015.06.006
   Hao P, 2017, BIOMATERIALS, V140, P88, DOI 10.1016/j.biomaterials.2017.04.014
   Harris VK, 2018, EBIOMEDICINE, V29, P23, DOI 10.1016/j.ebiom.2018.02.002
   Hauser SL, 2017, NEW ENGL J MED, V376, P221, DOI 10.1056/NEJMoa1601277
   Hocking AM, 2015, ADV WOUND CARE, V4, P623, DOI 10.1089/wound.2014.0579
   Hong YJ, 2019, FRONT BIOENG BIOTECH, V7, DOI 10.3389/fbioe.2019.00400
   Huang CC, 2021, ACTA BIOMATER, V126, P199, DOI 10.1016/j.actbio.2021.03.030
   Huang L, 2019, PROG NEUROBIOL, V173, P1, DOI 10.1016/j.pneurobio.2018.05.004
   Huang XL, 2014, ACS NANO, V8, P4403, DOI 10.1021/nn4062726
   Jalali A, 2011, J NEUROSCI RES, V89, P299, DOI 10.1002/jnr.22562
   Jalilian B, 2012, INT J MOL SCI, V13, P14579, DOI 10.3390/ijms131114579
   Jarrar W, 2015, PLOS ONE, V10, DOI 10.1371/journal.pone.0124408
   Jiang HR, 2012, EUR J IMMUNOL, V42, P1804, DOI 10.1002/eji.201141947
   Jiang M, 2020, MOL BRAIN, V13, DOI 10.1186/s13041-020-00696-0
   Kaskow BJ, 2018, CSH PERSPECT MED, V8, DOI 10.1101/cshperspect.a029025
   Katoh Y, 2006, INT J MOL MED, V17, P171
   Keung AJ, 2012, INTEGR BIOL-UK, V4, P1049, DOI 10.1039/c2ib20083j
   Khan AA, 2020, CELL BIOSCI, V10, DOI 10.1186/s13578-020-00487-z
   KLIBANOV AL, 1990, FEBS LETT, V268, P235, DOI 10.1016/0014-5793(90)81016-H
   Kondelkova Katerina, 2010, Acta Medica (Hradec Kralove), V53, P73
   Kotter MR, 2011, BRAIN, V134, P1882, DOI 10.1093/brain/awr014
   Kotter MR, 2006, J NEUROSCI, V26, P328, DOI 10.1523/JNEUROSCI.2615-05.2006
   Kshitiz, 2011, TRENDS BIOTECHNOL, V29, P399, DOI 10.1016/j.tibtech.2011.03.006
   Kuhn S, 2019, CELLS-BASEL, V8, DOI 10.3390/cells8111424
   Kulkarni S, 2017, P NATL ACAD SCI USA, V114, pE3709, DOI 10.1073/pnas.1619406114
   Kumari S, 2018, TISSUE ENG PART B-RE, V24, P255, DOI [10.1089/ten.teb.2017.0468, 10.1089/ten.TEB.2017.0468]
   Kwak G, 2022, SMALL, V18, DOI 10.1002/smll.202200060
   La Mantia L, 2014, COCHRANE DB SYST REV, DOI 10.1002/14651858.CD009333.pub2
   La Mantia L, 2010, COCHRANE DB SYST REV, DOI 10.1002/14651858.CD004678.pub2
   Labusca L, 2018, WORLD J STEM CELLS, V10, P43, DOI 10.4252/wjsc.v10.i5.43
   Lämmermann T, 2009, CURR OPIN CELL BIOL, V21, P636, DOI 10.1016/j.ceb.2009.05.003
   Lalitha S, 2020, SCI REP-UK, V10, DOI 10.1038/s41598-020-72828-4
   Lee MR, 2010, BIOMATERIALS, V31, P4360, DOI 10.1016/j.biomaterials.2010.02.012
   Lévy R, 2010, NANO REV EXP, V1, DOI 10.3402/nano.v1i0.4889
   Li J, 2017, NEUROTOXICITY OF NANOMATERIALS AND NANOMEDICINE, P75, DOI 10.1016/B978-0-12-804598-5.00004-0
   Li M, 2018, MED HYPOTHESES, V114, P55, DOI 10.1016/j.mehy.2018.02.027
   Liddelow SA, 2017, NATURE, V541, P481, DOI 10.1038/nature21029
   Lin PL, 2015, SEMIN IMMUNOPATHOL, V37, P239, DOI 10.1007/s00281-015-0490-8
   Liu HB, 2010, BIOCHEM BIOPH RES CO, V401, P509, DOI 10.1016/j.bbrc.2010.09.076
   Liu XZ, 2022, J SCI-ADV MATER DEV, V7, DOI 10.1016/j.jsamd.2022.100437
   Liu Y, 2003, TRENDS NEUROSCI, V26, P410, DOI 10.1016/S0166-2236(03)00201-7
   Liu Y, 2020, CHEMPLUSCHEM, V85, P2143, DOI 10.1002/cplu.202000496
   Llufriu S, 2014, PLOS ONE, V9, DOI 10.1371/journal.pone.0113936
   Lorentzen ÅR, 2009, ANN NEUROL, V65, P658, DOI 10.1002/ana.21695
   Louvi A, 2006, NAT REV NEUROSCI, V7, P93, DOI 10.1038/nrn1847
   Lublin F, 2016, LANCET, V387, P1075, DOI 10.1016/S0140-6736(15)01314-8
   Ma L, 2022, BIOACT MATER, V17, P425, DOI 10.1016/j.bioactmat.2022.01.008
   Ma XY, 2020, J CONTROL RELEASE, V327, P688, DOI 10.1016/j.jconrel.2020.09.019
   Majumder J, 2019, ADV DRUG DELIVER REV, V144, P57, DOI 10.1016/j.addr.2019.07.010
   Mancardi GL, 2015, NEUROLOGY, V84, P981, DOI 10.1212/WNL.0000000000001329
   Mansour A, 2023, PHARMACEUTICS, V15, DOI 10.3390/pharmaceutics15020695
   Manuel M, 2022, PLOS BIOL, V20, DOI 10.1371/journal.pbio.3001563
   Marino A, 2022, MATER TODAY ADV, V16, DOI 10.1016/j.mtadv.2022.100298
   Marsh SE, 2017, NEUROCHEM INT, V106, P94, DOI 10.1016/j.neuint.2017.02.006
   Martino G, 2010, NAT REV NEUROL, V6, P247, DOI 10.1038/nrneurol.2010.35
   McIntyre LL, 2020, NEUROBIOL DIS, V140, DOI 10.1016/j.nbd.2020.104868
   Mercurio S, 2019, INT J MOL SCI, V20, DOI 10.3390/ijms20184540
   Ming XT, 2020, ISCIENCE, V23, DOI 10.1016/j.isci.2020.101592
   Mintzer MA, 2009, CHEM REV, V109, P259, DOI 10.1021/cr800409e
   Mokarizadeh A, 2012, IMMUNOL LETT, V147, P47, DOI 10.1016/j.imlet.2012.06.001
   Moll NM, 2013, GLIA, V61, P1659, DOI 10.1002/glia.22547
   Mondal D, 2004, CANCER INVEST, V22, P925, DOI 10.1081/CNV-200039679
   Montelius A, 2007, DIFFERENTIATION, V75, P404, DOI 10.1111/j.1432-0436.2006.00154.x
   Mosleh-Shirazi Sareh, 2022, Nanotheranostics, V6, P400, DOI [10.7150/ntno.74613, 10.7150/ntno.74613]
   Nakatani H, 2013, J NEUROSCI, V33, P9752, DOI 10.1523/JNEUROSCI.0805-13.2013
   Ni X, 2018, J BIOMED NANOTECHNOL, V14, P240, DOI 10.1166/jbn.2018.2502
   Nicolay DJ, 2004, CELL MOL NEUROBIOL, V24, P357, DOI 10.1023/B:CEMN.0000022768.34389.4e
   Nisbet DR, 2009, J BIOMATER APPL, V24, P7, DOI 10.1177/0885328208099086
   Nyanguile O, 1997, P NATL ACAD SCI USA, V94, P13402, DOI 10.1073/pnas.94.25.13402
   Okano H, 2013, CIRC RES, V112, P523, DOI 10.1161/CIRCRESAHA.111.256149
   Ontaneda D, 2019, LANCET NEUROL, V18, P973, DOI 10.1016/S1474-4422(19)30151-6
   Owens GM, 2016, AM J MANAG CARE, V22, pS151
   Pan F, 2013, BIOMATERIALS, V34, P8131, DOI 10.1016/j.biomaterials.2013.07.025
   Panda B, 2021, Life (Basel), V11, P8
   Papadimitriou C, 2018, DEV CELL, V46, P85, DOI 10.1016/j.devcel.2018.06.005
   Park DJ, 2020, J NANOBIOTECHNOL, V18, DOI 10.1186/s12951-020-00739-7
   Park JY, 2009, STEM CELLS, V27, P2646, DOI 10.1002/stem.202
   Park S, 2015, J BIOMED MATER RES A, V103, P1238, DOI 10.1002/jbm.a.35236
   Patel S, 2014, ACS NANO, V8, P8959, DOI 10.1021/nn501589f
   Patra JK, 2018, J NANOBIOTECHNOL, V16, DOI 10.1186/s12951-018-0392-8
   Peer D, 2007, NAT NANOTECHNOL, V2, P751, DOI 10.1038/nnano.2007.387
   Pelaz B, 2017, ACS NANO, V11, P2313, DOI 10.1021/acsnano.6b06040
   Pende D, 2019, FRONT IMMUNOL, V10, DOI 10.3389/fimmu.2019.01179
   Petersen MA, 2017, NEURON, V96, P1003, DOI 10.1016/j.neuron.2017.10.008
   Pluchino S, 2009, ANN NEUROL, V66, P343, DOI 10.1002/ana.21745
   PRICE M, 1992, NEURON, V8, P241, DOI 10.1016/0896-6273(92)90291-K
   Qi YC, 2003, MOL CELL NEUROSCI, V23, P440, DOI 10.1016/S1044-7431(03)00067-8
   Qian Z, 2023, FRONT PUBLIC HEALTH, V11, DOI 10.3389/fpubh.2023.1073278
   Qiu MS, 1998, MECH DEVELOP, V72, P77, DOI 10.1016/S0925-4773(98)00018-5
   Qureshi AT, 2013, BIOMATERIALS, V34, P7799, DOI 10.1016/j.biomaterials.2013.07.004
   Ramos TL, 2016, CELL COMMUN SIGNAL, V14, DOI 10.1186/s12964-015-0124-8
   Rana N, 2022, CELLS-BASEL, V11, DOI 10.3390/cells11030470
   Ravanelli AM, 2018, DEV BIOL, V444, P93, DOI 10.1016/j.ydbio.2018.10.004
   Ravichandran R, 2014, MACROMOL BIOSCI, V14, P515, DOI 10.1002/mabi.201300407
   Razavi Shahnaz, 2015, Adv Biomed Res, V4, P53, DOI [10.4103/2277-9175.151570, 10.4103/2277-9175.151570]
   Reich DS, 2018, NEW ENGL J MED, V378, P169, DOI [10.1097/nhh.0000000000000666, 10.1056/NEJMra1401483]
   Ren MM, 2015, MAT SCI ENG C-MATER, V56, P348, DOI 10.1016/j.msec.2015.06.048
   Reza-Zaldivar EE, 2018, FRONT CELL NEUROSCI, V12, DOI 10.3389/fncel.2018.00317
   Riau AK, 2019, FRONT PHARMACOL, V10, DOI 10.3389/fphar.2019.01368
   Riazifar M, 2019, ACS NANO, V13, P6670, DOI 10.1021/acsnano.9b01004
   Riordan NH, 2018, J TRANSL MED, V16, DOI 10.1186/s12967-018-1433-7
   Murúa SR, 2022, ANNU REV PATHOL-MECH, V17, P121, DOI 10.1146/annurev-pathol-052920-040318
   Rowitch DH, 2004, NAT REV NEUROSCI, V5, P409, DOI 10.1038/nrn1389
   Rudick RA, 1997, NEW ENGL J MED, V337, P1604, DOI 10.1056/NEJM199711273372207
   Rui K, 2021, CELL MOL IMMUNOL, V18, P440, DOI 10.1038/s41423-020-00587-3
   Ryan Jennifer M, 2005, J Inflamm (Lond), V2, P8, DOI 10.1186/1476-9255-2-8
   Sadhukha T, 2014, J CONTROL RELEASE, V196, P243, DOI 10.1016/j.jconrel.2014.10.015
   Sahoo S, 2010, J BIOMED MATER RES A, V93A, P1539, DOI 10.1002/jbm.a.32645
   Salehi Z, 2013, CELL MOL NEUROBIOL, V33, P531, DOI 10.1007/s10571-013-9918-7
   Salunkhe S, 2020, J CONTROL RELEASE, V326, P599, DOI 10.1016/j.jconrel.2020.07.042
   Samanta J, 2015, NATURE, V526, P448, DOI 10.1038/nature14957
   Sandberg M, 2016, NEURON, V91, P1260, DOI 10.1016/j.neuron.2016.08.020
   Saraiva C, 2016, J CONTROL RELEASE, V235, P34, DOI 10.1016/j.jconrel.2016.05.044
   Sarathkumar E, 2021, RSC ADV, V11, P34572, DOI 10.1039/d1ra06404e
   Saulite L, 2017, BEILSTEIN J NANOTECH, V8, P1218, DOI 10.3762/bjnano.8.123
   Scolding NJ, 2017, BRAIN, V140, P2776, DOI 10.1093/brain/awx154
   Shamili FH, 2019, J CONTROL RELEASE, V299, P149, DOI 10.1016/j.jconrel.2019.02.032
   Shen ZW, 2021, FRONT IMMUNOL, V12, DOI 10.3389/fimmu.2021.749192
   Shimamura K, 1995, DEVELOPMENT, V121, P3923
   Shin SR, 2016, SMALL, V12, P3677, DOI 10.1002/smll.201600178
   Shrivastava S., 2009, Nanotechnology in agriculture, V184702, P1
   Siegel G, 2014, ADV COLLOID INTERFAC, V205, P275, DOI 10.1016/j.cis.2014.01.009
   Silva GA, 2004, SCIENCE, V303, P1352, DOI 10.1126/science.1093783
   Sniadecki NJ, 2007, P NATL ACAD SCI USA, V104, P14553, DOI 10.1073/pnas.0611613104
   Sormani MP, 2017, NEUROLOGY, V88, P2115, DOI 10.1212/WNL.0000000000003987
   Southwood C, 2004, J NEUROSCI, V24, P11215, DOI 10.1523/JNEUROSCI.3479-04.2004
   Strimbu K, 2010, CURR OPIN HIV AIDS, V5, P463, DOI 10.1097/COH.0b013e32833ed177
   Stuermer EK, 2015, WOUND REPAIR REGEN, V23, P82, DOI 10.1111/wrr.12248
   Sun T, 2001, CURR BIOL, V11, P1413, DOI 10.1016/S0960-9822(01)00441-9
   Sun YB, 2014, NAT MATER, V13, P599, DOI [10.1038/NMAT3945, 10.1038/nmat3945]
   Sun YB, 2012, PLOS ONE, V7, DOI 10.1371/journal.pone.0037178
   Szu J, 2021, FRONT NEUROSCI-SWITZ, V15, DOI 10.3389/fnins.2021.659601
   Takata F, 2021, FRONT CELL NEUROSCI, V15, DOI 10.3389/fncel.2021.661838
   Tarlinton RE, 2019, INT J MOL SCI, V20, DOI 10.3390/ijms20020303
   Thomson JA, 1998, SCIENCE, V282, P1145, DOI 10.1126/science.282.5391.1145
   Tian J, 2020, FRONT IMMUNOL, V11, DOI 10.3389/fimmu.2020.598322
   Tian T, 2018, BIOMATERIALS, V150, P137, DOI 10.1016/j.biomaterials.2017.10.012
   Treuel L, 2014, ACS NANO, V8, P503, DOI 10.1021/nn405019v
   Trinchieri G, 2003, IMMUNITY, V19, P641, DOI 10.1016/S1074-7613(03)00296-6
   Trounson A, 2015, CELL STEM CELL, V17, P11, DOI 10.1016/j.stem.2015.06.007
   Uccelli A, 2011, LANCET NEUROL, V10, P649, DOI 10.1016/S1474-4422(11)70121-1
   Vallstedt A, 2005, NEURON, V45, P55, DOI 10.1016/j.neuron.2004.12.026
   Visweswaran M, 2022, ANN CLIN TRANSL NEUR, V9, P206, DOI 10.1002/acn3.51510
   Walton C, 2020, MULT SCLER J, V26, P1816, DOI 10.1177/1352458520970841
   Wang GY, 2020, MATER TODAY BIO, V6, DOI 10.1016/j.mtbio.2020.100055
   Wang JHC, 2008, INT REV CEL MOL BIO, V271, P301, DOI 10.1016/S1937-6448(08)01207-0
   Wang JJ, 2022, J NEUROSCI, V42, P8542, DOI 10.1523/JNEUROSCI.0237-22.2022
   Wang J, 2020, CELL, V183, P1264, DOI 10.1016/j.cell.2020.09.054
   Wang KX, 2018, AM J MED SCI, V356, P552, DOI 10.1016/j.amjms.2018.08.018
   Wang LC, 2016, NEUROCHEM RES, V41, P3289, DOI 10.1007/s11064-016-2061-3
   Wang SL, 1998, NEURON, V21, P63, DOI 10.1016/S0896-6273(00)80515-2
   Wang S, 2013, CELL STEM CELL, V12, P252, DOI 10.1016/j.stem.2012.12.002
   Wang YX, 2022, ACTA BIOMATER, V147, P342, DOI 10.1016/j.actbio.2022.05.018
   Wang YX, 2023, J NANOBIOTECHNOL, V21, DOI 10.1186/s12951-023-01975-3
   Wegner M, 2008, J MOL NEUROSCI, V35, P3, DOI 10.1007/s12031-007-9008-8
   Wei M, 2017, J NANOBIOTECHNOL, V15, DOI 10.1186/s12951-017-0310-5
   Wen S, 2009, CELL ADHES MIGR, V3, P107, DOI 10.4161/cam.3.1.7602
   Wheeler MA, 2020, NATURE, V578, P593, DOI 10.1038/s41586-020-1999-0
   Winkler CC, 2019, DEV BIOL, V452, P55, DOI [10.1101/547968, 10.1016/j.ydbio.2019.04.016]
   Winkler CC, 2018, J NEUROSCI, V38, pS237, DOI 10.1523/JNEUROSCI.3392-17.2018
   WOLINSKY JS, 1995, NEUROLOGY, V45, P1245, DOI 10.1212/WNL.45.7.1245
   Xia Y, 2018, BIOMATERIALS, V183, P151, DOI 10.1016/j.biomaterials.2018.08.040
   Xin Y, 2020, IMMUNOL LETT, V225, P66, DOI 10.1016/j.imlet.2020.05.005
   Xinaris C, 2013, CELL TRANSPLANT, V22, P423, DOI 10.3727/096368912X653246
   Yan XR, 2013, NEURAL REGEN RES, V8, P293, DOI 10.3969/j.issn.1673-5374.2013.04.001
   Yao S, 2017, DRUG DELIV, V24, P1372, DOI 10.1080/10717544.2017.1375580
   Ye L, 2013, CURR CARDIOL REV, V9, P63, DOI 10.2174/1573403X11309010008
   Yim EKF, 2007, EXP CELL RES, V313, P1820, DOI 10.1016/j.yexcr.2007.02.031
   Yin TT, 2015, ACTA BIOMATER, V25, P172, DOI 10.1016/j.actbio.2015.06.035
   Yong VW, 1998, NEUROLOGY, V51, P682
   Zafranskaya MM, 2013, IMMUNOL LETT, V149, P9, DOI 10.1016/j.imlet.2012.10.010
   Zakrzewski W, 2019, STEM CELL RES THER, V10, DOI 10.1186/s13287-019-1165-5
   Zappia E, 2005, BLOOD, V106, P1755, DOI 10.1182/blood-2005-04-1496
   Zhang B, 2016, INT J MOL SCI, V17, DOI 10.3390/ijms17020174
   Zhang BB, 2018, ADV MATER, V30, DOI 10.1002/adma.201705694
   Zhang HT, 2019, FRONT IMMUNOL, V10, DOI 10.3389/fimmu.2019.01464
   Zhang KY, 2018, ACS APPL MATER INTER, V10, P30081, DOI 10.1021/acsami.8b08449
   Zhang Y, 2012, MOL THER, V20, P1298, DOI 10.1038/mt.2012.79
   Zhao H, 2018, DIABETES, V67, P235, DOI 10.2337/db17-0356
   Zhou L, 2020, ELIFE, V9, DOI 10.7554/eLife.52056
   Zhou Q, 2002, CELL, V109, P61, DOI 10.1016/S0092-8674(02)00677-3
   Zhu YQ, 2019, J CELL PHYSIOL, V234, P7569, DOI 10.1002/jcp.27518
   Zhuang XY, 2011, MOL THER, V19, P1769, DOI 10.1038/mt.2011.164
NR 277
TC 3
Z9 4
U1 2
U2 57
PU SPRINGER/PLENUM PUBLISHERS
PI NEW YORK
PA 233 SPRING ST, NEW YORK, NY 10013 USA
SN 0272-4340
EI 1573-6830
J9 CELL MOL NEUROBIOL
JI Cell. Mol. Neurobiol.
PD DEC
PY 2024
VL 44
IS 1
AR 6
DI 10.1007/s10571-023-01434-5
PG 29
WC Cell Biology; Neurosciences
WE Science Citation Index Expanded (SCI-EXPANDED)
SC Cell Biology; Neurosciences & Neurology
GA DA2O6
UT WOS:001129249900002
PM 38104307
OA Green Submitted
DA 2026-02-11
ER

PT J
AU Shi, WX
   Zheng, JH
   Zhang, JK
   Dong, XL
   Li, ZK
   Xiao, YL
   Li, Q
   Huang, XH
   Du, YF
AF Shi, Wenxin
   Zheng, Jiahua
   Zhang, Jingkun
   Dong, Xiaoli
   Li, Zhongkang
   Xiao, Yanlai
   Li, Qian
   Huang, Xianghua
   Du, Yanfang
TI Desktop-Stereolithography 3D Printing of a Decellularized Extracellular
   Matrix/Mesenchymal Stem Cell Exosome Bioink for Vaginal Reconstruction
SO TISSUE ENGINEERING AND REGENERATIVE MEDICINE
LA English
DT Article
DE Vaginal reconstruction; 3D printing; Vascularization; Decellularized
   extracellular matrix; PI3K/AKT signaling pathway
ID MATRIX; GRAFT; VAGINOPLASTY; SCAFFOLD
AB BACKGROUND 3D-printing is widely used in regenerative medicine and is expected to achieve vaginal morphological restoration and true functional reconstruction. Mesenchymal stem cells-derived exosomes (MSCs-Exos) were applyed in the regeneration of various tissues. The current study aimed to explore the effctive of MSCs-Exos in vaginal reconstruction.
   METHODS In this work, hydrogel was designed using decellularized extracellular matrix (dECM) and gelatin methacrylate (GelMA) and silk fibroin (SF). The biological scaffolds were constructed using desktop-stereolithography. The physicochemical properties of the hydrogels were evaluated; Some experiments have been conducted to evaluate exosomes' effect of promotion vaginal reconstruction and to explore the mechanism in this process.
   RESULTS It was observed that the sustained release property of exosomes in the hydrogel both in vitro and in vitro.The results revealed that 3D scaffold encapsulating exosomes expressed significant effects on the vascularization and musule regeneration of the regenerative vagina tissue. Also, MSCs-Exos strongly promoted vascularization in the vaginal reconstruction of rats, which may through the PI3K/AKT signaling pathway.
   CONCLUSION The use of exosome-hydrogel composites improved the epithelial regeneration of vaginal tissue, increased angiogenesis, and promoted smooth muscle tissue regeneration. 3D-printed, lumenal scaffold encapsulating exosomes might be used as a cell-free alternative treatment strategy for vaginal reconstruction.
   [GRAPHICS]
   .
C1 [Shi, Wenxin; Zheng, Jiahua; Zhang, Jingkun; Li, Zhongkang; Li, Qian; Huang, Xianghua; Du, Yanfang] Hebei Med Univ, Dept Obstet & Gynecol, Hosp 2, 215 Heping West Rd, Shijiazhuang 050000, Hebei, Peoples R China.
   [Dong, Xiaoli] Fujian Med Univ, Dept Reprod Med, Longyan Affiliated Hosp 1, Longyan, Fujian, Peoples R China.
   [Xiao, Yanlai] Hebei Med Univ, Dept Obstet & Gynecol, Hosp 3, 139 Ziqiang Rd, Shijiazhuang 050000, Hebei, Peoples R China.
C3 Hebei Medical University; Fujian Medical University; Hebei Medical
   University
RP Huang, XH; Du, YF (corresponding author), Hebei Med Univ, Dept Obstet & Gynecol, Hosp 2, 215 Heping West Rd, Shijiazhuang 050000, Hebei, Peoples R China.
EM huangxh2003@163.com; duyanfang1973@163.com
RI Dong, Emily/W-8946-2019
OI Huang, Xianghua/0000-0002-4609-1222
FU Natural Precision Medicine Joint Fund Nurture Project of Hebei Province
   [H2021206463]; Medical Science Research Project of Hebei Province
   [20240996]; Medical Science Research Plan Project of Hebei Province
   [20210080]; Innovative Capacity Improvement Plan of Hebei Province
   [20577705D]
FX The authors would like to thank Dr. Yanbiao Song for his technical
   assistance. This work was supported by the Natural Precision Medicine
   Joint Fund Nurture Project of Hebei Province [H2021206463]; the Medical
   Science Research Project of Hebei Province [20240996]; the Medical
   Science Research Plan Project of Hebei Province [20210080]; and the
   Innovative Capacity Improvement Plan of Hebei Province [20577705D].
CR Abaci A, 2020, ADV HEALTHC MATER, V9, DOI 10.1002/adhm.202000734
   Antimisiaris SG, 2018, PHARMACEUTICS, V10, DOI 10.3390/pharmaceutics10040218
   Badylak SF, 2009, ACTA BIOMATER, V5, P1, DOI 10.1016/j.actbio.2008.09.013
   Brown BN, 2014, TRANSL RES, V163, P268, DOI 10.1016/j.trsl.2013.11.003
   Chen PF, 2019, THERANOSTICS, V9, P2439, DOI 10.7150/thno.31017
   Choudhury D, 2018, TRENDS BIOTECHNOL, V36, P787, DOI 10.1016/j.tibtech.2018.03.003
   Ding JX, 2013, GYNECOL OBSTET INVES, V75, P93, DOI 10.1159/000343233
   Dominici M, 2006, CYTOTHERAPY, V8, P315, DOI 10.1080/14653240600855905
   Douroumis D, 2019, PHARM RES-DORDR, V36, DOI 10.1007/s11095-019-2575-x
   Fang S, 2016, STEM CELL TRANSL MED, V5, P1425, DOI 10.5966/sctm.2015-0367
   Gong M, 2017, ONCOTARGET, V8, P45200, DOI 10.18632/oncotarget.16778
   Han C, 2016, STEM CELLS INT, V2016, DOI 10.1155/2016/7653489
   Hou CX, 2021, INT J BIOL MACROMOL, V180, P177, DOI 10.1016/j.ijbiomac.2021.03.070
   Karapinar OS, 2016, J TURK-GER GYNECOL A, V17, P101, DOI 10.5152/jtgga.2016.16013
   Khayambashi P, 2021, INT J MOL SCI, V22, DOI 10.3390/ijms22020684
   Kim BS, 2020, CHEM REV, V120, P10941, DOI 10.1021/acs.chemrev.9b00808
   Lai RC, 2015, SEMIN CELL DEV BIOL, V40, P82, DOI 10.1016/j.semcdb.2015.03.001
   Lötvall J, 2014, J EXTRACELL VESICLES, V3, DOI 10.3402/jev.v3.26913
   Motta GL, 2016, UROLOGY, V98, P200, DOI 10.1016/j.urology.2016.08.006
   Noor N, 2019, ADV SCI, V6, DOI [10.1002/advs.201970066, 10.1002/advs.201900344]
   Pandorum, Bio-engineered human cornea
   Pennarossa G, 2021, INT J MOL SCI, V22, DOI 10.3390/ijms22020830
   Petersen TH, 2010, SCIENCE, V329, P538, DOI 10.1126/science.1189345
   Potente M, 2011, CELL, V146, P873, DOI 10.1016/j.cell.2011.08.039
   Riau AK, 2019, FRONT PHARMACOL, V10, DOI 10.3389/fphar.2019.01368
   Rowland CR, 2018, BIOMATERIALS, V177, P161, DOI 10.1016/j.biomaterials.2018.04.049
   Saini G, 2021, J CLIN MED, V10, DOI 10.3390/jcm10214966
   Samuelson K., 3D Printed ovaries produce healthy offspring
   Shao MY, 2020, STEM CELL RES THER, V11, DOI 10.1186/s13287-020-1550-0
   Sher D., 3D biopringed blood vessels pump new life into bioficial
   The European Space Agency, Upside-down 3D-printed skin and bone, for humans to mars
   Tian YP, 2020, ANN TRANSL MED, V8, DOI 10.21037/atm-20-6347
   Tolar J, 2010, STEM CELLS, V28, P1446, DOI 10.1002/stem.459
   Trubiani O, 2019, INT J MOL SCI, V20, DOI 10.3390/ijms20204987
   Tsiapalis D, 2020, CELLS-BASEL, V9, DOI 10.3390/cells9040991
   Uygun BE, 2010, NAT MED, V16, P814, DOI 10.1038/nm.2170
   Wake Forest School of Medicine, Replacement organs and tissue
   Xiao WQ, 2011, ACTA BIOMATER, V7, P2384, DOI 10.1016/j.actbio.2011.01.016
   Xiao YL, 2023, BIOMATER SCI-UK, V11, P7077, DOI 10.1039/d3bm00155e
   Xiao YL, 2023, BIOMOL BIOMED, V23, P838, DOI 10.17305/bb.2023.9052
   Xu YY, 2022, STEM CELL RES THER, V13, DOI 10.1186/s13287-022-03003-x
   Yang JY, 2020, INT J NANOMED, V15, P5911, DOI 10.2147/IJN.S249129
   Zhang B, 2016, INT J MOL SCI, V17, DOI 10.3390/ijms17020174
   Zhang JK, 2017, J BIOMED MATER RES A, V105, P1949, DOI 10.1002/jbm.a.36066
   Zhang S, 2016, OSTEOARTHR CARTILAGE, V24, P2135, DOI 10.1016/j.joca.2016.06.022
   Zhang YQ, 2018, AM J TRANSL RES, V10, P3762
NR 46
TC 10
Z9 10
U1 5
U2 14
PU KOREAN TISSUE ENGINEERING REGENERATIVE MEDICINE SOC
PI SEOCHO-GU
PA 1414 SEOCHO WORLD OFFICETEL 19, SEOUN-RO, SEOCHO-GU, SEOUL 06732, SOUTH
   KOREA
SN 1738-2696
EI 2212-5469
J9 TISSUE ENG REGEN MED
JI Tissue Eng. Regen. Med.
PD AUG
PY 2024
VL 21
IS 6
BP 943
EP 957
DI 10.1007/s13770-024-00649-x
EA JUN 2024
PG 15
WC Cell & Tissue Engineering; Engineering, Biomedical
WE Science Citation Index Expanded (SCI-EXPANDED)
SC Cell Biology; Engineering
GA L4Y3Q
UT WOS:001257022800001
PM 38937423
OA Green Submitted
DA 2026-02-11
ER

PT J
AU Huang, JH
   Yin, XM
   Xu, Y
   Xu, CC
   Lin, X
   Ye, FB
   Cao, Y
   Lin, FY
AF Huang, Jiang-Hu
   Yin, Xiao-Ming
   Xu, Yang
   Xu, Chun-Cai
   Lin, Xi
   Ye, Fu-Biao
   Cao, Yong
   Lin, Fei-Yue
TI Systemic Administration of Exosomes Released from Mesenchymal Stromal
   Cells Attenuates Apoptosis, Inflammation, and Promotes Angiogenesis
   after Spinal Cord Injury in Rats
SO JOURNAL OF NEUROTRAUMA
LA English
DT Article
DE apoptosis; exosome; inflammation; mesenchymal stem cells (MSCs); spinal
   cord injury
ID IMPROVES FUNCTIONAL RECOVERY; STEM-CELLS; BONE-MARROW; NEUROVASCULAR
   PLASTICITY; REGENERATIVE MEDICINE; ADIPOSE-TISSUE; TRANSPLANTATION;
   MODEL; MICROVESICLES; BIOGENESIS
AB Spinal cord injury (SCI) is one of the most common devastating injuries, which causes permanent disabilities such as paralysis and loss of movement or sensation. The precise pathogenic mechanisms of the disease remain unclear, and, as of yet, there is no effective cure. Mesenchymal stem cells (MSCs) show promise as an effective therapy in the experimental models of SCI. MSCs secrete various factors that can modulate a hostile environment, which is called the paracrine effect. Among these paracrine molecules, exosome is considered to be the most valuable therapeutic factor. Thus, exosomes from MSCs (MSCs-exosomes) can be a potential candidate of therapeutic effects of stem cells. The present study was designed to investigate the effect of whether systemic administration of exosomes generated from MSCs can promote the function recovery on the rat model of SCI in vivo. In the present study, we observed that systemic administration of MSCs-exosomes significantly attenuated lesion size and improved functional recovery post-SCI. Additionally, MSCs-exosomes treatment attenuated cellular apoptosis and inflammation in the injured spinal cord. Expression levels of proapoptotic protein (Bcl-2-associated X protein) and proinflammatory cytokines (tumor necrosis factor alpha and interleukin [IL]-1) were significantly decreased after MSCs-exosomes treatment, whereas expression levels of antiapoptotic (B-cell lymphoma 2) and anti-inflammatory (IL-10) proteins were upregulated. Further, administration of MSCs-exosomes significantly promoted angiogenesis. These results show, for the first time, that systemic administration of MSCs-exosomes attenuated cell apoptosis and inflammation, promoted angiogenesis, and promoted functional recovery post-SCI, suggesting that MSCs-exosomes hold promise as a novel therapeutic strategy for treating SCI.
C1 [Huang, Jiang-Hu; Yin, Xiao-Ming; Xu, Yang; Xu, Chun-Cai; Lin, Xi; Ye, Fu-Biao; Lin, Fei-Yue] Fujian Med Univ, Fujian Prov Hosp, Dept Orthoped, 134 East St, Fuzhou 350001, Fujian, Peoples R China.
   [Cao, Yong] Cent S Univ, Xiangya Hosp, Dept Spine Surg, Xiangya Rd 87, Changsha 410008, Hunan, Peoples R China.
C3 Fujian Medical University; Fujian Provincial Hospital; Central South
   University
RP Lin, FY (corresponding author), Fujian Med Univ, Fujian Prov Hosp, Dept Orthoped, 134 East St, Fuzhou 350001, Fujian, Peoples R China.; Cao, Y (corresponding author), Cent S Univ, Xiangya Hosp, Dept Spine Surg, Xiangya Rd 87, Changsha 410008, Hunan, Peoples R China.
EM caoyong1912@163.com; feiyuelinsl@sina.com
RI ; Xu, Chuncai/LKN-2402-2024
OI cao, yong/0000-0002-9618-4734; 
FU Health and Family Planning Commission Research Fund of Fujian Province
   [2014-1-3]; Young and middle-aged Health and Family Planning Commission
   of Fujian province Talent Training Project [2015-ZQN-JC-2]; Foundation
   of Natural and Science of Fujian Province, China [2017J01243,
   2017J05119]; Fujian Medical University [2016QH102]
FX This work is supported by the Health and Family Planning Commission
   Research Fund of Fujian Province For Youth Scholars (no. 2014-1-3), the
   Young and middle-aged Health and Family Planning Commission of Fujian
   province Talent Training Project (no. 2015-ZQN-JC-2), the Foundation of
   Natural and Science of Fujian Province, China (no. 2017J01243), the
   Foundation of Natural and Science of Fujian Province, China (no.
   2017J05119), and the Startup Fund for scientific research, Fujian
   Medical University (grant no. 2016QH102).
CR Aras Y, 2016, TURK NEUROSURG, V26, P127, DOI 10.5137/1019-5149.JTN.15724-15.0
   BASSO DM, 1995, J NEUROTRAUM, V12, P1, DOI 10.1089/neu.1995.12.1
   Bethea JR, 1999, J NEUROTRAUM, V16, P851, DOI 10.1089/neu.1999.16.851
   Bhatnagar S, 2007, J BIOL CHEM, V282, P25779, DOI 10.1074/jbc.M702277200
   Brewer KL, 1999, EXP NEUROL, V159, P484, DOI 10.1006/exnr.1999.7173
   Camussi G, 2013, BIOCHEM SOC T, V41, P283, DOI 10.1042/BST20120192
   Carlson Gregory D, 2002, Spine J, V2, P116, DOI 10.1016/S1529-9430(01)00029-8
   Cizkova D, 2011, J NEUROTRAUM, V28, P1951, DOI 10.1089/neu.2010.1413
   Cory S, 2002, NAT REV CANCER, V2, P647, DOI 10.1038/nrc883
   David S, 2011, NAT REV NEUROSCI, V12, P388, DOI 10.1038/nrn3053
   Dumont RJ, 2001, CLIN NEUROPHARMACOL, V24, P254, DOI 10.1097/00002826-200109000-00002
   Furlani D, 2009, MICROVASC RES, V77, P370, DOI 10.1016/j.mvr.2009.02.001
   Gatti S, 2011, NEPHROL DIAL TRANSPL, V26, P1474, DOI 10.1093/ndt/gfr015
   Ho AD, 2008, CYTOTHERAPY, V10, P320, DOI 10.1080/14653240802217011
   Hu GW, 2015, STEM CELL RES THER, V6, DOI 10.1186/scrt546
   Hu JZ, 2013, J NEUROTRAUM, V30, P1349, DOI 10.1089/neu.2012.2748
   Jeong JO, 2011, CIRC RES, V108, P1340, DOI 10.1161/CIRCRESAHA.110.239848
   Kim DK, 2016, P NATL ACAD SCI USA, V113, P170, DOI 10.1073/pnas.1522297113
   Kwon HM, 2014, VASC PHARMACOL, V63, P19, DOI 10.1016/j.vph.2014.06.004
   Lai RC, 2011, REGEN MED, V6, P481, DOI [10.2217/rme.11.35, 10.2217/RME.11.35]
   Lescaudron L, 2012, CURR MED CHEM, V19, P6018
   Li TF, 2013, STEM CELLS DEV, V22, P845, DOI 10.1089/scd.2012.0395
   Mathivanan S, 2010, J PROTEOMICS, V73, P1907, DOI 10.1016/j.jprot.2010.06.006
   Melo FR, 2017, CELL MOL NEUROBIOL, V37, P941, DOI 10.1007/s10571-016-0414-8
   Morita T, 2016, NEUROSCIENCE, V335, P221, DOI 10.1016/j.neuroscience.2016.08.037
   Nakajima H, 2012, J NEUROTRAUM, V29, P1614, DOI 10.1089/neu.2011.2109
   Neirinckx V, 2015, STEM CELL RES THER, V6, DOI 10.1186/s13287-015-0202-2
   Ohtori S, 2004, SPINE, V29, P1082, DOI 10.1097/00007632-200405150-00006
   Phinney DG, 2007, STEM CELLS, V25, P2896, DOI 10.1634/stemcells.2007-0637
   Ratajczak MZ, 2014, POL ARCH MED WEWN, V124, P417, DOI 10.20452/pamw.2355
   Record M, 2011, BIOCHEM PHARMACOL, V81, P1171, DOI 10.1016/j.bcp.2011.02.011
   Rodriguez R, 2012, CELL RES, V22, P62, DOI 10.1038/cr.2011.157
   Stoorvogel W, 2002, TRAFFIC, V3, P321, DOI 10.1034/j.1600-0854.2002.30502.x
   Théry C, 2002, NAT REV IMMUNOL, V2, P569, DOI 10.1038/nri855
   Tropel P, 2004, EXP CELL RES, V295, P395, DOI 10.1016/j.yexcr.2003.12.030
   Wang CX, 1997, BRAIN RES, V759, P190, DOI 10.1016/S0006-8993(97)00254-0
   Wyatt LA, 2012, PROG BRAIN RES, V201, P233, DOI 10.1016/B978-0-444-59544-7.00012-3
   Xin HQ, 2013, J CEREBR BLOOD F MET, V33, P1711, DOI 10.1038/jcbfm.2013.152
   Xin HQ, 2012, STEM CELLS, V30, P1556, DOI 10.1002/stem.1129
   Yu FG, 2011, CURR STEM CELL RES T, V6, P190, DOI 10.2174/157488811796575341
   Zhang YL, 2017, NEUROCHEM INT, V111, P69, DOI 10.1016/j.neuint.2016.08.003
   Zhang YL, 2015, J NEUROSURG, V122, P856, DOI 10.3171/2014.11.JNS14770
   Zhou ZL, 2013, CYTOTHERAPY, V15, P434, DOI 10.1016/j.jcyt.2012.11.015
   Zomer Anoek, 2010, Commun Integr Biol, V3, P447, DOI 10.4161/cib.3.5.12339
NR 44
TC 250
Z9 283
U1 0
U2 95
PU MARY ANN LIEBERT, INC
PI NEW ROCHELLE
PA 140 HUGUENOT STREET, 3RD FL, NEW ROCHELLE, NY 10801 USA
SN 0897-7151
EI 1557-9042
J9 J NEUROTRAUM
JI J. Neurotrauma
PD DEC 15
PY 2017
VL 34
IS 24
BP 3388
EP 3396
DI 10.1089/neu.2017.5063
PG 9
WC Critical Care Medicine; Clinical Neurology; Neurosciences
WE Science Citation Index Expanded (SCI-EXPANDED)
SC General & Internal Medicine; Neurosciences & Neurology
GA FP5BS
UT WOS:000417633700008
PM 28665182
DA 2026-02-11
ER

PT J
AU Li, J
   Liu, ZP
   Xu, C
   Guo, A
AF Li, Jia
   Liu, Zheng-Peng
   Xu, Cong
   Guo, Ai
TI TGF-β1-containing exosomes derived from bone marrow mesenchymal stem
   cells promote proliferation, migration and fibrotic activity in rotator
   cuff tenocytes
SO REGENERATIVE THERAPY
LA English
DT Article
DE BMSC; Exosomes; TGF-beta 1; Rotator cuff tear; Proliferation; Migration;
   Fibrotic activity
ID REPAIR; BETA; TEAR
AB Objective: This study aimed to investigate effects of TGF-beta 1-containing exosomes derived from bone marrow mesenchymal stem cells (BMSC) on cell function of rotator cuff tenocytes and its implication to rotator cuff tear.
   Methods: The primary BMSC and rotator cuff tenocytes were extracted and cultured. Identification of BMSC were performed by observing cell morphology and measurement of surface biomarkers by flow cytometry. BMSC-derived exosomes were extracted and identified by using electron microscopy, nanoparticle-tracking analysis (NTA) and western blotting. Cell proliferation and cell cycle were measured by CCK-8 assay and flow cytometry assay, respectively. Transwell assay was used for detection of tenocytes migration. The fibrotic activity of tenocytes was determined via qPCR and western blotting assays.
   Results: BMSC and BMSC-derived exosomes were successfully extracted. Treatment of BMSC-derived exosomes or TGF-beta 1 promoted cell proliferation, migration and increased cell ratio of (S + G2/M) phases in tenocytes, as well as enhanced the expression levels of fibrotic activity associated proteins. However, inhibition of TGF-beta 1 by transfection of sh-TGF-beta 1 or treatment of TGF beta R I/11 inhibitor partially reversed the impact of BMSC-derived exosomes on tenocytes function.
   Conclusion: Taken together, TGF-beta 1-containing exosomes derived from BMSC promoted proliferation, migration and fibrotic activity in rotator cuff tenocytes, providing a new direction for treatment of rotator cuff tendon healing. (C) 2020, The Japanese Society for Regenerative Medicine. Production and hosting by Elsevier B.V.
C1 [Li, Jia; Liu, Zheng-Peng; Guo, Ai] Capital Med Univ, Beijing Friendship Hosp, Dept Orthoped, 95 Yongan Rd, Beijing 100050, Peoples R China.
   [Li, Jia; Liu, Zheng-Peng; Xu, Cong] Affiliated Hosp Chengde Med Coll, Chengde 067000, Peoples R China.
C3 Capital Medical University; Chengde Medical University
RP Guo, A (corresponding author), Capital Med Univ, Beijing Friendship Hosp, Dept Orthoped, 95 Yongan Rd, Beijing 100050, Peoples R China.
EM guoaii7612@163.com
OI GUO, AI/0000-0002-4042-5682
CR Bai S, 2019, EXP THER MED, V17, P444, DOI 10.3892/etm.2018.6907
   Barry JJ, 2013, J SHOULDER ELB SURG, V22, P18, DOI 10.1016/j.jse.2011.12.014
   Berger DR, 2019, BONE JOINT RES, V8, P32, DOI 10.1302/2046-3758.81.BJR-2018-0164.R1
   Brown MJ, 2015, ARTHROSCOPY, V31, P1576, DOI 10.1016/j.arthro.2015.02.004
   Bureau NJ, 2018, J COMPUT ASSIST TOMO, V42, P784, DOI 10.1097/RCT.0000000000000740
   Chen QF, 2018, BIOTECHNOL LETT, V40, P215, DOI 10.1007/s10529-017-2446-7
   Clayton A, 2007, CANCER RES, V67, P7458, DOI 10.1158/0008-5472.CAN-06-3456
   Fong G, 2017, PLOS ONE, V12, DOI 10.1371/journal.pone.0174101
   Frara N, 2018, CONNECT TISSUE RES, V59, P30, DOI 10.1080/03008207.2017.1297809
   Gu JM, 2012, PLOS ONE, V7, DOI 10.1371/journal.pone.0052465
   Iwata E, 2018, ASIAN SPINE J, V12, P69, DOI 10.4184/asj.2018.12.1.69
   Jiang TC, 2020, STEM CELL RES THER, V11, DOI 10.1186/s13287-020-01723-6
   Kada S, 2020, ANAT REC, V303, P478, DOI 10.1002/ar.24063
   Kaji DA, 2019, BIORXIV
   Kim C, 2019, BIOMACROMOLECULES, V20, P3392, DOI 10.1021/acs.biomac.9b00641
   Kim W, 2019, INT J MOL SCI, V20, DOI 10.3390/ijms20030472
   Le BTN, 2014, AM J SPORT MED, V42, P1134, DOI 10.1177/0363546514525336
   Li XB, 2020, ORAL DIS, V26, P131, DOI 10.1111/odi.13202
   Lundgreen K, 2011, BRIT J SPORT MED, V45, P1035, DOI 10.1136/bjsm.2010.083188
   Mishra L, 2005, SCIENCE, V310, P68, DOI 10.1126/science.1118389
   Nassos JT, 2012, J SHOULDER ELB SURG, V21, P589, DOI 10.1016/j.jse.2011.04.008
   Oh JH, 2009, ARTHROSCOPY, V25, P30, DOI 10.1016/j.arthro.2008.08.010
   Pauly S, 2018, BMC MUSCULOSKEL DIS, V19, DOI 10.1186/s12891-018-2339-5
   Qi H, 2019, IN VITRO CELL DEV-AN, V55, P203, DOI 10.1007/s11626-019-00330-x
   Qi-jin Z, 2019, FASEB J, V33, P9279
   Schwab LM, 2018, PHYS THER SPORT, V29, P19, DOI 10.1016/j.ptsp.2017.10.004
   Sevivas N, 2018, AM J SPORT MED, V46, P449, DOI 10.1177/0363546517735850
   Shi YH, 2019, CYTOTHERAPY, V21, P497, DOI 10.1016/j.jcyt.2018.11.012
   Xia C, 2019, FREE RADICAL BIO MED, V143, P1, DOI 10.1016/j.freeradbiomed.2019.07.026
   Xu Q, 2019, EUR REV MED PHARMACO, V23, P4081, DOI 10.26355/eurrev_201905_17909
   Xu TP, 2019, CYTOTECHNOLOGY, V71, P57, DOI 10.1007/s10616-018-0264-y
   Yao MH, 2019, BIOMATER SCI-UK, V7, P4088, DOI 10.1039/c9bm00749k
   Yi XM, 2019, EXP CELL RES, V383, DOI 10.1016/j.yexcr.2019.05.035
NR 33
TC 37
Z9 42
U1 2
U2 21
PU ELSEVIER
PI AMSTERDAM
PA RADARWEG 29, 1043 NX AMSTERDAM, NETHERLANDS
SN 2352-3204
J9 REGEN THER
JI Regen. Ther.
PD DEC
PY 2020
VL 15
BP 70
EP 76
DI 10.1016/j.reth.2020.07.001
PG 7
WC Cell & Tissue Engineering; Engineering, Biomedical
WE Science Citation Index Expanded (SCI-EXPANDED)
SC Cell Biology; Engineering
GA PH7XP
UT WOS:000600620800010
PM 33426204
OA Green Submitted, gold
DA 2026-02-11
ER

PT J
AU Wong, CY
AF Wong, Chee-Yin
TI Current advances of stem cell-based therapy for kidney diseases
SO WORLD JOURNAL OF STEM CELLS
LA English
DT Review
DE Stem cells; Kidney regeneration; Kidney disease; Mesenchymal stem cells;
   Embryonic stem cells; Induced pluripotent stem cells
ID ENDOTHELIAL PROGENITOR CELLS; MESENCHYMAL STROMAL CELLS;
   ISCHEMIA-REPERFUSION INJURY; ACUTE-RENAL-FAILURE;
   SYSTEMIC-LUPUS-ERYTHEMATOSUS; EXTRACELLULAR VESICLES; OXIDATIVE STRESS;
   RAT-KIDNEY; EFFICIENT DIFFERENTIATION; DIFFERENT POPULATIONS
AB Kidney diseases are a prevalent health problem around the world. Multidrug therapy used in the current routine treatment for kidney diseases can only delay disease progression. None of these drugs or treatments can reverse the progression to an end-stage of the disease. Therefore, it is crucial to explore novel therapeutics to improve patients' quality of life and possibly cure, reverse, or alleviate the kidney disease. Stem cells have promising potentials as a form of regenerative medicine for kidney diseases due to their unlimited replication and their ability to differentiate into kidney cells in vitro. Mounting evidences from the administration of stem cells in an experimental kidney disease model suggested that stem cell-based therapy has therapeutic or renoprotective effects to attenuate kidney damage while improving the function and structure of both glomerular and tubular compartments. This review summarises the current stem cell-based therapeutic approaches to treat kidney diseases, including the various cell sources, animal models or in vitro studies. The challenges of progressing from proof-of-principle in the laboratory to widespread clinical application and the human clinical trial outcomes reported to date are also highlighted. The success of cell-based therapy could widen the scope of regenerative medicine in the future.
C1 [Wong, Chee-Yin] Univ Tunku Abdul Rahman, Fac Med & Hlth Sci, Jalan Sungai Long, Kajang 43000, Selangor, Malaysia.
   [Wong, Chee-Yin] Res Dept, Cytopeut, Cyberjaya 63000, Selangor, Malaysia.
C3 Universiti Tunku Abdul Rahman (UTAR)
RP Wong, CY (corresponding author), Univ Tunku Abdul Rahman, Fac Med & Hlth Sci, Jalan Sungai Long, Kajang 43000, Selangor, Malaysia.
EM wongcyin@gmail.com
RI Wong, Chee-Yin/K-5481-2013
OI Wong, Chee-Yin/0000-0001-8522-2320
CR Akhtar A, 2015, CAMB Q HEALTHC ETHIC, V24, P407, DOI 10.1017/S0963180115000079
   Amarasiri SS., 2018, INT J PHARM CHEM ANA, V5, P52
   Araoka T, 2014, PLOS ONE, V9, DOI 10.1371/journal.pone.0084881
   Ardeshirylajimi A, 2017, ASAIO J, V63, P356, DOI 10.1097/MAT.0000000000000470
   Ashour RH, 2016, STEM CELL RES THER, V7, DOI 10.1186/s13287-016-0386-0
   Baer PC, 2009, CELL PROLIFERAT, V42, P29, DOI 10.1111/j.1365-2184.2008.00572.x
   Bank JR, 2015, J IMMUNOL RES, V2015, DOI 10.1155/2015/391797
   Bao YW, 2018, ZOOL RES, V39, P72, DOI 10.24272/j.issn.2095-8137.2017.055
   Barbado J, 2018, LUPUS, V27, P2161, DOI 10.1177/0961203318804922
   Bárcia RN, 2015, STEM CELLS INT, V2015, DOI 10.1155/2015/583984
   Becker GJ, 2013, NEPHROL DIAL TRANSPL, V28, P2432, DOI 10.1093/ndt/gft071
   Benedetti V, 2018, EBIOMEDICINE, V33, P253, DOI 10.1016/j.ebiom.2018.06.005
   Biancone L, 2012, NEPHROL DIAL TRANSPL, V27, P3037, DOI 10.1093/ndt/gfs168
   Bikbov B, 2020, LANCET, V395, P709, DOI 10.1016/S0140-6736(20)30045-3
   Bochon B, 2019, INT J MOL SCI, V20, DOI 10.3390/ijms20102462
   Brasile L, 2019, TRANSPLANTATION, V103, P307, DOI 10.1097/TP.0000000000002455
   Bruno S, 2009, J AM SOC NEPHROL, V20, P1053, DOI 10.1681/ASN.2008070798
   Bussolati B, 2009, CURR STEM CELL RES T, V4, P2, DOI 10.2174/157488809787169129
   Camernik K, 2019, STEM CELL RES, V38, DOI 10.1016/j.scr.2019.101465
   Cantaluppi V, 2015, NEPHROL DIAL TRANSPL, V30, P410, DOI 10.1093/ndt/gfu364
   Cantaluppi V, 2012, KIDNEY INT, V82, P412, DOI 10.1038/ki.2012.105
   Carney EF, 2020, NAT REV NEPHROL, V16, P251, DOI 10.1038/s41581-020-0268-7
   Cetinkaya B, 2019, INT J STEM CELLS, V12, P151, DOI 10.15283/ijsc18067
   Chade AR, 2010, STEM CELLS, V28, P1039, DOI 10.1002/stem.426
   Chade AR, 2009, CIRCULATION, V119, P547, DOI 10.1161/CIRCULATIONAHA.108.788653
   Chhabra P, 2009, CURR OPIN ORGAN TRAN, V14, P72, DOI 10.1097/MOT.0b013e328320d2f5
   Chin Sze Piaw, 2021, Stem Cell Investig, V8, P2, DOI [10.21037/sci-2020-026, 10.21037/sci-2020-026]
   Choi SJ, 2010, EXPERT OPIN BIOL TH, V10, P1217, DOI 10.1517/14712598.2010.500284
   Choi S, 2009, STEM CELLS DEV, V18, P521, DOI 10.1089/scd.2008.0097
   Choo KB, 2014, INT J MED SCI, V11, P1201, DOI 10.7150/ijms.8356
   Chopra H, 2018, STEM CELLS INT, V2018, DOI 10.1155/2018/9847015
   Collino F, 2020, CELLS-BASEL, V9, DOI 10.3390/cells9020453
   Collino F, 2015, J AM SOC NEPHROL, V26, P2349, DOI 10.1681/ASN.2014070710
   De Martino M, 2010, TRANSPL P, V42, P1331, DOI 10.1016/j.transproceed.2010.03.079
   Deng DQ, 2017, ANN RHEUM DIS, V76, P1436, DOI 10.1136/annrheumdis-2017-211073
   Ebrahimi B, 2012, AM J PHYSIOL-RENAL, V302, pF1478, DOI 10.1152/ajprenal.00563.2011
   Eirin A, 2017, KIDNEY INT, V92, P114, DOI 10.1016/j.kint.2016.12.023
   Eirin A, 2014, STEM CELL RES THER, V5, DOI 10.1186/scrt472
   Erdlenbruch F, 2018, STEM CELL RES, V33, P79, DOI 10.1016/j.scr.2018.10.010
   Erpicum P, 2019, KIDNEY INT, V95, P693, DOI 10.1016/j.kint.2018.08.046
   Fazzina R, 2016, STEM CELL RES THER, V7, DOI 10.1186/s13287-016-0383-3
   Fernandes S, 2018, STEM CELL RES, V26, P80, DOI 10.1016/j.scr.2017.12.006
   Forbes TA, 2018, AM J HUM GENET, V102, P816, DOI 10.1016/j.ajhg.2018.03.014
   Franquesa M, 2012, STEM CELLS DEV, V21, P3125, DOI 10.1089/scd.2012.0096
   FRIEDENSTEIN AJ, 1974, EXP HEMATOL, V2, P83
   Gatti S, 2011, NEPHROL DIAL TRANSPL, V26, P1474, DOI 10.1093/ndt/gfr015
   Geng YQ, 2014, STEM CELL RES THER, V5, DOI 10.1186/scrt469
   George SK, 2019, TISSUE ENG PT A, V25, P1493, DOI [10.1089/ten.tea.2018.0371, 10.1089/ten.TEA.2018.0371]
   Geuens T, 2020, NPJ REGEN MED, V5, DOI 10.1038/s41536-020-0093-4
   Grange C, 2020, CELLS-BASEL, V9, DOI 10.3390/cells9020369
   Grange C, 2019, CELLS-BASEL, V8, DOI 10.3390/cells8101240
   Grassi L, 2019, CELL DEATH DIS, V10, DOI 10.1038/s41419-019-1453-0
   Gregorini M, 2017, J CELL MOL MED, V21, P3381, DOI 10.1111/jcmm.13249
   Gu F, 2014, CLIN RHEUMATOL, V33, P1611, DOI 10.1007/s10067-014-2754-4
   Gupta N, 2021, J MOL MED, V99, P477, DOI 10.1007/s00109-020-01983-y
   Hass R, 2011, CELL COMMUN SIGNAL, V9, DOI 10.1186/1478-811X-9-12
   Hauser PV, 2010, AM J PATHOL, V177, P2011, DOI 10.2353/ajpath.2010.091245
   Herrera MB, 2004, INT J MOL MED, V14, P1035
   Hewitson TD, 2015, FRONT IMMUNOL, V6, DOI 10.3389/fimmu.2015.00465
   Hu QR, 2010, STEM CELLS, V28, P1981, DOI 10.1002/stem.531
   Huang TH, 2015, AM J TRANSL RES, V7, P804
   Jang HR, 2014, AM J PHYSIOL-RENAL, V307, pF1149, DOI 10.1152/ajprenal.00555.2013
   Vazquez-Zapien GJ, 2019, ROM J MORPHOL EMBRYO, V60, P189
   Karpman D, 2017, NAT REV NEPHROL, V13, P545, DOI 10.1038/nrneph.2017.98
   Katsuno T, 2013, CELL TRANSPLANT, V22, P287, DOI 10.3727/096368912X655019
   Kholia S, 2020, FRONT CELL DEV BIOL, V8, DOI 10.3389/fcell.2020.00188
   Kim D, 2005, J AM SOC NEPHROL, V16, P3527, DOI 10.1681/ASN.2005050544
   Kim JH, 2012, AM J PHYSIOL-RENAL, V302, pF1141, DOI 10.1152/ajprenal.00060.2011
   Kim Y, 2016, STEM CELLS INT, V2016, DOI 10.1155/2016/1329459
   Kunter U, 2006, J AM SOC NEPHROL, V17, P2202, DOI 10.1681/ASN.2005080815
   Kwon SH, 2019, KOREAN J INTERN MED, V34, P470, DOI 10.3904/kjim.2019.108
   La Rocca G, 2009, HISTOCHEM CELL BIOL, V131, P267, DOI 10.1007/s00418-008-0519-3
   Lam AQ, 2014, J AM SOC NEPHROL, V25, P1211, DOI 10.1681/ASN.2013080831
   Lange C, 2005, KIDNEY INT, V68, P1613, DOI 10.1111/j.1523-1755.2005.00573.x
   Lee MS, 2017, ONCOTARGET, V8, P17750, DOI 10.18632/oncotarget.14831
   Lee PY, 2012, CELL TRANSPLANT, V21, P2569, DOI 10.3727/096368912X636902
   Levy O, 2020, SCI ADV, V6, DOI 10.1126/sciadv.aba6884
   Li Shengwen Calvin, 2009, World J Stem Cells, V1, P30, DOI 10.4252/wjsc.v1.i1.30
   Li W, 2017, MOL CELL BIOCHEM, V428, P203, DOI 10.1007/s11010-016-2930-8
   Li XY, 2014, INT J MOL MED, V34, P695, DOI 10.3892/ijmm.2014.1821
   Liang J, 2010, ANN RHEUM DIS, V69, P1423, DOI 10.1136/ard.2009.123463
   Liu DW, 2020, STEM CELL RES THER, V11, DOI 10.1186/s13287-020-01751-2
   Liu J, 2019, BIOMED RES INT, V2019, DOI 10.1155/2019/9370919
   Liyanage T, 2015, LANCET, V385, P1975, DOI 10.1016/S0140-6736(14)61601-9
   Longhini ALF, 2019, PLOS ONE, V14, DOI 10.1371/journal.pone.0212642
   Low JH, 2019, CELL STEM CELL, V25, P373, DOI 10.1016/j.stem.2019.06.009
   Lu LL, 2006, HAEMATOLOGICA, V91, P1017
   Luyckx VA, 2021, NAT REV NEPHROL, V17, P15, DOI 10.1038/s41581-020-00363-6
   Luyckx VA, 2018, B WORLD HEALTH ORGAN, V96, P414, DOI 10.2471/BLT.17.206441
   Mae SI, 2013, NAT COMMUN, V4, DOI 10.1038/ncomms2378
   Mahmoudifar N, 2015, METHODS MOL BIOL, V1340, P53, DOI 10.1007/978-1-4939-2938-2_4
   Makhlough A, 2018, CYTOTHERAPY, V20, P660, DOI 10.1016/j.jcyt.2018.02.368
   Makhlough A, 2017, STEM CELL RES THER, V8, DOI 10.1186/s13287-017-0557-7
   Mastrolia I, 2019, STEM CELL TRANSL MED, V8, P1135, DOI 10.1002/sctm.19-0044
   Missoum Asmaa, 2020, Curr Urol, V13, P189, DOI [10.1159/000499272, 10.1159/000499272]
   Morigi M, 2004, J AM SOC NEPHROL, V15, P1794, DOI 10.1097/01.ASN.0000128974.07460.34
   Morigi M, 2008, STEM CELLS, V26, P2075, DOI 10.1634/stemcells.2007-0795
   Morigi M, 2010, STEM CELLS, V28, P513, DOI 10.1002/stem.293
   Morizane R, 2015, NAT BIOTECHNOL, V33, P1193, DOI 10.1038/nbt.3392
   Mudrabettu C, 2015, NEPHROLOGY, V20, P25, DOI 10.1111/nep.12338
   Musial-Wysocka A, 2019, CELL TRANSPLANT, V28, P801, DOI 10.1177/0963689719837897
   Narayanan K, 2013, KIDNEY INT, V83, P593, DOI 10.1038/ki.2012.442
   Nargesi AA, 2017, CURR GENE THER, V17, P29, DOI 10.2174/1566523217666170412110724
   Ozkok A, 2018, KIDNEY BLOOD PRESS R, V43, P701, DOI 10.1159/000489745
   Packham DK, 2016, EBIOMEDICINE, V12, P263, DOI 10.1016/j.ebiom.2016.09.011
   Packialakshmi B, 2020, RENAL FAILURE, V42, P1042, DOI 10.1080/0886022X.2020.1830108
   Pan GH, 2016, ONCOTARGET, V7, P12089, DOI 10.18632/oncotarget.7725
   Pang P, 2017, KIDNEY INT, V91, P129, DOI 10.1016/j.kint.2016.07.037
   Papazova DA, 2015, DIS MODEL MECH, V8, P281, DOI 10.1242/dmm.017699
   Park KS, 2019, STEM CELL RES THER, V10, DOI 10.1186/s13287-019-1398-3
   Patschan D, 2016, AM J PHYSIOL-RENAL, V310, pF679, DOI 10.1152/ajprenal.00306.2015
   Peired AJ, 2016, STEM CELLS INT, V2016, DOI 10.1155/2016/4798639
   Perico N, 2018, FRONT IMMUNOL, V9, DOI 10.3389/fimmu.2018.01359
   Perico N, 2018, J AM SOC NEPHROL, V29, P362, DOI 10.1681/ASN.2017070781
   Perico N, 2013, TRANSPL INT, V26, P867, DOI 10.1111/tri.12132
   Perico N, 2011, CLIN J AM SOC NEPHRO, V6, P412, DOI 10.2215/CJN.04950610
   Pfaff N, 2012, STEM CELLS DEV, V21, P689, DOI 10.1089/scd.2011.0010
   Polo JM, 2010, NAT BIOTECHNOL, V28, P848, DOI 10.1038/nbt.1667
   Pool M, 2019, INT J MOL SCI, V20, DOI 10.3390/ijms20184614
   Qian H, 2008, INT J MOL MED, V22, P325, DOI 10.3892/ijmm_00000026
   Rani S, 2015, MOL THER, V23, P812, DOI 10.1038/mt.2015.44
   Re S, 2018, FRONT CELL NEUROSCI, V12, DOI 10.3389/fncel.2018.00321
   Reinders MEJ, 2013, STEM CELL TRANSL MED, V2, P107, DOI 10.5966/sctm.2012-0114
   Rodrigues CE, 2017, STEM CELL RES THER, V8, DOI 10.1186/s13287-017-0475-8
   Rodríguez-Fuentes DE, 2021, ARCH MED RES, V52, P93, DOI 10.1016/j.arcmed.2020.08.006
   Romero-Guevara R, 2020, FRONT PHYSIOL, V11, DOI 10.3389/fphys.2020.563981
   Ross EA, 2009, J AM SOC NEPHROL, V20, P2338, DOI 10.1681/ASN.2008111196
   Rota C, 2019, INT J MOL SCI, V20, DOI 10.3390/ijms20112790
   Saad A, 2017, J AM SOC NEPHROL, V28, P2777, DOI 10.1681/ASN.2017020151
   Saidi RF, 2014, INT J TRANSPLANT MED, V5, P87
   Sangidorj O, 2010, AM J PHYSIOL-RENAL, V299, pF325, DOI 10.1152/ajprenal.00019.2010
   Sávio-Silva C, 2020, REV ASSOC MED BRAS, V66, pS45, DOI [10.1590/1806-9282.66.S1.45, 10.1590/1806-9282.66.s1.45]
   Sedrakyan S, 2012, J AM SOC NEPHROL, V23, P661, DOI 10.1681/ASN.2011030243
   Shanks Niall, 2009, Philos Ethics Humanit Med, V4, P2, DOI 10.1186/1747-5341-4-2
   Sherif IO, 2015, EXP BIOL MED, V240, P1572, DOI 10.1177/1535370215577582
   Song B, 2011, J AM SOC NEPHROL, V22, P1213, DOI 10.1681/ASN.2010101022
   Spitzhorn LS, 2017, STEM CELLS INT, V2017, DOI 10.1155/2017/5932706
   Steenhard BM, 2005, J AM SOC NEPHROL, V16, P1623, DOI 10.1681/ASN.2004070584
   Steinle H, 2019, MOL THER-NUCL ACIDS, V17, P907, DOI 10.1016/j.omtn.2019.07.016
   Su J, 2020, STEM CELL RES, V49, DOI 10.1016/j.scr.2020.102021
   Sun LY, 2010, ARTHRITIS RHEUM-US, V62, P2467, DOI 10.1002/art.27548
   Sun LY, 2009, STEM CELLS, V27, P1421, DOI 10.1002/stem.68
   Swaminathan M, 2018, J AM SOC NEPHROL, V29, P260, DOI 10.1681/ASN.2016101150
   Taguchi A, 2014, CELL STEM CELL, V14, P53, DOI 10.1016/j.stem.2013.11.010
   Takahashi K, 2006, CELL, V126, P663, DOI 10.1016/j.cell.2006.07.024
   Takasato M, 2014, NAT CELL BIOL, V16, P118, DOI 10.1038/ncb2894
   Takasato M, 2017, METHODS MOL BIOL, V1597, P195, DOI 10.1007/978-1-4939-6949-4_14
   Takasato M, 2015, NATURE, V526, P564, DOI 10.1038/nature15695
   Talwadekar MD, 2015, SCI REP-UK, V5, DOI 10.1038/srep15784
   Tan JM, 2012, JAMA-J AM MED ASSOC, V307, P1169, DOI 10.1001/jama.2012.316
   Tan ZL, 2018, SCI REP-UK, V8, DOI 10.1038/s41598-018-34995-3
   Tang TT, 2019, FRONT PHYSIOL, V10, DOI 10.3389/fphys.2019.00226
   Tarng DC, 2016, CELL TRANSPLANT, V25, P517, DOI 10.3727/096368915X688542
   Tögel FE, 2012, AM J KIDNEY DIS, V60, P1012, DOI 10.1053/j.ajkd.2012.08.034
   Tögel F, 2005, AM J PHYSIOL-RENAL, V289, pF31, DOI 10.1152/ajprenal.00007.2005
   Togoe EB, 2014, ACTA CIR BRAS, V29, P651, DOI 10.1590/S0102-8650201400160005
   Tomasoni S, 2013, STEM CELLS DEV, V22, DOI 10.1089/scd.2012.0266
   Toyohara T, 2015, STEM CELL TRANSL MED, V4, P980, DOI 10.5966/sctm.2014-0219
   van der Worp HB, 2010, PLOS MED, V7, DOI 10.1371/journal.pmed.1000245
   Vanholder R, 2016, NEPHROL DIAL TRANSPL, V31, P1251, DOI 10.1093/ndt/gfv233
   Villanueva S, 2019, KIDNEY RES CLIN PRAC, V38, P176, DOI 10.23876/j.krcp.18.0139
   Vizoso FJ, 2017, INT J MOL SCI, V18, DOI 10.3390/ijms18091852
   Vlahos K, 2019, STEM CELL RES, V34, DOI 10.1016/j.scr.2018.101380
   Wang CG, 2018, EUR J VASC ENDOVASC, V55, P257, DOI 10.1016/j.ejvs.2017.10.012
   Wang DD, 2014, ARTHRITIS RES THER, V16, DOI 10.1186/ar4520
   Wang Y, 2013, NEPHROLOGY, V18, P201, DOI 10.1111/nep.12018
   Westenfelder C, 2011, KIDNEY INT SUPPL, V1, P103, DOI 10.1038/kisup.2011.24
   Wong CY, 2008, PATHOLOGY, V40, P52, DOI 10.1080/00313020701716367
   Wong CY, 2020, BMC GENOMICS, V21, DOI 10.1186/s12864-020-06868-5
   Wong CY, 2014, CELL BIOL INT, V38, P497, DOI 10.1002/cbin.10231
   Wu XQ, 2018, J CELL BIOCHEM, V119, P1879, DOI 10.1002/jcb.26348
   Xiang E, 2020, STEM CELL RES THER, V11, DOI 10.1186/s13287-020-01852-y
   Yang CC, 2020, STEM CELL TRANSL MED, V9, P827, DOI 10.1002/sctm.19-0409
   Yu P, 2017, TRANSPL P, V49, P2194, DOI 10.1016/j.transproceed.2017.09.038
   Yuan L, 2016, EXP THER MED, V12, P641, DOI 10.3892/etm.2016.3383
   Yuan XD, 2017, CELL DEATH DIS, V8, DOI 10.1038/s41419-017-0041-4
   Zhang GY, 2014, PLOS ONE, V9, DOI 10.1371/journal.pone.0092129
   Zhao LF, 2019, STEM CELL RES THER, V10, DOI 10.1186/s13287-019-1507-3
   Zhou S, 2020, CELL BIOSCI, V10, DOI 10.1186/s13578-020-00492-2
   Zhou T, 2012, NAT PROTOC, V7, P2080, DOI 10.1038/nprot.2012.115
   Zhuang Q, 2019, STEM CELLS INT, V2019, DOI 10.1155/2019/8387350
   Zoja C, 2012, AM J PHYSIOL-RENAL, V303, pF1370, DOI 10.1152/ajprenal.00057.2012
   Zou XY, 2016, AM J TRANSL RES, V8, P4289
NR 183
TC 23
Z9 27
U1 1
U2 35
PU BAISHIDENG PUBLISHING GROUP INC
PI PLEASANTON
PA 7041 Koll Center Parkway, Suite 160, PLEASANTON, CA, UNITED STATES
SN 1948-0210
J9 WORLD J STEM CELLS
JI World J. Stem Cells
PD JUL 26
PY 2021
VL 13
IS 7
BP 914
EP 933
DI 10.4252/wjsc.v13.i7.914
PG 20
WC Cell & Tissue Engineering; Cell Biology
WE Science Citation Index Expanded (SCI-EXPANDED)
SC Cell Biology
GA TS1HN
UT WOS:000679408700012
PM 34367484
OA Green Accepted
DA 2026-02-11
ER

PT J
AU Laggner, M
   Gugerell, A
   Copic, D
   Jeitler, M
   Springer, M
   Peterbauer, A
   Kremslehner, C
   Filzwieser-Narzt, M
   Gruber, F
   Madlener, S
   Erb, M
   Widder, J
   Lechner, W
   Georg, D
   Mildner, M
   Ankersmit, HJ
AF Laggner, Maria
   Gugerell, Alfred
   Copic, Dragan
   Jeitler, Markus
   Springer, Michael
   Peterbauer, Anja
   Kremslehner, Christopher
   Filzwieser-Narzt, Manuel
   Gruber, Florian
   Madlener, Sibylle
   Erb, Michael
   Widder, Joachim
   Lechner, Wolfgang
   Georg, Dietmar
   Mildner, Michael
   Ankersmit, Hendrik Jan
TI Comparing the efficacy of γ- and electron-irradiation of PBMCs to
   promote secretion of paracrine, regenerative factors
SO MOLECULAR THERAPY-METHODS & CLINICAL DEVELOPMENT
LA English
DT Article
ID BLOOD MONONUCLEAR-CELLS; INFLAMMATORY RESOLUTION; MYOCARDIAL-INFARCTION;
   CARDIAC REPAIR; CYTOSCAPE; THERAPY; PATHWAY; DAMAGE; APOSEC; ALPHA
AB Cell-free secretomes represent a promising new therapeutic avenue in regenerative medicine, and gamma-irradiation of human peripheral blood mononuclear cells (PBMCs) has been shown to promote the release of paracrine factors with high regenerative potential. Recently, the use of alternative irradiation sources, such as artificially generated beta- or electron-irradiation, is encouraged by authorities. Since the effect of the less hazardous electron-radiation on the production and functions of paracrine factors has not been tested so far, we compared the effects of g- and electron-irradiation on PBMCs and determined the efficacy of both radiation sources for producing regenerative secretomes. Exposure to 60 Gy gamma-rays from a radioactive nuclide and 60 Gy electron-irradiation provided by a linear accelerator comparably induced cell death and DNA damage. The transcriptional landscapes of PBMCs exposed to either radiation source shared a high degree of similarity. Secretion patterns of proteins, lipids, and extracellular vesicles displayed similar profiles after gamma- and electron-irradiation. Lastly, we detected comparable biological activities in functional assays reflecting the regenerative potential of the secretomes. Taken together, we were able to demonstrate that electron-irradiation is an effective, alternative radiation source for producing therapeutic, cell-free secretomes. Our study paves the way for future clinical trials employing secretomes generated with electron-irradiation in tissue-regenerative medicine.
C1 [Laggner, Maria; Gugerell, Alfred; Copic, Dragan; Springer, Michael; Ankersmit, Hendrik Jan] Med Univ Vienna, Dept Thorac Surg, Waehringer Guertel 18-20, A-1090 Vienna, Austria.
   [Laggner, Maria; Gugerell, Alfred; Copic, Dragan; Springer, Michael; Ankersmit, Hendrik Jan] Lab Cardiac & Thorac Diag & Regenerat, A-1090 Vienna, Austria.
   [Jeitler, Markus] Med Univ Vienna, Core Facil Genom, A-1090 Vienna, Austria.
   [Peterbauer, Anja] Austrian Red Cross Blood Transfus Serv Upper Aust, A-4020 Linz, Austria.
   [Kremslehner, Christopher; Filzwieser-Narzt, Manuel; Gruber, Florian; Mildner, Michael] Med Univ Vienna, Dept Dermatol, Lazarettgasse 14, A-1090 Vienna, Austria.
   [Kremslehner, Christopher; Filzwieser-Narzt, Manuel; Gruber, Florian] Christian Doppler Lab Biotechnol Skin Aging, A-1090 Vienna, Austria.
   [Madlener, Sibylle] Med Univ Vienna, Mol Neurooncol, Dept Pediat & Adolescent Med, A-1090 Vienna, Austria.
   [Madlener, Sibylle] Med Univ Vienna, Inst Neurol, A-1090 Vienna, Austria.
   [Madlener, Sibylle] Med Univ Vienna, Comprehens Canc Ctr, A-1090 Vienna, Austria.
   [Erb, Michael] SYNLAB Analyt & Serv Switzerland AG, CH-4127 Birsfelden, Switzerland.
   [Widder, Joachim; Lechner, Wolfgang; Georg, Dietmar] Med Univ Vienna, Dept Radiat Oncol, A-1090 Vienna, Austria.
C3 Medical University of Vienna; Medical University of Vienna; Medical
   University of Vienna; Medical University of Vienna; Medical University
   of Vienna; Medical University of Vienna; Medical University of Vienna
RP Ankersmit, HJ (corresponding author), Med Univ Vienna, Dept Thorac Surg, Waehringer Guertel 18-20, A-1090 Vienna, Austria.; Mildner, M (corresponding author), Med Univ Vienna, Dept Dermatol, Lazarettgasse 14, A-1090 Vienna, Austria.
EM michael.mildner@meduniwien.ac.at; hendrik.ankersmit@meduniwien.ac.at
RI Madlener, Sibylle/HPG-2860-2023; Gruber, Florian/KBD-4719-2024; Lechner,
   Wolfgang/HMW-0366-2023; Gugerell, Alfred/W-8542-2019; Widder,
   Joachim/ABE-5162-2021; Georg, Dietmar/F-2783-2011
OI Madlener, Sibylle/0000-0001-7099-9997; Gruber,
   Florian/0000-0003-1094-5641; Lechner, Wolfgang/0000-0001-9211-7510;
   Copic, agan/0000-0002-1005-2985; Mildner, Michael/0000-0002-6892-925X; 
FU Vienna Business Agency (Vienna, Austria) [2343727]; Federal Ministry for
   Education, Science and Research (BMWFW) of Austria; National Foundation
   for Research, Technology and Development, Austria
FX We thank Dr. H.P.H. for his belief in this private-public partnership to
   augment patient health. We thank Prof. Dr. Ulrike Baranyi and Prof. Dr.
   Barbara Messner for their kind support in the cell culture experiments.
   The authors acknowledge the Core Facilities of the Medical University of
   Vienna, a member of VLSI. The datasets analyzed in the current study are
   available from the corresponding authors upon request. This research
   project was supported by the Vienna Business Agency (Vienna, Austria;
   grant "APOSEC to clinic" 2343727). The financial support of the Federal
   Ministry for Education, Science and Research (BMWFW) of Austria and the
   National Foundation for Research, Technology and Development, Austria to
   the Christian Doppler Laboratory for Biotechnology of Skin Aging is
   gratefully acknowledged.
CR Abels ER, 2016, CELL MOL NEUROBIOL, V36, P301, DOI 10.1007/s10571-016-0366-z
   Altmann Patrick, 2014, F1000Res, V3, P131, DOI 10.12688/f1000research.4219.2
   Andreassi MG, 2016, RADIAT RES, V186, P245, DOI 10.1667/RR14266.1
   Ankersmit HJ, 2009, EUR J CLIN INVEST, V39, P445, DOI 10.1111/j.1365-2362.2009.02111.x
   Babayan N, 2019, INT J MOL SCI, V20, DOI 10.3390/ijms20205140
   Beer L, 2016, APOPTOSIS, V21, P1336, DOI 10.1007/s10495-016-1292-8
   Beer L, 2015, SCI REP-UK, V5, DOI 10.1038/srep16662
   Bindea G, 2009, BIOINFORMATICS, V25, P1091, DOI 10.1093/bioinformatics/btp101
   Blüml S, 2005, J IMMUNOL, V175, P501, DOI 10.4049/jimmunol.175.1.501
   BROOKS AL, 1975, SCIENCE, V190, P1090, DOI 10.1126/science.1188384
   Carpentier G., 2012, IMAGEJ NEWS
   Cherpokova D, 2019, BLOOD, V134, P1458, DOI 10.1182/blood.2018886317
   Chiurchiù V, 2016, SCI TRANSL MED, V8, DOI 10.1126/scitranslmed.aaf7483
   Dalli J, 2013, CHEM BIOL, V20, P188, DOI 10.1016/j.chembiol.2012.11.010
   De Jong OG, 2014, FRONT IMMUNOL, V5, P1, DOI 10.3389/fimmu.2014.00608
   DeCicco-Skinner KL, 2014, JOVE-J VIS EXP, DOI 10.3791/51312
   Elgqvist J, 2016, ANTICANCER RES, V36, P103
   Elmore S, 2007, TOXICOL PATHOL, V35, P495, DOI 10.1080/01926230701320337
   Fernandes-Cunha GM, 2019, STEM CELL TRANSL MED, V8, P478, DOI 10.1002/sctm.18-0178
   Francos-Quijorna I, 2017, J NEUROSCI, V37, P11731, DOI 10.1523/JNEUROSCI.1395-17.2017
   Frentzel K, 2016, MED PHYS, V43, P6517, DOI 10.1118/1.4967482
   Gibbons JP., 2019, Khan's the Physics of Radiation Therapy, DOI [10.4103/jmp.jmp_17_20, DOI 10.4103/JMP.JMP_17_20]
   Gruber F, 2012, J LIPID RES, V53, P1232, DOI 10.1194/jlr.D025270
   Gugerell A, 2021, TRIALS, V22, DOI 10.1186/s13063-020-04948-1
   Gugerell A, 2020, BLOOD TRANSFUS-ITALY, V18, P30, DOI 10.2450/2019.0249-18
   Hacker S, 2021, BIOENG TRANSL MED, V6, DOI 10.1002/btm2.10186
   Hacker S, 2016, SCI REP-UK, V6, DOI 10.1038/srep25168
   Haider T, 2015, EXP NEUROL, V267, P230, DOI 10.1016/j.expneurol.2015.03.013
   Hirano S, 2002, J SURG RES, V102, P77, DOI 10.1006/jsre.2001.6315
   Hoetzenecker K, 2012, BASIC RES CARDIOL, V107, DOI 10.1007/s00395-012-0292-2
   Janatpour K, 2005, VOX SANG, V89, P215, DOI 10.1111/j.1423-0410.2005.00699.x
   Jia J, 2016, MICROVASC RES, V105, P103, DOI 10.1016/j.mvr.2016.02.004
   Karpov AA, 2019, INT J EXP PATHOL, V100, P102, DOI 10.1111/iep.12312
   Kasiri MM, 2016, EUR J CLIN INVEST, V46, P853, DOI 10.1111/eci.12667
   Korf-Klingebiel M, 2008, EUR HEART J, V29, P2851, DOI 10.1093/eurheartj/ehn456
   Kreutmayer SB, 2011, J MOL CELL CARDIOL, V51, P777, DOI 10.1016/j.yjmcc.2011.07.003
   Laggner M, 2020, EBIOMEDICINE, V55, DOI 10.1016/j.ebiom.2020.102774
   Laggner M, 2020, STEM CELL RES THER, V11, DOI 10.1186/s13287-019-1524-2
   Levy BD, 2012, FRONT IMMUNOL, V3, DOI 10.3389/fimmu.2012.00390
   Li F, 2010, SCI SIGNAL, V3, DOI 10.1126/scisignal.2000634
   Li JW, 2018, NUCLEIC ACIDS RES, V46, pW180, DOI 10.1093/nar/gky509
   Lichtenauer M, 2011, BASIC RES CARDIOL, V106, P1283, DOI 10.1007/s00395-011-0224-6
   Liu T, 2019, NUCLEIC ACIDS RES, V47, pD89, DOI 10.1093/nar/gky985
   Lu M, 2010, BMC BIOINFORMATICS, V11, DOI 10.1186/1471-2105-11-419
   Luo JT, 2018, J CELL MOL MED, V22, P4449, DOI 10.1111/jcmm.13744
   Mildner M, 2013, PLOS ONE, V8, DOI 10.1371/journal.pone.0060103
   Natallya FR, 2019, INDIAN J DERMATOL, V64, DOI 10.4103/ijd.IJD_6_17
   Panahipour L, 2020, INT J MOL SCI, V21, DOI 10.3390/ijms21134694
   Park JG, 2010, MEAT SCI, V85, P368, DOI 10.1016/j.meatsci.2010.01.014
   Pavo N, 2014, BIOMATERIALS, V35, P3541, DOI 10.1016/j.biomaterials.2013.12.071
   Schneider CA, 2012, NAT METHODS, V9, P671, DOI 10.1038/nmeth.2089
   Shannon P, 2003, GENOME RES, V13, P2498, DOI 10.1101/gr.1239303
   Sharma Arishya, 2012, Methods Mol Biol, V920, P613, DOI 10.1007/978-1-61779-998-3_40
   Simader E, 2019, CELL DEATH DIS, V10, DOI 10.1038/s41419-019-1974-6
   Simader E, 2017, SCI REP-UK, V7, DOI 10.1038/s41598-017-06223-x
   Thum T, 2005, J AM COLL CARDIOL, V46, P1799, DOI 10.1016/j.jacc.2005.07.053
   Turner HC, 2015, PLOS ONE, V10, DOI 10.1371/journal.pone.0143815
   Wagner T, 2018, SCI REP-UK, V8, DOI 10.1038/s41598-018-36928-6
   Winkler J, 2020, MOL THER-METH CLIN D, V18, P354, DOI 10.1016/j.omtm.2020.06.008
   Wuschko S, 2019, SCI REP-UK, V9, DOI 10.1038/s41598-019-42057-5
NR 60
TC 3
Z9 3
U1 0
U2 2
PU CELL PRESS
PI CAMBRIDGE
PA 50 HAMPSHIRE ST, FLOOR 5, CAMBRIDGE, MA 02139 USA
EI 2329-0501
J9 MOL THER-METH CLIN D
JI Mol.Ther.-Methods Clin. Dev.
PD JUN 11
PY 2021
VL 21
BP 14
EP 27
DI 10.1016/j.omtm.2021.02.016
EA MAR 2021
PG 14
WC Medicine, Research & Experimental
WE Science Citation Index Expanded (SCI-EXPANDED)
SC Research & Experimental Medicine
GA SR6SY
UT WOS:000661173900002
PM 33768126
OA Green Submitted, gold
DA 2026-02-11
ER

PT J
AU Lv, K
   Wu, T
   Liu, SY
   Lou, P
   Zhou, PY
   Wang, YZ
   Zhou, XY
   Zhang, S
   Du, D
   Lu, YR
   Wan, MH
   Liu, JP
AF Lv, Ke
   Wu, Tian
   Liu, Shuyun
   Lou, Peng
   Zhou, Pingya
   Wang, Yizhuo
   Zhou, Xiyue
   Zhang, Shu
   Du, Dan
   Lu, Yanrong
   Wan, Meihua
   Liu, Jingping
TI Disease-derived circulating extracellular vesicle preconditioning: A
   promising strategy for precision mesenchymal stem cell therapy
SO ACTA PHARMACEUTICA SINICA B
LA English
DT Article
DE Regenerative medicine; Mesenchymal stem cell; Circulating extracellular
   vesicle; Tissue injury; Metabolic reprogramming; Inflammation; Cell
   death; Preconditioning
ID INJURY
AB Mesenchymal stem cell (MSC)-based therapies have emerged as promising methods for regenerative medicine; however, how to precisely enhance their tissue repair effects is still a major question in the field. Circulating extracellular vesicles (EVs) from diseased states carry diverse pathological information and affect the functions of recipient cells. Based on this unique property, we report that disease-derived circulating EV (disease-EV) preconditioning is a potent strategy for precisely enhancing the tissue repair potency of MSCs in diverse disease models. Briefly, plasma EVs from lung or kidney tissue injuries were shown to contain distinctly enriched molecules and were shown to induce tissue injury-specific gene expression responses in cultured MSCs. Disease-EV preconditioning improved the performance (including proliferation, migration, and growth factor production) of MSCs through metabolic reprogramming (such as via enhanced oxidative phosphorylation and lipid metabolism) without inducing an adverse immune response. Consequently, compared with normal MSCs, disease EV-preconditioned MSCs exhibited superior tissue repair effects (including anti-inflammatory and antiapoptotic effects) in diverse types of tissue injury (such as acute lung or kidney injury). Disease-derived EVs may serve as a type of "off-the-shelf" product due to multiple advantages, such as flexibility, stability, long-term storage, and ease of shipment and use. This study highlights the idea that disease-EV preconditioning is a robust strategy for precisely enhancing the regenerative capacity of MSC-based therapies.
C1 [Lv, Ke; Wu, Tian; Liu, Shuyun; Lou, Peng; Zhou, Pingya; Wang, Yizhuo; Zhou, Xiyue; Lu, Yanrong; Liu, Jingping] Sichuan Univ, West China Hosp, Frontiers Sci Ctr Dis Related Mol Network, Dept Integrated Tradit Chinese & Western Med, Chengdu 610041, Peoples R China.
   [Lv, Ke; Wu, Tian; Liu, Shuyun; Lou, Peng; Zhou, Pingya; Wang, Yizhuo; Zhou, Xiyue; Lu, Yanrong; Liu, Jingping] Sichuan Univ, West China Hosp, Frontiers Sci Ctr Dis Related Mol Network, NHC Key Lab Transplant Engn & Immunol, Chengdu 610041, Peoples R China.
   [Zhang, Shu] Sichuan Univ, West China Hosp, Dept Emergency Med, Emergency Med Lab, Chengdu 610041, Peoples R China.
   [Du, Dan] Sichuan Univ, Adv Mass Spectrometry Ctr, Frontiers Sci Ctr Dis Related Mol Network, Res Core Facil,West China Hosp, Chengdu 610041, Peoples R China.
   [Wan, Meihua] Sichuan Univ, West China Hosp, Inst Integrated Tradit Chinese & Western Med, West China Ctr Excellence Pancreatitis, Chengdu 610041, Peoples R China.
   [Wan, Meihua] First Peoples Hosp Shuangliu Dist, Chengdu 610299, Peoples R China.
C3 Sichuan University; Sichuan University; Sichuan University; Sichuan
   University; Sichuan University
RP Liu, JP (corresponding author), Sichuan Univ, West China Hosp, Frontiers Sci Ctr Dis Related Mol Network, Dept Integrated Tradit Chinese & Western Med, Chengdu 610041, Peoples R China.; Liu, JP (corresponding author), Sichuan Univ, West China Hosp, Frontiers Sci Ctr Dis Related Mol Network, NHC Key Lab Transplant Engn & Immunol, Chengdu 610041, Peoples R China.; Wan, MH (corresponding author), Sichuan Univ, West China Hosp, Inst Integrated Tradit Chinese & Western Med, West China Ctr Excellence Pancreatitis, Chengdu 610041, Peoples R China.; Wan, MH (corresponding author), First Peoples Hosp Shuangliu Dist, Chengdu 610299, Peoples R China.
EM wanmh@scu.edu.cn; liujingping@scu.edu.cn
RI Liu, Shuyun/OFN-3606-2025; Liu, Jingping/P-8908-2019; wang,
   yizhuo/LXW-7659-2024; Zhou, Ping/T-1413-2018; Wan, meihua/JCO-4530-2023
OI Liu, Jingping/0000-0001-8364-639X; 
FU National Natural Science Foundation of China [32071453, 32271438,
   31871001]; West China Hospital of Sichuan University [ZYYC23001]
FX This study was partly supported by the National Natural Science
   Foundation of China (32071453, 32271438, and 31871001 to Jingping Liu)
   and the 1.3.5 Project for Disciplines of Excellence (ZYYC23001 to
   Jingping Liu, China) , West China Hospital of Sichuan University. The
   authors thank Na Jiang at the Advanced Mass Spectrometry Center,
   Research Core Facility, West China Hospital of Sichuan University for
   providing technical assistance with metabolomic and lipidomic analysis.
   The authors thank YuZhen SuoLang from the Department of Emergency
   Medicine, West China Hospital of Sichuan University, for collecting
   pa-tients' blood. All the experimental schemes were created with
   BioRender.com .
CR André-Grégoire G, 2023, STAR PROTOC, V4, DOI 10.1016/j.xpro.2023.102740
   [Anonymous], 2001, B WORLD HEALTH ORGAN, V79, P373, DOI 10.1001/jama.2013.281053
   Atkinson KA, 2011, BIOORG MED CHEM LETT, V21, P1621, DOI 10.1016/j.bmcl.2011.01.113
   Calzada E, 2016, INT REV CEL MOL BIO, V321, P29, DOI 10.1016/bs.ircmb.2015.10.001
   Carrascal M, 2022, J PATHOL, V256, P83, DOI 10.1002/path.5811
   Chau BN, 2012, SCI TRANSL MED, V4, DOI 10.1126/scitranslmed.3003205
   Chen J, 2022, BMC GENOMICS, V23, DOI 10.1186/s12864-022-08748-6
   Cheng K, 2013, EXP MOL PATHOL, V94, P466, DOI 10.1016/j.yexmp.2013.03.002
   Clémot M, 2020, FRONT CELL DEV BIOL, V8, DOI 10.3389/fcell.2020.00115
   Du D, 2018, J PROTEOME RES, V17, P2092, DOI 10.1021/acs.jproteome.8b00028
   Eckhardt CM, 2023, AM J RESP CRIT CARE, V207, P50, DOI 10.1164/rccm.202109-2208OC
   Fan XL, 2020, CELL MOL LIFE SCI, V77, P2771, DOI 10.1007/s00018-020-03454-6
   Hallal S, 2022, J EXTRACELL VESICLES, V11, DOI 10.1002/jev2.12260
   Han YY, 2022, SIGNAL TRANSDUCT TAR, V7, DOI 10.1038/s41392-022-00932-0
   Hoste EAJ, 2018, NAT REV NEPHROL, V14, P607, DOI 10.1038/s41581-018-0052-0
   Hu CX, 2018, J CELL MOL MED, V22, P1428, DOI 10.1111/jcmm.13492
   Jiang KF, 2019, MOL THER, V27, P1758, DOI 10.1016/j.ymthe.2019.07.003
   Koncha RR, 2021, FEBS J, V288, P5737, DOI 10.1111/febs.15868
   Le B, 2024, CURR STEM CELL REP, V10, P1, DOI 10.1007/s40778-023-00232-5
   Levoux J, 2021, CELL METAB, V33, P283, DOI 10.1016/j.cmet.2020.12.006
   Li T, 2021, STEM CELL RES THER, V12, DOI 10.1186/s13287-021-02304-x
   Lin QH, 2013, CRIT CARE, V17, DOI 10.1186/cc12834
   Liu SY, 2020, ACTA BIOMATER, V103, P102, DOI 10.1016/j.actbio.2019.12.011
   Lopez YON, 2022, INT J MOL SCI, V23, DOI 10.3390/ijms23105779
   Lou P, 2023, ADV MATER, V35, DOI 10.1002/adma.202300602
   Lou P, 2021, ACTA BIOMATER, V119, P42, DOI 10.1016/j.actbio.2020.11.001
   Lv K, 2023, SMALL, DOI 10.1002/smll.202303425
   Lv K, 2022, FRONT IMMUNOL, V13, DOI 10.3389/fimmu.2022.1042983
   Margiana R, 2022, STEM CELL RES THER, V13, DOI 10.1186/s13287-022-03054-0
   Parzibut G, 2021, FRONT MOL BIOSCI, V8, DOI 10.3389/fmolb.2021.640042
   Pickkers P, 2021, INTENS CARE MED, V47, P835, DOI 10.1007/s00134-021-06454-7
   Roffel MP, 2020, FRONT MED-LAUSANNE, V7, DOI 10.3389/fmed.2020.00196
   Ru YB, 2014, NUCLEIC ACIDS RES, V42, DOI 10.1093/nar/gku631
   Simonsen JB, 2017, CIRC RES, V121, P920, DOI 10.1161/CIRCRESAHA.117.311767
   Pham T, 2017, AM J RESP CRIT CARE, V195, P860, DOI 10.1164/rccm.201609-1773CP
   Tang CY, 2023, NAT REV NEPHROL, V19, P53, DOI 10.1038/s41581-022-00631-7
   Théry C, 2018, J EXTRACELL VESICLES, V7, DOI 10.1080/20013078.2018.1535750
   Tripura C, 2022, WORLD J HEPATOL, V14, P1884, DOI 10.4254/wjh.v14.i10.1884
   Ullah M, 2020, MOL THER-METH CLIN D, V17, P683, DOI 10.1016/j.omtm.2020.03.023
   Wang XS, 2023, INT IMMUNOPHARMACOL, V117, DOI 10.1016/j.intimp.2023.109923
   Wang YZ, 2024, SCI ADV, V10, DOI 10.1126/sciadv.adj1290
   Wu TZ, 2021, INNOVATION-AMSTERDAM, V2, DOI [10.1016/j.xinn.2021.100141, 10.1038/s42003-022-03804-z]
   Xia LJ, 2022, THERANOSTICS, V12, P2928, DOI 10.7150/thno.69533
   Xiao K, 2020, CELL DEATH DIS, V11, DOI 10.1038/s41419-020-03034-3
   Xiao WS, 2018, ANTIOXID REDOX SIGN, V28, P251, DOI 10.1089/ars.2017.7216
   Xu HK, 2020, WORLD J STEM CELLS, V12, DOI 10.4252/wjsc.v12.i11.1276
   Yang J, 2021, INT J NANOMED, V16, P6681, DOI 10.2147/IJN.S328325
   Yin JQ, 2019, NAT BIOMED ENG, V3, P90, DOI 10.1038/s41551-018-0325-8
   Yuan L, 2011, AM J PHYSIOL-RENAL, V300, pF207, DOI 10.1152/ajprenal.00073.2010
   Zeng LT, 2022, STEM CELLS INT, V2022, DOI 10.1155/2022/9463314
   Zhou J, 2023, CELL MOL IMMUNOL, V20, P555, DOI 10.1038/s41423-023-01034-9
   Zhou XY, 2023, J EXTRACELL VESICLES, V12, DOI 10.1002/jev2.12320
   Zhuang WZ, 2021, J BIOMED SCI, V28, DOI 10.1186/s12929-021-00725-7
NR 53
TC 6
Z9 7
U1 4
U2 15
PU INST MATERIA MEDICA, CHINESE ACAD MEDICAL SCIENCES
PI BEIJING
PA C/O EDITORIAL BOARD OF ACTA PHARMACEUTICA SINICA, 1 XIANNONGTAN ST,
   BEIJING, 100050, PEOPLES R CHINA
SN 2211-3835
EI 2211-3843
J9 ACTA PHARM SIN B
JI Acta Pharm. Sin. B
PD OCT
PY 2024
VL 14
IS 10
BP 4526
EP 4543
DI 10.1016/j.apsb.2024.06.027
EA OCT 2024
PG 18
WC Pharmacology & Pharmacy
WE Science Citation Index Expanded (SCI-EXPANDED)
SC Pharmacology & Pharmacy
GA K4Q2Z
UT WOS:001343731900001
PM 39525589
OA Green Submitted, gold
DA 2026-02-11
ER

PT J
AU Wu, HY
   Yao, ZC
   Li, HK
   Zhang, LH
   Zhao, YY
   Li, YW
   Wu, YT
   Zhang, ZC
   Xie, JL
   Ding, FX
   Zhu, HM
AF Wu, Haiyan
   Yao, Zuochao
   Li, Hongkun
   Zhang, Laihai
   Zhao, Yuying
   Li, Yongwei
   Wu, Yating
   Zhang, Zhenchun
   Xie, Jiali
   Ding, Feixue
   Zhu, Hongming
TI Improving dermal fibroblast-to-epidermis communications and aging wound
   repair through extracellular vesicle-mediated delivery of Gstm2
   mRNA
SO JOURNAL OF NANOBIOTECHNOLOGY
LA English
DT Article
DE Extracellular vesicles (EVs); Glutathione S-transferase mu 2 (GSTM2);
   Needle free injection; Wound healing; Nascent polypeptide-associated
   complex alpha subunit (NACA)
ID POLYPEPTIDE-ASSOCIATED COMPLEX; MESENCHYMAL STEM-CELLS; CELLULAR
   SENESCENCE; EXPRESSION; TRANSFERASE; PROTEIN; MODEL; SKIN; ANGIOGENESIS;
   INDUCTION
AB Skin aging is characterized by the disruption of skin homeostasis and impaired skin injury repair. Treatment of aging skin has long been limited by the unclear intervention targets and delivery techniques. Engineering extracellular vesicles (EVs) as an upgraded version of natural EVs holds great potential in regenerative medicine. In this study, we found that the expression of the critical antioxidant and detoxification gene Gstm2 was significantly reduced in aging skin. Thus, we constructed the skin primary fibroblasts-derived EVs encapsulating Gstm2 mRNA (EVs(Gstm2)), and found that EVs(Gstm2) could significantly improve skin homeostasis and accelerate wound healing in aged mice. Mechanistically, we found that EVs(Gstm2) alleviated oxidative stress damage of aging dermal fibroblasts by modulating mitochondrial oxidative phosphorylation, and promoted dermal fibroblasts to regulate skin epidermal cell function by paracrine secretion of Nascent Polypeptide-Associated Complex Alpha subunit (NACA). Furthermore, we confirmed that NACA is a novel skin epidermal cell protective molecule that regulates skin epidermal cell turnover through the ROS-ERK-ETS-Cyclin D pathway. Our findings demonstrate the feasibility and efficacy of EVs-mediated delivery of Gstm2 for aged skin treatment and unveil novel roles of GSTM2 and NACA for improving aging skin.
C1 [Wu, Haiyan; Zhao, Yuying; Wu, Yating; Zhang, Zhenchun; Zhu, Hongming] Tongji Univ, Shanghai East Hosp, Inst Regenerat Med, Sch Med, Shanghai 200120, Peoples R China.
   [Wu, Haiyan; Zhao, Yuying; Wu, Yating; Zhang, Zhenchun; Zhu, Hongming] Tongji Univ, Shanghai East Hosp, Res Ctr Translat Med, Sch Med, Shanghai 200120, Peoples R China.
   [Yao, Zuochao] Tongji Univ, Shanghai East Hosp, Sch Med, Dept Plast & Reconstruct Surg, Shanghai 200120, Peoples R China.
   [Li, Hongkun] Changzhi Med Coll, Affiliated Heji Hosp, Dept Cardiol, Changzhi 046000, Shanxi, Peoples R China.
   [Zhang, Laihai] Tongji Univ, Shanghai East Hosp, Dept Cardiothorac Surg, Sch Med, Shanghai 200092, Peoples R China.
   [Li, Yongwei] Tongji Univ, Shanghai East Hosp, Sch Med, Dept Cardiol, Shanghai 200092, Peoples R China.
   [Xie, Jiali] Tongji Univ, Shanghai East Hosp, Sch Med, Dept Neurol, Shanghai 200092, Peoples R China.
   [Ding, Feixue] Shanghai Jiao Tong Univ, Shanghai People Hosp 9, Dept Plast & Reconstruct Surg, Sch Med, Shanghai 200001, Peoples R China.
C3 Tongji University; Tongji University; Tongji University; Changzhi
   Medical College; Tongji University; Tongji University; Tongji
   University; Shanghai Jiao Tong University
RP Zhu, HM (corresponding author), Tongji Univ, Shanghai East Hosp, Inst Regenerat Med, Sch Med, Shanghai 200120, Peoples R China.; Zhu, HM (corresponding author), Tongji Univ, Shanghai East Hosp, Res Ctr Translat Med, Sch Med, Shanghai 200120, Peoples R China.
EM zhm@tongji.edu.cn
RI zhu, hongming/IQV-9291-2023
OI Zhang, Laihai/0009-0002-6278-8043
FU the National Natural Science Foundation of China [82070365]; National
   Natural Science Foundation of China [JCYJ20190807103407873]; Basic
   Research General Program of Shenzhen
FX We specially thank Bowen Lin from Department of Cardiology, Shanghai
   East Hospital, School of Medicine, Tongji University for the help in
   RNA-seq data analysis, manuscript and figure preparation. This work was
   partially supported by the National Natural Science Foundation of China
   (82070365) and the Basic Research General Program of Shenzhen
   (JCYJ20190807103407873).
CR Al-Shanti N, 2004, IMMUNOLOGY, V112, P397, DOI 10.1111/j.1365-2567.2004.01893.x
   Fafián-Labora JA, 2020, CELL METAB, V32, P71, DOI 10.1016/j.cmet.2020.06.004
   Beatrix B, 2000, J BIOL CHEM, V275, P37838, DOI 10.1074/jbc.M006368200
   Breton CV, 2009, AM J RESP CRIT CARE, V179, P601, DOI 10.1164/rccm.200809-1384OC
   Bünder R, 2004, J ALLERGY CLIN IMMUN, V114, P422, DOI 10.1016/j.jaci.2004.05.029
   Chen TT, 2021, GENOM PROTEOM BIOINF, V19, P578, DOI 10.1016/j.gpb.2021.08.001
   Cheng MG, 1998, P NATL ACAD SCI USA, V95, P1091, DOI 10.1073/pnas.95.3.1091
   Choi SH, 2017, INT J MOL SCI, V18, DOI 10.3390/ijms18102052
   Dulhunty AF, 2011, DRUG METAB REV, V43, P236, DOI 10.3109/03602532.2010.549134
   Elsharkasy OM, 2020, ADV DRUG DELIVER REV, V159, P332, DOI 10.1016/j.addr.2020.04.004
   Fathke C, 2004, STEM CELLS, V22, P812, DOI 10.1634/stemcells.22-5-812
   Gamerdinger M, 2023, SCIENCE, V380, P1238, DOI 10.1126/science.adg3297
   Gamerdinger M, 2019, MOL CELL, V75, P996, DOI 10.1016/j.molcel.2019.06.030
   Giulietti M, 2018, FRONT ONCOL, V8, DOI 10.3389/fonc.2018.00221
   Hradetzky S, 2014, J INVEST DERMATOL, V134, P1570, DOI 10.1038/jid.2014.25
   Hsu YC, 2014, NAT MED, V20, P847, DOI 10.1038/nm.3643
   Hu SQ, 2019, ACS NANO, V13, P11273, DOI 10.1021/acsnano.9b04384
   Huenchuguala S, 2014, AUTOPHAGY, V10, P618, DOI 10.4161/auto.27720
   Im AR, 2020, EVID-BASED COMPL ALT, V2020, DOI 10.1155/2020/3121936
   Jia QQ, 2014, SCI REP-UK, V4, DOI 10.1038/srep07535
   Jo S, 2018, ARTHRITIS RES THER, V20, DOI 10.1186/s13075-018-1582-3
   Kim Kyung Mok, 2018, Oncotarget, V9, P5588, DOI [10.18632/oncotarget.23652, 10.18632/oncotarget.23652]
   Kim MH, 2020, PHARMACEUTICS, V12, DOI 10.3390/pharmaceutics12090845
   Kim YJ, 2017, BIOCHEM BIOPH RES CO, V493, P1102, DOI 10.1016/j.bbrc.2017.09.056
   Kong DS, 2021, STEM CELL RES THER, V12, DOI 10.1186/s13287-021-02217-9
   Kwack MH, 2022, ANN DERMATOL, V34, P163, DOI 10.5021/ad.2022.34.3.163
   Kwon TR, 2016, EUR J PHARM BIOPHARM, V105, P69, DOI 10.1016/j.ejpb.2016.05.014
   Kyriakides TR, 2001, AM J PATHOL, V159, P1255, DOI 10.1016/S0002-9440(10)62512-6
   Lan T, 2022, J HEPATOL, V76, P407, DOI 10.1016/j.jhep.2021.09.040
   Li HF, 2021, STEM CELL RES THER, V12, DOI 10.1186/s13287-021-02156-5
   Li XY, 2020, J NANOBIOTECHNOL, V18, DOI 10.1186/s12951-020-00670-x
   Li YJ, 2014, STEM CELL RES THER, V5, DOI 10.1186/scrt408
   Lian C, 2020, AGING-US, V12, P22599, DOI 10.18632/aging.103834
   Liu S, 2020, ADV HEALTHC MATER, V9, DOI 10.1002/adhm.202000198
   Liu XC, 2018, STEM CELL RES THER, V9, DOI 10.1186/s13287-018-0899-9
   Lopez S, 2005, J CELL SCI, V118, P1595, DOI 10.1242/jcs.02295
   Moreau A, 1998, MOL CELL BIOL, V18, P1312, DOI 10.1128/MCB.18.3.1312
   Murphy A, 2022, BIOGERONTOLOGY, V23, P681, DOI 10.1007/s10522-022-09970-1
   Nunes MA, 2020, PHARMACEUTICALS-BASE, V13, DOI 10.3390/ph13100288
   Panciera T, 2016, CELL STEM CELL, V19, P725, DOI 10.1016/j.stem.2016.08.009
   Peng DF, 2009, GUT, V58, P5, DOI 10.1136/gut.2007.146290
   Pereira BI, 2019, NAT COMMUN, V10, DOI 10.1038/s41467-019-10335-5
   Pfaff A, 2022, BIOCHEM BIOPHYS REP, V29, DOI 10.1016/j.bbrep.2022.101213
   Quélo I, 2004, J BIOL CHEM, V279, P43893, DOI 10.1074/jbc.M406310200
   Ravi AD, 2015, INT J PHARM INVESTIG, V5, P192, DOI 10.4103/2230-973X.167662
   Renth AN, 2012, TISSUE ENG PART B-RE, V18, P341, DOI 10.1089/ten.teb.2012.0080
   Schlich M, 2016, BIOMED MICRODEVICES, V18, DOI 10.1007/s10544-016-0098-3
   SEIDEGARD J, 1988, P NATL ACAD SCI USA, V85, P7293, DOI 10.1073/pnas.85.19.7293
   Sextius P, 2015, ARCH DERMATOL RES, V307, P351, DOI 10.1007/s00403-015-1551-5
   Shen CH, 2022, BIOMED PHARMACOTHER, V151, DOI 10.1016/j.biopha.2022.113102
   Stout R, 2019, BIOLOGY-BASEL, V8, DOI 10.3390/biology8020029
   Thanapaul RJRS, 2022, GEROSCIENCE, V44, P1871, DOI 10.1007/s11357-022-00551-1
   Townsend DM, 2003, ONCOGENE, V22, P7369, DOI 10.1038/sj.onc.1206940
   Wang M, 2012, AGING CELL, V11, P668, DOI 10.1111/j.1474-9726.2012.00833.x
   Wang YZ, 2016, ACTA BIOMATER, V30, P246, DOI 10.1016/j.actbio.2015.11.035
   WIEDMANN B, 1994, NATURE, V370, P434, DOI 10.1038/370434a0
   Wu D, 2020, INT J NANOMED, V15, P7979, DOI 10.2147/IJN.S275650
   Xiao L, 2021, ANTIOXIDANTS-BASEL, V10, DOI 10.3390/antiox10010076
   Xu SH, 2014, AGING DIS, V5, P263, DOI 10.14336/AD.2014.0500263
   Xue YB, 2022, NUCLEIC ACIDS RES, V50, pD27, DOI 10.1093/nar/gkab951
   Zhang CY, 2020, ACS NANO, V14, P12133, DOI 10.1021/acsnano.0c05681
   Zhang F, 2021, METHODS MOL BIOL, V2318, P241, DOI 10.1007/978-1-0716-1476-1_12
   Zhang JB, 2023, J CONTROL RELEASE, V356, P402, DOI 10.1016/j.jconrel.2023.02.032
   Zhang KY, 2020, J BIOL CHEM, V295, P12203, DOI 10.1074/jbc.RA120.012732
NR 64
TC 11
Z9 14
U1 6
U2 29
PU BMC
PI LONDON
PA CAMPUS, 4 CRINAN ST, LONDON N1 9XW, ENGLAND
EI 1477-3155
J9 J NANOBIOTECHNOL
JI J. Nanobiotechnol.
PD JUN 2
PY 2024
VL 22
IS 1
AR 307
DI 10.1186/s12951-024-02541-1
PG 21
WC Biotechnology & Applied Microbiology; Nanoscience & Nanotechnology
WE Science Citation Index Expanded (SCI-EXPANDED)
SC Biotechnology & Applied Microbiology; Science & Technology - Other
   Topics
GA SX2L2
UT WOS:001237680600002
PM 38825668
OA Green Submitted, gold
DA 2026-02-11
ER

PT J
AU Pizzicannella, J
   Diomede, F
   Gugliandolo, A
   Chiricosta, L
   Bramanti, P
   Merciaro, I
   Orsini, T
   Mazzon, E
   Trubiani, O
AF Pizzicannella, Jacopo
   Diomede, Francesca
   Gugliandolo, Agnese
   Chiricosta, Luigi
   Bramanti, Placido
   Merciaro, Ilaria
   Orsini, Tiziana
   Mazzon, Emanuela
   Trubiani, Oriana
TI 3D Printing PLA/Gingival Stem Cells/ EVs Upregulate miR-2861 and-210
   during Osteoangiogenesis Commitment
SO INTERNATIONAL JOURNAL OF MOLECULAR SCIENCES
LA English
DT Article
DE microRNA; osteogenesis; angiogenesis; mesenchymal stem cells;
   extracellular vesicles; scaffold
ID IN-VITRO; VEGF; MICRORNAS; DIFFERENTIATION; SCAFFOLDS; PROMOTION;
   VESICLES
AB Bone tissue regeneration strategies require approaches that provide an osteogenic and angiogenic microenvironment able to drive the bone growth. Recently, the development of 3D printing biomaterials, including poly(lactide) (3D-PLA), enriched with mesenchymal stem cells (MSCs) and/or their derivatives, such as extracellular vesicles (EVs) has been achieving promising results. In this study, in vitro results showed an increased expression of osteogenic and angiogenic markers, as RUNX2, VEGFA, OPN and COL1A1 in the living construct 3D-PLA/human Gingival MSCs (hGMSCs)/EVs. Considering that EVs carry and transfer proteins, mRNA and microRNA into target cells, we evaluated miR-2861 and miR-210 expression related to osteoangiogenesis commitment. Histological examination of rats implanted with 3D-PLA/hGMSCs/EVs evidenced the activation of bone regeneration and of the vascularization process, confirmed also by MicroCT. In synthesis, an upregulation of miR-2861 and -210 other than RUNX2, VEGFA, OPN and COL1A1 was evident in cells cultured in the presence of the biomaterial and EVs. Then, these results evidenced that EVs may enhance bone regeneration in calvaria defects, in association with an enhanced vascularization offering a novel regulatory system in the osteoangiogenesis evolution. The application of new strategies to improve biomaterial engraftment is of great interest in the regenerative medicine and can represent a way to promote bone regeneration.
C1 [Pizzicannella, Jacopo; Diomede, Francesca; Merciaro, Ilaria; Trubiani, Oriana] Univ G DAnnunzio, Dept Med Oral & Biotechnol Sci, I-66100 Chieti, Italy.
   [Gugliandolo, Agnese; Chiricosta, Luigi; Bramanti, Placido; Mazzon, Emanuela] IRCCS Ctr Neurolesi Bonino Pulejo, I-98124 Messina, Italy.
   [Orsini, Tiziana] CNR Natl Res Council, Inst Cell Biol & Neurobiol IBCN, I-00015 Rome, Italy.
C3 G d'Annunzio University of Chieti-Pescara; IRCCS Bonino Pulejo;
   Consiglio Nazionale delle Ricerche (CNR); Istituto di Biologia Cellulare
   e Neurobiologia (IBCN-CNR)
RP Mazzon, E (corresponding author), IRCCS Ctr Neurolesi Bonino Pulejo, I-98124 Messina, Italy.
EM emanuela.mazzon@irccsme.it
RI Chiricosta, Luigi/AAB-5559-2019; GUGLIANDOLO, AGNESE/AAA-5466-2019;
   mazzon, emanuela/AAL-4334-2020; ORSINI, TIZIANA/P-1745-2018; Bramanti,
   Placido/K-5117-2016; DIOMEDE, Francesca/AAL-6840-2020; Merciaro,
   Ilaria/AAQ-4025-2020
OI Chiricosta, Luigi/0000-0003-0358-7348; GUGLIANDOLO,
   AGNESE/0000-0002-7868-3353; mazzon, emanuela/0000-0002-5073-717X;
   ORSINI, TIZIANA/0000-0003-0023-7916; Bramanti,
   Placido/0000-0003-0394-8166; Pizzicannella, Jacopo/0000-0003-3318-3758;
   DIOMEDE, Francesca/0000-0002-0384-6509; 
FU University of Chieti-Pescara Fund; Progetti di Ricerca di Rilevante
   Interesse Nazionale - Ministry of Education, University, and Research
   (MIUR), Rome, Italy [20102ZLNJ5]; Bonino-Pulejo IRCCS Centro Neurolesi,
   Messina, Italy
FX This work was supported by the Oriana Trubiani ex 60% University of
   Chieti-Pescara Fund, and partly by Progetti di Ricerca di Rilevante
   Interesse Nazionale, grant number 20102ZLNJ5, financed by the Ministry
   of Education, University, and Research (MIUR), Rome, Italy. This study
   was also supported by funds of Current Research 2019 of Bonino-Pulejo
   IRCCS Centro Neurolesi, Messina, Italy.
CR Baraniak PR, 2010, REGEN MED, V5, P121, DOI [10.2217/rme.09.74, 10.2217/RME.09.74]
   Caplan AI, 2006, J CELL BIOCHEM, V98, P1076, DOI 10.1002/jcb.20886
   Casap N, 2008, TISSUE ENG PT A, V14, P247, DOI 10.1089/tea.2007.0069
   Chan BP, 2008, EUR SPINE J, V17, pS467, DOI 10.1007/s00586-008-0745-3
   Clarkin CE, 2013, CELL BIOCHEM FUNCT, V31, P1, DOI 10.1002/cbf.2911
   Diomede F, 2016, J BIOL REG HOMEOS AG, V30, P1009
   Diomede F, 2018, FRONT GENET, V9, DOI 10.3389/fgene.2018.00419
   Diomede F, 2018, STEM CELL RES THER, V9, DOI 10.1186/s13287-018-0850-0
   Diomede F, 2018, INT J MOL SCI, V19, DOI 10.3390/ijms19020329
   Ferguson C, 1999, MECH DEVELOP, V87, P57, DOI 10.1016/S0925-4773(99)00142-2
   Filipowska J, 2017, ANGIOGENESIS, V20, P291, DOI 10.1007/s10456-017-9541-1
   Furuta T, 2016, STEM CELL TRANSL MED, V5, P1620, DOI 10.5966/sctm.2015-0285
   Gugliandolo A, 2018, J BIOMED MATER RES A, V106, P126, DOI 10.1002/jbm.a.36213
   György B, 2011, CELL MOL LIFE SCI, V68, P2667, DOI 10.1007/s00018-011-0689-3
   Hu K, 2016, J CLIN INVEST, V126, P509, DOI 10.1172/JCI82585
   Hu R, 2011, J BIOL CHEM, V286, DOI 10.1074/jbc.M110.176099
   Ivan M, 2008, J CELL MOL MED, V12, P1426, DOI 10.1111/j.1582-4934.2008.00398.x
   Konala VBR, 2016, CYTOTHERAPY, V18, P13, DOI 10.1016/j.jcyt.2015.10.008
   Li M, 2009, WORLD J SURG, V33, P667, DOI 10.1007/s00268-008-9836-x
   Liu XD, 2015, BIOL CHEM, V396, P339, DOI 10.1515/hsz-2014-0268
   Luft FC, 2012, J MOL MED, V90, P983, DOI 10.1007/s00109-012-0933-9
   Mammana S, 2019, J TISSUE ENG REGEN M, V13, P1109, DOI 10.1002/term.2857
   Manescu A, 2016, J PERIODONTAL RES, V51, P112, DOI 10.1111/jre.12289
   Matsushita K, 2016, STEM CELLS INT, V2016, DOI 10.1155/2016/2892840
   Nasonova MV, 2015, B EXP BIOL MED+, V160, P134, DOI 10.1007/s10517-015-3114-3
   Pizzicannella J, 2011, J BIOL REG HOMEOS AG, V25, P93
   Pizzicannella J, 2019, FRONT PHYSIOL, V10, DOI 10.3389/fphys.2019.00512
   Pizzicannella J, 2018, INT J MOL SCI, V19, DOI 10.3390/ijms19123916
   Pizzicannella J, 2018, J CELL PHYSIOL, V233, P6734, DOI 10.1002/jcp.26515
   Qin YH, 2016, SCI REP-UK, V6, DOI 10.1038/srep21961
   Rajan TS, 2016, SCI REP-UK, V6, DOI 10.1038/srep38743
   Roura S, 2019, METABOLISM, V95, P102, DOI 10.1016/j.metabol.2019.02.006
   Lopes MS, 2012, PROCEDIA ENGINEER, V42, P1402, DOI 10.1016/j.proeng.2012.07.534
   Shahabipour F, 2016, ARCH MED SCI, V12, P1324, DOI 10.5114/aoms.2016.62911
   Shum AWT, 2003, POLYM DEGRAD STABIL, V81, P141, DOI 10.1016/S0141-3910(03)00083-1
   Suárez Y, 2009, CIRC RES, V104, P442, DOI 10.1161/CIRCRESAHA.108.191270
   Wang MO, 2015, ADV MATER, V27, P138, DOI 10.1002/adma.201403943
   Wang N, 2017, BBA-MOL BASIS DIS, V1863, P2085, DOI 10.1016/j.bbadis.2017.02.023
   Weilner S, 2016, AGING CELL, V15, P744, DOI 10.1111/acel.12484
   Wiese A, 2010, ORTHOP CLIN N AM, V41, P1, DOI 10.1016/j.ocl.2009.07.003
   Wiszniak S, 2015, P NATL ACAD SCI USA, V112, P6086, DOI 10.1073/pnas.1419368112
   Xia ZY, 2015, BIOMED RES INT, V2015, DOI 10.1155/2015/624037
   Xie H, 2017, SCI REP-UK, V7, DOI 10.1038/srep45622
   Yu B, 2014, INT J MOL SCI, V15, P4142, DOI 10.3390/ijms15034142
NR 44
TC 89
Z9 99
U1 1
U2 31
PU MDPI
PI BASEL
PA ST ALBAN-ANLAGE 66, CH-4052 BASEL, SWITZERLAND
SN 1422-0067
J9 INT J MOL SCI
JI Int. J. Mol. Sci.
PD JUL 1
PY 2019
VL 20
IS 13
AR 3256
DI 10.3390/ijms20133256
PG 19
WC Biochemistry & Molecular Biology; Chemistry, Multidisciplinary
WE Science Citation Index Expanded (SCI-EXPANDED)
SC Biochemistry & Molecular Biology; Chemistry
GA IL1EG
UT WOS:000477041100143
PM 31269731
OA Green Submitted, gold
DA 2026-02-11
ER

PT J
AU Montemurro, T
   Viganò, M
   Ragni, E
   Barilani, M
   Parazzi, V
   Boldrin, V
   Lavazza, C
   Montelatici, E
   Banfi, F
   Lauri, E
   Giovanelli, S
   Baccarin, M
   Guerneri, S
   Giordano, R
   Lazzari, L
AF Montemurro, Tiziana
   Vigano, Mariele
   Ragni, Enrico
   Barilani, Mario
   Parazzi, Valentina
   Boldrin, Valentina
   Lavazza, Cristiana
   Montelatici, Elisa
   Banfi, Federica
   Lauri, Eleonora
   Giovanelli, Silvia
   Baccarin, Marco
   Guerneri, Silvana
   Giordano, Rosaria
   Lazzari, Lorenza
TI Angiogenic and anti-inflammatory properties of mesenchymal stem cells
   from cord blood: soluble factors and extracellular vesicles for cell
   regeneration
SO EUROPEAN JOURNAL OF CELL BIOLOGY
LA English
DT Article
DE Cord blood; Human mesenchymal stem cells; miRNA; Angiogenesis; Growth
   factors; Extracellular vesicles
ID ACUTE KIDNEY INJURY; BONE-MARROW; STROMAL CELLS; PROGENITOR CELLS;
   IN-VITRO; STEM/PROGENITOR CELLS; ENRICHMENT ANALYSIS;
   MONOLAYER-CULTURES; GENE-EXPRESSION; SELF-RENEWAL
AB In a recent work, our group showed the existence of two distinct mesenchymal stem cell (MSC) subsets within human umbilical cord blood. One less proliferative and short-living (SL-CBMSC), the other with higher growth rate and long-living (LL-CBMSC), and therefore better suited for regenerative medicine applications. We examined whether LL-CBMSC possess peculiar paracrine properties able to affect angiogenesis or inflammatory processes. It was shown for the first time that pro-angiogenic, proliferation stimulating and tissue repairing factors were released at high level not only as soluble cytokines, but also as mRNA precursors embedded in membrane vesicles. The combination of this primary (proteic factors interacting with surface receptors) and delayed (mRNA transferred and translated via vesicle fusion and cargo release) interaction in endothelial target cells resulted in strong blood vessel induction with the development of capillary-like structures. In addition, LL-CBMSC dynamically modulated their release of pro-angiogenic and anti-inflammatory factors in an in vitro model of damage. In conclusion, LL-CBMSC synthesize and secrete multiple factors that may be attuned in response to the status of the target cell, a crucial requisite when paracrine mechanisms are needed at onset of tissue regeneration. (C) 2016 Elsevier GmbH. All rights reserved.
C1 [Montemurro, Tiziana; Vigano, Mariele; Ragni, Enrico; Barilani, Mario; Parazzi, Valentina; Boldrin, Valentina; Lavazza, Cristiana; Montelatici, Elisa; Banfi, Federica; Giordano, Rosaria; Lazzari, Lorenza] Fdn IRCCS Ca Granda Osped Maggiore Policlin, Unit Cell Therapy & Cryobiol, Via F Sforza 35, I-20122 Milan, Italy.
   [Lauri, Eleonora] Univ Milan, Osped Sacco, Anat Patol, Milan, Italy.
   [Giovanelli, Silvia] Fdn IRCCS Ca Granda Osped Maggiore Policlin, Milano Cord Blood Bank, Milan, Italy.
   [Baccarin, Marco; Guerneri, Silvana] Fdn IRCCS Ca Granda Osped Maggiore Policlin, Lab Citogenet & Genet Mol, Milan, Italy.
C3 IRCCS Ca Granda Ospedale Maggiore Policlinico; University of Milan;
   Luigi Sacco Hospital; IRCCS Ca Granda Ospedale Maggiore Policlinico;
   IRCCS Ca Granda Ospedale Maggiore Policlinico
RP Lazzari, L (corresponding author), Fdn IRCCS Ca Granda Osped Maggiore Policlin, Unit Cell Therapy & Cryobiol, Via F Sforza 35, I-20122 Milan, Italy.
EM lorenza.lazzari@policlinico.mi.it
RI Lazzari, Lorenza/J-4279-2015; Montelatici, Elisa/O-1404-2015; Giordano,
   Rosaria/N-6565-2015; Lavazza, Cristiana/D-5661-2013; Banfi,
   Federica/AAN-6988-2020; Barilani, Mario/O-6575-2015; Ragni,
   Enrico/J-4292-2015
OI Lazzari, Lorenza/0000-0002-9434-4538; Giordano,
   Rosaria/0000-0002-7263-0752; Lavazza, Cristiana/0000-0002-1167-6167;
   Banfi, Federica/0000-0002-7306-6751; Barilani,
   Mario/0000-0003-2225-897X; Ragni, Enrico/0000-0003-0272-7417
FU Fondazione Il Sangue; Fondazione NovusSanguis; Regione Lombardia [PB
   0098]; Ministero della Salute Italiano [R.F.G.R. 2010-2318448, R.F.G.R.
   2010-2312573]; 6FP EU Project - THERCORD; 7FP EU Project - CASCADE;
   REBORNE [241879]
FX This study was partially supported by grants from Fondazione Il Sangue,
   Fondazione NovusSanguis, from Regione Lombardia (PB 0098), from
   Ministero della Salute Italiano ("Young Researchers" grants: R.F.G.R.
   2010-2318448, R.F.G.R. 2010-2312573) and the 6FP EU Project - THERCORD,
   the 7FP EU Project - CASCADE and REBORNE (Grant Agreement Number
   241879). The authors thank Francesca Chelli, Gabriella Spaltro,
   Gabriella Andriolo and Viviana Lo Cicero for their strong CBMSC
   commitment. And all the Milano Cord Blood Bank group for their support.
CR Anderson J. D., 2016, STEM CELLS, P19
   Augello A, 2010, HUM GENE THER, V21, P1226, DOI 10.1089/hum.2010.173
   Bargaje R, 2010, RNA, V16, P16, DOI 10.1261/rna.1688110
   Barilani M, 2015, STEM CELLS DEV, V24, P104, DOI 10.1089/scd.2014.0160
   Bausek Nina, 2013, JAKSTAT, V2, pe25686, DOI 10.4161/jkst.25686
   Bieback K, 2004, STEM CELLS, V22, P625, DOI 10.1634/stemcells.22-4-625
   Bock TA, 1997, STEM CELLS, V15, P185, DOI 10.1002/stem.5530150824
   Brachvogel B, 2005, DEVELOPMENT, V132, P2657, DOI 10.1242/dev.01846
   Carmona-Saez P, 2007, GENOME BIOL, V8, DOI 10.1186/gb-2007-8-1-r3
   Chen TL, 2007, STEM CELLS DEV, V16, P371, DOI 10.1089/scd.2006.0037
   Corselli M, 2013, BLOOD, V121, P2891, DOI 10.1182/blood-2012-08-451864
   Crisan M, 2009, ANN NY ACAD SCI, V1176, P118, DOI 10.1111/j.1749-6632.2009.04967.x
   Dani C, 1997, J CELL SCI, V110, P1279
   Das Madhurima, 2013, J Stem Cells, V8, P1
   Dominici M, 2006, CYTOTHERAPY, V8, P315, DOI 10.1080/14653240600855905
   Erices A, 2000, BRIT J HAEMATOL, V109, P235, DOI 10.1046/j.1365-2141.2000.01986.x
   FRIEDENSTEIN AJ, 1970, CELL TISSUE KINET, V3, P393, DOI 10.1111/j.1365-2184.1970.tb00347.x
   Gang EJ, 2004, BIOCHEM BIOPH RES CO, V321, P102, DOI 10.1016/j.bbrc.2004.06.111
   Guillot PV, 2007, STEM CELLS, V25, P646, DOI 10.1634/stemcells.20060208
   Habich A, 2006, EXP HEMATOL, V34, P914, DOI 10.1016/j.exphem.2006.03.010
   Hassan HT, 1996, ACTA HAEMATOL-BASEL, V95, P257
   Hernigou P, 2005, J BONE JOINT SURG AM, V87A, P1430, DOI 10.2106/JBJS.D.02215
   Huang XA, 2012, WIRES DEV BIOL, V1, P83, DOI 10.1002/wdev.5
   Ikebe C, 2014, BIOMED RES INT, V2014, DOI 10.1155/2014/951512
   ISSAAD C, 1993, BLOOD, V81, P2916
   Jansen BJH, 2010, STEM CELLS DEV, V19, P481, DOI 10.1089/scd.2009.0288
   Kögler G, 2004, J EXP MED, V200, P123, DOI 10.1084/jem.20040440
   Kucic T, 2008, AM J PHYSIOL-RENAL, V295, pF488, DOI 10.1152/ajprenal.00044.2008
   Kulterer B, 2007, BMC GENOMICS, V8, DOI 10.1186/1471-2164-8-70
   Le Blanc K, 2003, EXP HEMATOL, V31, P890, DOI 10.1016/S0301-472X(03)00110-3
   Lee MW, 2004, BIOCHEM BIOPH RES CO, V320, P273, DOI 10.1016/j.bbrc.2004.04.206
   Lee NS, 2008, BIOCHEM BIOPH RES CO, V377, P434, DOI 10.1016/j.bbrc.2008.09.159
   Lin CS, 2013, HISTOL HISTOPATHOL, V28, P1109, DOI 10.14670/HH-28.1109
   Lv FJ, 2014, STEM CELLS, V32, P1408, DOI 10.1002/stem.1681
   Madeira A, 2012, PLOS ONE, V7, DOI 10.1371/journal.pone.0043523
   Morigi M, 2010, STEM CELLS, V28, P513, DOI 10.1002/stem.293
   Morrison SJ, 2014, NATURE, V505, P327, DOI 10.1038/nature12984
   Murphy MB, 2013, EXP MOL MED, V45, DOI 10.1038/emm.2013.94
   Nery AA, 2013, CYTOM PART A, V83A, P48, DOI 10.1002/cyto.a.22205
   Nogales-Cadenas R, 2009, NUCLEIC ACIDS RES, V37, pW317, DOI 10.1093/nar/gkp416
   Oka M, 2013, J BIOL CHEM, V288, P15085, DOI 10.1074/jbc.M112.448837
   Ozkok A, 2014, BIOMED RES INT, V2014, DOI 10.1155/2014/967826
   Peters R, 2010, PLOS ONE, V5, DOI 10.1371/journal.pone.0015689
   Phinney DG, 2007, STEM CELLS, V25, P2896, DOI 10.1634/stemcells.2007-0637
   Ragni E, 2013, EXP CELL RES, V319, P1562, DOI 10.1016/j.yexcr.2013.04.002
   Ragni E, 2013, J CELL MOL MED, V17, P168, DOI 10.1111/j.1582-4934.2012.01660.x
   Raheja LF, 2011, CELL BIOL INT, V35, P981, DOI 10.1042/CBI20100733
   Raz R, 1999, P NATL ACAD SCI USA, V96, P2846, DOI 10.1073/pnas.96.6.2846
   Salem HK, 2010, STEM CELLS, V28, P585, DOI 10.1002/stem.269
   Schaedlich K, 2010, CYTOM PART A, V77A, P990, DOI 10.1002/cyto.a.20953
   Schinköthe T, 2008, STEM CELLS DEV, V17, P199, DOI 10.1089/scd.2007.0175
   Sung HJ, 2010, J KOREAN MED SCI, V25, P1418, DOI 10.3346/jkms.2010.25.10.1418
   Tabas-Madrid D, 2012, NUCLEIC ACIDS RES, V40, pW478, DOI 10.1093/nar/gks402
   Teng XM, 2015, CELL PHYSIOL BIOCHEM, V37, P2415, DOI 10.1159/000438594
   Tögel F, 2009, J CELL MOL MED, V13, P2109, DOI 10.1111/j.1582-4934.2008.00641.x
   Tomé M, 2011, CELL DEATH DIFFER, V18, P985, DOI 10.1038/cdd.2010.167
   Tonnesen MG, 2000, J INVEST DERM SYMP P, V5, P40, DOI 10.1046/j.1087-0024.2000.00014.x
   Tormin A, 2011, BLOOD, V117, P5067, DOI 10.1182/blood-2010-08-304287
   Trubiani O, 2010, J CELL PHYSIOL, V225, P123, DOI 10.1002/jcp.22203
   van de Ven C, 2007, EXP HEMATOL, V35, P1753, DOI 10.1016/j.exphem.2007.08.017
   Wang H, 2012, PLOS ONE, V7, DOI 10.1371/journal.pone.0030503
   Wang TH, 2011, METHODS MOL BIOL, V698, P405, DOI 10.1007/978-1-60761-999-4_29
   Yang JP, 2014, TRENDS MOL MED, V20, P1, DOI 10.1016/j.molmed.2013.10.003
   Yu Zuoren, 2012, Frontiers in Genetics, V3, P191, DOI 10.3389/fgene.2012.00191
   Zhang X, 2011, J CELL BIOCHEM, V112, P1206, DOI 10.1002/jcb.23042
   Zhang YL, 2015, J NEUROSURG, V122, P856, DOI 10.3171/2014.11.JNS14770
NR 66
TC 43
Z9 51
U1 0
U2 14
PU ELSEVIER GMBH, URBAN & FISCHER VERLAG
PI JENA
PA OFFICE JENA, P O BOX 100537, 07705 JENA, GERMANY
SN 0171-9335
EI 1618-1298
J9 EUR J CELL BIOL
JI Eur. J. Cell Biol.
PD JUN-JUL
PY 2016
VL 95
IS 6-7
BP 228
EP 238
DI 10.1016/j.ejcb.2016.04.003
PG 11
WC Cell Biology
WE Science Citation Index Expanded (SCI-EXPANDED)
SC Cell Biology
GA DO4BR
UT WOS:000377727300006
PM 27139721
DA 2026-02-11
ER

PT J
AU Guo, SC
   Tao, SC
   Yin, WJ
   Qi, X
   Sheng, JG
   Zhang, CQ
AF Guo, Shang-Chun
   Tao, Shi-Cong
   Yin, Wen-Jing
   Qi, Xin
   Sheng, Jia-Gen
   Zhang, Chang-Qing
TI Exosomes from Human Synovial-Derived Mesenchymal Stem Cells Prevent
   Glucocorticoid-Induced Osteonecrosis of the Femoral Head in the Rat
SO INTERNATIONAL JOURNAL OF BIOLOGICAL SCIENCES
LA English
DT Article
DE osteonecrosis of the femoral head; glucocorticoid; synovial-derived
   mesenchymal stem cells; apoptosis
ID MARROW STROMAL CELLS; REGENERATIVE MEDICINE; ISCHEMIC-MYOCARDIUM; HIP
   OSTEONECROSIS; ADIPOSE-TISSUE; BONE; DIFFERENTIATION; APOPTOSIS;
   THERAPY; MODEL
AB Osteonecrosis of the femoral head (ONFH) represents a debilitating complication following glucocorticoid (GC)-based therapy. Synovial-derived mesenchymal stem cells (SMSCs) can exert protective effect in the animal model of GC-induced ONFH by inducing cell proliferation and preventing cell apoptosis. Recent studies indicate the transplanted cells exert therapeutic effects primarily via a paracrine mechanism and exosomes are an important paracrine factor that can be directly used as therapeutic agents for tissue engineering. Herein, we provided the first demonstration that the early treatment of exosomes secreted by human synovial-derived mesenchymal stem cells (SMSC-Exos) could prevent GC-induced ONFH in the rat model. Using a series of in vitro functional assays, we found that SMSC-Exos could be internalized into bone marrow derived stromal cells (BMSCs) and enhance their proliferation and have anti-apoptotic abilities. Finally, SMSC-Exos may be promising for preventing GC-induced ONFH.
C1 [Guo, Shang-Chun; Zhang, Chang-Qing] Shanghai Jiao Tong Univ, Affiliated Peoples Hosp 6, Inst Microsurg Extrem, 600 Yishan Rd, Shanghai 200233, Peoples R China.
   [Tao, Shi-Cong; Yin, Wen-Jing; Qi, Xin; Sheng, Jia-Gen; Zhang, Chang-Qing] Shanghai Jiao Tong Univ, Affiliated Peoples Hosp 6, Dept Orthoped Surg, 600 Yishan Rd, Shanghai 200233, Peoples R China.
C3 Shanghai Jiao Tong University; Shanghai Jiao Tong University
RP Sheng, JG; Zhang, CQ (corresponding author), Shanghai Jiao Tong Univ, Affiliated Peoples Hosp 6, Dept Orthoped Surg, 600 Yishan Rd, Shanghai 200233, Peoples R China.
EM jiagen_sheng@163.com; zhangcq@sjtu.edu.cn
RI zhang, changqing/JFA-3383-2023; Guo, Shang-Chun/M-6246-2018; Tao,
   Shi-Cong/M-4205-2018
OI zhang, changqing/0000-0002-7408-4126; Sheng, Jiagen/0000-0001-7090-0280;
   Guo, Shang-Chun/0000-0001-6285-6750; 
FU National Natural Science Foundation of China [81301589, 81472066]; Joint
   Project Funding for Major Diseases in Shanghai [2014ZYJB0301]
FX We thank the National Natural Science Foundation of China (Grant No.
   81301589 and No. 81472066). This work was also supported by Joint
   Project Funding for Major Diseases in Shanghai (Grant No. 2014ZYJB0301).
CR Aksu AE, 2008, ANN PLAS SURG, V60, P306, DOI 10.1097/SAP.0b013e3180621ff0
   Amariglio N, 2009, PLOS MED, V6, P221, DOI 10.1371/journal.pmed.1000029
   [Anonymous], STEM CELLS TRANSL ME
   Arntz OJ, 2015, MOL NUTR FOOD RES, V59, P1701, DOI 10.1002/mnfr.201500222
   Bae SH, 2012, CELL TRANSPLANT, V21, P2497, DOI 10.3727/096368912X640457
   Burger D, 2015, AM J PATHOL, V185, P2309, DOI 10.1016/j.ajpath.2015.04.010
   Chan K L, 2012, Open Orthop J, V6, P449, DOI 10.2174/1874325001206010449
   Chen LJ, 2013, BIOCHEM BIOPH RES CO, V431, P566, DOI 10.1016/j.bbrc.2013.01.015
   Choudhery MS, 2014, J TRANSL MED, V12, DOI 10.1186/1479-5876-12-8
   De Bari C, 2001, ARTHRITIS RHEUM-US, V44, P1928, DOI 10.1002/1529-0131(200108)44:8<1928::AID-ART331>3.0.CO;2-P
   De Jong OG, 2014, FRONT IMMUNOL, V5, P1, DOI 10.3389/fimmu.2014.00608
   FRIEDENSTEIN AJ, 1974, EXP HEMATOL, V2, P83
   Granéli C, 2014, STEM CELL RES, V12, P153, DOI 10.1016/j.scr.2013.09.009
   Guo SG, 2016, BIOCHEM BIOPH RES CO, V471, P545, DOI 10.1016/j.bbrc.2016.02.036
   Guo SG, 2016, BIOCHEM BIOPH RES CO, V469, P281, DOI 10.1016/j.bbrc.2015.11.104
   Gutkin A., 2016, ONCOTARGET
   Herberts CA, 2011, J TRANSL MED, V9, DOI 10.1186/1479-5876-9-29
   Hernigou P, 2000, ANN RHEUM DIS, V59, P817, DOI 10.1136/ard.59.10.817
   Hernigou P, 2002, CLIN ORTHOP RELAT R, P14, DOI 10.1097/01.blo.0000038472.05771.79
   Hernigou P, 2001, J BONE JOINT SURG BR, V83B, P672, DOI 10.1302/0301-620X.83B5.11447
   Hernigou P, 2009, INDIAN J ORTHOP, V43, P40, DOI 10.4103/0019-5413.45322
   Hernigou P, 2016, CLIN ORTHOP SURG, V8, P1, DOI 10.4055/cios.2016.8.1.1
   Houdek MT, 2016, J ARTHROPLASTY, V31, P893, DOI 10.1016/j.arth.2015.08.017
   Hu GW, 2015, STEM CELL RES THER, V6, DOI 10.1186/scrt546
   Kansu E, 2012, HEMATOLOGY, V17, pS159, DOI 10.1179/102453312X13336169156735
   Kuribayashi M, 2008, J ORTHOP SCI, V13, P297, DOI 10.1007/s00776-008-1244-4
   Li X, 2014, INT J CLIN EXP PATHO, V7, P5024
   Munagala R, 2016, CANCER LETT, V371, P48, DOI 10.1016/j.canlet.2015.10.020
   Murata M, 2007, J ORTHOP SCI, V12, P289, DOI 10.1007/s00776-007-1129-y
   Nakamura Y, 2015, FEBS LETT, V589, P1257, DOI 10.1016/j.febslet.2015.03.031
   Ogata K, 2015, BONE, V74, P95, DOI 10.1016/j.bone.2015.01.011
   Papakostidis C, 2016, ACTA ORTHOP, V87, P72, DOI 10.3109/17453674.2015.1077418
   Payne KA, 2010, OSTEOARTHR CARTILAGE, V18, P705, DOI 10.1016/j.joca.2010.01.011
   Pittenger MF, 1999, SCIENCE, V284, P143, DOI 10.1126/science.284.5411.143
   Prockop DJ, 1997, SCIENCE, V276, P71, DOI 10.1126/science.276.5309.71
   Qu L, 2016, CANCER CELL, V29, P653, DOI 10.1016/j.ccell.2016.03.004
   Ratajczak MZ, 2012, LEUKEMIA, V26, P1166, DOI 10.1038/leu.2011.389
   Sun YA, 2011, CELL TRANSPLANT, V20, P233, DOI 10.3727/096368910X522234
   Terayama H, 2011, J TISSUE ENG REGEN M, V5, P32, DOI 10.1002/term.285
   Wang C, 2015, INT J CLIN EXP MED, V8, P3127
   Wang CY, 2012, J TISSUE ENG REGEN M, V6, P559, DOI 10.1002/term.461
   Wang XL, 2016, BIOMED RES INT, V2016, DOI 10.1155/2016/7067259
   Wang YJ, 2015, INT J CARDIOL, V192, P61, DOI 10.1016/j.ijcard.2015.05.020
   Weinstein RS, 1998, J CLIN INVEST, V102, P274, DOI 10.1172/JCI2799
   Xin HQ, 2014, FRONT CELL NEUROSCI, V8, DOI 10.3389/fncel.2014.00377
   Yang DH, 2015, J TISSUE ENG REGEN M, V9, P1067, DOI 10.1002/term.1973
   Yao W, 2008, ARTHRITIS RHEUM, V58, P1674, DOI 10.1002/art.23454
   Yu QS, 2015, CHINESE MED J-PEKING, V128, P1956, DOI 10.4103/0366-6999.160564
   Zhang B, 2015, STEM CELLS, V33, P2158, DOI 10.1002/stem.1771
   Zhang C, 2015, BMC MUSCULOSKEL DIS, V16, DOI 10.1186/s12891-015-0606-2
   Zhou H, 2008, J BIOL CHEM, V283, P1936, DOI 10.1074/jbc.M702687200
   Zuk PA, 2002, MOL BIOL CELL, V13, P4279, DOI 10.1091/mbc.E02-02-0105
NR 52
TC 99
Z9 114
U1 0
U2 33
PU IVYSPRING INT PUBL
PI LAKE HAVEN
PA PO BOX 4546, LAKE HAVEN, NSW 2263, AUSTRALIA
SN 1449-2288
J9 INT J BIOL SCI
JI Int. J. Biol. Sci.
PY 2016
VL 12
IS 10
BP 1262
EP 1272
DI 10.7150/ijbs.16150
PG 11
WC Biochemistry & Molecular Biology; Biology
WE Science Citation Index Expanded (SCI-EXPANDED)
SC Biochemistry & Molecular Biology; Life Sciences & Biomedicine - Other
   Topics
GA DZ4JA
UT WOS:000385823300010
PM 27766040
OA Green Submitted, gold
DA 2026-02-11
ER

PT J
AU Jeyaraman, M
   Rajendran, RL
   Muthu, S
   Jeyaraman, N
   Sharma, S
   Jha, SK
   Muthukanagaraj, P
   Hong, CM
   da Fonseca, LF
   Lana, JFSD
   Ahn, BC
   Gangadaran, P
AF Jeyaraman, Madhan
   Rajendran, Ramya Lakshmi
   Muthu, Sathish
   Jeyaraman, Naveen
   Sharma, Shilpa
   Jha, Saurabh Kumar
   Muthukanagaraj, Purushothaman
   Hong, Chae Moon
   da Fonseca, Lucas Furtado
   Lana, Jose Fabio Santos Duarte
   Ahn, Byeong-Cheol
   Gangadaran, Prakash
TI An update on stem cell and stem cell-derived extracellular vesicle-based
   therapy in the management of Alzheimer's disease
SO HELIYON
LA English
DT Review
DE Alzheimer 's disease; Cellular therapy; Mesenchymal stem cell;
   Extracellular vesicles; Clinical trial
ID ADULT HIPPOCAMPAL NEUROGENESIS; FACTOR GENE-THERAPY; NEURAL STEM;
   NEURONAL DIFFERENTIATION; TREATMENT STRATEGIES; IMPROVE MEMORY;
   ANIMAL-MODELS; MOUSE MODEL; IN-VITRO; TRANSPLANTATION
AB Globally, neurological diseases pose a major burden to healthcare professionals in terms of the management and prevention of the disorder. Among neurological diseases, Alzheimer's disease (AD) accounts for 50%-70% of dementia and is the fifth leading cause of mortality worldwide. AD is a progressive, degenerative neurological disease, with the loss of neurons and synapses in the cerebral cortex and subcortical regions. The management of AD remains a debate among physicians as no standard and specific "disease-modifying" modality is available. The concept of 'Regenerative Medicine' is aimed at regenerating the degenerated neural tissues to reverse the pathology in AD. Genetically modified engineered stem cells modify the course of AD after transplantation into the brain. Extracellular vesicles (EVs) are an emerging new approach in cell communication that involves the transfer of cellular materials from parental cells to recipient cells, resulting in changes at the molecular and signaling levels in the recipient cells. EVs are a type of vesicle that can be transported between cells. Many have proposed that EVs produced from mesenchymal stem cells (MSCs) may have therapeutic promise in the treatment of AD. The biology of AD, as well as the potential applications of stem cells and their derived EVs-based therapy, were explored in this paper.
C1 [Jeyaraman, Madhan] ACS Med Coll & Hosp, Dr MGR Educ & Res Inst, Dept Orthopaed, Chennai 600056, Tamil Nadu, India.
   [Jeyaraman, Madhan; Muthu, Sathish; Jha, Saurabh Kumar] Sharda Univ, Sch Engn & Technol, Dept Biotechnol, Greater Noida 201310, Uttar Pradesh, India.
   [Jeyaraman, Madhan; Muthu, Sathish; Jeyaraman, Naveen; Sharma, Shilpa] Indian Stem Cell Study Grp ISCSG Assoc, Lucknow 226010, Uttar Pradesh, India.
   [Rajendran, Ramya Lakshmi; Hong, Chae Moon; Ahn, Byeong-Cheol; Gangadaran, Prakash] Kyungpook Natl Univ, Kyungpook Natl Univ Hosp, Sch Med, Dept Nucl Med, Daegu 41944, South Korea.
   [Muthu, Sathish] Govt Dindigul Med Coll & Hosp, Dept Orthoped, Dindigul 624001, Tamil Nadu, India.
   [Jeyaraman, Naveen] Sri Balaji Vidyapeeth, Shri Sathya Sai Med Coll & Res Inst, Dept Orthoped, Chengalpet 603108, Tamil Nadu, India.
   [Sharma, Shilpa] All India Inst Med Sci, Dept Paediat Surg, New Delhi 110029, India.
   [Muthukanagaraj, Purushothaman] SUNY Binghamton, Upstate Binghamton Clin Campus, Dept Internal Med & Psychiat, Binghamton, NY 13904 USA.
   [da Fonseca, Lucas Furtado] Univ Fed Sao Paulo, Dept Orthoped, BR-04023062 Sao Paulo, SP, Brazil.
   [Lana, Jose Fabio Santos Duarte] Bone & Cartilage Inst, Dept Orthoped, BR-13334170 Indaiatuba, SP, Brazil.
   [Ahn, Byeong-Cheol; Gangadaran, Prakash] Kyungpook Natl Univ, Sch Med, Dept Biomed Sci, FOUR KNU Convergence Educ Program Biomed Sci Creat, BK21, Daegu 41944, South Korea.
   [Muthu, Sathish] Karpagam Acad Higher Educ, Fac Engn, Dept Biotechnol, Coimbatore 641021, Tamil Nadu, India.
   [Jha, Saurabh Kumar] Uttaranchal Univ, Sch Appl & LifeSciences SALS, Dept Biotechnol, Dehra Dun 248007, India.
   [Jha, Saurabh Kumar] Chandigarh Univ, Dept Biotechnol Engn & Food Technol, Mohali 140413, India.
C3 Dr. M.G.R. Educational & Research Institute; Sharda University;
   Kyungpook National University (KNU); Kyungpook National University
   Hospital (KNUH); Shri Sathya Sai Medical College & Research Institute;
   All India Institute of Medical Sciences (AIIMS) New Delhi; State
   University of New York (SUNY) System; Binghamton University, SUNY;
   Universidade Federal de Sao Paulo (UNIFESP); Kyungpook National
   University (KNU); Karpagam Academy of Higher Education (KAHE);
   Uttaranchal University; Chandigarh University
RP Ahn, BC; Gangadaran, P (corresponding author), Kyungpook Natl Univ, Kyungpook Natl Univ Hosp, Sch Med, Dept Nucl Med, Daegu 41944, South Korea.
EM abc2000@knu.ac.kr; prakashg@knu.ac.kr
RI Gangadaran, Prakash/AAV-3102-2021; Jeyaraman, Madhan/ABB-8464-2020;
   Rajendran, Ramya/AAV-6338-2021; Muthu, Sathish/G-5756-2018; Jha, Saurabh
   kumar/ACC-9874-2022
OI Gangadaran, Prakash/0000-0002-0658-4604; Jeyaraman,
   Madhan/0000-0002-9045-9493; Muthu, Sathish/0000-0002-7143-4354; Jha,
   Saurabh kumar/0000-0002-7437-0755; Hong, Chae Moon/0000-0002-5519-6982
FU Basic Science Research Program through the National Research Foundation
   of Korea (NRF) - Ministry of Education [NRF-2022R1I1A1A01068652,
   NRF-2022R1I1A3068477, NRF-2021R1I1A1A01040732]
FX Funding This research was supported by Basic Science Research Program
   through the National Research Foundation of Korea (NRF) funded by the
   Ministry of Education (NRF-2022R1I1A1A01068652, NRF-2022R1I1A3068477 and
   NRF-2021R1I1A1A01040732) .
CR Abels ER, 2016, CELL MOL NEUROBIOL, V36, P301, DOI 10.1007/s10571-016-0366-z
   Akers JC, 2013, J NEURO-ONCOL, V113, P1, DOI 10.1007/s11060-013-1084-8
   Amadoro G, 2021, FRONT NEUROSCI-SWITZ, V15, DOI 10.3389/fnins.2021.735928
   Ando K, 2021, FRONT MOL NEUROSCI, V13, DOI 10.3389/fnmol.2020.583755
   Aprahamian I, 2013, INDIAN J MED RES, V138, P449
   Babaei P, 2012, STEM CELLS INT, V2012, DOI 10.1155/2012/369417
   Bagher Z, 2015, IN VITRO CELL DEV-AN, V51, P987, DOI 10.1007/s11626-015-9921-z
   Beghi E, 2019, LANCET NEUROL, V18, P357, DOI 10.1016/S1474-4422(18)30454-X
   Birey F, 2017, NATURE, V545, P54, DOI 10.1038/nature22330
   Blaikie L, 2019, MEDCHEMCOMM, V10, P2052, DOI 10.1039/c9md00337a
   Boese AC, 2020, EXP NEUROL, V324, DOI 10.1016/j.expneurol.2019.113112
   Boutayeb A., 2010, Handbook of Disease Burdens and Quality of Life Measures, P532, DOI [DOI 10.1007/978-0-387-78665-0_32, 10.1007/978-0-387-78665-032, DOI 10.1007/978-0-387-78665-032]
   Burns T.G., 2011, NATL I NEUROLOGICAL, P1707, DOI [10.1007/978-0-387-79948-3_642, DOI 10.1007/978-0-387-79948-3_642]
   Cha MY, 2017, STEM CELL TRANSL MED, V6, P293, DOI 10.5966/sctm.2016-0081
   Chan HJ, 2021, INT J MOL SCI, V22, DOI 10.3390/ijms221810151
   Chen YA, 2021, BIOMEDICINES, V9, DOI 10.3390/biomedicines9060594
   Chuang JH, 2015, WORLD J STEM CELLS, V7, P437, DOI 10.4252/wjsc.v7.i2.437
   clinicaltrials, Home|ClinicalTrials.gov
   Coates MM, 2020, LANCET GLOB HEALTH, V8, pE1489, DOI 10.1016/S2214-109X(20)30358-2
   Cone AS, 2021, THERANOSTICS, V11, P8129, DOI 10.7150/thno.62069
   Cui GH, 2019, IMMUN AGEING, V16, DOI 10.1186/s12979-019-0150-2
   Cummings J, 2012, ALZHEIMERS RES THER, V4, DOI 10.1186/alzrt138
   Damasceno PKF, 2020, FRONT CELL DEV BIOL, V8, DOI 10.3389/fcell.2020.00737
   De Feo D, 2012, CURR OPIN NEUROL, V25, P322, DOI 10.1097/WCO.0b013e328352ec45
   de Godoy MA, 2018, J BIOL CHEM, V293, P1957, DOI 10.1074/jbc.M117.807180
   Dennis DJ, 2019, BRAIN RES, V1705, P48, DOI 10.1016/j.brainres.2018.03.013
   DeTure MA, 2019, MOL NEURODEGENER, V14, DOI 10.1186/s13024-019-0333-5
   Doblado LR, 2021, FRONT NANOTECHNOL, V3, DOI 10.3389/fnano.2021.643507
   Doss MX, 2019, CELLS-BASEL, V8, DOI 10.3390/cells8050403
   Duncan T, 2017, STEM CELL RES THER, V8, DOI 10.1186/s13287-017-0567-5
   Elia CA, 2019, CELLS-BASEL, V8, DOI 10.3390/cells8091059
   Esmaeilzade Banafshe, 2012, Iranian Biomedical Journal, V16, P1, DOI 10.6091/IBJ.1029.2012
   Feigin VL, 2019, NEUROEPIDEMIOLOGY, V52, P1, DOI 10.1159/000495197
   Fouad GI, 2019, B NATL RES CENT, V43, DOI [10.1186/s42269-019-0078-x, 10.1186/s42269-019-0078-x, DOI 10.1186/S42269-019-0078-X]
   Francis PT, 2005, CNS SPECTRUMS, V10, P6, DOI 10.1017/S1092852900014164
   Fumagalli F, 2006, PHARMACOGENOMICS J, V6, P8, DOI 10.1038/sj.tpj.6500337
   Gangadaran P, 2020, PHARMACEUTICS, V12, DOI 10.3390/pharmaceutics12050442
   Gangadaran P, 2018, FRONT PHARMACOL, V9, DOI 10.3389/fphar.2018.00169
   Garcia KO, 2014, FRONT AGING NEUROSCI, V6, DOI 10.3389/fnagi.2014.00030
   Giunti D, 2021, SCI REP-UK, V11, DOI 10.1038/s41598-021-81039-4
   Götz J, 2012, BRIT J PHARMACOL, V165, P1246, DOI 10.1111/j.1476-5381.2011.01713.x
   Goodarzi P, 2019, CELL TISSUE BANK, V20, P141, DOI 10.1007/s10561-019-09773-8
   Guo MT, 2020, ALZHEIMERS RES THER, V12, DOI 10.1186/s13195-020-00670-x
   Han FB, 2019, Brain Science Advances, V5, P21, DOI [10.26599/bsa.2019.9050003, 10.1177/2096595819896178, 10.1177/2096595819896178, DOI 10.1177/2096595819896178]
   Harach T, 2017, NEUROBIOL AGING, V51, P83, DOI 10.1016/j.neurobiolaging.2016.11.009
   Hayashi Y, 2020, J BIOMED SCI, V27, DOI 10.1186/s12929-020-0622-x
   Homem CCF, 2015, NAT REV NEUROSCI, V16, P647, DOI 10.1038/nrn4021
   Hoozemans JJM, 2006, INT J DEV NEUROSCI, V24, P157, DOI 10.1016/j.ijdevneu.2005.11.001
   Hossini AM, 2015, BMC GENOMICS, V16, DOI 10.1186/s12864-015-1262-5
   Iqbal K, 2005, BBA-MOL BASIS DIS, V1739, P198, DOI 10.1016/j.bbadis.2004.09.008
   Iqbal K, 2014, NEURAL REGEN RES, V9, P1518, DOI 10.4103/1673-5374.139477
   Boder EJ, 2021, BIOENGINEERING-BASEL, V8, DOI 10.3390/bioengineering8120211
   Kim HJ, 2021, ALZHEIMERS RES THER, V13, DOI 10.1186/s13195-021-00897-2
   Kim J, 2020, J ALZHEIMERS DIS, V77, P1, DOI 10.3233/JAD-200219
   Kitazawa M, 2012, CURR PHARM DESIGN, V18, P1131, DOI 10.2174/138161212799315786
   Lee AS, 2013, NAT MED, V19, P998, DOI 10.1038/nm.3267
   Lee HK, 2016, PLOS ONE, V11, DOI 10.1371/journal.pone.0163072
   Lee H, 2007, STEM CELLS, V25, P1931, DOI 10.1634/stemcells.2007-0097
   Lee HJ, 2012, NEUROBIOL AGING, V33, P588, DOI 10.1016/j.neurobiolaging.2010.03.024
   Lee J, 2019, SCI REP-UK, V9, DOI 10.1038/s41598-018-37252-9
   Lee M, 2018, BRAIN RES, V1691, P87, DOI 10.1016/j.brainres.2018.03.034
   Liras A, 2010, J TRANSL MED, V8, DOI 10.1186/1479-5876-8-131
   Liu PP, 2019, SIGNAL TRANSDUCT TAR, V4, DOI 10.1038/s41392-019-0063-8
   Liu XY, 2020, WORLD J STEM CELLS, V12, P787, DOI 10.4252/wjsc.v12.i8.787
   Long JM, 2019, CELL, V179, P312, DOI 10.1016/j.cell.2019.09.001
   Losurdo M, 2020, STEM CELL TRANSL MED, V9, P1068, DOI 10.1002/sctm.19-0327
   Lu MH, 2021, FRONT AGING NEUROSCI, V13, DOI 10.3389/fnagi.2021.650103
   Ma XY, 2020, J CONTROL RELEASE, V327, P688, DOI 10.1016/j.jconrel.2020.09.019
   Machairaki V, 2020, ADV EXP MED BIOL, V1195, P93, DOI 10.1007/978-3-030-32633-3_13
   Marei HES, 2015, J CELL PHYSIOL, V230, P116, DOI 10.1002/jcp.24688
   Marsh SE, 2017, NEUROCHEM INT, V106, P94, DOI 10.1016/j.neuint.2017.02.006
   Martinez B, 2022, NEURAL REGEN RES, V17, P2108, DOI 10.4103/1673-5374.336132
   Mayeux R, 2012, CSH PERSPECT MED, V2, DOI 10.1101/cshperspect.a006239
   McGinley LM, 2018, SCI REP-UK, V8, DOI 10.1038/s41598-018-33017-6
   Mitra S, 2019, FRONT NEUROSCI-SWITZ, V13, DOI 10.3389/fnins.2019.00038
   Moghadam FH, 2009, DIFFERENTIATION, V78, P59, DOI 10.1016/j.diff.2009.06.005
   Mohandas E, 2009, Indian J Psychiatry, V51, P55, DOI 10.4103/0019-5545.44908
   Mondragon-Rodriguez Siddhartha, 2012, Int J Alzheimers Dis, V2012, P630182, DOI 10.1155/2012/630182
   Moreno-Jiménez EP, 2021, J NEUROSCI, V41, P2541, DOI 10.1523/JNEUROSCI.0675-20.2020
   Mu LF, 2012, J NEUROSCI, V32, P3067, DOI 10.1523/JNEUROSCI.4679-11.2012
   Muntasell A, 2007, EMBO J, V26, P4263, DOI 10.1038/sj.emboj.7601842
   Murphy MP, 2010, J ALZHEIMERS DIS, V19, P311, DOI [10.3233/JAD-2009-1221, 10.3233/JAD-2010-1221]
   Naaldijk Y, 2017, NEUROPATH APPL NEURO, V43, P299, DOI 10.1111/nan.12319
   Nakano M, 2020, SCI REP-UK, V10, DOI 10.1038/s41598-020-67460-1
   Nelson PT, 2012, J NEUROPATH EXP NEUR, V71, P362, DOI 10.1097/NEN.0b013e31825018f7
   Neves AF, 2021, EXP NEUROL, V341, DOI 10.1016/j.expneurol.2021.113706
   Nieweg K, 2015, CELL DEATH DIS, V6, DOI 10.1038/cddis.2015.72
   Ottoboni L, 2020, FRONT NEUROL, V11, DOI 10.3389/fneur.2020.00148
   Park D, 2012, EXP NEUROL, V234, P521, DOI 10.1016/j.expneurol.2011.12.040
   Peng L, 2018, AM J PATHOL, V188, P23, DOI 10.1016/j.ajpath.2017.09.004
   Phillips MI, 2008, ADV DRUG DELIVER REV, V60, P160, DOI 10.1016/j.addr.2007.08.035
   Poudel P, 2022, PHARMACEUTICS, V14, DOI 10.3390/pharmaceutics14040835
   Qin C, 2021, J INFLAMM RES, V14, P4761, DOI 10.2147/JIR.S327538
   Qin C, 2020, TRANSL NEURODEGENER, V9, DOI 10.1186/s40035-020-00199-x
   Qiu Chengxuan, 2009, Dialogues Clin Neurosci, V11, P111
   Rey F, 2020, CELLS-BASEL, V9, DOI 10.3390/cells9071636
   Reza-Zaldivar EE, 2018, FRONT CELL NEUROSCI, V12, DOI 10.3389/fncel.2018.00317
   Riches A, 2014, EUR J CANCER, V50, P1025, DOI 10.1016/j.ejca.2013.12.019
   Sadigh-Eteghad S, 2015, MED PRIN PRACT, V24, P1, DOI 10.1159/000369101
   Schenk D, 2012, CSH PERSPECT MED, V2, DOI 10.1101/cshperspect.a006387
   Serrano-Pozo A, 2011, CSH PERSPECT MED, V1, DOI 10.1101/cshperspect.a006189
   Shin JY, 2014, AUTOPHAGY, V10, P32, DOI 10.4161/auto.26508
   Shohayeb B, 2018, TRANSL NEURODEGENER, V7, DOI 10.1186/s40035-018-0109-9
   Sproul AA, 2015, MOL ASPECTS MED, V43-44, P54, DOI 10.1016/j.mam.2015.06.007
   Srivastava R, 2022, FRONT PHARMACOL, V13, DOI 10.3389/fphar.2022.955401
   Tang J, 2008, NEUROSCI RES, V62, P86, DOI 10.1016/j.neures.2008.06.005
   Teng F, 2021, ADV SCI, V8, DOI 10.1002/advs.202003505
   Tian GP, 2012, NEURAL REGEN RES, V7, P1992, DOI 10.3969/j.issn.1673-5374.2012.25.011
   Tuszynski MH, 2015, JAMA NEUROL, V72, P1139, DOI 10.1001/jamaneurol.2015.1807
   Tuszynski MH, 2005, NAT MED, V11, P551, DOI 10.1038/nm1239
   Ul Hassan Ashfaq, 2009, Int J Health Sci (Qassim), V3, P227
   Vishwakarma SK, 2014, J ADV RES, V5, P277, DOI 10.1016/j.jare.2013.04.005
   Vogel JW, 2020, NAT COMMUN, V11, DOI 10.1038/s41467-020-15701-2
   Waldau B, 2008, CELL MOL LIFE SCI, V65, P2372, DOI 10.1007/s00018-008-8053-y
   Wang XH, 2021, CELL BIOL INT, V45, P775, DOI 10.1002/cbin.11522
   Woodruff-Pak DS, 2008, J ALZHEIMERS DIS, V15, P507
   Xiang YF, 2017, CELL STEM CELL, V21, P383, DOI 10.1016/j.stem.2017.07.007
   Yagi T, 2011, HUM MOL GENET, V20, P4530, DOI 10.1093/hmg/ddr394
   Yahata N, 2011, PLOS ONE, V6, DOI 10.1371/journal.pone.0025788
   Yamasaki TR, 2007, J NEUROSCI, V27, P11925, DOI 10.1523/JNEUROSCI.1627-07.2007
   Ye L, 2013, CURR CARDIOL REV, V9, P63, DOI 10.2174/1573403X11309010008
   Yin T, 2023, THERANOSTICS, V13, P1264, DOI 10.7150/thno.81860
   Yue CM, 2015, TRANSL NEURODEGENER, V4, DOI 10.1186/s40035-015-0029-x
   Yun HM, 2013, CELL DEATH DIS, V4, DOI 10.1038/cddis.2013.490
   Zhai LP, 2021, J CELL MOL MED, V25, P7513, DOI 10.1111/jcmm.16787
   Zhang BC, 2020, CELL TRANSPLANT, V29, DOI 10.1177/0963689720908500
   Zhang T, 2019, STEM CELL REP, V13, P1022, DOI 10.1016/j.stemcr.2019.10.012
NR 127
TC 10
Z9 11
U1 2
U2 18
PU CELL PRESS
PI CAMBRIDGE
PA 50 HAMPSHIRE ST, FLOOR 5, CAMBRIDGE, MA 02139 USA
EI 2405-8440
J9 HELIYON
JI Heliyon
PD JUL
PY 2023
VL 9
IS 7
AR e17808
DI 10.1016/j.heliyon.2023.e17808
EA JUN 2023
PG 12
WC Multidisciplinary Sciences
WE Science Citation Index Expanded (SCI-EXPANDED)
SC Science & Technology - Other Topics
GA N5XJ9
UT WOS:001037736000001
PM 37449130
OA Green Submitted, gold
DA 2026-02-11
ER

PT J
AU Ferreira, JR
   Teixeira, GQ
   Santos, SG
   Barbosa, MA
   Almeida-Porada, G
   Gonçalves, RM
AF Ferreira, Joana R.
   Teixeira, Graciosa Q.
   Santos, Susana G.
   Barbosa, Mario A.
   Almeida-Porada, Graca
   Goncalves, Raquel M.
TI Mesenchymal Stromal Cell Secretome: Influencing Therapeutic Potential by
   Cellular Pre-conditioning
SO FRONTIERS IN IMMUNOLOGY
LA English
DT Review
DE MSCs (Mesenchymal Stromal Cells); pre-conditioning; regeneration;
   immunomodulation; therapeutic potential; secretome
ID SYSTEMIC-LUPUS-ERYTHEMATOSUS; HYPOXIC CONDITIONED MEDIUM; GAP-JUNCTION
   FORMATION; STEM-CELLS; BONE-MARROW; EXTRACELLULAR VESICLES;
   MYOCARDIAL-INFARCTION; INTERFERON-GAMMA; PROTEOMIC ANALYSIS;
   IMMUNOSUPPRESSIVE PROPERTIES
AB Mesenchymal stromal cells (MSCs) are self-renewing, culture-expandable adult stem cells that have been isolated from a variety of tissues, and possess multipotent differentiation capacity, immunomodulatory properties, and are relatively non-immunogenic. Due to this unique set of characteristics, these cells have attracted great interest in the field of regenerative medicine and have been shown to possess pronounced therapeutic potential in many different pathologies. MSCs' mode of action involves a strong paracrine component resulting from the high levels of bioactive molecules they secrete in response to the local microenvironment. For this reason, MSCs' secretome is currently being explored in several clinical contexts, either using MSC-conditioned media (CM) or purified MSC-derived extracellular vesicles (EVs) to modulate tissue response to a wide array of injuries. Rather than being a constant mixture of molecular factors, MSCs' secretome is known to be dependent on the diverse stimuli present in the microenvironment that MSCs encounter. As such, the composition of the MSCs' secretome can be modulated by preconditioning the MSCs during in vitro culture. This manuscript reviews the existent literature on how preconditioning of MSCs affects the therapeutic potential of their secretome, focusing on MSCs' immunomodulatory and regenerative features, thereby providing new insights for the therapeutic use of MSCs' secretome.
C1 [Ferreira, Joana R.; Teixeira, Graciosa Q.; Santos, Susana G.; Barbosa, Mario A.; Goncalves, Raquel M.] Univ Porto, I3S, Porto, Portugal.
   [Ferreira, Joana R.; Teixeira, Graciosa Q.; Santos, Susana G.; Barbosa, Mario A.; Goncalves, Raquel M.] Univ Porto, Inst Engn Biomed, Porto, Portugal.
   [Ferreira, Joana R.; Barbosa, Mario A.; Goncalves, Raquel M.] Univ Porto, Inst Ciencias Biomed Abel Salazar, Porto, Portugal.
   [Almeida-Porada, Graca] Wake Forest Inst Regenerat Med, Winston Salem, NC USA.
   [Teixeira, Graciosa Q.] Univ Ulm, Inst Orthopaed Res & Biomech, Ulm, Germany.
C3 Universidade do Porto; i3S - Instituto de Investigacao e Inovacao em
   Saude, Universidade do Porto; Universidade do Porto; Universidade do
   Porto; Wake Forest University; Ulm University
RP Gonçalves, RM (corresponding author), Univ Porto, I3S, Porto, Portugal.; Gonçalves, RM (corresponding author), Univ Porto, Inst Engn Biomed, Porto, Portugal.; Gonçalves, RM (corresponding author), Univ Porto, Inst Ciencias Biomed Abel Salazar, Porto, Portugal.
EM raquelg@ineb.up.pt
RI Goncalves, Raquel/KDO-3279-2024; Teixeira, Graciosa
   Quelhas/AAM-9925-2020; Santos, Susana/L-9351-2013; Barbosa,
   Mario/F-5964-2011
OI Goncalves, Raquel/0000-0003-2841-0485; Teixeira, Graciosa
   Quelhas/0000-0003-4206-6326; Santos, Susana/0000-0002-8604-2978;
   Ferreira, Joana Rita/0000-0001-6541-4923; Almeida-Porada,
   Graça/0000-0002-6715-865X; Barbosa, Mario/0000-0003-3568-7482
FU Norte Portugal Regional Operational Programme (NORTE 2020) in the
   framework of the project "Bioengineered Therapies for Infectious
   Diseases and Tissue Regeneration" [NORTE-01-0145-FEDER-000012]; Fundacao
   para a Ciencia e a Tecnologia (FCT); Fundo Europeu de Desenvolvimento
   Regional (FEDER) funds through the COMPETE 2020-Operacional Programme
   for Competitiveness and Internationalization (POCI); Portugal 2020-in
   the framework of the project "Institute for Research and Innovation in
   Health Sciences" [POCI-01-0145-FEDER-007274]; EUROSPINE TRF [2017_05];
   FCT [PD/BD/135486/2018]; FCT Investigator Grant [IF/00638/2014];
   Fundação para a Ciência e a Tecnologia [PD/BD/135486/2018] Funding
   Source: FCT
FX We would like to acknowledge Norte Portugal Regional Operational
   Programme (NORTE 2020) in the framework of the project "Bioengineered
   Therapies for Infectious Diseases and Tissue Regeneration"
   (NORTE-01-0145-FEDER-000012). We also acknowledge Fundacao para a
   Ciencia e a Tecnologia (FCT) and Fundo Europeu de Desenvolvimento
   Regional (FEDER) funds through the COMPETE 2020-Operacional Programme
   for Competitiveness and Internationalization (POCI), Portugal 2020-in
   the framework of the project "Institute for Research and Innovation in
   Health Sciences" (POCI-01-0145-FEDER-007274). We also acknowledge
   EUROSPINE TRF for the funded project "Disc Regeneration, Immuno, and
   Neuro Modulation", ref. 2017_05. In addition, JF and RG also acknowledge
   FCT for funding the BiotechHealth Ph.D. fellowship (PD/BD/135486/2018)
   and the FCT Investigator Grant (IF/00638/2014), respectively.
CR Aggarwal S, 2005, BLOOD, V105, P1815, DOI 10.1182/blood-2004-04-1559
   Ahluwalia A, 2012, CURR MED CHEM, V19, P90, DOI 10.2174/092986712803413944
   Akiyama K, 2012, CELL STEM CELL, V10, P544, DOI 10.1016/j.stem.2012.03.007
   Amado LC, 2005, P NATL ACAD SCI USA, V102, P11474, DOI 10.1073/pnas.0504388102
   Amos PJ, 2010, TISSUE ENG PT A, V16, P1595, DOI 10.1089/ten.TEA.2009.0616
   Anderson JD, 2016, STEM CELLS, V34, P601, DOI 10.1002/stem.2298
   Ando Y, 2014, BONE, V61, P82, DOI 10.1016/j.bone.2013.12.029
   Augello A, 2005, EUR J IMMUNOL, V35, P1482, DOI 10.1002/eji.200425405
   Bader AM, 2015, PLOS ONE, V10, DOI 10.1371/journal.pone.0138477
   Bai Y, 2018, BIOCHEM BIOPH RES CO, V500, P310, DOI 10.1016/j.bbrc.2018.04.065
   Bang OY, 2005, ANN NEUROL, V57, P874, DOI 10.1002/ana.20501
   Baraniak PR, 2010, REGEN MED, V5, P121, DOI [10.2217/rme.09.74, 10.2217/RME.09.74]
   Bartosh TJ, 2010, P NATL ACAD SCI USA, V107, P13724, DOI 10.1073/pnas.1008117107
   Beegle J, 2015, STEM CELLS, V33, P1818, DOI 10.1002/stem.1976
   Berniakovich I, 2013, INT J MOL SCI, V14, P2119, DOI 10.3390/ijms14012119
   Bian SY, 2014, J MOL MED, V92, P387, DOI 10.1007/s00109-013-1110-5
   Brisby H, 2013, STEM CELLS DEV, V22, DOI 10.1089/scd.2012.0179
   Bruno S, 2012, PLOS ONE, V7, DOI 10.1371/journal.pone.0033115
   Cai M, 2016, SCI REP-UK, V6, DOI 10.1038/srep28250
   Camussi G, 2010, KIDNEY INT, V78, P838, DOI 10.1038/ki.2010.278
   Caplan A, 2009, J PATHOL, V217, P318, DOI 10.1002/path.2469
   Caplan AI, 2006, J CELL BIOCHEM, V98, P1076, DOI 10.1002/jcb.20886
   Carrero R, 2012, STEM CELL REV REP, V8, P905, DOI 10.1007/s12015-012-9364-9
   Casiraghi F, 2008, J IMMUNOL, V181, P3933, DOI 10.4049/jimmunol.181.6.3933
   Cesarz Z, 2016, STEM CELLS INT, V2016, DOI 10.1155/2016/9176357
   Chamberlain G, 2007, STEM CELLS, V25, P2739, DOI 10.1634/stemcells.2007-0197
   Chan JL, 2006, BLOOD, V107, P4817, DOI 10.1182/blood-2006-01-0057
   Chang CH, 2009, PANCREAS, V38, P275, DOI 10.1097/MPA.0b013e318191521c
   Chen K, 2010, CLIN IMMUNOL, V135, P448, DOI 10.1016/j.clim.2010.01.015
   Chen L, 2014, PLOS ONE, V9, DOI 10.1371/journal.pone.0096161
   Christensen ME, 2010, HAEMATOL-HEMATOL J, V95, P2102, DOI 10.3324/haematol.2010.028910
   Ciccocioppo R, 2011, GUT, V60, P788, DOI 10.1136/gut.2010.214841
   Cicione C, 2013, STEM CELLS INT, V2013, DOI 10.1155/2013/232896
   Cosenza S, 2018, THERANOSTICS, V8, P1399, DOI 10.7150/thno.21072
   Crisostomo PR, 2008, AM J PHYSIOL-CELL PH, V294, pC675, DOI 10.1152/ajpcell.00437.2007
   Cui XJ, 2010, TOHOKU J EXP MED, V220, P139, DOI 10.1620/tjem.220.139
   Dai WD, 2007, REGEN MED, V2, P63, DOI 10.2217/17460751.2.1.63
   Das R, 2010, TISSUE ENG PART B-RE, V16, P159, DOI [10.1089/ten.teb.2009.0296, 10.1089/ten.TEB.2009.0296]
   Deschepper M, 2011, J CELL MOL MED, V15, P1505, DOI 10.1111/j.1582-4934.2010.01138.x
   Di Nicola M, 2002, BLOOD, V99, P3838, DOI 10.1182/blood.V99.10.3838
   Doeppner TR, 2015, STEM CELL TRANSL MED, V4, P1131, DOI 10.5966/sctm.2015-0078
   Du LL, 2016, LIFE SCI, V149, P51, DOI 10.1016/j.lfs.2016.02.050
   Ejtehadifar M, 2015, ADV PHARM BULL, V5, P141, DOI 10.15171/apb.2015.021
   Elahi KC, 2016, STEM CELLS INT, V2016, DOI 10.1155/2016/5646384
   English K, 2013, IMMUNOL CELL BIOL, V91, P19, DOI 10.1038/icb.2012.56
   Fan HY, 2012, CELL MOL IMMUNOL, V9, P473, DOI 10.1038/cmi.2012.40
   Feng YL, 2014, PLOS ONE, V9, DOI 10.1371/journal.pone.0088685
   François M, 2012, MOL THER, V20, P187, DOI 10.1038/mt.2011.189
   Fukuoka Hirotaro, 2015, Eplasty, V15, pe10
   Gangadaran P, 2017, J CONTROL RELEASE, V264, P112, DOI 10.1016/j.jconrel.2017.08.022
   Gatti S, 2011, NEPHROL DIAL TRANSPL, V26, P1474, DOI 10.1093/ndt/gfr015
   Gnecchi M, 2005, NAT MED, V11, P367, DOI 10.1038/nm0405-367
   Gnecchi M, 2006, FASEB J, V20, P661, DOI 10.1096/fj.05-5211com
   Hagmann S, 2013, BMC MUSCULOSKEL DIS, V14, DOI 10.1186/1471-2474-14-223
   Hahn JY, 2008, J AM COLL CARDIOL, V51, P933, DOI 10.1016/j.jacc.2007.11.040
   Han YD, 2018, BIOCHEM BIOPH RES CO, V497, P305, DOI 10.1016/j.bbrc.2018.02.076
   Hawkins KE, 2013, REGEN MED, V8, P771, DOI 10.2217/rme.13.71
   Heathman TRJ, 2016, BIOCHEM ENG J, V108, P14, DOI 10.1016/j.bej.2015.06.018
   Hemeda H, 2010, STEM CELLS DEV, V19, P693, DOI 10.1089/scd.2009.0365
   Heo SC, 2011, J INVEST DERMATOL, V131, P1559, DOI 10.1038/jid.2011.64
   Herrmann JL, 2010, SHOCK, V33, P24, DOI 10.1097/SHK.0b013e3181b7d137
   Holmes David, 2014, Nat Rev Endocrinol, V10, P701, DOI 10.1038/nrendo.2014.172
   Hsu WT, 2013, J IMMUNOL, V190, P2372, DOI 10.4049/jimmunol.1202996
   Hu XY, 2016, CIRC RES, V118, P970, DOI 10.1161/CIRCRESAHA.115.307516
   Imberti B, 2007, J AM SOC NEPHROL, V18, P2921, DOI 10.1681/ASN.2006121318
   Imtiyaz HZ, 2010, CURR TOP MICROBIOL, V345, P105, DOI 10.1007/82_2010_74
   Inukai T, 2013, BIOCHEM BIOPH RES CO, V430, P763, DOI 10.1016/j.bbrc.2012.11.074
   Iso Y, 2007, BIOCHEM BIOPH RES CO, V354, P700, DOI 10.1016/j.bbrc.2007.01.045
   Ivanova-Todorova E, 2012, J BIOMED BIOTECHNOL, DOI 10.1155/2012/295167
   Jarvinen L, 2008, J IMMUNOL, V181, P4389, DOI 10.4049/jimmunol.181.6.4389
   Javazon EH, 2007, WOUND REPAIR REGEN, V15, P350, DOI 10.1111/j.1524-475X.2007.00237.x
   Jiang CM, 2015, J DENT RES, V94, P69, DOI 10.1177/0022034514557671
   Jin P, 2016, SCI REP-UK, V6, DOI 10.1038/srep26345
   Jun EK, 2014, INT J MOL SCI, V15, P605, DOI 10.3390/ijms15010605
   Kang H, 2015, STEM CELLS DEV, V24, P1658, DOI 10.1089/scd.2014.0496
   Karussis D, 2010, ARCH NEUROL-CHICAGO, V67, P1187, DOI 10.1001/archneurol.2010.248
   Katagiri W, 2016, HEAD FACE MED, V12, DOI 10.1186/s13005-016-0101-5
   Kharaziha P, 2009, EUR J GASTROEN HEPAT, V21, P1199, DOI 10.1097/MEG.0b013e32832a1f6c
   Kiani AA, 2013, ARCH MED RES, V44, P185, DOI 10.1016/j.arcmed.2013.03.006
   Kilpinen L, 2013, J EXTRACELL VESICLES, V2, DOI 10.3402/jev.v2i0.21927
   Kim DS, 2018, EBIOMEDICINE, V28, P261, DOI 10.1016/j.ebiom.2018.01.002
   Kim N, 2013, KOREAN J INTERN MED, V28, P387, DOI 10.3904/kjim.2013.28.4.387
   Kim YS, 2012, CELLS TISSUES ORGANS, V195, P428, DOI 10.1159/000329234
   Kim YS, 2015, MOL NEUROBIOL, V52, P792, DOI 10.1007/s12035-014-8912-5
   Kong PR, 2013, BIOCHEM BIOPH RES CO, V438, P410, DOI 10.1016/j.bbrc.2013.07.088
   Kordelas L, 2014, LEUKEMIA, V28, P970, DOI 10.1038/leu.2014.41
   Krampera M, 2006, STEM CELLS, V24, P386, DOI 10.1634/stemcells.2005-0008
   Kursova LV, 2009, B EXP BIOL MED+, V147, P542, DOI 10.1007/s10517-009-0538-7
   Kyurkchiev Dobroslav, 2014, World J Stem Cells, V6, P552, DOI 10.4252/wjsc.v6.i5.552
   Lai RC, 2010, STEM CELL RES, V4, P214, DOI 10.1016/j.scr.2009.12.003
   Lan YW, 2015, STEM CELL RES THER, V6, DOI 10.1186/s13287-015-0081-6
   Lee EJ, 2012, MOL THER, V20, P1424, DOI 10.1038/mt.2012.58
   Lee KS, 2013, ASIAN AUSTRAL J ANIM, V26, P588, DOI 10.5713/ajas.2012.12488
   Lee MJ, 2010, J PROTEOME RES, V9, P1754, DOI 10.1021/pr900898n
   Lee RH, 2009, CELL STEM CELL, V5, P54, DOI 10.1016/j.stem.2009.05.003
   Leroux L, 2010, MOL THER, V18, P1545, DOI 10.1038/mt.2010.108
   Li N, 2015, AM J TRANSL RES, V7, P1058
   Li TF, 2013, STEM CELLS DEV, V22, P845, DOI 10.1089/scd.2012.0395
   Liang Chen, 2013, Zhonghua Xue Ye Xue Za Zhi, V34, P213, DOI 10.3760/cma.j.issn.0253-2727.2013.03.007
   Liang J, 2010, ANN RHEUM DIS, V69, P1423, DOI 10.1136/ard.2009.123463
   Linero I, 2014, PLOS ONE, V9, DOI 10.1371/journal.pone.0107001
   Liotta F, 2008, STEM CELLS, V26, P279, DOI 10.1634/stemcells.2007-0454
   Liu CH, 2005, CYTOKINE, V32, P270, DOI 10.1016/j.cyto.2005.11.003
   Liu C, 2015, INT J CARDIOL, V188, P22, DOI 10.1016/j.ijcard.2015.03.425
   Liu HB, 2010, BIOCHEM BIOPH RES CO, V401, P509, DOI 10.1016/j.bbrc.2010.09.076
   Liu JF, 2015, STEM CELLS INT, V2015, DOI 10.1155/2015/638153
   Liu JJ, 2015, PLOS ONE, V10, DOI 10.1371/journal.pone.0126715
   Lotfinia Majid, 2017, Iranian Biomedical Journal, V21, P24, DOI [10.18869/acadpub.ibj.21.1.24, 10.6091/.21.1.24]
   Lötvall J, 2014, J EXTRACELL VESICLES, V3, DOI 10.3402/jev.v3.26913
   Lu ZF, 2017, TISSUE ENG PT A, V23, P1212, DOI 10.1089/ten.tea.2016.0548
   Lv FJ, 2014, GLOBAL SPINE J, V4, pS81, DOI DOI 10.1055/S-0034-1376649
   Ma T, 2009, BIOTECHNOL PROGR, V25, P32, DOI 10.1002/btpr.128
   Madrigal M, 2014, J TRANSL MED, V12, DOI 10.1186/s12967-014-0260-8
   Maffioli E, 2017, J PROTEOMICS, V166, P115, DOI 10.1016/j.jprot.2017.07.012
   Mias C, 2008, STEM CELLS, V26, P1749, DOI 10.1634/stemcells.2007-1000
   Mohyeddin Bonab Mandana, 2007, Iran J Immunol, V4, P50
   Németh K, 2009, NAT MED, V15, P42, DOI 10.1038/nm.1905
   Noone C, 2013, STEM CELLS DEV, V22, P3003, DOI 10.1089/scd.2013.0028
   Ophelders DRMG, 2016, STEM CELL TRANSL MED, V5, P754, DOI 10.5966/sctm.2015-0197
   Opitz CA, 2009, STEM CELLS, V27, P909, DOI 10.1002/stem.7
   Osugi M, 2012, TISSUE ENG PT A, V18, P1479, DOI [10.1089/ten.tea.2011.0325, 10.1089/ten.TEA.2011.0325]
   Overath JM, 2016, EXP CELL RES, V342, P175, DOI 10.1016/j.yexcr.2016.03.002
   Parekkadan B, 2007, PLOS ONE, V2, DOI 10.1371/journal.pone.0000941
   Park Chae Woon, 2009, Int J Stem Cells, V2, P59
   Park H, 2018, YONSEI MED J, V59, P736, DOI 10.3349/ymj.2018.59.6.736
   Pasha Z, 2008, CARDIOVASC RES, V77, P134, DOI 10.1093/cvr/cvm025
   Pereira CL, 2016, SCI REP-UK, V6, DOI 10.1038/srep33836
   Pereira T, 2014, PLOS ONE, V9, DOI 10.1371/journal.pone.0113769
   Pessina A, 2013, BRIT J HAEMATOL, V160, P766, DOI 10.1111/bjh.12196
   Petrenko Y, 2017, STEM CELL RES THER, V8, DOI 10.1186/s13287-017-0558-6
   Phan J, 2018, J EXTRACELL VESICLES, V7, DOI 10.1080/20013078.2018.1522236
   Phelps J, 2018, STEM CELLS INT, V2018, DOI 10.1155/2018/9415367
   Picinich SC, 2007, EXPERT OPIN BIOL TH, V7, P965, DOI 10.1517/14712598.7.7.965
   Polacek M, 2011, CELL TRANSPLANT, V20, P1381, DOI 10.3727/096368910X550215
   Polchert D, 2008, EUR J IMMUNOL, V38, P1745, DOI 10.1002/eji.200738129
   Potapova IA, 2008, J BIOL CHEM, V283, P13100, DOI 10.1074/jbc.M800184200
   Potapova IA, 2007, STEM CELLS, V25, P1761, DOI 10.1634/stemcells.2007-0022
   Ren GW, 2008, CELL STEM CELL, V2, P141, DOI 10.1016/j.stem.2007.11.014
   Ren GW, 2009, STEM CELLS, V27, P1954, DOI 10.1002/stem.118
   Richardson SM, 2010, J CELL PHYSIOL, V222, P23, DOI 10.1002/jcp.21915
   Roddy GW, 2011, STEM CELLS, V29, P1572, DOI 10.1002/stem.708
   Rohban R, 2017, STEM CELLS INT, V2017, DOI 10.1155/2017/5173732
   Ryan JM, 2007, CLIN EXP IMMUNOL, V149, P353, DOI 10.1111/j.1365-2249.2007.03422.x
   Salgado AJ, 2010, CURR STEM CELL RES T, V5, P103
   Saparov A, 2016, STEM CELLS INT, V2016, DOI 10.1155/2016/3924858
   Shi M, 2012, STEM CELL TRANSL MED, V1, P725, DOI 10.5966/sctm.2012-0034
   Shin H, 2015, INT J DERMATOL, V54, P730, DOI 10.1111/ijd.12650
   Silva AM, 2017, EUR J PHARM SCI, V98, P86, DOI 10.1016/j.ejps.2016.09.017
   Sioud M, 2010, SCAND J IMMUNOL, V71, P267, DOI 10.1111/j.1365-3083.2010.02378.x
   Squillaro T, 2016, CELL TRANSPLANT, V25, P829, DOI 10.3727/096368915X689622
   Stagg J, 2006, BLOOD, V107, P2570, DOI 10.1182/blood-2005-07-2793
   Stahl PD, 2018, ESSAYS BIOCHEM, V62, P119, DOI 10.1042/EBC20170088
   Strassburg S, 2012, PLOS ONE, V7, DOI 10.1371/journal.pone.0033739
   Suenaga H, 2015, J MATER SCI-MATER M, V26, DOI 10.1007/s10856-015-5591-3
   Sun LY, 2009, STEM CELLS, V27, P1421, DOI 10.1002/stem.68
   Suzuki S, 2012, ARTHRITIS RES THER, V14, DOI 10.1186/ar3869
   Tang YH, 2014, CELL TRANSPLANT, V23, P1279, DOI [10.3727/096368913X667510, 10.3727/096368913x667510]
   Teixeira FG, 2015, STEM CELL REV REP, V11, P288, DOI 10.1007/s12015-014-9576-2
   Teixeira GQ, 2018, SPINE, V43, pE673, DOI 10.1097/BRS.0000000000002494
   Teng XM, 2015, CELL PHYSIOL BIOCHEM, V37, P2415, DOI 10.1159/000438594
   Tolar J, 2010, STEM CELLS, V28, P1446, DOI 10.1002/stem.459
   Tsai LK, 2011, STROKE, V42, P2932, DOI 10.1161/STROKEAHA.110.612788
   Tu ZD, 2010, STEM CELLS DEV, V19, P1803, DOI 10.1089/scd.2009.0418
   Uemura R, 2006, CIRC RES, V98, P1414, DOI 10.1161/01.RES.0000225952.61196.39
   Ullah I, 2015, BIOSCIENCE REP, V35, DOI 10.1042/BSR20150025
   van Koppen Arianne, 2012, PLoS One, V7, pe38746, DOI 10.1371/journal.pone.0038746
   Vizoso FJ, 2017, INT J MOL SCI, V18, DOI 10.3390/ijms18091852
   Wang CC, 2009, STEM CELLS, V27, P724, DOI 10.1634/stemcells.2008-0944
   Wang J, 2011, EXPERT OPIN BIOL TH, V11, P893, DOI 10.1517/14712598.2011.574119
   Wang MJ, 2006, AM J PHYSIOL-REG I, V291, pR880, DOI 10.1152/ajpregu.00280.2006
   Wang Y, 2014, NAT IMMUNOL, V15, P1009, DOI 10.1038/ni.3002
   Wei L, 2012, NEUROBIOL DIS, V46, P635, DOI 10.1016/j.nbd.2012.03.002
   Xie LL, 2017, STEM CELLS INT, V2017, DOI 10.1155/2017/2730472
   Xin HQ, 2013, STEM CELLS, V31, P2737, DOI 10.1002/stem.1409
   Xu Y, 2016, J CELL MOL MED, V20, P1203, DOI 10.1111/jcmm.12651
   Yang JH, 2015, J MOL NEUROSCI, V56, P898, DOI 10.1007/s12031-015-0539-0
   Yang SH, 2008, SPINE, V33, P1951, DOI 10.1097/BRS.0b013e31817e6974
   Yao YW, 2009, J BIOMED SCI, V16, DOI 10.1186/1423-0127-16-74
   Yi L, 2005, GLIA, V49, P407, DOI 10.1002/glia.20126
   Yu J, 2013, STEM CELL RES THER, V4, DOI 10.1186/scrt234
   Zhang J, 2015, STEM CELL RES THER, V6, DOI 10.1186/s13287-015-0240-9
   Zhang WB, 2014, BIOMED RES INT, V2014, DOI 10.1155/2014/462472
   Zhang X, 2016, STEM CELLS INT, V2016, DOI 10.1155/2016/4626073
   Zhou BR, 2013, BIOMED RES INT, V2013, DOI 10.1155/2013/519126
NR 184
TC 434
Z9 487
U1 3
U2 89
PU FRONTIERS MEDIA SA
PI LAUSANNE
PA AVENUE DU TRIBUNAL FEDERAL 34, LAUSANNE, CH-1015, SWITZERLAND
SN 1664-3224
J9 FRONT IMMUNOL
JI Front. Immunol.
PD DEC 4
PY 2018
VL 9
AR 2837
DI 10.3389/fimmu.2018.02837
PG 17
WC Immunology
WE Science Citation Index Expanded (SCI-EXPANDED)
SC Immunology
GA HC8SO
UT WOS:000452074800001
PM 30564236
OA Green Submitted, gold
DA 2026-02-11
ER

PT J
AU Jo, SH
   Kim, SH
   Kim, C
   Park, SH
AF Jo, Sung-Han
   Kim, Seon-Hwa
   Kim, Changsu
   Park, Sang-Hyug
TI Characterization of Marine Organism Extracellular Matrix-Anchored
   Extracellular Vesicles and Their Biological Effect on the Alleviation of
   Pro-Inflammatory Cytokines
SO MARINE DRUGS
LA English
DT Article
DE marine organism; extracellular matrix; extracellular vesicle; sea
   cucumber; anti-inflammation
ID BACTERIAL VESICLES; EXOSOME THERAPY; COLLAGEN; GROWTH
AB Representative marine materials such as biopolymers and bioceramics contain bioactive properties and are applied in regenerative medicine and tissue engineering. The marine organism-derived extracellular matrix (ECM), which consists of structural and functional molecules, has been studied as a biomaterial. It has been used to reconstruct tissues and improve biological functions. However, research on marine-derived extracellular vesicles (EVs) among marine functional materials is limited. Recent studies on marine-derived EVs were limited to eco-system studies using bacteria-released EVs. We aimed to expand the range of representative marine organisms such as fish, crustaceans, and echinoderms; establish the extraction process; and study the bioactivity capability of marine EVs. Results confirmed that marine organism ECM-anchored EVs (mEVs) have a similar morphology and cargos to those of EVs in land animals. To investigate physiological effects, lipopolysaccharide (LPS)-infected macrophages were treated with EVs derived from sea cucumber, fish, and shrimp. A comparison of the expression levels of inflammatory cytokine genes revealed that all types of mEVs alleviated pro-inflammatory cytokines, although to different degrees. Among them, the sea cucumber-derived EVs showed the strongest suppression ability. This study showed that research on EVs derived from various types of marine animals can lead to the development of high value-added therapeutics from discarded marine wastes.
C1 [Jo, Sung-Han; Kim, Seon-Hwa; Park, Sang-Hyug] Pukyong Natl Univ, Ind Convergence Bion Engn 40, 45 Yongso Ro, Busan 48513, South Korea.
   [Kim, Changsu] Kosin Univ, Gospel Hosp, Dept Orthoped Surg, 262 Gamcheon Ro, Busan 49267, South Korea.
   [Park, Sang-Hyug] Pukyong Natl Univ, Dept Biomed Engn, 45 Yongso Ro, Busan 48513, South Korea.
C3 Pukyong National University; Pukyong National University
RP Park, SH (corresponding author), Pukyong Natl Univ, Ind Convergence Bion Engn 40, 45 Yongso Ro, Busan 48513, South Korea.; Park, SH (corresponding author), Pukyong Natl Univ, Dept Biomed Engn, 45 Yongso Ro, Busan 48513, South Korea.
EM josunghan91@gmail.com; seonhwakim431@gmail.com; mewha98@naver.com;
   shpark1@pknu.ac.kr
RI ; Kim, Seon-Hwa/JTT-3787-2023
OI Kim, Chang-su/0000-0002-4660-7794; Kim, Seon-Hwa/0000-0002-8233-2505
FU National Research Foundation Grant [2019M3E5D1A02070861]
FX This research was supported by a National Research Foundation Grant
   (2019M3E5D1A02070861).
CR Agrawal V, 2011, TISSUE ENG PT A, V17, P2435, DOI [10.1089/ten.TEA.2011.0036, 10.1089/ten.tea.2011.0036]
   An M, 2017, BIOMATERIALS, V146, P49, DOI 10.1016/j.biomaterials.2017.09.001
   Augst AD, 2006, MACROMOL BIOSCI, V6, P623, DOI 10.1002/mabi.200600069
   Badylak SF, 2004, TRANSPL IMMUNOL, V12, P367, DOI 10.1016/j.trim.2003.12.016
   Barreiro K, 2020, J EXTRACELL VESICLES, V10, DOI 10.1002/jev2.12038
   Bellucci D, 2013, MAT SCI ENG C-MATER, V33, P1091, DOI 10.1016/j.msec.2012.11.038
   Benjakul S., 2012, Food Biochemistry and Food Processing, V2nd, P365, DOI [DOI 10.1002/9781118308035.CH20, 10.1002/9781118308035.ch20]
   Biller SJ, 2014, SCIENCE, V343, P183, DOI 10.1126/science.1243457
   Cai YC, 2020, BIOCHIMIE, V179, P190, DOI 10.1016/j.biochi.2020.09.025
   Carnevali MDC, 2006, ISJ-INVERT SURVIV J, V3, P64
   Chen JL, 2018, STROKE, V49, P1083, DOI 10.1161/STROKEAHA.117.018292
   Chuo STY, 2018, J BIOMED SCI, V25, DOI 10.1186/s12929-018-0494-5
   Corradetti B, 2021, FRONT CELL DEV BIOL, V9, DOI 10.3389/fcell.2021.714743
   Dutta D, 2021, TRENDS NEUROSCI, V44, P492, DOI 10.1016/j.tins.2021.01.003
   EL Andaloussi S, 2013, NAT REV DRUG DISCOV, V12, P348, DOI 10.1038/nrd3978
   Feng D, 2010, TRAFFIC, V11, P675, DOI 10.1111/j.1600-0854.2010.01041.x
   Fernandes M, 2020, CURR MED CHEM, V27, P3888, DOI 10.2174/0929867326666190129142604
   Gattazzo F, 2014, BBA-GEN SUBJECTS, V1840, P2506, DOI 10.1016/j.bbagen.2014.01.010
   Gilligan KE, 2017, INT J MOL SCI, V18, DOI 10.3390/ijms18061122
   Hellström M, 2014, ACTA BIOMATER, V10, P5034, DOI 10.1016/j.actbio.2014.08.018
   Himaya SWA, 2010, ENVIRON TOXICOL PHAR, V30, P68, DOI 10.1016/j.etap.2010.03.019
   Hodde JP, 2001, ENDOTHELIUM-NEW YORK, V8, P11, DOI 10.3109/10623320109063154
   Hoshino A, 2020, CELL, V182, P1044, DOI 10.1016/j.cell.2020.07.009
   Huleihel L, 2017, TISSUE ENG PT A, V23, P1283, DOI [10.1089/ten.tea.2017.0102, 10.1089/ten.TEA.2017.0102]
   Huleihel L, 2016, SCI ADV, V2, DOI 10.1126/sciadv.1600502
   Janakiram NB, 2015, MAR DRUGS, V13, P2909, DOI 10.3390/md13052909
   Jo SH, 2021, TISSUE ENG REGEN MED, V18, P71, DOI 10.1007/s13770-020-00319-8
   Kim M, 2021, TISSUE ENG REGEN MED, V18, P525, DOI 10.1007/s13770-020-00324-x
   Kim SK, 2013, MARINE BIOMATERIALS: CHARACTERIZATION, ISOLATION AND APPLICATIONS, P1, DOI 10.1201/b14723
   Mantovani A, 2004, TRENDS IMMUNOL, V25, P677, DOI 10.1016/j.it.2004.09.015
   Meldolesi J, 2018, CURR BIOL, V28, pR435, DOI 10.1016/j.cub.2018.01.059
   Noronha NCND, 2019, STEM CELL RES THER, V10, DOI 10.1186/s13287-019-1224-y
   Ni ZH, 2020, BONE RES, V8, DOI 10.1038/s41413-020-0100-9
   Oh Gun-Woo, 2017, Fisheries and Aquatic Sciences, V20, P28, DOI [10.1186/s41240-017-0071-y, 10.1186/s41240-017-0071-y]
   Orekhov AN, 2019, VESSEL PLUS, V2019, DOI [10.20517/2574-1209.2019.04, DOI 10.20517/2574-1209.2019.04, 10.20517/2574-1209.2019.04]
   Park D, 2020, ARTIF ORGANS, V44, pE136, DOI 10.1111/aor.13591
   Park SY, 2012, FOOD CHEM, V132, P487, DOI 10.1016/j.foodchem.2011.11.032
   Perge P, 2017, SCI REP-UK, V7, DOI 10.1038/s41598-017-05777-0
   Popowski K, 2020, J EXTRACELL VESICLES, V9, DOI 10.1080/20013078.2020.1785161
   Rahman MA, 2019, MAR DRUGS, V17, DOI 10.3390/md17020118
   Raposo G, 2013, J CELL BIOL, V200, P373, DOI 10.1083/jcb.201211138
   Rekker K, 2014, CLIN BIOCHEM, V47, P135, DOI 10.1016/j.clinbiochem.2013.10.020
   Ren K, 2019, ODONTOLOGY, V107, P271, DOI 10.1007/s10266-018-0395-9
   Scanlan D, 2014, SCIENCE, V343, P143, DOI 10.1126/science.1248566
   Seixas MJ, 2020, MAR DRUGS, V18, DOI 10.3390/md18120617
   Shah R, 2018, NEW ENGL J MED, V379, P958, DOI 10.1056/NEJMra1704286
   Siahaan E, 2017, COSMETICS-BASEL, V4, P26, DOI [10.3390/cosmetics4030026, 10.3390/cosmetics4030026, DOI 10.3390/COSMETICS4030026]
   Sicari BM, 2014, BIOMATERIALS, V35, P8605, DOI 10.1016/j.biomaterials.2014.06.060
   Sriket P, 2007, FOOD CHEM, V103, P1199, DOI 10.1016/j.foodchem.2006.10.039
   Sunkara V, 2016, ANALYST, V141, P371, DOI 10.1039/c5an01775k
   Szatanek R, 2017, INT J MOL SCI, V18, DOI 10.3390/ijms18061153
   van der Pol E, 2012, PHARMACOL REV, V64, P676, DOI 10.1124/pr.112.005983
   Weng YJ, 2016, ANALYST, V141, P4640, DOI 10.1039/c6an00892e
   Yáñez-Mó M, 2015, J EXTRACELL VESICLES, V4, DOI 10.3402/jev.v4.27066
   Yoshimasa Y, 2021, REPROD SCI, V28, P1596, DOI 10.1007/s43032-021-00503-8
   Zhong M, 2015, J FOOD SCI, V80, pC671, DOI 10.1111/1750-3841.12826
NR 56
TC 9
Z9 9
U1 4
U2 32
PU MDPI
PI BASEL
PA ST ALBAN-ANLAGE 66, CH-4052 BASEL, SWITZERLAND
EI 1660-3397
J9 MAR DRUGS
JI Mar. Drugs
PD NOV
PY 2021
VL 19
IS 11
AR 592
DI 10.3390/md19110592
PG 12
WC Chemistry, Medicinal; Pharmacology & Pharmacy
WE Science Citation Index Expanded (SCI-EXPANDED)
SC Pharmacology & Pharmacy
GA XF4ZA
UT WOS:000724078900001
PM 34822463
OA Green Submitted, gold
DA 2026-02-11
ER

PT J
AU Sipos, F
   Müzes, G
AF Sipos, Ferenc
   Muzes, Gyorgyi
TI Disagreements in the therapeutic use of mesenchymal stem cell- derived
   secretome
SO WORLD JOURNAL OF STEM CELLS
LA English
DT Article
DE Mesenchymal stem cells; Secretome; Exosomes; Regeneration; Therapy;
   Cancer
ID BONE-MARROW; TRANSPLANTATION
AB In a recent article, the authors provide a detailed summary of the characteristics and biological functions of mesenchymal stem cells (MSCs), as well as a discussion on the potential mechanisms of action of MSC-bawd therapies. They describe the morphology, biogenesis, and current isolation techniques of exosomes, one of the most important fractions of the MSC-derived secretome. They also summarize the characteristics of MSC-derived exosomes and highlight their functions and therapeutic potential for tissue/organ regeneration and for kidney, liver, cardiovascular, neurological, and musculoskeletal diseases, as well as cutaneous wound healing. Despite the fact that MSCs are regarded as an important pillar of regenerative medicine, their regenerative potential has been demonstrated to be limited in a number of pathological conditions. The negative effects of MSC-based cell therapy have heightened interest in the therapeutic use of MSC-derived secretome. On the other hand, MSC-derived exosomes and microvesicles possess the potential to have a significant impact on disease development, including cancer. MSCs can interact with tumor cells and promote mutual exchange and induction of cellular markers by exchanging secretome. Furthermore, enzymes secreted into and activated within exosomes can result in tumor cells acquiring new properties. As a result, therapeutic applications of MSC-derived secretomes must be approached with extreme caution.
C1 [Sipos, Ferenc; Muzes, Gyorgyi] Semmelweis Univ, Dept Internal Med & Hematol, Szentkiralyi St 46, H-1088 Budapest, Hungary.
C3 Semmelweis University
RP Sipos, F (corresponding author), Semmelweis Univ, Dept Internal Med & Hematol, Szentkiralyi St 46, H-1088 Budapest, Hungary.
EM dr.siposf@gmail.com
RI Sipos, Ferenc/GYV-6182-2022
OI Sipos, Ferenc/0000-0002-2767-7746; Műzes, Györgyi/0000-0002-9099-0372
FU Startup Program of Semmelweis University Faculty of Medicine
   [SE10332470]
FX Supported by Startup Program of Semmelweis University Faculty of
   Medicine, No. SE10332470.
CR Ahmadi M, 2021, CELL BIOCHEM FUNCT, V39, P468, DOI 10.1002/cbf.3622
   Ahmadi M, 2021, CELL BIOCHEM FUNCT, V39, P60, DOI 10.1002/cbf.3602
   Babaei M, 2021, J TRANSL MED, V19, DOI 10.1186/s12967-021-02863-w
   Baglio SR, 2012, FRONT PHYSIOL, V3, DOI 10.3389/fphys.2012.00359
   Barkholt L, 2013, CYTOTHERAPY, V15, P753, DOI 10.1016/j.jcyt.2013.03.005
   Chang CJ, 2006, STEM CELLS, V24, P2466, DOI 10.1634/stemcells.2006-0071
   Clayton A, 2011, J IMMUNOL, V187, P676, DOI 10.4049/jimmunol.1003884
   Fennema EM, 2018, J TISSUE ENG REGEN M, V12, pE150, DOI 10.1002/term.2453
   Fischer UM, 2009, STEM CELLS DEV, V18, P683, DOI 10.1089/scd.2008.0253
   González-González A, 2020, WORLD J STEM CELLS, V12, P1529, DOI 10.4252/wjsc.v12.i12.1529
   Haque N, 2015, INT J BIOL SCI, V11, P324, DOI 10.7150/ijbs.10567
   Hass R, 2012, CELL COMMUN SIGNAL, V10, DOI 10.1186/1478-811X-10-26
   Hassanpour M, 2020, CELL BIOSCI, V10, DOI 10.1186/s13578-020-00455-7
   Hassanzadeh A, 2021, STEM CELL RES THER, V12, DOI 10.1186/s13287-021-02378-7
   Jeong JO, 2011, CIRC RES, V108, P1340, DOI 10.1161/CIRCRESAHA.110.239848
   Jones BJ, 2007, PLACENTA, V28, P1174, DOI 10.1016/j.placenta.2007.07.001
   Kusuma GD, 2015, PLOS ONE, V10, DOI 10.1371/journal.pone.0141246
   Lepperdinger G, 2008, EXP GERONTOL, V43, P1018, DOI 10.1016/j.exger.2008.07.004
   Ma ZJ, 2020, WORLD J STEM CELLS, V12, P814, DOI 10.4252/wjsc.v12.i8.814
   Mandel K, 2013, STEM CELLS DEV, V22, P3114, DOI 10.1089/scd.2013.0249
   McLeod CM, 2017, EUR CELLS MATER, V34, P217, DOI 10.22203/eCM.v034a14
   Meirelles LD, 2009, CYTOKINE GROWTH F R, V20, P419, DOI 10.1016/j.cytogfr.2009.10.002
   Mohammadian M, 2013, ADV PHARM BULL, V3, P433, DOI 10.5681/apb.2013.070
   Nawaz M, 2018, CELLS-BASEL, V7, DOI 10.3390/cells7100167
   Ohta A, 2014, FRONT IMMUNOL, V5, P1, DOI 10.3389/fimmu.2014.00304
   Patel DM, 2013, STEM CELLS INT, V2013, DOI 10.1155/2013/496218
   Phelps J, 2018, STEM CELLS INT, V2018, DOI 10.1155/2018/9415367
   Rezaie J, 2018, J CELL BIOCHEM, V119, P524, DOI 10.1002/jcb.26211
   Russo FP, 2006, GASTROENTEROLOGY, V130, P1807, DOI 10.1053/j.gastro.2006.01.036
   Saeedi Pardis, 2019, Stem Cell Investig, V6, P34, DOI [10.21037/sci.2019.08.11, 10.21037/sci.2019.08.11]
   Salimi L, 2020, CELL BIOSCI, V10, DOI 10.1186/s13578-020-00426-y
   Théry C, 2018, J EXTRACELL VESICLES, V7, DOI 10.1080/20013078.2018.1535750
   Vasanthan J, 2021, CELLS-BASEL, V10, DOI 10.3390/cells10010054
   Wang S, 2015, STEM CELLS, V33, P3315, DOI 10.1002/stem.2087
   Yang YY, 2015, INT J ONCOL, V47, P244, DOI 10.3892/ijo.2015.3001
   Yang YY, 2015, STEM CELLS DEV, V24, P1205, DOI 10.1089/scd.2014.0413
   Yassine S, 2022, ADV BIOL-GER, V6, DOI 10.1002/adbi.202101050
   Zhao T, 2019, CURR STEM CELL RES T, V14, P482, DOI 10.2174/1574888X14666190228103230
NR 38
TC 8
Z9 9
U1 1
U2 10
PU BAISHIDENG PUBLISHING GROUP INC
PI PLEASANTON
PA 7041 Koll Center Parkway, Suite 160, PLEASANTON, CA, UNITED STATES
SN 1948-0210
J9 WORLD J STEM CELLS
JI World J. Stem Cells
PD JUN 26
PY 2022
VL 14
IS 6
BP 365
EP 371
DI 10.4252/wjsc.v14.i6.365
PG 7
WC Cell & Tissue Engineering; Cell Biology
WE Science Citation Index Expanded (SCI-EXPANDED)
SC Cell Biology
GA 3U1XA
UT WOS:000840765300001
PM 35949398
OA Green Accepted, hybrid
DA 2026-02-11
ER

PT J
AU Wong, CJK
   Tai, YK
   Yap, JLY
   Fong, CHH
   Loo, LSW
   Kukumberg, M
   Frohlich, J
   Zhang, ST
   Li, JZ
   Wang, JW
   Rufaihah, AJ
   Franco-Obregon, A
AF Wong, Craig Jun Kit
   Tai, Yee Kit
   Yap, Jasmine Lye Yee
   Fong, Charlene Hui Hua
   Loo, Larry Sai Weng
   Kukumberg, Marek
   Frohlich, Jurg
   Zhang, Sitong
   Li, Jing Ze
   Wang, Jiong-Wei
   Rufaihah, Abdul Jalil
   Franco-Obregon, Alfredo
TI Brief exposure to directionally-specific pulsed electromagnetic fields
   stimulates extracellular vesicle release and is antagonized by
   streptomycin: A potential regenerative medicine and food industry
   paradigm
SO BIOMATERIALS
LA English
DT Article
DE Myokines; Extracellular vesicles; Conditioned media; Cell -based meat;
   TRPC1; Streptomycin
ID SKELETAL-MUSCLE; EXPRESSION; EXERCISE; CANCER; SYNERGIZE; PATHWAYS;
   CHANNELS
AB Pulsing electromagnetic fields (PEMFs) have been shown to promote in vitro and in vivo myogeneses via mitohormetic survival adaptations of which secretome activation is a key component. A single 10-min exposure of donor myoblast cultures to 1.5 mT amplitude PEMFs produced a conditioned media (pCM) capable of enhancing the myogenesis of recipient cultures to a similar degree as direct magnetic exposure. Downwardly-directed magnetic fields produced greater secretome responses than upwardly-directed fields in adherent and fluidsuspended myoblasts. The suspension paradigm allowed for the rapid concentrating of secreted factors, particularly of extracellular vesicles. The brief conditioning of basal media from magnetically-stimulated myoblasts was capable of conferring myoblast survival to a greater degree than basal media supplemented with fetal bovine serum (5%). Downward-directed magnetic fields, applied directly to cells or in the form of pCM, upregulated the protein expression of TRPC channels, markers for cell cycle progression and myogenesis. Direct magnetic exposure produced mild oxidative stress, whereas pCM provision did not, providing a survival advantage on recipient cells. Streptomycin, a TRP channel antagonist, precluded the production of a myogenic pCM. We present a methodology employing a brief and non-invasive PEMF-exposure paradigm to effectively stimulate secretome production and release for commercial or clinical exploitation.
C1 [Wong, Craig Jun Kit; Tai, Yee Kit; Yap, Jasmine Lye Yee; Fong, Charlene Hui Hua; Frohlich, Jurg; Zhang, Sitong; Li, Jing Ze; Wang, Jiong-Wei; Rufaihah, Abdul Jalil; Franco-Obregon, Alfredo] Natl Univ Singapore, Yong Loo Lin Sch Med, Dept Surg, Singapore 119228, Singapore.
   [Wong, Craig Jun Kit; Tai, Yee Kit; Yap, Jasmine Lye Yee; Fong, Charlene Hui Hua] Natl Univ Singapore, Inst Hlth Technol & Innovat iHealthtech, Singapore 117599, Singapore.
   [Wong, Craig Jun Kit; Tai, Yee Kit; Yap, Jasmine Lye Yee; Fong, Charlene Hui Hua; Franco-Obregon, Alfredo] Natl Univ Singapore, Biolon Currents Electromagnet Pulsing Syst Lab BIC, Singapore 117599, Singapore.
   [Loo, Larry Sai Weng] ASTAR, Inst Bioengn & Bioimaging, The Nanos, 06-01,31 Biopolis Way, Singapore 138669, Singapore.
   [Loo, Larry Sai Weng; Franco-Obregon, Alfredo] Natl Univ Singapore, Yong Loo Lin Sch Med, Dept Physiol, Singapore 117593, Singapore.
   [Kukumberg, Marek] Natl Univ Singapore, Yong Loo Lin Sch Med, Dept Obstet & Gynaecol, Singapore 119228, Singapore.
   [Kukumberg, Marek; Rufaihah, Abdul Jalil; Franco-Obregon, Alfredo] Natl Univ Singapore, Yong Loo Lin Sch Med, Hlth Longev Translat Res Programme, Singapore 119228, Singapore.
   [Frohlich, Jurg] Fields Work GmbH, CH-8032 Zurich, Switzerland.
   [Wang, Jiong-Wei; Franco-Obregon, Alfredo] Natl Univ Singapore, Ctr Nanomed, Yong Loo Lin Sch Med, Nanomed Translat Res Programme, Singapore, Singapore.
   [Wang, Jiong-Wei] Natl Univ Heart Ctr Singapore, Cardiovasc Res Inst, Singapore 119074, Singapore.
   [Rufaihah, Abdul Jalil] Temasek Polytech, Sch Appl Sci, Singapore 529757, Singapore.
   [Franco-Obregon, Alfredo] Natl Univ Singapore, NUS Ctr Canc Res, Yong Loo Lin Sch Med, Singapore 117599, Singapore.
   [Tai, Yee Kit; Franco-Obregon, Alfredo] Natl Univ Singapore, Yong Loo Lin Sch Med, Dept Surg, NUHS Tower Block Level 8,1E Kent Ridge Rd, Singapore 119228, Singapore.
C3 National University of Singapore; National University of Singapore;
   National University of Singapore; Agency for Science Technology &
   Research (A*STAR); A*STAR - Institute of Bioengineering & Bioimaging
   (IBB); National University of Singapore; National University of
   Singapore; National University of Singapore; National University of
   Singapore; National University of Singapore; National University of
   Singapore; National University of Singapore
RP Tai, YK; Franco-Obregon, A (corresponding author), Natl Univ Singapore, Yong Loo Lin Sch Med, Dept Surg, NUHS Tower Block Level 8,1E Kent Ridge Rd, Singapore 119228, Singapore.
EM surtaiyk@nus.edu.sg; suraf@nus.edu.sg
RI Franco-Obregon, Alfredo/IUN-4028-2023; Jalil, Rufaihah/A-4572-2012;
   Zhang, Sitong/AAU-6431-2021; Wang, Jiong-Wei/AER-0814-2022; Tai, Yee
   Kit/HCH-5864-2022
OI Yap, Lye Yee Jasmine/0009-0008-3823-3498; Zhang,
   Sitong/0000-0002-1613-4682; Fröhlich, Jürg/0000-0002-5923-3410; Fong,
   Charlene/0009-0007-7113-4443; Wang, Jiong-Wei/0000-0001-7986-6082; Tai,
   Yee Kit/0000-0003-0798-3575
FU Institute for Health Innovation & Technology, iHealthtech, at the
   National University of Singapore [N-176-000-045-001]; NUS Yong Loo Lin
   School of Medicine Nanomedicine Translational Research Program
   [NUHSRO/2021/034/TRP/09/Nano-medicine]; NUS NanoNASH Program
   [NUHSRO/2020/002/NanoNash/LOA]; Ministry of Education; Healthy Longevity
   Translational Research Programme; Ministry of Education
   [NUSMED/2020/PDF/05]; Lee Kong ChianMedTech Initiative, Singapore
FX This work was largely supported by a charitable donation by the Lee Kong
   Chian MedTech Initiative, Singapore (N-176-000-045-001) and funding from
   the Institute for Health Innovation & Technology, iHealthtech, at the
   National University of Singapore. This EV work was supported by the NUS
   Yong Loo Lin School of Medicine Nanomedicine Translational Research
   Program (NUHSRO/2021/034/TRP/09/Nano-medicine) and the NUS NanoNASH
   Program (NUHSRO/2020/002/NanoNash/LOA) to JWW. SZ would like to
   acknowledge the Ministry of Education for providing research scholarship
   to support their graduate study in the Yong Loo Lin School of Medicine,
   National University of Singapore. MK would like to acknowledge the
   funding from the Healthy Longevity Translational Research Programme and
   the Ministry of Education for providing a postdoctoral fellowship at the
   Yong Loo Lin School of Medicine, National University of Singapore
   (NUSMED/2020/PDF/05) . The publication cost of this article is funded by
   Lee Kong ChianMedTech Initiative, Singapore.
CR Aoi W, 2021, FRONT ENDOCRINOL, V12, DOI 10.3389/fendo.2021.697204
   Armand AS, 2008, J BIOL CHEM, V283, P29004, DOI 10.1074/jbc.M801297200
   Aswad H, 2016, BMC BIOTECHNOL, V16, DOI 10.1186/s12896-016-0262-0
   Bay ML, 2020, FRONT PHYSIOL, V11, DOI 10.3389/fphys.2020.567881
   Butterwick JA, 2018, NATURE, V560, P447, DOI 10.1038/s41586-018-0420-8
   Celik C, 2021, ACTA BIOMATER, V119, P169, DOI 10.1016/j.actbio.2020.10.039
   Chen MM, 2021, CANCER CELL INT, V21, DOI 10.1186/s12935-021-02203-4
   Chen XJ, 2020, CELLS-BASEL, V9, DOI 10.3390/cells9091983
   Chien J, 2006, J CLIN INVEST, V116, P1994, DOI 10.1172/JCI27698
   Contreras E, 2021, J EXP BIOL, V224, DOI 10.1242/jeb.226522
   Crocetti S, 2014, CYTOM PART A, V85A, P525, DOI 10.1002/cyto.a.22461
   Crocetti S, 2013, PLOS ONE, V8, DOI 10.1371/journal.pone.0072944
   Damm TB, 2013, CELL CYCLE, V12, P3001, DOI 10.4161/cc.26029
   Damm TB, 2013, FASEB J, V27, P2045, DOI 10.1096/fj.12-218693
   Dasgupta I, 2019, J BIOL CHEM, V294, P17693, DOI 10.1074/jbc.REV119.007963
   de Castilla PEM, 2021, ADV DRUG DELIVER REV, V175, DOI 10.1016/j.addr.2021.05.011
   Detwiler PB, 2018, YALE J BIOL MED, V91, P49
   Duggal NA, 2019, NAT REV IMMUNOL, V19, P563, DOI 10.1038/s41577-019-0177-9
   Dutta SD, 2021, ACS APPL BIO MATER, V4, P6853, DOI 10.1021/acsabm.1c00561
   Fiuza-Luces C, 2018, NAT REV CARDIOL, V15, P731, DOI 10.1038/s41569-018-0065-1
   Mansilla SF, 2020, GENES-BASEL, V11, DOI 10.3390/genes11060593
   Folgueira MAAK, 2005, CLIN CANCER RES, V11, P7434
   Gao Y., 2021, COMMUN BIOL, V4, P1
   Gervásio OL, 2008, J CELL SCI, V121, P2246, DOI 10.1242/jcs.032003
   Guescini M, 2017, INT J MOL SCI, V18, DOI 10.3390/ijms18112488
   Guo A, 2020, EXP GERONTOL, V139, DOI 10.1016/j.exger.2020.111022
   Hao YJ, 2021, J CONTROL RELEASE, V340, P136, DOI 10.1016/j.jconrel.2021.10.019
   He XP, 2012, INT J CANCER, V130, P1029, DOI 10.1002/ijc.26044
   Hore PJ, 2016, ANNU REV BIOPHYS, V45, P299, DOI 10.1146/annurev-biophys-032116-094545
   Jang Y, 2012, ARCH PHARM RES, V35, P1823, DOI 10.1007/s12272-012-1016-8
   Karstoft K, 2016, CURR OPIN CLIN NUTR, V19, P270, DOI 10.1097/MCO.0000000000000283
   Kattnig DR, 2016, NAT CHEM, V8, P384, DOI [10.1038/NCHEM.2447, 10.1038/nchem.2447]
   Kerstein PC, 2013, J NEUROSCI, V33, P273, DOI 10.1523/JNEUROSCI.2142-12.2013
   Kim JS, 2021, NAT REV UROL, V18, P519, DOI 10.1038/s41585-021-00476-y
   Kiselyov K, 2009, FRONT BIOSCI-LANDMRK, V14, P45, DOI 10.2741/3230
   Kow AWC, 2019, ANN ACAD MED SINGAP, V48, P386
   Kurth F, 2020, ADV BIOSYST, V4, DOI 10.1002/adbi.202000146
   Kwon JH, 2020, HEALTHCARE-BASEL, V8, DOI 10.3390/healthcare8040378
   Lee J, 2019, PLOS ONE, V14, DOI 10.1371/journal.pone.0222559
   Lee SY, 2021, J ANIM SCI TECHNOL, V63, P673, DOI 10.5187/jast.2021.e40
   Li GB, 2019, J CELL BIOCHEM, V120, P14262, DOI 10.1002/jcb.28946
   Li J, 2020, ANTIOXIDANTS-BASEL, V9, DOI 10.3390/antiox9080656
   Looijaard SMLM, 2021, ACTA PHYSIOL, V231, DOI 10.1111/apha.13516
   Louzada RA, 2020, ANTIOXID REDOX SIGN, V33, P745, DOI 10.1089/ars.2019.7949
   Lowe M, 2018, CELL REP, V22, P2118, DOI 10.1016/j.celrep.2018.01.077
   Lu Z.G., 2021, VESS PLUS, V5
   Madanagopal TT, 2021, EUR CELLS MATER, V41, P216, DOI 10.22203/eCM.v041a16
   Mansourian M, 2021, BIOMED RES INT, V2021, DOI 10.1155/2021/6647497
   Margiotta JF, 2020, FRONT PHYSIOL, V11, DOI 10.3389/fphys.2020.00128
   Masgras I, 2012, J BIOL CHEM, V287, P9845, DOI 10.1074/jbc.M111.250357
   Matsumura CY, 2011, AM J PHYSIOL-CELL PH, V301, pC1344, DOI 10.1152/ajpcell.00056.2011
   Moraes MN, 2021, CELL TISSUE RES, V385, P519, DOI 10.1007/s00441-021-03500-0
   Mukunda L, 2014, FRONT CELL NEUROSCI, V8, DOI 10.3389/fncel.2014.00261
   Mulder SE, 2020, CANCER LETT, V491, P70, DOI 10.1016/j.canlet.2020.07.025
   Nordmann GC, 2017, PLOS BIOL, V15, DOI 10.1371/journal.pbio.2003234
   Ost M, 2016, FREE RADICAL BIO MED, V98, P78, DOI 10.1016/j.freeradbiomed.2016.02.018
   Parate D, 2020, STEM CELL RES THER, V11, DOI 10.1186/s13287-020-1566-5
   Parate D, 2017, SCI REP-UK, V7, DOI 10.1038/s41598-017-09892-w
   Pedersen BK, 2008, PHYSIOL REV, V88, P1379, DOI 10.1152/physrev.90100.2007
   POLK C, 1986, Journal of Biological Physics, V14, P3, DOI 10.1007/BF01857978
   Qin WP, 2019, CURR OSTEOPOROS REP, V17, P548, DOI 10.1007/s11914-019-00537-7
   Ristow M, 2014, DOSE-RESPONSE, V12, P288, DOI 10.2203/dose-response.13-035.Ristow
   Rolland JF, 2006, NEUROBIOL DIS, V24, P466, DOI 10.1016/j.nbd.2006.08.010
   Ruiz-Casado A, 2017, TRENDS CANCER, V3, P423, DOI 10.1016/j.trecan.2017.04.007
   Sarbassov DD, 1997, MOL ENDOCRINOL, V11, P2038, DOI 10.1210/me.11.13.2038
   Scheele C, 2009, TRENDS ENDOCRIN MET, V20, P95, DOI 10.1016/j.tem.2008.12.002
   Sellami M, 2021, FRONT IMMUNOL, V12, DOI 10.3389/fimmu.2021.631873
   Severinsen MCK, 2020, ENDOCR REV, V41, DOI 10.1210/endrev/bnaa016
   Shaikh S, 2021, FOODS, V10, DOI 10.3390/foods10102318
   Smith N.W., 2022, FRONT NUTR, V73
   Tai Y.K., 2021, FRONT ONCOL, V11
   Tai YK, 2020, FASEB J, V34, P11143, DOI 10.1096/fj.201903005RR
   Tanaka K, 2011, MUSCLE NERVE, V44, P968, DOI 10.1002/mus.22224
   Tian XF, 2018, ELECTROMAGN BIOL MED, V37, P114, DOI 10.1080/15368378.2018.1458627
   Tong LJ, 2021, THERANOSTICS, V11, P8570, DOI 10.7150/thno.62046
   Usselman RJ, 2016, SCI REP-UK, V6, DOI 10.1038/srep38543
   Usselman RJ, 2014, PLOS ONE, V9, DOI 10.1371/journal.pone.0093065
   Van den Eynde C, 2021, BBA-MOL CELL RES, V1868, DOI 10.1016/j.bbamcr.2021.118950
   Vaughan ME, 2020, ISCIENCE, V23, DOI 10.1016/j.isci.2020.101338
   Vechetti IJ Jr, 2021, FASEB J, V35, DOI 10.1096/fj.202100242R
   Warner RD, 2019, ANIMAL, V13, P3041, DOI 10.1017/S1751731119001897
   Xiong ZF, 2017, ANN CLIN LAB SCI, V47, P264
   Yap JLY, 2019, FASEB J, V33, P12853, DOI 10.1096/fj.201900057R
   Zhang BT, 2012, J APPL PHYSIOL, V112, P2077, DOI 10.1152/japplphysiol.00770.2011
   Zufall F, 2018, J GEN PHYSIOL, V150, P1602, DOI 10.1085/jgp.201812226
NR 85
TC 30
Z9 35
U1 2
U2 29
PU ELSEVIER SCI LTD
PI London
PA 125 London Wall, London, ENGLAND
SN 0142-9612
EI 1878-5905
J9 BIOMATERIALS
JI Biomaterials
PD AUG
PY 2022
VL 287
AR 121658
DI 10.1016/j.biomaterials.2022.121658
EA JUL 2022
PG 20
WC Engineering, Biomedical; Materials Science, Biomaterials
WE Science Citation Index Expanded (SCI-EXPANDED)
SC Engineering; Materials Science
GA 3G1SK
UT WOS:000831135500002
PM 35841726
OA hybrid
DA 2026-02-11
ER

PT J
AU Khanh, VC
   Yamashita, T
   Ohneda, K
   Tokunaga, C
   Kato, H
   Osaka, M
   Hiramatsu, Y
   Ohneda, O
AF Khanh, Vuong Cat
   Yamashita, Toshiharu
   Ohneda, Kinuko
   Tokunaga, Chiho
   Kato, Hideyuki
   Osaka, Motoo
   Hiramatsu, Yuji
   Ohneda, Osamu
TI Rejuvenation of mesenchymal stem cells by extracellular vesicles
   inhibits the elevation of reactive oxygen species
SO SCIENTIFIC REPORTS
LA English
DT Article
ID SUPEROXIDE-DISMUTASE; PROGENITOR CELLS; MECHANISM; EDARAVONE
AB Aging induces numerous cellular disorders, such as the elevation of reactive oxygen species (ROS), in a number type of cells, including mesenchymal stem cells (MSCs). However, the correlation of ROS and impaired healing abilities as well as whether or not the inhibition of elevating ROS results in the rejuvenation of elderly MSCs is unclear. The rejuvenation of aged MSCs has thus recently received attention in the field of regenerative medicine. Specifically, extracellular vesicles (EVs) act as a novel tool for stem cell rejuvenation due to their gene transfer ability with systemic effects and safety. In the present study, we examined the roles of aging-associated ROS in the function and rejuvenation of elderly MSCs by infant EVs. The data clearly showed that elderly MSCs exhibited the downregulation of superoxide dismutase (SOD)1 and SOD3, which resulted in the elevation of ROS and downregulation of the MEK/ERK pathways, which are involved in the impairment of the MSCs' ability to decrease necrotic area in the skin flap model. Furthermore, treatment with the antioxidant Edaravone or co-overexpression of SOD1 and SOD3 rescued elderly MSCs from the elevation of ROS and cellular senescence, thereby improving their functions. Of note, infant MSC-derived EVs rejuvenated elderly MSCs by inhibiting ROS production and the acceleration of cellular senescence and promoting the proliferation and in vivo functions in both type 1 and type 2 diabetic mice.
C1 [Khanh, Vuong Cat; Yamashita, Toshiharu; Ohneda, Osamu] Univ Tsukuba, Grad Sch Comprehens Human Sci, Lab Regenerat Med & Stem Cell Biol, Tsukuba, Ibaraki 3058575, Japan.
   [Ohneda, Kinuko] Tohoku Univ, Grad Sch Med, Dept Med Biochem, Sendai, Miyagi, Japan.
   [Tokunaga, Chiho; Kato, Hideyuki; Osaka, Motoo; Hiramatsu, Yuji] Univ Tsukuba, Dept Cardiovasc Surg, Tsukuba, Ibaraki, Japan.
C3 University of Tsukuba; Tohoku University; University of Tsukuba
RP Ohneda, O (corresponding author), Univ Tsukuba, Grad Sch Comprehens Human Sci, Lab Regenerat Med & Stem Cell Biol, Tsukuba, Ibaraki 3058575, Japan.
EM oohneda@md.tsukuba.ac.jp
RI ; Tokunaga, Chiho/AAX-8723-2021
OI Vuong, Cat-Khanh/0000-0002-9252-181X; 
FU Hirose International Scholarship Foundation
FX We thank the Hirose International Scholarship Foundation for supporting
   this research with the 6th Research Grant.
CR Agrahari G, 2018, BMB REP, V51, P344, DOI 10.5483/BMBRep.2018.51.7.078
   Bigarella CL, 2014, DEVELOPMENT, V141, P4206, DOI 10.1242/dev.107086
   Carolina E, 2018, FRONT MED-LAUSANNE, V5, DOI 10.3389/fmed.2018.00276
   Che MX, 2016, DRUG DISCOV TODAY, V21, P143, DOI 10.1016/j.drudis.2015.10.001
   Choudhery MS, 2014, J TRANSL MED, V12, DOI 10.1186/1479-5876-12-8
   Conboy IM, 2005, NATURE, V433, P760, DOI 10.1038/nature03260
   Conboy IM, 2015, AGING-US, V7, P754, DOI 10.18632/aging.100819
   Davalli P, 2016, OXID MED CELL LONGEV, V2016, DOI 10.1155/2016/3565127
   Dittmer J, 2014, INT J ONCOL, V44, P1789, DOI 10.3892/ijo.2014.2385
   Döring Y, 2014, FRONT PHYSIOL, V5, DOI 10.3389/fphys.2014.00212
   Ermolaeva M, 2018, NAT REV MOL CELL BIO, V19, P594, DOI 10.1038/s41580-018-0020-3
   Fujiwara T, 2019, EXP DERMATOL, V28, P485, DOI 10.1111/exd.13404
   Fukai T, 2011, ANTIOXID REDOX SIGN, V15, P1583, DOI 10.1089/ars.2011.3999
   Furman Brian L, 2015, Curr Protoc Pharmacol, V70, DOI 10.1002/0471141755.ph0547s70
   Goya RG, 2018, STEM CELL RES THER, V9, DOI 10.1186/s13287-018-1075-y
   Grompe M, 2012, CELL STEM CELL, V10, P685, DOI 10.1016/j.stem.2012.04.006
   Hardiman O, 2017, LANCET NEUROL, V16, P490, DOI 10.1016/S1474-4422(17)30163-1
   Inoue E, 2010, J NUCLEIC ACIDS, V2010, DOI 10.4061/2010/795946
   Kaur G, 2018, STEM CELLS INT, V2018, DOI 10.1155/2018/9308301
   Keshtkar S, 2018, STEM CELL RES THER, V9, DOI 10.1186/s13287-018-0791-7
   Khanh VC, 2018, BIOCHEM BIOPH RES CO, V500, P682, DOI 10.1016/j.bbrc.2018.04.136
   Kimura K, 2014, STEM CELLS DEV, V23, P488, DOI 10.1089/scd.2013.0307
   Kondratov K. A., 2017, Cell and Tissue Biology, V11, P181, DOI [10.1134/s1990519x17030051, 10.1134/S1990519X17030051]
   Lam YT, 2016, OXID MED CELL LONGEV, V2016, DOI 10.1155/2016/7095901
   Laurila JP, 2009, MOL THER, V17, P448, DOI 10.1038/mt.2008.282
   Lee J, 2018, OXID MED CELL LONGEV, V2018, DOI 10.1155/2018/4081890
   Lee Y, 2012, HUM MOL GENET, V21, pR125, DOI 10.1093/hmg/dds317
   Liguori I, 2018, CLIN INTERV AGING, V13, P757, DOI DOI 10.2147/CIA.S158513
   Liu SQ, 2019, STEM CELLS, V37, P779, DOI 10.1002/stem.2996
   Miao L, 2009, FREE RADICAL BIO MED, V47, P344, DOI 10.1016/j.freeradbiomed.2009.05.018
   Milkovic L, 2019, CELLS-BASEL, V8, DOI 10.3390/cells8080793
   Nagano M, 2007, BLOOD, V110, P151, DOI 10.1182/blood-2006-10-047092
   Trinh NT, 2016, BIOCHEM BIOPH RES CO, V473, P1111, DOI 10.1016/j.bbrc.2016.04.025
   Trinh NT, 2016, STEM CELLS DEV, V25, P760, DOI 10.1089/scd.2015.0335
   Oh J, 2014, NAT MED, V20, P870, DOI 10.1038/nm.3651
   Peoples JN, 2019, EXP MOL MED, V51, DOI 10.1038/s12276-019-0355-7
   Petrozziello T, 2017, CELL DEATH DIFFER, V24, P511, DOI 10.1038/cdd.2016.154
   Poljsak B, 2013, OXID MED CELL LONGEV, V2013, DOI 10.1155/2013/956792
   Schneider CA, 2012, NAT METHODS, V9, P671, DOI 10.1038/nmeth.2089
   Schultz MB, 2016, DEVELOPMENT, V143, P3, DOI 10.1242/dev.130633
   Seo Y, 2019, STEM CELLS INT, V2019, DOI 10.1155/2019/5126156
   Singh PB, 2018, EPIGENET CHROMATIN, V11, DOI 10.1186/s13072-018-0244-7
   Tetta C, 2013, ENDOCRINE, V44, P11, DOI 10.1007/s12020-012-9839-0
   Tsang CK, 2018, MOL CELL, V70, P502, DOI 10.1016/j.molcel.2018.03.029
   Valadi H, 2007, NAT CELL BIOL, V9, P654, DOI 10.1038/ncb1596
   Khanh VC, 2017, STEM CELLS DEV, V26, P948, DOI 10.1089/scd.2016.0326
   Wang MJ, 2019, AGING DIS, V10, P871, DOI 10.14336/AD.2018.1119
   Zeng W, 2015, SCI REP-UK, V5, DOI 10.1038/srep11100
   Zhang GW, 2016, J THORAC CARDIOV SUR, V152, P570, DOI 10.1016/j.jtcvs.2016.02.071
   Zhang XJ, 2011, J MOL MED, V89, P985, DOI 10.1007/s00109-011-0754-2
NR 50
TC 45
Z9 46
U1 3
U2 13
PU NATURE PORTFOLIO
PI BERLIN
PA HEIDELBERGER PLATZ 3, BERLIN, 14197, GERMANY
SN 2045-2322
J9 SCI REP-UK
JI Sci Rep
PD OCT 14
PY 2020
VL 10
IS 1
AR 17315
DI 10.1038/s41598-020-74444-8
PG 15
WC Multidisciplinary Sciences
WE Science Citation Index Expanded (SCI-EXPANDED)
SC Science & Technology - Other Topics
GA OH6DQ
UT WOS:000582679600049
PM 33057147
OA Green Submitted, gold
DA 2026-02-11
ER

PT J
AU Cabrera-Pérez, R
   Monguió-Tortajada, M
   Gámez-Valero, A
   Rojas-Márquez, R
   Borràs, FE
   Roura, S
   Vives, J
AF Cabrera-Perez, Raquel
   Monguio-Tortajada, Marta
   Gamez-Valero, Ana
   Rojas-Marquez, Raquel
   Borras, Francesc Enric
   Roura, Santiago
   Vives, Joaquim
TI Osteogenic commitment of Wharton's jelly mesenchymal stromal cells:
   mechanisms and implications for bioprocess development and clinical
   application
SO STEM CELL RESEARCH & THERAPY
LA English
DT Article
DE Mesenchymal stromal cells; Bone marrow; Wharton's jelly; Osteogenic
   differentiation; Bone regeneration
ID STEM-CELLS; BONE-MARROW; OSTEOBLAST DIFFERENTIATION; EXTRACELLULAR
   VESICLES; GROWTH-FACTOR; UP-REGULATION; EXPRESSION; THERAPY; PROTEINS;
   DLX5
AB Background Orthopaedic diseases are one of the major targets for regenerative medicine. In this context, Wharton's jelly (WJ) is an alternative source to bone marrow (BM) for allogeneic transplantation since its isolation does not require an invasive procedure for cell collection and does not raise major ethical concerns. However, the osteogenic capacity of human WJ-derived multipotent mesenchymal stromal cells (MSC) remains unclear. Methods Here, we compared the baseline osteogenic potential of MSC from WJ and BM cell sources by cytological staining, quantitative real-time PCR and proteomic analysis, and assessed chemical and biological strategies for priming undifferentiated WJ-MSC. Concretely, different inhibitors/activators of the TGF beta 1-BMP2 signalling pathway as well as the secretome of differentiating BM-MSC were tested. Results Cytochemical staining as well as gene expression and proteomic analysis revealed that osteogenic commitment was poor in WJ-MSC. However, stimulation of the BMP2 pathway with BMP2 plus tanshinone IIA and the addition of extracellular vesicles or protein-enriched preparations from differentiating BM-MSC enhanced WJ-MSC osteogenesis. Furthermore, greater outcome was obtained with the use of conditioned media from differentiating BM-MSC. Conclusions Altogether, our results point to the use of master banks of WJ-MSC as a valuable alternative to BM-MSC for orthopaedic conditions.
C1 [Cabrera-Perez, Raquel; Rojas-Marquez, Raquel; Vives, Joaquim] Blood & Tissue Bank BST, Cell Therapy Serv, Barcelona, Catalonia, Spain.
   [Cabrera-Perez, Raquel; Vives, Joaquim] Vall dHebron Res Inst VHIR, Musculoskeletal Tissue Engn Grp, Barcelona, Catalonia, Spain.
   [Cabrera-Perez, Raquel; Vives, Joaquim] UAB, Barcelona, Catalonia, Spain.
   [Monguio-Tortajada, Marta; Gamez-Valero, Ana; Borras, Francesc Enric] Hlth Sci Res Inst Germans Trias & Pujol IGTP, REMAR IVECAT Grp, Badalona, Catalonia, Spain.
   [Rojas-Marquez, Raquel] Ctr Genom Regulat CRG, Gene Regulat Stem Cells & Canc Program, Barcelona, Catalonia, Spain.
   [Borras, Francesc Enric] Germans Trias & Pujol Univ Hosp, Nephrol Serv, Badalona, Catalonia, Spain.
   [Roura, Santiago] Hlth Sci Res Inst Germans Trias & Pujol IGTP, ICREC Res Program, Badalona, Catalonia, Spain.
   [Vives, Joaquim] UAB, Med Dept, Badalona, Catalonia, Spain.
C3 Autonomous University of Barcelona; Hospital Universitari Vall d'Hebron;
   Vall d'Hebron Institut de Recerca (VHIR); Autonomous University of
   Barcelona; Fundacio Institut d'Investigacio en Ciencies de la Salut
[truncated: 714,441 more chars]
