# Supplementary material for: Global Research Trends in Extracellular Vesicle–Based Therapy for Regenerative Medicine: A Bibliometric Analysis (2014–2024)
Source: Bioengineering (Basel). 2026 Feb 20;13(2):247. doi: 10.3390/bioengineering13020247 (PMC12937803; doi:10.3390/bioengineering13020247)
Supplement: Supplementary file 1 [file bioengineering-13-00247-s001.zip › download_ (11).txt]

FN Clarivate Analytics Web of Science
VR 1.0
PT J
AU Sun, YH
   Zhang, BJ
   Zhai, D
   Wu, CT
AF Sun, Yuhua
   Zhang, Bingjun
   Zhai, Dong
   Wu, Chengtie
TI Three-dimensional printing of bioceramic-induced macrophage exosomes:
   immunomodulation and osteogenesis/angiogenesis
SO NPG ASIA MATERIALS
LA English
DT Article
ID CELLS; VESICLES; PROMOTE
AB 3D printing of bioceramic-induced macrophage exosomes (BC-Exos) displayed stimulatory effects on immunomodulation, osteogenesis, and angiogenesis of macrophage (M phi s), mesenchymal stem cells (MSCs) and endothelial cells (ECs), respectively. BC-Exos enhanced the expression of chemotaxis, osteogenic and angiogenic genes by altering their miRNAs profile. 3D printing of BC-Exos offers a new cell-free strategy for tissue regeneration.
   Exosomes have attracted increasing attention in tissue regeneration and repair due to their roles in intercellular communication. Developing a customized delivery system is key to exosome-based regenerative therapeutics. Bioceramics play an important role in the immunomodulation of macrophages. Here, three-dimensional (3D) printing was applied to construct porous scaffolds with beta-tricalcium phosphate (beta-TCP) bioceramic-induced macrophage exosomes (BC-Exos). The three-dimensional-printed BC-Exo scaffolds, exhibiting a predefined structure and persistent release of exosomes, displayed distinct immunomodulatory effects and improved osteogenesis/angiogenesis. The BC-Exos in the printed scaffolds modulated macrophage polarization and the expression of chemokines for the recruitment of bone marrow mesenchymal stem cells (BMSCs) and endothelial cells. Scaffolds with BC-Exos from macrophages with a mixed phenotype significantly enhanced the osteogenic differentiation and immunosuppression of BMSCs and improved the angiogenic activity of human umbilical vein endothelial cells in vitro. For the potential mechanism, beta-TCP bioceramics have an important effect on the immunomodulation of macrophages by regulating gene expression, increasing exosome production, and altering exosomal miRNA cargos, thereby affecting the paracrine effects of BC-Exos on immunomodulation and osteogenesis/angiogenesis. This study suggests that 3D printing of bioceramic-induced macrophage exosomes may be a useful strategy for tissue engineering and regenerative medicine.
C1 [Sun, Yuhua; Zhang, Bingjun; Zhai, Dong; Wu, Chengtie] Ceram Chinese Acad Sci, Shanghai Inst, State Key Lab High Performance Ceram & Superfine, 1295 Dingxi Rd, Shanghai 200050, Peoples R China.
   [Zhai, Dong; Wu, Chengtie] Univ Chinese Acad Sci, Ctr Mat Sci & Optoelect Engn, 19A Yuquan Rd, Beijing 100049, Peoples R China.
C3 Chinese Academy of Sciences; Chinese Academy of Sciences; University of
   Chinese Academy of Sciences, CAS
RP Wu, CT (corresponding author), Ceram Chinese Acad Sci, Shanghai Inst, State Key Lab High Performance Ceram & Superfine, 1295 Dingxi Rd, Shanghai 200050, Peoples R China.; Wu, CT (corresponding author), Univ Chinese Acad Sci, Ctr Mat Sci & Optoelect Engn, 19A Yuquan Rd, Beijing 100049, Peoples R China.
EM chengtiewu@mail.sic.ac.cn
RI Wu, Chengtie/PHN-7845-2026; Zhang, Bingjun/LRT-5390-2024
OI Zhang, Bingjun/0000-0002-6149-7095
FU National Key Research and Development Program of China [2018YFC1105201];
   Innovation Cross Team of Chinese Academy Sciences [JCTD-2018-13];
   Science and Technology Commission of Shanghai Municipality [20442420300,
   21DZ1205600]; Shanghai Pujiang Talent Program [2020PJD080]
FX This work was supported by the National Key Research and Development
   Program of China (2018YFC1105201), Innovation Cross Team of Chinese
   Academy Sciences (JCTD-2018-13), Science and Technology Commission of
   Shanghai Municipality (20442420300, 21DZ1205600), and Shanghai Pujiang
   Talent Program (2020PJD080).
CR Chen ZT, 2016, MATER TODAY, V19, P304, DOI 10.1016/j.mattod.2015.11.004
   Chen ZT, 2014, BIOMATERIALS, V35, P1507, DOI 10.1016/j.biomaterials.2013.11.014
   Deng W, 2015, CLIN IMMUNOL, V161, P209, DOI 10.1016/j.clim.2015.07.011
   Ekström K, 2013, PLOS ONE, V8, DOI 10.1371/journal.pone.0075227
   Franco CA, 2013, DEVELOPMENT, V140, P2321, DOI 10.1242/dev.091074
   Fu QH, 2018, ONCOGENE, V37, P6105, DOI 10.1038/s41388-018-0391-0
   Gao MH, 2018, BONE RES, V6, DOI 10.1038/s41413-018-0039-2
   Gebraad A, 2018, FEBS J, V285, P2337, DOI 10.1111/febs.14485
   Imai T, 2015, J EXTRACELL VESICLES, V4, DOI 10.3402/jev.v4.26238
   Kang MY, 2020, BONE, V141, DOI 10.1016/j.bone.2020.115627
   Kim SK, 2010, J NEUROCHEM, V112, P1088, DOI 10.1111/j.1471-4159.2009.06527.x
   Kosaka N, 2010, J BIOL CHEM, V285, P17442, DOI 10.1074/jbc.M110.107821
   Lebaudy E, 2021, ADV HEALTHC MATER, V10, DOI 10.1002/adhm.202001373
   Li JH, 2020, MAT SCI ENG R, V140, DOI 10.1016/j.mser.2020.100543
   Li MD, 2019, ARTIF CELL NANOMED B, V47, P3793, DOI 10.1080/21691401.2019.1669617
   Lien GS, 2014, STEM CELL RES THER, V5, DOI 10.1186/scrt486
   Liu AQ, 2020, INT J ORAL SCI, V12, DOI 10.1038/s41368-020-00100-6
   Lu LQ, 2016, SCI REP-UK, V6, DOI 10.1038/srep37446
   Narayanan R, 2016, STEM CELLS INT, V2016, DOI 10.1155/2016/3808674
   Salcedo R, 2000, BLOOD, V96, P34, DOI 10.1182/blood.V96.1.34.013a49_34_40
   Shi YF, 2012, TRENDS IMMUNOL, V33, P136, DOI 10.1016/j.it.2011.11.004
   Sioud M, 2011, INT J ONCOL, V38, P385, DOI 10.3892/ijo.2010.869
   Song WJ, 2018, STEM CELL RES THER, V9, DOI 10.1186/s13287-018-0841-1
   Song Y, 2019, THERANOSTICS, V9, P2346, DOI 10.7150/thno.29945
   Sun YH, 2017, ACTA BIOMATER, V58, P527, DOI 10.1016/j.actbio.2017.06.019
   Trajkovic K, 2008, SCIENCE, V319, P1244, DOI 10.1126/science.1153124
   Vasconcelos DP, 2019, ACTA BIOMATER, V83, P1, DOI 10.1016/j.actbio.2018.09.056
   Veerman RE, 2019, TRENDS MOL MED, V25, P382, DOI 10.1016/j.molmed.2019.02.003
   Wang W, 2020, INFLAMMATION, V43, P1548, DOI 10.1007/s10753-020-01231-y
   Wang ZZ, 2021, ADV FUNCT MATER, V31, DOI 10.1002/adfm.202007408
   Wu Z, 2021, BIOACT MATER, V6, P823, DOI 10.1016/j.bioactmat.2020.09.011
   Xia Y, 2020, PEERJ, V8, DOI 10.7717/peerj.8970
   Xing PC, 2020, BIOCHEM GENET, V58, P783, DOI 10.1007/s10528-020-09976-9
   Yan WH, 2020, THERANOSTICS, V10, P10712, DOI 10.7150/thno.46143
   Yang SD, 2020, CELL PROLIFERAT, V53, DOI 10.1111/cpr.12890
   Yang X, 2007, BONE, V41, P928, DOI 10.1016/j.bone.2007.07.022
   Yu SH, 2016, CELL BIOSCI, V6, DOI 10.1186/s13578-016-0073-y
   Zeng ZC, 2018, NAT COMMUN, V9, DOI 10.1038/s41467-018-07810-w
   Zhai MM, 2020, ADV SCI, V7, DOI 10.1002/advs.202001334
   Zhang J, 2015, GENOM PROTEOM BIOINF, V13, P17, DOI 10.1016/j.gpb.2015.02.001
   Zhang KY, 2018, ACS APPL MATER INTER, V10, P30081, DOI 10.1021/acsami.8b08449
   Zheng R, 2020, MOL MED REP, V22, P2351, DOI 10.3892/mmr.2020.11297
   Zhu XH, 2017, J EXTRACELL VESICLES, V6, DOI 10.1080/20013078.2017.1324730
NR 43
TC 43
Z9 47
U1 2
U2 116
PU NATURE PORTFOLIO
PI BERLIN
PA HEIDELBERGER PLATZ 3, BERLIN, 14197, GERMANY
SN 1884-4049
EI 1884-4057
J9 NPG ASIA MATER
JI NPG Asia Mater.
PD NOV 19
PY 2021
VL 13
IS 1
AR 72
DI 10.1038/s41427-021-00340-w
PG 16
WC Materials Science, Multidisciplinary
WE Science Citation Index Expanded (SCI-EXPANDED)
SC Materials Science
GA XA1TS
UT WOS:000720439100003
OA gold
DA 2026-02-11
ER

PT J
AU Han, W
   Gu, D
   Li, X
   Chen, H
   Tao, X
   Chen, L
AF Han, Weifeng
   Gu, Dongqiang
   Li, Xiaoya
   Chen, Hongguang
   Tao, Xu
   Chen, Lei
TI Young TSPC-Derived Exosomal circPVT1 Ameliorates Aging-Impaired Cell
   Function via SIRT1/NF-κB
SO TISSUE ENGINEERING PART C-METHODS
LA English
DT Article
DE tendon stem; progenitor cell; senescence; circPVT1; NF-kappa B; SIRT1
ID STEM-CELLS; SENESCENCE
AB Tendon stem/progenitor cell (TSPC) senescence is often associated with age-dependent tendon diseases and greatly reduces the capacities for tendon repair and replacement. Exosomes contain bioactive molecules and have been increasingly used in regenerative medicine. In the present study, we demonstrated the antiaging effects of young exosomes from circPVT1-overexpressing TSPCs at early passages (circPVT1-exo). These exosomes attenuated the phenotypes of aged TSPCs at late passages (L-TSPCs) by enhancing self-renewal and proliferation abilities, suppressing cell senescence, maintaining their tenogenic capacity, and weakening their osteogenic differentiation. Mechanistically, circPVT1-exo inhibited the NF-kappa B pathway and increased SIRT1 expression in L-TSPCs. Knockdown of SIRT1 reversed these effects as evidenced by increased senescence, decreased proliferation, and tenogenic differentiation. These results suggest that circPVT1-exo may ameliorate aging-impaired TSPC function by modulating the SIRT1/NF-kappa B pathway, suggesting that circPVT1-exo has therapeutic potential for age-related diseases.
   Impact Statement Older adults with tendon injuries often have impaired repair and regeneration owing to decreased TSPC function. To address this problem, we isolated circPVT1-exo from young TSPCs. These exosomes exhibited antisenescent effects and proproliferation activity in aged TSPCs by increasing SIRT1 expression and inhibiting NF-kappa B activation. These results suggest the therapeutic potential of circPVT1-exo for age-related diseases.
C1 [Han, Weifeng] Beijing Tiantan Hosp, Capital Med Univ, Dept Orthopaed, Beijing, Peoples R China.
   [Gu, Dongqiang; Li, Xiaoya; Chen, Hongguang; Chen, Lei] Chinese Peoples Liberat Army Gen Hosp, Senior Dept Orthopaed, Med Ctr 4, Beijing, Peoples R China.
   [Tao, Xu] Mil Med Univ Army, Affiliated Hosp 1, Ctr Sports Med, Chongqing, Peoples R China.
C3 Capital Medical University; Chinese People's Liberation Army General
   Hospital
RP Chen, L (corresponding author), Chinese Peoples Liberat Army Gen Hosp, Senior Dept Orthopaed, Med Ctr 4, PhD, Beijing 10048, Peoples R China.; Tao, X (corresponding author), Mil Med Univ Army, Affiliated Hosp 1, Ctr Sports Med, Chongqing 400038, Peoples R China.
EM 18501219257@163.com
CR Abraham AC, 2019, SCI TRANSL MED, V11, DOI 10.1126/scitranslmed.aav4319
   Cao JY, 2021, THERANOSTICS, V11, P5248, DOI 10.7150/thno.54550
   Dai GC, 2019, WORLD J STEM CELLS, V11, P677, DOI 10.4252/wjsc.v11.i9.677
   Ding FZ, 2022, THERANOSTICS, V12, P7550, DOI 10.7150/thno.77630
   Fathi E, 2022, IRAN J BASIC MED SCI, V25, P1222, DOI 10.22038/IJBMS.2022.66737.14633
   Gresham RCH, 2022, TISSUE ENG PART C-ME, V28, P239, DOI [10.1089/ten.tec.2022.0048, 10.1089/ten.TEC.2022.0048]
   Han M, 2022, NANO LETT, V22, P6391, DOI 10.1021/acs.nanolett.2c02259
   Han WF, 2022, TOXICOL IN VITRO, V79, DOI 10.1016/j.tiv.2021.105297
   He SL, 2023, INT J MED SCI, V20, P505, DOI 10.7150/ijms.77955
   Hu ML, 2022, AGING CELL, V21, DOI 10.1111/acel.13551
   Huang LH, 2021, J CELL MOL MED, V25, P7436, DOI 10.1111/jcmm.16775
   Jiang L, 2023, OPEN LIFE SCI, V18, DOI 10.1515/biol-2022-0729
   Jiang XC, 2023, AGING DIS, V14, P1651, DOI 10.14336/AD.2023.0208
   Jin SS, 2023, ADV MATER, V35, DOI 10.1002/adma.202211602
   Kalluri R, 2020, SCIENCE, V367, P640, DOI 10.1126/science.aau6977
   Koga BAA, 2023, FRONT CELL DEV BIOL, V10, DOI 10.3389/fcell.2022.1047094
   Li J, 2023, FRONT IMMUNOL, V14, DOI 10.3389/fimmu.2023.1181308
   Li YJ, 2019, CURR STEM CELL RES T, V14, P34, DOI 10.2174/1574888X13666181017112233
   Liu CX, 2022, CELL, V185, P2016, DOI 10.1016/j.cell.2022.04.021
   Lu L, 2012, BIOCHEM BIOPH RES CO, V422, P121, DOI 10.1016/j.bbrc.2012.04.119
   Rafat A, 2022, LIFE SCI, V295, DOI 10.1016/j.lfs.2022.120402
   Rasouliyan F, 2021, CHEM PHYS LIPIDS, V239, DOI 10.1016/j.chemphyslip.2021.105123
   Song K, 2022, STEM CELL RES THER, V13, DOI 10.1186/s13287-022-02723-4
   Wang CY, 2022, MOL THER NUCL ACIDS, V27, P562, DOI 10.1016/j.omtn.2021.12.026
   Wang Y, 2021, NAT COMMUN, V12, DOI 10.1038/s41467-021-21545-1
   Wang YJ, 2019, J CELL MOL MED, V23, P5475, DOI 10.1111/jcmm.14430
   Watts ME, 2023, BMC BIOL, V21, DOI 10.1186/s12915-023-01627-w
   Yu HL, 2020, ACTA BIOMATER, V106, P328, DOI 10.1016/j.actbio.2020.01.051
   Yuan XG, 2022, J EXTRACELL VESICLES, V11, DOI 10.1002/jev2.12235
   Zhang SP, 2019, BIOMATERIALS, V200, P35, DOI 10.1016/j.biomaterials.2019.02.006
   Zhao J, 2020, AGING-US, V12, P4688, DOI 10.18632/aging.102863
   Zhu DS, 2022, CIRC RES, V131, pE135, DOI 10.1161/CIRCRESAHA.122.321384
NR 32
TC 1
Z9 1
U1 3
U2 8
PU MARY ANN LIEBERT, INC
PI NEW ROCHELLE
PA 140 HUGUENOT STREET, 3RD FL, NEW ROCHELLE, NY 10801 USA
SN 1937-3384
EI 1937-3392
J9 TISSUE ENG PART C-ME
JI Tissue Eng. Part C-Methods
PD JUN 1
PY 2024
VL 30
IS 6
BP 248
EP 254
DI 10.1089/ten.tec.2024.0057
PG 7
WC Cell & Tissue Engineering; Cell Biology; Engineering, Biomedical;
   Materials Science, Biomaterials
WE Science Citation Index Expanded (SCI-EXPANDED)
SC Cell Biology; Engineering; Materials Science
GA WS2L5
UT WOS:001256796500004
PM 38842177
DA 2026-02-11
ER

PT J
AU Delila, L
   Nebie, O
   Le, NTN
   Timmerman, K
   Lee, DY
   Wu, YW
   Chou, ML
   Buee, L
   Chou, SY
   Blum, D
   Devos, D
   Burnouf, T
AF Delila, Liling
   Nebie, Ouada
   Le, Nhi Thao Ngoc
   Timmerman, Kelly
   Lee, Deng-Yao
   Wu, Yu-Wen
   Chou, Ming-Li
   Buee, Luc
   Chou, Szu-Yi
   Blum, David
   Devos, David
   Burnouf, Thierry
TI Neuroprotective effects of intranasal extracellular vesicles from human
   platelet concentrates supernatants in traumatic brain injury and
   Parkinson's disease models
SO JOURNAL OF BIOMEDICAL SCIENCE
LA English
DT Article
DE Exosomes; Blood; Neuroprotection; Neurological disorders; Central
   Nervous System
ID SUPEROXIDE-DISMUTASE ACTIVITY; NF-KAPPA-B; NEUROTROPHIC FACTOR;
   MICROPARTICLES; INFLAMMATION; CELLS; NEUROGENESIS; PLASMA; ROLES;
   ANGIOGENESIS
AB BackgroundThe burgeoning field of regenerative medicine has significantly advanced with recent findings on biotherapies using human platelet lysates (HPLs), derived from clinical-grade platelet concentrates (PCs), for treating brain disorders. These developments have opened new translational research avenues to explore the neuroprotective effects of platelet-extracellular vesicles (PEVs). Their potential in managing neurodegenerative conditions like traumatic brain injury (TBI) and Parkinson's disease (PD) warrants further exploration. We aimed here to characterize the composition of a PEV preparation isolated from platelet concentrate (PC) supernatant, and determine its neuroprotective potential and neurorestorative effects in cellular and animal models of TBI and PD.MethodsWe isolated PEVs from the supernatant of clinical-grade PC collected from healthy blood donors utilizing high-speed centrifugation. PEVs were characterized by biophysical, biochemical, microscopic, and LC-MS/MS proteomics methods to unveil biological functions. Their functionality was assessed in vitro using SH-SY5Y neuronal cells, LUHMES dopaminergic neurons, and BV-2 microglial cells, and in vivo by intranasal administration in a controlled cortical impact (CCI)-TBI model using 8-weeks-old male C57/BL6 mice, and in a PD model induced by MPTP in 5-month-old male C57/BL6 mice.ResultsPEVs varied in size from 50 to 350 nm, predominantly around 200 nm, with concentrations ranging between 1010 and 1011/mL. They expressed specific platelet membrane markers, exhibited a lipid bilayer by cryo-electron microscopy and, importantly, showed low expression of pro-coagulant phosphatidylserine. LC-MS/MS indicated a rich composition of trophic factors, including neurotrophins, anti-inflammatory agents, neurotransmitters, and antioxidants, unveiling their multifaceted biological functions. PEVs aided in the restoration of neuronal functions in SH-SY5Y cells and demonstrated remarkable neuroprotective capabilities against erastin-induced ferroptosis in dopaminergic neurons. In microglial cells, they promoted anti-inflammatory responses, particularly under inflammatory conditions. In vivo, intranasally delivered PEVs showed strong anti-inflammatory effects in a TBI mouse model and conserved tyrosine hydroxylase expression of dopaminergic neurons of the substantia nigra in a PD model, leading to improved motor function.ConclusionsThe potential of PEV-based therapies in neuroprotection opens new therapeutic avenues for neurodegenerative disorders. The study advocates for clinical trials to establish the efficacy of PEV-based biotherapies in neuroregenerative medicine.
C1 [Delila, Liling; Nebie, Ouada; Lee, Deng-Yao; Wu, Yu-Wen; Chou, Ming-Li; Burnouf, Thierry] Taipei Med Univ, Grad Inst Biomed Mat & Tissue Engn, Coll Biomed Engn, 250 Wu Xing St, Taipei 11031, Taiwan.
   [Delila, Liling; Nebie, Ouada; Timmerman, Kelly; Buee, Luc; Blum, David; Devos, David] Univ Lille, LiCEND, Inserm, CHU Lille,COEN Ctr,U1172,Lille Neurosc & Cognit, Lille, France.
   [Nebie, Ouada; Buee, Luc; Blum, David] Labex DISTALZ, Alzheimer & Tauopathies, Lille, France.
   [Le, Nhi Thao Ngoc; Burnouf, Thierry] Taipei Med Univ, Coll Biomed Engn, Int PhD Program Biomed Engn, Taipei 11031, Taiwan.
   [Buee, Luc; Blum, David; Devos, David] Lille Neurosci & Cognit, NeuroTMULille, Lille, France.
   [Chou, Szu-Yi] Taipei Med Univ & Natl Hlth Res Inst, Coll Med Sci & Technol, Ph D Program Med Neurosci, Taipei 11031, Taiwan.
   [Chou, Szu-Yi; Burnouf, Thierry] Taipei Med Univ, NeuroTMULille, Taipei 11031, Taiwan.
   [Chou, Szu-Yi] Taipei Med Univ, Grad Inst Neural Regenerat Med, Coll Med Sci & Technol, Taipei 11031, Taiwan.
   [Chou, Szu-Yi] Taipei Med Univ, Neurosci Res Ctr, Taipei 11031, Taiwan.
   [Chou, Szu-Yi] Taipei Med Univ, Coll Med Sci & Technol, Int Master Program Med Neurosci, Taipei 11031, Taiwan.
   [Devos, David] CHU Lille, Expert Ctr Parkinsons Dis & ALS, Dept Med Pharmacol, Lille, France.
   [Burnouf, Thierry] Taipei Med Univ, Int PhD Program Cell Therapy & Regenerat Med, Taipei 11031, Taiwan.
   [Burnouf, Thierry] Taipei Med Univ, PhD Program Grad Inst Mind Brain & Consciousness, Coll Humanities & Social Sci, Taipei, Taiwan.
   [Wu, Yu-Wen] Acad Sinica, Biomed Translat Res Ctr BioTReC, Taipei, Taiwan.
   [Chou, Ming-Li] Natl Yang Ming Chiao Tung Univ, Inst Clin Med, Taipei, Taiwan.
C3 Taipei Medical University; Universite de Lille; CHU Lille; Institut
   National de la Sante et de la Recherche Medicale (Inserm); Universite de
   Lille; Taipei Medical University; Universite de Lille; Taipei Medical
   University; Taipei Medical University; Taipei Medical University; Taipei
   Medical University; Universite de Lille; CHU Lille; Taipei Medical
   University; Taipei Medical University; Academia Sinica - Taiwan;
   National Yang Ming Chiao Tung University
RP Burnouf, T (corresponding author), Taipei Med Univ, Grad Inst Biomed Mat & Tissue Engn, Coll Biomed Engn, 250 Wu Xing St, Taipei 11031, Taiwan.; Devos, D (corresponding author), Univ Lille, LiCEND, Inserm, CHU Lille,COEN Ctr,U1172,Lille Neurosc & Cognit, Lille, France.; Burnouf, T (corresponding author), Taipei Med Univ, Coll Biomed Engn, Int PhD Program Biomed Engn, Taipei 11031, Taiwan.; Devos, D (corresponding author), Lille Neurosci & Cognit, NeuroTMULille, Lille, France.; Burnouf, T (corresponding author), Taipei Med Univ, NeuroTMULille, Taipei 11031, Taiwan.; Devos, D (corresponding author), CHU Lille, Expert Ctr Parkinsons Dis & ALS, Dept Med Pharmacol, Lille, France.; Burnouf, T (corresponding author), Taipei Med Univ, Int PhD Program Cell Therapy & Regenerat Med, Taipei 11031, Taiwan.; Burnouf, T (corresponding author), Taipei Med Univ, PhD Program Grad Inst Mind Brain & Consciousness, Coll Humanities & Social Sci, Taipei, Taiwan.
EM david.devos@chu-lille.fr; thburnouf@gmail.com
RI ; BUEE, Luc/B-3126-2010; Blum, David/O-2924-2019; Burnouf,
   Thierry/H-4784-2019; Devos, David/E-4059-2013
OI Lê, Nhi/0000-0002-9540-8564; Nebie, OUADA/0000-0002-6802-4215; Wu,
   Yu-Wen/0000-0001-7636-0393; BUEE, Luc/0000-0002-6261-4230; Blum,
   David/0000-0001-5691-431X; CHOU, Ming-Li/0000-0002-6996-5332; Delila,
   Liling/0000-0003-4979-3489; Devos, David/0000-0002-2417-799X; Chou,
   Szu-Yi/0000-0002-4387-749X
FU National Science and Technology Council; Taipei Blood Center (Taiwan
   Blood Service Foundation)
FX We thank Ms Hsin-Tung Chien for her assistance with the brain diffusion
   studies and the Taipei Blood Center (Taiwan Blood Service Foundation,
   Guandu, Taiwan) for supplying the platelet concentrates crucial to this
   study.
CR Aatonen MT, 2014, J EXTRACELL VESICLES, V3, DOI 10.3402/jev.v3.24692
   Agrahari V, 2019, TRENDS BIOTECHNOL, V37, P707, DOI 10.1016/j.tibtech.2018.11.012
   Ajoy R, 2021, MOL PSYCHIATR, V26, P6451, DOI 10.1038/s41380-021-01103-3
   Anitua E, 2015, J CONTROL RELEASE, V203, P170, DOI 10.1016/j.jconrel.2015.02.030
   Anitua E, 2014, NEUROBIOL AGING, V35, P1582, DOI 10.1016/j.neurobiolaging.2014.01.009
   Anitua E, 2013, PLOS ONE, V8, DOI 10.1371/journal.pone.0073118
   Blair P, 2009, BLOOD REV, V23, P177, DOI 10.1016/j.blre.2009.04.001
   Böing AN, 2014, J EXTRACELL VESICLES, V3, DOI 10.3402/jev.v3.23430
   Bosch G, 2010, J ORTHOP RES, V28, P211, DOI 10.1002/jor.20980
   Brennan K, 2020, SCI REP-UK, V10, DOI 10.1038/s41598-020-57497-7
   Burnouf T, 2023, J BIOMED SCI, V30, DOI 10.1186/s12929-023-00972-w
   Burnouf T, 2022, BLOOD, V140, P815, DOI 10.1182/blood.2022015970
   Burnouf T, 2014, BLOOD REV, V28, P155, DOI 10.1016/j.blre.2014.04.002
   Campolo M, 2018, METHODS MOL BIOL, V1727, P385, DOI 10.1007/978-1-4939-7571-6_30
   Charest PG, 2007, BIOCHEM J, V401, P377, DOI 10.1042/BJ20061432
   Chen A, 2013, BIOMED REP, V1, P167, DOI 10.3892/br.2012.48
   Chen H, 2021, CNS NEUROSCI THER, V27, P1300, DOI 10.1111/cns.13708
   Chen WW, 2016, MOL MED REP, V13, P3391, DOI 10.3892/mmr.2016.4948
   Chou ML, 2017, BIOMATERIALS, V142, P77, DOI 10.1016/j.biomaterials.2017.07.018
   Chou ML, 2015, TRANSFUSION, V55, P2433, DOI 10.1111/trf.13162
   Delila L, 2023, BIOENG TRANSL MED, V8, DOI 10.1002/btm2.10360
   Delila LL, 2021, PLATELETS, V32, P259, DOI 10.1080/09537104.2020.1849603
   Devos D, 2014, ANTIOXID REDOX SIGN, V21, P195, DOI 10.1089/ars.2013.5593
   Duerschmied D, 2013, BLOOD, V121, P1008, DOI 10.1182/blood-2012-06-437392
   Faille D, 2012, J CELL MOL MED, V16, P1731, DOI 10.1111/j.1582-4934.2011.01434.x
   Goldie BJ, 2014, FRONT CELL NEUROSCI, V8, DOI 10.3389/fncel.2014.00325
   Gouel F, 2022, BIOMATERIALS, V280, DOI 10.1016/j.biomaterials.2021.121311
   Gouel F, 2017, J TISSUE ENG REGEN M, V11, P3236, DOI 10.1002/term.2222
   Gustafsson D, 2021, INT J MOL SCI, V22, DOI 10.3390/ijms22073582
   György B, 2011, CELL MOL LIFE SCI, V68, P2667, DOI 10.1007/s00018-011-0689-3
   Habtemariam S, 2018, NEURAL REGEN RES, V13, P983, DOI 10.4103/1673-5374.233438
   Hayon Y, 2013, THROMB HAEMOSTASIS, V110, P323, DOI 10.1160/TH12-11-0875
   Hayon Y, 2012, CURR NEUROVASC RES, V9, P185, DOI 10.2174/156720212801619018
   Hayon Y, 2012, J MOL NEUROSCI, V47, P659, DOI 10.1007/s12031-012-9711-y
   Ho MH, 2021, REDOX BIOL, V46, DOI 10.1016/j.redox.2021.102067
   HYMAN C, 1991, NATURE, V350, P230, DOI 10.1038/350230a0
   Jenne CN, 2013, INT J LAB HEMATOL, V35, P254, DOI 10.1111/ijlh.12084
   Johnson J, 2023, J EXTRACELL VESICLES, V12, DOI 10.1002/jev2.12332
   Jung JE, 2009, J NEUROSCI, V29, P7003, DOI 10.1523/JNEUROSCI.1110-09.2009
   Kempuraj D, 2016, J Neurol Neurosurg Spine, V1
   Kodali M, 2023, BRAIN BEHAV IMMUN, V108, P118, DOI 10.1016/j.bbi.2022.11.014
   LAVENIUS E, 1994, GROWTH FACTORS, V10, P29, DOI 10.3109/08977199409019601
   Le NTN, 2024, APL BIOENG, V8, DOI 10.1063/5.0196553
   Leiter O, 2023, NAT COMMUN, V14, DOI 10.1038/s41467-023-39873-9
   Leiter O, 2020, FRONT IMMUNOL, V11, DOI 10.3389/fimmu.2020.00747
   Leiter O, 2019, PROG NEUROBIOL, V183, DOI 10.1016/j.pneurobio.2019.101695
   Lin HC, 2015, TRANSFUS APHER SCI, V53, P246, DOI 10.1016/j.transci.2015.10.002
   Lino MM, 2021, J CONTROL RELEASE, V338, P472, DOI 10.1016/j.jconrel.2021.08.037
   Lu JS, 2019, SCI REP-UK, V9, DOI 10.1038/s41598-019-52513-x
   Mahoney-Sánchez L, 2021, PROG NEUROBIOL, V196, DOI 10.1016/j.pneurobio.2020.101890
   Mustapha M, 2021, BOSNIAN J BASIC MED, V21, P422, DOI 10.17305/bjbms.2020.5181
   Nakagawa S, 2002, J NEUROSCI, V22, P3673
   Nebie O, 2022, CELL MOL LIFE SCI, V79, DOI 10.1007/s00018-022-04397-w
   Nebie O, 2021, BRAIN, V144, P3142, DOI 10.1093/brain/awab205
   Nebie O, 2021, PLATELETS, V32, P226, DOI 10.1080/09537104.2020.1732324
   Nebie O, 2019, J BIOMED SCI, V26, DOI 10.1186/s12929-019-0579-9
   Nurden AT, 2011, THROMB HAEMOSTASIS, V105, pS13, DOI 10.1160/THS10-11-0720
   Nyam-Erdene A, 2021, ACS BIOMATER SCI ENG, V7, P5823, DOI 10.1021/acsbiomaterials.1c01226
   Obeid S, 2019, NANOMED-NANOTECHNOL, V20, DOI 10.1016/j.nano.2019.02.026
   Oh WJ, 2013, MOLECULES, V18, P9195, DOI 10.3390/molecules18089195
   Park C, 2023, NATURE AGING, V3, P1067, DOI 10.1038/s43587-023-00468-0
   Przedborski S, 1996, J NEUROCHEM, V67, P1383
   Raposo G, 2019, NAT REV MOL CELL BIO, V20, P509, DOI 10.1038/s41580-019-0158-7
   Rebulla P, 2022, PATHOGENS, V11, DOI 10.3390/pathogens11020142
   Saint-Pol J, 2020, CELLS-BASEL, V9, DOI 10.3390/cells9040851
   Samukange WT, 2020, TRANSFUS MED REV, V34, P94, DOI 10.1016/j.tmrv.2019.10.005
   Schallmoser K, 2020, TRENDS BIOTECHNOL, V38, P13, DOI 10.1016/j.tibtech.2019.06.002
   Schroer AB, 2023, NATURE, V620, DOI 10.1038/s41586-023-06436-3
   Shattil SJ, 2004, BLOOD, V104, P1606, DOI 10.1182/blood-2004-04-1257
   Staubach S, 2021, ADV DRUG DELIVER REV, V177, DOI 10.1016/j.addr.2021.113940
   Stockwell BR, 2017, CELL, V171, P273, DOI 10.1016/j.cell.2017.09.021
   Takov K, 2019, J EXTRACELL VESICLES, V8, DOI 10.1080/20013078.2018.1560809
   Théry C, 2018, J EXTRACELL VESICLES, V7, DOI 10.1080/20013078.2018.1535750
   Tóth EA, 2021, J EXTRACELL VESICLES, V10, DOI 10.1002/jev2.12140
   Tricarico C., 2017, SMALL GTPASES, V8, P220, DOI 10.1080/21541248.2016.1215283
   Valera E, 2008, NEUROCHEM INT, V53, P148, DOI 10.1016/j.neuint.2008.07.007
   Welsh JA, 2024, J EXTRACELL VESICLES, V13, DOI [10.1002/jev2.12404, 10.1002/jev2.12451]
   Widyaningrum R, 2022, PLATELETS, V33, P1237, DOI 10.1080/09537104.2022.2105829
   WOLF P, 1967, BRIT J HAEMATOL, V13, P269, DOI 10.1111/j.1365-2141.1967.tb08741.x
   Wu FF, 2022, FRONT PHARMACOL, V13, DOI 10.3389/fphar.2022.862324
   Xie Q, 2018, BIOCHEM BIOPH RES CO, V502, P202, DOI 10.1016/j.bbrc.2018.05.144
   Zhang YL, 2015, J NEUROSURG, V122, P856, DOI 10.3171/2014.11.JNS14770
   Zhu XH, 2009, TOXICOL APPL PHARM, V240, P286, DOI 10.1016/j.taap.2009.06.020
NR 83
TC 21
Z9 23
U1 1
U2 12
PU BMC
PI LONDON
PA CAMPUS, 4 CRINAN ST, LONDON N1 9XW, ENGLAND
SN 1021-7770
EI 1423-0127
J9 J BIOMED SCI
JI J. Biomed. Sci.
PD SEP 5
PY 2024
VL 31
IS 1
AR 87
DI 10.1186/s12929-024-01072-z
PG 23
WC Cell Biology; Medicine, Research & Experimental
WE Science Citation Index Expanded (SCI-EXPANDED)
SC Cell Biology; Research & Experimental Medicine
GA E9V6O
UT WOS:001306409400002
PM 39237980
OA Green Submitted, gold
DA 2026-02-11
ER

PT J
AU Tang, X
   Sun, C
AF Tang, Xin
   Sun, Cheng
TI The roles of MicroRNAs in neural regenerative medicine
SO EXPERIMENTAL NEUROLOGY
LA English
DT Review
DE MicroRNAs; Regenerative medicine; Tissue engineering; Central nervous
   system; Peripheral nervous system; Biomaterials
ID PERIPHERAL-NERVE REGENERATION; PLURIPOTENT STEM-CELLS; DORSAL-ROOT
   GANGLION; MIR-17-92 CLUSTER; NEURONAL DIFFERENTIATION; REGULATES
   PROLIFERATION; NEUROGENESIS; EXPRESSION; PATHWAY; LET-7
AB MicroRNAs (miRNAs) are an abundant class of small non coding regulatory RNAs that operate as prominent modulators of mammalian gene expression. It is now well established that post-transcriptional regulation of gene expression plays a vital role in both physiological and pathological processes such as neural development and neural regeneration. The flexibility and efficiency of miRNA function provide precise temporal and spatial gene regulatory capacities that are essential for proper maintenance of neural circuits. The anatomical and functional complexity of the neural system requires absolute coordination of multilayered gene regulatory networks. In this review, we characterize microRNA functions involved in the process of neurogenesis, from stem cell pluripotent self-renewal capability to neural progenitor cell differentiation, and from synaptic plasticity and rearrangement to neural cell release of exosomes delivering functional nucleic acids. In particular, we summarize the characteristics of biomaterial-based tissue engineering approaches, such as scaffold fabrication and drug delivery systems, and demonstrate the applications of current miRNA-based technologies in neural dysfunction of the central and peripheral nervous system.
C1 [Tang, Xin; Sun, Cheng] Nantong Univ, Coinnovat Ctr Neuroregenetat, Jiangsu Clin Med Ctr Tissue Engn & Nerve Injury R, Key Lab Neuroregenerat Jiangsu Prov, 19 Qixiu Rd, Nantong 226001, Jiangsu, Peoples R China.
   [Tang, Xin; Sun, Cheng] Nantong Univ, Coinnovat Ctr Neuroregenetat, Jiangsu Clin Med Ctr Tissue Engn & Nerve Injury R, Minist Educ, 19 Qixiu Rd, Nantong 226001, Jiangsu, Peoples R China.
C3 Nantong University; Nantong University
RP Tang, X; Sun, C (corresponding author), Nantong Univ, Coinnovat Ctr Neuroregenetat, Jiangsu Clin Med Ctr Tissue Engn & Nerve Injury R, Key Lab Neuroregenerat Jiangsu Prov, 19 Qixiu Rd, Nantong 226001, Jiangsu, Peoples R China.; Tang, X; Sun, C (corresponding author), Nantong Univ, Coinnovat Ctr Neuroregenetat, Jiangsu Clin Med Ctr Tissue Engn & Nerve Injury R, Minist Educ, 19 Qixiu Rd, Nantong 226001, Jiangsu, Peoples R China.
EM tangxin@ntu.edu.cn; suncheng1975@ntu.edu.cn
RI ; Sun, Cheng/M-8729-2017
OI Tang, Xin/0000-0002-2150-1678; 
FU National Natural Science Foundation of China [81771999, 81770841,
   81970747]
FX We appreciate the financial support from the National Natural Science
   Foundation of China (Nos. 81771999, 81770841 and 81970747).
CR Abels ER, 2019, CELL REP, V28, P3105, DOI 10.1016/j.celrep.2019.08.036
   Abernathy DG, 2017, CELL STEM CELL, V21, P332, DOI 10.1016/j.stem.2017.08.002
   Abidin SZ, 2019, GENE, V697, P201, DOI 10.1016/j.gene.2019.02.014
   Abidin SZ, 2014, MALAYS J MED SCI, V21, P27
   Adlakha YK, 2017, PROG NEUROBIOL, V148, P21, DOI 10.1016/j.pneurobio.2016.11.003
   Balmayor ER, 2019, TISSUE ENG PT A, V25, P9, DOI [10.1089/ten.tea.2018.0315, 10.1089/ten.TEA.2018.0315]
   Chen F., 2019, NEUROSCI LETT, V718
   Cheng Y, 2018, NAT NEUROSCI, V21, P1689, DOI 10.1038/s41593-018-0261-7
   Cimadamore F, 2013, P NATL ACAD SCI USA, V110, pE3017, DOI 10.1073/pnas.1220176110
   Cohen JE, 2011, P NATL ACAD SCI USA, V108, P11650, DOI 10.1073/pnas.1017576108
   Coolen M, 2013, FRONT CELL NEUROSCI, V7, DOI 10.3389/fncel.2013.00220
   Cui Y, 2016, SCI REP-UK, V6, DOI 10.1038/srep23300
   Cui Y, 2014, STEM CELLS DEV, V23, P393, DOI 10.1089/scd.2013.0342
   Dajas-Bailador F, 2012, NAT NEUROSCI, V15, P697, DOI 10.1038/nn.3082
   Diao HJ, 2015, BIOMATERIALS, V70, P105, DOI 10.1016/j.biomaterials.2015.08.029
   Esteves M, 2020, CURR OPIN PHARMACOL, V50, P38, DOI 10.1016/j.coph.2019.11.003
   Fan Z, 2016, MOL NEUROBIOL, V53, P7057, DOI 10.1007/s12035-015-9620-5
   Fededa JP, 2016, EMBO J, V35, P2386, DOI 10.15252/embj.201694056
   Bátiz LF, 2016, FRONT CELL NEUROSCI, V9, DOI 10.3389/fncel.2015.00501
   Franzoni E, 2015, ELIFE, V4, DOI 10.7554/eLife.04263
   Gao Y, 2015, STEM CELLS, V33, P1618, DOI 10.1002/stem.1950
   Griffiths BB, 2019, ENEURO, V6, DOI 10.1523/ENEURO.0002-19.2019
   Hennchen M, 2015, J NEUROSCI, V35, P16531, DOI 10.1523/JNEUROSCI.2560-15.2015
   Hori N, 2016, SYNAPSE, V70, P317, DOI 10.1002/syn.21902
   Huang JH, 2020, NEUROSCIENCE, V424, P133, DOI 10.1016/j.neuroscience.2019.10.043
   Janowska J, 2019, EXP NEUROL, V319, DOI 10.1016/j.expneurol.2018.08.010
   Jedari B, 2020, J CELL BIOCHEM, V121, P2818, DOI 10.1002/jcb.29513
   Jia LF, 2018, FASEB J, V32, P6911, DOI 10.1096/fj.201800597R
   Jin J, 2018, BIOCHEM BIOPH RES CO, V503, P1594, DOI 10.1016/j.bbrc.2018.07.086
   Jin J, 2016, CELL REP, V16, P1653, DOI 10.1016/j.celrep.2016.06.101
   Jo J, 2019, REGEN THER, V11, P123, DOI 10.1016/j.reth.2019.06.007
   Kobayashi M, 2019, CELL REP, V28, P979, DOI 10.1016/j.celrep.2019.06.075
   Kulcenty K., 2019, INT J MOL SCI, V20
   La Torre A, 2013, P NATL ACAD SCI USA, V110, pE2362, DOI 10.1073/pnas.1301837110
   Lee JH, 2019, ACS NANO, V13, P8793, DOI 10.1021/acsnano.9b01875
   Lee J, 2015, BIOMATERIALS, V41, P69, DOI 10.1016/j.biomaterials.2014.11.033
   Lee K, 2016, SCI REP-UK, V6, DOI 10.1038/srep34433
   Lee SWL, 2019, J CONTROL RELEASE, V313, P80, DOI 10.1016/j.jconrel.2019.10.007
   Lepko T, 2019, EMBO J, V38, DOI 10.15252/embj.2018100481
   Li RF, 2019, TISSUE CELL, V57, P22, DOI 10.1016/j.tice.2019.02.004
   Li SY, 2015, MOL THER, V23, P423, DOI 10.1038/mt.2014.220
   Lin CP, 2012, CELL CYCLE, V11, P2063, DOI 10.4161/cc.20207
   Lippi G, 2016, NEURON, V92, P1337, DOI 10.1016/j.neuron.2016.11.017
   Liu Z, 2017, STEM CELL REP, V9, P1604, DOI 10.1016/j.stemcr.2017.10.006
   Lopez-Bertoni H, 2018, NANO LETT, V18, P4086, DOI 10.1021/acs.nanolett.8b00390
   Lu YL, 2018, FRONT NEUROSCI-SWITZ, V12, DOI 10.3389/fnins.2018.00522
   Lv XH, 2014, EMBO REP, V15, P1305, DOI 10.15252/embr.201438923
   Ma M, 2015, SCI REP-UK, V5, DOI 10.1038/srep12740
   Madelaine R, 2017, CELL REP, V20, P1533, DOI 10.1016/j.celrep.2017.07.051
   Mercado AT, 2016, J BIOMED MATER RES A, V104, P2730, DOI 10.1002/jbm.a.35819
   Milbreta U, 2019, MOL THER, V27, P411, DOI 10.1016/j.ymthe.2018.11.016
   Mo JL, 2018, GLIA, V66, P1346, DOI 10.1002/glia.23308
   Mondanizadeh M, 2015, J CELL BIOCHEM, V116, P943, DOI 10.1002/jcb.25045
   Morgado AL, 2016, STEM CELLS, V34, P1386, DOI 10.1002/stem.2309
   Morgado AL, 2015, MOL NEUROBIOL, V51, P1168, DOI 10.1007/s12035-014-8794-6
   Neveu P, 2010, CELL STEM CELL, V7, P671, DOI 10.1016/j.stem.2010.11.012
   Nguyen LH, 2015, ADV DRUG DELIVER REV, V88, P53, DOI 10.1016/j.addr.2015.05.007
   Nicklas S, 2015, NUCLEIC ACIDS RES, V43, P2638, DOI 10.1093/nar/gkv138
   Nowakowski TJ, 2018, NAT NEUROSCI, V21, P1784, DOI 10.1038/s41593-018-0265-3
   Oh HJ, 2017, BIOMATERIALS, V112, P82, DOI 10.1016/j.biomaterials.2016.10.006
   Ong W, 2018, ACTA BIOMATER, V75, P152, DOI 10.1016/j.actbio.2018.06.011
   Pan WL, 2019, FASEB J, V33, P5257, DOI 10.1096/fj.201801019R
   Petri R, 2017, EMBO J, V36, P1379, DOI 10.15252/embj.201695235
   Pfaff N, 2017, STEM CELL RES, V20, P70, DOI 10.1016/j.scr.2017.03.003
   Pons-Espinal M, 2019, STEM CELL REP, V12, P1298, DOI 10.1016/j.stemcr.2019.04.020
   Rajman M, 2017, DEVELOPMENT, V144, P2310, DOI 10.1242/dev.144337
   Reiprich S, 2017, GLIA, V65, P1089, DOI 10.1002/glia.23146
   Romer-Seibert JS, 2019, FASEB J, V33, P3291, DOI 10.1096/fj.201801118R
   Sabelström H, 2019, CELL REP, V28, P2064, DOI 10.1016/j.celrep.2019.07.071
   Sabirzhanov B, 2019, CELL DEATH DIS, V10, DOI 10.1038/s41419-019-2079-y
   Roballo KCS, 2019, SCI REP-UK, V9, DOI 10.1038/s41598-019-47229-x
   Saraiva C, 2016, J CONTROL RELEASE, V235, P291, DOI 10.1016/j.jconrel.2016.06.005
   Seo YE, 2019, BIOMATERIALS, V201, P87, DOI 10.1016/j.biomaterials.2019.02.016
   Shi S, 2014, J BIOL CHEM, V289, P13434, DOI 10.1074/jbc.M113.535203
   Shi ZJ, 2018, J CELL BIOCHEM, V119, P5813, DOI 10.1002/jcb.26768
   Shu PC, 2019, DEV CELL, V49, P764, DOI 10.1016/j.devcel.2019.04.017
   Song JL, 2017, INT J NANOMED, V12, P4195, DOI 10.2147/IJN.S132190
   Sukumar UK, 2019, BIOMATERIALS, V218, DOI 10.1016/j.biomaterials.2019.119342
   Sun CX, 2019, CELL DEATH DIS, V10, DOI 10.1038/s41419-019-1329-3
   de Almeida SST, 2018, MOLECULES, V23, DOI 10.3390/molecules23071825
   Trujillo-Gonzalez I, 2019, FASEB J, V33, P3601, DOI 10.1096/fj.201801094RR
   Tsan YC, 2016, STEM CELL RES, V17, P238, DOI 10.1016/j.scr.2016.07.003
   Tsunemoto R, 2015, EMBO J, V34, P1445, DOI 10.15252/embj.201591402
   van Battum EY, 2018, J NEUROSCI, V38, P613, DOI 10.1523/JNEUROSCI.0662-17.2017
   Vitaloni M, 2014, J BIOL CHEM, V289, P2084, DOI 10.1074/jbc.M113.538702
   Voloboueva LA, 2017, J NEUROSCI, V37, P3072, DOI 10.1523/JNEUROSCI.1777-16.2017
   Wang JR, 2017, FRONT CELL NEUROSCI, V11, DOI 10.3389/fncel.2017.00329
   Wang XH, 2019, J BIOL CHEM, V294, P3489, DOI 10.1074/jbc.RA119.007389
   Watts Michelle E, 2018, Noncoding RNA, V4, DOI [10.3390/ncrna4020010, 10.3390/ncrna4020010]
   Wohl SG, 2019, DEVELOPMENT, V146, DOI 10.1242/dev.179556
   Wohl SG, 2017, NAT COMMUN, V8, DOI 10.1038/s41467-017-01624-y
   Woodbury ME, 2015, J NEUROSCI, V35, P9764, DOI 10.1523/JNEUROSCI.4790-14.2015
   Worringer KA, 2014, CELL STEM CELL, V14, P40, DOI 10.1016/j.stem.2013.11.001
   Wu C, 2019, CELL DEATH DIS, V10, DOI 10.1038/s41419-019-1517-1
   Wu DM, 2018, CELL PHYSIOL BIOCHEM, V46, P2347, DOI 10.1159/000489626
   Xia XH, 2016, DEV BIOL, V410, P70, DOI 10.1016/j.ydbio.2015.12.010
   Xin HQ, 2017, STROKE, V48, P747, DOI 10.1161/STROKEAHA.116.015204
   Xu LJ, 2015, EXP NEUROL, V264, P1, DOI 10.1016/j.expneurol.2014.11.007
   Yang P, 2017, J NEUROSCI RES, V95, P1574, DOI 10.1002/jnr.23991
   Yang YX, 2019, NEUROCHEM RES, V44, P811, DOI 10.1007/s11064-018-02714-z
   Yao HB, 2014, NAT COMMUN, V5, DOI 10.1038/ncomms4943
   Yao K, 2016, CELL REP, V17, P165, DOI 10.1016/j.celrep.2016.08.078
   Yavarpour-Bali H, 2020, J CELL PHYSIOL, V235, P2023, DOI 10.1002/jcp.29195
   Yu YD, 2015, J NEURAL ENG, V12, DOI 10.1088/1741-2560/12/4/046010
   Zahr SK, 2019, CELL DEATH DIFFER, V26, P2495, DOI 10.1038/s41418-019-0411-9
   Zhang C, 2015, GLIA, V63, P860, DOI 10.1002/glia.22789
   Zhang N, 2019, ADV SCI, V6, DOI 10.1002/advs.201800808
   Zhang N, 2019, EXP NEUROL, V319, DOI 10.1016/j.expneurol.2018.09.003
   Zhang W, 2016, ELIFE, V5, DOI 10.7554/eLife.11324
   Zhao J, 2015, ELIFE, V4, DOI 10.7554/eLife.06885
   Zhao LL, 2018, NEUROSCIENCE, V379, P239, DOI 10.1016/j.neuroscience.2018.03.019
   Zhao YH, 2017, BIOMATERIALS, V134, P64, DOI 10.1016/j.biomaterials.2017.02.026
   Zhou SL, 2015, NEUROSCI LETT, V586, P43, DOI 10.1016/j.neulet.2014.12.006
   Zhu H, 2018, CELL DEATH DIS, V9, DOI 10.1038/s41419-018-0760-1
NR 114
TC 30
Z9 31
U1 0
U2 41
PU ACADEMIC PRESS INC ELSEVIER SCIENCE
PI SAN DIEGO
PA 525 B ST, STE 1900, SAN DIEGO, CA 92101-4495 USA
SN 0014-4886
EI 1090-2430
J9 EXP NEUROL
JI Exp. Neurol.
PD OCT
PY 2020
VL 332
AR 113394
DI 10.1016/j.expneurol.2020.113394
PG 10
WC Neurosciences
WE Science Citation Index Expanded (SCI-EXPANDED)
SC Neurosciences & Neurology
GA MV4MN
UT WOS:000556334300011
PM 32628967
DA 2026-02-11
ER

PT J
AU Choi, JH
   Kim, SI
   Seo, JS
   Tumursukh, NE
   Kim, SE
   Choe, SH
   Kim, SJ
   Park, S
   Song, JE
   Khang, G
AF Choi, Joo Hee
   Kim, Soo In
   Seo, Jin Sol
   Tumursukh, Normin-Erdene
   Kim, Se Eun
   Choe, Seung Ho
   Kim, Seung Jae
   Park, Sunjae
   Song, Jeong Eun
   Khang, Gilson
TI Fast stress relaxing gellan gum that enhances the microenvironment and
   secreting function of bone mesenchymal stem cells
SO INTERNATIONAL JOURNAL OF BIOLOGICAL MACROMOLECULES
LA English
DT Article
DE Stress relaxation; Gellan gum; Microenvironment
ID HYDROGELS; EXOSOMES; PROLIFERATION; RELAXATION; CHITOSAN; PROGRESS
AB This study shows tunable stress relaxing gellan gum (GG) hydrogel for enhanced cell growth and regenerative medicine. The molecular weight and physical crosslinking density of GG were tuned and characterized with physicochemical analysis and mechanical tests. The result showed that a decrease in the molecular weight of the GG correlated with a decline in the mechanical properties but faster stress relaxing character. We also discovered that human-derived bone marrow stem cells (hBMSC) showed active viability, proliferation, and remodeling in the fast stress relaxing GG hydrogel. In particular, hBMSC showed an enhanced release profile of growth factors and exosomes (Exo) in the fast stress relaxing GG hydrogel. The secretome obtained from hBMSC embedded in hydrogel exhibited similar cytotoxicity and wound healing properties to that of secretome extracted from hBMSC cultured in a tissue culture plate (TCP) a standard culture condition. Thus, this work demonstrates the potential of fast stress relaxing GG hydrogels for medical application.
C1 [Choi, Joo Hee; Kim, Soo In; Seo, Jin Sol; Tumursukh, Normin-Erdene; Kim, Se Eun; Choe, Seung Ho; Kim, Seung Jae; Park, Sunjae; Song, Jeong Eun; Khang, Gilson] Jeonbuk Natl Univ, Dept Bionanotechnol & Bioconvergence Engn, 567 Baekje Daero, Jeonju Si 54896, Jeonbuk, South Korea.
   [Khang, Gilson] Jeonbuk Natl Univ, Dept PolymerNano Sci & Technol, 567 Baekje Daero, Jeonju Si 54896, Jeonbuk, South Korea.
   [Khang, Gilson] Jeonbuk Natl Univ, Polymer Mat Fus Res Ctr, 567 Baekje Daero, Jeonju Si 54896, Jeonbuk, South Korea.
C3 Jeonbuk National University; Jeonbuk National University; Jeonbuk
   National University
RP Khang, G (corresponding author), Jeonbuk Natl Univ, Dept Bionanotechnol & Bioconvergence Engn, 567 Baekje Daero, Jeonju Si 54896, Jeonbuk, South Korea.; Khang, G (corresponding author), Jeonbuk Natl Univ, Dept PolymerNano Sci & Technol, 567 Baekje Daero, Jeonju Si 54896, Jeonbuk, South Korea.; Khang, G (corresponding author), Jeonbuk Natl Univ, Polymer Mat Fus Res Ctr, 567 Baekje Daero, Jeonju Si 54896, Jeonbuk, South Korea.
EM zooheechoi@jbnu.ac.kr; gskhang@jbnu.ac.kr
RI song, jeong/P-9106-2015; Park, Sunjae/JHT-6408-2023
FU Basic Science Research Program - Ministry of Science, ICT & Future
   Planning [NRF-2020R1A2C2103089]
FX This research was supported by a grant from the Basic Science Research
   Program administered through the National Research Foun-dation of Korea
   (NRF) and funded by the Ministry of Science, ICT & Future Planning
   (Grant No. NRF-2020R1A2C2103089) .
CR Ahangar P, 2020, INT J MOL SCI, V21, DOI 10.3390/ijms21197038
   Alheib O, 2021, BIOMATERIALS, V279, DOI 10.1016/j.biomaterials.2021.121217
   [Anonymous], 2019, ADV, V5
   Bacelar AH, 2016, J MATER CHEM B, V4, P6164, DOI 10.1039/c6tb01488g
   Barry FP, 2004, INT J BIOCHEM CELL B, V36, P568, DOI 10.1016/j.biocel.2003.11.001
   Batrakova EV, 2015, J CONTROL RELEASE, V219, P396, DOI 10.1016/j.jconrel.2015.07.030
   Bauer A, 2017, ACTA BIOMATER, V62, P82, DOI 10.1016/j.actbio.2017.08.041
   Bjorge IM, 2017, BIOMATER SCI-UK, V6, P60, DOI 10.1039/c7bm00479f
   Brennan MA, 2020, ADV FUNCT MATER, V30, DOI 10.1002/adfm.201909125
   Caplan AI, 2007, J CELL PHYSIOL, V213, P341, DOI 10.1002/jcp.21200
   Carter K, 2019, ACTA BIOMATER, V99, P247, DOI 10.1016/j.actbio.2019.09.022
   Chaudhuri O, 2017, BIOMATER SCI-UK, V5, P1480, DOI 10.1039/c7bm00261k
   Chaudhuri O, 2016, NAT MATER, V15, P326, DOI [10.1038/NMAT4489, 10.1038/nmat4489]
   Chaudhuri O, 2015, NAT COMMUN, V6, DOI 10.1038/ncomms7365
   Chen MH, 2017, ACS BIOMATER SCI ENG, V3, P3146, DOI 10.1021/acsbiomaterials.7b00734
   Chen SP, 2021, ACS APPL MATER INTER, V13, P24463, DOI 10.1021/acsami.1c03821
   Chierchia A, 2017, EUR J PHARM BIOPHARM, V121, P113, DOI 10.1016/j.ejpb.2017.09.014
   Choi JH, 2020, J CONTROL RELEASE, V327, P747, DOI 10.1016/j.jconrel.2020.08.049
   Choi JH, 2019, COLLOID SURFACE B, V181, P879, DOI 10.1016/j.colsurfb.2019.06.041
   Colao IL, 2018, TRENDS MOL MED, V24, P242, DOI 10.1016/j.molmed.2018.01.006
   Darnell M, 2017, ADV HEALTHC MATER, V6, DOI 10.1002/adhm.201601185
   Dey K, 2019, BIOMATER SCI-UK, V7, P836, DOI 10.1039/c8bm01305e
   Vallone VBF, 2013, DIFFERENTIATION, V85, P1, DOI 10.1016/j.diff.2012.08.004
   Ferris CJ, 2015, J MATER CHEM B, V3, P1106, DOI 10.1039/c4tb01727g
   Golchin A, 2018, J CELL BIOCHEM, V119, P5043, DOI 10.1002/jcb.26706
   Gong YH, 2009, J MATER CHEM, V19, P1968, DOI 10.1039/b818090c
   Gonz alez-Gonzalez A., 2022, FOOD CHEM TOXICOL, V222, P2144
   Gupta KC, 2007, CARBOHYD RES, V342, P2244, DOI 10.1016/j.carres.2007.06.009
   Han YY, 2022, SIGNAL TRANSDUCT TAR, V7, DOI 10.1038/s41392-022-00932-0
   Hayashi K, 2017, NAT BIOMED ENG, V1, DOI 10.1038/s41551-017-0044
   Jiang J, 2020, MATER LETT, V264, DOI 10.1016/j.matlet.2020.127341
   Kumar LP, 2019, CYTOKINE GROWTH F R, V46, P1, DOI 10.1016/j.cytogfr.2019.04.002
   Lee H, 2011, J BIOMED MATER RES B, V98B, P238, DOI 10.1002/jbm.b.31845
   Lee HP, 2017, NAT MATER, V16, P1243, DOI [10.1038/nmat4993, 10.1038/NMAT4993]
   Lenzini S, 2020, NAT NANOTECHNOL, V15, P217, DOI 10.1038/s41565-020-0636-2
   Li G, 2017, J MATER SCI, V52, P8538, DOI 10.1007/s10853-017-1066-x
   Li WQ, 2020, RSC ADV, V10, P17114, DOI 10.1039/d0ra01723j
   Li WQ, 2020, MAT SCI ENG C-MATER, V107, DOI 10.1016/j.msec.2019.110333
   Liu AM, 2020, BIOMACROMOLECULES, V21, P3745, DOI 10.1021/acs.biomac.0c00850
   Liu CY, 2019, THERANOSTICS, V9, P1015, DOI 10.7150/thno.30853
   Loebel C, 2017, NAT PROTOC, V12, P1521, DOI 10.1038/nprot.2017.053
   Lou GH, 2017, EXP MOL MED, V49, DOI 10.1038/emm.2017.63
   Lou JZ, 2018, BIOMATERIALS, V154, P213, DOI 10.1016/j.biomaterials.2017.11.004
   Ma YF, 2021, ADV FUNCT MATER, V31, DOI 10.1002/adfm.202100848
   medicine regenerative, 2020, WORLD J STEM CELLS, V12, P1529
   Mellati A, 2016, MAT SCI ENG C-MATER, V59, P509, DOI 10.1016/j.msec.2015.10.043
   MIYOSHI E, 1994, FOOD HYDROCOLLOID, V8, P505, DOI 10.1016/S0268-005X(09)80062-3
   Nam S, 2019, BIOMATERIALS, V200, P15, DOI 10.1016/j.biomaterials.2019.02.004
   Neira-Velazquez M.G., 2013, HDB POLYM SYNTHESIS, P355, DOI [DOI 10.1002/9781118480793.CH17, 10.1002/9781118480793.ch17]
   Park SR, 2018, MOL THER, V26, P606, DOI 10.1016/j.ymthe.2017.09.023
   Phuagkhaopong S, 2021, ACS APPL MATER INTER, V13, P30420, DOI 10.1021/acsami.1c09071
   Qazi TH, 2017, BIOMATERIALS, V140, P103, DOI 10.1016/j.biomaterials.2017.06.019
   Salgado AJ, 2004, TISSUE ENG, V10, P465, DOI 10.1089/107632704323061825
   Tang YJ, 2012, CARBOHYD POLYM, V88, P46, DOI 10.1016/j.carbpol.2011.11.058
   Thippabhotla S, 2019, SCI REP-UK, V9, DOI 10.1038/s41598-019-49671-3
   Wang XQ, 2018, PLOS ONE, V13, DOI 10.1371/journal.pone.0193059
   Wei X, 2013, ACTA PHARMACOL SIN, V34, P747, DOI 10.1038/aps.2013.50
   Zia KM, 2018, INT J BIOL MACROMOL, V109, P1068, DOI 10.1016/j.ijbiomac.2017.11.099
NR 58
TC 12
Z9 12
U1 1
U2 32
PU ELSEVIER
PI AMSTERDAM
PA RADARWEG 29, 1043 NX AMSTERDAM, NETHERLANDS
SN 0141-8130
EI 1879-0003
J9 INT J BIOL MACROMOL
JI Int. J. Biol. Macromol.
PD DEC 1
PY 2022
VL 222
BP 2144
EP 2157
DI 10.1016/j.ijbiomac.2022.10.011
EA NOV 2022
PN B
PG 14
WC Biochemistry & Molecular Biology; Chemistry, Applied; Polymer Science
WE Science Citation Index Expanded (SCI-EXPANDED)
SC Biochemistry & Molecular Biology; Chemistry; Polymer Science
GA 8Z5FP
UT WOS:000933404200004
PM 36216106
DA 2026-02-11
ER

PT J
AU Tatullo, M
   Marrelli, B
   Palmieri, F
   Amantea, M
   Nuzzolese, M
   Valletta, R
   Zavan, B
   De Vito, D
AF Tatullo, Marco
   Marrelli, Benedetta
   Palmieri, Francesca
   Amantea, Massimiliano
   Nuzzolese, Manuel
   Valletta, Rosa
   Zavan, Barbara
   De Vito, Danila
TI Promising Scaffold-Free Approaches in Translational Dentistry
SO INTERNATIONAL JOURNAL OF ENVIRONMENTAL RESEARCH AND PUBLIC HEALTH
LA English
DT Review
DE scaffolds; dental materials; regenerative dentistry; dentistry
ID PROMOTE ANGIOGENESIS; BONE; EXOSOMES; FIBRIN; DIFFERENTIATION;
   REGENERATION
AB Regenerative medicine has recently improved the principal therapies in several medical fields. In the past ten years, the continuous search for novel approaches to treat the most common dental pathologies has developed a new branch called regenerative dentistry. The main research fields of translational dentistry involve biomimetic materials, orally derived stem cells, and tissue engineering to populate scaffolds with autologous stem cells and bioactive growth factors. The scientific literature has reported two main research trends in regenerative dentistry: scaffold-based and scaffold-free approaches. This article aims to critically review the main biological properties of scaffold-free regenerative procedures in dentistry. The most impactful pros and cons of the exosomes, the leading role of hypoxia-based mesenchymal stem cells (MSCs), and the strategic use of heat shock proteins in regenerative dentistry will be highlighted and discussed in terms of the use of such tools in dental regeneration and repair.
C1 [Tatullo, Marco; De Vito, Danila] Univ Bari, Dept Basic Med Sci Neurosci & Sense Organs, I-70122 Bari, Italy.
   [Tatullo, Marco; Marrelli, Benedetta; Palmieri, Francesca; Amantea, Massimiliano] Marrelli Hlth, Tecnol Res Inst, I-88900 Crotone, Italy.
   [Tatullo, Marco] Sechenov Univ Russia, Dept Therapeut Dent, Moscow 119146, Russia.
   [Nuzzolese, Manuel] North Manchester Gen Hosp, Manchester M8 5RB, Lancs, England.
   [Valletta, Rosa] Univ Naples Federico II, Dept Neurosci Reprod & Odontostomatol Sci, I-80131 Naples, Italy.
   [Zavan, Barbara] Univ Ferrara, Dept Med Sci, I-44121 Ferrara, Italy.
C3 Universita degli Studi di Bari Aldo Moro; University of Naples Federico
   II; University of Ferrara
RP Tatullo, M (corresponding author), Univ Bari, Dept Basic Med Sci Neurosci & Sense Organs, I-70122 Bari, Italy.; Tatullo, M (corresponding author), Marrelli Hlth, Tecnol Res Inst, I-88900 Crotone, Italy.; Tatullo, M (corresponding author), Sechenov Univ Russia, Dept Therapeut Dent, Moscow 119146, Russia.
EM marco.tatullo@uniba.it; benedetta.marrelli@calabrodental.it;
   francesca.palmieri@calabrodental.it;
   massimiliano.amantea@calabrodental.it; manuelnuzzolese@libero.it;
   rosa.valletta@unina.it; barbara.zavan@unife.it; danila.devito@uniba.it
RI ; Tatullo, Marco/AAI-4864-2020
OI Zavan, Barbara/0000-0002-4779-4456; Tatullo, Marco/0000-0001-7340-0708;
   De Vito, Danila/0000-0002-4816-4456
FU Regione Calabria: Progetto DEMOCEDE [CUP J18C17000620006]
FX This research has been funded by the following project-Regione Calabria:
   Progetto DEMOCEDE, grant number: CUP J18C17000620006
CR Armitage GC, 2004, PERIODONTOL 2000, V34, P9, DOI 10.1046/j.0906-6713.2002.003421.x
   Ballini A, 2018, STEM CELLS INT, V2018, DOI 10.1155/2018/6927401
   Barry M, 2016, CURR OSTEOPOROS REP, V14, P87, DOI 10.1007/s11914-016-0306-3
   Bian SY, 2014, J MOL MED, V92, P387, DOI 10.1007/s00109-013-1110-5
   Chew JRJ, 2019, ACTA BIOMATER, V89, P252, DOI 10.1016/j.actbio.2019.03.021
   Choukroun J., 2001, Implantodontie, V42, P55
   De AK, 2000, J IMMUNOL, V165, P3951, DOI 10.4049/jimmunol.165.7.3951
   Dohan David M, 2006, Oral Surg Oral Med Oral Pathol Oral Radiol Endod, V101, pe51, DOI 10.1016/j.tripleo.2005.07.010
   Eke PI, 2012, J DENT RES, V91, P914, DOI 10.1177/0022034512457373
   Fan GC, 2014, BLOOD, V124, P3669, DOI 10.1182/blood-2014-10-607846
   GURUNATHAN S, 2019, CELLS-BASEL, V8, DOI DOI 10.3390/CELLS8040307
   Han YD, 2018, BIOCHEM BIOPH RES CO, V497, P305, DOI 10.1016/j.bbrc.2018.02.076
   Henderson B, 2012, CELL STRESS CHAPERON, V17, P303, DOI 10.1007/s12192-011-0318-y
   Huang CC, 2016, BIOMATERIALS, V111, P103, DOI 10.1016/j.biomaterials.2016.09.029
   Inchingolo F, 2012, EUR REV MED PHARMACO, V16, P1222
   Inchingolo F, 2010, EUR REV MED PHARMACO, V14, P771
   Joo HS, 2020, INT J MOL SCI, V21, DOI 10.3390/ijms21030727
   Kaiser F, 2018, CELL STRESS CHAPERON, V23, P847, DOI 10.1007/s12192-018-0891-4
   Kerativitayanan P, 2017, ACS BIOMATER SCI ENG, V3, P590, DOI 10.1021/acsbiomaterials.7b00029
   Lai RC, 2010, STEM CELL RES, V4, P214, DOI 10.1016/j.scr.2009.12.003
   LANGER R, 1993, SCIENCE, V260, P920, DOI 10.1126/science.8493529
   Laudanski K, 2007, EUR J IMMUNOL, V37, P2812, DOI 10.1002/eji.200636993
   Lee SC, 2016, STEM CELL TRANSL MED, V5, P816, DOI 10.5966/sctm.2015-0191
   Lin SS, 2019, HUM CELL, V32, P64, DOI 10.1007/s13577-018-0224-z
   Marrazzo P, 2016, STEM CELLS INT, V2016, DOI 10.1155/2016/7230987
   Marrelli M, 2013, EUR REV MED PHARMACO, V17, P1958
   Marrelli M, 2013, INT J DENT, V2013, DOI 10.1155/2013/831976
   Mesimäki K, 2009, INT J ORAL MAX SURG, V38, P201, DOI 10.1016/j.ijom.2009.01.001
   MOLLER JF, 1988, INT J ORAL MAX SURG, V17, P142, DOI 10.1016/S0901-5027(88)80170-X
   Moschouris K, 2016, REGEN MED, V11, P559, DOI 10.2217/rme-2016-0059
   Noronha NCND, 2019, STEM CELL RES THER, V10, DOI 10.1186/s13287-019-1224-y
   Paduano F, 2016, PLOS ONE, V11, DOI 10.1371/journal.pone.0148225
   Petho A, 2018, CURR OSTEOPOROS REP, V16, P58, DOI 10.1007/s11914-018-0419-y
   Riccitiello F, 2018, EUR POLYM J, V99, P289, DOI 10.1016/j.eurpolymj.2017.12.035
   Saghiri MA, 2015, J ENDODONT, V41, P797, DOI 10.1016/j.joen.2014.12.019
   Salomon C, 2013, PLOS ONE, V8, DOI 10.1371/journal.pone.0068451
   Shah R, 2017, EUR J PROSTHODONT RE, V25, P64, DOI 10.1922/EJPRD_01690Shah09
   Showalter MR, 2019, BIOCHEM BIOPH RES CO, V512, P729, DOI 10.1016/j.bbrc.2019.03.119
   Tatullo M, 2012, EUR REV MED PHARMACO, V16, P1218
   Tatullo M, 2017, FRONT CELL DEV BIOL, V5, DOI 10.3389/fcell.2017.00103
   Warnke PH, 2006, BIOMATERIALS, V27, P3163, DOI 10.1016/j.biomaterials.2006.01.050
   Whitman DH, 1997, J ORAL MAXIL SURG, V55, P1294, DOI 10.1016/S0278-2391(97)90187-7
   WOLF P, 1967, BRIT J HAEMATOL, V13, P269, DOI 10.1111/j.1365-2141.1967.tb08741.x
   Zhang HC, 2012, STEM CELLS DEV, V21, P3289, DOI 10.1089/scd.2012.0095
   Zhou YY, 2019, J CLIN MED, V8, DOI 10.3390/jcm8071025
   Zimta AA, 2019, INT J MOL SCI, V20, DOI 10.3390/ijms20020406
NR 46
TC 5
Z9 7
U1 2
U2 13
PU MDPI
PI BASEL
PA MDPI AG, Grosspeteranlage 5, CH-4052 BASEL, SWITZERLAND
EI 1660-4601
J9 INT J ENV RES PUB HE
JI Int. J. Environ. Res. Public Health
PD MAY
PY 2020
VL 17
IS 9
AR 3001
DI 10.3390/ijerph17093001
PG 8
WC Environmental Sciences; Public, Environmental & Occupational Health
WE Science Citation Index Expanded (SCI-EXPANDED); Social Science Citation Index (SSCI)
SC Environmental Sciences & Ecology; Public, Environmental & Occupational
   Health
GA LR5OY
UT WOS:000535745400025
PM 32357435
OA Green Submitted, gold
DA 2026-02-11
ER

PT J
AU Habibi, R
   He, V
   Ghavamian, S
   de Marco, A
   Lee, TH
   Aguilar, MI
   Zhu, DD
   Lim, R
   Neild, A
AF Habibi, Ruhollah
   He, Vincent
   Ghavamian, Sara
   de Marco, Alex
   Lee, Tzong-Hsien
   Aguilar, Marie-Isabel
   Zhu, Dandan
   Lim, Rebecca
   Neild, Adrian
TI Exosome trapping and enrichment using a sound wave activated nano-sieve
   (SWANS)
SO LAB ON A CHIP
LA English
DT Article
ID SEPARATION; PARTICLES; PURIFICATION; CELLS; WATER; MICROPARTICLES;
   NANOPARTICLES; CAPTURE; FLOW
AB Exosomes, a form of extracellular vesicle, are an important precursor in regenerative medicine. Microfluidic methods exist to capture these sub-micrometer sized objects from small quantities of sample, ideal for multiple diagnostic applications. To address the challenge of extraction from large volumes, we use the visual access offered by microfluidic techniques to probe the physical mechanisms behind a method which is compatible with future upscaling. The sound wave actuated nano-sieve uses resonant modes in a packed bed of microparticles to exert trapping forces on nanoparticles. Here, we examine the role of the microparticle size, demonstrating better performance from 15 mu m particles than 7 mu m particles. When applied to biological samples, we demonstrate for the first time that a packed bed of these larger particles is capable of capturing exosomes and liposomes, the captured particles being on average 20 to 40 times smaller than the pores within the trapped bed.
C1 [Habibi, Ruhollah; He, Vincent; Neild, Adrian] Monash Univ, Dept Mech & Aerosp Engn, Lab Micro Syst, Clayton, Vic, Australia.
   [Ghavamian, Sara] Monash Univ, Dept Mech & Aerosp Engn, Appl Micro & Nano Technol Lab, Clayton, Vic, Australia.
   [de Marco, Alex] Monash Univ, ARC Ctr Excellence Adv Mol Biol, Clayton, Vic, Australia.
   [de Marco, Alex; Lee, Tzong-Hsien; Aguilar, Marie-Isabel] Monash Univ, Dept Biochem & Mol Biol, Clayton, Vic, Australia.
   [Zhu, Dandan; Lim, Rebecca] Hudson Inst Med Res, Melbourne, Vic, Australia.
   [Zhu, Dandan; Lim, Rebecca] Monash Univ, Dept Obstet & Gynaecol, Melbourne, Vic, Australia.
C3 Monash University; Monash University; Monash University; Monash
   University; Hudson Institute of Medical Research; Monash University
RP Neild, A (corresponding author), Monash Univ, Dept Mech & Aerosp Engn, Lab Micro Syst, Clayton, Vic, Australia.
EM adrian.neild@monash.edu
RI ; , Alex/AAK-8000-2020; Zhu, Dandan/LFS-1082-2024; Lim,
   Rebecca/K-5175-2019; Neild, Aian/D-8201-2011
OI , Alex/0000-0001-6238-5653; Ghavamian, Sara/0000-0001-9797-946X; He,
   Vincent/0000-0002-9631-2126; Aguilar, Mibel/0000-0002-0234-4064; Habibi,
   Ruhollah/0000-0002-3773-3721; Neild, Aian/0000-0002-7571-2526
FU Australian Research Council [DP160101263]
FX This work is funded by the Australian Research Council by way of grant
   no. DP160101263. This work was performed in part at the Melbourne Centre
   for Nanofabrication (MCN) in the Victorian Node of the Australian
   National Fabrication Facility (ANFF). We thank Dr. Bahman Delalat for
   his assistance in the labelling of the exosomes.
CR Ahmed H, 2019, APPL PHYS LETT, V114, DOI 10.1063/1.5079815
   Armstrong JPK, 2018, ADV MATER, V30, DOI 10.1002/adma.201802649
   Bauer WS, 2017, ANAL CHEM, V89, P10216, DOI 10.1021/acs.analchem.7b01513
   Behrens J, 2015, LAB CHIP, V15, P43, DOI 10.1039/c4lc00704b
   Caradec J, 2014, CLIN BIOCHEM, V47, P1286, DOI 10.1016/j.clinbiochem.2014.06.011
   Chen C, 2010, LAB CHIP, V10, P505, DOI 10.1039/b916199f
   Chen GD, 2010, ANAL CHEM, V82, P723, DOI 10.1021/ac9024522
   Collins DJ, 2014, LAB CHIP, V14, P1595, DOI 10.1039/c3lc51367j
   Cong HJ, 2018, SENSOR ACTUAT B-CHEM, V264, P224, DOI 10.1016/j.snb.2018.02.016
   De Jong OG, 2014, FRONT IMMUNOL, V5, P1, DOI 10.3389/fimmu.2014.00608
   Destgeer G, 2013, LAB CHIP, V13, P4210, DOI 10.1039/c3lc50451d
   Devendran C, 2019, ADV SCI, V6, DOI 10.1002/advs.201902326
   Devendran C, 2016, LAB CHIP, V16, P3756, DOI 10.1039/c6lc00798h
   Devendran C, 2014, MICROFLUID NANOFLUID, V17, P879, DOI 10.1007/s10404-014-1380-4
   Drinkwater BW, 2016, LAB CHIP, V16, P2360, DOI 10.1039/c6lc00502k
   ERGUN S, 1952, CHEM ENG PROG, V48, P89
   Evander M, 2015, LAB CHIP, V15, P2588, DOI 10.1039/c5lc00290g
   Fakhfouri A, 2018, LAB CHIP, V18, P3926, DOI 10.1039/c8lc01155a
   Franklin A, 2017, APPL PHYS LETT, V111, DOI 10.1063/1.4992092
   Glynne-Jones P, 2010, ULTRASONICS, V50, P68, DOI 10.1016/j.ultras.2009.07.010
   Groschl M, 1998, ACUSTICA, V84, P432
   Gundy PM, 2009, FOOD ENVIRON VIROL, V1, P10, DOI 10.1007/s12560-008-9001-6
   Ha Y, 2018, ACS APPL NANO MATER, V1, P512, DOI 10.1021/acsanm.7b00025
   Habibi R, 2019, LAB CHIP, V19, P3032, DOI 10.1039/c9lc00369j
   Habibi R, 2017, LAB CHIP, V17, P3279, DOI 10.1039/c7lc00640c
   Kusuma GD, 2017, STEM CELLS DEV, V26, P617, DOI 10.1089/scd.2016.0349
   Lai JJ, 2007, LANGMUIR, V23, P7385, DOI 10.1021/la062527g
   Lata JP, 2016, ADV MATER, V28, P8632, DOI 10.1002/adma.201602947
   Lee K, 2015, ACS NANO, V9, P2321, DOI 10.1021/nn506538f
   Li P, 2017, THERANOSTICS, V7, P789, DOI 10.7150/thno.18133
   Liga A, 2015, LAB CHIP, V15, P2388, DOI 10.1039/c5lc00240k
   Lin SJ, 2020, SMALL, V16, DOI 10.1002/smll.201903916
   Lodder W, 2020, LANCET GASTROENTEROL, V5, P533, DOI 10.1016/S2468-1253(20)30087-X
   Mao ZM, 2017, ACS NANO, V11, P603, DOI 10.1021/acsnano.6b06784
   Nam J, 2018, SENSOR ACTUAT B-CHEM, V255, P3434, DOI 10.1016/j.snb.2017.09.173
   Nemec D, 2005, CHEM ENG SCI, V60, P6947, DOI 10.1016/j.ces.2005.05.068
   Ng JW, 2016, MICROFLUID NANOFLUID, V20, DOI 10.1007/s10404-016-1814-2
   Reyes C, 2018, PART PART SYST CHAR, V35, DOI 10.1002/ppsc.201700470
   Safdar A, 2016, NAT REV ENDOCRINOL, V12, P504, DOI 10.1038/nrendo.2016.76
   Salafi T, 2017, LAB CHIP, V17, P11, DOI 10.1039/c6lc01045h
   Sepehrirahnama S, 2015, J ACOUST SOC AM, V137, P2614, DOI 10.1121/1.4916968
   Sesen M, 2019, ANAL CHEM, V91, P7538, DOI 10.1021/acs.analchem.8b05456
   Sesen M, 2017, LAB CHIP, V17, P438, DOI 10.1039/c6lc01318j
   Silva GT, 2019, PHYS REV APPL, V11, DOI 10.1103/PhysRevApplied.11.054044
   Sun JS, 2014, CHEM SOC REV, V43, P6239, DOI 10.1039/c4cs00125g
   Toranzos GA, 2007, MANUAL OF ENVIRONMENTAL MICROBIOLOGY, 3RD ED, P249
   van Lieverloo JHM, 2007, WATER RES, V41, P4299, DOI 10.1016/j.watres.2007.06.003
   Wang WS, 2018, ADV HEALTHC MATER, V7, DOI 10.1002/adhm.201800484
   Wen J, 2008, ANAL CHEM, V80, P6472, DOI 10.1021/ac8014998
   Wu MX, 2019, MICROSYST NANOENG, V5, DOI 10.1038/s41378-019-0064-3
   Wu MX, 2017, P NATL ACAD SCI USA, V114, P10584, DOI 10.1073/pnas.1709210114
   Yakimchuk K, 2015, Materials and Methods, V5, DOI [10.13070/mm.en.5.1450, 10.13070/mm.en.5.1450, DOI 10.13070/MM.EN.5.1450]
   Yoon J, 2018, SENSOR ACTUAT B-CHEM, V255, P1491, DOI 10.1016/j.snb.2017.08.157
   Zhou J, 2020, ANAL CHEM, V92, P8569, DOI 10.1021/acs.analchem.0c01496
   Zhou ZM, 2004, ELECTROPHORESIS, V25, P3032, DOI 10.1002/elps.200305966
NR 55
TC 39
Z9 42
U1 3
U2 55
PU ROYAL SOC CHEMISTRY
PI CAMBRIDGE
PA THOMAS GRAHAM HOUSE, SCIENCE PARK, MILTON RD, CAMBRIDGE CB4 0WF, CAMBS,
   ENGLAND
SN 1473-0197
EI 1473-0189
J9 LAB CHIP
JI Lab Chip
PD OCT 7
PY 2020
VL 20
IS 19
BP 3633
EP 3643
DI 10.1039/d0lc00623h
PG 11
WC Biochemical Research Methods; Chemistry, Multidisciplinary; Chemistry,
   Analytical; Nanoscience & Nanotechnology; Instruments & Instrumentation
WE Science Citation Index Expanded (SCI-EXPANDED)
SC Biochemistry & Molecular Biology; Chemistry; Science & Technology -
   Other Topics; Instruments & Instrumentation
GA NU0EY
UT WOS:000573314400011
PM 32901635
DA 2026-02-11
ER

PT J
AU Al-Dhalimy, AMB
   Salim, HM
   Shather, AH
   Naser, IH
   Hizam, MM
   Alshujery, MK
AF Al-Dhalimy, Aiman Mohammed Baqir
   Salim, Haitham Mukhlif
   Shather, A. H.
   Naser, Israa Habeeb
   Hizam, Manar Mohammed
   Alshujery, Mohannd Kadhim
TI The pathological and therapeutically role of mesenchymal stem cell
   (MSC)-derived exosome in degenerative diseases; Particular focus on
   LncRNA and microRNA
SO PATHOLOGY RESEARCH AND PRACTICE
LA English
DT Review
DE Mesenchymal stem cells (MSCs); Long non-coding RNAs (lncRNA); MicroRNAs
   (miRNAs); Regenerative medicine; Cancer
ID ACUTE LUNG INJURY; OXIDATIVE STRESS; FUNCTIONAL RECOVERY;
   PULMONARY-FIBROSIS; ATOPIC-DERMATITIS; RENAL INJURY; T-CELLS;
   IMMUNOMODULATION; ANGIOGENESIS; MECHANISMS
AB By releasing exosomes, which create the ideal milieu for the resolution of inflammation, mesenchymal stem cells (MSCs) enhance tissue healing and have strong immunomodulatory capabilities. MSCs-derived exosome also can affect tumor progress by a myriad of mechanisms. Exosomes function as a cell-cell communication tool to affect cellular activity in recipient cells and include an array of efficient bioactive chemicals. Understanding the fundamental biology of inflammation ablation, tissue homeostasis, and the creation of therapeutic strategies is particularly interested in the horizontal transfer of exosomal long non-coding RNAs (lncRNA) and microRNAs (miRNAs) to recipient cells, where they affect target gene expression. Herein, we propose an exosomal lncRNA and microRNA profile in neurological, renal, cardiac, lung, and liver diseases as well as skin wounds and arthritis.
C1 [Al-Dhalimy, Aiman Mohammed Baqir] Altoosi Univ Coll, Dept Nursing, Najaf, Iraq.
   [Al-Dhalimy, Aiman Mohammed Baqir] Islamic Univ, Najaf, Iraq.
   [Salim, Haitham Mukhlif] Minist Hlth, Hlth Promot Dept, Directorat Publ Hlth, Baghdad, Iraq.
   [Shather, A. H.] Al Kitab Univ, Dept Comp Engn Technol, Altun Kopru 00964, Kirkuk, Iraq.
   [Naser, Israa Habeeb] AL Mustaqbal Univ, Med Labs, Tech Dept, Hillah 51001, Babil, Iraq.
   [Hizam, Manar Mohammed] Natl Univ Sci & Technol, Coll Pharm, Dhi Qar, Iraq.
   [Alshujery, Mohannd Kadhim] Minist Educ, Gen Directorate Educ, Baghdad, Iraq.
C3 Altoosi University College; Islamic University College; Ministry of
   Health Iraq; Al-Kitab University; Al-Mustaqbal University College;
   National University of Science & Technology - Iraq; Ministry of
   Education - Iraq
RP Alshujery, MK (corresponding author), Minist Educ, Gen Directorate Educ, Baghdad, Iraq.
EM mohanndkadhem@gmail.com
RI Alshujery, Mohannd Kadhim/AGF-2403-2022
OI Alshujery, Mohannd Kadhim/0000-0003-1935-4784
CR Abd Elhalem SS, 2018, AUTOIMMUNITY, V51, P25, DOI 10.1080/08916934.2018.1428956
   Abdi R, 2008, DIABETES, V57, P1759, DOI 10.2337/db08-0180
   Al-Massri KF, 2019, BEHAV BRAIN RES, V360, P303, DOI 10.1016/j.bbr.2018.12.013
   Bai M, 2018, KIDNEY INT, V93, P814, DOI 10.1016/j.kint.2017.08.030
   Ben Salah R, 2018, ELECTRON J GEN MED, V15, DOI 10.29333/ejgm/94112
   Bernal William, 2021, J Hepatol, V74, P1489, DOI 10.1016/j.jhep.2021.01.037
   Bihorac A, 2015, NAT REV NEPHROL, V11, P74, DOI 10.1038/nrneph.2014.245
   Bissig C, 2014, TRENDS CELL BIOL, V24, P19, DOI 10.1016/j.tcb.2013.10.009
   Boguniewicz M, 2011, IMMUNOL REV, V242, P233, DOI 10.1111/j.1600-065X.2011.01027.x
   Bridges MC, 2021, J CELL BIOL, V220, DOI 10.1083/jcb.202009045
   Cervio E, 2015, STEM CELLS INT, V2015, DOI 10.1155/2015/482171
   Chang Q, 2021, BRAIN RES BULL, V170, P199, DOI 10.1016/j.brainresbull.2021.02.015
   Chehelcheraghi F, 2019, J CELL BIOCHEM, V120, P17491, DOI 10.1002/jcb.29013
   Chen MF, 2006, INT J RADIAT ONCOL, V66, P244, DOI 10.1016/j.ijrobp.2006.03.062
   Chen Z, 2018, J IMMUNOL, V201, P2472, DOI 10.4049/jimmunol.1800304
   Chen Z, 2019, INT J BIOL SCI, V15, P2627, DOI 10.7150/ijbs.37133
   Chiu Gabriel S, 2018, Oncotarget, V9, P35581, DOI [10.18632/oncotarget.26272, 10.18632/oncotarget.26272]
   Cho BS, 2023, ANIMALS-BASEL, V13, DOI 10.3390/ani13132215
   Cui GH, 2018, FASEB J, V32, P654, DOI 10.1096/fj.201700600R
   Dang JL, 2022, STEM CELL RES THER, V13, DOI 10.1186/s13287-022-02709-2
   Deng J, 2006, STEM CELLS, V24, P1054, DOI 10.1634/stemcells.2005-0370
   Deng YM, 2019, J BIOL ENG, V13, DOI 10.1186/s13036-019-0193-0
   Denu RA, 2016, OXID MED CELL LONGEV, V2016, DOI 10.1155/2016/2989076
   Diaz-Vivancos P, 2015, FREE RADICAL BIO MED, V89, P1154, DOI 10.1016/j.freeradbiomed.2015.09.023
   Dishop MK, 2010, PEDIAT ALLER IMM PUL, V23, P69, DOI 10.1089/ped.2010.0007
   Duan SR, 2020, DRUG DES DEV THER, V14, P3143, DOI [10.2147/dddt.s255828, 10.2147/DDDT.S255628, 10.2147/DDDT.S255828]
   Dubey NK, 2019, AGING DIS, V10, P483, DOI 10.14336/AD.2018.0616
   El-Tantawy WH, 2014, MOL CELL BIOCHEM, V391, P193, DOI 10.1007/s11010-014-2002-x
   Fan JY, 2023, BIOMED PHARMACOTHER, V162, DOI 10.1016/j.biopha.2023.114593
   Feng B, 2020, STEM CELL RES THER, V11, DOI 10.1186/s13287-020-01934-x
   Feng JX, 2018, CELL PHYSIOL BIOCHEM, V46, P1508, DOI 10.1159/000489194
   FitzGerald GA, 2004, NEW ENGL J MED, V351, P1709, DOI 10.1056/NEJMp048288
   Frank D, 2019, CELL DEATH DIFFER, V26, P99, DOI 10.1038/s41418-018-0212-6
   Fu SY, 2020, NANOIMPACT, V20, DOI 10.1016/j.impact.2020.100261
   Geng WJ, 2019, AM J TRANSL RES, V11, P780
   Gentile P, 2019, J CLIN MED, V8, DOI 10.3390/jcm8060855
   Ghorbani S, 2017, FRONT IMMUNOL, V8, DOI 10.3389/fimmu.2017.00758
   Gorabi AM, 2019, MOL NEUROBIOL, V56, P8157, DOI 10.1007/s12035-019-01663-0
   Gorbunov NV, 2013, OXID MED CELL LONGEV, V2013, DOI 10.1155/2013/186795
   Gu YZ, 2013, HUM IMMUNOL, V74, P267, DOI 10.1016/j.humimm.2012.12.011
   Gui ZP, 2020, TRANSPLANTATION, V104, pS147
   Guo Y, 2019, FUNCT INTEGR GENOMIC, V19, P633, DOI 10.1007/s10142-019-00669-0
   Haarhaus M, 2017, NAT REV NEPHROL, V13, P429, DOI 10.1038/nrneph.2017.60
   Hade MD, 2021, CELLS-BASEL, V10, DOI 10.3390/cells10081959
   Han CS, 2019, BIOMATER SCI-UK, V7, P2920, DOI 10.1039/c9bm00101h
   Han YD, 2019, INT J BIOCHEM CELL B, V109, P59, DOI 10.1016/j.biocel.2019.01.017
   Hanania AN, 2019, CHEST, V156, P150, DOI 10.1016/j.chest.2019.03.033
   Hanna J, 2019, FRONT GENET, V10, DOI 10.3389/fgene.2019.00478
   Hassanzadeh A, 2021, STEM CELL RES THER, V12, DOI 10.1186/s13287-021-02378-7
   He F, 2016, J THORAC CARDIOV SUR, V152, P1602, DOI 10.1016/j.jtcvs.2016.07.065
   Hou L, 2023, ECOTOX ENVIRON SAFE, V251, DOI 10.1016/j.ecoenv.2023.114537
   Huang C, 2021, STEM CELL RES, V52, DOI 10.1016/j.scr.2021.102235
   Ishii Tetsuya, 2014, World J Stem Cells, V6, P404, DOI 10.4252/wjsc.v6.i4.404
   Jahangard Y, 2020, FRONT NEUROSCI-SWITZ, V14, DOI 10.3389/fnins.2020.00564
   Ji JG, 2016, J AUTOIMMUN, V69, P102, DOI 10.1016/j.jaut.2016.03.003
   Jiang DS, 2016, STEM CELLS, V34, P2393, DOI 10.1002/stem.2417
   Jin JH, 2021, STEM CELL RES THER, V12, DOI 10.1186/s13287-021-02400-y
   Johnnidis JB, 2008, NATURE, V451, P1125, DOI 10.1038/nature06607
   JOHNSTONE RM, 1989, BLOOD, V74, P1844
   Jones DP, 2006, ANTIOXID REDOX SIGN, V8, P1865, DOI 10.1089/ars.2006.8.1865
   Jung KH, 2015, ARCH PHARM RES, V38, P742, DOI 10.1007/s12272-014-0465-7
   Karampoga A, 2022, INT J DEV BIOL, V66, P97, DOI 10.1387/ijdb.210120nk
   Karsdal MA, 2008, ARTHRITIS RES THER, V10, DOI 10.1186/ar2434
   Kasper G, 2007, STEM CELLS, V25, P903, DOI 10.1634/stemcells.2006-0432
   Kim GD, 2019, FASEB J, V33, P10902, DOI 10.1096/fj.201900867RR
   Klein D, 2017, ANTIOXID REDOX SIGN, V26, P563, DOI 10.1089/ars.2016.6748
   Kumar VA, 2015, ACS NANO, V9, P860, DOI 10.1021/nn506544b
   Lei GS, 2016, AM J PATHOL, V186, P2310, DOI 10.1016/j.ajpath.2016.04.015
   LEROY EC, 1988, J RHEUMATOL, V15, P202
   Li CG, 2020, ARCH PHYSIOL BIOCHEM, V126, P369, DOI 10.1080/13813455.2019.1691601
   Li DW, 2022, STEM CELLS INT, V2022, DOI 10.1155/2022/1981798
   Li FF, 2017, FRONT CARDIOVASC MED, V4, DOI 10.3389/fcvm.2017.00032
   Li QQ, 2020, J CELL MOL MED, V24, P910, DOI 10.1111/jcmm.14800
   Li R, 2020, ARTHRITIS RES THER, V22, DOI 10.1186/s13075-020-2146-x
   Li T, 2022, J TISSUE ENG, V13, DOI 10.1177/20417314221132093
   Li X, 2016, EBIOMEDICINE, V8, P72, DOI 10.1016/j.ebiom.2016.04.030
   Li Y, 2022, J EXP CLIN CANC RES, V41, DOI 10.1186/s13046-022-02351-z
   Liao YL, 2008, ONCOGENE, V27, P5578, DOI 10.1038/onc.2008.168
   Liu BH, 2018, NAT BIOMED ENG, V2, P293, DOI 10.1038/s41551-018-0229-7
   Liu T, 2018, INT J BIOL MACROMOL, V117, P225, DOI 10.1016/j.ijbiomac.2018.05.174
   Liu WJ, 2021, STEM CELL RES THER, V12, DOI 10.1186/s13287-021-02159-2
   Liu XL, 2021, BIOMEDICINES, V9, DOI 10.3390/biomedicines9091181
   Liu ZC, 2014, CYTOTHERAPY, V16, P1207, DOI 10.1016/j.jcyt.2014.05.018
   Locksley RM, 2001, CELL, V104, P487, DOI 10.1016/S0092-8674(01)00237-9
   Lu TX, 2018, J ALLERGY CLIN IMMUN, V141, P1202, DOI 10.1016/j.jaci.2017.08.034
   Luz-Crawford P, 2013, STEM CELL RES THER, V4, DOI 10.1186/scrt216
   Ma JJ, 2022, CELL DEATH DISCOV, V8, DOI 10.1038/s41420-022-00823-x
   Maacha S, 2020, STEM CELLS INT, V2020, DOI 10.1155/2020/4356359
   Maeda K, 2012, NAT MED, V18, P405, DOI 10.1038/nm.2653
   Mao GP, 2018, STEM CELL RES THER, V9, DOI 10.1186/s13287-018-1004-0
   Marie JC, 2006, IMMUNITY, V25, P441, DOI 10.1016/j.immuni.2006.07.012
   Mashouri L, 2019, MOL CANCER, V18, DOI 10.1186/s12943-019-0991-5
   Mathers CD, 2006, PLOS MED, V3, DOI 10.1371/journal.pmed.0030442
   McCaughan G, 2004, TRANSPLANTATION, V78, P1114, DOI 10.1097/01.TP.0000137263.30162.6B
   Medina CF, 2009, HUM MOL GENET, V18, P966, DOI 10.1093/hmg/ddn424
   Meisel R, 2011, LEUKEMIA, V25, P648, DOI 10.1038/leu.2010.310
   Milane L, 2015, J CONTROL RELEASE, V219, P278, DOI 10.1016/j.jconrel.2015.06.029
   Moghadasi S, 2021, J TRANSL MED, V19, DOI 10.1186/s12967-021-02980-6
   Mohammadzadeh A, 2014, INT IMMUNOPHARMACOL, V20, P316, DOI 10.1016/j.intimp.2014.03.003
   Mondanelli G, 2019, AUTOIMMUN REV, V18, P334, DOI 10.1016/j.autrev.2019.02.004
   Moon GJ, 2019, TRANSL STROKE RES, V10, P509, DOI 10.1007/s12975-018-0668-1
   Moore LB, 2016, BIOMATERIALS, V89, P127, DOI 10.1016/j.biomaterials.2016.02.036
   Nabel EG, 2003, NEW ENGL J MED, V349, P60, DOI 10.1056/NEJMra035098
   Nakamura-Hoshi M, 2020, SCI REP-UK, V10, DOI 10.1038/s41598-020-68267-w
   Nakano M, 2021, NEURAL REGEN RES, V16, P2359, DOI 10.4103/1673-5374.313026
   Nakano M, 2016, SCI REP-UK, V6, DOI 10.1038/srep24805
   Nasser MI, 2021, BIOMED PHARMACOTHER, V143, DOI 10.1016/j.biopha.2021.112118
   Nations United., 2015, World Population Prospects: The 2015 Revision, Key Findings and Advance Tables
   Ni SR, 2015, INT J CLIN EXP PATHO, V8, P7752
   Nutten S, 2015, ANN NUTR METAB, V66, P8, DOI 10.1159/000370220
   Ono M, 2015, MOL THER, V23, P549, DOI 10.1038/mt.2014.217
   Palazzo C, 2014, PLOS ONE, V9, DOI 10.1371/journal.pone.0090633
   PAN BT, 1985, J CELL BIOL, V101, P942, DOI 10.1083/jcb.101.3.942
   Pan HZ, 2016, CELL RES, V26, P190, DOI 10.1038/cr.2016.4
   Pan QN, 2020, STEM CELL RES THER, V11, DOI 10.1186/s13287-020-01761-0
   Pan X, 2023, CANCER CELL INT, V23, DOI 10.1186/s12935-023-02872-3
   Pan YJ, 2022, BRIT J PHARMACOL, V179, P2577, DOI 10.1111/bph.15802
   Pang JKS, 2019, STEM CELL RES THER, V10, DOI 10.1186/s13287-019-1451-2
   Park HR, 2019, IN VIVO, V33, P1773, DOI 10.21873/invivo.11668
   Park J, 2021, SCI ADV, V7, DOI 10.1126/sciadv.abd3207
   Pegtel DM, 2019, ANNU REV BIOCHEM, V88, P487, DOI [10.1146/annurev-biochem-013118, 10.1146/annurev-biochem-013118-111902]
   Qin L, 2023, ACTA PHARMACOL SIN, V44, P268, DOI 10.1038/s41401-022-00952-0
   Quaegebeur A, 2010, NEURON, V68, P321, DOI 10.1016/j.neuron.2010.10.024
   Rabinowits G, 2009, CLIN LUNG CANCER, V10, P42, DOI 10.3816/CLC.2009.n.006
   Rigotti G, 2016, AESTHET SURG J, V36, P261, DOI 10.1093/asj/sjv231
   Roth GA, 2018, LANCET, V392, P1736, DOI 10.1016/S0140-6736(18)32203-7
   Sakai-Kato K, 2020, LANGMUIR, V36, P12735, DOI 10.1021/acs.langmuir.0c02491
   Samakova A, 2019, PHYSIOL RES, V68, pS131, DOI 10.33549/physiolres.934345
   Scott DL, 2010, LANCET, V376, P1094, DOI 10.1016/S0140-6736(10)60826-4
   Shalaby SM, 2014, CYTOTHERAPY, V16, P764, DOI 10.1016/j.jcyt.2013.12.006
   Shao Y, 2023, TOHOKU J EXP MED, V259, P237, DOI 10.1620/tjem.2022.J118
   Shen XK, 2019, COLLOID SURFACE B, V180, P39, DOI 10.1016/j.colsurfb.2019.04.033
   Shen YJ, 2018, OXID MED CELL LONGEV, V2018, DOI 10.1155/2018/5942916
   Sherif IO, 2018, STEM CELL RES THER, V9, DOI 10.1186/s13287-018-0946-6
   Shi YJ, 2016, TRANSL STROKE RES, V7, P89, DOI 10.1007/s12975-016-0447-9
   Skotland T, 2019, J LIPID RES, V60, P9, DOI 10.1194/jlr.R084343
   Soria B, 2019, FRONT CELL NEUROSCI, V13, DOI 10.3389/fncel.2019.00204
   Stavely R, 2020, STEM CELL TRANSL MED, V9, P985, DOI 10.1002/sctm.19-0446
   Storz G, 1999, CURR OPIN MICROBIOL, V2, P188, DOI 10.1016/S1369-5274(99)80033-2
   Subra C, 2010, J LIPID RES, V51, P2105, DOI 10.1194/jlr.M003657
   Sun T, 2015, AM J TRANSL RES, V7, P891
   Sun X, 2018, BIOCHEM BIOPH RES CO, V503, P2611, DOI 10.1016/j.bbrc.2018.08.012
   Sundrud MS, 2009, SCIENCE, V324, P1334, DOI 10.1126/science.1172638
   Sung PH, 2013, STEM CELL RES THER, V4, DOI 10.1186/scrt385
   Swartzlander MD, 2015, BIOMATERIALS, V41, P79, DOI 10.1016/j.biomaterials.2014.11.020
   Takechi R, 2017, FRONT AGING NEUROSCI, V9, DOI 10.3389/fnagi.2017.00399
   Tang MX, 2019, BIOSCIENCE REP, V39, DOI 10.1042/BSR20190597
   Tao HY, 2016, STEM CELLS INT, V2016, DOI 10.1155/2016/1314709
   Tavakoli S, 2020, J CELL PHYSIOL, V235, P9185, DOI 10.1002/jcp.29803
   Tavasolian F, 2020, CURR GENE THER, V20, P297, DOI 10.2174/1566523220666200916120708
   Thomas H, 2018, GLOB HEART, V13, P143, DOI 10.1016/j.gheart.2018.09.511
   Tian SY, 2022, STEM CELL RES THER, V13, DOI 10.1186/s13287-022-03010-y
   Tsochatzis EA, 2014, LANCET, V383, P1749, DOI 10.1016/S0140-6736(14)60121-5
   Umit E.G., 2019, J. Clin. Exp. Investig, V10
   Valadi H, 2007, NAT CELL BIOL, V9, P654, DOI 10.1038/ncb1596
   Valle-Prieto A, 2010, STEM CELLS DEV, V19, P1885, DOI 10.1089/scd.2010.0093
   van Rooij E, 2011, CIRC RES, V108, P219, DOI 10.1161/CIRCRESAHA.110.227496
   Vignali DAA, 2008, NAT REV IMMUNOL, V8, P523, DOI 10.1038/nri2343
   Wang G, 2018, CELL DEATH DIFFER, V25, P1209, DOI 10.1038/s41418-017-0006-2
   Wang J, 2020, Cells, V9, P3
   Wang L, 2008, CELL, V133, P693, DOI 10.1016/j.cell.2008.03.036
   Wang T, 2020, BIOMATERIALS, V257, DOI 10.1016/j.biomaterials.2020.120264
   Wang XH, 2009, STEM CELLS, V27, P3021, DOI 10.1002/stem.230
   Williams AM, 2020, J TRAUMA ACUTE CARE, V89, P536, DOI 10.1097/TA.0000000000002815
   Wu YJ, 2007, STEM CELLS, V25, P2648, DOI 10.1634/stemcells.2007-0226
   Wu YG, 2019, EXP THER MED, V18, P163, DOI 10.3892/etm.2019.7556
   Wynn TA, 2008, J PATHOL, V214, P199, DOI 10.1002/path.2277
   Xiang YY, 2019, BIOSCIENCE REP, V39, DOI 10.1042/BSR20191006
   Xiao PC, 2021, STEM CELL RES THER, V12, DOI 10.1186/s13287-021-02202-2
   Xie CF, 2015, SCI REP-UK, V5, DOI 10.1038/srep13975
   Xie X., 2022, Stem Cell Res. Ther., V13, P1
   Xie XC, 2022, STEM CELL RES THER, V13, DOI 10.1186/s13287-022-03075-9
   Xin HQ, 2017, CELL TRANSPLANT, V26, P243, DOI 10.3727/096368916X693031
   Xing C, 2021, BIOMED PHARMACOTHER, V134, DOI 10.1016/j.biopha.2020.111158
   Xu YF, 2012, INT J MOL MED, V29, P781, DOI 10.3892/ijmm.2012.911
   Yan ZD, 2014, IMMUNOL LETT, V162, P248, DOI 10.1016/j.imlet.2014.09.013
   Yancy CW, 2013, CIRCULATION, V128, P1810, DOI 10.1161/CIR.0b013e31829e8807
   Yang CJ, 2019, AM J PHYSIOL-CELL PH, V316, pC135, DOI 10.1152/ajpcell.00136.2018
   Yang GD, 2014, BBA-GENE REGUL MECH, V1839, P1097, DOI 10.1016/j.bbagrm.2014.08.012
   Yang J, 2018, ANDROLOGY-US, V6, P498, DOI 10.1111/andr.12483
   Yang T, 2014, MOL GENET GENOM MED, V2, P138, DOI 10.1002/mgg3.53
   Yao X, 2020, STEM CELL RES THER, V11, DOI 10.1186/s13287-020-01891-5
   Ye D, 2018, EXP MOL MED, V50, DOI 10.1038/s12276-018-0153-7
   Yen BLJ, 2020, STEM CELL TRANSL MED, V9, P1163, DOI 10.1002/sctm.20-0186
   Yu YH, 2023, CELL MOL BIOL LETT, V28, DOI 10.1186/s11658-023-00425-0
   Yuan BQ, 2015, J NEUROINFLAMM, V12, DOI 10.1186/s12974-015-0424-3
   Yuan H, 2022, AGING CELL, V21, DOI 10.1111/acel.13686
   Zarjou A, 2011, AM J PHYSIOL-RENAL, V300, pF254, DOI 10.1152/ajprenal.00594.2010
   Zhang AW, 2021, NEUROSCI LETT, V761, DOI 10.1016/j.neulet.2021.136124
   Zhang HZ, 2022, J CELL MOL MED, V26, P3726, DOI 10.1111/jcmm.17401
   Zhang J, 2015, GENOM PROTEOM BIOINF, V13, P17, DOI 10.1016/j.gpb.2015.02.001
   Zhang J, 2023, FRONT PHARMACOL, V14, DOI 10.3389/fphar.2023.1168545
   Zhang J, 2021, FRONT GENET, V12, DOI 10.3389/fgene.2021.650536
   Zhang M, 2021, J MOL HISTOL, V52, P301, DOI 10.1007/s10735-020-09950-0
   Zhang Q, 2022, STEM CELLS INT, V2022, DOI 10.1155/2022/1157498
   Zhang YL, 2023, J NEUROTRAUM, V40, P758, DOI 10.1089/neu.2022.0296
   Zhang YL, 2021, J NEUROTRAUM, V38, P1535, DOI 10.1089/neu.2020.7575
   Zhao LL, 2019, J THORAC CARDIOV SUR, V157, P508, DOI 10.1016/j.jtcvs.2018.07.095
   Zhao YM, 2020, LIFE SCI, V260, DOI 10.1016/j.lfs.2020.118403
   Zhou J, 2021, STEM CELL RES THER, V12, DOI 10.1186/s13287-020-02083-x
   Zhou Y, 2013, STEM CELL RES THER, V4, DOI 10.1186/scrt194
   Zhu KJ, 2021, INT J MED SCI, V18, P398, DOI 10.7150/ijms.48134
   Zou LY, 2020, FREE RADICAL RES, V54, P722, DOI 10.1080/10715762.2020.1837793
NR 203
TC 12
Z9 12
U1 2
U2 14
PU ELSEVIER GMBH
PI MUNICH
PA HACKERBRUCKE 6, 80335 MUNICH, GERMANY
SN 0344-0338
EI 1618-0631
J9 PATHOL RES PRACT
JI Pathol. Res. Pract.
PD OCT
PY 2023
VL 250
AR 154778
DI 10.1016/j.prp.2023.154778
EA SEP 2023
PG 12
WC Pathology
WE Science Citation Index Expanded (SCI-EXPANDED)
SC Pathology
GA S4UC5
UT WOS:001071124100001
PM 37683391
DA 2026-02-11
ER

PT J
AU Kareem, NA
   Aijaz, A
   Jeschke, MG
AF Kareem, Najath Abdul
   Aijaz, Ayesha
   Jeschke, Marc G.
TI Stem Cell Therapy for Burns: Story so Far
SO BIOLOGICS-TARGETS & THERAPY
LA English
DT Review
DE stem cells; burn injury; exosomes; conditioned media; wound healing
ID WOUND-HEALING ABILITY; UMBILICAL-CORD BLOOD; BONE-MARROW; GROWTH-FACTOR;
   KELOID FIBROBLASTS; EXOSOMES; INJURY; BETA; REEPITHELIALIZATION;
   DIFFERENTIATION
AB Burn injuries affect approximately 11 million people annually, with fatalities amounting up to 180,000. Burn injuries constitute a global health issue associated with high morbidity and mortality. Recent years have seen advancements in regenerative medicine for burn wound healing encompassing stem cells and stem cell-derived products such as exosomes and conditioned media with promising results compared to current treatment approaches. Sources of stem cells used for treatment vary ranging from hair follicle stem cells, embryonic stem cells, umbilical cord stem cells, to mesenchymal stem cells, such as adipose-derived mesenchymal stem cells, bone marrow-derived mesenchymal stem cells, and even stem cells harvested from discarded burn tissue. Stem cells utilize various pathways for wound healing, such as PI3/AKT pathway, WNT-beta catenin pathway, TGF-beta pathway, Notch and Hedgehog signaling pathway. Due to the paracrine signaling mechanism of stem cells, exosomes and conditioned media derived from stem cells have also been utilized in burn wound therapy. As exosomes and conditioned media are cell-free therapy and contain various biomolecules that facilitate wound healing, they are gaining popularity as an alternative treatment strategy with significant improvement in outcomes. The treatment is provided either as direct injections or embedded in a natural/artificial scaffold. This paper reviews in detail the different sources of stem cells, stem cell-derived products, their efficacy in burn wound repair, associated signaling pathways and modes of delivery for wound healing.
C1 [Kareem, Najath Abdul; Aijaz, Ayesha; Jeschke, Marc G.] Sunnybrook Res Inst, Toronto, ON, Canada.
   [Jeschke, Marc G.] Univ Toronto, Div Plast Surg, Dept Surg, Toronto, ON, Canada.
   [Jeschke, Marc G.] Univ Toronto, Dept Immunol, Toronto, ON, Canada.
   [Jeschke, Marc G.] Sunnybrook Hlth Sci Ctr, Ross Tilley Burn Ctr, 2075 Bayview Ave,Rm D704, Toronto, ON M4N 3M5, Canada.
C3 University of Toronto; Sunnybrook Research Institute; Sunnybrook Health
   Science Center; University of Toronto; University of Toronto; University
   of Toronto; Sunnybrook Research Institute; Sunnybrook Health Science
   Center
RP Jeschke, MG (corresponding author), Sunnybrook Hlth Sci Ctr, Ross Tilley Burn Ctr, 2075 Bayview Ave,Rm D704, Toronto, ON M4N 3M5, Canada.
EM marc.jeschke@sunnybrook.ca
RI Jeschke, Marc/D-3501-2019
OI Jeschke, Marc/0000-0003-0870-1664
CR Abo-Elkheir W, 2017, AM J STEM CELLS, V6, P23
   Agay D, 2010, EXP HEMATOL, V38, P945, DOI 10.1016/j.exphem.2010.06.008
   Ahmadi AR, 2019, BURNS, V45, P1014, DOI 10.1016/j.burns.2018.10.017
   Alapure BV, 2018, STEM CELLS DEV, V27, P1605, DOI 10.1089/scd.2018.0106
   Pérez-Díaz MA, 2018, J NANOBIOTECHNOL, V16, DOI 10.1186/s12951-017-0331-0
   Alexaki VI, 2012, CELL TRANSPLANT, V21, P2441, DOI 10.3727/096368912X637064
   Amini-Nik S, 2018, EBIOMEDICINE, V37, P509, DOI 10.1016/j.ebiom.2018.10.014
   Arno AI, 2014, STEM CELL RES THER, V5, DOI 10.1186/scrt417
   Aryan A, 2018, CELLS TISSUES ORGANS, V206, P317, DOI 10.1159/000501651
   Asai J, 2006, CIRCULATION, V113, P2413, DOI 10.1161/CIRCULATIONAHA.105.603167
   Babakhani Azar, 2020, Iranian Biomedical Journal, V24, P99, DOI [10.29252/ibj.24.2.99, 10.29252/ibj.24.2.99]
   Balint K, 2005, J CLIN INVEST, V115, P3166, DOI 10.1172/JCI25001
   Berlanga-Acosta J, 2009, INT WOUND J, V6, P331, DOI 10.1111/j.1742-481X.2009.00622.x
   Bielefeld KA, 2011, J BIOL CHEM, V286, P27687, DOI 10.1074/jbc.M111.261677
   Cai SX, 2015, STEM CELL RES THER, V6, DOI 10.1186/s13287-015-0060-y
   Castilho RM, 2013, ORAL DIS, V19, P551, DOI 10.1111/odi.12070
   Chan RK, 2012, STEM CELLS INT, V2012, DOI 10.1155/2012/841203
   Charette ST, 2007, ONCOGENE, V26, P7386, DOI 10.1038/sj.onc.1210541
   Chen J, 2013, TISSUE ENG PART B-RE, V19, P516, DOI [10.1089/ten.TEB.2012.0672, 10.1089/ten.teb.2012.0672]
   Cheng JZ, 2018, J BURN CARE RES, V39, P175, DOI 10.1097/BCR.0000000000000571
   Chigurupati S, 2007, PLOS ONE, V2, DOI 10.1371/journal.pone.0001167
   Choi M, 2013, INT J BIOCHEM CELL B, V45, P560, DOI 10.1016/j.biocel.2012.12.001
   Chua AWC, 2016, BURNS TRAUMA, V4, DOI 10.1186/s41038-016-0027-y
   Condé-Green A, 2016, PRS-GLOB OPEN, V4, DOI 10.1097/GOX.0000000000001017
   Cowin AJ, 2001, EUR J DERMATOL, V11, P424
   Dehkordi AN, 2019, STEM CELL RES THER, V10, DOI 10.1186/s13287-019-1212-2
   Deng WM, 2005, TISSUE ENG, V11, P110, DOI 10.1089/ten.2005.11.110
   Hoang DH, 2020, FRONT MOL BIOSCI, V7, DOI 10.3389/fmolb.2020.00119
   Ding JN, 2019, BIOMED RES INT, V2019, DOI 10.1155/2019/9742765
   Dolp R, 2021, STEM CELL RES THER, V12, DOI 10.1186/s13287-021-02140-z
   Du LL, 2016, LIFE SCI, V149, P51, DOI 10.1016/j.lfs.2016.02.050
   Fang FJ, 2016, J DERMATOL SCI, V83, P95, DOI 10.1016/j.jdermsci.2016.03.003
   Francis E, 2019, INT J BURNS TRAUMA, V9, P1
   Geiger A, 2015, BIOCHEM BIOPH RES CO, V467, P303, DOI 10.1016/j.bbrc.2015.09.166
   Ghadially R, 2012, J INVEST DERMATOL, V132, P797, DOI 10.1038/jid.2011.434
   Ghieh F, 2015, BIOMED RES INT, V2015, DOI 10.1155/2015/684084
   Guo X, 2016, CONNECT TISSUE RES, V57, P388, DOI 10.1080/03008207.2016.1193173
   Halim AS, 2010, INDIAN J PLAST SURG, V43, pS23, DOI 10.4103/0970-0358.70712
   Hoffman MD, 2015, J TISSUE ENG REGEN M, V9, pE13, DOI 10.1002/term.1736
   Hu L, 2016, SCI REP-UK, V6, DOI 10.1038/srep32993
   Hu MS, 2018, STEM CELLS INT, V2018, DOI 10.1155/2018/6901983
   Hu MSM, 2014, ADV WOUND CARE, V3, P304, DOI 10.1089/wound.2013.0471
   Huang L, 2012, INDIAN J PLAST SURG, V45, P229, DOI 10.4103/0970-0358.101285
   Im GB, 2019, INT J MOL SCI, V20, DOI 10.3390/ijms20194835
   Infanger M, 2004, BURNS, V30, P305, DOI 10.1016/j.burns.2003.12.006
   Jeschke MG, 2020, NAT REV DIS PRIMERS, V6, DOI 10.1038/s41572-020-0145-5
   Jeschke MG, 2015, EBIOMEDICINE, V2, P1536, DOI 10.1016/j.ebiom.2015.07.040
   Jiang TC, 2020, STEM CELL RES THER, V11, DOI 10.1186/s13287-020-01723-6
   Jiang W, 2020, CELL PROLIFERAT, V53, DOI 10.1111/cpr.12712
   Kabat M, 2020, STEM CELL TRANSL MED, V9, P17, DOI 10.1002/sctm.19-0202
   Kapoor M, 2008, J CLIN INVEST, V118, P3279, DOI [10.1172/JCI35381R1, 10.1172/JCI35381]
   Kato T, 2017, BIOCHEM BIOPH RES CO, V493, P1010, DOI 10.1016/j.bbrc.2017.09.100
   Kern S, 2006, STEM CELLS, V24, P1294, DOI 10.1634/stemcells.2005-0342
   Kim DW, 2013, INT J MOL SCI, V14, P11692, DOI 10.3390/ijms140611692
   Kim JA, 2015, STEM CELL RES, V14, P356, DOI 10.1016/j.scr.2015.02.007
   Kode JA, 2009, CYTOTHERAPY, V11, P377, DOI 10.1080/14653240903080367
   Kucharzewski M, 2019, EUR J PHARMACOL, V843, P307, DOI 10.1016/j.ejphar.2018.12.012
   Langton AK, 2008, J INVEST DERMATOL, V128, P1311, DOI 10.1038/sj.jid.5701178
   Lee EY, 2009, WOUND REPAIR REGEN, V17, P540, DOI 10.1111/j.1524-475X.2009.00499.x
   Lee Jae-Yong, 2017, Dev Reprod, V21, P335, DOI [10.12717/dr.2017.21.3.335, 10.12717/DR.2017.21.3.335]
   Leonardi D, 2012, BURNS, V38, P1143, DOI 10.1016/j.burns.2012.07.028
   Li B, 2020, MOL THER-NUCL ACIDS, V19, P814, DOI 10.1016/j.omtn.2019.11.034
   Li G, 2016, LAB INVEST, V96, P741, DOI 10.1038/labinvest.2016.48
   Li JY, 2019, STEM CELL RES THER, V10, DOI 10.1186/s13287-019-1366-y
   Li MD, 2019, ARTIF CELL NANOMED B, V47, P3793, DOI 10.1080/21691401.2019.1669617
   Li Y, 2020, STEM CELL RES THER, V11, DOI 10.1186/s13287-020-01839-9
   Lian NQ, 2016, BIOMED PHARMACOTHER, V84, P42, DOI 10.1016/j.biopha.2016.09.010
   Linard C, 2018, STEM CELL TRANSL MED, V7, P569, DOI 10.1002/sctm.17-0267
   Liu JL, 2018, BURNS, V44, P370, DOI 10.1016/j.burns.2017.08.017
   Liu LY, 2014, PLOS ONE, V9, DOI [10.1371/journal.pone.0104748, 10.1371/journal.pone.0088348]
   Lo Monaco M, 2018, STEM CELLS INT, V2018, DOI 10.1155/2018/9079538
   Lo Sicco C, 2017, STEM CELL TRANSL MED, V6, P1018, DOI 10.1002/sctm.16-0363
   Maharlooei MK, 2011, DIABETES RES CLIN PR, V93, P228, DOI 10.1016/j.diabres.2011.04.018
   Mangi AA, 2003, NAT MED, V9, P1195, DOI 10.1038/nm912
   Mansilla E, 2015, BURNS TRAUMA, V3, DOI 10.1186/s41038-015-0018-4
   Mashiko T, 2018, J TISSUE ENG REGEN M, V12, P1186, DOI 10.1002/term.2647
   Moriyama H, 2018, STEM CELLS DEV, V27, P935, DOI 10.1089/scd.2017.0260
   Mutyaba PL, 2014, J ORTHOP TRAUMA, V28, pS20, DOI 10.1097/BOT.0000000000000064
   Negut I, 2020, POLYMERS-BASEL, V12, DOI 10.3390/polym12092010
   Nekanti U, 2010, STEM CELL RES, V5, P244, DOI 10.1016/j.scr.2010.08.005
   Nikolova MP, 2019, BIOACT MATER, V4, P271, DOI 10.1016/j.bioactmat.2019.10.005
   Opalenik SR, 2005, FASEB J, V19, P1561, DOI 10.1096/fj.04-2978fje
   Outtz HH, 2010, J IMMUNOL, V185, P4363, DOI 10.4049/jimmunol.1000720
   Pakyari M, 2013, ADV WOUND CARE, V2, P215, DOI 10.1089/wound.2012.0406
   Palumbo P, 2018, INT J MOL SCI, V19, DOI 10.3390/ijms19071897
   Pedrosa AR, 2015, ARTERIOSCL THROM VAS, V35, P1134, DOI 10.1161/ATVBAHA.114.304741
   Puolakkainen Pauli A., 1995, Wound Repair and Regeneration, V3, P330, DOI 10.1046/j.1524-475X.1995.t01-1-30314.x
   Rangatchew F, 2021, BURNS, V47, P270, DOI 10.1016/j.burns.2020.04.012
   Sahoo S, 2011, CIRC RES, V109, P724, DOI 10.1161/CIRCRESAHA.111.253286
   Schmitt A, 2015, PLOS ONE, V10, DOI 10.1371/journal.pone.0118937
   Schulman CI, 2018, J BURN CARE RES, V39, pS147, DOI [10.1093/jbcr/iry006.276, 10.1093/jbcr/iry006.276, DOI 10.1093/JBCR/IRY006.276]
   SCOTTCONNER CEH, 1988, BURNS, V14, P373, DOI 10.1016/0305-4179(88)90006-X
   Sharma RK, 2012, INDIAN J PLAST SURG, V45, P237, DOI 10.4103/0970-0358.101286
   Shi Y, 2015, STEM CELL RES THER, V6, DOI 10.1186/s13287-015-0103-4
   Shpichka A, 2019, STEM CELL RES THER, V10, DOI 10.1186/s13287-019-1203-3
   Stanojcic M, 2018, ANN SURG, V267, P576, DOI 10.1097/SLA.0000000000002097
   Stone R II, 2018, FRONT PHARMACOL, V9, DOI 10.3389/fphar.2018.00672
   Suh HN, 2015, BRIT J PHARMACOL, V172, P815, DOI 10.1111/bph.12947
   Tartarini D, 2016, FRONT BIOENG BIOTECH, V3, DOI 10.3389/fbioe.2015.00206
   Ti DD, 2015, J TRANSL MED, V13, DOI 10.1186/s12967-015-0642-6
   Tottoli EM, 2020, PHARMACEUTICS, V12, DOI 10.3390/pharmaceutics12080735
   Trottier V, 2008, STEM CELLS, V26, P2713, DOI 10.1634/stemcells.2008-0031
   Tyrone JW, 2000, ARCH SURG-CHICAGO, V135, P1154, DOI 10.1001/archsurg.135.10.1154
   Uysal CA, 2014, ADV WOUND CARE, V3, P405, DOI 10.1089/wound.2014.0539
   Vinaik R, 2020, J DERMATOL SKIN SCI
   Wang X, 2019, STEM CELLS INT, V2019, DOI 10.1155/2019/2402916
   Wu PP, 2018, CYTOTHERAPY, V20, P291, DOI 10.1016/j.jcyt.2017.11.002
   Wurzer P, 2016, J BURN CARE RES, V37, pE302, DOI 10.1097/BCR.0000000000000234
   Xiao WR, 2017, BIOSCIENCE REP, V37, DOI 10.1042/BSR20170658
   Xu XD, 2018, BIOCHEM BIOPH RES CO, V502, P160, DOI 10.1016/j.bbrc.2018.05.139
   Xue LA, 2013, INT J CLIN EXP PATHO, V6, P1327
   Yoon BS, 2010, STEM CELLS DEV, V19, P887, DOI 10.1089/scd.2009.0138
   Yu B, 2014, INT J MOL SCI, V15, P4142, DOI 10.3390/ijms15034142
   Zakine G, 2012, PLAST RECONSTR SURG, V130, p42E, DOI 10.1097/PRS.0b013e318254fa21
   Zavala G, 2017, STEM CELL RES THER, V8, DOI 10.1186/s13287-017-0653-8
   Zeinali R, 2014, ASAIO J, V60, P106, DOI 10.1097/MAT.0000000000000025
   Zhang B, 2015, STEM CELLS, V33, P2158, DOI 10.1002/stem.1771
   Zhang T, 2020, BIOMED PHARMACOTHER, V129, DOI 10.1016/j.biopha.2020.110287
   Zhou PP, 2019, BIOMED RES INT, V2019, DOI 10.1155/2019/5768285
   Zonari A, 2015, ACTA BIOMATER, V17, P170, DOI 10.1016/j.actbio.2015.01.043
NR 120
TC 42
Z9 52
U1 0
U2 35
PU DOVE MEDICAL PRESS LTD
PI ALBANY
PA PO BOX 300-008, ALBANY, AUCKLAND 0752, NEW ZEALAND
SN 1177-5475
EI 1177-5491
J9 BIOL-TARGETS THER
JI Biol.-Targets Ther.
PY 2021
VL 15
BP 379
EP 397
DI 10.2147/BTT.S259124
PG 19
WC Medicine, Research & Experimental
WE Emerging Sources Citation Index (ESCI)
SC Research & Experimental Medicine
GA UK3AV
UT WOS:000691846600003
PM 34511880
OA Green Submitted, gold
DA 2026-02-11
ER

PT J
AU Rudiansyah, M
   El-Sehrawy, AA
   Ahmad, I
   Terefe, EM
   Abdelbasset, WK
   Bokov, DO
   Salazar, A
   Rizaev, JA
   Muthanna, FMS
   Shalaby, MN
AF Rudiansyah, Mohammad
   El-Sehrawy, Amr A.
   Ahmad, Irfan
   Terefe, Ermias Mergia
   Abdelbasset, Walid Kamal
   Bokov, Dmitry Olegovich
   Salazar, Aleli
   Rizaev, Jasur Alimdjanovich
   Muthanna, Fares Mohammed Saeed
   Shalaby, Mohammed Nader
TI Osteoporosis treatment by mesenchymal stromal/stem cells and their
   exosomes: Emphasis on signaling pathways and mechanisms
SO LIFE SCIENCES
LA English
DT Review
DE MSCs; Osteoporosis; Exosomes; Differentiation; Stromal; stem cell
ID PROMOTING OSTEOBLAST PROLIFERATION; BONE MORPHOGENETIC PROTEIN-2;
   ACTIVATED RECEPTOR-GAMMA; SUPPRESS T-LYMPHOCYTE; ADULT STEM-CELLS;
   OSTEOGENIC DIFFERENTIATION; SONIC HEDGEHOG; TAUROURSODEOXYCHOLIC ACID;
   INDOLEAMINE 2,3-DIOXYGENASE; IMPROVE OSTEOPOROSIS
AB Osteoporosis is the loss of bone density, which is one of the main problems in developed and developing countries and is more common in the elderly. Because this disease is often not diagnosed until a bone fracture, it can become a life-threatening disease and cause hospitalization. With the increase of older people in a popu-lation, this disease's personal and social costs increase year by year and affect different communities. Most current treatments focus on pain relief and usually do not lead to bone tissue recovery and regeneration. But today, the use of stem cell therapy is recommended to treat and improve this disease recovery, which helps restore bone tissue by improving the imbalance in the osteoblast-osteoclast axis. Due to mesenchymal stromal/ stem cells (MSCs) characteristics and their exosomes, these cells and vesicles are excellent sources for treating and preventing the progression and improvement of osteoporosis. Due to the ability of MSCs to differentiate into different cells and migrate to the site of injury, these cells are used in tissue regenerative medicine. Also, due to their contents, the exosomes of these cells help regenerate and treat various tissue injuries by affecting the injury site's cells. In this article, we attempted to review new studies in which MSCs and their exosomes were used to treat osteoporosis.
C1 [Rudiansyah, Mohammad] Univ Lambung Mangkurat, Ulin Hosp, Fac Med, Dept Internal Med, Banjarmasin, Indonesia.
   [El-Sehrawy, Amr A.] Mansoura Univ, Mansoura Specialized Med Hosp, Fac Med, Dept Internal Med, Mansoura, Egypt.
   [Ahmad, Irfan] King Khalid Univ, Coll Appl Med Sci, Dept Clin Lab Sci, Abha, Saudi Arabia.
   [Terefe, Ermias Mergia] United States Int Univ, Sch Pharm & Hlth Sci, Nairobi, Kenya.
   [Abdelbasset, Walid Kamal] Prince Sattam bin Abdulaziz Univ, Coll Appl Med Sci, Dept Hlth & Rehabil Sci, Al Kharj, Saudi Arabia.
   [Abdelbasset, Walid Kamal] Cairo Univ, Kasr Al Aini Hosp, Dept Phys Therapy, Giza, Egypt.
   [Bokov, Dmitry Olegovich] Sechenov First Moscow State Med Univ, Inst Pharm, 8 Trubetskaya St,bldg 2, Moscow 119991, Russia.
   [Bokov, Dmitry Olegovich] Fed Res Ctr Nutr, Lab Food Chem, Biotechnol & Food Safety, 2-14 Ustyinsky pr, Moscow 109240, Russia.
   [Salazar, Aleli] Natl Inst Neurol & Neurosurg Manuel Velasco Suarez, Neuroimmunol Dept, Mexico City, Mexico.
   [Rizaev, Jasur Alimdjanovich] Rector Samarkand State Med Inst, Dept Publ Hlth & Healthcare Management, Samarkand, Uzbekistan.
   [Muthanna, Fares Mohammed Saeed] Walailak Univ, Sch Pharm, Dept Pharmaceut Care, Nakhon Si Thammarat 80160, Thailand.
   [Shalaby, Mohammed Nader] Suez Canal Univ, Fac Phys Educ, Biol Sci & Sports Hlth Dept, Ismailia, Egypt.
C3 Universitas Lambung Mangkurat; Egyptian Knowledge Bank (EKB); Mansoura
   University; King Khalid University; United States International
   University Africa; Prince Sattam Bin Abdulaziz University; Egyptian
   Knowledge Bank (EKB); Cairo University; Sechenov First Moscow State
   Medical University; Federal Research Center of Nutrition, Biotechnology
   & Food Safety; Samarkand State Medical University; Walailak University;
   Egyptian Knowledge Bank (EKB); Suez Canal University
RP Muthanna, FMS (corresponding author), Walailak Univ, Sch Pharm, Dept Pharmaceut Care, Nakhon Si Thammarat 80160, Thailand.
EM fares.mu@wu.ac.th
RI Mothana, Faris/ISV-0238-2023; Rudiansyah, Mohammad/AAG-9011-2021; Bokov,
   Dmitry/J-6820-2016; Terefe, Ermias/AHD-6236-2022; Rizaev,
   Jasur/ITU-3864-2023; , Walid Kamal/T-8648-2017; Shalaby, Mohammed
   Nader/C-5576-2016
OI Rizaev, Jasur/0009-0009-5328-9139; , Walid Kamal/0000-0003-4703-661X;
   Salazar-Ramiro, Aleli/0000-0002-9289-7171; Shalaby, Mohammed
   Nader/0000-0002-0228-3003
FU King Khalid University, Abha, Saudi Arabia [RGP.02-230-43]
FX Deanship at King Khalid University, Abha, Saudi Arabia for their
   financial support through the Large Research Group Project under grant
   number (RGP.02-230-43) .
CR Abdi R, 2008, DIABETES, V57, P1759, DOI 10.2337/db08-0180
   Agacayak S, 2012, EUR REV MED PHARMACO, V16, P679
   Ahn SY, 2017, J PEDIATR-US, V185, P49, DOI 10.1016/j.jpeds.2017.02.061
   Alves H, 2012, PLOS ONE, V7, DOI 10.1371/journal.pone.0042908
   An JH, 2013, TISSUE ENG PT A, V19, P685, DOI [10.1089/ten.tea.2012.0047, 10.1089/ten.TEA.2012.0047]
   Anargyrou K, 2019, HEMASPHERE, V3, DOI 10.1097/HS9.0000000000000303
   Antebi B, 2014, CURR OSTEOPOROS REP, V12, P41, DOI 10.1007/s11914-013-0184-x
   Bachmann VA, 2016, P NATL ACAD SCI USA, V113, P7786, DOI 10.1073/pnas.1608061113
   Bai X, 2018, BIOACT MATER, V3, P401, DOI 10.1016/j.bioactmat.2018.05.006
   Banfi A, 2000, EXP HEMATOL, V28, P707, DOI 10.1016/S0301-472X(00)00160-0
   Barros FM, 2018, FRONT IMMUNOL, V9, DOI 10.3389/fimmu.2018.00730
   Bhandari M, 2017, NEW ENGL J MED, V377, P2053, DOI 10.1056/NEJMcp1611090
   Bianco P, 2008, CELL STEM CELL, V2, P313, DOI 10.1016/j.stem.2008.03.002
   Bizzarro V, 2012, PLOS ONE, V7, DOI 10.1371/journal.pone.0048246
   Blanc Lionel, 2018, Small GTPases, V9, P95, DOI [10.1080/21541248.2016.1264352, 10.1080/21541248.2016.1264352]
   Bouffi C, 2010, PLOS ONE, V5, DOI 10.1371/journal.pone.0014247
   Bougioukli S, 2018, HUM GENE THER, V29, P507, DOI 10.1089/hum.2017.097
   Briscoe J, 2013, NAT REV MOL CELL BIO, V14, P416, DOI 10.1038/nrm3598
   Cancedda Ranieri, 2003, Novartis Found Symp, V249, P133
   Casado-Díaz A, 2013, ARCH MED RES, V44, P325, DOI 10.1016/j.arcmed.2013.05.002
   Cha BH, 2016, BONE, V83, P73, DOI 10.1016/j.bone.2015.10.011
   Cha BH, 2014, BIOMATERIALS, V35, P2851, DOI 10.1016/j.biomaterials.2013.12.067
   Chandramohan Y, 2021, LIFE SCI, V264, DOI 10.1016/j.lfs.2020.118502
   Chang CL, 2018, AM J TRANSL RES, V10, P1053
   Chen D, 1998, J CELL BIOL, V142, P295, DOI 10.1083/jcb.142.1.295
   Chen F, 2011, PLOS ONE, V6, DOI 10.1371/journal.pone.0024638
   Chen KX, 2020, FRONT CELL DEV BIOL, V8, DOI 10.3389/fcell.2020.598263
   Chen Q, 2016, CELL DEATH DIFFER, V23, P1128, DOI 10.1038/cdd.2015.168
   Chen S, 2019, CELL PROLIFERAT, V52, DOI 10.1111/cpr.12669
   Chen S, 2017, STEM CELL REP, V8, P773, DOI 10.1016/j.stemcr.2017.01.028
   Chen Y, 1997, P NATL ACAD SCI USA, V94, P12938, DOI 10.1073/pnas.94.24.12938
   Chi CW, 2019, P NATL ACAD SCI USA, V116, P556, DOI 10.1073/pnas.1808618116
   Cho KA, 2017, ONCOTARGET, V8, P83419, DOI 10.18632/oncotarget.21379
   Colter DC, 2001, P NATL ACAD SCI USA, V98, P7841, DOI 10.1073/pnas.141221698
   Conover CA, 2008, AM J PHYSIOL-ENDOC M, V294, pE10, DOI 10.1152/ajpendo.00648.2007
   Corselli M, 2010, ARTERIOSCL THROM VAS, V30, P1104, DOI 10.1161/ATVBAHA.109.191643
   Crisan M, 2008, CELL STEM CELL, V3, P301, DOI 10.1016/j.stem.2008.07.003
   De Becker A, 2016, WORLD J STEM CELLS, V8, P73, DOI 10.4252/wjsc.v8.i3.73
   Di Nicola M, 2002, BLOOD, V99, P3838, DOI 10.1182/blood.V99.10.3838
   Ding M, 2018, NEUROCHEM RES, V43, P2165, DOI 10.1007/s11064-018-2641-5
   Dominici M, 2006, CYTOTHERAPY, V8, P315, DOI 10.1080/14653240600855905
   Dou C, 2018, J BONE MINER RES, V33, P899, DOI 10.1002/jbmr.3364
   Du YM, 2018, EXP CELL RES, V363, P114, DOI 10.1016/j.yexcr.2017.12.021
   Eggenhofer E, 2012, FRONT IMMUNOL, V3, DOI 10.3389/fimmu.2012.00297
   Eming SA, 2007, J INVEST DERMATOL, V127, P514, DOI 10.1038/sj.jid.5700701
   Faienza MF, 2013, CLIN DEV IMMUNOL, DOI 10.1155/2013/575936
   Feng X, 2011, ANNU REV PATHOL-MECH, V6, P121, DOI 10.1146/annurev-pathol-011110-130203
   Fischer V, 2022, SEMIN CELL DEV BIOL, V123, P14, DOI 10.1016/j.semcdb.2021.05.014
   Fontaine C, 2008, STEM CELLS, V26, P1037, DOI 10.1634/stemcells.2007-0974
   Forsberg MH, 2020, FRONT CELL DEV BIOL, V8, DOI 10.3389/fcell.2020.00665
   François M, 2012, MOL THER, V20, P187, DOI 10.1038/mt.2011.189
   Furuta T, 2016, STEM CELL TRANSL MED, V5, P1620, DOI 10.5966/sctm.2015-0285
   Galipeau J, 2013, CYTOTHERAPY, V15, P2, DOI 10.1016/j.jcyt.2012.10.002
   Ge Y., 2020, ROLE MECH EXOSOMES U
   Ghoryani M, 2019, BIOMED PHARMACOTHER, V109, P1834, DOI 10.1016/j.biopha.2018.11.056
   Gimona M, 2017, INT J MOL SCI, V18, DOI 10.3390/ijms18061190
   Gould SJ, 2013, J EXTRACELL VESICLES, V2, DOI 10.3402/jev.v2i0.20389
   Gowen A, 2020, FRONT CELL DEV BIOL, V8, DOI 10.3389/fcell.2020.00149
   Gu HJ, 2020, BONE, V137, DOI 10.1016/j.bone.2020.115444
   Gustafson B, 2010, DIABETOLOGIA, V53, P536, DOI 10.1007/s00125-009-1615-1
   Ha DH, 2020, CELLS-BASEL, V9, DOI 10.3390/cells9051157
   Han Y, 2019, CELLS-BASEL, V8, DOI 10.3390/cells8080886
   Hara M, 2008, J AUTOIMMUN, V30, P163, DOI 10.1016/j.jaut.2007.12.007
   Harizi H, 2006, CELL MOL IMMUNOL, V3, P271
   Hazrati A, 2022, BIOMARK RES, V10, DOI 10.1186/s40364-022-00374-4
   Hazrati A, 2022, FRONT IMMUNOL, V13, DOI 10.3389/fimmu.2022.865888
   He XN, 2019, STEM CELLS INT, V2019, DOI 10.1155/2019/7132708
   Hemeda H, 2010, STEM CELLS DEV, V19, P693, DOI 10.1089/scd.2009.0365
   Hemler ME, 2008, NAT REV DRUG DISCOV, V7, P747, DOI 10.1038/nrd2659
   Hettich BF, 2020, ADV SCI, V7, DOI 10.1002/advs.202002596
   Hong Boohwi, 2018, Osteoporos Sarcopenia, V4, P95, DOI [10.1016/j.afos.2018.08.003, 10.1016/j.afos.2018.08.003]
   Hoshino A, 2015, NATURE, V527, P329, DOI 10.1038/nature15756
   Hu LF, 2018, INT J MOL SCI, V19, DOI 10.3390/ijms19020360
   Hung SP, 2013, CELL TRANSPLANT, V22, P1869, DOI 10.3727/096368912X657954
   Hwu P, 2000, J IMMUNOL, V164, P3596, DOI 10.4049/jimmunol.164.7.3596
   Ishikawa D, 2017, STEM CELL REP, V9, P1588, DOI 10.1016/j.stemcr.2017.10.011
   James AW, 2015, NAT COMMUN, V6, DOI 10.1038/ncomms8362
   James AW, 2013, SCIENTIFICA, V2013, DOI 10.1155/2013/684736
   James AW, 2010, TISSUE ENG PT A, V16, P2605, DOI [10.1089/ten.tea.2010.0048, 10.1089/ten.TEA.2010.0048]
   James AW, 2012, STEM CELLS DEV, V21, P2170, DOI 10.1089/scd.2011.0461
   Jankovicová J, 2020, INT J MOL SCI, V21, DOI 10.3390/ijms21207568
   Jarvinen L, 2008, J IMMUNOL, V181, P4389, DOI 10.4049/jimmunol.181.6.4389
   Jiang YH, 2021, CELL PROLIFERAT, V54, DOI 10.1111/cpr.12956
   Jin WZ, 2006, DEV CELL, V10, P461, DOI 10.1016/j.devcel.2006.02.016
   Johnson GP, 2021, BONE, V145, DOI 10.1016/j.bone.2021.115846
   Kahroba H, 2019, CELL MOL LIFE SCI, V76, P1747, DOI 10.1007/s00018-019-03035-2
   Kanatani N, 2006, DEV BIOL, V296, P48, DOI 10.1016/j.ydbio.2006.03.039
   Khosla S, 2017, LANCET DIABETES ENDO, V5, P898, DOI 10.1016/S2213-8587(17)30188-2
   Kidd S, 2009, STEM CELLS, V27, P2614, DOI 10.1002/stem.187
   Kim HS, 2017, STEM CELLS, V35, P248, DOI 10.1002/stem.2401
   Kim JM, 2020, CELLS-BASEL, V9, DOI 10.3390/cells9092073
   Kinto N, 1997, FEBS LETT, V404, P319, DOI 10.1016/S0014-5793(97)00014-8
   Koç ON, 2000, J CLIN ONCOL, V18, P307, DOI 10.1200/JCO.2000.18.2.307
   Kocaoemer A, 2007, STEM CELLS, V25, P1270, DOI 10.1634/stemcells.2006-0627
   Komiya Yuko, 2008, Organogenesis, V4, P68
   Komori T, 2006, J CELL BIOCHEM, V99, P1233, DOI 10.1002/jcb.20958
   Komori T, 2010, J ORAL BIOSCI, V52, P22
   Koniusz S, 2016, FRONT CELL NEUROSCI, V10, DOI 10.3389/fncel.2016.00109
   Lagathu C, 2010, INT J OBESITY, V34, P1695, DOI 10.1038/ijo.2010.107
   Lai CPK, 2012, FRONT PHYSIOL, V3, DOI 10.3389/fphys.2012.00228
   Lai RC, 2010, STEM CELL RES, V4, P214, DOI 10.1016/j.scr.2009.12.003
   Lam J, 2000, J CLIN INVEST, V106, P1481, DOI 10.1172/JCI11176
   Larios J, 2020, J CELL BIOL, V219, DOI 10.1083/jcb.201904113
   Lee KS, 2000, MOL CELL BIOL, V20, P8783, DOI 10.1128/MCB.20.23.8783-8792.2000
   Lee K, 2020, ADV HEALTHC MATER, V9, DOI 10.1002/adhm.202000617
   Leibacher J, 2016, STEM CELL RES THER, V7, DOI 10.1186/s13287-015-0271-2
   Li CJ, 2015, J CLIN INVEST, V125, P1509, DOI 10.1172/JCI77716
   Li Y, 2018, CURR STEM CELL RES T, V13, P362, DOI 10.2174/1574888X13666180403163456
   Liao L, 2013, CELL DEATH DIS, V4, DOI 10.1038/cddis.2013.130
   Liao W, 2019, CLIN SCI, V133, P1955, DOI 10.1042/CS20181064
   Liu JJ, 2004, J BIOL CHEM, V279, P45020, DOI 10.1074/jbc.M407050200
   Liu K, 2000, TISSUE ENG, V6, P539, DOI 10.1089/107632700750022189
   Liu W, 2020, ACTA BIOMATER, V103, P196, DOI 10.1016/j.actbio.2019.12.020
   Liu YC, 2015, J TISSUE ENG REGEN M, V9, P85, DOI 10.1002/term.1617
   Ma S, 2014, CELL DEATH DIFFER, V21, P216, DOI 10.1038/cdd.2013.158
   Maes M, 2014, FRONT PHYSIOL, V4, DOI 10.3389/fphys.2013.00405
   Malekpour K, 2022, STEM CELL REV REP, V18, P933, DOI 10.1007/s12015-021-10185-z
   Manferdini C, 2017, OSTEOARTHR CARTILAGE, V25, P1161, DOI 10.1016/j.joca.2017.01.011
   Mashouri L, 2019, MOL CANCER, V18, DOI 10.1186/s12943-019-0991-5
   Massagué J, 2000, EMBO J, V19, P1745, DOI 10.1093/emboj/19.8.1745
   McKelvey Kelly J, 2015, J Circ Biomark, V4, P7, DOI 10.5772/61186
   Meisel R, 2004, BLOOD, V103, P4619, DOI 10.1182/blood-2003-11-3909
   Mesimäki K, 2009, INT J ORAL MAX SURG, V38, P201, DOI 10.1016/j.ijom.2009.01.001
   Mirza F, 2015, EUR J ENDOCRINOL, V173, pR131, DOI 10.1530/EJE-15-0118
   Miyazono K, 2005, CYTOKINE GROWTH F R, V16, P251, DOI 10.1016/j.cytogfr.2005.01.009
   Nakamura T, 1997, BIOCHEM BIOPH RES CO, V237, P465, DOI 10.1006/bbrc.1997.7156
   Nakashima T, 2009, J CLIN IMMUNOL, V29, P555, DOI 10.1007/s10875-009-9316-6
   Nauta AJ, 2006, J IMMUNOL, V177, P2080, DOI 10.4049/jimmunol.177.4.2080
   Nickel J, 2018, ACTA BIOCH BIOPH SIN, V50, P12, DOI 10.1093/abbs/gmx126
   Nishimura R, 2012, J BIOCHEM, V151, P247, DOI 10.1093/jb/mvs004
   Novizio N, 2020, CELLS-BASEL, V9, DOI 10.3390/cells9122719
   Ogle ME, 2016, EXP BIOL MED, V241, P1084, DOI 10.1177/1535370216650293
   Ozcan L, 2009, CELL METAB, V9, P35, DOI 10.1016/j.cmet.2008.12.004
   Rodríguez JP, 2008, CURR STEM CELL RES T, V3, P208, DOI 10.2174/157488808785740325
   Paduano F, 2016, PLOS ONE, V11, DOI 10.1371/journal.pone.0148225
   Pakvasa M, 2017, GENES DIS, V4, P127, DOI 10.1016/j.gendis.2017.07.006
   Pandey P, 2000, ONCOGENE, V19, P1975, DOI 10.1038/sj.onc.1203531
   Pang S, 2015, STEM CELLS, V33, P904, DOI 10.1002/stem.1884
   Paspaliaris V, 2019, STEM CELLS INT, V2019, DOI 10.1155/2019/1730978
   PECK WA, 1993, AM J MED, V94, P646
   Phinney DG, 1999, J CELL BIOCHEM, V72, P570
   Phuyal S, 2014, FEBS J, V281, P2214, DOI 10.1111/febs.12775
   Pittenger MF, 2019, NPJ REGEN MED, V4, DOI 10.1038/s41536-019-0083-6
   Pokrovskaya LA, 2020, B EXP BIOL MED+, V169, P571, DOI 10.1007/s10517-020-04931-5
   Pratap J, 2008, CANCER RES, V68, P7795, DOI 10.1158/0008-5472.CAN-08-1078
   Qi X, 2016, INT J BIOL SCI, V12, P836, DOI 10.7150/ijbs.14809
   Qin YH, 2016, SCI REP-UK, V6, DOI 10.1038/srep21961
   Rahman MS, 2015, BONE RES, V3, DOI 10.1038/boneres.2015.5
   Rameshwar P, 2008, CELL RES, V18, P805, DOI 10.1038/cr.2008.90
   Rao F, 2019, STEM CELLS INT, V2019, DOI 10.1155/2019/2546367
   Rodrigues CMP, 2003, BIOCHEMISTRY-US, V42, P3070, DOI 10.1021/bi026979d
   Ruat M, 2012, DIFFERENTIATION, V83, pS97, DOI 10.1016/j.diff.2011.11.011
   Ryan JM, 2007, CLIN EXP IMMUNOL, V149, P353, DOI 10.1111/j.1365-2249.2007.03422.x
   Ryan Jennifer M, 2005, J Inflamm (Lond), V2, P8, DOI 10.1186/1476-9255-2-8
   Safarova Y, 2020, REGEN MED, V15, P1579, DOI 10.2217/rme-2019-0081
   Samuelsson H, 2009, CYTOTHERAPY, V11, P129, DOI 10.1080/14653240802684194
   Sasaki M, 2008, J IMMUNOL, V180, P2581, DOI 10.4049/jimmunol.180.4.2581
   Schrepfer S, 2007, TRANSPL P, V39, P573, DOI 10.1016/j.transproceed.2006.12.019
   Sekiya I, 2002, STEM CELLS, V20, P530, DOI 10.1634/stemcells.20-6-530
   Selmani Z, 2008, STEM CELLS, V26, P212, DOI 10.1634/stemcells.2007-0554
   Sensebé L, 2011, HUM GENE THER, V22, P19, DOI 10.1089/hum.2010.197
   Shen J, 2012, J CELL BIOCHEM, V113, P3620, DOI 10.1002/jcb.24253
   Shi YF, 2012, TRENDS IMMUNOL, V33, P136, DOI 10.1016/j.it.2011.11.004
   Shi YF, 2010, CELL RES, V20, P510, DOI 10.1038/cr.2010.44
   Simpson AHRW, 2019, INJURY, V50, pS73, DOI 10.1016/j.injury.2019.03.053
   Singh SV, 2010, GERODONTOLOGY, V27, P308, DOI 10.1111/j.1741-2358.2009.00324.x
   Sinha S, 2006, NAT CHEM BIOL, V2, P29, DOI 10.1038/nchembio753
   Siu RK, 2012, TISSUE ENG PT A, V18, P252, DOI [10.1089/ten.tea.2011.0142, 10.1089/ten.TEA.2011.0142]
   Smith JR, 2016, STEM CELLS INT, V2016, DOI 10.1155/2016/6810980
   Sohni A, 2013, STEM CELLS INT, V2013, DOI 10.1155/2013/130763
   Spaggiari G M., 2012, Stem Cells and Cancer Stem Cells, Volume, V4, P217, DOI 10.1007/978-94-007-2828-8_19
   Spaggiari GM, 2006, BLOOD, V107, P1484, DOI 10.1182/blood-2005-07-2775
   Spinella-Jaegle S, 2001, J CELL SCI, V114, P2085
   Srivastava RK, 2018, FRONT IMMUNOL, V9, DOI 10.3389/fimmu.2018.00657
   Stolzing A, 2008, MECH AGEING DEV, V129, P163, DOI 10.1016/j.mad.2007.12.002
   Suzuki T, 2018, NUTRIENTS, V10, DOI 10.3390/nu10030272
   Takada I, 2007, NAT CELL BIOL, V9, P1273, DOI 10.1038/ncb1647
   Takeuchi R, 2019, PLOS ONE, V14, DOI 10.1371/journal.pone.0225472
   Tan SHS, 2020, MATER TODAY BIO, V7, DOI 10.1016/j.mtbio.2020.100067
   Théry C, 2018, J EXTRACELL VESICLES, V7, DOI 10.1080/20013078.2018.1535750
   Tirino V, 2011, STEM CELL REV REP, V7, P608, DOI 10.1007/s12015-011-9235-9
   Toh WS, 2018, CYTOTHERAPY, V20, P1419, DOI 10.1016/j.jcyt.2018.09.008
   Tse WT, 2003, TRANSPLANTATION, V75, P389, DOI 10.1097/01.TP.0000045055.63901.A9
   Tzameli I, 2004, J BIOL CHEM, V279, P36093, DOI 10.1074/jbc.M405346200
   Uccelli A, 2008, NAT REV IMMUNOL, V8, P726, DOI 10.1038/nri2395
   Wafer R, 2017, FRONT ENDOCRINOL, V8, DOI 10.3389/fendo.2017.00102
   Wang DD, 2014, ARTHRITIS RES THER, V16, DOI 10.1186/ar4520
   WANG EA, 1993, GROWTH FACTORS, V9, P57, DOI 10.3109/08977199308991582
   Wang JH, 2015, MOL MED REP, V12, P1810, DOI 10.3892/mmr.2015.3567
   Wang Z, 2006, TISSUE ENG, V12, P1753, DOI 10.1089/ten.2006.12.1753
   Whitford W, 2019, FUTURE MED CHEM, V11, P1225, DOI 10.4155/fmc-2018-0417
   Williams JA, 2000, J INTERF CYTOK RES, V20, P291, DOI 10.1089/107999000312423
   Wilson AJ, 2021, STEM CELL RES THER, V12, DOI 10.1186/s13287-021-02435-1
   Wong KL, 2020, ARTHROSCOPY, V36, P2215, DOI 10.1016/j.arthro.2020.03.031
   Xie Y, 2019, EUR REV MED PHARMACO, V23, P1214, DOI 10.26355/eurrev_201902_17014
   Xu T, 2020, J NANOBIOTECHNOL, V18, DOI 10.1186/s12951-020-00601-w
   Yang BC, 2020, BIOCHEM BIOPH RES CO, V524, P883, DOI 10.1016/j.bbrc.2020.02.001
   Yao Y, 2021, FRONT IMMUNOL, V12, DOI 10.3389/fimmu.2021.664871
   Yavropoulou Maria P, 2007, Hormones (Athens), V6, P279
   Ye XH, 2014, CYTOTHERAPY, V16, P1643, DOI 10.1016/j.jcyt.2014.07.009
   Yin K, 2019, BIOMARK RES, V7, DOI 10.1186/s40364-019-0159-x
   Yoshida CA, 2004, GENE DEV, V18, P952, DOI 10.1101/gad.1174704
   Yu B, 2014, INT J MOL SCI, V15, P4142, DOI 10.3390/ijms15034142
   Yuan ZY, 2016, CURR STEM CELL RES T, V11, P216, DOI 10.2174/1574888X10666150519093429
   Zhang B, 2014, STEM CELLS DEV, V23, P1233, DOI 10.1089/scd.2013.0479
   Zhang JY, 2016, STEM CELL RES THER, V7, DOI 10.1186/s13287-016-0391-3
   Zhang X, 2013, CHINESE MED J-PEKING, V126, P4758, DOI 10.3760/cma.j.issn.0366-6999.20120741
   Zhang X, 2011, J CELL BIOCHEM, V112, P1206, DOI 10.1002/jcb.23042
   Zhang XL, 2011, TISSUE ENG PT A, V17, P2497, DOI [10.1089/ten.tea.2010.0705, 10.1089/ten.TEA.2010.0705]
   Zhang YT, 2019, CELL PROLIFERAT, V52, DOI 10.1111/cpr.12570
   Zhao P, 2018, EUR REV MED PHARMACO, V22, P3962, DOI 10.26355/eurrev_201806_15280
   Zhou J, 2019, EUR REV MED PHARMACO, V23, P4954, DOI 10.26355/eurrev_201906_18086
NR 212
TC 16
Z9 21
U1 1
U2 27
PU PERGAMON-ELSEVIER SCIENCE LTD
PI OXFORD
PA THE BOULEVARD, LANGFORD LANE, KIDLINGTON, OXFORD OX5 1GB, ENGLAND
SN 0024-3205
EI 1879-0631
J9 LIFE SCI
JI Life Sci.
PD OCT 1
PY 2022
VL 306
AR 120717
DI 10.1016/j.lfs.2022.120717
EA AUG 2022
PG 13
WC Medicine, Research & Experimental; Pharmacology & Pharmacy
WE Science Citation Index Expanded (SCI-EXPANDED)
SC Research & Experimental Medicine; Pharmacology & Pharmacy
GA 4X6OK
UT WOS:000860959200006
PM 35792178
DA 2026-02-11
ER

PT J
AU Gurung, S
   Wiffiams, S
   Deane, JA
   Werkmeister, JA
   Gargett, CE
AF Gurung, Shanti
   Wiffiams, Sarah
   Deane, James A.
   Werkmeister, Jerome A.
   Gargett, Caroline E.
TI The Transcriptome of Human Endometrial Mesenchymal Stem Cells Under
   TGFβR Inhibition Reveals Improved Potential for Cell-Based Therapies
SO FRONTIERS IN CELL AND DEVELOPMENTAL BIOLOGY
LA English
DT Article
DE human endometrial MSC; RNA-sequencing; TGF-beta R; culture expansion;
   angiogenesis; anti-fibrosis
ID LONG-TERM; PROSTAGLANDIN E-2; STROMAL CELLS; ANGIOGENESIS; EXPRESSION;
   EXOSOMES; CHEMOKINES; FIBROSIS; MARKERS
AB Mesenchymal stem/stromal cells (MSCs) are multipotent cells with favorable properties for cell therapies and regenerative medicine. Human endometrium harbors a small population of perivascular, clonogenic MSCs (eMSCs) identified by the SUSD2 marker. As for other MSCs, eMSCs require extensive in vitro expansion to generate clinically relevant numbers of cells, resulting in spontaneous differentiation, replicative senescence and cell death, decreasing therapeutic potency. We previously demonstrated that A83-01, a TGF-beta receptor inhibitor, maintained eMSC clonogenicity, promoted proliferation, prevented apoptosis and maintained MSC function in vitro. Here we compare the transcriptome of passaged eMSCs from six women cultured with and without A83-01 for 7 days. We identified 1206 differentially expressed genes (DEG) using a false discovery rate cut-off at 0.01 and fold change > 2. Significant enrichment of genes involved in anti-inflammatory responses, angiogenesis, cell migration and proliferation, and collagen fibril and extracellular matrix organization were revealed. TGF-beta, Wnt and Akt signaling pathways were decreased. Anti-fibrotic and anti-apoptotic genes were induced, and fibroblast proliferation and myofibroblast related genes were downregulated. We found increased MSC potency genes (TWIST1, TWIST2, JAG1, LIFR, and SLIT2) validating the enhanced potency of A83-01-treated eMSCs, and importantly no pluripotency gene expression. We also identified eMSCs' potential for secreting exosomes, possibly explaining their paracrine properties. Angiogenic and cytokine protein arrays confirmed the angiogenic, anti-fibrotic and immunomodulatory phenotype of A83-01-treated eMSCs, and increased angiogenic activity was functionally demonstrated in vitro. eMSCs culture expanded with A83-01 have enhanced clinically relevant properties, suggesting their potential for cell-therapies and regenerative medicine applications.
C1 [Gurung, Shanti; Deane, James A.; Werkmeister, Jerome A.; Gargett, Caroline E.] Hudson Inst Med Res, Ritchie Ctr, Melbourne, Vic, Australia.
   [Gurung, Shanti; Deane, James A.; Werkmeister, Jerome A.; Gargett, Caroline E.] Monash Univ, Dept Obstet & Gynaecol, Fac Med Nursing & Hlth Sci, Melbourne, Vic, Australia.
   [Wiffiams, Sarah] Monash Univ, Monash Bioinformat Platform, Melbourne, Vic, Australia.
C3 Hudson Institute of Medical Research; Monash University; Monash
   University
RP Gargett, CE (corresponding author), Hudson Inst Med Res, Ritchie Ctr, Melbourne, Vic, Australia.; Gargett, CE (corresponding author), Monash Univ, Dept Obstet & Gynaecol, Fac Med Nursing & Hlth Sci, Melbourne, Vic, Australia.
EM caroline.gargett@hudson.org.au
RI Gargett, Caroline/Q-7911-2019; Gurung, Shanti/ABK-4000-2022; Deane,
   James/G-3592-2011
OI Deane, James/0000-0001-8409-0303; Willia, Sarah/0000-0002-9026-0601;
   Werkmeister, Jerome/0000-0003-3259-0685
FU National Health and Medical Research Council (NHMRC) of Australia
   [1081944]; NHMRC fellowship [1042298]; Monash Graduate Scholarship;
   Victorian government's Operational Infrastructure Support Program;
   National Health and Medical Research Council of Australia [1081944]
   Funding Source: NHMRC; National Health and Medical Research Council
   (NHMRC) [1081944, 1042298] Funding Source: National Health and Medical
   Research Council (NHMRC)
FX This work was supported by National Health and Medical Research Council
   (NHMRC) of Australia project grant (1081944, CG and JW), an NHMRC
   fellowship (1042298, CG), a Monash Graduate Scholarship (SG), and the
   Victorian government's Operational Infrastructure Support Program.
CR Anders S, 2015, BIOINFORMATICS, V31, P166, DOI 10.1093/bioinformatics/btu638
   Aslam M, 2009, AM J RESP CRIT CARE, V180, P1122, DOI 10.1164/rccm.200902-0242OC
   Bachmann MF, 2006, NAT REV IMMUNOL, V6, P159, DOI 10.1038/nri1776
   Barragan F, 2016, BIOL REPROD, V94, DOI 10.1095/biolreprod.115.136010
   Bian SY, 2014, J MOL MED, V92, P387, DOI 10.1007/s00109-013-1110-5
   Bianco P, 2013, NAT MED, V19, P35, DOI 10.1038/nm.3028
   Blázquez R, 2018, PLOS ONE, V13, DOI 10.1371/journal.pone.0196080
   BUSSOLINO F, 1992, J CELL BIOL, V119, P629, DOI 10.1083/jcb.119.3.629
   Cavaillon JM, 2001, CELL MOL BIOL, V47, P695
   Chen GC, 2014, CELL TISSUE BANK, V15, P513, DOI 10.1007/s10561-014-9420-6
   Chen WJ, 2010, J MOL CELL BIOL, V2, P30, DOI 10.1093/jmcb/mjp004
   Choi YS, 2009, BLOOD, V114, P3117, DOI 10.1182/blood-2009-02-203372
   Colombo M, 2014, ANNU REV CELL DEV BI, V30, P255, DOI 10.1146/annurev-cellbio-101512-122326
   Crisan M, 2008, CELL STEM CELL, V3, P301, DOI 10.1016/j.stem.2008.07.003
   Dackor RT, 2011, AM J PHYSIOL-LUNG C, V301, pL645, DOI 10.1152/ajplung.00176.2011
   Darzi S, 2018, SCI REP-UK, V8, DOI 10.1038/s41598-018-24919-6
   DelaRosa O, 2012, FRONT IMMUNOL, V3, DOI 10.3389/fimmu.2012.00182
   Ding DC, 2016, CELL TRANSPLANT, V25, P217, DOI 10.3727/096368915X688182
   Dobin A, 2013, BIOINFORMATICS, V29, P15, DOI 10.1093/bioinformatics/bts635
   Dufourcq P, 2008, STEM CELLS, V26, P2991, DOI 10.1634/stemcells.2008-0372
   Gargett CE, 2016, BIOL REPROD, V94, DOI 10.1095/biolreprod.116.141325
   Gurung S, 2018, STEM CELLS DEV, V27, P35, DOI 10.1089/scd.2017.0177
   Gurung S, 2015, SCI REP-UK, V5, DOI 10.1038/srep15042
   Gurung S, 2015, SEMIN REPROD MED, V33, P326, DOI 10.1055/s-0035-1558405
   Hu XY, 2015, STEM CELLS, V33, P1850, DOI 10.1002/stem.1995
   Huang DW, 2009, NAT PROTOC, V4, P44, DOI 10.1038/nprot.2008.211
   Jabbour HN, 2006, ENDOCR REV, V27, P17, DOI 10.1210/er.2004-0021
   Jones RL, 2006, REPRODUCTION, V132, P217, DOI 10.1530/rep.1.01076
   Kolev M, 2014, NAT REV IMMUNOL, V14, P811, DOI 10.1038/nri3761
   Kunter U, 2006, J AM SOC NEPHROL, V17, P2202, DOI 10.1681/ASN.2005080815
   Law CW, 2014, GENOME BIOL, V15, DOI 10.1186/gb-2014-15-2-r29
   Le Blanc K, 2015, IMMUNOL LETT, V168, P140, DOI 10.1016/j.imlet.2015.05.004
   Li H, 2009, BIOINFORMATICS, V25, P1754, DOI [10.1093/bioinformatics/btp698, 10.1093/bioinformatics/btp324]
   Lv FJ, 2014, STEM CELLS, V32, P1408, DOI 10.1002/stem.1681
   Marie JC, 2005, J EXP MED, V201, P1061, DOI 10.1084/jem.20042276
   Massagué J, 2012, NAT REV MOL CELL BIO, V13, P616, DOI 10.1038/nrm3434
   Masuda H, 2012, CELL TRANSPLANT, V21, P2201, DOI 10.3727/096368911X637362
   Moll G, 2012, STEM CELLS, V30, P1565, DOI 10.1002/stem.1111
   Nightingale H, 2012, STEM CELLS DEV, V21, P2026, DOI 10.1089/scd.2011.0516
   Park WS, 2018, PEDIATR RES, V83, P214, DOI 10.1038/pr.2017.249
   Phinney DG, 2017, STEM CELLS, V35, P851, DOI 10.1002/stem.2575
   Pierro M, 2013, THORAX, V68, P475, DOI 10.1136/thoraxjnl-2012-202323
   Rajaraman G, 2013, TISSUE ENG PART C-ME, V19, DOI 10.1089/ten.tec.2011.0718
   Rashedi I, 2017, STEM CELLS, V35, P265, DOI 10.1002/stem.2485
   Ren GW, 2008, CELL STEM CELL, V2, P141, DOI 10.1016/j.stem.2007.11.014
   Ritchie ME, 2015, NUCLEIC ACIDS RES, V43, DOI 10.1093/nar/gkv007
   Rosland GV, 2009, CANCER RES, V69, P5331, DOI 10.1158/0008-5472.CAN-08-4630
   Samsonraj RM, 2015, STEM CELLS, V33, P1878, DOI 10.1002/stem.1982
   Schippers M, 2017, J PHARMACOL EXP THER, V363, P126, DOI 10.1124/jpet.117.241646
   Schwab KE, 2007, HUM REPROD, V22, P2903, DOI 10.1093/humrep/dem265
   Simpson RJ, 2012, J EXTRACELL VESICLES, V1, DOI 10.3402/jev.v1i0.18374
   Stumm CL, 2011, AM J PHYSIOL-LUNG C, V301, pL636, DOI 10.1152/ajplung.00158.2011
   Teng XM, 2015, CELL PHYSIOL BIOCHEM, V37, P2415, DOI 10.1159/000438594
   Tolar J, 2010, STEM CELLS, V28, P1446, DOI 10.1002/stem.459
   Turinetto V, 2016, INT J MOL SCI, V17, DOI 10.3390/ijms17071164
   Ulrich D, 2014, TISSUE ENG PT A, V20, P785, DOI 10.1089/ten.TEA.2013.0170
   von Bahr L, 2012, BIOL BLOOD MARROW TR, V18, P557, DOI 10.1016/j.bbmt.2011.07.023
   Walker NM, 2012, AM J RESP CRIT CARE, V185, P77, DOI 10.1164/rccm.201105-0834OC
   Wang K, 2017, STEM CELL TRANSL MED, V6, P209, DOI 10.5966/sctm.2015-0386
   Wang Y, 2014, NAT IMMUNOL, V15, P1009, DOI 10.1038/ni.3002
NR 60
TC 34
Z9 36
U1 0
U2 2
PU FRONTIERS MEDIA SA
PI LAUSANNE
PA AVENUE DU TRIBUNAL FEDERAL 34, LAUSANNE, CH-1015, SWITZERLAND
SN 2296-634X
J9 FRONT CELL DEV BIOL
JI Front. Cell. Dev. Biol.
PD DEC 4
PY 2018
VL 6
AR 164
DI 10.3389/fcell.2018.00164
PG 15
WC Cell Biology; Developmental Biology
WE Science Citation Index Expanded (SCI-EXPANDED)
SC Cell Biology; Developmental Biology
GA HH0VN
UT WOS:000455438100001
PM 30564575
OA Green Submitted, gold
DA 2026-02-11
ER

PT J
AU Ye, JJ
   Sun, XD
   Jiang, Q
   Gui, JJ
   Feng, SL
   Qin, BQ
   Xie, LX
   Guo, A
   Dong, JJ
   Sang, M
AF Ye, Junjie
   Sun, Xiaodong
   Jiang, Qi
   Gui, Jianjun
   Feng, Shenglan
   Qin, Bingqing
   Xie, Lixia
   Guo, Ai
   Dong, Jinju
   Sang, Ming
TI Umbilical cord blood-derived exosomes attenuate dopaminergic neuron
   damage of Parkinson's disease mouse model
SO JOURNAL OF NANOBIOTECHNOLOGY
LA English
DT Article
DE Exosome; Umbilical cord blood; Parkinson's disease; Senescence;
   Neuroprotection; MAPK signaling pathway
ID CELL-DEATH; APOPTOSIS; ACTIVATION
AB BackgroundUmbilical cord blood (UCB) is a rich source of multifunctional stem cells characterized by low immunogenicity. Recent research in the fields of aging and regenerative medicine has revealed the potential of human umbilical cord blood-derived exosomes (UCB-Exos) in promoting wound healing, anti-aging, and regeneration. However, their role in neurodegenerative diseases, specifically Parkinson's disease (PD), remains unexplored. This study investigates the potential therapeutic effects and underlying mechanisms of UCB-Exos on PD.MethodsLarge extracellular vesicles (LEv), Exos, and soluble fractions (SF) of human UCB plasma were extracted to investigate their effects on motor dysfunction of the MPTP-induced PD mouse model and identify the key components that improve PD symptoms. UCB-Exos were administered by the caudal vein to prevent or treat the PD mouse model. The motor function and pathological markers were detected. Differentially expressed gene and KEGG enrichment pathways were screened by transcriptome sequence. MN9D and SH-SY5Y cells were cultured and evaluated for cell viability, oxidative stress, cell cycle, and aging-related indexes by qRT-PCR, western blot, immunofluorescence, and flow cytometry. The protein expression level of the MAPK p38 and ERK1/2 signaling pathway was detected by western blot.ResultsWe observed that LEv, Exos, and SF all exhibited potential in ameliorating motor dysfunction in MPTP-induced PD model mice, with UCB-Exos demonstrating the most significant effect. UCB-Exos showed comparable efficacy in preventing and treating motor dysfunction, cognitive decline, and substantia nigra pathological damage in PD mice. Further investigations revealed that UCB-Exos could potentially alleviate oxidative damage, aging and degeneration, and energy metabolism disorders in neurons. Transcriptome sequencing results corroborated that genes differentially expressed due to UCB-Exos were primarily enriched in the neuroactive ligand-receptor interaction, Dopaminergic synapse, and MAPK signaling pathway. We also observed that UCB-Exos significantly inhibited the hyperphosphorylation of the MAPK p38 and ERK1/2 signaling pathways both in vitro and in vivo.ConclusionsOur study provides a comprehensive evaluation of UCB-Exos on the neuroprotective effects and suggests that inhibition of hyperphosphorylation of MAPK p38 and ERK 1/2 signaling pathways by regulating transcription levels of HspB1 and Ppef2 may be the key mechanism for UCB-Exos to improve PD-related pathological features.
C1 [Ye, Junjie; Sun, Xiaodong; Jiang, Qi; Gui, Jianjun; Feng, Shenglan; Qin, Bingqing; Xie, Lixia; Guo, Ai; Dong, Jinju; Sang, Ming] Hubei Univ Med, Xiangyang 1 Peoples Hosp No, Hubei Prov Clin Res Ctr Parkinsons Dis, Res Ctr Translat Med,Dept Anesthesiol,Dept Obstet,, 15 Jiefang Rd, Xiangyang 441000, Peoples R China.
   [Ye, Junjie] Wuhan Asia Heart Hosp, Clin Lab, Wuhan 430022, Peoples R China.
   [Sun, Xiaodong; Sang, Ming] Hubei Univ Med, Taihe Hosp, Hubei Prov Clin Res Ctr Umbil Cord Blood Hematopoi, Shiyan 442000, Hubei, Peoples R China.
C3 Hubei University of Medicine; Hubei University of Medicine
RP Dong, JJ; Sang, M (corresponding author), Hubei Univ Med, Xiangyang 1 Peoples Hosp No, Hubei Prov Clin Res Ctr Parkinsons Dis, Res Ctr Translat Med,Dept Anesthesiol,Dept Obstet,, 15 Jiefang Rd, Xiangyang 441000, Peoples R China.; Sang, M (corresponding author), Hubei Univ Med, Taihe Hosp, Hubei Prov Clin Res Ctr Umbil Cord Blood Hematopoi, Shiyan 442000, Hubei, Peoples R China.
EM 1746619829@qq.com; smxd2000@126.com
RI Sang, Ming/AAE-2187-2022; Ye, Junjie/JXY-2021-2024
OI Sang, Ming/0000-0003-2322-0674; 
FU Innovative research program for graduates of Hubei University of
   Medicine
FX The authors acknowledge the assistance and help provided by Meiwei
   Cloud, a free online platform for data analysis, for the analysis of
   transcriptome data in this study (https://cloud.metware.cn).
CR Allan LE, 2010, CURR OPIN NEUROL, V23, P426, DOI 10.1097/WCO.0b013e32833b1f62
   Anel A, 2019, CELLS-BASEL, V8, DOI 10.3390/cells8020154
   Arrigo AP, 2017, CELL STRESS CHAPERON, V22, P517, DOI 10.1007/s12192-017-0765-1
   Bonafede R, 2016, EXP CELL RES, V340, P150, DOI 10.1016/j.yexcr.2015.12.009
   Cagnol S, 2010, FEBS J, V277, P2, DOI 10.1111/j.1742-4658.2009.07366.x
   Cai Z, 2022, PEERJ, V10, DOI 10.7717/peerj.13775
   Castellano JM, 2017, NATURE, V544, P488, DOI 10.1038/nature22067
   Chen L, 2009, INT J BIOCHEM CELL B, V41, P1284, DOI 10.1016/j.biocel.2008.10.029
   Chen WZ, 2019, ACS CHEM NEUROSCI, V10, P839, DOI 10.1021/acschemneuro.8b00389
   de Mera-Rodríguez JA, 2023, HISTOL HISTOPATHOL, V38, P493, DOI 10.14670/HH-18-549
   Engeland K, 2022, CELL DEATH DIFFER, V29, P946, DOI 10.1038/s41418-022-00988-z
   'Episcopo Francesca L, 2013, Curr Aging Sci, V6, P45
   Falcicchia C, 2020, INT J MOL SCI, V21, DOI 10.3390/ijms21165624
   García-Flores N, 2023, CANCERS, V15, DOI 10.3390/cancers15030861
   Gore E, 2022, ANTIOXID REDOX SIGN, V37, P370, DOI 10.1089/ars.2021.0137
   Gupta D, 2021, ADV DRUG DELIVER REV, V178, DOI 10.1016/j.addr.2021.113961
   Gurung S, 2021, CELL COMMUN SIGNAL, V19, DOI 10.1186/s12964-021-00730-1
   He JG, 2021, BIOL PSYCHIAT, V89, P615, DOI 10.1016/j.biopsych.2020.09.003
   Höglinger GU, 2007, P NATL ACAD SCI USA, V104, P3585, DOI 10.1073/pnas.0611671104
   Hoffman L, 2017, MOL BIOL CELL, V28, P2661, DOI 10.1091/mbc.E17-02-0087
   Hou YJ, 2019, NAT REV NEUROL, V15, P565, DOI 10.1038/s41582-019-0244-7
   Hu Y, 2019, METABOLISM, V95, P93, DOI 10.1016/j.metabol.2019.01.009
   Hu Y, 2018, THERANOSTICS, V8, P169, DOI 10.7150/thno.21234
   Huang YJ, 2021, STEM CELL RES THER, V12, DOI 10.1186/s13287-021-02641-x
   Iba M, 2022, MOL NEURODEGENER, V17, DOI 10.1186/s13024-022-00564-6
   Khacho M, 2019, NAT REV NEUROSCI, V20, P34, DOI 10.1038/s41583-018-0091-3
   Kim MS, 2025, INT J STEM CELLS, V18, P21, DOI 10.15283/ijsc23169
   Kritsilis M, 2018, INT J MOL SCI, V19, DOI 10.3390/ijms19102937
   Kumari R, 2021, FRONT CELL DEV BIOL, V09, DOI 10.3389/fcell.2021.645593
   Kutuzov MA, 2010, INT J BIOCHEM CELL B, V42, P1816, DOI 10.1016/j.biocel.2010.07.014
   Li S, 2021, CELL PROLIFERAT, V54, DOI 10.1111/cpr.13093
   Liu Y, 2020, J NEUROINFLAMM, V17, DOI 10.1186/s12974-020-02023-9
   Mathieu M, 2019, NAT CELL BIOL, V21, P9, DOI 10.1038/s41556-018-0250-9
   Mirzaei H, 2022, CELL MOL NEUROBIOL, V42, P2449, DOI 10.1007/s10571-021-01128-w
   Müller-Nedebock AC, 2019, NEUROCHEM INT, V129, DOI 10.1016/j.neuint.2019.104495
   Nasser MI, 2021, BIOMED PHARMACOTHER, V143, DOI 10.1016/j.biopha.2021.112118
   Negredo PN, 2020, CELL STEM CELL, V27, P202, DOI 10.1016/j.stem.2020.07.002
   Ou Y, 2024, STEM CELLS INT, V2024, DOI 10.1155/2024/4775285
   Parmar M, 2020, NAT REV NEUROSCI, V21, P103, DOI 10.1038/s41583-019-0257-7
   Qi SG, 2021, MOVEMENT DISORD, V36, P2940, DOI 10.1002/mds.28762
   Ratih K, 2023, INT J BIOL MACROMOL, V226, P90, DOI 10.1016/j.ijbiomac.2022.12.030
   Rodrigues SC, 2021, MEMBRANES-BASEL, V11, DOI 10.3390/membranes11090647
   Sahu A, 2021, NATURE AGING, V1, P1148, DOI 10.1038/s43587-021-00143-2
   Sano T, 2022, FRONT NEUROL, V13, DOI 10.3389/fneur.2022.1062134
   Schaffner SL, 2022, HUM MOL GENET, V31, P3694, DOI 10.1093/hmg/ddac104
   Seo K, 2023, PLOS ONE, V18, DOI 10.1371/journal.pone.0281987
   Simon DK, 2020, CLIN GERIATR MED, V36, P1, DOI 10.1016/j.cger.2019.08.002
   Suthprasertporn N, 2022, DRUG CHEM TOXICOL, V45, P44, DOI 10.1080/01480545.2019.1658768
   Sveinbjornsdottir S, 2016, J NEUROCHEM, V139, P318, DOI 10.1111/jnc.13691
   Tang XL, 2024, COLLOID SURFACE B, V239, DOI 10.1016/j.colsurfb.2024.113938
   Tobin MK, 2019, CELL STEM CELL, V24, P974, DOI 10.1016/j.stem.2019.05.003
   Tolleson C, 2012, CNS NEUROL DISORD-DR, V11, P381, DOI 10.2174/187152712800792794
   Verma DK, 2021, CELLS-BASEL, V10, DOI 10.3390/cells10071694
   Wang HC, 2014, J MOL NEUROSCI, V53, P31, DOI 10.1007/s12031-013-0185-3
   Wang M, 2009, IMMUNOLOGY, V126, P220, DOI 10.1111/j.1365-2567.2008.02891.x
   Wang WP, 2002, MOL CELL BIOL, V22, P3389, DOI 10.1128/MCB.22.10.3389-3403.2002
   Weekley CM, 2014, J BIOL INORG CHEM, V19, P813, DOI 10.1007/s00775-014-1113-x
   Xu XH, 2021, NANO LETT, V21, P8151, DOI 10.1021/acs.nanolett.1c02530
   Yan Shan-Shan, 2023, Ibrain, V9, P214, DOI [10.1002/ibra.12095, 10.1002/ibra.12095]
   Yi ZM, 2018, THER CLIN RISK MANAG, V14, P709, DOI 10.2147/TCRM.S163190
   Zhang J, 2022, EXP NEUROL, V347, DOI 10.1016/j.expneurol.2021.113895
   Zhang SP, 2018, BIOMATERIALS, V156, P16, DOI 10.1016/j.biomaterials.2017.11.028
   Zhong XQ, 2023, CTS-CLIN TRANSL SCI, V16, P966, DOI 10.1111/cts.13502
NR 63
TC 11
Z9 12
U1 5
U2 17
PU BMC
PI LONDON
PA CAMPUS, 4 CRINAN ST, LONDON N1 9XW, ENGLAND
EI 1477-3155
J9 J NANOBIOTECHNOL
JI J. Nanobiotechnol.
PD SEP 14
PY 2024
VL 22
IS 1
AR 567
DI 10.1186/s12951-024-02773-1
PG 19
WC Biotechnology & Applied Microbiology; Nanoscience & Nanotechnology
WE Science Citation Index Expanded (SCI-EXPANDED)
SC Biotechnology & Applied Microbiology; Science & Technology - Other
   Topics
GA F8G8B
UT WOS:001312143900001
PM 39277761
OA Green Submitted, gold
DA 2026-02-11
ER

PT J
AU Yao, PP
   Zhou, LP
   Zhu, LJ
   Zhou, BJ
   Yu, Q
AF Yao, Panpan
   Zhou, Liping
   Zhu, Lujie
   Zhou, Binjie
   Yu, Qin
TI Mesenchymal Stem Cells: A Potential Therapeutic Strategy for
   Neurodegenerative Diseases
SO EUROPEAN NEUROLOGY
LA English
DT Review
DE Mesenchymal stem cells; Neurodegenerative diseases; Mechanism; Clinical
   treatment
ID ALZHEIMERS-DISEASE; STROMAL CELLS; IMMUNOSUPPRESSIVE DRUGS;
   TRANSPLANTATION; MICROGLIA; EXOSOMES; MODEL; RAT
AB Neurodegenerative disease is a kind of chronic, progressive nervous system disease characterized by neuron degeneration or apoptosis. Current treatments cannot prevent the development of the disease. Possible alternative treatments include cell therapy, especially with the use of mesenchymal stem cells (MSCs). MSCs are pluripotent stem cells with capacities for self-renewal and multidirectional differentiation. MSCs may serve as a reliable source of neural cells for potential cell replacement therapy or regenerative medicine treatment. Here, we summarized the therapeutic mechanisms of MSCs and how they can contribute to the development of treatments for neurodegenerative diseases.
C1 [Yao, Panpan; Zhou, Liping; Zhu, Lujie; Zhou, Binjie; Yu, Qin] Zhejiang Chinese Med Univ, Coll Life Sci, 548 Binwen Rd, Hangzhou 310053, Zhejiang, Peoples R China.
C3 Zhejiang Chinese Medical University
RP Yu, Q (corresponding author), Zhejiang Chinese Med Univ, Coll Life Sci, 548 Binwen Rd, Hangzhou 310053, Zhejiang, Peoples R China.
EM qinyu3587@126.com
FU National Natural Science Foundation of China [31570994]; Natural Science
   Foundation of Zhejiang Province [LY15C100001]
FX This work was financially supported by the National Natural Science
   Foundation of China (grant number 31570994) and the Natural Science
   Foundation of Zhejiang Province (grant number LY15C100001).
CR Aisen PS, 2017, ALZHEIMERS RES THER, V9, DOI 10.1186/s13195-017-0283-5
   Belema-Bedada F, 2008, CELL STEM CELL, V2, P566, DOI 10.1016/j.stem.2008.03.003
   Berchtold NC, 1998, NEUROBIOL AGING, V19, P173, DOI 10.1016/S0197-4580(98)00052-9
   Blasco H, 2014, CURR MED CHEM, V21, P3551, DOI 10.2174/0929867321666140916120118
   Bonafede R, 2016, EXP CELL RES, V340, P150, DOI 10.1016/j.yexcr.2015.12.009
   Chamberlain J, 2007, HEPATOLOGY, V46, P1935, DOI 10.1002/hep.21899
   Chang YH, 2018, CELL TRANSPLANT, V27, P349, DOI 10.1177/0963689717723636
   Choi JR, 2018, J CELL PHYSIOL, V233, P1913, DOI 10.1002/jcp.26018
   Chopp M, 2000, NEUROREPORT, V11, P3001, DOI 10.1097/00001756-200009110-00035
   Cleveland DW, 2001, NAT REV NEUROSCI, V2, P806, DOI 10.1038/35097565
   Cova L, 2010, BRAIN RES, V1311, P12, DOI 10.1016/j.brainres.2009.11.041
   Dazzi F, 2011, BEST PRACT RES CL HA, V24, P49, DOI 10.1016/j.beha.2011.01.002
   Dezawa M, 2004, J CLIN INVEST, V113, P1701, DOI 10.1172/JCI200420935
   Eggenhofer E, 2011, TRANSPL IMMUNOL, V25, P141, DOI 10.1016/j.trim.2011.06.002
   Farahzadi R, 2020, ACS CHEM NEUROSCI, V11, P1424, DOI 10.1021/acschemneuro.0c00052
   Fatimah SS, 2013, MICROVASC RES, V86, P21, DOI 10.1016/j.mvr.2012.12.004
   Ferrero I, 2008, CELL TRANSPLANT, V17, P255, DOI 10.3727/096368908784153940
   Galipeau J, 2018, CELL STEM CELL, V22, P824, DOI 10.1016/j.stem.2018.05.004
   Ge LT, 2016, STEM CELLS INT, V2016, DOI 10.1155/2016/1243659
   Gronthos S, 2003, J CELL SCI, V116, P1827, DOI 10.1242/jcs.00369
   Guescini M, 2010, J NEURAL TRANSM, V117, P1, DOI 10.1007/s00702-009-0288-8
   Hajkova M, 2017, J TISSUE ENG REGEN M, V11, P1456, DOI 10.1002/term.2044
   Hajkova M, 2017, STEM CELL REV REP, V13, P104, DOI 10.1007/s12015-016-9703-3
   Hoban DB, 2015, NEUROSCIENCE, V303, P402, DOI 10.1016/j.neuroscience.2015.07.014
   Jiao HL, 2016, ONCOL LETT, V12, P1877, DOI 10.3892/ol.2016.4857
   Kabat M, 2020, STEM CELL TRANSL MED, V9, P17, DOI 10.1002/sctm.19-0202
   Karp JM, 2009, CELL STEM CELL, V4, P206, DOI 10.1016/j.stem.2009.02.001
   Lang AE, 1998, NEW ENGL J MED, V339, P1130, DOI 10.1056/NEJM199810153391607
   Lee JK, 2009, NEUROSCI LETT, V450, P136, DOI 10.1016/j.neulet.2008.11.059
   Lee M, 2016, BIOCHEM BIOPH RES CO, V479, P434, DOI 10.1016/j.bbrc.2016.09.069
   Liu W, 2019, J NEUROTRAUM, V36, P469, DOI 10.1089/neu.2018.5835
   Ma T, 2013, CELL TRANSPLANT, V22, pS113, DOI 10.3727/096368913X672181
   Mazzini L, 2016, EXPERT OPIN BIOL TH, V16, P187, DOI 10.1517/14712598.2016.1116516
   Mehdipour F, 2018, CELL BIOL INT, V42, P1658, DOI 10.1002/cbin.11062
   Mostafavi H, 2019, BIOLOGICALS, V61, P61, DOI 10.1016/j.biologicals.2019.06.006
   Mundra V, 2013, MOL PHARMACEUT, V10, P77, DOI 10.1021/mp3005148
   Nasello M, 2018, REJUV RES, V21, P123, DOI 10.1089/rej.2017.1946
   Omori Y, 2008, BRAIN RES, V1236, P30, DOI 10.1016/j.brainres.2008.07.116
   Park D, 2013, J NEUROSCI RES, V91, P660, DOI 10.1002/jnr.23182
   Park HJ, 2016, ACTA NEUROPATHOL, V132, P685, DOI 10.1007/s00401-016-1605-6
   Pegtel DM, 2014, PHILOS T R SOC B, V369, DOI 10.1098/rstb.2013.0516
   Petrou P, 2016, JAMA NEUROL, V73, P337, DOI 10.1001/jamaneurol.2015.4321
   Rajabzadeh Nassim, 2019, Stem Cell Investig, V6, P19, DOI [10.21037/sci.2019.06.04, 10.21037/sci.2019.06.04]
   Rasmusson I, 2003, TRANSPLANTATION, V76, P1208, DOI 10.1097/01.TP.0000082540.43730.80
   Reza-Zaldivar EE, 2019, NEURAL REGEN RES, V14, P1626, DOI 10.4103/1673-5374.255978
   Saito T, 2002, ANN THORAC SURG, V74, P19, DOI 10.1016/S0003-4975(02)03591-9
   Skotland T, 2017, PROG LIPID RES, V66, P30, DOI 10.1016/j.plipres.2017.03.001
   Song YX, 2012, NEURAL REGEN RES, V7, P2681, DOI 10.3969/j.issn.1673-5374.2012.34.005
   Sotiropoulou PA, 2006, STEM CELLS, V24, P74, DOI 10.1634/stemcells.2004-0359
   Sulzer D, 2017, NATURE, V546, P656, DOI 10.1038/nature22815
   Venkataramana NK, 2010, TRANSL RES, V155, P62, DOI 10.1016/j.trsl.2009.07.006
   Williams C, 2014, CELL RES, V24, P766, DOI 10.1038/cr.2014.44
   Woodbury D, 2000, J NEUROSCI RES, V61, P364, DOI 10.1002/1097-4547(20000815)61:4<364::AID-JNR2>3.3.CO;2-3
   Wu CC, 2017, MOL NEUROBIOL, V54, P6198, DOI 10.1007/s12035-016-0122-x
   Wu HY, 2010, J NEUROSCI, V30, P2636, DOI 10.1523/JNEUROSCI.4456-09.2010
   Yin JQ, 2019, NAT BIOMED ENG, V3, P90, DOI 10.1038/s41551-018-0325-8
   Yun HM, 2013, CELL DEATH DIS, V4, DOI 10.1038/cddis.2013.490
NR 57
TC 63
Z9 68
U1 2
U2 40
PU KARGER
PI BASEL
PA ALLSCHWILERSTRASSE 10, CH-4009 BASEL, SWITZERLAND
SN 0014-3022
EI 1421-9913
J9 EUR NEUROL
JI Eur. Neurol.
PD AUG
PY 2020
VL 83
IS 3
BP 235
EP 241
DI 10.1159/000509268
PG 7
WC Clinical Neurology; Neurosciences
WE Science Citation Index Expanded (SCI-EXPANDED)
SC Neurosciences & Neurology
GA PH4YA
UT WOS:000600418900001
PM 32690856
DA 2026-02-11
ER

PT J
AU Muzychenko, PF
   Minchenko, ZM
   Havrylenko, TI
   Cherniak, VA
   Demidov, SV
   Ryzhkova, NO
   Pidhaina, OA
AF Muzychenko, P. F.
   Minchenko, Zh M.
   Havrylenko, T., I
   Cherniak, V. A.
   Demidov, S., V
   Ryzhkova, N. O.
   Pidhaina, O. A.
TI The role of exosomes in the mechanisms of inflammation development in
   patients with cardiovascular pathology and the contribution to
   therapeutic potential of stem cells
SO ZAPOROZHYE MEDICAL JOURNAL
LA Ukrainian
DT Review
DE exosomes; inflammation; cardiovascular diseases; stem cells
ID MICRORNAS; DIFFERENTIATION; BIOMARKER; GLIOMA
AB The aim - based on the analysis of the scientific literature focused on understanding the role of exosomes in the mechanisms of inflammation development and application of stem cells for cellular therapy in different pathological conditions, to identify and substantiate the prospects of using the exosomes as prognostic markers of a disease progression and application of their therapeutic potential in cardiovascular pathology.
   Global trends in the study of stem cells of different origins from the perspective of morphofunctional, molecular-genetic, cytogenetic, immunogenetic and cytological characteristics contribute significantly the development of regenerative medicine in the context of developing new methodological solutions for the use of stem cells and their components, particularly exosomes, for cell therapy of various pathological conditions. Studies show the indirect effect of exosomes on the immune response activation, coordination of cellular senescence processes and antigen presentation. There are also evidence of their impact on the structural and functional restoration of affected organs and blood vessels.
   The application potential of exosomes in practical medicine, particularly in the area of new approaches development to synthesize the newer biopharmaceuticals and as markers of multifactorial pathology course in conjunction with studies on the mechanisms of exosome involvement into immune processes is discussed.
   The study on the exosome-mediated mechanisms of inflammation in atherosclerosis is relevant, given the fact that their main physiological role is to implement the link between immunocompetent cells.
   Conclusions. Improving knowledge of the molecular biological mechanisms of the exosome influence on immunological processes in patients with cardiovascular pathology allows to expand the range of diagnostic and prognostic criteria for the formation of immuno-inflammatory reactions and endothelial dysfunction and to outline ways to personify the choice of therapeutic programs, which, in turn, can open approaches to develop fundamentally newer pharmaceuticals.
C1 [Muzychenko, P. F.] Bogomolets Natl Med Univ, Dept Operat Surg & Topog Anat, Kiev, Ukraine.
   [Minchenko, Zh M.] NAMS Ukraine, SI Natl Res Ctr Radiat Med, Lab Immunogenet, Kiev, Ukraine.
   [Havrylenko, T., I; Ryzhkova, N. O.; Pidhaina, O. A.] SI Natl Sci Ctr, Inst Cardiol, Dept Immunol & Biochem, Kiev, Ukraine.
   [Cherniak, V. A.] Taras Shevchenko Natl Univ, Univ Clin, Kiev, Ukraine.
   [Demidov, S., V] Taras Shevchenko Natl Univ, Dept Gen & Med Genet, Kiev, Ukraine.
C3 Bogomolets National Medical University; National Academy of Medical
   Sciences of Ukraine; National Research Center for Radiation Medicine,
   Hematology & Oncology of the National Academy of Medical Sciences of
   Ukraine; National Academy of Medical Sciences of Ukraine; National
   Scientific Center M.D. Strazhesko Institute of Cardiology of the
   National Academy of Medical Sciences of Ukraine; Ministry of Education &
   Science of Ukraine; Taras Shevchenko National University of Kyiv;
   Ministry of Education & Science of Ukraine; Taras Shevchenko National
   University of Kyiv
RP Muzychenko, PF (corresponding author), Bogomolets Natl Med Univ, Dept Operat Surg & Topog Anat, Kiev, Ukraine.
EM metost@ukr.net
RI Muzychenko, Petro/GPK-0614-2022
OI Pidgaina, Olena/0000-0003-2388-3275; Музыченко, Петр/0000-0001-7876-106X
CR Badierah RA, 2021, J BIOMOL STRUCT DYN, V39, P3034, DOI 10.1080/07391102.2020.1756409
   Baklaushev VP, 2015, DRUG DELIV, V22, P276, DOI 10.3109/10717544.2013.876460
   Barnes BJ, 2020, FRONT IMMUNOL, V11, DOI 10.3389/fimmu.2020.01040
   Bazyka D., 2016, 30 YEARS EXPERIENCE, P190
   Black LVC, 2016, IMMUNOL CELL BIOL, V94, P430, DOI 10.1038/icb.2015.111
   Brown RAM, 2020, FRONT ONCOL, V10, DOI 10.3389/fonc.2020.00476
   Butts JC, 2017, P NATL ACAD SCI USA, V114, P4969, DOI 10.1073/pnas.1608254114
   Chalasani A, 2017, METHODS MOL BIOL, V1574, P215, DOI 10.1007/978-1-4939-6850-3_16
   Chistiakov DA, 2016, INT J MOL SCI, V17, DOI 10.3390/ijms17010063
   Coleman BM, 2015, SEMIN CELL DEV BIOL, V40, P89, DOI 10.1016/j.semcdb.2015.02.007
   Cypryk W, 2018, FRONT IMMUNOL, V9, DOI 10.3389/fimmu.2018.02188
   D'Asti E, 2016, CELL MOL NEUROBIOL, V36, P383, DOI 10.1007/s10571-015-0296-1
   Desdín-Micó G, 2017, CELL ADHES MIGR, V11, P127, DOI 10.1080/19336918.2016.1251000
   El-Khoury V, 2016, SCI REP-UK, V6, DOI 10.1038/srep19529
   Federici C, 2020, FRONT IMMUNOL, V11, DOI 10.3389/fimmu.2020.00262
   Gao W, 2016, J CELL MOL MED, V20, P2318, DOI 10.1111/jcmm.12923
   Gomzikova MO, 2017, BIONANOSCIENCE, V7, P240, DOI 10.1007/s12668-016-0348-0
   Grabowska J, 2018, FRONT IMMUNOL, V9, DOI 10.3389/fimmu.2018.02472
   Hansson GK, 2015, J INTERN MED, V278, P483, DOI 10.1111/joim.12406
   Hartmann P, 2015, CELL MOL LIFE SCI, V72, P3253, DOI 10.1007/s00018-015-1925-z
   Higashimori H, 2016, J NEUROSCI, V36, P7079, DOI 10.1523/JNEUROSCI.1069-16.2016
   Hoefer IE, 2015, EUR HEART J, V36, P2635, DOI 10.1093/eurheartj/ehv236
   Hornung S, 2020, FRONT MOL NEUROSCI, V13, DOI 10.3389/fnmol.2020.00038
   Hu GW, 2015, STEM CELL RES THER, V6, DOI 10.1186/scrt546
   Jan AT, 2019, CELLS-BASEL, V8, DOI 10.3390/cells8020099
   Joyce DP, 2016, INT J CANCER, V139, P1443, DOI 10.1002/ijc.30179
   Khaitov R. M., 2017, Immunologiya, V38, P184, DOI 10.18821/0206-4952-2017-38-4-184-192
   Khomenko V, 2018, Cell and Organ Transplantology, V6, DOI [10.22494/cot.v6i2.85, 10.22494/cot.v6i2.85, DOI 10.22494/COT.V6I2.85]
   Khomenko V. I, 2018, IMUNOLOHIIA TA ALERH, P49
   Kovalenko V. N., 2015, ZH NAMN UKRAINY, V21, P170
   Kozlov VA, 2019, BYULLETEN SIB MED, V18, P7, DOI 10.20538/1682-0363-2019-1-7-17
   Kunze-Schumacher H, 2020, FRONT IMMUNOL, V11, DOI 10.3389/fimmu.2020.02185
   Liang B, 2020, BIOMED RES INT, V2020, DOI 10.1155/2020/7298687
   Libby P, 2016, J AM COLL CARDIOL, V67, P1091, DOI 10.1016/j.jacc.2015.12.048
   McKelvey Kelly J, 2015, J Circ Biomark, V4, P7, DOI 10.5772/61186
   Mel'nikov PA, 2017, B EXP BIOL MED+, V163, P114, DOI 10.1007/s10517-017-3750-x
   Nakata R, 2017, J EXTRACELL VESICLES, V6, DOI 10.1080/20013078.2017.1332941
   Nouraee N, 2015, FRONT GENET, V6, DOI 10.3389/fgene.2015.00232
   NSC « M.D. Strazhesko Institute of Cardiology NAMS of Ukraine Kyiv Ukraine, 2019, Fiziolohichnyĭ zhurnal, V65, P33, DOI 10.15407/fz65.05.033
   Patil M, 2019, FRONT CELL DEV BIOL, V7, DOI 10.3389/fcell.2019.00315
   Peng SP, 2016, MOL MED REP, V14, P623, DOI 10.3892/mmr.2016.5335
   Perez-Hernandez J, 2015, DIS MARKERS, V2015, DOI 10.1155/2015/613536
   Podgaynaya E., 2016, LABORATORNAYA DIAGNO, V5, P441
   Ren JH, 2016, BIOMATER SCI-UK, V4, P910, DOI 10.1039/c5bm00583c
   Rudenko A., 2017, LABORATORNAYA DIAGNO, V6, P418
   [Самойлова Е.М. Samoylova E.M.], 2017, [Гены и Клетки, Genes & Cells, Geny i Kletki], V12, P7, DOI [10.23868/201707024, 10.23868/201707024]
   Scalia F, 2019, BRAIN SCI, V9, DOI 10.3390/brainsci9110297
   Schmidt AH, 2020, INT J IMMUNOGENET, V47, P13, DOI 10.1111/iji.12471
   [Суханов Ю.В. Sukhanov Yu. V.], 2018, [Российский физиологический журнал им. И.М. Сеченова, Neuroscience and Behavioral Physiology - Sechenov Physiology Journal, Rossiiskii fiziologicheskii zhurnal im. I.M. Sechenova], V104, P18
   Swirski FK, 2016, MICROBIOL SPECTR, V4, DOI 10.1128/microbiolspec.MCHD-0026-2015
   Tang N, 2016, FASEB J, V30, P3097, DOI 10.1096/fj.201600368RR
   Teng XM, 2015, CELL PHYSIOL BIOCHEM, V37, P2415, DOI 10.1159/000438594
   Tiercy JM, 2016, HAEMATOLOGICA, V101, P680, DOI 10.3324/haematol.2015.141119
   Van Giau V, 2016, J NEUROL SCI, V360, P141, DOI 10.1016/j.jns.2015.12.005
   Vilgelm AE, 2019, FRONT IMMUNOL, V10, DOI 10.3389/fimmu.2019.00333
   Weiberg A, 2015, CURR OPIN BIOTECH, V32, P207, DOI 10.1016/j.copbio.2014.12.025
   Witwer KW, 2019, J EXTRACELL VESICLES, V8, DOI 10.1080/20013078.2019.1609206
   Yáñez-Mó M, 2015, J EXTRACELL VESICLES, V4, DOI 10.3402/jev.v4.27066
   Yuan MJ, 2016, INT J MED SCI, V13, P113, DOI 10.7150/ijms.14112
   Yue BL, 2020, CELL PROLIFERAT, V53, DOI 10.1111/cpr.12857
   Zeng Y, 2019, J EXTRACELL VESICLES, V8, DOI 10.1080/20013078.2019.1629865
   Zininga T, 2018, MOLECULES, V23, DOI 10.3390/molecules23112846
NR 62
TC 1
Z9 1
U1 0
U2 7
PU ZAPORIZHZHYA STATE MEDICAL UNIV
PI ZAPORIZHZHYA
PA PR-KT MAYAKOVSKOGO, 26, ZAPORIZHZHYA, 69035, UKRAINE
SN 2306-4145
EI 2310-1210
J9 ZAPOROZHYE MED J
JI ZAPOROZHYE MED. J.
PD JUL-AUG
PY 2021
VL 23
IS 4
BP 566
EP 574
DI 10.14739/2310-1210.2021.4.204886
PG 9
WC Medicine, General & Internal
WE Emerging Sources Citation Index (ESCI)
SC General & Internal Medicine
GA TR1IJ
UT WOS:000678725100016
OA Green Submitted, gold
DA 2026-02-11
ER

PT J
AU Zhu, DL
   Hu, Y
   Kong, XK
   Luo, YS
   Zhang, Y
   Wu, Y
   Tan, JM
   Chen, JW
   Xu, T
   Zhu, L
AF Zhu, Delong
   Hu, Ying
   Kong, Xiangkai
   Luo, Yuansen
   Zhang, Yi
   Wu, Yu
   Tan, Jiameng
   Chen, Jianwei
   Xu, Tao
   Zhu, Lei
TI Enhanced burn wound healing by controlled-release 3D ADMSC-derived
   exosome-loaded hyaluronan hydrogel
SO REGENERATIVE BIOMATERIALS
LA English
DT Article
DE adipose-derived mesenchymal stem cells; exosomes; 3D microfiber culture;
   hyaluronic acid hydrogel; burn; wound healing
ID MESENCHYMAL STEM-CELLS; CULTURE; MICROCARRIERS; DERIVATIVES;
   FABRICATION; STRATEGIES; DELIVERY; SURFACE; INJURY
AB Adipose mesenchymal stem cell (ADMSC)-derived exosomes (ADMSC-Exos) have shown great potential in regenerative medicine and been evidenced benefiting wound repair such as burns. However, the low yield, easy loss after direct coating, and no suitable loading system to improve their availability and efficacy hinder their clinical application for wound healing. And few studies focused on the comparison of biological functions between exosomes derived from different culture techniques, especially in exosome-releasing hydrogel system. Therefore, we designed a high-performance exosome controllable releasing hydrogel system for burn wound healing, namely loading 3D-printed microfiber culture-derived exosomes in a highly biocompatible hyaluronic acid (HA). In this project, we compared the biological functions in vitro and in a burn model among exosomes derived from the conventional two-dimensional (2D) plate culture (2D-Exos), microcarrier culture (2.5D-Exos), and 3D-printed microfiber culture (3D-Exos). Results showed that compared with 2D-Exos and 2.5D-Exos, 3D-Exos promoted HACATs and HUVECs cell proliferation and migration more significantly. Additionally, 3D-Exos had stronger angiogenesis-promoting effects in tube formation of (HUVECs) cells. Moreover, we found HA-loaded 3D-Exos showed better burn wound healing promotion compared to 2D-Exos and 2.5D-Exos, including accelerated burn wound healing rate and better collagen remodeling. The study findings reveal that the HA-loaded, controllable-release 3D-Exos repair system distinctly augments therapeutic efficacy in terms of wound healing, while concurrently introducing a facile application approach. This system markedly bolsters the exosomal loading efficiency, provides a robust protective milieu, and potentiates the inherent biological functionalities of the exosomes. Our findings provide a rationale for more efficient utilization of high-quality and high-yield 3D exosomes in the future, and a novel strategy for healing severe burns.
C1 [Zhu, Delong; Hu, Ying; Kong, Xiangkai; Wu, Yu; Tan, Jiameng; Zhu, Lei] Sun Yat Sen Univ, Affiliated Hosp 3, Dept Dermatol & Plast Surg, Guangzhou 510630, Peoples R China.
   [Luo, Yuansen] First Peoples Hosp Foshan, Dept Plast Surg 2, Foshan 528000, Peoples R China.
   [Zhang, Yi] Huaqing Zhimei Shenzhen Biotechnol Co Ltd, Dept Res & Dev, Shenzhen 518107, Peoples R China.
   [Chen, Jianwei; Xu, Tao] Tsinghua Univ, Res Inst, Ctr Biointelligent Mfg & Living Matter Bioprinting, Shenzhen 518057, Peoples R China.
   [Xu, Tao] Tsinghua Univ, Tsinghua Shenzhen Int Grad Sch, Shenzhen 518055, Peoples R China.
C3 Sun Yat Sen University; Tsinghua University; Tsinghua Shenzhen
   International Graduate School; Tsinghua University
RP Zhu, L (corresponding author), Sun Yat Sen Univ, Affiliated Hosp 3, Dept Dermatol & Plast Surg, Guangzhou 510630, Peoples R China.; Chen, JW; Xu, T (corresponding author), Tsinghua Univ, Res Inst, Ctr Biointelligent Mfg & Living Matter Bioprinting, Shenzhen 518057, Peoples R China.; Xu, T (corresponding author), Tsinghua Univ, Tsinghua Shenzhen Int Grad Sch, Shenzhen 518055, Peoples R China.
EM chenjw@tsinghua-sz.org; drtaoxu@yeah.net; zhulei@mail.sysu.edu.cn
RI Zhu, Lei/KTD-8937-2024; Xu, Tao/IUO-1868-2023; wu, yu/KTD-6143-2024
OI kong, xiangkai/0009-0000-2504-4657
FU Guangdong Basic and Applied Basic Research Foundation [2021A1515220120];
   Natural Science Foundation of China [52075285]
FX This work has been supported by the Guangdong Basic and Applied Basic
   Research Foundation (2021A1515220120) and the Natural Science Foundation
   of China (grant no. 52075285).
CR Almond A, 2007, CELL MOL LIFE SCI, V64, P1591, DOI 10.1007/s00018-007-7032-z
   Alven S, 2021, POLYMERS-BASEL, V13, DOI 10.3390/polym13132102
   Ansell DM, 2011, J INVEST DERMATOL, V131, P518, DOI 10.1038/jid.2010.291
   Ben Amar M, 2014, J R SOC INTERFACE, V11, DOI 10.1098/rsif.2013.1038
   Boomsma RA, 2012, PLOS ONE, V7, DOI 10.1371/journal.pone.0035685
   Cha JM, 2018, SCI REP-UK, V8, DOI 10.1038/s41598-018-19211-6
   Chen JW, 2022, BIOFABRICATION, V14, DOI 10.1088/1758-5090/ac3b90
   Colao IL, 2018, TRENDS MOL MED, V24, P242, DOI 10.1016/j.molmed.2018.01.006
   Derkenne C, 2019, NEW ENGL J MED, V381, P1188, DOI 10.1056/NEJMc1909342
   Eicke D, 2018, SCI REP-UK, V8, DOI 10.1038/s41598-018-28459-x
   Fraser JRE, 1997, J INTERN MED, V242, P27, DOI 10.1046/j.1365-2796.1997.00170.x
   Greenhalgh DG, 2019, NEW ENGL J MED, V380, P2349, DOI 10.1056/NEJMra1807442
   Gupta P, 2016, CYTOTECHNOLOGY, V68, P45, DOI 10.1007/s10616-014-9750-z
   Haraszti RA, 2018, MOL THER, V26, P2838, DOI 10.1016/j.ymthe.2018.09.015
   He CJ, 2018, THERANOSTICS, V8, P237, DOI 10.7150/thno.21945
   Hintze V, 2022, FRONT CHEM, V10, DOI 10.3389/fchem.2022.830671
   Hu P, 2021, BURNS TRAUMA, V9, DOI 10.1093/burnst/tkab003
   Huang LX, 2018, CARBOHYD POLYM, V202, P611, DOI 10.1016/j.carbpol.2018.09.021
   Jeschke MG, 2008, ANN SURG, V248, P387, DOI 10.1097/SLA.0b013e3181856241
   Jeschke MG, 2020, NAT REV DIS PRIMERS, V6, DOI 10.1038/s41572-020-0145-5
   Ju YK, 2023, MATER TODAY BIO, V18, DOI 10.1016/j.mtbio.2022.100522
   Kalluri R, 2020, SCIENCE, V367, P640, DOI 10.1126/science.aau6977
   Kim H, 2017, BIOMATERIALS, V123, P155, DOI 10.1016/j.biomaterials.2017.01.029
   Kim SJ, 2019, BIOMATERIALS, V188, P198, DOI 10.1016/j.biomaterials.2018.10.025
   Kwon HM, 2014, VASC PHARMACOL, V63, P19, DOI 10.1016/j.vph.2014.06.004
   Lai JJ, 2022, ADV SCI, V9, DOI 10.1002/advs.202103222
   Li M, 2016, J MATER CHEM B, V4, P6830, DOI 10.1039/c6tb01560c
   Li WC, 2019, ACTA BIOMATER, V92, P60, DOI 10.1016/j.actbio.2019.05.025
   Li XY, 2020, J NANOBIOTECHNOL, V18, DOI 10.1186/s12951-020-00670-x
   Li ZB, 2020, ANGEW CHEM INT EDIT, V59, P20568, DOI 10.1002/anie.202008379
   Liu MZ, 2019, MAT SCI ENG C-MATER, V94, P1077, DOI 10.1016/j.msec.2018.09.049
   Murao A, 2020, FRONT IMMUNOL, V11, DOI 10.3389/fimmu.2020.02140
   Naghavi M, 2015, LANCET, V385, P117, DOI 10.1016/S0140-6736(14)61682-2
   Nelson DW, 2021, ADV HEALTHC MATER, V10, DOI 10.1002/adhm.202101329
   Neto MD, 2019, TRENDS BIOTECHNOL, V37, P1011, DOI 10.1016/j.tibtech.2019.02.008
   Norton R, 2013, NEW ENGL J MED, V368, P1723, DOI 10.1056/NEJMra1109343
   Oryan A, 2018, CARBOHYD POLYM, V200, P82, DOI 10.1016/j.carbpol.2018.07.077
   Paganini C, 2019, BIOTECHNOL J, V14, DOI 10.1002/biot.201800528
   Park BS, 2008, DERMATOL SURG, V34, P1323, DOI 10.1111/j.1524-4725.2008.34283.x
   Pegtel DM, 2019, ANNU REV BIOCHEM, V88, P487, DOI [10.1146/annurev-biochem-013118, 10.1146/annurev-biochem-013118-111902]
   Porter C, 2016, LANCET, V388, P1417, DOI 10.1016/S0140-6736(16)31469-6
   Rafiq QA, 2017, BIOTECHNOL BIOENG, V114, P2253, DOI 10.1002/bit.26359
   Rana R, 2022, MOL CELL BIOCHEM, V477, P815, DOI 10.1007/s11010-021-04326-8
   Salunkhe S, 2020, J CONTROL RELEASE, V326, P599, DOI 10.1016/j.jconrel.2020.07.042
   Shekaran A, 2015, BMC BIOTECHNOL, V15, DOI 10.1186/s12896-015-0219-8
   Shiekh PA, 2020, BIOMATERIALS, V249, DOI 10.1016/j.biomaterials.2020.120020
   Singer AJ, 1999, NEW ENGL J MED, V341, P738, DOI 10.1056/NEJM199909023411006
   Srinivasan G, 2018, ACTA BIOMATER, V74, P168, DOI 10.1016/j.actbio.2018.05.008
   Stanojcic M, 2018, ANN SURG, V267, P576, DOI 10.1097/SLA.0000000000002097
   Stephens P, 2002, J Wound Care, V11, P253
   Sun JC, 2020, STEM CELL RES THER, V11, DOI 10.1186/s13287-020-01881-7
   Surowiecka A, 2022, INT J MOL SCI, V23, DOI 10.3390/ijms232315339
   Tao HY, 2016, STEM CELLS INT, V2016, DOI 10.1155/2016/1314709
   Tao SC, 2017, STEM CELL TRANSL MED, V6, P736, DOI 10.5966/sctm.2016-0275
   Valachova K, 2021, INT J MOL SCI, V22, DOI 10.3390/ijms22137077
   Voigt J, 2012, WOUND REPAIR REGEN, V20, P317, DOI 10.1111/j.1524-475X.2012.00777.x
   Vu NB, 2021, MINERVA MED, V112, P384, DOI 10.23736/S0026-4806.20.07205-5
   Wang YS, 2018, BIOMATERIALS, V171, P118, DOI 10.1016/j.biomaterials.2018.04.033
   Wang Y, 2018, ADV DRUG DELIVER REV, V123, P3, DOI 10.1016/j.addr.2017.09.018
   Wu Y, 2021, REGEN BIOMATER, V8, DOI 10.1093/rb/rbab014
   Xiong MC, 2021, PHARMACOL RES, V166, DOI 10.1016/j.phrs.2021.105490
   Yang DB, 2020, THERANOSTICS, V10, P3684, DOI 10.7150/thno.41580
   Yang G, 2023, INT J BIOL SCI, V19, P1430, DOI 10.7150/ijbs.80430
   YekrangSafakar A, 2018, BIOTECHNOL BIOENG, V115, P1717, DOI 10.1002/bit.26601
   Yergoz F, 2017, BIOMATERIALS, V134, P117, DOI 10.1016/j.biomaterials.2017.04.040
   Zhang B, 2014, STEM CELLS DEV, V23, P1233, DOI 10.1089/scd.2013.0479
   Zhou Y, 2017, J CELL MOL MED, V21, P1073, DOI 10.1111/jcmm.12946
NR 67
TC 31
Z9 34
U1 13
U2 75
PU OXFORD UNIV PRESS
PI OXFORD
PA GREAT CLARENDON ST, OXFORD OX2 6DP, ENGLAND
SN 2056-3418
EI 2056-3426
J9 REGEN BIOMATER
JI Regen. Biomater.
PD JAN 2
PY 2024
VL 11
AR rbae035
DI 10.1093/rb/rbae035
EA APR 2024
PG 15
WC Materials Science, Biomaterials
WE Science Citation Index Expanded (SCI-EXPANDED)
SC Materials Science
GA NT2U0
UT WOS:001202647600001
PM 38628545
OA Green Submitted, gold
DA 2026-02-11
ER

PT J
AU Li, SS
   Bi, YZ
   Duan, ZP
   Chang, YK
   Hong, F
   Chen, Y
AF Li, Shanshan
   Bi, Yanzhen
   Duan, Zhongping
   Chang, Yongkai
   Hong, Feng
   Chen, Yu
TI Stem cell transplantation for treating liver diseases: progress and
   remaining challenges
SO AMERICAN JOURNAL OF TRANSLATIONAL RESEARCH
LA English
DT Review
DE Stem cell; liver diseases; transplantation; therapy
ID MESENCHYMAL STROMAL CELLS; COLONY-STIMULATING FACTOR; STEM/PROGENITOR
   CELLS; ALCOHOLIC CIRRHOSIS; HEPATIC-FAILURE; THERAPY; REGENERATION;
   EXOSOMES; MICE; IMPROVEMENT
AB With the development of regenerative medicine, various stem cells are increasingly considered for treating liver diseases. Various stem cells have been reported to play an essential role in liver recovery, and studies have verified the preliminary effectiveness and safety of these therapies. Stem cell-based therapies will emerge as an effective treatment strategy for liver diseases. Thus, the research progress and challenges to the related stem cells were reviewed, namely the classification of stem cells, cell culture, transplantation, cell tracing in the body, therapies for various liver diseases.
C1 [Li, Shanshan; Duan, Zhongping; Chen, Yu] Capital Med Univ, Beijing Youan Hosp, Liver Dis Ctr 4, Beijing 100069, Peoples R China.
   [Li, Shanshan; Duan, Zhongping; Chen, Yu] Beijing Municipal Key Lab Liver Failure & Artific, Beijing 100069, Peoples R China.
   [Bi, Yanzhen] Qingdao Municipal Hosp, Dept Infect Dis, Qingdao 266011, Shandong, Peoples R China.
   [Chang, Yongkai] Capital Med Univ, Dept Neurosurg, Fuxing Hosp, Beijing 100038, Peoples R China.
   [Hong, Feng] Jining Med Univ, Inst Liver Dis, Affiliated Hosp, Jining 272000, Shandong, Peoples R China.
C3 Capital Medical University; Qingdao Municipal Hospital; Capital Medical
   University; Jining Medical University
RP Chen, Y (corresponding author), Capital Med Univ, Beijing Youan Hosp, Liver Dis Ctr 4, Beijing 100069, Peoples R China.; Chen, Y (corresponding author), Beijing Municipal Key Lab Liver Failure & Artific, Beijing 100069, Peoples R China.
EM chybeyond1071@ccmu.edu.cn
RI Chen, Yu/KWU-0062-2024
OI Chen, Yu/0000-0003-1906-7486
FU National Key R&D Program of China [2017YFA0103000]; National Science and
   Technology Key Project on "Major Infectious Diseases such as HIV/AIDS,
   Viral Hepatitis Preventon and Treatment" [2012ZX1000-2004-006,
   2017ZX10203201-005, 2017ZX-10201201-001-001, 2017ZX10201201-002-002,
   2017ZX10202203-006-001, 2017ZX10-302201-004-002, 2017ZX1020-3201-005];
   "Beijing Muncipal Administration of Hospitals"Ascent Plan [DFL20151601];
   Beijing Municipal Administration of Hospitals Clinical Medicine
   Development of Special Funding Support [ZYLX201806]; Science and
   technology innovation service capacity building-high-precision and
   Discipline construction project [11920703]; Chinese foundation for
   hepatitis prevention and control-TianQing liver disease research fund
   subject [TQGB2021-0013]
FX This work was supported by funding from the National Key R&D Program of
   China (No.2017YFA0103000) and National Science and Technology Key
   Project on "Major Infectious Diseases such as HIV/AIDS, Viral Hepatitis
   Preventon and Treatment" (NO.2012ZX1000-2004-006, 2017ZX10203201-005,
   2017ZX-10201201-001-001, 2017ZX10201201-002-002, 2017ZX10202203-006-001,
   2017ZX10-302201-004-002) and "Beijing Muncipal Administration of
   Hospitals"Ascent Plan (No. DFL20151601) and Beijing Municipal
   Administration of Hospitals Clinical Medicine Development of Special
   Funding Support (No. ZYLX201806) and Science and technology innovation
   service capacity building-high-precision and Discipline construction
   project (NO.11920703) and National Science and Technology Key Project on
   "Major Infectious Diseases such as HIV/AIDS, Viral Hepatitis Preventon
   and Treatment" (NO.2017ZX1020-3201-005) and Chinese foundation for
   hepatitis prevention and control-TianQing liver disease research fund
   subject (NO.TQGB2021-0013). We thank LetPub (www.letpub.com) for its
   linguistic assistance during the preparation of this manuscript.
CR Berardis S, 2015, WORLD J GASTROENTERO, V21, P742, DOI 10.3748/wjg.v21.i3.742
   Bharti K, 2018, NAT BIOTECHNOL, V36, P311, DOI 10.1038/nbt.4118
   Bi Y Z, 2017, Zhonghua Gan Zang Bing Za Zhi, V25, P205, DOI 10.3760/cma.j.issn.1007-3418.2017.03.009
   Bi YZ, 2019, AM J TRANSL RES, V11, P2350
   Bi YZ, 2019, STEM CELL RES THER, V10, DOI 10.1186/s13287-018-1128-2
   Cardinale V, 2014, BMC GASTROENTEROL, V14, DOI 10.1186/s12876-014-0204-z
   Chen GF, 2015, STEM CELL RES THER, V6, DOI 10.1186/s13287-015-0040-2
   Chen L, 2018, MOL IMMUNOL, V93, P38, DOI 10.1016/j.molimm.2017.11.008
   Chen QS, 2016, LAB CHIP, V16, P1346, DOI 10.1039/c6lc00231e
   Chen Y, 2014, IMMUNOL LETT, V162, P222, DOI 10.1016/j.imlet.2014.10.021
   Dutta D, 2017, TRENDS MOL MED, V23, P393, DOI 10.1016/j.molmed.2017.02.007
   Elkhenany H, 2020, ADV EXP MED BIOL, V1237, P97, DOI 10.1007/5584_2019_441
   Feng SS, 2020, CELL REP, V33, DOI 10.1016/j.celrep.2020.108455
   Fonsato V, 2012, STEM CELLS, V30, P1985, DOI 10.1002/stem.1161
   Galipeau J, 2018, CELL STEM CELL, V22, P824, DOI 10.1016/j.stem.2018.05.004
   Garg V, 2012, GASTROENTEROLOGY, V142, P505, DOI 10.1053/j.gastro.2011.11.027
   Gordon MY, 2006, STEM CELLS, V24, P1822, DOI 10.1634/stemcells.2005-0629
   Guo CC, 2019, CLIN GASTROENTEROL H, V17, P1175, DOI 10.1016/j.cgh.2018.10.034
   Guo L, 2014, J CELL MOL MED, V18, P2009, DOI 10.1111/jcmm.12336
   Haraszti RA, 2018, MOL THER, V26, P2838, DOI 10.1016/j.ymthe.2018.09.015
   Harmsen S, 2021, BIOMATERIALS, V269, DOI 10.1016/j.biomaterials.2020.120630
   Herrera MB, 2010, J CELL MOL MED, V14, P1605, DOI 10.1111/j.1582-4934.2009.00860.x
   Herrera MB, 2013, HEPATOLOGY, V57, P311, DOI 10.1002/hep.25986
   Ilic D, 2017, STEM CELLS, V35, P17, DOI 10.1002/stem.2450
   Jang YO, 2014, LIVER INT, V34, P33, DOI 10.1111/liv.12218
   Jiang LR, 2019, BIOCHEM BIOPH RES CO, V508, P735, DOI 10.1016/j.bbrc.2018.11.189
   Kang SH, 2020, GUT LIVER, V14, P306
   Kharaziha P, 2009, EUR J GASTROEN HEPAT, V21, P1199, DOI 10.1097/MEG.0b013e32832a1f6c
   Kuo TK, 2008, GASTROENTEROLOGY, V134, P2111, DOI 10.1053/j.gastro.2008.03.015
   Kwon EM, 2017, P NATL ACAD SCI USA, V114, P1964, DOI 10.1073/pnas.1616035114
   Lamm N, 2016, CELL STEM CELL, V18, P253, DOI 10.1016/j.stem.2015.11.003
   Le HL, 2015, J NANOSCI NANOTECHNO, V15, P2605, DOI 10.1166/jnn.2015.9279
   Lee CW, 2018, GASTROENTEROLOGY, V154, P46, DOI 10.1053/j.gastro.2017.09.049
   Li SS, 2019, AM J TRANSL RES, V11, P7324
   Li YW, 2017, WORLD J GASTROENTERO, V23, P7978, DOI 10.3748/wjg.v23.i45.7978
   Li Y, 2015, CELL TISSUE RES, V360, P297, DOI 10.1007/s00441-014-2055-x
   Liao NS, 2016, INT J MOL MED, V37, P1389, DOI 10.3892/ijmm.2016.2528
   Lim S, 2019, ACS NANO, V13, P10991, DOI 10.1021/acsnano.9b02173
   Lin BL, 2017, HEPATOLOGY, V66, P209, DOI 10.1002/hep.29189
   Lin MJ, 2020, STEM CELL RES THER, V11, DOI 10.1186/s13287-020-01738-z
   Liu WH, 2015, J CELL MOL MED, V19, P511, DOI 10.1111/jcmm.12482
   Liu YN, 2018, EBIOMEDICINE, V36, P140, DOI 10.1016/j.ebiom.2018.08.054
   Lou GH, 2020, J EXP CLIN CANC RES, V39, DOI 10.1186/s13046-019-1512-5
   Lou GH, 2017, EXP MOL MED, V49, DOI 10.1038/emm.2017.63
   Lou GH, 2015, J HEMATOL ONCOL, V8, DOI 10.1186/s13045-015-0220-7
   Martello G, 2014, ANNU REV CELL DEV BI, V30, P647, DOI 10.1146/annurev-cellbio-100913-013116
   McKee C, 2017, COLLOID SURFACE B, V159, P62, DOI 10.1016/j.colsurfb.2017.07.051
   Miyajima A, 2014, CELL STEM CELL, V14, P561, DOI 10.1016/j.stem.2014.04.010
   Mohamadnejad M, 2013, LIVER INT, V33, P1490, DOI 10.1111/liv.12228
   Nagamoto Y, 2016, J HEPATOL, V64, P1068, DOI 10.1016/j.jhep.2016.01.004
   Naji A, 2019, CELL MOL LIFE SCI, V76, P3323, DOI 10.1007/s00018-019-03125-1
   Newsome PN, 2018, LANCET GASTROENTEROL, V3, P25, DOI 10.1016/S2468-1253(17)30326-6
   Pan F, 2015, MOL MED REP, V12, P3725, DOI 10.3892/mmr.2015.3847
   Peng L, 2011, HEPATOLOGY, V54, P820, DOI 10.1002/hep.24434
   Sakisaka M, 2017, J HEPATO-BIL-PAN SCI, V24, P109, DOI 10.1002/jhbp.422
   Serhal R, 2019, WORLD J GASTROENTERO, V25, P567, DOI 10.3748/wjg.v25.i5.567
   Shi DY, 2017, GUT, V66, P955, DOI 10.1136/gutjnl-2015-311146
   Shi M, 2012, STEM CELL TRANSL MED, V1, P725, DOI 10.5966/sctm.2012-0034
   Suk KT, 2016, HEPATOLOGY, V64, P2185, DOI 10.1002/hep.28693
   Sun A, 2020, STEM CELL RES THER, V11, DOI 10.1186/s13287-020-01627-5
   Takebe T, 2013, NATURE, V499, P481, DOI 10.1038/nature12271
   Tao YC, 2018, CURR STEM CELL RES T, V13, P193, DOI 10.2174/1574888X13666180105123915
   Teratani T, 2005, HEPATOLOGY, V41, P836, DOI 10.1002/hep.20629
   Trounson A, 2015, CELL STEM CELL, V17, P11, DOI 10.1016/j.stem.2015.06.007
   Turner R, 2011, HEPATOLOGY, V53, P1035, DOI 10.1002/hep.24157
   Umezawa Akihiro, 2020, JMA J, V3, P287, DOI [10.31662/jmaj.2018-0029, 10.31662/jmaj.2018-0029]
   Wang B, 2015, NATURE, V524, P180, DOI 10.1038/nature14863
   Wang J, 2017, STEM CELL RES THER, V8, DOI 10.1186/s13287-017-0576-4
   Wang L, 2014, STEM CELLS DEV, V23, P2482, DOI 10.1089/scd.2013.0500
   Wang LF, 2013, J GASTROEN HEPATOL, V28, P85, DOI 10.1111/jgh.12029
   Wang YN, 2016, STEM CELL RES THER, V7, DOI 10.1186/s13287-016-0330-3
   Wang YH, 2018, STEM CELL RES THER, V9, DOI 10.1186/s13287-018-0972-4
   Wang YF, 2016, CELL STEM CELL, V19, P449, DOI 10.1016/j.stem.2016.06.006
   Wang YF, 2011, HEPATOLOGY, V53, P293, DOI 10.1002/hep.24012
   Watanabe Y, 2019, STEM CELL TRANSL MED, V8, P271, DOI 10.1002/sctm.18-0105
   Weissman IL, 2000, CELL, V100, P157, DOI 10.1016/S0092-8674(00)81692-X
   Xie HH, 2018, INT J MOL MED, V41, P1385, DOI 10.3892/ijmm.2017.3336
   Xue R, 2018, J TRANSL MED, V16, DOI 10.1186/s12967-018-1464-0
   Yan L, 2007, STEM CELL REV, V3, P265, DOI 10.1007/s12015-007-9004-y
   Yan LT, 2020, CELL BIOL TOXICOL, V36, P165, DOI 10.1007/s10565-019-09504-5
   Yu S J, 2016, Zhonghua Gan Zang Bing Za Zhi, V24, P51, DOI 10.3760/cma.j.issn.1007-3418.2016.01.010
   Zhang XH, 2020, CRIT REV TOXICOL, V50, P279, DOI 10.1080/10408444.2020.1756219
   Zhang Z, 2013, J HEPATOL, V59, P183, DOI 10.1016/j.jhep.2013.01.018
   Zhao H, 2018, DIABETES, V67, P235, DOI 10.2337/db17-0356
   Zhao L, 2018, STEM CELL RES THER, V9, DOI 10.1186/s13287-018-0816-2
   Zhou GP, 2020, STEM CELL RES THER, V11, DOI 10.1186/s13287-020-01935-w
   Zhu TT, 2017, CURR STEM CELL RES T, V12, P554, DOI 10.2174/1574888X12666170615100358
NR 87
TC 11
Z9 11
U1 4
U2 23
PU E-CENTURY PUBLISHING CORP
PI MADISON
PA 40 WHITE OAKS LN, MADISON, WI 53711 USA
SN 1943-8141
J9 AM J TRANSL RES
JI Am. J. Transl. Res.
PY 2021
VL 13
IS 5
BP 3954
EP 3966
PG 13
WC Oncology; Medicine, Research & Experimental
WE Science Citation Index Expanded (SCI-EXPANDED)
SC Oncology; Research & Experimental Medicine
GA SL1VB
UT WOS:000656707400003
PM 34149992
DA 2026-02-11
ER

PT J
AU Kalhori, MR
   Soleimani, M
   Yari, K
   Moradi, M
   Kalhori, AA
AF Kalhori, Mohammad Reza
   Soleimani, Masoud
   Yari, Kheirollah
   Moradi, Mahmoudreza
   Kalhori, Amir Ali
TI MiR-1290: a potential therapeutic target for regenerative medicine or
   diagnosis and treatment of non-malignant diseases
SO CLINICAL AND EXPERIMENTAL MEDICINE
LA English
DT Review
DE MiR-1290; Non-malignant diseases; Regenerative medicine; Tissue
   engineering; Diagnosis and treatment
ID IMPORTANT REGULATORS; CELLULAR MICRORNAS; EXPRESSION; DIFFERENTIATION;
   CELLS; BIOGENESIS; PROFILES; EXOSOMES; MIRTRONS; BIOLOGY
AB MicroRNAs are a set of small non-coding RNAs that could change gene expression with post-transcriptional regulation. MiRNAs have a significant role in regulating molecular signaling pathways and innate and adaptive immune system activity. Moreover, miRNAs can be utilized as a powerful instrument for tissue engineers and regenerative medicine by altering the expression of genes and growth factors. MiR-1290, which was first discovered in human embryonic stem cells, is one of those miRNAs that play an essential role in developing the fetal nervous system. This review aims to discuss current findings on miR-1290 in different human pathologies and determine whether manipulation of miR-1290 could be considered a possible therapeutic strategy to treat different non-malignant diseases. The results of these studies suggest that the regulation of miR-1290 may be helpful in the treatment of some bacterial (leprosy) and viral infections (HIV, influenza A, and Borna disease virus). Also, adjusting the expression of miR-1290 in non-infectious diseases such as celiac disease, necrotizing enterocolitis, polycystic ovary syndrome, pulmonary fibrosis, ankylosing spondylitis, muscle atrophy, sarcopenia, and ischemic heart disease can help to treat these diseases better. In addition to acting as a biomarker for the diagnosis of non-malignant diseases (such as NAFLD, fetal growth, preeclampsia, down syndrome, chronic rhinosinusitis, and oral lichen planus), the miR-1290 can also be used as a valuable instrument in tissue engineering and reconstructive medicine. Consequently, it is suggested that the regulation of miR-1290 could be considered a possible therapeutic target in the treatment of non-malignant diseases in the future.
C1 [Kalhori, Mohammad Reza; Moradi, Mahmoudreza; Kalhori, Amir Ali] Kermanshah Univ Med Sci, Regenerat Med Res Ctr, Kermanshah, Iran.
   [Soleimani, Masoud] Tarbiat Modares Univ, Fac Med Sci, Dept Hematol, Tehran, Iran.
   [Yari, Kheirollah] Kermanshah Univ Med Sci, Hlth Technol Inst, Med Biol Res Ctr, Kermanshah, Iran.
C3 Kermanshah University of Medical Sciences; Tarbiat Modares University;
   Kermanshah University of Medical Sciences
RP Kalhori, MR (corresponding author), Kermanshah Univ Med Sci, Regenerat Med Res Ctr, Kermanshah, Iran.
EM mohammadreza.kalhori@kums.ac.ir
RI Yari, Kheirollah/AAC-8969-2021; kalhori, Mohammad Reza/O-3345-2019
OI kalhori, Mohammad Reza/0000-0002-3652-0927; Soleimani,
   Masoud/0000-0003-1972-7771
FU Kermanshah University of Medical Sciences [50000422, 4010002]
FX This work was supported by Kermanshah University of Medical Sciences
   (Grant numbers: 50000422). Kermanshah University of Medical
   Sciences,4010002
CR Ahmad S, 2020, GENES-BASEL, V11, DOI 10.3390/genes11111327
   Alenquer M, 2019, NAT COMMUN, V10, DOI [10.1101/410373, 10.1038/s41467-019-09549-4]
   Allegra A, 2012, INT J ONCOL, V41, P1897, DOI 10.3892/ijo.2012.1647
   [Anonymous], 2016, Nat Rev Dis Primers, V2, P16058, DOI [10.1038/nrdp.2016.58, 10.1038/nrdp.2016.58]
   Bachert C, 2020, J ALLERGY CLIN IMMUN, V145, P725, DOI 10.1016/j.jaci.2020.01.020
   Barbu MG, 2020, FRONT CELL DEV BIOL, V8, DOI 10.3389/fcell.2020.00143
   Barth S, 2011, BBA-GENE REGUL MECH, V1809, P631, DOI 10.1016/j.bbagrm.2011.05.010
   Blevins KE, 2020, PHILOS T R SOC B, V375, DOI 10.1098/rstb.2019.0582
   Boehme AK, 2017, CIRC RES, V120, P472, DOI 10.1161/CIRCRESAHA.116.308398
   Byun JS, 2015, ORAL DIS, V21, P987, DOI 10.1111/odi.12374
   Capuano M, 2011, PLOS ONE, V6, DOI 10.1371/journal.pone.0029094
   Cha S, 2021, BIOMEDICINES, V9, DOI 10.3390/biomedicines9050471
   Chandan K, 2020, FRONT IMMUNOL, V10, DOI 10.3389/fimmu.2019.03081
   Che J, 2021, SKELET MUSCLE, V11, DOI 10.1186/s13395-021-00262-9
   Chickooree D, 2016, J ORAL PATHOL MED, V45, P691, DOI 10.1111/jop.12431
   Cui L, 2013, Cell Death Dis, V4, pe918, DOI 10.1038/cddis.2013.429
   Di Mauro S, 2016, NUTR METAB CARDIOVAS, V26, P1129, DOI 10.1016/j.numecd.2016.08.004
   Drevytska T, 2012, Pathophysiology, V19, P205, DOI 10.1016/j.pathophys.2012.06.002
   Formisano S, 2017, J VIROL, V91, DOI 10.1128/JVI.00673-17
   Gao J, 2019, VIRUS RES, V263, P34, DOI 10.1016/j.virusres.2018.12.016
   Gebert LFR, 2014, NUCLEIC ACIDS RES, V42, P609, DOI 10.1093/nar/gkt852
   Girard MP, 2005, VACCINE, V23, P5708, DOI 10.1016/j.vaccine.2005.07.046
   Guan SH, 2020, INT J MOL MED, V46, P141, DOI 10.3892/ijmm.2020.4565
   Huang SY, 2019, MOL THER-NUCL ACIDS, V17, P10, DOI 10.1016/j.omtn.2019.04.028
   Jensen RV, 2020, SEMIN NUCL MED, V50, P195, DOI 10.1053/j.semnuclmed.2020.02.007
   Kalhori MR, 2022, J CELL BIOCHEM, V123, P506, DOI 10.1002/jcb.30191
   Kalhori MR, 2021, CANCERS, V13, DOI 10.3390/cancers13061274
   Kalhori MR, 2021, FRONT PHARMACOL, V12, DOI 10.3389/fphar.2021.616993
   Kim S, 2020, CELLS-BASEL, V9, DOI 10.3390/cells9092003
   Kim YS, 2021, J CONTROL RELEASE, V330, P565, DOI 10.1016/j.jconrel.2020.12.055
   Koh MY, 2012, TRENDS BIOCHEM SCI, V37, P364, DOI 10.1016/j.tibs.2012.06.004
   Lawrie CH, 2007, INT J CANCER, V121, P1156, DOI 10.1002/ijc.22800
   Li X, 2021, AUTOIMMUNITY, V54, P114, DOI 10.1080/08916934.2021.1894417
   Liang JJ, 2017, REPROD BIOL ENDOCRIN, V15, DOI 10.1186/s12958-017-0309-7
   Liu JY, 2021, ACTA PHARM SIN B, V11, P2783, DOI 10.1016/j.apsb.2021.01.001
   Liu ZJ, 2009, J CELL BIOCHEM, V106, P984, DOI 10.1002/jcb.22091
   Lu G, 2017, J AM HEART ASSOC, V6, DOI 10.1161/JAHA.116.005363
   Lusic M, 2017, NAT REV MICROBIOL, V15, P69, DOI 10.1038/nrmicro.2016.162
   Ma ZX, 2015, INFLAMM RES, V64, P885, DOI 10.1007/s00011-015-0870-5
   Mens MMJ, 2018, STEM CELL REV REP, V14, P309, DOI 10.1007/s12015-018-9808-y
   Mi XJ, 2019, J AGR FOOD CHEM, V67, P1392, DOI 10.1021/acs.jafc.8b05943
   Mikkelsen LH, 2020, ACTA OPHTHALMOL, V98, P1, DOI 10.1111/aos.14536
   Moore D, 2019, STEM CELLS INT, V2019, DOI 10.1155/2019/8710180
   Morin RD, 2008, GENOME RES, V18, P610, DOI 10.1101/gr.7179508
   Nahand JS, 2020, EPIGENOMICS-UK, V12, P353, DOI 10.2217/epi-2019-0192
   Neu Josef, 2020, Neonatology, V117, P240, DOI 10.1159/000506866
   Ng PC, 2019, J PEDIATR-US, V205, P83, DOI 10.1016/j.jpeds.2018.09.031
   Ng PC, 2015, PLOS ONE, V10, DOI 10.1371/journal.pone.0135737
   Nirupama R, 2021, J GYNECOL OBSTET HUM, V50, DOI 10.1016/j.jogoh.2020.101975
   Okamura K, 2008, CELL CYCLE, V7, P2840, DOI 10.4161/cc.7.18.6734
   Penny HA, 2020, NUTRIENTS, V12, DOI 10.3390/nu12010216
   Ponsuksili S, 2014, BIOL REPROD, V91, DOI 10.1095/biolreprod.114.121392
   Qin ZQ, 2010, J LEUKOCYTE BIOL, V87, P25, DOI 10.1189/jlb.0409251
   Rahman ML, 2018, EPIGENETICS-US, V13, P573, DOI 10.1080/15592294.2018.1481704
   Rass V, 2021, CURR OPIN CRIT CARE, V27, P103, DOI 10.1097/MCC.0000000000000798
   Rishabh K, 2021, INT J MOL SCI, V22, DOI 10.3390/ijms22052561
   Rodosthenous RS, 2017, EPIGENETICS-US, V12, P804, DOI 10.1080/15592294.2017.1358345
   Salim U, 2022, WIRES RNA, V13, DOI 10.1002/wrna.1680
   Salomon C, 2014, PLOS ONE, V9, DOI 10.1371/journal.pone.0098667
   Saucier D, 2019, BRAIN RES, V1708, P100, DOI 10.1016/j.brainres.2018.12.016
   Shi S, 2021, MOL THER-NUCL ACIDS, V26, P760, DOI 10.1016/j.omtn.2021.09.009
   Soares CT, 2017, FRONT IMMUNOL, V8, DOI 10.3389/fimmu.2017.01035
   Song Lin, 2006, Birth Defects Research, V78, P140, DOI 10.1002/bdrc.20070
   Sorensen AE, 2019, FRONT MED-LAUSANNE, V6, DOI 10.3389/fmed.2019.00242
   Stern-Ginossar N, 2007, SCIENCE, V317, P376, DOI 10.1126/science.1140956
   Su B, 2018, FRONT MICROBIOL, V9, DOI 10.3389/fmicb.2018.03185
   Sun H, 2019, J CELL BIOCHEM, V120, P171, DOI 10.1002/jcb.27289
   Tan Y, 2014, PLOS ONE, V9, DOI [10.1371/journal.pone.0094264, 10.1371/journal.pone.0105192]
   Titov II, 2018, BMC GENOMICS, V19, DOI 10.1186/s12864-018-4473-8
   Tournadre A, 2019, JOINT BONE SPINE, V86, P309, DOI 10.1016/j.jbspin.2018.08.001
   Vacca RA, 2019, NEUROSCI BIOBEHAV R, V98, P234, DOI 10.1016/j.neubiorev.2019.01.001
   Vaira V, 2014, CLIN SCI, V126, P417, DOI 10.1042/CS20130248
   Valadi H, 2007, NAT CELL BIOL, V9, P654, DOI 10.1038/ncb1596
   van der Sluis M, 2008, BIOCHEM BIOPH RES CO, V369, P1108, DOI 10.1016/j.bbrc.2008.02.158
   Wakabayashi K, 2016, NEUROSCI LETT, V635, P117, DOI 10.1016/j.neulet.2016.10.034
   Wang PF, 2015, VIROLOGY, V486, P228, DOI 10.1016/j.virol.2015.09.016
   Wang R, 2017, J CELL MOL MED, V21, P3076, DOI 10.1111/jcmm.13219
   Westholm JO, 2011, BIOCHIMIE, V93, P1897, DOI 10.1016/j.biochi.2011.06.017
   Wilson MS, 2009, MUCOSAL IMMUNOL, V2, P103, DOI 10.1038/mi.2008.85
   Wu K, 2017, IUBMB LIFE, V69, P660, DOI 10.1002/iub.1648
   Yao SM, 2016, BIOL PROCED ONLINE, V18, DOI 10.1186/s12575-016-0037-y
   Ye DZ, 2009, GASTROENTEROLOGY, V137, P2052, DOI 10.1053/j.gastro.2009.08.059
   Yelamanchili SV, 2014, CELL DEATH DIS, V5, DOI 10.1038/cddis.2013.498
   Yue KY, 2019, CELL DEATH DIS, V10, DOI 10.1038/s41419-019-2100-5
   Zbucka-Kretowska M, 2019, SCI REP-UK, V9, DOI 10.1038/s41598-018-35876-5
   Zen K, 2012, MED RES REV, V32, P326, DOI 10.1002/med.20215
   Zeng ZL, 2018, STEM CELL REV REP, V14, P71, DOI 10.1007/s12015-017-9785-6
   Zhang H, 2016, MOL MED REP, V14, P4715, DOI 10.3892/mmr.2016.5842
   Zhang YZ, 2018, BIOCHEM BIOPH RES CO, V495, P892, DOI 10.1016/j.bbrc.2017.11.092
   Zhu W, 2019, BONE RES, V7, DOI 10.1038/s41413-019-0057-8
   Zhuang H, 2015, NEUROSCI LETT, V600, P69, DOI 10.1016/j.neulet.2015.05.061
   Zobeiri M, 2021, EVID-BASED COMPL ALT, V2021, DOI 10.1155/2021/6641031
NR 92
TC 6
Z9 6
U1 0
U2 12
PU SPRINGER-VERLAG ITALIA SRL
PI MILAN
PA VIA DECEMBRIO, 28, MILAN, 20137, ITALY
SN 1591-8890
EI 1591-9528
J9 CLIN EXP MED
JI Clin. Exper. Med.
PD JUL
PY 2023
VL 23
IS 3
BP 737
EP 750
DI 10.1007/s10238-022-00854-9
EA JUL 2022
PG 14
WC Medicine, Research & Experimental
WE Science Citation Index Expanded (SCI-EXPANDED)
SC Research & Experimental Medicine
GA K6KU9
UT WOS:000822237600001
PM 35802264
DA 2026-02-11
ER

PT J
AU Pateraki, P
   Latsoudis, H
   Papadopoulou, A
   Gontika, I
   Fragiadaki, I
   Mavroudi, I
   Bizymi, N
   Batsali, A
   Klontzas, ME
   Xagorari, A
   Michalopoulos, E
   Sotiropoulos, D
   Yannaki, E
   Stavropoulos-Giokas, C
   Papadaki, HA
AF Pateraki, Patra
   Latsoudis, Helen
   Papadopoulou, Anastasia
   Gontika, Ioanna
   Fragiadaki, Irene
   Mavroudi, Irene
   Bizymi, Nikoleta
   Batsali, Aristea
   Klontzas, Michail E.
   Xagorari, Angeliki
   Michalopoulos, Efstathios
   Sotiropoulos, Damianos
   Yannaki, Evangelia
   Stavropoulos-Giokas, Catherine
   Papadaki, Helen A.
TI Perspectives for the Use of Umbilical Cord Blood in Transplantation and
   Beyond: Initiatives for an Advanced and Sustainable Public Banking
   Program in Greece
SO JOURNAL OF CLINICAL MEDICINE
LA English
DT Article
DE umbilical cord blood (UCB); umbilical cord blood banks; hematopoietic
   stem cell transplantation (HSCT); human leukocyte antigens (HLA);
   mesenchymal stem cells (MSC); induced pluripotent stem cells (iPSC);
   plasma rich platelets (PRP)
ID MESENCHYMAL STEM-CELLS; NATURAL-KILLER-CELLS; PLATELET GEL; T-CELLS;
   EXTRACELLULAR VESICLES; REGENERATIVE MEDICINE; SUPPRESSOR-CELLS;
   BONE-MARROW; MICROVESICLES; EFFICACY
AB The umbilical cord blood (UCB) donated in public UCB banks is a source of hematopoietic stem cells (HSC) alternative to bone marrow for allogeneic HSC transplantation (HSCT). However, the high rejection rate of the donated units due to the strict acceptance criteria and the wide application of the haploidentical HSCT have resulted in significant limitation of the use of UCB and difficulties in the economic sustainability of the public UCB banks. There is an ongoing effort within the UCB community to optimize the use of UCB in the field of HSCT and a parallel interest in exploring the use of UCB for applications beyond HSCT i.e., in the fields of cell therapy, regenerative medicine and specialized transfusion medicine. In this report, we describe the mode of operation of the three public UCB banks in Greece as an example of an orchestrated effort to develop a viable UCB banking system by (a) prioritizing the enrichment of the national inventory by high-quality UCB units from populations with rare human leukocyte antigens (HLA), and (b) deploying novel sustainable applications of UCB beyond HSCT, through national and international collaborations. The Greek paradigm of the public UCB network may become an example for countries, particularly with high HLA heterogeneity, with public UCB banks facing sustainability difficulties and adds value to the international efforts aiming to sustainably expand the public UCB banking system.
C1 [Pateraki, Patra] Minist Hlth, Law Directorate Hlth Reg Crete, Iraklion 71500, Greece.
   [Pateraki, Patra; Gontika, Ioanna; Fragiadaki, Irene; Mavroudi, Irene; Bizymi, Nikoleta; Batsali, Aristea; Papadaki, Helen A.] Univ Hosp Heraklion, Dept Hematol, Publ Cord Blood Bank Crete, Iraklion 71500, Greece.
   [Latsoudis, Helen] Fdn Res & Technol Hellas FORTH, Inst Comp Sci, Iraklion 70013, Greece.
   [Papadopoulou, Anastasia; Yannaki, Evangelia] George Papanikolaou Hosp, Gene & Cell Therapy Ctr, Dept Hematol, HCT Unit, Thessaloniki 57010, Greece.
   [Gontika, Ioanna; Fragiadaki, Irene; Mavroudi, Irene; Bizymi, Nikoleta; Batsali, Aristea; Papadaki, Helen A.] Univ Crete, Sch Med, Hemopoiesis Res Lab, Iraklion 71500, Greece.
   [Klontzas, Michail E.] Univ Crete, Sch Med, Dept Radiol, Iraklion 71500, Greece.
   [Klontzas, Michail E.] Univ Hosp Heraklion, Dept Med Imaging, Iraklion 71500, Greece.
   [Xagorari, Angeliki; Sotiropoulos, Damianos] George Papanikolaou Hosp, Dept Hematol, Publ Cord Blood Bank, Thessaloniki 57010, Greece.
   [Michalopoulos, Efstathios; Stavropoulos-Giokas, Catherine] Biomed Res Fdn Acad Athens, Hellen Cord Blood Bank HCBB, Athens 11527, Greece.
C3 University Hospital of Heraklion; George Papanikolaou General Hospital
   of Thessaloniki; University of Crete; University of Crete; University
   Hospital of Heraklion; George Papanikolaou General Hospital of
   Thessaloniki; Academy of Athens
RP Papadaki, HA (corresponding author), Univ Hosp Heraklion, Dept Hematol, Publ Cord Blood Bank Crete, Iraklion 71500, Greece.; Papadaki, HA (corresponding author), Univ Crete, Sch Med, Hemopoiesis Res Lab, Iraklion 71500, Greece.
EM eny@hc-crete.gr; latsoudi@ics.forth.gr; papada_1@hotmail.com;
   igontika@pagni.gr; fragiada@med.uoc.gr; i.mavroudi@uoc.gr;
   nikoletabizymi@yahoo.gr; tea_ios@yahoo.gr; miklontzas@gmail.com;
   xagorari.a.gpapanikolaou@n3.syzefxis.gov.gr; smichal@bioacademy.gr;
   dsotiro@otenet.gr; eyannaki@uw.edu; cstavrop@bioacademy.gr;
   e.papadaki@uoc.gr
RI ; Latsoudis, Helen/KWU-6760-2024; Bizymi, Nikoleta/KHZ-8754-2024;
   Klontzas, Michail/I-5671-2019; Michalopoulos, Efstathios/MZQ-3501-2025
OI Papadaki, Helen/0000-0002-5146-9699; Latsoudis,
   Helen/0000-0002-7857-4448; Bizymi, Nikoleta/0000-0001-5199-1519;
   Klontzas, Michail/0000-0003-2731-933X; Michalopoulos,
   Efstathios/0000-0002-1901-6294
FU Hellenic Foundation for Research and Innovation (H.F.R.I.) under the
   "2nd Call for H.F.R.I. Research Projects to support Faculty Members
   Researchers"
FX The authors would like to thank all families who altruistically donate
   umbilical cord blood for the treatment of global patients who need
   hematopoietic stem cell transplantation. We also acknowledge the Chair
   and the Staff of the Hellenic Transplant Organization for the long-term
   collaboration and for providing transplantation data to prepare the
   manuscript.
CR Abraham AA, 2019, BLOOD ADV, V3, P2057, DOI 10.1182/bloodadvances.2019000201
   Adegani FJ, 2013, MOL BIOL REP, V40, P3693, DOI 10.1007/s11033-012-2445-7
   Alvarez-Palomo AB, 2021, STEM CELLS, V39, P866, DOI 10.1002/stem.3358
   Alvarez-Palomo B, 2022, STEM CELL RES THER, V13, DOI 10.1186/s13287-022-02961-6
   Alvarez-Palomo B, 2021, STEM CELL RES THER, V12, DOI 10.1186/s13287-021-02301-0
   Baksh D, 2007, STEM CELLS, V25, P1384, DOI 10.1634/stemcells.2006-0709
   Basar R, 2020, BLOOD ADV, V4, P5868, DOI 10.1182/bloodadvances.2020002547
   Batsali AK, 2017, STEM CELL RES THER, V8, DOI 10.1186/s13287-017-0555-9
   Beck S, 1999, NATURE, V401, P921, DOI 10.1038/44853
   Bieback K, 2004, STEM CELLS, V22, P625, DOI 10.1634/stemcells.22-4-625
   Bisceglia G, 2020, REGEN MED, V15, P1171, DOI 10.2217/rme-2019-0074
   Bizymi N, 2022, J CLIN MED, V11, DOI 10.3390/jcm11030727
   Burger D, 2013, CLIN SCI, V124, P423, DOI 10.1042/CS20120309
   Chatzinikolaidou M, 2014, CURR PHARM DESIGN, V20, P2030, DOI 10.2174/13816128113199990446
   Christensen RD, 2024, J PERINATOL, V44, P873, DOI 10.1038/s41372-023-01833-y
   De Pascale MR, 2015, TRANSFUS MED REV, V29, P52, DOI 10.1016/j.tmrv.2014.11.001
   Demosthenous C, 2021, J CLIN MED, V10, DOI 10.3390/jcm10102050
   Dolstra H, 2017, CLIN CANCER RES, V23, P4107, DOI 10.1158/1078-0432.CCR-16-2981
   Dominici M, 2006, CYTOTHERAPY, V8, P315, DOI 10.1080/14653240600855905
   Fuchs EJ, 2021, BLOOD, V137, P420, DOI 10.1182/blood.2020007535
   Gabrilovich DI, 2009, NAT REV IMMUNOL, V9, P162, DOI 10.1038/nri2506
   Gervassi A, 2014, PLOS ONE, V9, DOI 10.1371/journal.pone.0107816
   GLUCKMAN E, 1989, NEW ENGL J MED, V321, P1174, DOI 10.1056/NEJM198910263211707
   Gragert L, 2014, NEW ENGL J MED, V371, P339, DOI 10.1056/NEJMsa1311707
   Guilcher GMT, 2015, J MED ETHICS, V41, P272, DOI 10.1136/medethics-2013-101673
   Hernandez D, 2022, FRONT CELL DEV BIOL, V10, DOI 10.3389/fcell.2022.979306
   Herrera Lara, 2020, Curr Protoc Immunol, V131, pe108, DOI [10.1002/cpim.108, 10.1002/cpim.108]
   Hont AB, 2022, MOL THER, V30, P2130, DOI 10.1016/j.ymthe.2022.02.002
   Hont AB, 2019, J CLIN ONCOL, V37, P2349, DOI 10.1200/JCO.19.00177
   Janowska-Wieczorek A, 2001, BLOOD, V98, P3143, DOI 10.1182/blood.V98.10.3143
   June CH, 2018, NEW ENGL J MED, V379, P64, DOI 10.1056/NEJMra1706169
   Karadimitris A, 2020, CANCER CELL, V37, P426, DOI 10.1016/j.ccell.2020.03.018
   Kern S, 2006, STEM CELLS, V24, P1294, DOI 10.1634/stemcells.2005-0342
   Köstlin N, 2017, IMMUNOLOGY, V152, P89, DOI 10.1111/imm.12751
   Kontopodis N, 2016, INT J LOW EXTR WOUND, V15, P45, DOI 10.1177/1534734615575829
   Koukoulias K, 2021, BRIT J HAEMATOL, V194, P158, DOI 10.1111/bjh.17464
   Koukoulias K, 2020, BONE MARROW TRANSPL, V55, P270
   Kurtzberg J, 2023, STEM CELL TRANSL MED, V12, P26, DOI 10.1093/stcltm/szac079
   Latsoudis H., 2022, HemaSphere, V6, P1237, DOI [10.1097/01.HS9.0000848272.66784.75, DOI 10.1097/01.HS9.0000848272.66784.75]
   Latsoudis H, 2022, CYTOTHERAPY, V24, P183, DOI 10.1016/j.jcyt.2021.07.010
   Lee Y, 2012, HUM MOL GENET, V21, pR125, DOI 10.1093/hmg/dds317
   Liao RX, 2008, J CELL BIOCHEM, V104, P805, DOI 10.1002/jcb.21668
   Liu EL, 2020, NEW ENGL J MED, V382, P545, DOI 10.1056/NEJMoa1910607
   Lulla PD, 2020, SCI TRANSL MED, V12, DOI 10.1126/scitranslmed.aaz3339
   Mallis P, 2022, TRANSFUS APHER SCI, V61, DOI 10.1016/j.transci.2022.103465
   Mallis P, 2019, BIOENGINEERING-BASEL, V6, DOI 10.3390/bioengineering6030066
   Mallis P, 2020, GYNECOL ENDOCRINOL, V36, P139, DOI 10.1080/09513590.2019.1632831
   Matsuda K, 2023, BRIT J HAEMATOL, V201, P106, DOI 10.1111/bjh.18530
   Merindol N, 2010, J IMMUNOL, V185, P856, DOI 10.4049/jimmunol.0902613
   Merkerova M, 2008, EUR J HAEMATOL, V81, P304, DOI 10.1111/j.1600-0609.2008.01111.x
   Motta CM, 2023, SEMIN HEMATOL, V60, P10, DOI 10.1053/j.seminhematol.2022.12.002
   Mu YX, 2023, FRONT IMMUNOL, V14, DOI 10.3389/fimmu.2023.1213161
   Nagamura-Inoue T, 2023, INFLAMM REGEN, V43, DOI 10.1186/s41232-023-00311-4
   Nakajima F, 2007, STEM CELLS, V25, P983, DOI 10.1634/stemcells.2006-0566
   NetCord, 2019, NetCord-FACT International Standards for Cord Blood Collection, Banking, and Release for Administration, Vseventh
   O'Connor MAC, 2012, J LAW MED, V19, P512
   Papadopoulou A, 2023, NAT MED, V29, P2019, DOI 10.1038/s41591-023-02480-8
   Papadopoulou A, 2023, HEMASPHERE, V7, DOI 10.1097/HS9.0000000000000809
   Pegram HJ, 2015, LEUKEMIA, V29, P415, DOI 10.1038/leu.2014.215
   Petrini C, 2014, J BLOOD MED, V5, P87, DOI 10.2147/JBM.S64090
   Pfeiffer T, 2023, CLIN CANCER RES, V29, P324, DOI 10.1158/1078-0432.CCR-22-2415
   Piccin A, 2017, TRANSFUSION, V57, P2220, DOI 10.1111/trf.14205
   Pingel J, 2013, HUM IMMUNOL, V74, P330, DOI 10.1016/j.humimm.2012.10.029
   Pittenger MF, 1999, SCIENCE, V284, P143, DOI 10.1126/science.284.5411.143
   Pupella S, 2018, BLOOD TRANSFUS-ITALY, V16, P313, DOI 10.2450/2017.0251-16
   Querol S, 2021, BRIT J HAEMATOL, V195, P507, DOI 10.1111/bjh.17468
   Raileanu VN, 2019, STEM CELL TRANSL MED, V8, P1041, DOI 10.1002/sctm.19-0022
   Raposo G, 2013, J CELL BIOL, V200, P373, DOI 10.1083/jcb.201211138
   Ratajczak MZ, 2012, LEUKEMIA, V26, P1166, DOI 10.1038/leu.2011.389
   Ray Suman Kumar, 2022, Recent Pat Biotechnol, V16, P16, DOI [10.2174/1872208315666211026103227, 10.2174/1872208315666211026103227]
   Rebulla P, 2022, FRONT CELL DEV BIOL, V9, DOI 10.3389/fcell.2021.812038
   Rim YA, 2018, J TISSUE ENG REGEN M, V12, pE1531, DOI 10.1002/term.2578
   Roh EY, 2020, CELL TRANSPLANT, V29, DOI 10.1177/0963689720926151
   Sacchi N, 2018, BLOOD TRANSFUS-ITALY, V16, P221, DOI 10.2450/2017.0040-17
   Samarkanova D, 2023, BLOOD TRANSFUS-ITALY, V21
   Samarkanova D, 2021, BLOOD TRANSFUS-ITALY, V19, P347, DOI 10.2450/2020.0130-20
   Scaradavou A, 2023, BRIT J HAEMATOL, V200, P676, DOI 10.1111/bjh.18622
   Scaradavou A, 2021, BRIT J HAEMATOL, V194, P14, DOI 10.1111/bjh.17297
   Shah N, 2017, BRIT J HAEMATOL, V177, P457, DOI 10.1111/bjh.14570
   Shi PA, 2022, CURR OPIN HEMATOL, V29, P317, DOI 10.1097/MOH.0000000000000732
   Tadini Gianluca, 2015, BMJ Case Rep, V2015, DOI [10.1136/bcr-2014-207364, 10.1136/bcr-2014-207364]
   Tadini G, 2015, BLOOD TRANSFUS-ITALY, V13, P153, DOI 10.2450/2014.0160-14
   Tahlawi A, 2019, J TISSUE ENG REGEN M, V13, P232, DOI 10.1002/term.2784
   Takahashi K, 2006, CELL, V126, P663, DOI 10.1016/j.cell.2006.07.024
   Taylor CJ, 2005, LANCET, V366, P2019, DOI 10.1016/S0140-6736(05)67813-0
   Tian P, 2022, FRONT CELL DEV BIOL, V10, DOI 10.3389/fcell.2022.835321
   Torkamaniha E, 2021, WOUND REPAIR REGEN, V29, P134, DOI 10.1111/wrr.12865
   Vasaghi Attiyeh, 2013, Hematol Oncol Stem Cell Ther, V6, P1, DOI 10.1016/j.hemonc.2013.02.002
   Vasina EM, 2011, CELL DEATH DIS, V2, DOI 10.1038/cddis.2011.94
   Viswanathan S, 2023, CYTOTHERAPY, V25, P803, DOI 10.1016/j.jcyt.2023.04.005
   Vlaski-Lafarge M, 2020, TRANSFUSION, V60, P1910, DOI 10.1111/trf.15920
   Volpe P, 2017, SEMIN VASC SURG, V30, P106, DOI 10.1053/j.semvascsurg.2017.12.001
   Wagner AM, 2013, TRANSFUSION, V53, P1510, DOI 10.1111/j.1537-2995.2012.03921.x
   Wagner JE, 2002, BLOOD, V100, P1611, DOI 10.1182/blood-2002-01-0294
   Wang JS, 2023, FRONT ONCOL, V13, DOI 10.3389/fonc.2023.1167266
   World Marrow Donor Association (WMDA), 2023, Data
   Wrona E, 2021, INT J MOL SCI, V22, DOI 10.3390/ijms22115899
   Wynn R, 2022, FRONT CELL DEV BIOL, V10, DOI 10.3389/fcell.2022.836594
   Xagorari A, 2019, EXP HEMATOL, V80, P21, DOI 10.1016/j.exphem.2019.11.001
   Yoshida S, 2023, MED-CAMBRIDGE, V4, P51, DOI 10.1016/j.medj.2022.10.003
NR 100
TC 2
Z9 2
U1 0
U2 0
PU MDPI
PI BASEL
PA MDPI AG, Grosspeteranlage 5, CH-4052 BASEL, SWITZERLAND
EI 2077-0383
J9 J CLIN MED
JI J. Clin. Med.
PD FEB
PY 2024
VL 13
IS 4
AR 1152
DI 10.3390/jcm13041152
PG 18
WC Medicine, General & Internal
WE Science Citation Index Expanded (SCI-EXPANDED)
SC General & Internal Medicine
GA JH4E6
UT WOS:001172252500001
PM 38398465
OA Green Submitted, gold
DA 2026-02-11
ER

PT J
AU Cunnane, EM
   Ramaswamy, AK
   Lorentz, KL
   Vorp, DA
   Weinbaum, JS
AF Cunnane, Eoghan M.
   Ramaswamy, Aneesh K.
   Lorentz, Katherine L.
   Vorp, David A.
   Weinbaum, Justin S.
TI Extracellular Vesicles Derived from Primary Adipose Stromal Cells Induce
   Elastin and Collagen Deposition by Smooth Muscle Cells within 3D Fibrin
   Gel Culture
SO BIOENGINEERING-BASEL
LA English
DT Article
DE aneurysm; fibers; modulus; vasculature; regenerative medicine
AB Macromolecular components of the vascular extracellular matrix (ECM), particularly elastic fibers and collagen fibers, are critical for the proper physiological function of arteries. When the unique biomechanical combination of these fibers is disrupted, or in the ultimate extreme where fibers are completely lost, arterial disease can emerge. Bioengineers in the realms of vascular tissue engineering and regenerative medicine must therefore ideally consider how to create tissue engineered vascular grafts containing the right balance of these fibers and how to develop regenerative treatments for situations such as an aneurysm where fibers have been lost. Previous work has demonstrated that the primary cells responsible for vascular ECM production during development, arterial smooth muscle cells (SMCs), can be induced to make new elastic fibers when exposed to secreted factors from adipose-derived stromal cells. To further dissect how this signal is transmitted, in this study, the factors were partitioned into extracellular vesicle (EV)-rich and EV-depleted fractions as well as unseparated controls. EVs were validated using electron microscopy, dynamic light scattering, and protein quantification before testing for biological effects on SMCs. In 2D culture, EVs promoted SMC proliferation and migration. After 30 days of 3D fibrin construct culture, EVs promoted SMC transcription of the elastic microfibril gene FBN1 as well as SMC deposition of insoluble elastin and collagen. Uniaxial biomechanical properties of strand fibrin constructs were no different after 30 days of EV treatment versus controls. In summary, it is apparent that some of the positive effects of adipose-derived stromal cells on SMC elastogenesis are mediated by EVs, indicating a potential use for these EVs in a regenerative therapy to restore the biomechanical function of vascular ECM in arterial disease.
C1 [Cunnane, Eoghan M.; Ramaswamy, Aneesh K.; Lorentz, Katherine L.; Vorp, David A.; Weinbaum, Justin S.] Univ Pittsburgh, Dept Bioengn, Pittsburgh, PA 15260 USA.
   [Cunnane, Eoghan M.] Royal Coll Surgeons Ireland, Dept Anat & Regenerat Med, Tissue Engn Res Grp, Dublin, Ireland.
   [Vorp, David A.; Weinbaum, Justin S.] Univ Pittsburgh, McGowan Inst Regenerat Med, Pittsburgh, PA 15260 USA.
   [Vorp, David A.] Univ Pittsburgh, Dept Surg, Pittsburgh, PA 15260 USA.
   [Vorp, David A.] Univ Pittsburgh, Dept Chem & Petr Engn, Pittsburgh, PA 15260 USA.
   [Vorp, David A.] Univ Pittsburgh, Dept Cardiothorac Surg, Pittsburgh, PA 15260 USA.
   [Weinbaum, Justin S.] Univ Pittsburgh, Dept Pathol, Pittsburgh, PA 15260 USA.
C3 Pennsylvania Commonwealth System of Higher Education (PCSHE); University
   of Pittsburgh; Royal College of Surgeons in Ireland - RCSI; Pennsylvania
   Commonwealth System of Higher Education (PCSHE); University of
   Pittsburgh; Pennsylvania Commonwealth System of Higher Education
   (PCSHE); University of Pittsburgh; Pennsylvania Commonwealth System of
   Higher Education (PCSHE); University of Pittsburgh; Pennsylvania
   Commonwealth System of Higher Education (PCSHE); University of
   Pittsburgh; Pennsylvania Commonwealth System of Higher Education
   (PCSHE); University of Pittsburgh
RP Weinbaum, JS (corresponding author), Univ Pittsburgh, Dept Bioengn, Pittsburgh, PA 15260 USA.; Weinbaum, JS (corresponding author), Univ Pittsburgh, McGowan Inst Regenerat Med, Pittsburgh, PA 15260 USA.; Weinbaum, JS (corresponding author), Univ Pittsburgh, Dept Pathol, Pittsburgh, PA 15260 USA.
EM eoc2@pitt.edu; akr40@pitt.edu; kll68@pitt.edu; vorp@pitt.edu;
   juw51@pitt.edu
RI cunnane, eoghan/ABG-6287-2021; Weinbaum, Justin/C-3192-2009; Vorp,
   David/G-5430-2014
OI cunnane, eoghan/0000-0001-5599-9040; Ramaswamy,
   Aneesh/0000-0001-8944-7404; Weinbaum, Justin/0000-0002-0626-6083; Vorp,
   David/0000-0002-6467-2151
FU Leonard H. Berenfield Graduate Fellowship in Cardiovascular
   Bioengineering; NIH [T32 HL094295, HL129066, HL130784]; European Union
   [708867]; McCune Foundation Pediatric Device Initiative; University of
   Pittsburgh Competitive Medical Research Fund; Marie Curie Actions (MSCA)
   [708867] Funding Source: Marie Curie Actions (MSCA)
FX This work was supported by the Leonard H. Berenfield Graduate Fellowship
   in Cardiovascular Bioengineering and NIH T32 HL094295 (fellowships to
   A.R.), the European Union's Horizon 2020-Research and Innovation
   Framework Program under the H2020 Marie Sklodowska-Curie Actions grant
   708867 (to E.C.), the NIH grants HL129066 and HL130784 and McCune
   Foundation Pediatric Device Initiative (to D.V.), and University of
   Pittsburgh Competitive Medical Research Fund (to J.W.).
CR Ahmann KA, 2010, TISSUE ENG PT A, V16, P3261, DOI [10.1089/ten.tea.2009.0708, 10.1089/ten.TEA.2009.0708]
   Alexander JH, 2016, NEW ENGL J MED, V374, P1954, DOI 10.1056/NEJMra1406944
   Baxter BT, 2008, CIRCULATION, V117, P1883, DOI 10.1161/CIRCULATIONAHA.107.735274
   Blose KJ, 2016, SOFT MATER, V14, P72, DOI 10.1080/1539445X.2016.1141787
   Blose KJ, 2014, REGEN MED, V9, P733, DOI [10.2217/rme.14.61, 10.2217/RME.14.61]
   Chun Andrew S, 2013, Aorta (Stamford), V1, P45, DOI 10.12945/j.aorta.2013.13.002
   Collins MJ, 2012, J BIOMECH, V45, P660, DOI 10.1016/j.jbiomech.2011.12.013
   Cunnane EM, 2020, ACS APPL MATER INTER, V12, P26955, DOI 10.1021/acsami.0c06609
   Cunnane EM, 2018, FRONT CARDIOVASC MED, V5, DOI 10.3389/fcvm.2018.00086
   Cunnane EM, 2016, J BIOMECH, V49, P3697, DOI 10.1016/j.jbiomech.2016.09.036
   Desai M, 2011, EUR J CARDIO-THORAC, V40, P394, DOI 10.1016/j.ejcts.2010.11.050
   Eirin A, 2017, PLOS ONE, V12, DOI 10.1371/journal.pone.0174303
   Eirin A, 2016, SCI REP-UK, V6, DOI 10.1038/srep36120
   Eirin A, 2014, GENE, V551, P55, DOI 10.1016/j.gene.2014.08.041
   Goodney PP, 2009, J VASC SURG, V50, P54, DOI 10.1016/j.jvs.2009.01.035
   Harskamp RE, 2016, CIRCULATION, V133, P131, DOI 10.1161/CIRCULATIONAHA.115.015549
   Haskett DG, 2018, J THORAC CARDIOV SUR, V156, P1814, DOI 10.1016/j.jtcvs.2018.05.120
   Holzapfel GA, 2006, J THEOR BIOL, V238, P290, DOI 10.1016/j.jtbi.2005.05.006
   Holzapfel GA, 2004, J BIOMECH ENG-T ASME, V126, P657, DOI 10.1115/1.1800557
   Isenberg BC, 2006, CIRC RES, V98, P25, DOI 10.1161/01.RES.0000196867.12470.84
   Kelleher CM, 2004, CURR TOP DEV BIOL, V62, P153
   Klinkert P, 2004, EUR J VASC ENDOVASC, V27, P357, DOI 10.1016/j.ejvs.2003.12.027
   Krawiec JT, 2017, J VASC SURG, V66, P883, DOI 10.1016/j.jvs.2016.09.034
   Li P, 2017, THERANOSTICS, V7, P789, DOI 10.7150/thno.18133
   Lötvall J, 2014, J EXTRACELL VESICLES, V3, DOI 10.3402/jev.v3.26913
   Mulvihill JJ, 2013, BIOMECH MODEL MECHAN, V12, P975, DOI 10.1007/s10237-012-0457-9
   Nicholls SC, 1998, J VASC SURG, V28, P884, DOI 10.1016/S0741-5214(98)70065-5
   Ramaswamy Aneesh K, 2019, Matrix Biol Plus, V4, P100014, DOI [10.1016/j.mbplus.2019.100014, 10.1016/j.mbplus.2019.100014]
   Ramaswamy AK, 2019, FRONT CARDIOVASC MED, V6, DOI 10.3389/fcvm.2019.00074
   Ryan AJ, 2015, BIOMATERIALS, V73, P296, DOI 10.1016/j.biomaterials.2015.09.003
   Saitow Cassandra B, 2013, Biomol Concepts, V4, P173, DOI 10.1515/bmc-2012-0040
   Sharma AK, 2016, ARTERIOSCL THROM VAS, V36, P908, DOI 10.1161/ATVBAHA.116.307373
   Spinosa M, 2018, FASEB J, V32, P6038, DOI 10.1096/fj.201701138RR
   Théry C, 2009, NAT REV IMMUNOL, V9, P581, DOI 10.1038/nri2567
   Tsamis A, 2013, J BIOMECH, V46, P2787, DOI 10.1016/j.jbiomech.2013.09.003
   Virani SS, 2020, CIRCULATION, V141, pE139, DOI 10.1161/CIR.0000000000000757
   Walsh MT, 2014, J BIOMECH, V47, P793, DOI 10.1016/j.jbiomech.2014.01.017
   Webber J, 2013, J EXTRACELL VESICLES, V2, DOI 10.3402/jev.v2i0.19861
NR 38
TC 12
Z9 13
U1 0
U2 7
PU MDPI
PI BASEL
PA ST ALBAN-ANLAGE 66, CH-4052 BASEL, SWITZERLAND
EI 2306-5354
J9 BIOENGINEERING-BASEL
JI Bioengineering-Basel
PD MAY
PY 2021
VL 8
IS 5
AR 51
DI 10.3390/bioengineering8050051
PG 15
WC Biotechnology & Applied Microbiology; Engineering, Biomedical
WE Science Citation Index Expanded (SCI-EXPANDED)
SC Biotechnology & Applied Microbiology; Engineering
GA SG4LP
UT WOS:000653412900001
PM 33925413
OA Green Submitted, gold
DA 2026-02-11
ER

PT J
AU Bellei, B
   Migliano, E
   Tedesco, M
   Caputo, S
   Papaccio, F
   Lopez, G
   Picardo, M
AF Bellei, Barbara
   Migliano, Emilia
   Tedesco, Marinella
   Caputo, Silvia
   Papaccio, Federica
   Lopez, Gianluca
   Picardo, Mauro
TI Adipose tissue-derived extracellular fraction characterization:
   biological and clinical considerations in regenerative medicine
SO STEM CELL RESEARCH & THERAPY
LA English
DT Article
DE Growth factors; Adipose tissue; Stem cells; Regenerative medicine; Skin
ID MESENCHYMAL STEM-CELLS; RICH PLASMA PRP; OXIDATIVE STRESS; MIGRATION;
   DIFFERENTIATION; PROLIFERATION; FIBROBLASTS; EXPRESSION; SECRETOME;
   VITILIGO
AB Background: Adipose tissue-derived stem cells are considered to be a promising source in the field of cell therapy and regenerative medicine. In addition to direct cell replacement using adipose tissue or purified stem cells, intercellular molecule exchange by the adipose tissue complex, a vast array of bioactive secretory factors, demonstrated beneficial effects by reducing tissue damage and stimulation of endogenous repair. However, for therapeutic purposes, the use of secretome derivatives, such as full conditioned media or purified exosomes generated in vitro, may present considerable disadvantages for cell manufacturing, storage, product safety, and their potential as a ready-to-go therapeutic product.
   Methods: In this study, the effect of a liquid fraction of lipoaspirates isolated intraoperatively from 28 healthy donors was evaluated for their protective effect against oxidative stress and senescence, proliferation, and migration in vitro on normal human melanocytes, keratinocytes, and fibroblasts. Immunoenzymatic quantification of several growth factors and important signal molecules was used to define the biological profile of physiological adipose tissue secretome.
   Results: Adipose tissue extracellular fraction (AT-Ex), isolated from lipoaspirate, exhibited significant potential for skin repair. AT-Ex augmented dermal and epidermal cell proliferation in a dose-dependent manner without promoting cancer cell growth. Moreover, migration of dermal fibroblasts, an important phenomenon implicated in endogenous repair, was enhanced by AT-Ex treatment. AT-Ex has a positive impact on oxidative stress damage when cells are exposed to extrinsic hostile factors and prevent a fibroblast senescence phenotype including paracrine functions associated with skin aging.
   Conclusions: Collectively, our findings propose natural systems carrying the physiological balance of in-vivo produced secretome that could improve cutaneous wound healing and tissue repair. This approach, representing an innovative perspective and therapeutic strategy in regenerative medicine, could also be combined with autologous stem cell grafts to treat chronic nonhealing wounds, stable vitiligo, severe burns, and post-oncological scarring.
C1 [Bellei, Barbara; Caputo, Silvia; Papaccio, Federica; Lopez, Gianluca; Picardo, Mauro] IRCCS, San Gallicano Dermatol Inst, Lab Cutaneous Physiopathol, Via Elio Chianesi 53, Rome, Italy.
   [Bellei, Barbara; Caputo, Silvia; Papaccio, Federica; Lopez, Gianluca; Picardo, Mauro] IRCCS, San Gallicano Dermatol Inst, Integrated Ctr Metabol Res, Via Elio Chianesi 53, Rome, Italy.
   [Migliano, Emilia; Tedesco, Marinella] IRCCS, San Gallicano Dermatol Inst, Dept Plast & Reconstruct Surg, Rome, Italy.
C3 IRCCS Istituti Fisioterapici Ospitalieri (IFO); IRCCS San Gallicano
   Dermatological Institute (ISG); IRCCS Istituti Fisioterapici Ospitalieri
   (IFO); IRCCS San Gallicano Dermatological Institute (ISG); IRCCS
   Istituti Fisioterapici Ospitalieri (IFO); IRCCS San Gallicano
   Dermatological Institute (ISG)
RP Bellei, B (corresponding author), IRCCS, San Gallicano Dermatol Inst, Lab Cutaneous Physiopathol, Via Elio Chianesi 53, Rome, Italy.; Bellei, B (corresponding author), IRCCS, San Gallicano Dermatol Inst, Integrated Ctr Metabol Res, Via Elio Chianesi 53, Rome, Italy.
EM barbara.bellei@ifo.gov.it
RI Tedesco, Marinella/J-2642-2017; Lopez, Gianluca/AAC-6073-2022; Bellei,
   Barbara/K-5288-2016; Picardo, Mauro/JOK-5462-2023; Papaccio,
   Federica/M-4127-2018; Migliano, Emilia/K-1667-2016; Caputo,
   Silvia/Y-7341-2018
OI Tedesco, Marinella/0000-0001-5816-5834; Lopez,
   Gianluca/0000-0002-0188-0885; Bellei, Barbara/0000-0002-3883-5500;
   Picardo, Mauro/0000-0003-4899-6639; Papaccio,
   Federica/0000-0003-3651-7012; Migliano, Emilia/0000-0002-5316-8937;
   Caputo, Silvia/0000-0002-6109-4181
FU grant Ricerca Corrente 2017 ISG, Ministero della Salute, Italy
FX The work was partially supported by the grant Ricerca Corrente 2017 ISG,
   Ministero della Salute, Italy.
CR Andriani F, 2013, J CELL PHYSIOL, V228, P1166, DOI 10.1002/jcp.24270
   Arrázola MS, 2015, FRONT CELL NEUROSCI, V9, DOI 10.3389/fncel.2015.00166
   Bellei B, 2017, SCI REP-UK, V7, DOI 10.1038/s41598-017-10710-6
   Bellei B, 2013, PLOS ONE, V8, DOI 10.1371/journal.pone.0059782
   Borowiec AS, 2013, PLOS ONE, V8, DOI 10.1371/journal.pone.0077507
   Briganti S, 2014, PLOS ONE, V9, DOI 10.1371/journal.pone.0104045
   Cerpa W, 2009, DRUG NEWS PERSPECT, V22, P579, DOI [10.1358/dnp.2009.22.10.1443391, 10.1358/dnp.2009.10.1436817]
   Coleman SR, 2015, CLIN PLAST SURG, V42, P289, DOI 10.1016/j.cps.2015.04.001
   Coppé JP, 2008, PLOS BIOL, V6, P2853, DOI 10.1371/journal.pbio.0060301
   Damania A, 2018, STEM CELL RES THER, V9, DOI 10.1186/s13287-017-0752-6
   El-Badawy A, 2016, SCI REP-UK, V6, DOI 10.1038/srep37801
   Engle SJ, 2013, CELL STEM CELL, V12, P669, DOI 10.1016/j.stem.2013.05.011
   Gan Q, 2008, J CELL SCI, V121, P2235, DOI 10.1242/jcs.026633
   Gnecchi M, 2008, CIRC RES, V103, P1204, DOI 10.1161/CIRCRESAHA.108.176826
   Guo R, 2010, BIOMATERIALS, V31, P7308, DOI 10.1016/j.biomaterials.2010.06.013
   Hendijani F, 2015, CRIT REV EUKAR GENE, V25, P203, DOI 10.1615/CritRevEukaryotGeneExpr.2015013843
   Höhn A, 2017, REDOX BIOL, V11, P482, DOI 10.1016/j.redox.2016.12.001
   Houschyar KS, 2015, ORGANOGENESIS, V11, P95, DOI 10.1080/15476278.2015.1086052
   Jeoung JY, 2015, STEM CELLS DEV, V24, P973, DOI 10.1089/scd.2014.0273
   Jin H, 2016, CELL DEATH DIS, V7, DOI 10.1038/cddis.2016.92
   Kapur SK, 2013, BIOCHIMIE, V95, P2222, DOI 10.1016/j.biochi.2013.06.001
   Keshtkar S, 2018, STEM CELL RES THER, V9, DOI 10.1186/s13287-018-0791-7
   Khorsandi L, 2015, CELL TISSUE RES, V361, P745, DOI 10.1007/s00441-015-2140-9
   Kober J, 2016, ANN PLAS SURG, V77, P156, DOI 10.1097/SAP.0000000000000358
   Kopnin PB, 2007, CANCER RES, V67, P4671, DOI 10.1158/0008-5472.CAN-06-2466
   Lai FY, 2018, STEM CELL RES THER, V9, DOI 10.1186/s13287-018-0851-z
   Lee JH, 2013, CELL METAB, V18, P792, DOI 10.1016/j.cmet.2013.08.018
   Lee SC, 2015, STEM CELL RES THER, V6, DOI 10.1186/s13287-015-0072-7
   Luger TA, 1997, JOURNAL OF INVESTIGATIVE DERMATOLOGY SYMPOSIUM PROCEEDINGS, VOL 2, NO 1, AUGUST 1997, P87, DOI 10.1038/jidsymp.1997.17
   Maresca V, 2010, PIGM CELL MELANOMA R, V23, P263, DOI 10.1111/j.1755-148X.2010.00673.x
   Migliano E, 2014, J EXP CLIN CANC RES, V33, DOI 10.1186/1756-9966-33-23
   Mitra S, 2017, FREE RADICAL RES, V51, P986, DOI 10.1080/10715762.2017.1402303
   Mohamed-Ali V, 1998, INT J OBESITY, V22, P1145, DOI 10.1038/sj.ijo.0800770
   Moon JY, 2017, FEBS J, V284, P2052, DOI 10.1111/febs.14103
   Murphy MB, 2013, EXP MOL MED, V45, DOI 10.1038/emm.2013.94
   Na YK, 2017, BIOCHEM BIOPH RES CO, V485, P30, DOI 10.1016/j.bbrc.2017.01.103
   Nordin B., 1988, CALCIUM HUMAN BIOL
   Okuse T, 2005, WOUND REPAIR REGEN, V13, P491, DOI 10.1111/j.1067-1927.2005.00069.x
   Park BS, 2008, DERMATOL SURG, V34, P1323, DOI 10.1111/j.1524-4725.2008.34283.x
   Peinado JR, 2012, PROTEOMICS, V12, P607, DOI 10.1002/pmic.201100355
   Qin YR, 2015, CELL REPROGRAM, V17, P221, DOI 10.1089/cell.2015.0001
   ROBERTSON WG, 1968, CLIN CHIM ACTA, V20, P315, DOI 10.1016/0009-8981(68)90166-6
   Roubelakis MG, 2014, STEM CELL REV REP, V10, P417, DOI 10.1007/s12015-013-9494-8
   Russell FD, 2014, FREE RADICAL BIO MED, V67, P408, DOI 10.1016/j.freeradbiomed.2013.12.007
   Schallreuter KU, 2008, EXP DERMATOL, V17, P139, DOI [10.1111/j.1600-0625.2007.00666.x, 10.1111/j.1600-0625.2007.00666_1.x]
   Schieber M, 2014, CURR BIOL, V24, pR453, DOI 10.1016/j.cub.2014.03.034
   Stessuk T, 2016, ARCH DERMATOL RES, V308, P511, DOI 10.1007/s00403-016-1676-1
   Tabit CJ, 2012, AESTHET PLAST SURG, V36, P704, DOI 10.1007/s00266-011-9835-4
   Taïeb A, 2009, NEW ENGL J MED, V360, P160, DOI 10.1056/NEJMcp0804388
   Vizoso FJ, 2017, INT J MOL SCI, V18, DOI 10.3390/ijms18091852
   Wagener FADTG, 2013, INT J MOL SCI, V14, P9126, DOI 10.3390/ijms14059126
   Wang B, 2016, STEM CELLS DEV, V25, P1755, DOI 10.1089/scd.2016.0079
   Wang T, 2015, INT J CLIN EXP PATHO, V8, P15739
   Xiao WR, 2017, BIOSCIENCE REP, V37, DOI 10.1042/BSR20170658
   Xie H, 2016, J DERMATOL SCI, V81, P3, DOI 10.1016/j.jdermsci.2015.09.003
   Yamauchi T, 2017, J DERMATOL SCI, V86, P198, DOI 10.1016/j.jdermsci.2017.03.001
   Yoshida H, 2001, J INVEST DERM SYMP P, V6, P1, DOI 10.1046/j.0022-202x.2001.00006.x
   Yoshimura K, 2006, J CELL PHYSIOL, V208, P64, DOI 10.1002/jcp.20636
   Zorov DB, 2014, PHYSIOL REV, V94, P909, DOI 10.1152/physrev.00026.2013
   Zuk PA, 2002, MOL BIOL CELL, V13, P4279, DOI 10.1091/mbc.E02-02-0105
NR 60
TC 62
Z9 72
U1 1
U2 22
PU BMC
PI LONDON
PA CAMPUS, 4 CRINAN ST, LONDON N1 9XW, ENGLAND
SN 1757-6512
J9 STEM CELL RES THER
JI Stem Cell Res. Ther.
PD AUG 9
PY 2018
VL 9
AR 207
DI 10.1186/s13287-018-0956-4
PG 18
WC Cell & Tissue Engineering; Cell Biology; Medicine, Research &
   Experimental
WE Science Citation Index Expanded (SCI-EXPANDED)
SC Cell Biology; Research & Experimental Medicine
GA GP7WL
UT WOS:000441121200001
PM 30092820
OA Green Submitted, gold
DA 2026-02-11
ER

PT J
AU Di Rocco, G
   Trivisonno, A
   Trivisonno, G
   Toietta, G
AF Di Rocco, Giuliana
   Trivisonno, Angelo
   Trivisonno, Giovanni
   Toietta, Gabriele
TI Dissecting human adipose tissue heterogeneity using single-cell omics
   technologies
SO STEM CELL RESEARCH & THERAPY
LA English
DT Review
DE Adipose tissue; Regenerative medicine; Single-cell sequencing; Tissue
   heterogeneity; Omics technologies
ID STROMAL-VASCULAR FRACTION; STEM-CELLS; FAT; DIFFERENTIATION; ADIPOCYTES;
   PROTEOME; CANCER; IDENTIFICATION; EXPRESSION; PHENOTYPE
AB Single-cell omics technologies that profile genes (genomic and epigenomic) and determine the abundance of mRNA (transcriptomic), protein (proteomic and secretomic), lipids (lipidomic), and extracellular matrix (matrisomic) support the dissection of adipose tissue heterogeneity at unprecedented resolution in a temporally and spatially defined manner. In particular, cell omics technologies may provide innovative biomarkers for the identification of rare specific progenitor cell subpopulations, assess transcriptional and proteomic changes affecting cell proliferation and immunomodulatory potential, and accurately define the lineage hierarchy and differentiation status of progenitor cells. Unraveling adipose tissue complexity may also provide for the precise assessment of a dysfunctional state, which has been associated with cancer, as cancer-associated adipocytes play an important role in shaping the tumor microenvironment supporting tumor progression and metastasis, obesity, metabolic syndrome, and type 2 diabetes mellitus. The information collected by single-cell omics has relevant implications for regenerative medicine because adipose tissue is an accessible source of multipotent cells; alternative cell-free approaches, including the use of adipose tissue stromal cell-conditioned medium, extracellular vesicles, or decellularized extracellular matrix, are clinically valid options. Subcutaneous white adipose tissue, which is generally harvested via liposuction, is highly heterogeneous because of intrinsic biological variability and extrinsic inconsistencies in the harvesting and processing procedures. The current limited understanding of adipose tissue heterogeneity impinges on the definition of quality standards appropriate for clinical translation, which requires consistency and uniformity of the administered product. We review the methods used for dissecting adipose tissue heterogeneity and provide an overview of advances in omics technology that may contribute to the exploration of heterogeneity and dynamics of adipose tissue at the single-cell level.
C1 [Di Rocco, Giuliana] IRCCS, Regina Elena Natl Canc Inst, Unit Cellular Networks & Mol Therapeut Targets, I-00144 Rome, Italy.
   [Trivisonno, Angelo] IRCCS, Fdn Policlin Univ Agostino Gemelli, I-00168 Rome, Italy.
   [Trivisonno, Giovanni] Univ Rome, Sch Med, Campus Biomed, I-00128 Rome, Italy.
   [Toietta, Gabriele] IRCCS, Regina Elena Natl Canc Inst, Tumor Immunol & Immunotherapy Unit, Via E Chianesi, 53, I-00144 Rome, Italy.
C3 Catholic University of the Sacred Heart; IRCCS Policlinico Gemelli;
   University Campus Bio-Medico - Rome Italy; Sapienza University Rome
RP Toietta, G (corresponding author), IRCCS, Regina Elena Natl Canc Inst, Tumor Immunol & Immunotherapy Unit, Via E Chianesi, 53, I-00144 Rome, Italy.
EM gabriele.toietta@ifo.it
RI Toietta, Gabriele/B-1358-2010; Di Rocco, Giuliana/J-4776-2018
OI Toietta, Gabriele/0000-0003-4182-2468; Di Rocco,
   Giuliana/0000-0003-1210-6008
CR Acosta JR, 2017, STEM CELL RES THER, V8, DOI 10.1186/s13287-017-0701-4
   Alonso-Alonso ML, 2022, STEM CELL REV REP, V18, P854, DOI 10.1007/s12015-021-10155-5
   Alvarez-Llamas G, 2007, MOL CELL PROTEOMICS, V6, P589, DOI 10.1074/mcp.M600265-MCP200
   Auger C, 2023, ANNU REV PATHOL-MECH, V18, P71, DOI 10.1146/annurev-pathol-042220-023633
   Avtanski D, 2023, ADIPOCYTE, V12, DOI 10.1080/21623945.2023.2248673
   Bäckdahl J, 2021, CELL METAB, V33, P1869, DOI 10.1016/j.cmet.2021.07.018
   Baglioni S, 2009, FASEB J, V23, P3494, DOI 10.1096/fj.08-126946
   Baldari S, 2017, INT J MOL SCI, V18, DOI 10.3390/ijms18102087
   Baldari S, 2016, INT J MOL SCI, V17, DOI 10.3390/ijms17071082
   Baysoy A, 2023, NAT REV MOL CELL BIO, V24, P695, DOI 10.1038/s41580-023-00615-w
   Bennett HM, 2023, NAT METHODS, V20, P363, DOI 10.1038/s41592-023-01791-5
   Berry R, 2014, METHOD ENZYMOL, V537, P47, DOI 10.1016/B978-0-12-411619-1.00004-5
   Berry R, 2013, NAT CELL BIOL, V15, P302, DOI 10.1038/ncb2696
   Bilson J, 2023, CURR OPIN CLIN NUTR, V26, P72, DOI 10.1097/MCO.0000000000000885
   Börgeson E, 2022, FRONT CELL DEV BIOL, V10, DOI 10.3389/fcell.2022.1003118
   Bouche C, 2023, CANCER RES, V83, P1170, DOI 10.1158/0008-5472.CAN-23-0505
   Bourin P, 2013, CYTOTHERAPY, V15, P641, DOI 10.1016/j.jcyt.2013.02.006
   Bradford ST, 2019, SCI REP-UK, V9, DOI 10.1038/s41598-019-45777-w
   Brooks AES, 2020, FRONT PHARMACOL, V10, DOI 10.3389/fphar.2019.01695
   Brooks PT, 2021, ADIPOCYTE, V10, P621, DOI 10.1080/21623945.2021.2000696
   Cai J, 2023, ENDOCRINOL METAB, V38, P493, DOI 10.3803/EnM.2023.1813
   Cai Y, 2020, STEM CELL RES THER, V11, DOI 10.1186/s13287-020-01831-3
   Capra E, 2012, PROTEOME SCI, V10, DOI 10.1186/1477-5956-10-46
   Christopher JA, 2022, MOL CELL PROTEOMICS, V21, DOI 10.1016/j.mcpro.2021.100186
   Corvera S, 2021, ANNU REV PHYSIOL, V83, P257, DOI 10.1146/annurev-physiol-031620-095446
   Dadras M, 2020, J CELL MOL MED, V24, P11814, DOI 10.1111/jcmm.15797
   Dai XF, 2022, FRONT MED-LAUSANNE, V9, DOI 10.3389/fmed.2022.911861
   Delaney KZ, 2021, ANAL BIOCHEM, V613, DOI 10.1016/j.ab.2020.113951
   Dewal RS, 2023, CURR OPIN GENET DEV, V81, DOI 10.1016/j.gde.2023.102085
   Di Rocco G, 2006, J CELL SCI, V119, P2945, DOI 10.1242/jcs.03029
   Di Rocco G, 2012, CELL TRANSPLANT, V21, P1997, DOI 10.3727/096368911X637452
   Dirat B, 2011, CANCER RES, V71, P2455, DOI 10.1158/0008-5472.CAN-10-3323
   Dong L, 2023, REGEN THER, V24, P547, DOI 10.1016/j.reth.2023.09.014
   Duerre DJ, 2022, FRONT ENDOCRINOL, V13, DOI 10.3389/fendo.2022.847291
   Emont MP, 2022, NATURE, V603, P926, DOI 10.1038/s41586-022-04518-2
   Fang RX, 2023, FRONT ONCOL, V13, DOI 10.3389/fonc.2023.1123567
   Feng XY, 2024, STEM CELL REV REP, V20, P524, DOI 10.1007/s12015-023-10635-w
   Ford H, 2023, BIOLOGY-BASEL, V12, DOI 10.3390/biology12101289
   Galarraga M, 2012, J LIPID RES, V53, P2791, DOI 10.1194/jlr.D023788
   Gimble JM, 2003, CYTOTHERAPY, V5, P362, DOI 10.1080/14653240310003026
   Glastonbury CA, 2019, AM J HUM GENET, V104, P1013, DOI 10.1016/j.ajhg.2019.03.025
   Greenwood V, 2022, SCI REP-UK, V12, DOI 10.1038/s41598-022-20581-1
   Gu SX, 2023, STEM CELLS INT, V2023, DOI 10.1155/2023/8282961
   Gui C, 2021, APL BIOENG, V5, DOI 10.1063/5.0038101
   Gupta A, 2022, GENOME RES, V32, P242, DOI 10.1101/gr.275509.121
   Halvorsen YDC, 2001, TISSUE ENG, V7, P729, DOI 10.1089/107632701753337681
   Hao YH, 2021, CELL, V184, P3573, DOI 10.1016/j.cell.2021.04.048
   Hartwig S, 2019, BBA-PROTEINS PROTEOM, V1867, DOI 10.1016/j.bbapap.2018.11.009
   He C, 2022, STEM CELL RES THER, V13, DOI 10.1186/s13287-022-02757-8
   Hearnden R, 2021, STAR PROTOC, V2, DOI 10.1016/j.xpro.2021.100422
   Hildreth AD, 2021, NAT IMMUNOL, V22, P639, DOI 10.1038/s41590-021-00922-4
   Hocking SL, 2010, DIABETES, V59, P3008, DOI 10.2337/db10-0483
   Hou B, 2020, LIFE SCI, V245, DOI 10.1016/j.lfs.2020.117352
   Hruska P, 2022, J CLIN ENDOCR METAB, V107, P755, DOI 10.1210/clinem/dgab756
   Ibrahim MM, 2010, OBES REV, V11, P11, DOI 10.1111/j.1467-789X.2009.00623.x
   Insenser M, 2012, MOL CELL ENDOCRINOL, V363, P10, DOI 10.1016/j.mce.2012.07.001
   Jang S, 2010, BMC CELL BIOL, V11, DOI 10.1186/1471-2121-11-25
   Jiang Y, 2018, JOVE-J VIS EXP, DOI 10.3791/58683
   Jurgens WJFM, 2008, CELL TISSUE RES, V332, P415, DOI 10.1007/s00441-007-0555-7
   Kapur SK, 2013, BIOCHIMIE, V95, P2222, DOI 10.1016/j.biochi.2013.06.001
   Karlsson M, 2021, SCI ADV, V7, DOI 10.1126/sciadv.abh2169
   Kheterpal I, 2011, J PROTEOME RES, V10, P1519, DOI 10.1021/pr100887r
   Kim J, 2010, PROTEOMICS, V10, P394, DOI 10.1002/pmic.200900218
   Kostecka A, 2024, LIFE SCI, V351, DOI 10.1016/j.lfs.2024.122761
   Lange M, 2021, CELL REP MED, V2, DOI 10.1016/j.xcrm.2021.100407
   Larsen JK, 2023, SCI ADV, V9, DOI 10.1126/sciadv.adi7548
   Lee LM, 2023, LAB CHIP, V23, P2131, DOI 10.1039/d2lc01138g
   Lee MJ, 2014, METHOD ENZYMOL, V538, P49, DOI 10.1016/B978-0-12-800280-3.00004-9
   Lee YH, 2013, CELL METAB, V18, P355, DOI 10.1016/j.cmet.2013.08.003
   Lengyel E, 2018, TRENDS CANCER, V4, P374, DOI 10.1016/j.trecan.2018.03.004
   Lenz M, 2020, SCI REP-UK, V10, DOI 10.1038/s41598-020-67177-1
   Li H, 2024, FRONT CELL DEV BIOL, V11, DOI 10.3389/fcell.2023.1336482
   Li XY, 2024, ADIPOCYTE, V13, DOI 10.1080/21623945.2024.2360037
   Liu PL, 2023, SCI DATA, V10, DOI 10.1038/s41597-023-02360-3
   Liu Q, 2022, CELL BIOL INT, V46, P2118, DOI 10.1002/cbin.11898
   Liu SQ, 2023, J TRANSL MED, V21, DOI 10.1186/s12967-023-04256-7
   Liu XY, 2019, SCI DATA, V6, DOI 10.1038/sdata.2019.31
   Loureiro ZY, 2022, ENDOCRINOLOGY, V163, DOI 10.1210/endocr/bqab138
   Majka SM, 2014, METHOD ENZYMOL, V537, P281, DOI 10.1016/B978-0-12-411619-1.00015-X
   Major G, 2024, ADV BIOL-GER, V8, DOI 10.1002/adbi.202300448
   Maniyadath B, 2023, CELL METAB, V35, P386, DOI 10.1016/j.cmet.2023.02.002
   Mariani S, 2017, ENDOCRINE, V57, P455, DOI 10.1007/s12020-016-1170-8
   Massier L, 2023, NAT COMMUN, V14, DOI 10.1038/s41467-023-36983-2
   McAllan L, 2023, NAT COMMUN, V14, DOI 10.1038/s41467-023-38439-z
   Merrick D, 2019, SCIENCE, V364, P353, DOI 10.1126/science.aav2501
   Michailidou Z, 2022, J INNATE IMMUN, V14, P4, DOI 10.1159/000515117
   Min SY, 2019, P NATL ACAD SCI USA, V116, P17970, DOI 10.1073/pnas.1906512116
   Mohiuddin OA, 2020, ADV EXP MED BIOL, V1212, P57, DOI 10.1007/5584_2019_371
   Moller AF, 2023, NAT COMMUN, V14, DOI 10.1038/s41467-023-44279-8
   Momeni K, 2023, Translational Medicine Communications, V8, DOI [10.1186/s41231-023-00154-8, 10.1186/s41231-023-00154-8, DOI 10.1186/S41231-023-00154-8]
   Navarro-Perez J, 2023, CURR OPIN GENET DEV, V80, DOI 10.1016/j.gde.2023.102046
   Nicu C, 2018, EXP DERMATOL, V27, P589, DOI 10.1111/exd.13549
   Norreen-Thorsen M, 2022, CELL REP, V40, DOI 10.1016/j.celrep.2022.111046
   Ong WK, 2021, BIOMOLECULES, V11, DOI 10.3390/biom11070918
   Palani NP, 2023, NAT METAB, DOI 10.1038/s42255-023-00820-z
   Peinado JR, 2012, PROTEOMICS, V12, P607, DOI 10.1002/pmic.201100355
   Peinado JR, 2010, PROTEOMICS, V10, P3356, DOI 10.1002/pmic.201000350
   Peña AN, 2021, CURR OPIN BIOMED ENG, V20, DOI 10.1016/j.cobme.2021.100321
   Pérez-Pérez R, 2009, J PROTEOME RES, V8, P1682, DOI 10.1021/pr800942k
   Pinheiro-Machado E, 2023, STEM CELL REV REP, V19, P2131, DOI 10.1007/s12015-023-10567-5
   Planat-Benard V, 2004, CIRCULATION, V109, P656, DOI 10.1161/01.CIR.0000114522.38265.61
   Qin Y, 2023, ADV SCI, V10, DOI 10.1002/advs.202207334
   Raajendiran A, 2021, AM J PHYSIOL-ENDOC M, V320, pE1068, DOI 10.1152/ajpendo.00473.2020
   Raajendiran A, 2019, CELL REP, V27, P1528, DOI 10.1016/j.celrep.2019.04.010
   Ramirez AK, 2020, NAT COMMUN, V11, DOI 10.1038/s41467-020-16019-9
   Riis S, 2015, EXPERT REV MOL MED, V17, DOI 10.1017/erm.2015.10
   Riis S, 2020, METHODS, V171, P68, DOI 10.1016/j.ymeth.2019.07.004
   Robert AW, 2020, FRONT CELL DEV BIOL, V8, DOI 10.3389/fcell.2020.00561
   Roson-Burgo B, 2016, BMC GENOMICS, V17, DOI 10.1186/s12864-016-3230-0
   Sato S, 2024, CELL COMMUN SIGNAL, V22, DOI 10.1186/s12964-024-01474-4
   Sbarbati A, 2010, EUR J HISTOCHEM, V54, P226, DOI 10.4081/ejh.2010.e48
   Schleinitz D, 2020, EUR J HUM GENET, V28, P1714, DOI 10.1038/s41431-020-0681-1
   Schopow N, 2020, PLOS ONE, V15, DOI 10.1371/journal.pone.0233152
   Schwalie PC, 2018, NATURE, V559, P103, DOI 10.1038/s41586-018-0226-8
   Shukla L, 2020, FRONT PHARMACOL, V11, DOI 10.3389/fphar.2020.00158
   Sorek G, 2024, ISCIENCE, V27, DOI 10.1016/j.isci.2024.110368
   Spalding KL, 2008, NATURE, V453, P783, DOI 10.1038/nature06902
   Strieder-Barboza C, Preprints, DOI [10.1101/2022.06.29.496888, DOI 10.1101/2022.06.29.496888]
   Stromps JP, 2014, BIOMED RES INT, V2014, DOI 10.1155/2014/740926
   Tang LA, 2023, FRONT IMMUNOL, V14, DOI 10.3389/fimmu.2023.1158027
   Tarhan L, 2023, bioRxiv, DOI [10.1101/2023.07.13.5488862023, DOI 10.1101/2023.07.13.5488862023]
   Thomas-Porch C, 2018, J BIOMED MATER RES A, V106, P2481, DOI 10.1002/jbm.a.36444
   Trivisonno A., 2014, STEM CELLS AESTHETIC, P303, DOI DOI 10.1007/978-3-642-45207-9_21
   Trivisonno A, 2019, STEM CELL TRANSL MED, V8, P1265, DOI 10.1002/sctm.19-0166
   Trivisonno A, 2014, AESTHET SURG J, V34, P601, DOI 10.1177/1090820X14528000
   Uhlen M, 2015, SCIENCE, V347, DOI [10.1126/science.347.6227.1274-c, 10.1126/science.1260419]
   Vijay J, 2020, NAT METAB, V2, P97, DOI 10.1038/s42255-019-0152-6
   Vohl MC, 2004, OBES RES, V12, P1217, DOI 10.1038/oby.2004.153
   Wang ZH, 2023, TRAC-TREND ANAL CHEM, V160, DOI 10.1016/j.trac.2023.116973
   Whytock KL, 2023, STAR PROTOC, V4, DOI 10.1016/j.xpro.2023.102054
   Whytock Katie L, 2022, iScience, V25, P104772, DOI [10.1016/j.isci.2022.104772, 10.1016/j.isci.2022.104772]
   Wu TJ, 2023, NAT METHODS, V20, P723, DOI 10.1038/s41592-023-01841-y
   Xie XT, 2010, J PROTEOME RES, V9, P4521, DOI 10.1021/pr100268f
   Yao HH, 2021, MOL MED REP, V24, DOI 10.3892/mmr.2021.12506
   Zannettino ACW, 2008, J CELL PHYSIOL, V214, P413, DOI 10.1002/jcp.21210
   Zhu KY, 2021, PLOS COMPUT BIOL, V17, DOI 10.1371/journal.pcbi.1009228
   Zuk PA, 2002, MOL BIOL CELL, V13, P4279, DOI 10.1091/mbc.E02-02-0105
   Zuk PA, 2001, TISSUE ENG, V7, P211, DOI 10.1089/107632701300062859
NR 138
TC 7
Z9 8
U1 1
U2 8
PU BMC
PI LONDON
PA CAMPUS, 4 CRINAN ST, LONDON N1 9XW, ENGLAND
EI 1757-6512
J9 STEM CELL RES THER
JI Stem Cell Res. Ther.
PD SEP 27
PY 2024
VL 15
IS 1
AR 322
DI 10.1186/s13287-024-03931-w
PG 17
WC Cell & Tissue Engineering; Cell Biology; Medicine, Research &
   Experimental
WE Science Citation Index Expanded (SCI-EXPANDED)
SC Cell Biology; Research & Experimental Medicine
GA H7C3I
UT WOS:001324978600004
PM 39334440
OA Green Submitted, gold
DA 2026-02-11
ER

PT J
AU Mehanna, RA
   Essawy, MM
   Barkat, MA
   Awaad, AK
   Thabet, EH
   Hamed, HA
   Elkafrawy, H
   Khalil, NA
   Sallam, A
   Kholief, MA
   Ibrahim, SS
   Mourad, GM
AF Mehanna, Radwa A.
   Essawy, Marwa M.
   Barkat, Mona A.
   Awaad, Ashraf K.
   Thabet, Eman H.
   Hamed, Heba A.
   Elkafrawy, Hagar
   Khalil, Nehal A.
   Sallam, Abeer
   Kholief, Marwa A.
   Ibrahim, Samar S.
   Mourad, Ghada M.
TI Cardiac stem cells: Current knowledge and future prospects
SO WORLD JOURNAL OF STEM CELLS
LA English
DT Review
DE Cardiac stem and progenitor cells; Cardiac stem cells' secretome;
   Cardiac stem cells' niche and metabolism; Nanotechnology; Clinical
   trials; Combined therapy
ID CARDIOSPHERE-DERIVED CELLS; CARDIOVASCULAR PROGENITOR CELLS;
   SINGLE-VENTRICLE PHYSIOLOGY; FATTY-ACID-METABOLISM; LEFT-HEART SYNDROME;
   MYOCARDIAL-INFARCTION; IN-VITRO; TRANSPORTER BCRP1/ABCG2; EXTRACELLULAR
   VESICLES; MOLECULAR-MECHANISMS
AB Regenerative medicine is the field concerned with the repair and restoration of the integrity of damaged human tissues as well as whole organs. Since the inception of the field several decades ago, regenerative medicine therapies, namely stem cells, have received significant attention in preclinical studies and clinical trials. Apart from their known potential for differentiation into the various body cells, stem cells enhance the organ's intrinsic regenerative capacity by altering its environment, whether by exogenous injection or introducing their products that modulate endogenous stem cell function and fate for the sake of regeneration. Recently, research in cardiology has highlighted the evidence for the existence of cardiac stem and progenitor cells (CSCs/CPCs). The global burden of cardiovascular diseases' morbidity and mortality has demanded an in-depth understanding of the biology of CSCs/CPCs aiming at improving the outcome for an innovative therapeutic strategy. This review will discuss the nature of each of the CSCs/CPCs, their environment, their interplay with other cells, and their metabolism. In addition, important issues are tackled concerning the potency of CSCs/CPCs in relation to their secretome for mediating the ability to influence other cells. Moreover, the review will throw the light on the clinical trials and the preclinical studies using CSCs/CPCs and combined therapy for cardiac regeneration. Finally, the novel role of nanotechnology in cardiac regeneration will be explored.
C1 [Mehanna, Radwa A.; Thabet, Eman H.; Sallam, Abeer] Alexandria Univ, Ctr Excellence Res Regenerat Med & Applicat, Fac Med, Med Physiol Dept, Al Khartoum Sq, Alexandria 21500, Egypt.
   [Essawy, Marwa M.] Alexandria Univ, Ctr Excellence Res Regenerat Med & Applicat, Fac Med, Oral Pathol Dept,Fac Dent, Alexandria 21500, Egypt.
   [Barkat, Mona A.] Alexandria Univ, Ctr Excellence Res Regenerat Med & Applicat, Fac Med, Human Anat & Embryol Dept, Alexandria 21500, Egypt.
   [Awaad, Ashraf K.; Ibrahim, Samar S.] Alexandria Univ, Ctr Excellence Res Regenerat Med & Applicat, Fac Med, Alexandria 21500, Egypt.
   [Hamed, Heba A.; Mourad, Ghada M.] Alexandria Univ, Ctr Excellence Res Regenerat Med & Applicat, Fac Med, Histol & Cell Biol Dept, Alexandria 21500, Egypt.
   [Elkafrawy, Hagar; Khalil, Nehal A.] Alexandria Univ, Ctr Excellence Res Regenerat Med & Applicat, Fac Med, Med Biochem Dept, Alexandria 21500, Egypt.
   [Kholief, Marwa A.] Alexandria Univ, Ctr Excellence Res Regenerat Med & Applicat, Fac Med, Forens Med & Clin Toxicol Dept, Alexandria 21500, Egypt.
C3 Egyptian Knowledge Bank (EKB); Alexandria University; Egyptian Knowledge
   Bank (EKB); Alexandria University; Egyptian Knowledge Bank (EKB);
   Alexandria University; Egyptian Knowledge Bank (EKB); Alexandria
   University; Egyptian Knowledge Bank (EKB); Alexandria University;
   Egyptian Knowledge Bank (EKB); Alexandria University; Egyptian Knowledge
   Bank (EKB); Alexandria University
RP Mehanna, RA (corresponding author), Alexandria Univ, Ctr Excellence Res Regenerat Med & Applicat, Fac Med, Med Physiol Dept, Al Khartoum Sq, Alexandria 21500, Egypt.
EM radwa.mehanna@alexmed.edu.eg
RI Mehanna, Radwa/J-6885-2019; mourad, ghada/LZE-1706-2025; Kholief,
   Marwa/AGA-2644-2022; Awaad/ADE-9409-2022; Elkafrawy,
   Hagar/OFN-9373-2025; Thabet, Eman/ABS-8174-2022; Khalil,
   Nehal/KYP-8664-2024; Sallam, Abeer/ODJ-1332-2025; Essawy,
   Marwa/GON-5529-2022
OI Kholief, Marwa/0000-0001-8776-5257; Barkat, Mona/0000-0003-3850-0193;
   Elkafrawy, Hagar/0000-0002-1591-1689; Thabet, Eman/0000-0003-3490-3825;
   Khalil, Nehal/0000-0001-9380-7425; Sallam, Abeer/0000-0002-4690-6348;
   Essawy, Marwa/0000-0002-4781-4293
FU Science and Technology Development Fund [28932]; Cardiovascular
   Research, Education, Prevention Foundation
FX Supported by Science and Technology Development Fund, No. 28932; and
   Cardiovascular Research, Education, Prevention Foundation, CVREP - Dr.
   Wael Al Mahmeed Grant.
CR Afifi MM, 2013, OR SURG OR MED OR PA, V115, P743, DOI 10.1016/j.oooo.2012.11.020
   Albulescu R, 2015, J CELL MOL MED, V19, P1783, DOI 10.1111/jcmm.12624
   Allen DK, 2020, CURR OPIN BIOTECH, V64, P92, DOI 10.1016/j.copbio.2019.11.003
   Andrés-Delgado L, 2020, DEV DYNAM, V249, P1455, DOI 10.1002/dvdy.229
   Andriolo G, 2018, FRONT PHYSIOL, V9, DOI 10.3389/fphys.2018.01169
   Antimisiaris SG, 2018, PHARMACEUTICS, V10, DOI 10.3390/pharmaceutics10040218
   Aval SF, 2017, BIOMED PHARMACOTHER, V91, P849, DOI 10.1016/j.biopha.2017.05.020
   Avolio E, 2015, CIRC RES, V116, pE81, DOI 10.1161/CIRCRESAHA.115.306146
   Badr AM., 2020, Syst. Rev. Pharm, V11, P342
   Balbi C, 2020, CELLS-BASEL, V9, DOI 10.3390/cells9030724
   Barandon L, 2011, ARTERIOSCL THROM VAS, V31, pE80, DOI 10.1161/ATVBAHA.111.232280
   Bardot ES., 2020, 958348 BIORXIV
   Barile Lucio, 2017, Stem Cell Investig, V4, P93, DOI [10.21037/sci.2017.11.06, 10.21037/sci.2017.11.06]
   Barker N, 2014, NAT REV MOL CELL BIO, V15, P19, DOI 10.1038/nrm3721
   Barreto S, 2019, CELLS-BASEL, V8, DOI 10.3390/cells8121536
   Bayda S, 2020, MOLECULES, V25, DOI 10.3390/molecules25010112
   Bearzi C, 2007, P NATL ACAD SCI USA, V104, P14068, DOI 10.1073/pnas.0706760104
   Bergmann O, 2015, CELL, V161, P1566, DOI 10.1016/j.cell.2015.05.026
   Bergmann O, 2009, SCIENCE, V324, P98, DOI 10.1126/science.1164680
   Bianco P, 2011, BLOOD, V117, P5281, DOI 10.1182/blood-2011-01-315069
   Birket MJ, 2013, STEM CELL REP, V1, P560, DOI 10.1016/j.stemcr.2013.11.008
   Bolli R, 2018, CIRC RES, V122, P1703, DOI 10.1161/CIRCRESAHA.118.312978
   Bondue A, 2008, CELL STEM CELL, V3, P69, DOI 10.1016/j.stem.2008.06.009
   Bondue A, 2011, J CELL BIOL, V192, P751, DOI 10.1083/jcb.201007063
   Boulanger CM, 2017, NAT REV CARDIOL, V14, P259, DOI 10.1038/nrcardio.2017.7
   Breckenridge RA, 2013, PLOS BIOL, V11, DOI 10.1371/journal.pbio.1001666
   Cambier L, 2017, EMBO MOL MED, V9, P337, DOI 10.15252/emmm.201606924
   Carroll KJ, 2016, P NATL ACAD SCI USA, V113, P338, DOI 10.1073/pnas.1523918113
   Ceausu Z, 2020, EXP THER MED, V20, P3452, DOI 10.3892/etm.2020.9015
   Chavakis E, 2008, J MOL CELL CARDIOL, V45, P514, DOI 10.1016/j.yjmcc.2008.01.004
   Chen Lijuan, 2013, Methods Mol Biol, V1036, P75, DOI 10.1007/978-1-62703-511-8_6
   Cheng K, 2014, JACC-HEART FAIL, V2, P49, DOI 10.1016/j.jchf.2013.08.008
   Cheng K, 2012, CELL TRANSPLANT, V21, P1121, DOI 10.3727/096368911X627381
   Chimenti I, 2012, PROG MOL BIOL TRANSL, V111, P109, DOI 10.1016/B978-0-12-398459-3.00005-8
   Cho HJ, 2013, BIOMATERIALS, V34, P651, DOI 10.1016/j.biomaterials.2012.10.011
   Christ A, 2020, HUM MOL GENET, V29, P3183, DOI 10.1093/hmg/ddaa200
   Chung Susan, 2007, Nat Clin Pract Cardiovasc Med, V4 Suppl 1, pS60, DOI 10.1038/ncpcardio0766
   Ciullo A, 2019, INT J MOL SCI, V20, DOI 10.3390/ijms20030468
   Correia C, 2017, SCI REP-UK, V7, DOI 10.1038/s41598-017-08713-4
   Dai DF, 2017, STEM CELLS INT, V2017, DOI 10.1155/2017/5153625
   Dai WD, 2009, REGEN MED, V4, P387, DOI 10.2217/RME.09.2
   Darrigrand JF, 2020, ELIFE, V9, DOI 10.7554/eLife.50325
   Davis DR, 2009, PLOS ONE, V4, DOI 10.1371/journal.pone.0007195
   De Zoysa P., 2020, DEVELOPMENT, V147
   Desgrange A, 2020, DEV CELL, V55, P413, DOI 10.1016/j.devcel.2020.10.008
   Donnelly H, 2018, J R SOC INTERFACE, V15, DOI 10.1098/rsif.2018.0388
   Doppler SA, 2013, J THORAC DIS, V5, P683, DOI 10.3978/j.issn.2072-1439.2013.08.71
   Doss MX, 2012, STEM CELL REV REP, V8, P43, DOI 10.1007/s12015-011-9263-5
   Doyle MJ, 2016, STEM CELLS DEV, V25, P277, DOI 10.1089/scd.2015.0272
   Drowley L, 2020, STEM CELL TRANSL MED, V9, P47, DOI 10.1002/sctm.19-0069
   Duan HF, 2003, MOL THER, V8, P467, DOI 10.1016/S1525-0016(03)00186-2
   Essawy MM, 2021, ORAL DIS, V27, P251, DOI 10.1111/odi.13551
   Faculty of Dentistry Champollion Street Azarita Alexandria Egypt., 2020, International Journal of Dentistry and Oral Science, P1204, DOI [10.19070/2377-8075-20000238, DOI 10.19070/2377-8075-20000238, 10.19070/2377-8075-20000238]
   Faustino RS, 2008, J CARDIOVASC TRANSL, V1, P120, DOI 10.1007/s12265-008-9019-z
   Firouzi F, 2020, J AM HEART ASSOC, V9, DOI 10.1161/JAHA.119.013452
   Fu JD, 2013, STEM CELL REP, V1, P235, DOI 10.1016/j.stemcr.2013.07.005
   Fu WB, 2019, ACTA PHARMACOL SIN, V40, P9, DOI 10.1038/s41401-018-0060-4
   Funatsu T, 2002, J THORAC CARDIOV SUR, V124, P1099, DOI 10.1067/mtc.2002.123809
   Galdos FX, 2017, CIRC RES, V120, P941, DOI 10.1161/CIRCRESAHA.116.309040
   Gallet R, 2017, EUR HEART J, V38, P201, DOI 10.1093/eurheartj/ehw240
   Gao Y, 2021, FRONT CELL DEV BIOL, V9, DOI 10.3389/fcell.2021.658088
   Gatti S, 2013, TRANSGENIC RES, V22, P579, DOI 10.1007/s11248-012-9667-2
   Ghafouri-Fard S, 2021, FRONT CELL DEV BIOL, V9, DOI 10.3389/fcell.2021.653296
   Gherghiceanu M, 2011, J CELL MOL MED, V15, P1005, DOI 10.1111/j.1582-4934.2011.01299.x
   Gordon MD, 2006, J BIOL CHEM, V281, P22429, DOI 10.1074/jbc.R600015200
   Gould SJ, 2013, ENCY BIOL CHEM, P262
   Guo YC, 2019, DEV BIOL, V449, P1, DOI 10.1016/j.ydbio.2019.02.009
   Gupte SA, 2008, CURR OPIN INVEST DR, V9, P993
   Hare JM, 2012, JAMA-J AM MED ASSOC, V308, P2369, DOI 10.1001/jama.2012.25321
   Hartl FU, 1996, NATURE, V381, P571, DOI 10.1038/381571a0
   Hatzistergos KE, 2010, CIRC RES, V107, P913, DOI 10.1161/CIRCRESAHA.110.222703
   Henning RJ, 2018, FUTUR CARDIOL, V14, P181, DOI 10.2217/fca-2017-0072
   Hierlihy AM, 2002, FEBS LETT, V530, P239, DOI 10.1016/S0014-5793(02)03477-4
   Higashikuni Y, 2010, ARTERIOSCL THROM VAS, V30, P2128, DOI 10.1161/ATVBAHA.110.211755
   Holmes C, 2007, STEM CELLS, V25, P1339, DOI 10.1634/stemcells.2006-0644
   House A, 2020, METHODSX, V7, DOI 10.1016/j.mex.2019.05.028
   Hsieh PCH, 2007, NAT MED, V13, P970, DOI 10.1038/nm1618
   Huson DH, 2006, MOL BIOL EVOL, V23, P254, DOI 10.1093/molbev/msj030
   Ishigami S, 2017, CIRC RES, V120, P1162, DOI 10.1161/CIRCRESAHA.116.310253
   Ishigami S, 2015, CIRC RES, V116, P653, DOI 10.1161/CIRCRESAHA.116.304671
   Jain M, 2004, CIRCULATION, V109, P898, DOI 10.1161/01.CIR.0000112605.43318.CA
   Janesick A, 2012, DEVELOPMENT, V139, P1213, DOI 10.1242/dev.071456
   Jo W, 2016, ADV HEALTHC MATER, V5, P3148, DOI 10.1002/adhm.201600810
   Karantalis V, 2015, J AM COLL CARDIOL, V66, P1990, DOI 10.1016/j.jacc.2015.08.879
   Karwi QG, 2018, FRONT CARDIOVASC MED, V5, DOI 10.3389/fcvm.2018.00068
   Katare R, 2013, CARDIOVASC RES, V97, P55, DOI 10.1093/cvr/cvs291
   Kelly RG, 2014, CSH PERSPECT MED, V4, DOI 10.1101/cshperspect.a015750
   Kenneweg F, 2019, MOL THER-NUCL ACIDS, V18, P363, DOI 10.1016/j.omtn.2019.09.003
   Kimura W, 2012, CARDIOVASC DIAGN THE, V2, P278, DOI 10.3978/j.issn.2223-3652.2012.12.02
   Kingsley J.Danie., 2013, J. Pharm. Res, V7, P200, DOI [DOI 10.1016/J.JOPR.2013.02.021, 10.1016/j.jopr.2013.02.021]
   Kocabas F, 2012, J CARDIOVASC TRANSL, V5, P654, DOI 10.1007/s12265-012-9366-7
   Kojima R, 2018, NAT COMMUN, V9, DOI 10.1038/s41467-018-03733-8
   Krampera Mauro, 2007, Blood Transfus, V5, P120, DOI 10.2450/2007.0029-07
   Kuang D, 2008, BASIC RES CARDIOL, V103, P265, DOI 10.1007/s00395-007-0690-z
   Kula-Alwar D, 2021, DEV BIOL, V470, P95, DOI 10.1016/j.ydbio.2020.11.008
   Laflamme MA, 2007, ANNU REV PATHOL-MECH, V2, P307, DOI 10.1146/annurev.pathol.2.010506.092038
   Laguens R, 2002, GENE THER, V9, P1676, DOI 10.1038/sj.gt.3301844
   Lai L, 2008, GENE DEV, V22, P1948, DOI 10.1101/gad.1661708
   Lalit PA, 2016, CELL STEM CELL, V18, P354, DOI 10.1016/j.stem.2015.12.001
   Lamouille S, 2014, NAT REV MOL CELL BIO, V15, P178, DOI 10.1038/nrm3758
   Latham N, 2013, CIRCULATION, V128, pS105, DOI 10.1161/CIRCULATIONAHA.112.000374
   Le TYL, 2016, CELL DEATH DISCOV, V2, DOI 10.1038/cddiscovery.2016.52
   Lee CY, 2016, STEM CELLS INT, V2016, DOI 10.1155/2016/4285938
   Lee JW, 2021, MOL THER, V29, P1151, DOI 10.1016/j.ymthe.2020.11.004
   Lee JR, 2020, SCI ADV, V6, DOI 10.1126/sciadv.aaz0952
   Lehman JJ, 2000, J CLIN INVEST, V106, P847, DOI 10.1172/JCI10268
   Leri A, 2005, PHYSIOL REV, V85, P1373, DOI 10.1152/physrev.00013.2005
   Leri A, 2014, STEM CELL RES, V13, P631, DOI 10.1016/j.scr.2014.09.001
   Li H., 2017, CARDIOL PLUS, V2, P8
   Li HX, 2020, J CELL BIOCHEM, V121, P1144, DOI 10.1002/jcb.29349
   Li JJ, 2017, STEM CELL REP, V9, P1546, DOI 10.1016/j.stemcr.2017.09.007
   Li TS, 2010, STEM CELLS, V28, P2088, DOI 10.1002/stem.532
   Li XY, 2021, EBIOMEDICINE, V71, DOI 10.1016/j.ebiom.2021.103575
   Li YY, 2016, MOL MED REP, V14, P1194, DOI 10.3892/mmr.2016.5386
   Li YP, 2017, AM J TRANSL RES, V9, P1530
   Liao ZF, 2021, THERANOSTICS, V11, P268, DOI 10.7150/thno.47021
   Liu QH, 2015, ACTA BIOMATER, V26, P105, DOI 10.1016/j.actbio.2015.08.017
   Liu Q, 2021, BIOMED PHARMACOTHER, V135, DOI 10.1016/j.biopha.2020.111148
   Lopaschuk GD, 2010, J CARDIOVASC PHARM, V56, P130, DOI 10.1097/FJC.0b013e3181e74a14
   Lopaschuk GD, 2010, PHYSIOL REV, V90, P207, DOI 10.1152/physrev.00015.2009
   Madigan Mariah, 2018, Bioengineering (Basel), V5, DOI [10.3390/bioengineering5020028, 10.3390/bioengineering5020028]
   Magouroux T, 2012, SMALL, V8, P2752, DOI 10.1002/smll.201200366
   Maher TJ, 2014, AM J PHYSIOL-HEART C, V306, pH1610, DOI 10.1152/ajpheart.00638.2013
   Makkar RR, 2020, EUR HEART J, V41, P3451, DOI 10.1093/eurheartj/ehaa541
   Makkar RR, 2012, LANCET, V379, P895, DOI 10.1016/S0140-6736(12)60195-0
   Malandraki-Miller S, 2019, STEM CELL RES, V38, DOI 10.1016/j.scr.2019.101458
   Malandraki-Miller S, 2018, FRONT CARDIOVASC MED, V5, DOI 10.3389/fcvm.2018.00119
   Malliaras K, 2014, J AM COLL CARDIOL, V63, P110, DOI 10.1016/j.jacc.2013.08.724
   Malliaras K, 2013, EMBO MOL MED, V5, P191, DOI 10.1002/emmm.201201737
   Marbán E, 2018, J AM COLL CARDIOL, V71, P193, DOI 10.1016/j.jacc.2017.11.013
   Marino F, 2019, FRONT ENDOCRINOL, V10, DOI 10.3389/fendo.2019.00371
   Mas-Bargues C, 2019, INT J MOL SCI, V20, DOI 10.3390/ijms20051195
   Mazrouaa Azza M., 2019, Egyptian Journal of Petroleum, V28, P165, DOI [10.1016/j.ejpe.2019.02.002, 10.1016/j.ejpe.2019.02.002]
   Meilhac SM, 2018, NAT REV CARDIOL, V15, P705, DOI 10.1038/s41569-018-0086-9
   Menasché P, 2018, J AM COLL CARDIOL, V71, P429, DOI 10.1016/j.jacc.2017.11.047
   Menendez-Montes I, 2016, DEV CELL, V39, P724, DOI 10.1016/j.devcel.2016.11.012
   Miao SM, 2020, THERANOSTICS, V10, P9686, DOI 10.7150/thno.44146
   Milano G, 2020, CARDIOVASC RES, V116, P383, DOI 10.1093/cvr/cvz108
   Mioulane M, 2012, J CARDIOVASC TRANSL, V5, P593, DOI 10.1007/s12265-012-9396-1
   Mirotsou M, 2011, J MOL CELL CARDIOL, V50, P280, DOI 10.1016/j.yjmcc.2010.08.005
   Mohri T, 2009, ARTERIOSCL THROM VAS, V29, P754, DOI 10.1161/ATVBAHA.108.174870
   Monsanto MM, 2020, NAT COMMUN, V11, DOI 10.1038/s41467-020-17742-z
   Mookerjee SA, 2015, BBA-BIOENERGETICS, V1847, P171, DOI 10.1016/j.bbabio.2014.10.005
   Morrell NW, 2016, NAT REV CARDIOL, V13, P106, DOI 10.1038/nrcardio.2015.156
   Naahidi S, 2013, J CONTROL RELEASE, V166, P182, DOI 10.1016/j.jconrel.2012.12.013
   Nakamura T, 2000, J CLIN INVEST, V106, P1511, DOI 10.1172/JCI10226
   Natsumeda M, 2017, J AM COLL CARDIOL, V70, P2504, DOI 10.1016/j.jacc.2017.09.036
   Nelson TJ, 2009, DIFFERENTIATION, V77, P248, DOI 10.1016/j.diff.2008.10.012
   Oh K, 2015, ACS NANO, V9, P11718, DOI 10.1021/acsnano.5b02997
   Oikonomopoulos A, 2011, CIRC RES, V109, P1363, DOI 10.1161/CIRCRESAHA.111.250282
   Oxvig C, 2015, J CELL COMMUN SIGNAL, V9, P177, DOI 10.1007/s12079-015-0259-9
   Oyama T, 2007, J CELL BIOL, V176, P329, DOI 10.1083/jcb.200603014
   Padin-Iruegas ME, 2009, CIRCULATION, V120, P876, DOI 10.1161/CIRCULATIONAHA.109.852285
   Pakzad KK, 2021, STEM CELL RES, V54, DOI 10.1016/j.scr.2021.102422
   Phillips HM, 2013, CARDIOVASC RES, V99, P452, DOI 10.1093/cvr/cvt132
   Plitzko B, 2018, BIO-PROTOCOL, V8, DOI 10.21769/BioProtoc.2850
   Prathipati P, 2017, STEM CELL REV REP, V13, P79, DOI 10.1007/s12015-016-9696-y
   Puente BN, 2014, CELL, V157, P565, DOI 10.1016/j.cell.2014.03.032
   Quijada P, 2015, CIRC RES, V117, P695, DOI 10.1161/CIRCRESAHA.115.306838
   Rajamohan D, 2016, STEM CELLS DEV, V25, P439, DOI 10.1089/scd.2015.0253
   Rana MS, 2013, ACTA PHYSIOL, V207, P588, DOI 10.1111/apha.12061
   Rezaie J, 2019, J CELL PHYSIOL, V234, P21732, DOI 10.1002/jcp.28894
   Rockey DC, 2015, NEW ENGL J MED, V372, P1138, DOI 10.1056/NEJMra1300575
   Rogers RG, 2020, FRONT PHYSIOL, V11, DOI 10.3389/fphys.2020.00479
   Rota M, 2008, CIRC RES, V103, P107, DOI 10.1161/CIRCRESAHA.108.178525
   Sadat S, 2007, BIOCHEM BIOPH RES CO, V363, P674, DOI 10.1016/j.bbrc.2007.09.058
   Saga Y, 2000, TRENDS CARDIOVAS MED, V10, P345, DOI 10.1016/S1050-1738(01)00069-X
   Sandstedt J, 2012, BASIC RES CARDIOL, V107, DOI 10.1007/s00395-012-0255-7
   Sano T., 2020, J THORAC CARDIOV SUR
   Sanz-Ruiz R, 2017, CIRC RES, V121, P71, DOI 10.1161/CIRCRESAHA.117.310651
   Scadden DT, 2014, CELL, V157, P41, DOI 10.1016/j.cell.2014.02.013
   Scalise M, 2021, COMMUN BIOL, V4, DOI 10.1038/s42003-021-02677-y
   Schnelle M, 2020, AM J PHYSIOL-HEART C, V319, pH422, DOI 10.1152/ajpheart.00219.2020
   Semenza GL, 2011, BBA-MOL CELL RES, V1813, P1263, DOI 10.1016/j.bbamcr.2010.08.006
   Shirakawa Y, 2005, J THORAC CARDIOV SUR, V130, P624, DOI 10.1016/j.jtcvs.2004.02.045
   Sid-Otmane C, 2020, J TRANSL MED, V18, DOI 10.1186/s12967-020-02504-8
   Silvestre JS, 2013, PHYSIOL REV, V93, P1743, DOI 10.1152/physrev.00006.2013
   Simsek T, 2010, CELL STEM CELL, V7, P380, DOI 10.1016/j.stem.2010.07.011
   Sirenko O, 2013, J BIOMOL SCREEN, V18, P39, DOI 10.1177/1087057112457590
   Smits AM, 2009, NAT PROTOC, V4, P232, DOI 10.1038/nprot.2008.229
   Soda N, 2019, J MATER CHEM B, V7, P6670, DOI 10.1039/c9tb01490j
   Stefanovic S, 2020, ELIFE, V9, DOI 10.7554/eLife.55124
   Steinmetz M, 2005, BASIC RES CARDIOL, V100, P263, DOI 10.1007/s00395-005-0520-0
   Strebhardt K, 2008, NAT REV CANCER, V8, P473, DOI 10.1038/nrc2394
   Streef TJJ, 2021, FRONT CARDIOVASC MED, V8, DOI 10.3389/fcvm.2021.750243
   Sukhacheva TV, 2020, B EXP BIOL MED+, V169, P137, DOI 10.1007/s10517-020-04840-7
   Sukhacheva TV, 2021, SCI REP-UK, V11, DOI 10.1038/s41598-021-82554-0
   Sukhanova A, 2018, NANOSCALE RES LETT, V13, DOI 10.1186/s11671-018-2457-x
   Sun YT, 2020, FRONT BIOENG BIOTECH, V8, DOI 10.3389/fbioe.2020.00947
   Swedlund B, 2020, CSH PERSPECT BIOL, V12, DOI 10.1101/cshperspect.a036731
   Synnergren J, 2016, PHYSIOL GENOMICS, V48, P771, DOI 10.1152/physiolgenomics.00064.2016
   Takamiya M, 2011, PLOS ONE, V6, DOI 10.1371/journal.pone.0025265
   Takehara N, 2008, J AM COLL CARDIOL, V52, P1858, DOI 10.1016/j.jacc.2008.06.052
   Tampakakis E, 2019, JOVE-J VIS EXP, DOI 10.3791/59826
   Tan JJ., 2011, Curr. Protoc. Stem Cell Biol, V16, p2C.3.1, DOI DOI 10.1002/9780470151808.SC02C03-16
   Tang JA, 2017, NAT COMMUN, V8, DOI 10.1038/ncomms13724
   Tarui S, 2015, J THORAC CARDIOV SUR, V150, P1198, DOI 10.1016/j.jtcvs.2015.06.076
   Teng YC, 2021, STEM CELL RES THER, V12, DOI 10.1186/s13287-021-02247-3
   Tikhomirov R, 2020, CELLS-BASEL, V9, DOI 10.3390/cells9030592
   Tokunaga M, 2010, J MOL CELL CARDIOL, V49, P972, DOI 10.1016/j.yjmcc.2010.09.015
   Tseliou E, 2015, J AM COLL CARDIOL, V66, P599, DOI 10.1016/j.jacc.2015.05.068
   Tsuji-Takayama K, 2004, BIOCHEM BIOPH RES CO, V323, P86, DOI 10.1016/j.bbrc.2004.08.052
   Tzavlaki K, 2020, BIOMOLECULES, V10, DOI 10.3390/biom10030487
   Urbanek K, 2006, P NATL ACAD SCI USA, V103, P9226, DOI 10.1073/pnas.0600635103
   Valente M, 2014, STEM CELLS DEV, V23, P2263, DOI 10.1089/scd.2014.0197
   Välimäki MJ, 2021, STEM CELL RES THER, V12, DOI 10.1186/s13287-021-02259-z
   van Berlo JH, 2014, NATURE, V509, P337, DOI 10.1038/nature13309
   van Vliet P, 2008, NETH HEART J, V16, P163, DOI 10.1007/BF03086138
   Vandergriff AC, 2014, BIOMATERIALS, V35, P8528, DOI 10.1016/j.biomaterials.2014.06.031
   Vicinanza C, 2017, CELL DEATH DIFFER, V24, P2101, DOI 10.1038/cdd.2017.130
   Victor RG., 2017, SIGNIFICANT IMPROVEM
   Vincentz JW, 2008, DEV DYNAM, V237, P3809, DOI 10.1002/dvdy.21803
   Viola M, 2021, INT J MOL SCI, V22, DOI 10.3390/ijms22157831
   von Harsdorf R, 2004, LANCET, V363, P1306, DOI 10.1016/S0140-6736(04)16006-6
   Vukusic K, 2015, J MOL HISTOL, V46, P387, DOI 10.1007/s10735-015-9626-3
   Wandzioch E, 2004, BLOOD, V104, P51, DOI 10.1182/blood-2003-07-2554
   Wang JC, 2020, GENES-BASEL, V11, DOI 10.3390/genes11111277
   Wang LN, 2014, SURGERY, V156, P243, DOI 10.1016/j.surg.2014.04.002
   Wang M, 2010, PHARMACOL RES, V62, P90, DOI 10.1016/j.phrs.2010.03.005
   Wang XS, 2019, CELL MOL LIFE SCI, V76, P4043, DOI 10.1007/s00018-019-03199-x
   White AJ, 2013, EUR HEART J, V34, P68, DOI 10.1093/eurheartj/ehr172
   Williams AR, 2013, CIRCULATION, V127, P213, DOI 10.1161/CIRCULATIONAHA.112.131110
   Witman N, 2018, STEM CELLS INT, V2018, DOI 10.1155/2018/8283648
   Wu Q, 2020, CELL DEATH DIS, V11, DOI 10.1038/s41419-020-2508-y
   Wu RR, 2018, STEM CELLS, V36, P482, DOI 10.1002/stem.2778
   Xiao J, 2016, CELL DEATH DIS, V7, DOI 10.1038/cddis.2016.181
   Xin M, 2013, NAT REV MOL CELL BIO, V14, P529, DOI 10.1038/nrm3619
   Xu JY, 2017, ONCOTARGET, V8, P29442, DOI 10.18632/oncotarget.15272
   Yamakawa H, 2021, INFLAMM REGEN, V41, DOI 10.1186/s41232-021-00168-5
   Yang L, 2008, NATURE, V453, P524, DOI 10.1038/nature06894
   Yellamilli A, 2020, FASEB J, V34, P5642, DOI 10.1096/fj.201902105R
   Yellamilli A, 2016, FRONT CELL DEV BIOL, V4, DOI 10.3389/fcell.2016.00102
   Yokoyama R, 2019, STEM CELL TRANSL MED, V8, P1055, DOI 10.1002/sctm.18-0244
   Yu H, 2017, BRIT MED BULL, V121, P135, DOI 10.1093/bmb/ldw059
   Yuan Y, 2018, FRONT PHARMACOL, V9, DOI 10.3389/fphar.2018.00547
   Zangi L, 2013, NAT BIOTECHNOL, V31, P898, DOI 10.1038/nbt.2682
   Zhang J, 2014, PLOS ONE, V9, DOI 10.1371/journal.pone.0111246
   Zhang L, 2020, FRONT PHYSIOL, V11, DOI 10.3389/fphys.2020.01088
   Zhang YJ, 2019, J PHOTOCH PHOTOBIO B, V192, P49, DOI 10.1016/j.jphotobiol.2018.12.022
   Zhang ZW, 2016, J AM HEART ASSOC, V5, DOI 10.1161/JAHA.115.002856
   Zhou B, 2008, BIOCHEM BIOPH RES CO, V375, P450, DOI 10.1016/j.bbrc.2008.08.044
   Zhou B, 2011, J CLIN INVEST, V121, P1894, DOI 10.1172/JCI45529
   Zhou S, 2001, NAT MED, V7, P1028, DOI 10.1038/nm0901-1028
   Zhou ZF, 2017, CELL REP, V18, P1019, DOI 10.1016/j.celrep.2017.01.002
   Zong XH, 2005, BIOMATERIALS, V26, P5330, DOI 10.1016/j.biomaterials.2005.01.052
NR 245
TC 37
Z9 39
U1 2
U2 25
PU BAISHIDENG PUBLISHING GROUP INC
PI PLEASANTON
PA 7041 Koll Center Parkway, Suite 160, PLEASANTON, CA, UNITED STATES
SN 1948-0210
J9 WORLD J STEM CELLS
JI World J. Stem Cells
PD JAN 26
PY 2022
VL 14
IS 1
BP 1
EP 40
DI 10.4252/wjsc.v14.i1.1
PG 40
WC Cell & Tissue Engineering; Cell Biology
WE Science Citation Index Expanded (SCI-EXPANDED)
SC Cell Biology
GA YQ7KC
UT WOS:000749483700001
PM 35126826
OA Green Accepted
DA 2026-02-11
ER

PT J
AU Sun, BB
   Wang, L
   Guo, WM
   Chen, SX
   Ma, YJ
   Wang, DW
AF Sun, Bingbing
   Wang, Long
   Guo, Wenmin
   Chen, Shixuan
   Ma, Yujie
   Wang, Dongwei
TI New treatment methods for myocardial infarction
SO FRONTIERS IN CARDIOVASCULAR MEDICINE
LA English
DT Review
DE coronary heart disease; myocardial infarction; cardiac regenerative
   medicine; scaffold; exosome
ID MESENCHYMAL STEM-CELLS; HEPATOCYTE GROWTH-FACTOR; CARDIAC REPAIR;
   HEART-FAILURE; EXTRACELLULAR VESICLES; STROMAL CELLS; BONE-MARROW;
   DILATED CARDIOMYOPATHY; RECEPTOR AGONISTS; FACTOR DELIVERY
AB For a long time, cardiovascular clinicians have focused their research on coronary atherosclerotic cardiovascular disease and acute myocardial infarction due to their high morbidity, high mortality, high disability rate, and limited treatment options. Despite the continuous optimization of the therapeutic methods and pharmacological therapies for myocardial ischemia-reperfusion, the incidence rate of heart failure continues to increase year by year. This situation is speculated to be caused by the current therapies, such as reperfusion therapy after ischemic injury, drugs, rehabilitation, and other traditional treatments, that do not directly target the infarcted myocardium. Consequently, these therapies cannot fundamentally solve the problems of myocardial pathological remodeling and the reduction of cardiac function after myocardial infarction, allowing for the progression of heart failure after myocardial infarction. Coupled with the decline in mortality caused by acute myocardial infarction in recent years, this combination leads to an increase in the incidence of heart failure. As a new promising therapy rising at the beginning of the twenty-first century, cardiac regenerative medicine provides a new choice and hope for the recovery of cardiac function and the prevention and treatment of heart failure after myocardial infarction. In the past two decades, regeneration engineering researchers have explored and summarized the elements, such as cells, scaffolds, and cytokines, required for myocardial regeneration from all aspects and various levels day and night, paving the way for our later scholars to carry out relevant research and also putting forward the current problems and directions for us. Here, we describe the advantages and challenges of cardiac tissue engineering, a contemporary innovative therapy after myocardial infarction, to provide a reference for clinical treatment.
C1 [Sun, Bingbing; Guo, Wenmin; Ma, Yujie] Air Force Med Univ, Air Force Characterist Med Ctr, Dept Crit Care Med, Beijing, Peoples R China.
   [Wang, Long] Beijing Dawanglu Emergency Hosp, Dept Gen Internal Med, Beijing, Peoples R China.
   [Chen, Shixuan] Univ Chinese Acad Sci, Wenzhou Inst, Wenzhou, Peoples R China.
   [Wang, Dongwei] Zhengzhou Univ, Dept Cardiac Rehabil, Zhengzhou Cent Hosp, Zhengzhou, Peoples R China.
C3 Air Force Medical University; Chinese Academy of Sciences; University of
   Chinese Academy of Sciences, CAS; Zhengzhou University
RP Ma, YJ (corresponding author), Air Force Med Univ, Air Force Characterist Med Ctr, Dept Crit Care Med, Beijing, Peoples R China.; Chen, SX (corresponding author), Univ Chinese Acad Sci, Wenzhou Inst, Wenzhou, Peoples R China.; Wang, DW (corresponding author), Zhengzhou Univ, Dept Cardiac Rehabil, Zhengzhou Cent Hosp, Zhengzhou, Peoples R China.
EM chensx@ucas.ac.cn; yujma@126.com; dongwei1129@126.com
RI Ma, Yujie/JFB-3837-2023
CR Adamiak M, 2018, CIRC RES, V122, P296, DOI 10.1161/CIRCRESAHA.117.311769
   Aguilar LMC, 2019, J CONTROL RELEASE, V306, P40, DOI 10.1016/j.jconrel.2019.05.028
   Arslan F, 2013, STEM CELL RES, V10, P301, DOI 10.1016/j.scr.2013.01.002
   Augustine R, 2021, BIOMED PHARMACOTHER, V138, DOI 10.1016/j.biopha.2021.111425
   Aurora AB, 2014, J CLIN INVEST, V124, P1382, DOI 10.1172/JCI72181
   Azizian S, 2018, CARBOHYD POLYM, V202, P315, DOI 10.1016/j.carbpol.2018.07.023
   Baei P, 2020, J BIOMED MATER RES A, V108, P1203, DOI 10.1002/jbm.a.36894
   Beliën H, 2022, MED RES REV, V42, P343, DOI 10.1002/med.21839
   Beltrami AP, 2001, NEW ENGL J MED, V344, P1750, DOI 10.1056/NEJM200106073442303
   Beltrami AP, 2003, CELL, V114, P763, DOI 10.1016/S0092-8674(03)00687-1
   Bergmann O, 2009, SCIENCE, V324, P98, DOI 10.1126/science.1164680
   Bieback K, 2012, J MOL MED, V90, P773, DOI 10.1007/s00109-012-0915-y
   Bolli R, 2021, EUR J HEART FAIL, V23, P661, DOI 10.1002/ejhf.2178
   Bolli R, 2020, JACC-CARDIOONCOL, V2, P581, DOI 10.1016/j.jaccao.2020.09.001
   Brill A, 2005, CARDIOVASC RES, V67, P30, DOI 10.1016/j.cardiores.2005.04.007
   Burridge PW, 2014, NAT METHODS, V11, P855, DOI [10.1038/NMETH.2999, 10.1038/nmeth.2999]
   Cai BZ, 2020, CELL DEATH DIFFER, V27, P2158, DOI 10.1038/s41418-020-0492-5
   Cai CL, 2003, DEV CELL, V5, P877, DOI 10.1016/S1534-5807(03)00363-0
   Cai L, 2016, ADV HEALTHC MATER, V5, P2758, DOI 10.1002/adhm.201600497
   Chang TQ, 2021, J MATER SCI TECHNOL, V94, P77, DOI 10.1016/j.jmst.2021.03.062
   Chen LJ, 2013, BIOCHEM BIOPH RES CO, V431, P566, DOI 10.1016/j.bbrc.2013.01.015
   Chen SX, 2021, ACS BIOMATER SCI ENG, V7, P2204, DOI 10.1021/acsbiomaterials.1c00344
   Choi DH, 2010, J CONTROL RELEASE, V147, P193, DOI 10.1016/j.jconrel.2010.07.103
   Cui Z, 2018, THERANOSTICS, V8, P2752, DOI 10.7150/thno.22599
   Curtin CM, 2018, ADV HEALTHC MATER, V7, DOI 10.1002/adhm.201700695
   Dominici M, 2006, CYTOTHERAPY, V8, P315, DOI 10.1080/14653240600855905
   Doyle LM, 2019, CELLS-BASEL, V8, DOI 10.3390/cells8070727
   Du X, 2019, J AM COLL CARDIOL, V73, P3135, DOI 10.1016/j.jacc.2019.04.036
   Fan D, 2014, CIRC RES, V114, P889, DOI 10.1161/CIRCRESAHA.114.302335
   Fanton Y, 2016, J MOL CELL CARDIOL, V97, P235, DOI 10.1016/j.yjmcc.2016.06.005
   Fanton Y, 2015, INT J CARDIOL, V201, P10, DOI 10.1016/j.ijcard.2015.07.066
   Feng YX, 2017, BIOMATERIALS, V134, P128, DOI 10.1016/j.biomaterials.2017.04.042
   Frangogiannis NG, 2008, PHARMACOL RES, V58, P88, DOI 10.1016/j.phrs.2008.06.007
   Frati C, 2020, J BIOMATER APPL, V34, P975, DOI 10.1177/0885328219886029
   Fu XM, 2014, CELL MOL IMMUNOL, V11, P14, DOI 10.1038/cmi.2013.60
   Fu XM, 2012, GENOME MED, V4, DOI 10.1186/gm354
   Gao L, 2018, CIRCULATION, V137, P1712, DOI 10.1161/CIRCULATIONAHA.117.030785
   Gelmi A, 2016, ADV HEALTHC MATER, V5, P1471, DOI 10.1002/adhm.201600307
   Geraghty J, 1996, LANCET, V348, P422, DOI 10.1016/S0140-6736(05)64535-7
   Gnecchi M, 2005, NAT MED, V11, P367, DOI 10.1038/nm0405-367
   Goumans MJ, 2008, STEM CELL RES, V1, P138, DOI 10.1016/j.scr.2008.02.003
   Guan XM, 2020, STEM CELL RES THER, V11, DOI 10.1186/s13287-020-01602-0
   Hamid T, 2017, CIRC RES, V120, P1530, DOI 10.1161/CIRCRESAHA.117.310954
   Han MA, 2021, J CONTROL RELEASE, V336, P499, DOI 10.1016/j.jconrel.2021.06.040
   Hare JM, 2017, J AM COLL CARDIOL, V69, P526, DOI 10.1016/j.jacc.2016.11.009
   Hare JM, 2012, JAMA-J AM MED ASSOC, V308, P2369, DOI 10.1001/jama.2012.25321
   Haubner BJ, 2016, CIRC RES, V118, P216, DOI 10.1161/CIRCRESAHA.115.307017
   Haugh JM, 2004, BIOTECHNOL PROGR, V20, P1337, DOI 10.1021/bp0499101
   He S, 2020, BIOMATERIALS, V258, DOI 10.1016/j.biomaterials.2020.120285
   Hendrikx M, 2016, CURR MED CHEM, V23, P2421, DOI 10.2174/0929867323666160525114735
   Hong Y, 2019, NAT COMMUN, V10, DOI 10.1038/s41467-019-10004-7
   Horikoshi Y, 2019, CELLS-BASEL, V8, DOI 10.3390/cells8091095
   Ishimaru K, 2013, J THORAC CARDIOV SUR, V146, P1516, DOI 10.1016/j.jtcvs.2013.02.045
   Jayawardena T, 2014, METHODS MOL BIOL, V1150, P263, DOI 10.1007/978-1-4939-0512-6_18
   Jiang J, 2016, ADV HEALTHC MATER, V5, P2993, DOI [10.1002/adhm.201670124, 10.1002/adhm.201600808]
   Jiang LL, 2019, APPL BIOCHEM BIOTECH, V188, P952, DOI 10.1007/s12010-019-02967-6
   Jones DS, 2011, P NATL ACAD SCI USA, V108, P13035, DOI 10.1073/pnas.1102561108
   Khodayari Saeed, 2019, Cell Physiol Biochem, V53, P887, DOI [10.33594/000000180, 10.33594/000000180]
   Kim H, 2018, BIOCHEM BIOPH RES CO, V499, P803, DOI 10.1016/j.bbrc.2018.03.227
   Kim IG, 2019, ADV HEALTHC MATER, V8, DOI 10.1002/adhm.201900593
   Kimura W, 2017, J APPL PHYSIOL, V123, P1676, DOI 10.1152/japplphysiol.00328.2017
   Kinnaird T, 2004, CIRC RES, V94, P678, DOI 10.1161/01.RES.0000118601.37875.AC
   Kobayashi K, 2019, BIOMATERIALS, V209, P41, DOI 10.1016/j.biomaterials.2019.04.014
   Koninckx R, 2013, CARDIOVASC RES, V97, P413, DOI 10.1093/cvr/cvs427
   Lai RC, 2013, BIOTECHNOL ADV, V31, P543, DOI 10.1016/j.biotechadv.2012.08.008
   Leach JP, 2017, NATURE, V550, P260, DOI 10.1038/nature24045
   Leor Jonathan, 2006, Expert Rev Cardiovasc Ther, V4, P239, DOI 10.1586/14779072.4.2.239
   Li HT, 2021, HEART FAIL REV, V26, P1231, DOI 10.1007/s10741-020-09953-9
   Li YZ, 2016, SCI REP-UK, V6, DOI 10.1038/srep38815
   Liu BH, 2018, NAT BIOMED ENG, V2, P293, DOI 10.1038/s41551-018-0229-7
   Liu SJ, 2021, SCI TRANSL MED, V13, DOI 10.1126/scitranslmed.abd6892
   Liu X, 2017, FRONT IMMUNOL, V8, DOI 10.3389/fimmu.2017.00645
   Loyer X, 2018, CIRC RES, V123, P100, DOI 10.1161/CIRCRESAHA.117.311326
   Luger D, 2017, CIRC RES, V120, P1598, DOI 10.1161/CIRCRESAHA.117.310599
   Mackie AR, 2012, CIRC RES, V111, P312, DOI 10.1161/CIRCRESAHA.112.266015
   Mangi AA, 2003, NAT MED, V9, P1195, DOI 10.1038/nm912
   Mao JF, 2018, ADV EXP MED BIOL, V1078, P347, DOI 10.1007/978-981-13-0950-2_18
   Marincola Francesco M, 2003, J Transl Med, V1, P1, DOI 10.1186/1479-5876-1-1
   Mathiasen AB, 2015, EUR HEART J, V36, P1744, DOI 10.1093/eurheartj/ehv136
   Matsuura K, 2009, J CLIN INVEST, V119, P2204, DOI 10.1172/JCI37456
   Monaghan MG, 2018, TISSUE ENG PT A, V24, P57, DOI [10.1089/ten.tea.2016.0527, 10.1089/ten.TEA.2016.0527]
   Nakada Y, 2017, NATURE, V541, P222, DOI 10.1038/nature20173
   Nakamura K, 2007, CLIN SCI, V112, P607, DOI 10.1042/CS20060301
   Navaei A, 2019, BIOMATER SCI-UK, V7, P585, DOI 10.1039/c8bm01050a
   Nguyen PK, 2016, JAMA CARDIOL, V1, P831, DOI 10.1001/jamacardio.2016.2225
   O'Neill HS, 2018, J TISSUE ENG REGEN M, V12, pE384, DOI 10.1002/term.2392
   Park JS, 2010, PROTEIN EXPRES PURIF, V70, P231, DOI 10.1016/j.pep.2009.10.004
   Pianezzi E, 2020, BBA-MOL CELL RES, V1867, DOI 10.1016/j.bbamcr.2019.118538
   Porrello ER, 2011, SCIENCE, V331, P1078, DOI 10.1126/science.1200708
   Pryzhkova MV, 2014, BIOMATERIALS, V35, P5098, DOI 10.1016/j.biomaterials.2014.03.011
   Qian L, 2009, CHEM COMMUN, P3946, DOI 10.1039/b905130a
   Raposo G, 2013, J CELL BIOL, V200, P373, DOI 10.1083/jcb.201211138
   Reis LA, 2016, J TISSUE ENG REGEN M, V10, P11, DOI 10.1002/term.1944
   Ren J, 2017, ADV MATER, V29, DOI [10.1002/adma.201770321, 10.1002/adma.201702713]
   Riaud M, 2020, PHARMACEUTICS, V12, DOI 10.3390/pharmaceutics12121195
   Ryan AJ, 2018, ADV MATER, V30, DOI 10.1002/adma.201706442
   Saludas L, 2019, J PHARMACOL EXP THER, V370, P761, DOI 10.1124/jpet.118.256065
   Santoso MR, 2020, J AM HEART ASSOC, V9, DOI 10.1161/JAHA.119.014345
   Savi M, 2015, J BIOMED MATER RES A, V103, P3012, DOI 10.1002/jbm.a.35442
   Shiba Y, 2016, NATURE, V538, P388, DOI 10.1038/nature19815
   Shin SR, 2016, ADV MATER, V28, P3280, DOI 10.1002/adma.201506420
   Smith AST, 2017, CHEM COMMUN, V53, P7412, DOI 10.1039/c7cc01988b
   Sonnenberg SB, 2015, BIOMATERIALS, V45, P56, DOI 10.1016/j.biomaterials.2014.12.021
   Sonoda H, 2009, AM J PHYSIOL-RENAL, V297, pF1006, DOI 10.1152/ajprenal.00200.2009
   Sutton MGS, 2000, CIRCULATION, V101, P2981, DOI 10.1161/01.CIR.101.25.2981
   Takahashi K, 2006, CELL, V126, P663, DOI 10.1016/j.cell.2006.07.024
   Tang BL, 2020, CELLS-BASEL, V9, DOI 10.3390/cells9010213
   van Berlo JH, 2014, NATURE, V509, P337, DOI 10.1038/nature13309
   Vandergriff A, 2018, THERANOSTICS, V8, P1869, DOI 10.7150/thno.20524
   Wassenaar JW, 2016, J AM COLL CARDIOL, V67, P1074, DOI 10.1016/j.jacc.2015.12.035
   Weiskopf K, 2013, SCIENCE, V341, P88, DOI 10.1126/science.1238856
   Yáñez-Mó M, 2015, J EXTRACELL VESICLES, V4, DOI 10.3402/jev.v4.27066
   Yang D, 2020, AM HEART J, V220, P155, DOI 10.1016/j.ahj.2019.09.005
   Ye L, 2018, CIRCULATION, V138, P2798, DOI 10.1161/CIRCULATIONAHA.117.031542
   Ye L, 2014, CELL STEM CELL, V15, P750, DOI 10.1016/j.stem.2014.11.009
   Ylä-Herttuala S, 2018, MOL THER, V26, P2077, DOI 10.1016/j.ymthe.2018.08.006
   Yoshizumi T, 2016, BIOMATERIALS, V83, P182, DOI 10.1016/j.biomaterials.2015.12.002
   Yu B, 2015, INT J CARDIOL, V182, P349, DOI 10.1016/j.ijcard.2014.12.043
   Yuan T, 2021, FRONT PHYSIOL, V12, DOI 10.3389/fphys.2021.650566
   Zaborowski MP, 2015, BIOSCIENCE, V65, P783, DOI 10.1093/biosci/biv084
   Zerhouni E, 2003, SCIENCE, V302, P63, DOI 10.1126/science.1091867
   Zhang JH, 2009, CIRC RES, V104, pE30, DOI 10.1161/CIRCRESAHA.108.192237
   Zhao M, 2021, CIRCULATION, V144, P210, DOI 10.1161/CIRCULATIONAHA.120.049497
   Zhou F, 2016, ACTA BIOMATER, V43, P303, DOI 10.1016/j.actbio.2016.07.048
   Zhu DS, 2021, NAT COMMUN, V12, DOI 10.1038/s41467-021-21682-7
   Zimmermann WH, 2006, NAT MED, V12, P452, DOI 10.1038/nm1394
NR 126
TC 19
Z9 21
U1 5
U2 44
PU FRONTIERS MEDIA SA
PI LAUSANNE
PA AVENUE DU TRIBUNAL FEDERAL 34, LAUSANNE, CH-1015, SWITZERLAND
SN 2297-055X
J9 FRONT CARDIOVASC MED
JI Front. Cardiovasc. Med.
PD SEP 28
PY 2023
VL 10
AR 1251669
DI 10.3389/fcvm.2023.1251669
PG 15
WC Cardiac & Cardiovascular Systems
WE Science Citation Index Expanded (SCI-EXPANDED)
SC Cardiovascular System & Cardiology
GA U3JW7
UT WOS:001083805000001
PM 37840964
OA Green Submitted, gold
DA 2026-02-11
ER

PT J
AU Kichenbrand, C
   Velot, E
   Menu, P
   Moby, V
AF Kichenbrand, Charlene
   Velot, Emilie
   Menu, Patrick
   Moby, Vanessa
TI Dental Pulp Stem Cell-Derived Conditioned Medium: An Attractive
   Alternative for Regenerative Therapy
SO TISSUE ENGINEERING PART B-REVIEWS
LA English
DT Article
DE mesenchymal stem cells; conditioned medium; secretome; dental pulp;
   regenerative medicine
ID SHOW MULTIFACETED BENEFITS; SIDE POPULATION CELLS; IG-LIKE LECTIN-9; RAT
   SPINAL-CORD; BONE-MARROW; SECRETED ECTODOMAIN; ADIPOSE-TISSUE; EXOSOMES;
   DIFFERENTIATION; MIGRATION
AB Mesenchymal stem cells (MSC) have a lot of potential in regenerative medicine, and MSC-based therapies are currently explored in numerous research fields. Among these cells, deciduous or permanent dental pulp-MSC represent a promising option in tissue engineering. This expectation is based on their capacity to self-renew, to repair various damaged tissues and organs due to their multipotency, as well as their ability to modulate immune system. They present other advantages such as the harvesting by a simple, painless, and noninvasive procedure and the absence of ethical considerations. The role played by these cells in the reparative process is mainly attributed to paracrine mechanisms mediated by their secreted factors, namely the secretome. The secreted factors can be found in the cell culture medium, called conditioned medium (CM). Moreover, CM presents many advantages compared with cells such as possible use in allogeneic therapies. This minireview aims at investigating the therapeutic use of dental pulp MSC-derived CM to develop cell-free therapies. The analysis of the available literature illustrates its massive panel of potential applications: mainly reduction of inflammation, promotion of angiogenesis and neurogenesis, reduction of stroke or ischemia, and organ regeneration. Furthermore, studies often highlight its superiority over the other sources of CM derived from other stem cells for the same applications. Dental pulp MSC-derived CM is an attractive, noninvasive, and acellular tool for therapeutic approaches in regenerative medicine. This promising novel approach should be further explored for clinical applications.
C1 [Kichenbrand, Charlene; Velot, Emilie; Menu, Patrick; Moby, Vanessa] Univ Lorraine, Biopole Univ Lorraine, Ingn Mol & Physiopathol Articulaire IMoPA, CNRS,UMR 7365, Campus Biol Sante,9 Ave Foret Haye,BP20199, F-54505 Vandoeuvre Les Nancy, France.
   [Kichenbrand, Charlene; Moby, Vanessa] CHRU Nancy, Serv Odontol, Vandoeuvre Les Nancy, France.
   [Kichenbrand, Charlene; Moby, Vanessa] Univ Lorraine, Fac Odontol, Nancy, France.
   [Velot, Emilie; Menu, Patrick] Fac Pharm Nancy, Nancy, France.
C3 Universite de Lorraine; Centre National de la Recherche Scientifique
   (CNRS); CNRS - Institute for Engineering & Systems Sciences (INSIS); CHU
   de Nancy; Universite de Lorraine; Universite de Lorraine
RP Moby, V (corresponding author), Univ Lorraine, Biopole Univ Lorraine, Ingn Mol & Physiopathol Articulaire IMoPA, CNRS,UMR 7365, Campus Biol Sante,9 Ave Foret Haye,BP20199, F-54505 Vandoeuvre Les Nancy, France.
EM vanessa.moby@univ-lorraine.fr
RI VELOT, Emilie/P-6561-2019; Kichenbrand, Charlène/AGH-2222-2022
OI VELOT, Emilie/0000-0001-8620-5696; 
CR Ahmed NEB, 2016, STEM CELLS INT, V2016, DOI 10.1155/2016/8102478
   Alge DL, 2010, J TISSUE ENG REGEN M, V4, P73, DOI 10.1002/term.220
   Alkharobi H, 2016, STEM CELL RES, V17, P517, DOI 10.1016/j.scr.2016.09.026
   Alvarez-Erviti L, 2011, NAT BIOTECHNOL, V29, P341, DOI 10.1038/nbt.1807
   Anitua E, 2018, CYTOTHERAPY, V20, P479, DOI 10.1016/j.jcyt.2017.12.011
   Bronckaers A, 2013, PLOS ONE, V8, DOI 10.1371/journal.pone.0071104
   DIOMEDE F, 2017, STEM CELLS INT, V2017, DOI DOI 10.1155/2017/5651287
   Dostert G, 2017, FRONT CELL DEV BIOL, V5, DOI 10.3389/fcell.2017.00006
   Ducret M, 2016, FRONT PHYSIOL, V7, DOI 10.3389/fphys.2016.00512
   El Omar R, 2014, TISSUE ENG PART B-RE, V20, P523, DOI [10.1089/ten.teb.2013.0664, 10.1089/ten.TEB.2013.0664]
   Fujii H, 2015, BRAIN RES, V1613, P59, DOI 10.1016/j.brainres.2015.04.001
   Gause A, 2001, INTERNIST, V42, P223, DOI 10.1007/s001080050746
   Gervois P, 2017, J DENT RES, V96, P654, DOI 10.1177/0022034517690491
   Harrington J, 2014, CONNECT TISSUE RES, V55, P62, DOI 10.3109/03008207.2014.923859
   Hayashi Y, 2015, STEM CELL RES THER, V6, DOI 10.1186/s13287-015-0088-z
   Hilkens P, 2013, CELL TISSUE RES, V353, P65, DOI 10.1007/s00441-013-1630-x
   Hirata M, 2016, STEM CELL TRANSL MED, V5, P1416, DOI 10.5966/sctm.2015-0353
   Hollands P, 2018, BRIT DENT J, V224, P747, DOI 10.1038/sj.bdj.2018.348
   Huang CC, 2016, BIOMATERIALS, V111, P103, DOI 10.1016/j.biomaterials.2016.09.029
   Huang GTJ, 2009, J DENT RES, V88, P792, DOI 10.1177/0022034509340867
   Inoue T, 2013, TISSUE ENG PT A, V19, P24, DOI [10.1089/ten.tea.2011.0385, 10.1089/ten.TEA.2011.0385]
   Iohara K, 2008, STEM CELLS, V26, P2408, DOI 10.1634/stemcells.2008-0393
   Ishikawa J, 2016, BONE, V83, P210, DOI 10.1016/j.bone.2015.11.012
   Ishizaka R, 2013, BIOMATERIALS, V34, P1888, DOI 10.1016/j.biomaterials.2012.10.045
   Izumoto-Akita T, 2015, BMJ OPEN DIAB RES CA, V3, DOI 10.1136/bmjdrc-2015-000128
   Jarmalaviciute A, 2015, CYTOTHERAPY, V17, P932, DOI 10.1016/j.jcyt.2014.07.013
   Joo KH, 2018, J ENDODONT, V44, P87, DOI 10.1016/j.joen.2017.08.018
   Kano F, 2017, STEM CELLS, V35, P641, DOI 10.1002/stem.2534
   Kawamura R, 2016, STEM CELL RES THER, V7, DOI 10.1186/s13287-016-0334-z
   Konala VBR, 2016, CYTOTHERAPY, V18, P13, DOI 10.1016/j.jcyt.2015.10.008
   Kumar A, 2017, SCI REP-UK, V7, DOI 10.1038/s41598-017-14358-0
   La Noce M, 2014, J DENT, V42, P761, DOI 10.1016/j.jdent.2014.02.018
   Lener T, 2015, J EXTRACELL VESICLES, V4, DOI 10.3402/jev.v4.30087
   Ma DD, 2009, J ENDODONT, V35, P1546, DOI 10.1016/j.joen.2009.07.016
   Marta C, 2018, REGEN MED, V13, P207, DOI 10.2217/rme-2017-0112
   Matsubara K, 2015, J NEUROSCI, V35, P2452, DOI 10.1523/JNEUROSCI.4088-14.2015
   Mead B, 2014, PLOS ONE, V9, DOI 10.1371/journal.pone.0109305
   Mita T, 2015, BEHAV BRAIN RES, V293, P189, DOI 10.1016/j.bbr.2015.07.043
   Mitsiadis T A, 2011, Adv Dent Res, V23, P275, DOI 10.1177/0022034511405386
   Mizuno N, 2008, J PERIODONTOL, V79, P2182, DOI [10.1902/jop.2008.070402, 10.1902/jop.2008.070402 ]
   Murakami M, 2015, CELL TRANSPLANT, V24, P1753, DOI 10.3727/096368914X683502
   Nakayama H, 2017, ORAL DIS, V23, P620, DOI 10.1111/odi.12619
   Omi M, 2016, J DIABETES INVEST, V7, P485, DOI 10.1111/jdi.12452
   Palmulli R, 2018, ESSAYS BIOCHEM, V62, P177, DOI 10.1042/EBC20170076
   Paschalidis T, 2014, DENT MATER, V30, pE405, DOI 10.1016/j.dental.2014.08.377
   Pawitan JA, 2014, BIOMED RES INT, V2014, DOI 10.1155/2014/965849
   Peterson P.E., 2003, COMMUNITY DENT ORAL, V31, P23
   Phinney DG, 2017, STEM CELLS, V35, P851, DOI 10.1002/stem.2575
   Pivoraite U, 2015, INFLAMMATION, V38, P1933, DOI 10.1007/s10753-015-0173-6
   Sagomonyants K, 2014, CONNECT TISSUE RES, V55, P53, DOI 10.3109/03008207.2014.923867
   Sakai K, 2012, J CLIN INVEST, V122, P80, DOI 10.1172/JCI59251
   Schira J, 2015, MOL CELL PROTEOMICS, V14, P2630, DOI 10.1074/mcp.M115.049312
   Song M, 2015, J NEUROSCI RES, V93, P973, DOI 10.1002/jnr.23569
   Stanko P, 2018, STEM CELLS INT, V2018, DOI 10.1155/2018/8973613
   Stanko P, 2014, BIOMED PAP, V158, P373, DOI 10.5507/bp.2013.078
   Tachida Y, 2015, Journal of Proteomics & Bioinformatics, V8, DOI [10.4172/jpb.1000379, DOI 10.4172/JPB.1000379, 10.4172/jpb.1000379]
   Tkach M, 2018, PHILOS T R SOC B, V372, DOI 10.1098/rstb.2016.0479
   Vezzani B, 2018, HISTOL HISTOPATHOL, V33, P1235, DOI 10.14670/HH-11-998
   Vizoso FJ, 2017, INT J MOL SCI, V18, DOI 10.3390/ijms18091852
   Wakayama H, 2015, CYTOTHERAPY, V17, P1119, DOI 10.1016/j.jcyt.2015.04.009
   Yamagata M, 2013, STROKE, V44, P551, DOI 10.1161/STROKEAHA.112.676759
   Yamaguchi S, 2015, SCI REP-UK, V5, DOI 10.1038/srep16295
   Yamamoto T, 2016, CELL TRANSPLANT, V25, P183, DOI 10.3727/096368915X688074
   Zhuang XY, 2011, MOL THER, V19, P1769, DOI 10.1038/mt.2011.164
NR 64
TC 87
Z9 96
U1 1
U2 29
PU MARY ANN LIEBERT, INC
PI NEW ROCHELLE
PA 140 HUGUENOT STREET, 3RD FL, NEW ROCHELLE, NY 10801 USA
SN 1937-3368
EI 1937-3376
J9 TISSUE ENG PART B-RE
JI Tissue Eng. Part B-Rev.
PD FEB 1
PY 2019
VL 25
IS 1
BP 78
EP 88
DI 10.1089/ten.teb.2018.0168
EA OCT 2018
PG 11
WC Cell & Tissue Engineering; Biotechnology & Applied Microbiology; Cell
   Biology; Engineering, Biomedical; Materials Science, Biomaterials
WE Science Citation Index Expanded (SCI-EXPANDED)
SC Cell Biology; Biotechnology & Applied Microbiology; Engineering;
   Materials Science
GA HR7ZQ
UT WOS:000447019600001
PM 30156475
DA 2026-02-11
ER

PT J
AU Farhadihosseinabadi, B
   Farahani, M
   Tayebi, T
   Jafari, A
   Biniazan, F
   Modaresifar, K
   Moravvej, H
   Bahrami, S
   Redl, H
   Tayebi, L
   Niknejad, H
AF Farhadihosseinabadi, Behrouz
   Farahani, Mehrdad
   Tayebi, Tahereh
   Jafari, Ameneh
   Biniazan, Felor
   Modaresifar, Khashayar
   Moravvej, Hamideh
   Bahrami, Soheyl
   Redl, Heinz
   Tayebi, Lobat
   Niknejad, Hassan
TI Amniotic membrane and its epithelial and mesenchymal stem cells as an
   appropriate source for skin tissue engineering and regenerative medicine
SO ARTIFICIAL CELLS NANOMEDICINE AND BIOTECHNOLOGY
LA English
DT Article
DE Amniotic membrane; epithelial stem cell; mesenchymal stem cell;
   scaffold; tissue engineering; regenerative medicine; nanocomposite
ID DRUG RESERVOIR FUNCTION; IN-VITRO; REFLECTED REGIONS; CORNEAL SURFACE;
   HUMAN PLACENTA; LUNG FIBROSIS; DIFFERENTIATION; CRYOPRESERVATION;
   IDENTIFICATION; INHIBITION
AB One of the main goals of tissue engineering and regenerative medicine is to develop skin substitutes for treating deep dermal and full thickness wounds. In this regard, both scaffold and cell source have a fundamental role to achieve exactly the same histological and physiological analog of skin. Amnion epithelial and mesenchymal cells possess the characteristics of pluripotent stem cells which have the capability to differentiate into all three germ layers and can be obtained without any ethical concern. Amniotic cells also produce different growth factors, angio-modulatory cytokines, anti-bacterial peptides and a wide range of anti-inflammatory agents which eventually cause acceleration in wound healing. In addition, amniotic membrane matrix exhibits characteristics of an ideal scaffold and skin substitute through various types of extracellular proteins such as collagens, laminins and fibronectins which serve as an anchor for cell attachment and proliferation, a bed for cell delivery and a reservoir of drugs and growth factors involved in wound healing process. Recently, isolation of amniotic cells exosomes, surface modification and cross-linking approaches, construction of amnion based nanocomposites and impregnation of amnion with nanoparticles, construction of amnion hydrogel and micronizing process promoted its properties for tissue engineering. In this manuscript, the recent progress was reviewed which approve that amnion-derived cells and matrix have potential to be involved in skin substitutes; an enriched cell containing scaffold which has a great capability to be translated into the clinic.
C1 [Farhadihosseinabadi, Behrouz; Farahani, Mehrdad; Tayebi, Tahereh; Jafari, Ameneh; Biniazan, Felor; Niknejad, Hassan] Shahid Beheshti Univ Med Sci, Sch Med, Dept Pharmacol, Koodakyar St,Deneshjoo Blvd, Tehran, Iran.
   [Jafari, Ameneh] Shahid Beheshti Univ Med Sci, Sch Paramed Sci, Dept Basic Sci, Tehran, Iran.
   [Modaresifar, Khashayar] Amirkabir Univ Technol, Fac Biomed Engn, Dept Biomat, Tehran, Iran.
   [Moravvej, Hamideh] Shahid Beheshti Univ Med Sci, Skin Res Ctr, Tehran, Iran.
   [Bahrami, Soheyl; Redl, Heinz] Ludwig Boltzmann Inst Expt & Clin Traumatol, AUVA Res Ctr, Vienna, Austria.
   [Tayebi, Lobat] Marquette Univ, Sch Dent, Dept Dev Sci, Milwaukee, WI 53233 USA.
C3 Shahid Beheshti University Medical Sciences; Shahid Beheshti University
   Medical Sciences; Amirkabir University of Technology; Shahid Beheshti
   University Medical Sciences; Ludwig Boltzmann Institute; Ludwig
   Boltzmann Institute for Experimental & Clinical Traumatology; Marquette
   University
RP Niknejad, H (corresponding author), Shahid Beheshti Univ Med Sci, Sch Med, Dept Pharmacol, Koodakyar St,Deneshjoo Blvd, Tehran, Iran.
EM niknejad@sbmu.ac.ir
RI ; Modaresifar, Khashayar/ABG-6326-2020; Jafari, Ameneh/ABI-3311-2020;
   Redl, Heinz/AAD-8157-2019; moravvej, hamideh/AAU-5072-2021
OI Niknejad, Hassan/0000-0001-7736-1232; Modaresifar,
   Khashayar/0000-0002-0391-8541; Jafari, Ameneh/0000-0002-8165-5978; 
FU Elite Researcher Grant Committee [958796]; National Institutes for
   Medical Research Development (NIMAD), Tehran, Iran
FX Research reported in this publication was supported by Elite Researcher
   Grant Committee under award number [958796] from the National Institutes
   for Medical Research Development (NIMAD), Tehran, Iran.
CR Alhomrani M, 2017, FRONT PHARMACOL, V8, DOI 10.3389/fphar.2017.00748
   Alviano F, 2007, BMC DEV BIOL, V7, DOI 10.1186/1471-213X-7-11
   Azizian S, 2018, ARTIF CELL NANOMED B, V46, pS876, DOI 10.1080/21691401.2018.1438452
   Banerjee A, 2015, PLACENTA, V36, P1329, DOI 10.1016/j.placenta.2015.08.015
   Bjorn S, 2012, DES FOOT C
   Bonomi A, 2013, INT J IMMUNOPATH PH, V26, P33, DOI 10.1177/03946320130260S105
   Bonomi A, 2015, STEM CELL RES THER, V6, DOI 10.1186/s13287-015-0140-z
   Bruccoleri RE, 2016, SPRINGERPLUS, V5, DOI 10.1186/s40064-016-2330-2
   Butler KL, 2010, J BURN CARE RES, V31, P874, DOI 10.1097/BCR.0b013e3181f9353a
   Capeáns C, 2003, ACTA OPHTHALMOL SCAN, V81, P271, DOI 10.1034/j.1600-0420.2003.00076.x
   Chen Ming, 2009, Critical Reviews in Biomedical Engineering, V37, P399, DOI 10.1615/CritRevBiomedEng.v37.i4-5.50
   Cloutier CB, 2017, TISSUE ENG PT A, V23, P313, DOI [10.1089/ten.tea.2016.0296, 10.1089/ten.TEA.2016.0296]
   Cui HC, 2017, AM J RESP CELL MOL, V56, P168, DOI 10.1165/rcmb.2016-0163OC
   Cui HC, 2016, AM J RESP CELL MOL, V54, P843, DOI 10.1165/rcmb.2015-0205OC
   Deihim T, 2016, CORNEA, V35, P997, DOI 10.1097/ICO.0000000000000867
   Del Bakhshayesh AR, 2018, ARTIF CELL NANOMED B, V46, P691, DOI 10.1080/21691401.2017.1349778
   Díaz-Prado S, 2010, J CELL BIOCHEM, V111, P846, DOI 10.1002/jcb.22769
   Fang S, 2016, STEM CELL TRANSL MED, V5, P1425, DOI 10.5966/sctm.2015-0367
   Fatima A, 2006, J POSTGRAD MED, V52, P257
   Fatimah SS, 2013, CYTOTHERAPY, V15, P1030, DOI 10.1016/j.jcyt.2013.05.003
   Ferreira MC., 2011, Revista Brasileira de Cirurgia Plastica, V26, P696, DOI DOI 10.1590/S1983-51752011000400028
   Guo W, 2017, ONCOL REP, V38, P665, DOI 10.3892/or.2017.5714
   Haddad AG, 2017, CLIN PLAST SURG, V44, P627, DOI 10.1016/j.cps.2017.02.019
   Halim AS., 2015, Amniotic Membrane: Origin, Characterization and Medical Applications, V1st, P123
   Hanumanthappa MB, 2012, INT J BIOL MED RES, V3, P1616
   Hao YX, 2000, CORNEA, V19, P348, DOI 10.1097/00003226-200005000-00018
   Hori J, 2006, CORNEA, V25, pS53, DOI 10.1097/01.ico.0000247214.31757.5c
   Hortensius RA, 2016, J BIOMED MATER RES A, V104, P1332, DOI 10.1002/jbm.a.35663
   Hu HB, 2016, LUNG CANCER, V97, P87, DOI 10.1016/j.lungcan.2016.04.017
   Hunt DPJ, 2008, STEM CELLS, V26, P163, DOI 10.1634/stemcells.2007-0281
   Hupfeld J, 2014, BIOTECHNOL BIOENG, V111, P2290, DOI 10.1002/bit.25281
   Hwang JH, 2009, J KOREAN MED SCI, V24, P547, DOI 10.3346/jkms.2009.24.4.547
   Ilancheran S, 2007, BIOL REPROD, V77, P577, DOI 10.1095/biolreprod.106.055244
   Insausti CL, 2014, STEM CELLS CLONING, V7, P53, DOI 10.2147/SCCAA.S58696
   Insausti CL, 2010, WOUND REPAIR REGEN, V18, P368, DOI 10.1111/j.1524-475X.2010.00604.x
   Jiang LW, 2016, J DERMATOL SCI, V81, P26, DOI 10.1016/j.jdermsci.2015.10.018
   Ju Xiaojun, 2010, Zhongguo Xiu Fu Chong Jian Wai Ke Za Zhi, V24, P143
   Kakavand M, 2017, J TISSUE ENG REGEN M, V11, P1701, DOI 10.1002/term.2064
   Kang JW, 2012, J VET SCI, V13, P23, DOI 10.4142/jvs.2012.13.1.23
   Kim HS, 2001, CORNEA, V20, P628, DOI 10.1097/00003226-200108000-00014
   Kim J, 2007, CLONING STEM CELLS, V9, P581, DOI 10.1089/clo.2007.0027
   King AE, 2007, PLACENTA, V28, P161, DOI 10.1016/j.placenta.2006.01.006
   King AE, 2003, J CLIN ENDOCR METAB, V88, P4426, DOI 10.1210/jc.2003-030239
   Klama-Baryla A, 2017, J CLIN EXP DERMATOL, V8, P422
   Koike C, 2014, CELL REPROGRAM, V16, P298, DOI 10.1089/cell.2013.0090
   Koulisis N, 2016, CORNEA, V35, P1242, DOI 10.1097/ICO.0000000000000861
   Kubo M, 2001, INVEST OPHTH VIS SCI, V42, P1539
   Kumar Aravind, 2015, Dent Res J (Isfahan), V12, P127
   Kumar P, 2008, BURNS, V34, P148, DOI 10.1016/j.burns.2007.04.016
   Le M, 2012, PLOS ONE, V7, DOI 10.1371/journal.pone.0048040
   Lee SB, 2000, CURR EYE RES, V20, P325, DOI 10.1076/0271-3683(200004)20:4;1-5;FT325
   Lei J, 2017, ADV WOUND CARE, V6, P43, DOI 10.1089/wound.2016.0699
   Li HJ, 2012, ARTIF ORGANS, V36, P911, DOI 10.1111/j.1525-1594.2012.01461.x
   Lichtman MK, 2016, WOUND REPAIR REGEN, V24, P215, DOI 10.1111/wrr.12398
   Lindenmair Andrea, 2012, Cells, V1, P1061, DOI 10.3390/cells1041061
   Lodi D, 2011, J EXP CLIN CANC RES, V30, DOI 10.1186/1756-9966-30-9
   Mahmoudi-Rad M, 2013, CLIN EXP DERMATOL, V38, P646, DOI 10.1111/ced.12087
   Mahnama H, 2017, ARTIF CELL NANOMED B, V45, P928, DOI 10.1080/21691401.2016.1193025
   Manuelpillai U, 2011, PLACENTA, V32, pS320, DOI 10.1016/j.placenta.2011.04.010
   Mencucci R, 2011, BRIT J OPHTHALMOL, V95, P28, DOI 10.1136/bjo.2010.179556
   Mencucci R, 2006, CORNEA, V25, P428, DOI 10.1097/01.ico.0000214207.06952.23
   Miki T, 2005, STEM CELLS, V23, P1549, DOI 10.1634/stemcells.2004-0357
   Miki T, 2007, J REPROD IMMUNOL, V75, P91, DOI 10.1016/j.jri.2007.03.017
   Modaresifar Khashayar, 2018, Artif Cells Nanomed Biotechnol, V46, P1799, DOI 10.1080/21691401.2017.1392970
   Modaresifar K, 2017, CRYOBIOLOGY, V74, P61, DOI 10.1016/j.cryobiol.2016.12.001
   Moore RM, 2006, PLACENTA, V27, P1037, DOI 10.1016/j.placenta.2006.01.002
   Moravvej H, 2018, BRIT J DERMATOL, V179, P72, DOI 10.1111/bjd.16338
   Murphy Sean, 2010, Curr Protoc Stem Cell Biol, VChapter 1, DOI 10.1002/9780470151808.sc01e06s13
   Murphy SV, 2017, STEM CELL TRANSL MED, V6, P2020, DOI 10.1002/sctm.17-0053
   Nicholas MN, 2016, CELL MOL LIFE SCI, V73, P3453, DOI 10.1007/s00018-016-2252-8
   Nicodemo MD, 2017, ACTA CIR BRAS, V32, P125
   Niknejad H, 2013, PLACENTA, V34, P340, DOI 10.1016/j.placenta.2013.02.001
   Niknejad H, 2008, EUR CELLS MATER, V15, P88
   Niknejad H, 2016, CELL TISSUE RES, V363, P599, DOI 10.1007/s00441-016-2364-3
   Niknejad H, 2015, MED HYPOTHESES, V85, P197, DOI 10.1016/j.mehy.2015.04.030
   Niknejad H, 2014, MED HYPOTHESES, V82, P488, DOI 10.1016/j.mehy.2014.01.034
   Niknejad H, 2014, CYTOTHERAPY, V16, P33, DOI 10.1016/j.jcyt.2013.07.005
   Niknejad H, 2013, CRYOBIOLOGY, V67, P56, DOI 10.1016/j.cryobiol.2013.05.001
   Niknejad H, 2012, MED HYPOTHESES, V78, P690, DOI 10.1016/j.mehy.2012.02.014
   Parolini O, 2009, REGEN MED, V4, P275, DOI 10.2217/17460751.4.2.275
   Penn JW, 2012, INT J BURNS TRAUMA, V2, P18
   Pereira PNG, 2011, BMC DEV BIOL, V11, DOI 10.1186/1471-213X-11-48
   Pessina A, 2013, ANTI-CANCER AGENT ME, V13, P523
   Pessina A, 2011, PLOS ONE, V6, DOI 10.1371/journal.pone.0028321
   Petschnik AE, 2010, BRIT J DERMATOL, V162, P380, DOI 10.1111/j.1365-2133.2009.09512.x
   Redondo P, 2015, JAMA DERMATOL, V151, P897, DOI 10.1001/jamadermatol.2015.0299
   Redondo P, 2011, DERMAT RES PRACT, V2011, DOI 10.1155/2011/532139
   Resca E, 2015, PLACENTA, V36, P18, DOI 10.1016/j.placenta.2014.11.002
   Resch MD, 2011, J OCUL PHARMACOL TH, V27, P323, DOI 10.1089/jop.2011.0007
   Rezaei SJT, 2015, POLYM CHEM-UK, V6, P2844, DOI 10.1039/c5py00156k
   RHEINWALD JG, 1975, CELL, V6, P317, DOI 10.1016/0092-8674(75)90183-X
   Rohaina CM, 2014, TRANSL RES, V163, P200, DOI 10.1016/j.trsl.2013.11.004
   Roubelakis MG, 2012, STEM CELLS INT, V2012, DOI 10.1155/2012/107836
   Ryzhuk V, 2018, MAT SCI ENG C-MATER, V85, P191, DOI 10.1016/j.msec.2017.12.026
   Sheller S, 2016, PLOS ONE, V11, DOI 10.1371/journal.pone.0157614
   Sheridan RL, 2001, BURNS, V27, P92, DOI 10.1016/S0305-4179(00)00076-0
   Solomon A, 2001, BRIT J OPHTHALMOL, V85, P444, DOI 10.1136/bjo.85.4.444
   Tan JL, 2018, STEM CELL TRANSL MED, V7, P180, DOI 10.1002/sctm.17-0185
   Tehrani FA, 2017, SCI REP-UK, V7, DOI 10.1038/s41598-017-17210-7
   Tseng SCG, 1998, ARCH OPHTHALMOL-CHIC, V116, P431, DOI 10.1001/archopht.116.4.431
   Tuca AC, 2016, PLACENTA, V48, P99, DOI 10.1016/j.placenta.2016.10.015
   van der Veen VC, 2010, BURNS, V36, P305, DOI 10.1016/j.burns.2009.07.012
   Venugopal SK, 2010, AM J PHYSIOL-GASTR L, V298, pG101, DOI 10.1152/ajpgi.00220.2009
   Yang L, 2006, CELL TISSUE RES, V326, P69, DOI 10.1007/s00441-006-0208-2
   Yazdanpanah G, 2015, CRYOBIOLOGY, V71, P413, DOI 10.1016/j.cryobiol.2015.09.008
   Yelchuri ML, 2017, CORNEA, V36, P594, DOI 10.1097/ICO.0000000000001168
   Zhao B, 2017, J MOL HISTOL, V48, P121, DOI 10.1007/s10735-017-9711-x
   Zheng YJ, 2017, BIOMATERIALS, V113, P56, DOI 10.1016/j.biomaterials.2016.10.031
   Zhu JY, 2018, ARTIF CELL NANOMED B, V46, P1659, DOI 10.1080/21691401.2017.1388249
NR 109
TC 121
Z9 132
U1 2
U2 35
PU TAYLOR & FRANCIS LTD
PI ABINGDON
PA 2-4 PARK SQUARE, MILTON PARK, ABINGDON OR14 4RN, OXON, ENGLAND
SN 2169-1401
EI 2169-141X
J9 ARTIF CELL NANOMED B
JI Artif. Cell. Nanomed. Biotechnol.
PY 2018
VL 46
SU 2
BP 431
EP 440
DI 10.1080/21691401.2018.1458730
PG 10
WC Biotechnology & Applied Microbiology; Engineering, Biomedical; Materials
   Science, Biomaterials
WE Science Citation Index Expanded (SCI-EXPANDED)
SC Biotechnology & Applied Microbiology; Engineering; Materials Science
GA HM1BA
UT WOS:000459181400042
PM 29687742
OA Bronze
DA 2026-02-11
ER

PT J
AU Sharkey, J
   Scarfe, L
   Santeramo, I
   Garcia-Finana, M
   Park, BK
   Poptani, H
   Wilm, B
   Taylor, A
   Murray, P
AF Sharkey, Jack
   Scarfe, Lauren
   Santeramo, Ilaria
   Garcia-Finana, Marta
   Park, Brian K.
   Poptani, Harish
   Wilm, Bettina
   Taylor, Arthur
   Murray, Patricia
TI Imaging technologies for monitoring the safety, efficacy and mechanisms
   of action of cell-based regenerative medicine therapies in models of
   kidney disease
SO EUROPEAN JOURNAL OF PHARMACOLOGY
LA English
DT Article
DE Stem cells; Preclinical imaging; Multispectral optoacoustic tomography;
   Cell tracking; Biodistribution; Kidney function
ID MESENCHYMAL STEM-CELLS; RENAL PROGENITOR CELLS; TISSUE-DERIVED STEM;
   OPTOACOUSTIC TOMOGRAPHY; EXTRACELLULAR VESICLES; TUBULAR INJURY; RATS;
   CONTRAST; REPORTER; TIME
AB The incidence of end stage kidney disease is rising annually and it is now a global public health problem. Current treatment options are dialysis or renal transplantation, which apart from their significant drawbacks in terms of increased morbidity and mortality, are placing an increasing economic burden on society. Cell-based Regenerative Medicine Therapies (RMTs) have shown great promise in rodent models of kidney disease, but clinical translation is hampered due to the lack of adequate safety and efficacy data. Furthermore, the mechanisms whereby the cell-based RMTs ameliorate injury are ill-defined. For instance, it is not always clear if the cells directly replace damaged renal tissue, or whether paracrine effects are more important. Knowledge of the mechanisms responsible for the beneficial effects of cell therapies is crucial because it could lead to the development of safer and more effective RMTs in the future. To address these questions, novel in vivo imaging strategies are needed to monitor the biodistribution of cell-based RMTs and evaluate their beneficial effects on host tissues and organs, as well as any potential adverse effects. In this review we will discuss how state-of-the-art imaging modalities, including bioluminescence, magnetic resonance, nuclear imaging, ultrasound and an emerging imaging technology called multispectral optoacoustic tomography, can be used in combination with various imaging probes to track the fate and biodistribution of cell-based RMTs in rodent models of kidney disease, and evaluate their effect on renal function. (C) 2016 The Authors. Published by Elsevier B.V.
C1 [Sharkey, Jack; Scarfe, Lauren; Santeramo, Ilaria; Poptani, Harish; Wilm, Bettina; Taylor, Arthur; Murray, Patricia] Univ Liverpool, Inst Translat Med, Dept Cellular & Mol Physiol, Liverpool L69 3GE, Merseyside, England.
   [Sharkey, Jack; Scarfe, Lauren; Poptani, Harish; Wilm, Bettina; Taylor, Arthur; Murray, Patricia] Univ Liverpool, Ctr Preclin Imaging, Liverpool L69 3GE, Merseyside, England.
   [Garcia-Finana, Marta] Univ Liverpool, Inst Translat Med, Dept Biostat, Liverpool L69 3GE, Merseyside, England.
   [Park, Brian K.] Univ Liverpool, Inst Translat Med, Dept Mol & Clin Pharmacol, Liverpool L69 3GE, Merseyside, England.
C3 University of Liverpool; University of Liverpool; University of
   Liverpool; University of Liverpool
RP Murray, P (corresponding author), Univ Liverpool, Inst Translat Med, Sherrington Bldg,Crown St, Liverpool L69 3GE, Merseyside, England.
EM p.a.murray@ilv.ac.uk
RI Taylor, Arthur/F-4393-2012; Wilm, Bettina/V-8621-2018
OI Taylor, Arthur/0000-0003-2028-6694; Wilm, Bettina/0000-0002-9245-993X;
   Poptani, Harish/0000-0002-0593-3235
FU UK Regenerative Medicine Platform Safety and Efficacy Hub
   [MR/K026739/1]; Alder Hey Children's Kidney Fund; EU FP7 Initial
   Training Network, 'NephroTools'; EU FP7 project 'StemTrack'; UK Medical
   Research Council [MR/L012707/1]; Medical Research Council [MR/L012707/1,
   MR/K026739/1] Funding Source: researchfish; MRC [MR/L012707/1,
   MR/K026739/1] Funding Source: UKRI
FX PM thanks Prof Norbert Gretz, University of Heidelberg, for insightful
   comments regarding the recruitment of intrapulmonary arteriovenous
   anastomoses. The authors acknowledge funding from the UK Regenerative
   Medicine Platform Safety and Efficacy Hub (grant MR/K026739/1), Alder
   Hey Children's Kidney Fund, the EU FP7 Initial Training Network,
   'NephroTools' and the EU FP7 project 'StemTrack'. In vivo imaging data
   in this article were obtained in the Centre for Preclinical Imaging
   (CPI) of the University of Liverpool. The CPI has been funded by the UK
   Medical Research Council (grant MR/L012707/1).
CR Agrawal H, 2014, STEM CELL RES THER, V5, DOI 10.1186/scrt532
   Angelotti ML, 2012, STEM CELLS, V30, P1714, DOI 10.1002/stem.1130
   Asderakis A, 2001, TRANSPLANTATION, V72, P674, DOI 10.1097/00007890-200108270-00020
   Bates ML, 2012, J APPL PHYSIOL, V112, P1915, DOI 10.1152/japplphysiol.00985.2011
   Bentzon JF, 2005, BIOCHEM BIOPH RES CO, V330, P633, DOI 10.1016/j.bbrc.2005.03.072
   Bruno S, 2012, PLOS ONE, V7, DOI 10.1371/journal.pone.0033115
   Bruno S, 2009, J AM SOC NEPHROL, V20, P1053, DOI 10.1681/ASN.2008070798
   Buehler PW, 2010, TRENDS MOL MED, V16, P447, DOI 10.1016/j.molmed.2010.07.006
   Bussolati B, 2005, AM J PATHOL, V166, P545, DOI 10.1016/S0002-9440(10)62276-6
   Bussolati B, 2015, NAT REV NEPHROL, V11, P695, DOI 10.1038/nrneph.2015.126
   Deliolanis NC, 2014, MOL IMAGING BIOL, V16, P652, DOI 10.1007/s11307-014-0728-1
   DePaul MA, 2015, SCI REP-UK, V5, DOI 10.1038/srep16795
   Donizetti-Oliveira C, 2012, CELL TRANSPLANT, V21, P1727, DOI 10.3727/096368911X623925
   Durand E, 2011, SEMIN NUCL MED, V41, P61, DOI 10.1053/j.semnuclmed.2010.08.003
   Ebrahimi B., 2013, CLIN J AM SOC NEPHRO
   Egger C, 2015, J MAGN RESON IMAGING, V41, P829, DOI 10.1002/jmri.24603
   Eisner C, 2010, KIDNEY INT, V77, P519, DOI 10.1038/ki.2009.501
   Ermolayev V, 2016, EUR RADIOL, V26, P1843, DOI 10.1007/s00330-015-3980-0
   Feng G., 2016, J AM SOC NEPHROL
   Feng Z, 2010, NEPHROL DIAL TRANSPL, V25, P3874, DOI 10.1093/ndt/gfq603
   Fischer K., 2016, KIDNEY INT
   Fischer UM, 2009, STEM CELLS DEV, V18, P683, DOI 10.1089/scd.2008.0253
   Geng YQ, 2014, STEM CELL RES THER, V5, DOI 10.1186/scrt469
   Gibney RTN, 2014, KIDNEY INT, V85, P1049, DOI 10.1038/ki.2013.392
   Gooch A., 2016, J AM SOC NEPHROL
   Grange C., 2014, PHYSL REP, V2
   Grange C, 2014, INT J MOL MED, V33, P1055, DOI 10.3892/ijmm.2014.1663
   Harari-Steinberg O, 2013, EMBO MOL MED, V5, P1556, DOI 10.1002/emmm.201201584
   Herrler T, 2012, EJNMMI RES, V2, DOI 10.1186/2191-219X-2-2
   Heslop JA, 2015, STEM CELL TRANSL MED, V4, P389, DOI 10.5966/sctm.2014-0110
   Imberti B., 2015, SCI REP, V5
   Inai H, 2013, INT J UROL, V20, P716, DOI 10.1111/iju.12017
   James ML, 2012, PHYSIOL REV, V92, P897, DOI 10.1152/physrev.00049.2010
   Jathoul A. P., 2015, NAT PHOTONICS
   JEROME SN, 1994, AM J PHYSIOL-HEART C, V267, pH1329, DOI 10.1152/ajpheart.1994.267.4.H1329
   Kean TJ, 2013, STEM CELLS INT, V2013, DOI 10.1155/2013/732742
   Kunter U, 2007, J AM SOC NEPHROL, V18, P1754, DOI 10.1681/ASN.2007010044
   Lai CP, 2014, ACS NANO, V8, P483, DOI 10.1021/nn404945r
   Lassailly F, 2010, BLOOD, V115, P5347, DOI 10.1182/blood-2009-05-224030
   Li W, 2012, MOL CELL BIOCHEM, V368, P137, DOI 10.1007/s11010-012-1352-5
   Lovering AT, 2010, INJURY, V41, pS16, DOI 10.1016/S0020-1383(10)70004-8
   Lu YJ, 2013, J BIOMED OPT, V18, DOI 10.1117/1.JBO.18.10.101305
   Mahoney M, 2014, J ULTRAS MED, V33, P1427, DOI 10.7863/ultra.33.8.1427
   Maldiney T, 2014, NAT MATER, V13, P418, DOI 10.1038/NMAT3908
   Malliaras K, 2011, BRIT MED BULL, V98, P161, DOI 10.1093/bmb/ldr018
   Mandal S, 2015, IEEE PULSE, V6, P46, DOI 10.1109/MPUL.2015.2409103
   Mao SH, 2014, EXP THER MED, V7, P1555, DOI 10.3892/etm.2014.1663
   Meleshina A., 2015, MED TECHNOL MED SOVR, V7
   Mora CF, 2012, STEM CELLS DEV, V21, P296, DOI 10.1089/scd.2010.0470
   Morigi M, 2010, STEM CELLS, V28, P513, DOI 10.1002/stem.293
   Moroz MA, 2007, J NUCL MED, V48, P827, DOI 10.2967/jnumed.106.037812
   Murray PA, 2014, CURR OPIN ORGAN TRAN, V19, P140, DOI 10.1097/MOT.0000000000000052
   Okusa MD, 2009, CLIN J AM SOC NEPHRO, V4, P520, DOI 10.2215/CJN.06711208
   Papazova DA, 2015, DIS MODEL MECH, V8, P281, DOI 10.1242/dmm.017699
   Pereira S.M., 2016, CONTRAST MEDIA MOL I
   Pereira SM, 2016, MOL IMAGING, V15, DOI 10.1177/1536012116641533
   Pereira SM, 2015, INT J MOL SCI, V16, P15481, DOI 10.3390/ijms160715481
   Progatzky F, 2013, INTERFACE FOCUS, V3, DOI 10.1098/rsfs.2013.0001
   Qi SH, 2013, INT J MOL MED, V32, P1262, DOI 10.3892/ijmm.2013.1517
   Rodrigo R, 2006, EXP BIOL MED, V231, P1430, DOI 10.1177/153537020623100817
   Ronconi E, 2009, J AM SOC NEPHROL, V20, P322, DOI 10.1681/ASN.2008070709
   Rosado-De-Castro PH, 2014, BIOMED RES INT, V2014, DOI 10.1155/2014/417091
   Scarfe L, 2015, SCI REP-UK, V5, DOI 10.1038/srep13601
   Schock-Kusch D, 2011, KIDNEY INT, V79, P1254, DOI 10.1038/ki.2011.31
   Semedo P, 2010, LAB INVEST, V90, P685, DOI 10.1038/labinvest.2010.45
   Sullivan JC, 2009, AM J PHYSIOL-RENAL, V297, pF228, DOI 10.1152/ajprenal.00016.2009
   Sun Y, 2011, ARCH PATHOL LAB MED, V135, P1335, DOI 10.5858/arpa.2010-0549-OA
   Taruttis A, 2015, NAT PHOTONICS, V9, P219, DOI 10.1038/nphoton.2015.29
   Taruttis A, 2012, PLOS ONE, V7, DOI 10.1371/journal.pone.0030491
   Taylor A, 2014, PLOS ONE, V9, DOI 10.1371/journal.pone.0100259
   Taylor A, 2012, CHEM SOC REV, V41, P2707, DOI 10.1039/c2cs35031a
   Tirotta I, 2015, CHEM REV, V115, P1106, DOI 10.1021/cr500286d
   To H, 2003, J PHARM PHARMACOL, V55, P803, DOI 10.1211/002235703765951410
   Tögel F, 2008, AM J PHYSIOL-RENAL, V295, pF315, DOI 10.1152/ajprenal.00098.2008
   Toyohara T, 2015, STEM CELL TRANSL MED, V4, P980, DOI 10.5966/sctm.2014-0219
   Vande Velde G, 2013, CONTRAST MEDIA MOL I, V8, P424, DOI 10.1002/cmmi.1590
   Wakabayashi H, 2016, J NUCL MED, V57, P1625, DOI 10.2967/jnumed.116.172718
   Wang HJ, 2012, RENAL FAILURE, V34, P1324, DOI 10.3109/0886022X.2012.725292
   Wang LHV, 2012, SCIENCE, V335, P1458, DOI 10.1126/science.1216210
   Wang YXJ, 2008, LAB ANIM-UK, V42, P433, DOI 10.1258/la.2007.007022
   Winter PM, 2014, SCIENTIFICA, V2014, DOI 10.1155/2014/746574
   Yang HY, 2014, BIOMED RES INT, V2014, DOI 10.1155/2014/569325
   Zhuo W, 2013, TRANSPL P, V45, P503, DOI 10.1016/j.transproceed.2012.07.162
   Zöllner FG, 2013, PLOS ONE, V8, DOI 10.1371/journal.pone.0079992
NR 84
TC 18
Z9 23
U1 2
U2 23
PU ELSEVIER SCIENCE BV
PI AMSTERDAM
PA PO BOX 211, 1000 AE AMSTERDAM, NETHERLANDS
SN 0014-2999
EI 1879-0712
J9 EUR J PHARMACOL
JI Eur. J. Pharmacol.
PD NOV 5
PY 2016
VL 790
BP 74
EP 82
DI 10.1016/j.ejphar.2016.06.056
PG 9
WC Pharmacology & Pharmacy
WE Science Citation Index Expanded (SCI-EXPANDED)
SC Pharmacology & Pharmacy
GA DZ0LU
UT WOS:000385531800010
PM 27375077
OA Green Submitted, hybrid
DA 2026-02-11
ER

PT J
AU Zakirova, E
   Aimaletdinov, A
   Mansurova, M
   Titova, A
   Kurilov, I
   Rutland, CS
   Malanyeva, A
   Rizvanov, A
AF Zakirova, Elena
   Aimaletdinov, Alexander
   Mansurova, Milana
   Titova, Angelina
   Kurilov, Igor
   Rutland, Catrin Sian
   Malanyeva, Albina
   Rizvanov, Albert
TI Artificial microvesicles: new perspective on healing tendon wounds
SO CELLS TISSUES ORGANS
LA English
DT Article
ID STEM-CELLS; EXTRACELLULAR VESICLES; REPAIR; MODEL; RAT
AB Tendons have a limited capacity to repair both naturally and following clinical interventions. Damaged tissue often presents with structural and functional differences, adversely affecting animal performance, mobility, health and welfare. Advances in cell therapies have started to overcome some of these issues, however complications such as the formation of ectopic bone remain a complication of this technique. Regenerative medicine is therefore looking towards future therapies such as the introduction of microvesicles (MVs) derived from stem cells (SCs). The aim of the present study was to assess the characteristics of artificially derived MVs, from equine mesenchymal stem cells (MSCs), when delivered to rat tendon cells in vitro and damaged tendons in vivo. The initial stages of extracting MVs from equine MSCs and identifying and characterising the cultured tendon stem/progenitor cells (TSCs) from rat Achilles tendons were undertaken successfully. The horse MSCs, and the rat tendon cells, were both capable of differentiating in three directions: adipogenic, osteogenic and chondrogenic pathways. The artificially derived equine MVs successfully fused with the TSC membranes, and no cytotoxic or cytostimulating effects were observed. In addition, co-cultivation of TSCs with MVs lead to stimulation of cell proliferation and migration, and cytokine VEGF and Fractalkine expression levels were significantly increased. These experiments are the first to show that artificially derived MVs exhibited regeneration-stimulating effects in vitro, and that fusion of cytoplasmic membranes from diploid cell lines originating from different species was possible. Explorations in vivo showed accelerated regeneration of injury tendons after introduction of the MVs into damaged areas. The results from the studies performed indicated obvious positive modifying effects following the administration of MVs. This represents the initial successful steps required prior to translating this regenerative medicine technique into clinical trials, such as for tendon repair in injured horses.
C1 [Zakirova, Elena; Aimaletdinov, Alexander; Mansurova, Milana; Titova, Angelina; Kurilov, Igor; Malanyeva, Albina; Rizvanov, Albert] Kazan Fed Univ, Inst Fundamental Med & Biol, Kazan, Russia.
   [Rutland, Catrin Sian] Univ Nottingham, Fac Med & Hlth Sci, Sch Vet Med & Sci, Nottingham, England.
   [Zakirova, Elena] Kazan Fed Univ, Inst Fundamental Med & Biol, Hosp, Parizhskoy Kommuny str 9, Kazan 420021, Russia.
C3 Kazan Federal University; University of Nottingham; Kazan Federal
   University
RP Zakirova, E (corresponding author), Kazan Fed Univ, Inst Fundamental Med & Biol, Hosp, Parizhskoy Kommuny str 9, Kazan 420021, Russia.
EM lenahamzina@yandex.ru
RI Zakirova, Elena/T-4527-2018; Titova, Angelina/I-8916-2014; Мансурова,
   Милана/HNR-2865-2023; Mansurova, Milana/HNR-2865-2023; Rutland,
   Catrin/A-7508-2010; Rizvanov, Albert/H-4486-2013; Aimaletdinov,
   Alexander/K-4450-2017
OI Titova, Angelina/0000-0002-5608-7809; Мансурова,
   Милана/0009-0005-5142-9362; Rutland, Catrin/0000-0002-2009-4898;
   Rizvanov, Albert/0000-0002-9427-5739; 
CR Abate M, 2009, ARTHRITIS RES THER, V11, DOI 10.1186/ar2723
   Andarawis-Puri N, 2015, J ORTHOP RES, V33, P780, DOI 10.1002/jor.22869
   Bavin EP, 2015, FRONT VET SCI, V2, DOI 10.3389/fvets.2015.00055
   Coelho PGB, 2018, AN BRAS DERMATOL, V93, P415, DOI 10.1590/abd1806-4841.20187544
   Bou-Gharios G, 2008, PRINCIPLES OF BONE BIOLOGY, VOL 1, 3RD EDITION, P285, DOI 10.1016/B978-0-12-373884-4.00034-3
   Chang J, 1997, PLAST RECONSTR SURG, V100, P937, DOI 10.1097/00006534-199709001-00016
   Chen WB, 2021, BIOMATERIALS, V271, DOI 10.1016/j.biomaterials.2021.120714
   Chisari E, 2021, J ORTHOP SURG RES, V16, DOI 10.1186/s13018-021-02811-w
   Citeroni MR, 2020, INT J MOL SCI, V21, DOI 10.3390/ijms21186726
   Docheva D, 2015, ADV DRUG DELIVER REV, V84, P222, DOI 10.1016/j.addr.2014.11.015
   Dominkus PP, 2018, BBA-BIOMEMBRANES, V1860, P1350, DOI 10.1016/j.bbamem.2018.03.013
   Durgam SS, 2016, J ORTHOP RES, V34, P2162, DOI 10.1002/jor.23251
   Fong G, 2013, CELL TISSUE RES, V351, P465, DOI 10.1007/s00441-012-1530-5
   Gissi C, 2020, PLOS ONE, V15, DOI 10.1371/journal.pone.0229914
   Gomzikova MO, 2017, ONCOTARGET, V8, P70496, DOI 10.18632/oncotarget.19723
   Grange C, 2014, INT J MOL MED, V33, P1055, DOI 10.3892/ijmm.2014.1663
   Hope Matthew, 2007, Foot Ankle Clin, V12, P553, DOI 10.1016/j.fcl.2007.07.003
   Kovac M, 2017, FRONT VET SCI, V4, DOI 10.3389/fvets.2017.00168
   Kovach M, 2016, VETPHARMA, V66, P72
   Kusuma GD, 2015, PLOS ONE, V10, DOI 10.1371/journal.pone.0141246
   Lehner C, 2019, DIS MODEL MECH, V12, DOI 10.1242/dmm.041384
   Li YG, 2021, FRONT CELL DEV BIOL, V9, DOI 10.3389/fcell.2021.629515
   Li ZJ, 2021, FRONT MED-LAUSANNE, V8, DOI 10.3389/fmed.2021.664909
   Liu H, 2021, FRONT CELL DEV BIOL, V9, DOI 10.3389/fcell.2021.654397
   Lui PPY, 2020, FRONT GENET, V10, DOI 10.3389/fgene.2019.01338
   Naumenko E, 2021, CLAY CLAY MINER, V69, P522, DOI 10.1007/s42860-021-00152-7
   O'Brien C, 2021, EQUINE VET J, V53, P417, DOI 10.1111/evj.13331
   Oshiro W, 2003, J HAND SURG-AM, V28A, P814, DOI 10.1016/S0363-5023(03)00366-6
   Qamar AY, 2021, CELLS-BASEL, V10, DOI 10.3390/cells10092460
   Ren S, 2019, STEM CELL RES THER, V10, DOI 10.1186/s13287-019-1152-x
   Reshma V, 2016, J Oral Maxillofac Pathol, V20, P36, DOI [10.4103/0973-029x.180925, 10.4103/0973-029X.180925]
   Rui YF, 2010, TISSUE ENG PT A, V16, P1549, DOI [10.1089/ten.tea.2009.0529, 10.1089/ten.TEA.2009.0529]
   Russo V, 2020, CELLS-BASEL, V9, DOI 10.3390/cells9020303
   Russo V, 2015, J ANAT, V226, P126, DOI 10.1111/joa.12269
   Satomi E, 2008, CLINICS, V63, P9, DOI 10.1590/S1807-59322008000100003
   Schneider M, 2018, ADV DRUG DELIVER REV, V129, P352, DOI 10.1016/j.addr.2017.12.016
   Shamriz O., 2017, HEART RHEUMATIC AUTO, P3, DOI DOI 10.1016/B978-0-12-803267-1.00001-6
   Shen H, 2016, STEM CELL RES THER, V7, DOI 10.1186/s13287-016-0406-0
   Smith RKW, 2010, WOODHEAD PUBL MATER, P436, DOI 10.1533/9781845697792.2.436
   Tan Q, 2013, STEM CELLS DEV, V22, P3128, DOI 10.1089/scd.2013.0073
   Voleti PB, 2012, ANNU REV BIOMED ENG, V14, P47, DOI 10.1146/annurev-bioeng-071811-150122
   WANG J, 2018, MULTILEVEL MODELS ME, P127, DOI DOI 10.1109/ICST.2018.00022
   Wang JHC, 2016, ADV EXP MED BIOL, V920, P53, DOI 10.1007/978-3-319-33943-6_5
   Wang YJ, 2019, J CELL MOL MED, V23, P5475, DOI 10.1111/jcmm.14430
   Yang JJ, 2016, IN VITRO CELL DEV-AN, V52, P846, DOI 10.1007/s11626-016-0043-z
   Yin Z, 2016, SCI ADV, V2, DOI 10.1126/sciadv.1600874
   Yu HL, 2020, ACTA BIOMATER, V106, P328, DOI 10.1016/j.actbio.2020.01.051
   [Закирова Е.Ю. Zakirova E. Yu.], 2021, [Цитология, Tsitologiya, Tsitologiya], V63, P139
   Zakirova EY, 2020, UCHEN ZAP KAZ U-ESTE, V162, P361
   Zakirova EY, 2020, FRONT VET SCI, V7, DOI 10.3389/fvets.2020.594044
   Zakirova EY, 2019, FRONT VET SCI, V6, DOI 10.3389/fvets.2019.00076
   Zhang JY, 2010, BMC MUSCULOSKEL DIS, V11, DOI 10.1186/1471-2474-11-10
   Zhang JY, 2015, J TRANSL MED, V13, DOI 10.1186/s12967-015-0417-0
NR 54
TC 1
Z9 2
U1 0
U2 15
PU KARGER
PI BASEL
PA ALLSCHWILERSTRASSE 10, CH-4009 BASEL, SWITZERLAND
SN 1422-6405
EI 1422-6421
J9 CELLS TISSUES ORGANS
JI Cells Tissues Organs
PD FEB
PY 2024
VL 213
IS 1
BP 24
EP 39
DI 10.1159/000526845
EA SEP 2022
PG 16
WC Anatomy & Morphology; Cell Biology; Developmental Biology
WE Science Citation Index Expanded (SCI-EXPANDED)
SC Anatomy & Morphology; Cell Biology; Developmental Biology
GA IW7X1
UT WOS:000890972800001
PM 36049461
OA Green Submitted
DA 2026-02-11
ER

PT J
AU Zhang, B
   Wu, XD
   Zhang, X
   Sun, YX
   Yan, YM
   Shi, H
   Zhu, YH
   Wu, LJ
   Pan, ZJ
   Zhu, W
   Qian, H
   Xu, WR
AF Zhang, Bin
   Wu, Xiaodan
   Zhang, Xu
   Sun, Yaoxiang
   Yan, Yongmin
   Shi, Hui
   Zhu, Yanhua
   Wu, Lijun
   Pan, Zhaoji
   Zhu, Wei
   Qian, Hui
   Xu, Wenrong
TI Human Umbilical Cord Mesenchymal Stem Cell Exosomes Enhance Angiogenesis
   Through the Wnt4/β-Catenin Pathway
SO STEM CELLS TRANSLATIONAL MEDICINE
LA English
DT Article
DE Exosomes; Angiogenesis; Regenerative medicine; Wnt4; beta-Catenin
ID IN-VIVO; PROMOTE ANGIOGENESIS; ENDOTHELIAL-CELLS; MEDIATED TRANSFER;
   LEUKEMIA-CELLS; GROWTH; MECHANISM; PROTEINS; DISEASES; PROGRAM
AB Human umbilical cord mesenchymal stem cells (hucMSCs) and their exosomes have been considered as potential therapeutic tools for tissue regeneration; however, the underlying mechanisms are still not well understood. In this study, we isolated and characterized the exosomes from hucMSCs (hucMSC-Ex) and demonstrated that hucMSC-Ex promoted the proliferation, migration, and tube formation of endothelial cells in a dose-dependent manner. Furthermore, we demonstrated that hucMSC-Ex promoted wound healing and angiogenesis in vivo by using a rat skin burn model. We discovered that hucMSC-Ex promoted beta-catenin nuclear translocation and induced the increased expression of proliferating cell nuclear antigen, cyclin D3, N-cadherin, and beta-catenin and the decreased expression of E-cadherin. The activation of Wnt/beta-catenin is critical in the induction of angiogenesis by hucMSC-Ex, which could be reversed by beta-catenin inhibitor ICG-001. Wnt4 was delivered by hucMSC-Ex, and the knockdown of Wnt4 in hucMSC-Ex abrogated beta-catenin nuclear translocation in endothelial cells. The in vivo proangiogenic effects were also inhibited by interference of Wnt4 expression in hucMSC-Ex. Taken together, these results suggest that hucMSC-Ex-mediated Wnt4 induces beta-catenin activation in endothelial cells and exerts proangiogenic effects, which could be an important mechanism for cutaneous wound healing.
C1 [Zhang, Bin; Zhang, Xu; Sun, Yaoxiang; Yan, Yongmin; Shi, Hui; Zhu, Yanhua; Wu, Lijun; Pan, Zhaoji; Zhu, Wei; Qian, Hui; Xu, Wenrong] Jiangsu Univ, Sch Med Sci, Key Lab Lab Med Jiangsu Prov, Affiliated Hosp, Zhenjiang 212013, Jiangsu, Peoples R China.
   [Wu, Xiaodan] Nanjing Med Univ, Affiliated Wuxi Hosp 2, Wuxi, Jiangsu, Peoples R China.
C3 Jiangsu University; Nanjing Medical University
RP Xu, WR (corresponding author), Jiangsu Univ, Sch Med Sci, 301 Xuefu Rd, Zhenjiang 212013, Jiangsu, Peoples R China.
EM lstmmmlst@163.com; icls@ujs.edu.cn
RI Wu, Xiaodan/AFY-7855-2022; Yan, Yongmin/IVV-7917-2023; SHI,
   HUI/KXQ-4873-2024; B, Zhang/R-4316-2019
OI Qian, Hui/0000-0002-0098-3196
FU National Natural Science Foundation of China [31340040, 81272481,
   81270214]; Jiangsu Province for Outstanding Sci-tech Innovation Team in
   Colleges and Universities [SJK2013-10]; Jiangsu Province's Outstanding
   Medical Academic Leader and Sci-tech Innovation Team Program [coproduct
   201117]; Priority Academic Program Development of Jiangsu Higher
   Education Institutions; Jiangsu Province's Doctoral Innovation Fund
   [CXZZ13_0703]
FX This work was supported by the National Natural Science Foundation of
   China (Grants 31340040, 81272481, 81270214), Jiangsu Province for
   Outstanding Sci-tech Innovation Team in Colleges and Universities (Grant
   SJK2013-10), Jiangsu Province's Outstanding Medical Academic Leader and
   Sci-tech Innovation Team Program (Grant coproduct 201117), the Priority
   Academic Program Development of Jiangsu Higher Education Institutions,
   and Jiangsu Province's Doctoral Innovation Fund (Grant CXZZ13_0703).
CR Bang C, 2012, INT J BIOCHEM CELL B, V44, P2060, DOI 10.1016/j.biocel.2012.08.007
   Batsali AK, 2013, CURR STEM CELL RES T, V8, P144
   Benameur T, 2010, PLOS ONE, V5, DOI 10.1371/journal.pone.0012688
   Bhandari V, 2007, CELL CYCLE, V6, P1049, DOI 10.4161/cc.6.9.4229
   Bian SY, 2014, J MOL MED, V92, P387, DOI 10.1007/s00109-013-1110-5
   Camussi G, 2010, CURR OPIN NEPHROL HY, V19, P7, DOI 10.1097/MNH.0b013e328332fb6f
   Cao HL, 2010, BIOTECHNOL LETT, V32, P725, DOI 10.1007/s10529-010-0207-y
   Chen YA, 2011, STEM CELLS DEV, V20, P103, DOI 10.1089/scd.2009.0495
   Deregibus MC, 2007, BLOOD, V110, P2440, DOI 10.1182/blood-2007-03-078709
   Dragneva G, 2013, DIS MODEL MECH, V6, P312, DOI 10.1242/dmm.010413
   Février B, 2004, CURR OPIN CELL BIOL, V16, P415, DOI 10.1016/j.ceb.2004.06.003
   Fonsato V, 2012, STEM CELLS, V30, P1985, DOI 10.1002/stem.1161
   Franco CA, 2009, CURR OPIN GENET DEV, V19, P476, DOI 10.1016/j.gde.2009.09.004
   Gross JC, 2012, NAT CELL BIOL, V14, P1036, DOI 10.1038/ncb2574
   Khodja AN, 2013, BURNS, V39, P98, DOI 10.1016/j.burns.2012.05.021
   Kinnaird T, 2004, CIRC RES, V94, P678, DOI 10.1161/01.RES.0000118601.37875.AC
   Kong PR, 2013, BIOCHEM BIOPH RES CO, V438, P410, DOI 10.1016/j.bbrc.2013.07.088
   Kucharzewska P, 2013, P NATL ACAD SCI USA, V110, P7312, DOI 10.1073/pnas.1220998110
   Lai RC, 2010, STEM CELL RES, V4, P214, DOI 10.1016/j.scr.2009.12.003
   Lamalice L, 2007, CIRC RES, V100, P782, DOI 10.1161/01.RES.0000259593.07661.1e
   Laroni A, 2013, J NEUROIMMUNE PHARM, V8, P1062, DOI 10.1007/s11481-013-9456-6
   Li TF, 2013, STEM CELLS DEV, V22, P845, DOI 10.1089/scd.2012.0395
   Liu YC, 2013, PROTEIN CELL, V4, P932, DOI 10.1007/s13238-013-3092-z
   Luga V, 2012, CELL, V151, P1542, DOI 10.1016/j.cell.2012.11.024
   Ma XL, 2013, CURR NEUROVASC RES, V10, P103, DOI 10.2174/1567202611310020003
   Matsuda K, 2013, TISSUE ENG PT A, V19, P1327, DOI [10.1089/ten.tea.2012.0391, 10.1089/ten.TEA.2012.0391]
   Menck K, 2013, ONCOTARGET, V4, P2057, DOI 10.18632/oncotarget.1336
   Mineo M, 2012, ANGIOGENESIS, V15, P33, DOI 10.1007/s10456-011-9241-1
   Panáková D, 2005, NATURE, V435, P58, DOI 10.1038/nature03504
   Pascucci L, 2014, VET J, V202, P361, DOI 10.1016/j.tvjl.2014.08.021
   Pate KT, 2014, EMBO J, V33, P1454, DOI 10.15252/embj.201488598
   Qian H, 2010, BIOTECHNOL APPL BIOC, V55, P53, DOI 10.1042/BA20090210
   Qiao C, 2008, CELL BIOL INT, V32, P8, DOI 10.1016/j.cellbi.2007.08.002
   Reis M, 2013, EXP CELL RES, V319, P1317, DOI 10.1016/j.yexcr.2012.12.023
   Simons M, 2009, CURR OPIN CELL BIOL, V21, P575, DOI 10.1016/j.ceb.2009.03.007
   Sun LY, 2010, ARTHRITIS RHEUM-US, V62, P2467, DOI 10.1002/art.27548
   Tadokoro H, 2013, J BIOL CHEM, V288, P34343, DOI 10.1074/jbc.M113.480822
   Taverna S, 2012, INT J CANCER, V130, P2033, DOI 10.1002/ijc.26217
   Tögel F, 2007, AM J PHYSIOL-RENAL, V292, pF1626, DOI 10.1152/ajprenal.00339.2006
   Umezu T, 2014, BLOOD, V124, P3748, DOI 10.1182/blood-2014-05-576116
   Valadi H, 2007, NAT CELL BIOL, V9, P654, DOI 10.1038/ncb1596
   van Balkom BWM, 2013, BLOOD, V121, P3997, DOI 10.1182/blood-2013-02-478925
   Vella LJ, 2008, EUR BIOPHYS J BIOPHY, V37, P323, DOI 10.1007/s00249-007-0246-z
   Wang X, 2013, INT ORTHOP, V37, P2491, DOI 10.1007/s00264-013-2059-2
   Willert K, 2012, CSH PERSPECT BIOL, V4, DOI 10.1101/cshperspect.a007864
   Yan YM, 2009, LIVER INT, V29, P356, DOI 10.1111/j.1478-3231.2008.01855.x
   Yoo Hyun Seung, 2013, Immune Netw, V13, P133, DOI 10.4110/in.2013.13.4.133
   Yoo SY, 2013, MEDIAT INFLAMM, V2013, DOI 10.1155/2013/127170
   Zhang B, 2014, STEM CELLS IN PRESS
   Zhang XW, 2012, PLOS ONE, V7, DOI 10.1371/journal.pone.0032765
   Zhou Y, 2013, STEM CELL RES THER, V4, DOI 10.1186/scrt194
   Zhu W, 2012, CANCER LETT, V315, P28, DOI 10.1016/j.canlet.2011.10.002
NR 52
TC 410
Z9 486
U1 3
U2 87
PU OXFORD UNIV PRESS
PI OXFORD
PA GREAT CLARENDON ST, OXFORD OX2 6DP, ENGLAND
SN 2157-6564
EI 2157-6580
J9 STEM CELL TRANSL MED
JI Stem Cells Transl. Med.
PD MAY
PY 2015
VL 4
IS 5
BP 513
EP 522
DI 10.5966/sctm.2014-0267
PG 10
WC Cell & Tissue Engineering
WE Science Citation Index Expanded (SCI-EXPANDED)
SC Cell Biology
GA CI9DD
UT WOS:000355069700021
PM 25824139
OA Green Submitted, gold
DA 2026-02-11
ER

PT J
AU Zhu, YL
   Zhang, XR
   Chang, GZ
   Deng, S
   Chan, HF
AF Zhu, Yanlun
   Zhang, Xuerao
   Chang, Guozhu
   Deng, Shuai
   Chan, Hon Fai
TI Bioactive Glass in Tissue Regeneration: Unveiling Recent Advances in
   Regenerative Strategies and Applications
SO ADVANCED MATERIALS
LA English
DT Review
DE 3D printing; bioactive glass; extracellular vesicle; immunomodulation;
   regenerative medicine; scaffold
ID BONE REGENERATION; POTENTIAL APPLICATION; SCAFFOLDS; HYDROGEL; BIOGLASS;
   BIOMATERIALS; OSTEOGENESIS; IMPROVES; DELIVERY; DESIGN
AB Bioactive glass (BG) is a class of biocompatible, biodegradable, multifunctional inorganic glass materials, which is successfully used for orthopedic and dental applications, with several products already approved for clinical use. Apart from exhibiting osteogenic properties, BG is also known to be angiogenic and antibacterial. Recently, BG's role in immunomodulation has been gradually revealed. While the therapeutic effect of BG is mostly reported in the context of bone and skin-related regeneration, its application in regenerating other tissues/organs, such as muscle, cartilage, and gastrointestinal tissue, has also been explored recently. The strategies of applying BG have also expanded from powder or cement form to more advanced strategies such as fabrication of composite polymer-BG scaffold, 3D printing of BG-loaded scaffold, and BG-induced extracellular vesicle production. This review presents a concise overview of the recent applications of BG in regenerative medicine. Various regenerative strategies of BG will be first introduced. Next, the applications of BG in regenerating various tissues/organs, such as bone, cartilage, muscle, tendon, skin, and gastrointestinal tissue, will be discussed. Finally, summarizing clinical applications of BG for tissue regeneration will conclude, and outline future challenges and directions for the clinical translation of BG.
   In this review, various regenerative strategies based on bioactive glass (BG) (e.g. application of BG dissolution products, surface functionalization of BG, loading of biochemical factor/gene in BG particles/nanoparticles, composite polymer-BG scaffold, and BG-induced production of extracellular vesicles) targeting different tissues/organs (e.g. muscle, cartilage, skin, oral tissue, gastrointestinal tissue) are introduced. image
C1 [Zhu, Yanlun; Zhang, Xuerao; Chang, Guozhu; Deng, Shuai; Chan, Hon Fai] Chinese Univ Hong Kong, Fac Med, Sch Biomed Sci, Key Lab Regenerat Med,Minist Educ China,Shatin, Hong Kong, Peoples R China.
   [Zhu, Yanlun; Zhang, Xuerao; Chang, Guozhu; Deng, Shuai; Chan, Hon Fai] Chinese Univ Hong Kong, Inst Tissue Engn & Regenerat Med, Shatin, Hong Kong, Peoples R China.
   [Zhu, Yanlun; Chang, Guozhu; Chan, Hon Fai] Ctr Neuromusculoskeletal Restorat Med, Hong Kong, Peoples R China.
   [Zhu, Yanlun] Chinese Acad Sci, Shanghai Inst Ceram, State Key Lab High Performance Ceram & Superfine M, Shanghai 200050, Peoples R China.
   [Deng, Shuai] Southwest Med Univ, Sch Pharm, Lab Mol Pharmacol, Dept Pharmacol, Luzhou 646000, Peoples R China.
   [Chan, Hon Fai] CAS Ctr Excellence Anim Evolut & Genet, Hong Kong Branch, Hong Kong, Peoples R China.
C3 Chinese University of Hong Kong; Chinese University of Hong Kong;
   Chinese Academy of Sciences; Shanghai Institute of Ceramics, CAS;
   Southwest Medical University
RP Chan, HF (corresponding author), Chinese Univ Hong Kong, Fac Med, Sch Biomed Sci, Key Lab Regenerat Med,Minist Educ China,Shatin, Hong Kong, Peoples R China.; Chan, HF (corresponding author), Chinese Univ Hong Kong, Inst Tissue Engn & Regenerat Med, Shatin, Hong Kong, Peoples R China.; Chan, HF (corresponding author), Ctr Neuromusculoskeletal Restorat Med, Hong Kong, Peoples R China.; Chan, HF (corresponding author), CAS Ctr Excellence Anim Evolut & Genet, Hong Kong Branch, Hong Kong, Peoples R China.
EM honfaichan@cuhk.edu.hk
RI ; Chan, Hon Fai/P-5970-2014
OI zhu, yanlun/0009-0009-8361-5695; Chan, Hon Fai/0000-0003-0573-1251
FU Health and Medical Research Fund [08191056]; Innovation and Technology
   Commission; HKSAR Government; VC Discretionary Fund [8601014];
   Health@InnoHK
FX This work was supported by the Health and Medical Research Fund
   (08191056), a research fund from Health@InnoHK, the Innovation and
   Technology Commission, the HKSAR Government, and the VC Discretionary
   Fund (8601014).
CR Armstrong DG, 2022, INT WOUND J, V19, P791, DOI 10.1111/iwj.13675
   Bai X, 2021, J MATER CHEM B, V9, P2885, DOI 10.1039/d0tb02884c
   Baino F, 2019, INT J APPL CERAM TEC, V16, P1850, DOI 10.1111/ijac.13236
   Baino F, 2018, J FUNCT BIOMATER, V9, DOI 10.3390/jfb9010025
   Baino F, 2016, ACTA BIOMATER, V42, P18, DOI 10.1016/j.actbio.2016.06.033
   Barrioni BR, 2022, J AM CERAM SOC, V105, P1765, DOI 10.1111/jace.17916
   Bose S, 2021, ADDIT MANUF, V40, DOI 10.1016/j.addma.2021.101895
   Brauer DS, 2015, ANGEW CHEM INT EDIT, V54, P4160, DOI 10.1002/anie.201405310
   Bretcanu O, 2009, J EUR CERAM SOC, V29, P3299, DOI 10.1016/j.jeurceramsoc.2009.06.035
   Cai ZC, 2021, ACS APPL MATER INTER, V13, P59772, DOI 10.1021/acsami.1c20565
   Canales DA, 2022, INT J BIOL MACROMOL, V210, P324, DOI 10.1016/j.ijbiomac.2022.05.047
   Carminatti M, 2020, J APPL ORAL SCI, V28, DOI 10.1590/1678-7757-2019-0384
   Chang J, 2011, WOODHEAD PUBL MATER, P29
   Chen BJ, 2019, CIRC RES, V125, P55, DOI 10.1161/CIRCRESAHA.119.315069
   Chen M, 2022, MATER TODAY, V53, P27, DOI 10.1016/j.mattod.2022.01.019
   Chi CY, 2021, CERAM INT, V47, P12725, DOI 10.1016/j.ceramint.2021.01.132
   Colombo P, 2006, PHILOS T R SOC A, V364, P109, DOI 10.1098/rsta.2005.1683
   Assad JMDL, 2021, INT J APPL GLASS SCI, V12, P78, DOI 10.1111/ijag.15850
   Danewalia SS, 2021, MATER TODAY BIO, V10, DOI 10.1016/j.mtbio.2021.100100
   Dehnavi N, 2019, POLYM ADVAN TECHNOL, V30, P2192, DOI 10.1002/pat.4648
   Ding JX, 2023, MATER TODAY BIO, V19, DOI 10.1016/j.mtbio.2023.100585
   Ding XX, 2021, SCI ADV, V7, DOI 10.1126/sciadv.abj7857
   El-Rashidy AA, 2017, ACTA BIOMATER, V62, P1, DOI 10.1016/j.actbio.2017.08.030
   Fan JP, 2014, MAT SCI ENG C-MATER, V36, P206, DOI 10.1016/j.msec.2013.12.009
   Fathi A, 2020, Biomedical glasses, V6, P57, DOI [10.1515/bglass-2020-0006, 10.1515/bglass-2020-0006, DOI 10.1515/BGLASS-2020-0006]
   Franz S, 2011, BIOMATERIALS, V32, P6692, DOI 10.1016/j.biomaterials.2011.05.078
   Gao CD, 2014, SCI REP-UK, V4, DOI 10.1038/srep04712
   Gao HH, 2023, MATER TODAY BIO, V22, DOI 10.1016/j.mtbio.2023.100749
   Gao L, 2019, NPG ASIA MATER, V11, DOI 10.1038/s41427-019-0168-0
   Gerber Y, 2016, CIRC-HEART FAIL, V9, DOI 10.1161/CIRCHEARTFAILURE.115.002460
   Gmeiner R, 2015, J CERAM SCI TECHNOL, V6, P75, DOI 10.4416/JCST2015-00001
   Gruian C, 2014, ACS APPL MATER INTER, V6, P7615, DOI 10.1021/am500933e
   Han PP, 2012, BIOMATERIALS, V33, P6370, DOI 10.1016/j.biomaterials.2012.05.061
   Hench LL, 2006, J MATER SCI-MATER M, V17, P967, DOI 10.1007/s10856-006-0432-z
   Hench LL, 2015, FRONT BIOENG BIOTECH, V3, DOI 10.3389/fbioe.2015.00194
   Hoppe A, 2011, BIOMATERIALS, V32, P2757, DOI 10.1016/j.biomaterials.2011.01.004
   Hu M, 2020, J COLLOID INTERF SCI, V579, P654, DOI 10.1016/j.jcis.2020.06.122
   Itoh S, 1988, Nihon Hotetsu Shika Gakkai Zasshi, V32, P151
   Jafari N, 2022, BIOMATER RES, V26, DOI 10.1186/s40824-022-00274-6
   Jia WT, 2020, ACTA BIOMATER, V103, P306, DOI 10.1016/j.actbio.2019.12.007
   Jones Julian R, 2015, Acta Biomater, V23 Suppl, pS53, DOI [10.1016/j.actbio.2015.07.019, 10.1016/j.actbio.2015.07.019]
   Kargozar S, 2021, MAT SCI ENG C-MATER, V121, DOI 10.1016/j.msec.2020.111741
   Kargozar S, 2020, ACTA BIOMATER, V115, P1, DOI 10.1016/j.actbio.2020.08.014
   Kargozar S, 2019, MATERIALS, V12, DOI 10.3390/ma12223696
   Kargozar S, 2019, MATER LETT, V251, P241, DOI 10.1016/j.matlet.2019.05.019
   Keshavarz M, 2021, INT J BIOL MACROMOL, V167, P947, DOI 10.1016/j.ijbiomac.2020.11.051
   Khoshniat S, 2011, CELL MOL LIFE SCI, V68, P205, DOI 10.1007/s00018-010-0527-z
   Kim TH, 2016, NANOSCALE, V8, P8300, DOI 10.1039/c5nr07933k
   Kim TH, 2016, ACTA BIOMATER, V29, P352, DOI 10.1016/j.actbio.2015.09.035
   Lee J. H., 2016, PLOS ONE, V11
   Li HY, 2013, ACTA BIOMATER, V9, P5379, DOI 10.1016/j.actbio.2012.10.019
   Li T, 2018, ACTA BIOMATER, V71, P96, DOI 10.1016/j.actbio.2018.03.012
   Li X, 2014, J MATER CHEM B, V2, P7045, DOI 10.1039/c4tb00883a
   Li Y, 2022, ACTA BIOMATER, V145, P372, DOI 10.1016/j.actbio.2022.04.010
   Ligon SC, 2017, CHEM REV, V117, P10212, DOI 10.1021/acs.chemrev.7b00074
   Lin RC, 2019, THERANOSTICS, V9, P6300, DOI 10.7150/thno.36120
   Linares J, 2016, J MATER CHEM B, V4, P1951, DOI 10.1039/c6tb00014b
   Liu L, 2020, J MATER CHEM B, V8, P6148, DOI 10.1039/d0tb00982b
   Liu L, 2019, BIOMATERIALS, V192, P523, DOI 10.1016/j.biomaterials.2018.11.007
   Liu MY, 2023, J MATER CHEM B, V11, P359, DOI 10.1039/d2tb02002e
   Liu P, 2019, SCI REP-UK, V9, DOI 10.1038/s41598-019-46061-7
   Liu YQ, 2020, APPL MATER TODAY, V19, DOI 10.1016/j.apmt.2020.100578
   Liverani L, 2022, BIOACT MATER, V11, P230, DOI 10.1016/j.bioactmat.2021.09.020
   Lu TL, 2022, BIOMATER ADV, V141, DOI 10.1016/j.bioadv.2022.213120
   Lusvardi G, 2013, MAT SCI ENG C-MATER, V33, P3190, DOI 10.1016/j.msec.2013.03.046
   Maeno S, 2005, BIOMATERIALS, V26, P4847, DOI 10.1016/j.biomaterials.2005.01.006
   Mao C, 2015, BIOMED MATER, V10, DOI 10.1088/1748-6041/10/2/025005
   Marie PJ, 2010, BONE, V46, P571, DOI 10.1016/j.bone.2009.07.082
   Mehrabi T, 2020, ACS BIOMATER SCI ENG, V6, P5399, DOI 10.1021/acsbiomaterials.0c00528
   Mittelbrunn M, 2012, NAT REV MOL CELL BIO, V13, P328, DOI 10.1038/nrm3335
   Mo YF, 2022, BIOMATER SCI-UK, V10, P1697, DOI 10.1039/d1bm01842f
   Alvarez MM, 2016, J CONTROL RELEASE, V240, P349, DOI 10.1016/j.jconrel.2016.01.026
   Monavari M, 2023, ACS APPL MATER INTER, V15, P50626, DOI 10.1021/acsami.2c23252
   Monte F, 2018, J TISSUE ENG REGEN M, V12, P2203, DOI 10.1002/term.2744
   Moreira CDF, 2019, INT J BIOL MACROMOL, V132, P811, DOI 10.1016/j.ijbiomac.2019.03.237
   Naik MN, 2007, OPHTHAL PLAST RECONS, V23, P463, DOI 10.1097/IOP.0b013e318158ec8e
   Naruphontjirakul P, 2019, ACTA BIOMATER, V90, P373, DOI 10.1016/j.actbio.2019.03.038
   Nasab ST, 2022, J BIOMED MATER RES B, V110, P1093, DOI 10.1002/jbm.b.34983
   Nawaz Q, 2019, CERAM INT, V45, P14608, DOI 10.1016/j.ceramint.2019.04.179
   Ngo TD, 2018, COMPOS PART B-ENG, V143, P172, DOI [10.1016/j.compositesb.2018.02.012, 10.1017/s136898001800037x]
   Nikolova MP, 2019, BIOACT MATER, V4, P271, DOI 10.1016/j.bioactmat.2019.10.005
   Paliwal P, 2018, MAT SCI ENG C-MATER, V92, P424, DOI 10.1016/j.msec.2018.06.068
   Parvizifard M, 2020, INT J BIOL MACROMOL, V152, P645, DOI 10.1016/j.ijbiomac.2020.02.266
   Qi Q, 2020, BIOMED PHARMACOTHER, V129, DOI 10.1016/j.biopha.2020.110382
   Reiter T, 2019, BIOACT MATER, V4, P1, DOI 10.1016/j.bioactmat.2018.10.001
   Sadowska JM, 2020, J MATER CHEM B, V8, P9404, DOI 10.1039/d0tb01379j
   Schneider A, 2013, CELL TISSUE RES, V352, P33, DOI 10.1007/s00441-012-1428-2
   Sevari SP, 2020, J BIOMED MATER RES A, V108, P557, DOI 10.1002/jbm.a.36836
   Shaltooki M, 2019, MAT SCI ENG C-MATER, V105, DOI 10.1016/j.msec.2019.110138
   Sharifi E, 2022, BIOENG TRANSL MED, V7, DOI 10.1002/btm2.10386
   Shearer A, 2023, ACTA BIOMATER, V160, P14, DOI 10.1016/j.actbio.2023.02.020
   Shi M, 2021, MAT SCI ENG C-MATER, V124, DOI 10.1016/j.msec.2021.112077
   Sicari BM, 2014, SCI TRANSL MED, V6, DOI 10.1126/scitranslmed.3008085
   Simila HO, 2022, DENT MATER, V38, P725, DOI 10.1016/j.dental.2022.02.011
   Simorgh S, 2022, METHODS, V208, P75, DOI 10.1016/j.ymeth.2022.10.010
   Tang FL, 2021, BIOACT MATER, V6, P3496, DOI 10.1016/j.bioactmat.2021.02.041
   Tangri S, 2023, J NON-CRYST SOLIDS, V616, DOI 10.1016/j.jnoncrysol.2023.122469
   Tiskaya M, 2021, DENT MATER, V37, P296, DOI 10.1016/j.dental.2020.11.015
   Vallet-Regi M, 2021, MATER TODAY BIO, V11, DOI 10.1016/j.mtbio.2021.100121
   Varini E, 2019, MAT SCI ENG C-MATER, V105, DOI 10.1016/j.msec.2019.109971
   Vasconcelos DP, 2019, ACTA BIOMATER, V83, P1, DOI 10.1016/j.actbio.2018.09.056
   Wang H, 2015, J MATER CHEM B, V3, P4377, DOI 10.1039/c5tb00062a
   Wang WH, 2023, BIOMATER ADV, V152, DOI 10.1016/j.bioadv.2023.213520
   Wang X, 2017, COLLOID SURFACE B, V160, P406, DOI 10.1016/j.colsurfb.2017.09.051
   Wang YD, 2023, BIOACT MATER, V25, P319, DOI 10.1016/j.bioactmat.2023.01.019
   Wei LC, 2020, J MATER SCI-MATER M, V31, DOI 10.1007/s10856-020-06440-3
   Winston DD, 2023, REGEN BIOMATER, V10, DOI 10.1093/rb/rbad059
   Wu RB, 2023, MATER TODAY BIO, V22, DOI 10.1016/j.mtbio.2023.100731
   Wu Z, 2021, BIOACT MATER, V6, P823, DOI 10.1016/j.bioactmat.2020.09.011
   Xia YH, 2023, CHEM ENG J, V465, DOI 10.1016/j.cej.2023.143015
   Xu ZQ, 2023, BIOACT MATER, V25, P239, DOI 10.1016/j.bioactmat.2023.01.024
   Yang ZY, 2023, CHEM ENG J, V467, DOI 10.1016/j.cej.2023.143391
   Yang ZY, 2022, BIOMATERIALS, V283, DOI 10.1016/j.biomaterials.2022.121438
   Zeimaran E, 2021, ACTA BIOMATER, V136, P1, DOI 10.1016/j.actbio.2021.09.034
   Zhai WY, 2013, ACTA BIOMATER, V9, P8004, DOI 10.1016/j.actbio.2013.04.024
   Zhang X, 2021, BIOACT MATER, V6, P3692, DOI 10.1016/j.bioactmat.2021.03.038
   Zhang Y, 2019, COMPOS PART B-ENG, V172, P397, DOI 10.1016/j.compositesb.2019.05.104
   Zhang Y, 2018, NANOMATERIALS-BASEL, V8, DOI 10.3390/nano8110961
   Zheng A, 2023, BIOACT MATER, V21, P403, DOI 10.1016/j.bioactmat.2022.08.031
   Zheng K, 2021, ACTA BIOMATER, V133, P168, DOI 10.1016/j.actbio.2021.08.023
   Zheng K, 2019, MAT SCI ENG C-MATER, V103, DOI 10.1016/j.msec.2019.109764
   Zheng X, 2021, BIOACT MATER, V6, P3485, DOI 10.1016/j.bioactmat.2021.03.011
   Zhou YX, 2022, MRS BULL, V47, P91, DOI 10.1557/s43577-021-00261-7
   Zhu JY, 2019, ACS APPL BIO MATER, V2, P5042, DOI 10.1021/acsabm.9b00727
   Zhu NX, 2019, ACS BIOMATER SCI ENG, V5, P4624, DOI 10.1021/acsbiomaterials.9b00811
   Zhu YL, 2023, ADV SCI, V10, DOI 10.1002/advs.202207418
   Zhu YL, 2020, BIOMATERIALS, V256, DOI 10.1016/j.biomaterials.2020.120216
NR 127
TC 40
Z9 43
U1 28
U2 159
PU WILEY-V C H VERLAG GMBH
PI WEINHEIM
PA POSTFACH 101161, 69451 WEINHEIM, GERMANY
SN 0935-9648
EI 1521-4095
J9 ADV MATER
JI Adv. Mater.
PD JAN
PY 2025
VL 37
IS 2
SI SI
DI 10.1002/adma.202312964
EA JUL 2024
PG 16
WC Chemistry, Multidisciplinary; Chemistry, Physical; Nanoscience &
   Nanotechnology; Materials Science, Multidisciplinary; Physics, Applied;
   Physics, Condensed Matter
WE Science Citation Index Expanded (SCI-EXPANDED)
SC Chemistry; Science & Technology - Other Topics; Materials Science;
   Physics
GA U6J0Q
UT WOS:001268468700001
PM 39014919
OA Green Submitted, hybrid
DA 2026-02-11
ER

PT J
AU Yuan, AR
   Bian, Q
   Gao, JQ
AF Yuan, An-Ran
   Bian, Qiong
   Gao, Jian-Qing
TI Current advances in stem cell-based therapies for hair regeneration
SO EUROPEAN JOURNAL OF PHARMACOLOGY
LA English
DT Article
DE Stem cell; Conditioned medium; Exosomes; Paracrine; Hair regeneration
ID DERMAL PAPILLA CELLS; PLATELET-RICH PLASMA; ANDROGENETIC ALOPECIA;
   CONDITIONED MEDIUM; GROWTH STIMULATION; TOPICAL MINOXIDIL;
   CLINICAL-TRIAL; EXOSOMES; SECRETOME; GENE
AB Alopecia is resulted from various factors that can decrease the regeneration capability of hair follicles and affect hair cycles. This process can be devastating physically and psychologically. Nevertheless, the available treatment strategies are limited, and the therapeutic outcomes are not satisfactory. According to the possible pathogenesis of nonscarring alopecia, especially androgenetic alopecia, recovering or replenishing the signals responsible for hair follicle stem cells activation is a promising strategy for hair regeneration. Recently, stem cell-based therapies, especially those based on the stem cell-derived conditioned medium (CM), which is secreted by stem cells and is rich in paracrine factors, have been widely explored as the hair regenerative medicine. Several studies have focused on altering the composition and up-regulating the amount of secretome of the stem cells, thereby enhancing its therapeutic effects. Besides, stem cell-derived exosomes, which are present in the CM as message entities, are also promising for hair regrowth. In this review, the up-to-date progress of research efforts focused on stem cell-based therapies for hair regeneration will be discussed, including their therapeutic potentials with respective merits and demerits, as well as the possible mechanisms.
C1 [Yuan, An-Ran; Bian, Qiong; Gao, Jian-Qing] Zhejiang Univ, Coll Pharmaceut Sci, Inst Pharmaceut, 866 Yuhangtang Rd, Hangzhou 310058, Zhejiang, Peoples R China.
   [Gao, Jian-Qing] Zhejiang Univ, Dr Li Dak Sum & Yip Yio Chin Ctr Stem Cell & Rege, Hangzhou 310058, Zhejiang, Peoples R China.
   [Gao, Jian-Qing] Jiangsu Engn Res Ctr New Type External & Transder, Nanjing, Jiangsu, Peoples R China.
C3 Zhejiang University; Zhejiang University
RP Gao, JQ (corresponding author), Zhejiang Univ, Coll Pharmaceut Sci, Inst Pharmaceut, 866 Yuhangtang Rd, Hangzhou 310058, Zhejiang, Peoples R China.
EM gaojianqing@zju.edu.cn
RI Bian, Qiong/ONJ-4883-2025; Gao, Jianqing/OUJ-2930-2025
OI Bian, Qiong/0009-0000-1181-8738; 
CR Al-Nuaimi Y, 2014, J INVEST DERMATOL, V134, P610, DOI 10.1038/jid.2013.366
   Al-Refu K, 2012, BRIT J DERMATOL, V167, P479, DOI 10.1111/j.1365-2133.2012.11018.x
   Altaner C., 2015, J STEM CELL RES THER, V5, DOI [10.4172/2157-7633., DOI 10.4172/2157-7633]
   Altanerova U, 2016, NEOPLASMA, V63, P925, DOI 10.4149/neo_2016_611
   Aoi N, 2012, STEM CELL TRANSL MED, V1, P615, DOI 10.5966/sctm.2012-0032
   Asakawa K, 2012, SCI REP-UK, V2, DOI 10.1038/srep00424
   Bacakova L, 2018, BIOTECHNOL ADV, V36, P1111, DOI 10.1016/j.biotechadv.2018.03.011
   Badran KW, 2018, FACIAL PLAST SURG CL, V26, P469, DOI 10.1016/j.fsc.2018.06.008
   Bak DH, 2018, KOREAN J PHYSIOL PHA, V22, P555
   Basu J, 2016, EXPERT OPIN BIOL TH, V16, P489, DOI 10.1517/14712598.2016.1131976
   Beer L, 2017, ANN TRANSL MED, V5, DOI 10.21037/atm.2017.03.50
   Ben-David U, 2011, NAT REV CANCER, V11, P268, DOI 10.1038/nrc3034
   Bermudez MA, 2016, EXP EYE RES, V149, P84, DOI 10.1016/j.exer.2016.06.022
   Bermudez MA, 2015, INVEST OPHTH VIS SCI, V56, P983, DOI 10.1167/iovs.14-15859
   Bernard BA, 2017, EXP DERMATOL, V26, P472, DOI 10.1111/exd.13337
   Bhang SH, 2014, MOL THER, V22, P862, DOI 10.1038/mt.2013.301
   Blumeyer A, 2011, J DTSCH DERMATOL GES, V9, pS1, DOI 10.1111/j.1610-0379.2011.07802.x
   Bouillon R, 2008, ENDOCR REV, V29, P726, DOI 10.1210/er.2008-0004
   Braicu C, 2015, CELL DEATH DIFFER, V22, P34, DOI 10.1038/cdd.2014.130
   Chevillet JR, 2014, P NATL ACAD SCI USA, V111, P14888, DOI 10.1073/pnas.1408301111
   Chimenti I, 2010, CIRC RES, V106, P971, DOI 10.1161/CIRCRESAHA.109.210682
   Choi E.J., 2018, United States Patent Application Publication, Patent No. [US20180256488A1, 20180256488]
   Choi N, 2018, J DERMATOL SCI, V92, P18, DOI 10.1016/j.jdermsci.2018.08.004
   Dey-Rao R, 2017, GENOMICS, V109, P165, DOI 10.1016/j.ygeno.2017.02.005
   Dong L, 2017, J TISSUE ENG REGEN M, V11, P1479, DOI 10.1002/term.2046
   Dong L, 2017, STEM CELLS INT, V2017, DOI 10.1155/2017/3738071
   Dong L, 2014, SCI REP-UK, V4, DOI 10.1038/srep05432
   Eiro N, 2014, ONCOTARGET, V5, P10692, DOI 10.18632/oncotarget.2530
   Elmaadawi IH, 2018, J DERMATOL TREAT, V29, P431, DOI 10.1080/09546634.2016.1227419
   Balañá ME, 2015, WORLD J STEM CELLS, V7, P711, DOI 10.4252/wjsc.v7.i4.711
   Falto-Aizpurua L, 2014, EXPERT OPIN EMERG DR, V19, P545, DOI 10.1517/14728214.2014.974550
   Fukuoka H., 2012, The American Journal of Cosmetic Surgery, V29, P273, DOI [10.5992/AJCS-D-12-00015.1, DOI 10.5992/AJCS-D-12-00015.1]
   Fukuoka H, 2017, CURR STEM CELL RES T, V12, P531, DOI 10.2174/1574888X12666170522114307
   Fukuoka Hirotaro, 2015, Eplasty, V15, pe10
   Gangadaran P, 2017, BIOMED RES INT, V2017, DOI 10.1155/2017/9158319
   Gentile P, 2019, CELLS-BASEL, V8, DOI 10.3390/cells8050466
   Gentile Pietro, 2017, Stem Cell Investig, V4, P58, DOI [10.21037/sci.2017.06.04, 10.21037/sci.2017.06.04]
   Gentile P, 2017, INT J MOL SCI, V18, DOI 10.3390/ijms18020408
   Giordano S, 2017, J COSMET DERMATOL-US, V16, P374, DOI 10.1111/jocd.12331
   Gross JC, 2012, NAT CELL BIOL, V14, P1036, DOI 10.1038/ncb2574
   Gunawardena TNA, 2019, J TISSUE ENG REGEN M, V13, P569, DOI 10.1002/term.2806
   Gupta Aditya K, 2015, Skinmed, V13, P185
   Haque N, 2013, SCI WORLD J, DOI 10.1155/2013/632972
   Harfmann KL, 2015, CLIN OBSTET GYNECOL, V58, P185, DOI 10.1097/GRF.0000000000000081
   Hawkins KE, 2013, REGEN MED, V8, P771, DOI 10.2217/rme.13.71
   Hong BS, 2009, BMC GENOMICS, V10, DOI 10.1186/1471-2164-10-556
   Inoue K, 2009, J CELL MOL MED, V13, P4643, DOI 10.1111/j.1582-4934.2009.00739.x
   Inukai T, 2013, BIOCHEM BIOPH RES CO, V430, P763, DOI 10.1016/j.bbrc.2012.11.074
   Ito M, 2007, NATURE, V447, P316, DOI 10.1038/nature05766
   Jahangir A, 2005, J MOL CELL CARDIOL, V39, P99, DOI 10.1016/j.yjmcc.2005.04.006
   Jeong YM, 2013, STEM CELLS DEV, V22, P158, DOI 10.1089/scd.2012.0167
   Jha AK, 2018, J COSMET DERMATOL-US, V17, P313, DOI 10.1111/jocd.12394
   Jiang XC, 2019, ADV MATER, V31, DOI 10.1002/adma.201807591
   Jiang XC, 2017, INT J PHARMACEUT, V521, P167, DOI 10.1016/j.ijpharm.2017.02.038
   Jung MK, 2015, LIFE SCI, V128, P39, DOI 10.1016/j.lfs.2015.02.018
   Kalimuthu S, 2016, SCI REP-UK, V6, DOI 10.1038/srep30418
   Katagiri W, 2013, INT J ORAL MAX IMPL, V28, P1009, DOI 10.11607/jomi.3036
   Kaufman KD, 1998, J AM ACAD DERMATOL, V39, P578, DOI 10.1016/S0190-9622(98)70007-6
   Khosravi A, 2007, J CLIN ENDOCR METAB, V92, P2374, DOI 10.1210/jc.2006-2865
   Kim HO, 2013, TISSUE ENG REGEN MED, V10, P93, DOI 10.1007/s13770-013-0010-7
   Kim JH, 2014, STEM CELLS DEV, V23, P1364, DOI 10.1089/scd.2013.0460
   Kim JH, 2011, STEM CELLS DEV, V20, P1753, DOI 10.1089/scd.2010.0469
   Kinnaird T, 2004, CIRC RES, V94, P678, DOI 10.1161/01.RES.0000118601.37875.AC
   Kruglikov IL, 2016, EXP DERMATOL, V25, P258, DOI 10.1111/exd.12941
   Lai CP, 2014, ACS NANO, V8, P483, DOI 10.1021/nn404945r
   Lee JW, 2011, STEM CELLS, V29, P913, DOI 10.1002/stem.643
   Levi S.K.L., 2013, United States Patent Application Publication, Patent No. [US20130209528A1, 20130209528]
   Levy LL, 2013, INT J WOMENS HEALTH, V5, P541, DOI 10.2147/IJWH.S49337
   Li J, 2015, BIOMED RES INT, V2015, DOI 10.1155/2015/964842
   Li LM, 2015, INT J PHARMACEUT, V488, P1, DOI 10.1016/j.ijpharm.2015.04.050
   Li M, 2001, J INVEST DERMATOL, V117, P1594, DOI 10.1046/j.0022-202x.2001.01570.x
   Li YH, 2013, J INVEST DERMATOL, V133, P42, DOI 10.1038/jid.2012.235
   Liang XT, 2014, CELL TRANSPLANT, V23, P1045, DOI 10.3727/096368913X667709
   Liu RT, 2013, METAB BRAIN DIS, V28, P551, DOI 10.1007/s11011-013-9434-y
   Liu Y, 2018, BIOMED REP, V8, P207, DOI 10.3892/br.2018.1054
   Maguire Greg, 2013, Commun Integr Biol, V6, pe26631, DOI 10.4161/cib.26631
   Mohammadi P, 2016, STEM CELLS DEV, V25, P1767, DOI 10.1089/scd.2016.0137
   Moore KA, 2006, SCIENCE, V311, P1880, DOI 10.1126/science.1110542
   Narita K, 2020, DERMATOL SURG, V46, P819, DOI 10.1097/DSS.0000000000002128
   Olsen EA, 2002, J AM ACAD DERMATOL, V47, P377, DOI 10.1067/mjd.2002.124088
   Olsen EA, 2007, J AM ACAD DERMATOL, V57, P767, DOI 10.1016/j.jaad.2007.04.012
   Osugi M, 2012, TISSUE ENG PT A, V18, P1479, DOI [10.1089/ten.tea.2011.0325, 10.1089/ten.TEA.2011.0325]
   Owczarczyk-Saczonek A, 2018, STEM CELLS INT, V2018, DOI 10.1155/2018/1049641
   Park BS, 2010, BIOMED RES-TOKYO, V31, P27, DOI 10.2220/biomedres.31.27
   Park J, 2019, EXP MOL MED, V51, DOI 10.1038/s12276-019-0266-7
   Pawitan JA, 2014, BIOMED RES INT, V2014, DOI 10.1155/2014/965849
   Qi YH, 2016, PEERJ, V4, DOI 10.7717/peerj.2624
   Rajendran RL, 2017, SCI REP-UK, V7, DOI 10.1038/s41598-017-15505-3
   Ramdasi Sushilkumar, 2016, J Stem Cells, V11, P201
   Raposo G, 2013, J CELL BIOL, V200, P373, DOI 10.1083/jcb.201211138
   Reddy S, 2001, MECH DEVELOP, V107, P69, DOI 10.1016/S0925-4773(01)00452-X
   Rendl M, 2008, GENE DEV, V22, P543, DOI 10.1101/gad.1614408
   Richardson SM, 2016, METHODS, V99, P69, DOI 10.1016/j.ymeth.2015.09.015
   Roberts J, 2014, DERMATOL THER, V27, P252, DOI 10.1111/dth.12130
   Rossi A, 2016, DERMATOL THER, V29, P424, DOI 10.1111/dth.12390
   Rossi A, 2012, RECENT PATENTS INFLA, V6, P130, DOI 10.2174/187221312800166859
   Sahin F., 2018, A Product Preventing Hair Loss., Patent No. [US20180318206A1, 20180318206]
   Santangelo L, 2017, BIOMED RES INT, V2017, DOI 10.1155/2017/2931813
   Seo M, 2018, STEM CELLS INT, V2018, DOI 10.1155/2018/3891404
   Shapiro J, 2003, J INVEST DERM SYMP P, V8, P20, DOI 10.1046/j.1523-1747.2003.12167.x
   Shim JH, 2015, TISSUE ENG REGEN MED, V12, P268, DOI 10.1007/s13770-015-0012-8
   Shin H, 2015, INT J DERMATOL, V54, P730, DOI 10.1111/ijd.12650
   Sinclair R, 2005, BRIT J DERMATOL, V152, P466, DOI 10.1111/J.1365-2133.2005.06218.X
   Singh S, 2015, INDIAN J PLAST SURG, V48, P57, DOI 10.4103/0970-0358.155271
   Sorbellini E, 2018, DERMATOLOGY THER, V8, P259, DOI 10.1007/s13555-018-0233-6
   Spees JL, 2004, MOL THER, V9, P747, DOI 10.1016/j.ymthe.2004.02.012
   Stenqvist AC, 2013, J IMMUNOL, V191, P5515, DOI 10.4049/jimmunol.1301885
   Talavera-Adame D, 2017, STEM CELLS CLONING, V10, P11, DOI 10.2147/SCCAA.S138150
   Teixeira FG, 2017, STEM CELL TRANSL MED, V6, P634, DOI 10.5966/sctm.2016-0071
   Traish AM, 2020, WORLD J MENS HEALTH, V38, P323
   Traish AM, 2014, KOREAN J UROL, V55, P367, DOI 10.4111/kju.2014.55.6.367
   Tully AS, 2010, J MENS HEALTH, V7, P270, DOI 10.1016/j.jomh.2010.08.006
   Valadi H, 2007, NAT CELL BIOL, V9, P654, DOI 10.1038/ncb1596
   van Zuuren EJ, 2016, COCHRANE DB SYST REV, DOI 10.1002/14651858.CD007628.pub4
   Vizoso FJ, 2017, INT J MOL SCI, V18, DOI 10.3390/ijms18091852
   Weissman IL, 2000, CELL, V100, P157, DOI 10.1016/S0092-8674(00)81692-X
   Won CH, 2017, CURR STEM CELL RES T, V12, P535, DOI 10.2174/1574888X12666170829161058
   Won CH, 2015, INT J MOL SCI, V16, P4379, DOI 10.3390/ijms16034379
   Won CH, 2012, BMB REP, V45, P253, DOI 10.5483/BMBRep.2012.45.4.253
   Won CH, 2010, J DERMATOL SCI, V57, P134, DOI 10.1016/j.jdermsci.2009.10.013
   Yang G, 2019, ACS NANO, V13, P4354, DOI 10.1021/acsnano.8b09573
   Yang Y, 2016, STEM CELL RES THER, V7, DOI 10.1186/s13287-016-0313-4
   Yano K, 2001, J CLIN INVEST, V107, P409, DOI 10.1172/JCI11317
   Yoo BY, 2010, BIOTECHNOL BIOPROC E, V15, P182, DOI 10.1007/s12257-009-3050-z
   York K, 2020, EXPERT OPIN PHARMACO, V21, P603, DOI 10.1080/14656566.2020.1721463
   ZANZOTTERA F, 2014, JCDSA, V4, P268, DOI DOI 10.4236/JCDSA.2014.44036
   Zhang PP, 2014, J TISSUE ENG, V5, DOI 10.1177/2041731414556850
   Zhou LJ, 2018, BIOCHEM BIOPH RES CO, V500, P325, DOI 10.1016/j.bbrc.2018.04.067
   Zhu W, 2011, CELL CYCLE, V10, DOI 10.4161/cc.10.18.17638
NR 129
TC 53
Z9 62
U1 0
U2 71
PU ELSEVIER
PI AMSTERDAM
PA RADARWEG 29, 1043 NX AMSTERDAM, NETHERLANDS
SN 0014-2999
EI 1879-0712
J9 EUR J PHARMACOL
JI Eur. J. Pharmacol.
PD AUG 15
PY 2020
VL 881
AR 173197
DI 10.1016/j.ejphar.2020.173197
PG 12
WC Pharmacology & Pharmacy
WE Science Citation Index Expanded (SCI-EXPANDED)
SC Pharmacology & Pharmacy
GA NI9LX
UT WOS:000565668300008
PM 32439260
DA 2026-02-11
ER

PT J
AU Zhao, M
   Liu, SY
   Wang, CS
   Wang, YZ
   Wan, MH
   Liu, F
   Gong, M
   Yuan, YJ
   Chen, YN
   Cheng, JQ
   Lu, YR
   Liu, JP
AF Zhao, Meng
   Liu, Shuyun
   Wang, Chengshi
   Wang, Yizhuo
   Wan, Meihua
   Liu, Fang
   Gong, Meng
   Yuan, Yujia
   Chen, Younan
   Cheng, Jingqiu
   Lu, Yanrong
   Liu, Jingping
TI Mesenchymal Stem Cell-Derived Extracellular Vesicles Attenuate
   Mitochondrial Damage and Inflammation by Stabilizing Mitochondrial DNA
SO ACS NANO
LA English
DT Article
DE MSC; extracellular vesicle; regenerative medicine; TFAM; mitochondria;
   mtDNA
AB Mitochondrial dysfunction is a key feature of injury to numerous tissues and stem cell aging. Although the tissue regenerative role of mesenchymal stem cell (MSC)-derived extracellular vesicles (MSC-EVs) is well known, their specific role in regulating mitochondrial function in target cells remains elusive. Here, we report that MSC-EVs attenuated mtDNA damage and inflammation after acute kidney injury (AKI) and that this effect was at least partially dependent on the mitochondrial transcription factor A (TFAM) pathway. In detail, TFAM and mtDNA were depleted by oxidative stress in MSCs from aged or diabetic donors. Higher levels of TFAM mRNA and mtDNA were detected in normal control (NC) MSC-EVs than in TFAM-knockdown (TFAM-KD) and aged EVs. EV-mediated TFAM mRNA transfer in recipient cells was unaffected by transcriptional inhibition. Accordingly, the application of MSC-EVs restored TFAM protein and TFAM-mtDNA complex (nucleoid) stability, thereby reversing mtDNA deletion and mitochondria] oxidative phosphorylation (OXPHOS) defects in injured renal tubular cells. Loss of TFAM also led to downregulation of multiple anti-inflammatory miRNAs and proteins in MSC-EVs. In vivo, intravenously injected EVs primarily accumulated in the liver, kidney, spleen, and lung. MSC-EVs attenuated renal lesion formation, mitochondrial damage, and inflammation in mice with MU, whereas EVs from TFAM-KD or aged MSCs resulted in poor therapeutic outcomes. Moreover, TFAM overexpression (TFAM-OE) improved the rescue effect of MSC-EVs on mitochondrial damage and inflammation to some extent. This study suggests that MSC-EVs are promising nanotherapeutics for diseases characterized by mitochondrial damage, and TFAM signaling is essential for maintaining their regenerative capacity.
C1 [Zhao, Meng; Liu, Shuyun; Wang, Chengshi; Wang, Yizhuo; Yuan, Yujia; Chen, Younan; Cheng, Jingqiu; Lu, Yanrong; Liu, Jingping] Sichuan Univ, Key Lab Transplant Engn & Immunol, Natl Clin Res Ctr Geriatr,West China Hosp, Frontiers Sci Ctr Dis Related Mol Network, Chengdu 610041, Peoples R China.
   [Wan, Meihua] Sichuan Univ, West China Hosp, Dept Integrated Tradit Chinese & Western Med, Chengdu 610041, Peoples R China.
   [Liu, Fang] Sichuan Univ, West China Hosp, Dept Nephrol, Chengdu 610041, Peoples R China.
   [Gong, Meng] Sichuan Univ, West China Hosp, West China Washington Mitochondria & Metab Res Ct, Chengdu 610041, Peoples R China.
C3 Sichuan University; Sichuan University; Sichuan University; Sichuan
   University
RP Liu, JP (corresponding author), Sichuan Univ, Key Lab Transplant Engn & Immunol, Natl Clin Res Ctr Geriatr,West China Hosp, Frontiers Sci Ctr Dis Related Mol Network, Chengdu 610041, Peoples R China.
EM liujingping@scu.edu.cn
RI Yuan, Yu/HTM-9814-2023; Gong, Meng/AAQ-9126-2021; Liu,
   Shuyun/OFN-3606-2025; Chen, Younan/AAK-1654-2021; Wan,
   meihua/JCO-4530-2023; wang, chengshi/AAX-4864-2021; Liu,
   Jingping/P-8908-2019
OI wang, chengshi/0000-0002-0650-4109; Liu, Jingping/0000-0001-8364-639X
FU National Natural Science Foundation of China [32071453, 31871001,
   81571808, 81974552]; Sichuan Science and Technology Program
   [2019YJ0069]; National Clinical Research Center for Geriatrics
   [Z20192002]; 1.3.5 Project for Disciplines of Excellence [ZYGD18014];
   West China Hospital of Sichuan University
FX The authors would like to thank Sichuan Neo-life Stem Cell Biotech &
   Sichuan Stem Cell Bank for providing the hMSCs, Jie Zhang and Lin Bai
   for providing technical assistance with confocal microscopy, and
   Shisheng Wang for providing technical assistance with the bioinformatics
   analysis. This work was partly supported by the National Natural Science
   Foundation of China (32071453, 31871001, 81571808, 81974552), Sichuan
   Science and Technology Program (2019YJ0069), and National Clinical
   Research Center for Geriatrics (Z20192002), 1.3.5 Project for
   Disciplines of Excellence (ZYGD18014), West China Hospital of Sichuan
   University.
CR Ahlqvist KJ, 2015, BBA-BIOENERGETICS, V1847, P1380, DOI 10.1016/j.bbabio.2015.05.014
   Allan DS, 2020, STEM CELL TRANSL MED, V9, P39, DOI 10.1002/sctm.19-0114
   Armstrong JPK, 2017, ACS NANO, V11, P69, DOI 10.1021/acsnano.6b07607
   Bensaude O, 2011, TRANSCR-AUSTIN, V2, P103, DOI 10.4161/trns.2.3.16172
   Bhargava P, 2017, NAT REV NEPHROL, V13, P629, DOI 10.1038/nrneph.2017.107
   Brennan E, 2017, DIABETES, V66, P2266, DOI 10.2337/db16-1405
   Cai J, 2013, J MOL CELL BIOL, V5, P227, DOI 10.1093/jmcb/mjt011
   Cao HM, 2020, ACS NANO, V14, P4014, DOI 10.1021/acsnano.9b08207
   Cheng Y, 2013, CELL DEATH DIS, V4, DOI 10.1038/cddis.2013.254
   Donkervoort S, 2019, ACTA NEUROPATHOL, V138, P1013, DOI 10.1007/s00401-019-02059-z
   Eaton JS, 2007, J CLIN INVEST, V117, P2723, DOI 10.1172/JCI31604
   Eltzschig HK, 2011, NAT MED, V17, P1391, DOI 10.1038/nm.2507
   Fais S, 2016, ACS NANO, V10, P3886, DOI 10.1021/acsnano.5b08015
   Firuzi O, 2011, CURR MED CHEM, V18, P3871, DOI 10.2174/092986711803414368
   Foote K, 2018, AGING CELL, V17, DOI 10.1111/acel.12773
   Galipeau J, 2018, CELL STEM CELL, V22, P824, DOI 10.1016/j.stem.2018.05.004
   Hamanaka RB, 2010, TRENDS BIOCHEM SCI, V35, P505, DOI 10.1016/j.tibs.2010.04.002
   Hu JZ, 2015, BRAIN RES, V1608, P191, DOI 10.1016/j.brainres.2015.02.036
   Hu QY, 2019, SHOCK, V51, P52, DOI 10.1097/SHK.0000000000001190
   Ikeda M, 2015, PLOS ONE, V10, DOI 10.1371/journal.pone.0119687
   Jackson MV, 2016, STEM CELLS, V34, P2210, DOI 10.1002/stem.2372
   Kalogeris T, 2014, REDOX BIOL, V2, P702, DOI 10.1016/j.redox.2014.05.006
   Kang D, 2007, MITOCHONDRION, V7, P39, DOI 10.1016/j.mito.2006.11.017
   Kang I, 2018, FEBS LETT, V592, P793, DOI 10.1002/1873-3468.12989
   Kornicka K, 2018, STEM CELL REV REP, V14, P337, DOI 10.1007/s12015-018-9809-x
   Kunkel GH, 2016, HEART FAIL REV, V21, P499, DOI 10.1007/s10741-016-9561-8
   Lai CP, 2014, ACS NANO, V8, P483, DOI 10.1021/nn404945r
   Lai WS, 2019, METHODS, V155, P77, DOI 10.1016/j.ymeth.2019.01.003
   Larsson NG, 1998, NAT GENET, V18, P231, DOI 10.1038/ng0398-231
   Leibacher J, 2016, STEM CELL RES THER, V7, DOI 10.1186/s13287-015-0271-2
   Liu JP, 2019, J PROTEOME RES, V18, P331, DOI 10.1021/acs.jproteome.8b00628
   Liu LJ, 2018, PATHOL RES PRACT, V214, P1873, DOI 10.1016/j.prp.2018.09.004
   Liu SY, 2020, ACTA BIOMATER, V103, P102, DOI 10.1016/j.actbio.2019.12.011
   Lv LL, 2018, J AM SOC NEPHROL, V29, P919, DOI 10.1681/ASN.2017050523
   Malik AN, 2011, BIOCHEM BIOPH RES CO, V412, P1, DOI 10.1016/j.bbrc.2011.06.067
   Marazita MC, 2016, REDOX BIOL, V7, P78, DOI 10.1016/j.redox.2015.11.011
   Maredziak M, 2016, STEM CELLS INT, V2016, DOI 10.1155/2016/2152435
   Molnarfi N, 2015, AUTOIMMUN REV, V14, P293, DOI 10.1016/j.autrev.2014.11.013
   Morrison TJ, 2017, AM J RESP CRIT CARE, V196, P1275, DOI 10.1164/rccm.201701-0170OC
   Nair S, 2019, GLIA, V67, P1047, DOI 10.1002/glia.23587
   Nissanka N, 2018, FEBS LETT, V592, P728, DOI 10.1002/1873-3468.12956
   Oh J, 2014, NAT MED, V20, P870, DOI 10.1038/nm.3651
   Patil NK, 2014, AM J PHYSIOL-RENAL, V306, pF734, DOI 10.1152/ajprenal.00643.2013
   Pérez-Treviño P, 2020, BBA-MOL BASIS DIS, V1866, DOI 10.1016/j.bbadis.2020.165761
   Perico L, 2017, NAT COMMUN, V8, DOI 10.1038/s41467-017-00937-2
   Phinney DG, 2017, STEM CELLS, V35, P851, DOI 10.1002/stem.2575
   Phinney DG, 2015, NAT COMMUN, V6, DOI 10.1038/ncomms9472
   Picca A, 2015, MITOCHONDRION, V25, P67, DOI 10.1016/j.mito.2015.10.001
   Ramos ES, 2019, PLOS GENET, V15, DOI 10.1371/journal.pgen.1008085
   Riazifar M, 2019, ACS NANO, V13, P6670, DOI 10.1021/acsnano.9b01004
   Ruiz-Andres O, 2016, KIDNEY INT, V89, P399, DOI 10.1038/ki.2015.332
   Sansone P, 2017, P NATL ACAD SCI USA, V114, pE9066, DOI 10.1073/pnas.1704862114
   Shelke GV, 2014, J EXTRACELL VESICLES, V3, DOI 10.3402/jev.v3.24783
   Shi XD, 2018, CELL TISSUE RES, V372, P67, DOI 10.1007/s00441-017-2716-7
   Shin L, 2012, STEM CELL TRANSL MED, V1, P125, DOI [10.5966/sctm.2012-0031, 10.5966/sctm.2011-0031]
   Singh A, 2016, MOL CANCER RES, V14, P1136, DOI 10.1158/1541-7786.MCR-16-0058
   Song W, 2008, METHODS, V46, P295, DOI 10.1016/j.ymeth.2008.10.003
   Stallons LJ, 2014, TOXICOL LETT, V224, P326, DOI 10.1016/j.toxlet.2013.11.014
   Travis MA, 2014, ANNU REV IMMUNOL, V32, P51, DOI 10.1146/annurev-immunol-032713-120257
   Wang SS, 2020, NUCLEIC ACIDS RES, V48, DOI 10.1093/nar/gkaa498
   Wang WY, 2019, GENE, V690, P75, DOI 10.1016/j.gene.2018.12.044
   Wang Z, 2013, METHODS MOL BIOL, V1048, P135, DOI 10.1007/978-1-62703-556-9_11
   West AP, 2015, NATURE, V520, P553, DOI 10.1038/nature14156
   Whitaker RM, 2015, KIDNEY INT, V88, P1336, DOI 10.1038/ki.2015.240
   Yao YL, 2018, BIOSCIENCE REP, V38, DOI 10.1042/BSR20171511
   Ylikallio E, 2010, HUM MOL GENET, V19, P2695, DOI 10.1093/hmg/ddq163
   Yu X, 2006, CANCER RES, V66, P4795, DOI 10.1158/0008-5472.CAN-05-4579
   Yuan YJ, 2016, CLIN SCI, V130, P2181, DOI 10.1042/CS20160235
   Zhang CY, 2020, ACS NANO, V14, P12133, DOI 10.1021/acsnano.0c05681
   Zhang HB, 2018, DEVELOPMENT, V145, DOI 10.1242/dev.143420
   Zhang MY, 2016, OXID MED CELL LONGEV, V2016, DOI 10.1155/2016/7524308
   Zhao M, 2018, DRUG DELIV, V25, P546, DOI 10.1080/10717544.2018.1440445
   Zhou G., 2020, Nucleic Acids Res, V48 (W1), pW244, DOI [10.1093/nar/gkaa467, DOI 10.1093/nar/gkaa467]
   Zhou YJ, 2019, J CONTROL RELEASE, V316, P93, DOI 10.1016/j.jconrel.2019.11.003
   Zhu LL, 2020, THERANOSTICS, V10, P5829, DOI 10.7150/thno.44051
   Zhu LH, 2018, INFLAMMATION, V41, P1524, DOI 10.1007/s10753-018-0799-2
   Zhuo YF, 2010, J THORAC CARDIOV SUR, V139, P1286, DOI 10.1016/j.jtcvs.2009.08.052
NR 77
TC 268
Z9 292
U1 17
U2 285
PU AMER CHEMICAL SOC
PI WASHINGTON
PA 1155 16TH ST, NW, WASHINGTON, DC 20036 USA
SN 1936-0851
EI 1936-086X
J9 ACS NANO
JI ACS Nano
PD JAN 26
PY 2021
VL 15
IS 1
BP 1519
EP 1538
DI 10.1021/acsnano.0c08947
PG 20
WC Chemistry, Multidisciplinary; Chemistry, Physical; Nanoscience &
   Nanotechnology; Materials Science, Multidisciplinary
WE Science Citation Index Expanded (SCI-EXPANDED)
SC Chemistry; Science & Technology - Other Topics; Materials Science
GA QB1ZW
UT WOS:000613942700123
PM 33369392
DA 2026-02-11
ER

PT J
AU Li, BY
   Xian, XH
   Lin, XW
   Huang, L
   Liang, AL
   Jiang, HW
   Gong, QM
AF Li, Baoyu
   Xian, Xuehong
   Lin, Xinwei
   Huang, Luo
   Liang, Ailin
   Jiang, Hongwei
   Gong, Qimei
TI Hypoxia Alters the Proteome Profile and Enhances the Angiogenic
   Potential of Dental Pulp Stem Cell-Derived Exosomes
SO BIOMOLECULES
LA English
DT Article
DE hypoxia; dental pulp stem cells; exosomes; angiogenesis; proteomics;
   lysyl oxidase-like 2
ID COLLAGEN; LOXL2
AB Dental pulp stem cells (DPSCs) and their exosomes (Exos) are effective treatments for regenerative medicine. Hypoxia was confirmed to improve the angiogenic potential of stem cells. However, the angiogenic effect and mechanism of hypoxia-preconditioned DPSC-Exos are poorly understood. We isolated exosomes from DPSCs under normoxia (Nor-Exos) and hypoxia (Hypo-Exos) and added them to human umbilical vein endothelial cells (HUVECs). HUVEC proliferation, migration and angiogenic capacity were assessed by CCK-8, transwell, tube formation assays, qRT-PCR and Western blot. iTRAQ-based proteomics and bioinformatic analysis were performed to investigate proteome profile differences between Nor-Exos and Hypo-Exos. Western blot, immunofluorescence and immunohistochemistry were used to detect the expression of lysyl oxidase-like 2 (LOXL2) in vitro and in vivo. Finally, we silenced LOXL2 in HUVECs and rescued tube formation with Hypo-Exos. Hypo-Exos enhanced HUVEC proliferation, migration and tube formation in vitro superior to Nor-Exos. The proteomics analysis identified 79 proteins with significantly different expression in Hypo-Exos, among which LOXL2 was verified as being upregulated in hypoxia-preconditioned DPSCs, Hypo-Exos, and inflamed dental pulp. Hypo-Exos partially rescued the inhibitory influence of LOXL2 silence on HUVEC tube formation. In conclusion, hypoxia enhanced the angiogenic potential of DPSCs-Exos and partially altered their proteome profile. LOXL2 is likely involved in Hypo-Exos mediated angiogenesis.
C1 [Li, Baoyu; Lin, Xinwei; Huang, Luo; Liang, Ailin; Jiang, Hongwei; Gong, Qimei] Sun Yat Sen Univ, Hosp Stomatol, Guangzhou 510055, Peoples R China.
   [Li, Baoyu; Lin, Xinwei; Huang, Luo; Liang, Ailin; Jiang, Hongwei; Gong, Qimei] Guangdong Prov Key Lab Stomatol, Guangzhou 510080, Peoples R China.
   [Li, Baoyu; Lin, Xinwei; Huang, Luo; Liang, Ailin; Jiang, Hongwei; Gong, Qimei] Sun Yat Sen Univ, Guanghua Sch Stomatol, Guangzhou 510055, Peoples R China.
   [Xian, Xuehong] Sun Yat Sen Univ, Affiliated Hosp 6, Dept Stomatol, Guangzhou 510655, Peoples R China.
   [Xian, Xuehong] Foshan Univ, Foshan Stomatol Hosp, Foshan 528000, Peoples R China.
C3 Sun Yat Sen University; Sun Yat Sen University; Sun Yat Sen University;
   Foshan University
RP Jiang, HW; Gong, QM (corresponding author), Sun Yat Sen Univ, Hosp Stomatol, Guangzhou 510055, Peoples R China.; Jiang, HW; Gong, QM (corresponding author), Guangdong Prov Key Lab Stomatol, Guangzhou 510080, Peoples R China.; Jiang, HW; Gong, QM (corresponding author), Sun Yat Sen Univ, Guanghua Sch Stomatol, Guangzhou 510055, Peoples R China.
EM liby39@mail2.sysu.edu.cn; xianxuehong@163.com;
   linxw33@mail2.sysu.edu.cn; huang1238@mail2.sysu.edu.cn;
   liangailin@mail2.sysu.edu.cn; jhongw@mail.sysu.edu.cn;
   gongqim@mail.sysu.edu.cn
FU National Natural Science Foundation of China [81870750, 81200775];
   Medical Research Fund Project of Guangdong Province [A2019548]; Natural
   Science Foundation of Guangdong Province, China [2019A1515011312];
   Science and Technology Planning Project of Guangzhou, China
   [201904010051]
FX This research was funded by the National Natural Science Foundation of
   China [grant number 81870750 and number 81200775], the Medical Research
   Fund Project of Guangdong Province [grant number A2019548], the Natural
   Science Foundation of Guangdong Province, China [grant number
   2019A1515011312] and the Science and Technology Planning Project of
   Guangzhou, China [grant number 201904010051].
CR Ahmed NEB, 2016, SCI REP-UK, V6, DOI 10.1038/srep35476
   Aranha AMF, 2010, J ENDODONT, V36, P1633, DOI 10.1016/j.joen.2010.05.013
   Bignon M, 2011, BLOOD, V118, P3979, DOI 10.1182/blood-2010-10-313296
   Chen WJ, 2021, J ENDODONT, V47, P961, DOI 10.1016/j.joen.2021.03.010
   Chu TJ, 2008, PHYSIOL GENOMICS, V34, P185, DOI 10.1152/physiolgenomics.90201.2008
   Cosgrove D, 2018, KIDNEY INT, V94, P303, DOI 10.1016/j.kint.2018.02.024
   de Jong OG, 2019, J CELL PHYSIOL, V234, P10260, DOI 10.1002/jcp.27695
   Deng ZT, 2021, THERANOSTICS, V11, P4351, DOI 10.7150/thno.52436
   Dissanayaka WL, 2020, INT J MOL SCI, V21, DOI 10.3390/ijms21176159
   Dou L, 2018, PROTEOMICS, V18, DOI 10.1002/pmic.201700215
   Doyle LM, 2019, CELLS-BASEL, V8, DOI 10.3390/cells8070727
   Ezzoukhryh Z, 2016, EUR J CELL BIOL, V95, P503, DOI 10.1016/j.ejcb.2016.09.003
   Fan ZY, 2020, ONCOL REP, V43, P1641, DOI 10.3892/or.2020.7541
   Franca CM, 2019, SCI REP-UK, V9, DOI 10.1038/s41598-019-47221-5
   Fujio M, 2017, J TISSUE ENG REGEN M, V11, P2116, DOI 10.1002/term.2109
   Gao WL, 2021, FEBS OPEN BIO, V11, P1364, DOI 10.1002/2211-5463.13142
   Gong M, 2017, ONCOTARGET, V8, P45200, DOI 10.18632/oncotarget.16778
   Gonzalez-King H, 2017, STEM CELLS, V35, P1747, DOI 10.1002/stem.2618
   Gronthos S, 2000, P NATL ACAD SCI USA, V97, P13625, DOI 10.1073/pnas.240309797
   Guo H, 2021, BIOMATERIALS, V279, DOI 10.1016/j.biomaterials.2021.121223
   Han YD, 2019, INT J BIOCHEM CELL B, V109, P59, DOI 10.1016/j.biocel.2019.01.017
   Huang Xiangyu, 2021, Stem Cells Int, V2021, P6685307, DOI [10.1155/2021/6685307, 10.1155/2021/6685307]
   Kalluri R, 2020, SCIENCE, V367, P640, DOI 10.1126/science.aau6977
   Korbecki J, 2021, INT J MOL SCI, V22, DOI 10.3390/ijms22020843
   Li JB, 2021, CONNECT TISSUE RES, V62, P277, DOI 10.1080/03008207.2019.1694010
   Li RK, 2021, CELL DEATH DIS, V12, DOI 10.1038/s41419-021-04391-3
   Liu W, 2020, ACTA BIOMATER, V103, P196, DOI 10.1016/j.actbio.2019.12.020
   Maqsood M, 2020, LIFE SCI, V256, DOI 10.1016/j.lfs.2020.118002
   Merckx G, 2020, CELLS-BASEL, V9, DOI 10.3390/cells9020312
   Moore KA, 2006, SCIENCE, V311, P1880, DOI 10.1126/science.1110542
   Phinney DG, 2017, STEM CELLS, V35, P851, DOI 10.1002/stem.2575
   Rémy M, 2019, CELLS-BASEL, V8, DOI 10.3390/cells8121485
   Rombouts C, 2017, J DENT RES, V96, P137, DOI 10.1177/0022034516671688
   Rosini S, 2018, SCI SIGNAL, V11, DOI 10.1126/scisignal.aar2566
   Sansilvestri-Morel P, 2021, J CARDIOVASC PHARM, V78, pe703, DOI 10.1097/FJC.0000000000001122
   Schietke R, 2010, J BIOL CHEM, V285, P6658, DOI 10.1074/jbc.M109.042424
   Tang H, 2019, EXP CELL RES, V383, DOI 10.1016/j.yexcr.2019.111541
   Théry C, 2018, J EXTRACELL VESICLES, V7, DOI 10.1080/20013078.2018.1535750
   Wang ZL, 2021, ONCOGENE, V40, P1458, DOI 10.1038/s41388-020-01635-y
   Wu ML, 2021, CELL PROLIFERAT, V54, DOI 10.1111/cpr.13074
   Xian XH, 2018, J ENDODONT, V44, P751, DOI 10.1016/j.joen.2017.12.024
   Xue CL, 2018, STEM CELLS DEV, V27, P456, DOI 10.1089/scd.2017.0296
   Yang M, 2017, FOOD RES INT, V92, P17, DOI 10.1016/j.foodres.2016.11.041
   Yi X, 2021, FRONT CARDIOVASC MED, V8, DOI 10.3389/fcvm.2021.692856
   Yuan N, 2021, BIOMED RES INT, V2021, DOI 10.1155/2021/6655225
   Zaffryar-Eilot S, 2013, CARCINOGENESIS, V34, P2370, DOI 10.1093/carcin/bgt241
   Zhang SY, 2020, INT J MOL SCI, V21, DOI 10.3390/ijms21124226
   Zhou H, 2021, CELL PROLIFERAT, V54, DOI 10.1111/cpr.13026
   Zhou H, 2020, STEM CELL RES THER, V11, DOI 10.1186/s13287-020-01614-w
NR 49
TC 30
Z9 37
U1 1
U2 37
PU MDPI
PI BASEL
PA ST ALBAN-ANLAGE 66, CH-4052 BASEL, SWITZERLAND
EI 2218-273X
J9 BIOMOLECULES
JI Biomolecules
PD APR
PY 2022
VL 12
IS 4
AR 575
DI 10.3390/biom12040575
PG 24
WC Biochemistry & Molecular Biology
WE Science Citation Index Expanded (SCI-EXPANDED)
SC Biochemistry & Molecular Biology
GA 0T4RH
UT WOS:000786955100001
PM 35454164
OA Green Submitted, gold
DA 2026-02-11
ER

PT J
AU Jiang, WY
   Cui, YC
   Li, XS
   Xiong, YY
   Yue, GX
   Yang, YJ
AF Jiang, Wenyang
   Cui, Yongchun
   Li, Xiaosong
   Xiong, Yuyan
   Yue, Guangxin
   Yang, Yuejin
TI Isolation and Identification of Porcine Bone Marrow Mesenchymal Stem
   Cells and their Derived Extracellular Vesicles
SO JOVE-JOURNAL OF VISUALIZED EXPERIMENTS
LA English
DT Article
ID EXOSOME ISOLATION; THERAPY; PROGRESS; SYSTEMS
AB With the development of stem cell therapy in translational research and regenerative medicine, bone marrow mesenchymal stem cells (BM-MSCs), as a kind of pluripotent stem cells, are favored for their instant availability and proven safety. It has been reported that transplantation of BM-MSCs is of great benefit to repairing injured tissues in various diseases, which might be related to modulating the immune and inflammatory responses via paracrine mechanisms. Extracellular vesicles (EVs), featuring a double-layer lipid membrane structure, are considered to be the main mediators of the paracrine effects of stem cells. Recognized for their crucial roles in cell communication and epigenetic regulation, EVs have already been applied in vivo for immunotherapy. However, similar to its maternal cells, most of the studies on the efficacy of transplantation of EVs still remain at the level of small animals, which is not enough to provide essential evidence for clinical translation. Here, we use density-gradient centrifugation to isolate bone marrow cells (BMC) from porcine bone marrow at first, and get porcine BM-MSCs (pBM-MSCs) by cell culture subsequently, identified by the results of observation under the microscope, induced differentiation assay, and flow cytometry. Furthermore, we isolate EVs derived from pBM-MSCs in cell supernatant by ultracentrifugation, proved by the techniques of transmission electron microscopy (TEM), nanoparticle tracking analysis (NTA), and western blotting successfully. Overall, pBM-MSCs and their derived EVs can be isolated and identified effectively by the following protocols, which might be widely used in pre-clinical studies on the transplantation efficacy of BM-MSCs and their derived EVs.
C1 [Jiang, Wenyang; Li, Xiaosong; Xiong, Yuyan] Chinese Acad Med Sci & Peking Union Med Coll, Fuwai Hosp, Natl Ctr Cardiovasc Dis, State Key Lab Cardiovasc Dis, Beijing, Peoples R China.
   [Cui, Yongchun; Yue, Guangxin] Chinese Acad Med Sci & Peking Union Med Coll, Fuwai Hosp,State Key Lab Cardiovasc Dis, Anim Expt Ctr,Natl Ctr Cardiovasc Dis,Ctr Cardiov, Beijing Key Lab Preclin Res & Evaluat Cardiovasc, Beijing, Peoples R China.
   [Yang, Yuejin] Chinese Acad Med Sci & Peking Union Med Coll Yang, Fuwai Hosp, Natl Ctr Cardiovasc Dis, Dept Cardiol,State Key Lab Cardiovasc Dis, Beijing, Peoples R China.
C3 Chinese Academy of Medical Sciences - Peking Union Medical College;
   Peking Union Medical College; Fu Wai Hospital - CAMS; Chinese Academy of
   Medical Sciences - Peking Union Medical College; Peking Union Medical
   College; Fu Wai Hospital - CAMS; Chinese Academy of Medical Sciences -
   Peking Union Medical College; Fu Wai Hospital - CAMS
RP Yang, YJ (corresponding author), Chinese Acad Med Sci & Peking Union Med Coll Yang, Fuwai Hosp, Natl Ctr Cardiovasc Dis, Dept Cardiol,State Key Lab Cardiovasc Dis, Beijing, Peoples R China.
EM yangyjfw@126.com
RI Li, Xiaosong/AAP-3890-2021
FU CAMS Innovation Fund for Medical Sciences (CIFMS) [2016I2M-1-009];
   National Natural Science Foundation of China [82070307, 81874461]
FX We thank Yang Jianzhong and Wang Xuemin for their contributions to the
   operation of bone marrow extraction. This work was supported by grants
   from CAMS Innovation Fund for Medical Sciences (CIFMS) [grant number
   2016I2M-1-009], National Natural Science Foundation of China (no:
   82070307; no: 81874461).
CR Akbar N., 2021, J VIS EXP, V2021, DOI [10.3791/61979, DOI 10.3791/61979]
   Antebi B, 2018, J TRAUMA ACUTE CARE, V84, P183, DOI 10.1097/TA.0000000000001713
   Berebichez-Fridman Roberto, 2018, Sultan Qaboos Univ Med J, V18, pe264, DOI [10.18295/squmj.2018.18.03.002, 10.18295/squmj.2018.18.03.002]
   CASTROMALASPINA H, 1980, BLOOD, V56, P289
   Dominici M, 2006, CYTOTHERAPY, V8, P315, DOI 10.1080/14653240600855905
   Farooqi AA, 2018, BIOTECHNOL ADV, V36, P328, DOI 10.1016/j.biotechadv.2017.12.010
   Gallet R, 2017, EUR HEART J, V38, P201, DOI 10.1093/eurheartj/ehw240
   Gupta D, 2021, ADV DRUG DELIVER REV, V178, DOI 10.1016/j.addr.2021.113961
   Hegde V, 2014, J ORTHOP TRAUMA, V28, P591, DOI 10.1097/BOT.0000000000000113
   Heslop JA, 2015, STEM CELL TRANSL MED, V4, P389, DOI 10.5966/sctm.2014-0110
   Huang PS, 2019, STEM CELL RES THER, V10, DOI 10.1186/s13287-019-1353-3
   Jung MK, 2018, JOVE-J VIS EXP, DOI 10.3791/56482
   Lee WJ, 2016, JOVE-J VIS EXP, DOI 10.3791/54077
   Lener T, 2015, J EXTRACELL VESICLES, V4, DOI 10.3402/jev.v4.30087
   Li P, 2017, THERANOSTICS, V7, P789, DOI 10.7150/thno.18133
   Lindqvist R., 2000, ENCY SEPARATION SCI, P2843
   Lötvall J, 2014, J EXTRACELL VESICLES, V3, DOI 10.3402/jev.v3.26913
   Mareschi K, 2012, STEM CELLS INT, V2012, DOI 10.1155/2012/920581
   Menck K, 2017, JOVE-J VIS EXP, DOI 10.3791/55057
   Valadi H, 2007, NAT CELL BIOL, V9, P654, DOI 10.1038/ncb1596
   van der Spoel TIG, 2011, CARDIOVASC RES, V91, P649, DOI 10.1093/cvr/cvr113
   VANVLASSELAER P, 1994, BLOOD, V84, P753, DOI 10.1182/blood.V84.3.753.bloodjournal843753
   Willms E, 2018, FRONT IMMUNOL, V9, DOI 10.3389/fimmu.2018.00738
   Yang DB, 2020, THERANOSTICS, V10, P3684, DOI 10.7150/thno.41580
   Yang YJ, 2008, EUR HEART J, V29, P1578, DOI 10.1093/eurheartj/ehn167
   [姚颖龙 Yao Ying-long], 2009, [中国组织工程研究与临床康复, Journal of Clinical Rehabilitative Tissue Engineering Research], V13, P9673
NR 26
TC 4
Z9 4
U1 0
U2 6
PU JOURNAL OF VISUALIZED EXPERIMENTS
PI CAMBRIDGE
PA 1 ALEWIFE CENTER, STE 200, CAMBRIDGE, MA 02140 USA
SN 1940-087X
J9 JOVE-J VIS EXP
JI J. Vis. Exp.
PD APR
PY 2022
IS 182
AR e63785
DI 10.3791/63785
PG 17
WC Multidisciplinary Sciences
WE Science Citation Index Expanded (SCI-EXPANDED)
SC Science & Technology - Other Topics
GA 2C2TK
UT WOS:000810726600042
PM 35532274
DA 2026-02-11
ER

PT S
AU Das, MK
   Lunavat, TR
   Miletic, H
   Hossain, JA
AF Das, Mrinal K.
   Lunavat, Taral R.
   Miletic, Hrvoje
   Hossain, Jubayer A.
BE Turksen, K
TI The Potentials and Pitfalls of Using Adult Stem Cells in Cancer
   Treatment
SO CELL BIOLOGY AND TRANSLATIONAL MEDICINE, VOL 12: STEM CELLS IN
   DEVELOPMENT AND DISEASE
SE Advances in Experimental Medicine and Biology
LA English
DT Article; Book Chapter
DE Cancer; Extracellular vesicles; Gene therapy; Regenerative medicine;
   Stem cells; Virotherapy
ID BONE-MARROW-TRANSPLANTATION; MESENCHYMAL STROMAL CELLS; SUICIDE GENE
   DELIVERY; PROMOTE TUMOR-GROWTH; EXTRACELLULAR VESICLES; INDUCED
   PLURIPOTENT; IN-VITRO; SIGNIFICANTLY IMPROVES; ONCOLYTIC ADENOVIRUS;
   MEDIATED DELIVERY
AB Stem cells play a pivotal role in the developmental stages of an organism and in adulthood as well. Therefore, it is not surprising that stem cells constitute a focus of extensive research. Indeed, several decades of stem cell research have tremendously increased our knowledge on the mechanistic understandings of stem cell biology. Interestingly, revealing the fundamental principles of stem cell biology has also fostered its application for therapeutic purposes. Many of the attributes that the stem cells possess, some of which are unique, allow multifaceted exploitation of stem cells in the treatment of various diseases. Cancer, the leading cause of mortality worldwide, is one of the disease groups that has been benefited by the potentials of therapeutic applications of the stem cells. While the modi operandi of how stem cells contribute to cancer treatment are many-sided, two major principles can be conceived. One mode involves harnessing the regenerative power of the stem cells to promote the generation of blood-forming cells in cancer patients after cytotoxic regimens. A totally different kind of utility of stem cells has been exercised in another mode where the stem cells can potentially deliver a plethora of anti-cancer therapeutics in a tumor-specific manner. While both these approaches can improve the treatment of cancer patients, there exist several issues that warrant further research. This review summarizes the basic principles of the utility of the stem cells in cancer treatment along with the current trends and pinpoints the major obstacles to focus on in the future for further improvement.
C1 [Das, Mrinal K.] Univ Oslo, Fac Med, Dept Mol Med, Oslo, Norway.
   [Lunavat, Taral R.; Miletic, Hrvoje; Hossain, Jubayer A.] Univ Bergen, Dept Biomed, Bergen, Norway.
   [Miletic, Hrvoje; Hossain, Jubayer A.] Haukeland Hosp, Dept Pathol, Bergen, Norway.
C3 University of Oslo; University of Bergen; University of Bergen;
   Haukeland University Hospital
RP Das, MK (corresponding author), Univ Oslo, Fac Med, Dept Mol Med, Oslo, Norway.; Hossain, JA (corresponding author), Univ Bergen, Dept Biomed, Bergen, Norway.; Hossain, JA (corresponding author), Haukeland Hosp, Dept Pathol, Bergen, Norway.
EM m.k.das@medisin.uio.no; jhossain@mail.com
RI Hossain, Jubayer A/HKO-5132-2023; Lunavat, Taral R/AAL-3607-2020; Das,
   Mrinal/AAC-7732-2019
OI Lunavat, Taral R/0000-0001-8198-1805; 
CR Aboody KS, 2008, GENE THER, V15, P739, DOI 10.1038/gt.2008.41
   Aboody KS, 2000, P NATL ACAD SCI USA, V97, P12846, DOI 10.1073/pnas.97.23.12846
   Adamiak M, 2015, ONCOTARGET, V6, P18819, DOI 10.18632/oncotarget.4710
   Adams GB, 2006, NATURE, V439, P599, DOI 10.1038/nature04247
   Ahmed AU, 2011, MOL THER, V19, P1714, DOI 10.1038/mt.2011.100
   Altaner C, 2014, INT J CANCER, V134, P1458, DOI 10.1002/ijc.28455
   Alvarez-Erviti L, 2011, NAT BIOTECHNOL, V29, P341, DOI 10.1038/nbt.1807
   Antimisiaris SG, 2018, PHARMACEUTICS, V10, DOI 10.3390/pharmaceutics10040218
   Appelbaum FR, 2007, BEST PRACT RES CL HA, V20, P67, DOI 10.1016/j.beha.2006.10.007
   Araki R, 2013, NATURE, V494, P100, DOI 10.1038/nature11807
   Balyasnikova IV, 2014, MOL THER, V22, P140, DOI 10.1038/mt.2013.199
   Barish ME, 2017, STEM CELL TRANSL MED, V6, P1522, DOI 10.1002/sctm.16-0397
   BECKER AJ, 1963, NATURE, V197, P452, DOI 10.1038/197452a0
   Benedetti S, 2000, NAT MED, V6, P447, DOI 10.1038/74710
   Beveridge TJ, 1999, J BACTERIOL, V181, P4725, DOI 10.1128/JB.181.16.4725-4733.1999
   Boockvar JA, 2003, MOL CELL NEUROSCI, V24, P1116, DOI 10.1016/j.mcn.2003.09.011
   Brenner S, 2004, STEM CELLS, V22, P1128, DOI 10.1634/stemcells.2003-0196
   Brossa A, 2020, INT J CANCER, V147, P1694, DOI 10.1002/ijc.32925
   Bruno S, 2013, STEM CELLS DEV, V22, DOI 10.1089/scd.2012.0304
   Brüstle O, 1997, P NATL ACAD SCI USA, V94, P14809, DOI 10.1073/pnas.94.26.14809
   Casper J, 2010, J CLIN ONCOL, V28, P3344, DOI 10.1200/JCO.2009.23.3429
   Chabannon C, 2018, SCI TRANSL MED, V10, DOI 10.1126/scitranslmed.aap9630
   Chagastelles PC, 2011, KIDNEY INT SUPPL, V1, P63, DOI 10.1038/kisup.2011.15
   Chang DY, 2010, INT J CANCER, V127, P1975, DOI 10.1002/ijc.25383
   CHARGAFF E, 1946, J BIOL CHEM, V166, P189
   CHATTERJEE SN, 1967, J GEN MICROBIOL, V49, P1
   Copelan EA, 2006, NEW ENGL J MED, V354, P1813, DOI 10.1056/NEJMra052638
   Coukos G, 1999, CLIN CANCER RES, V5, P1523
   Crescitelli R, 2013, J EXTRACELL VESICLES, V2, DOI 10.3402/jev.v2i0.20677
   de Almeida PE, 2014, NAT COMMUN, V5, DOI 10.1038/ncomms4903
   Döhner H, 2015, NEW ENGL J MED, V373, P1136, DOI [10.1056/NEJMra1406184, 10.1186/s13195-025-01699-6]
   Du WL, 2017, P NATL ACAD SCI USA, V114, pE6157, DOI 10.1073/pnas.1700363114
   Edwards RG, 2001, NATURE, V413, P349, DOI 10.1038/35096649
   Ellis TN, 2010, MICROBIOL MOL BIOL R, V74, P81, DOI 10.1128/MMBR.00031-09
   Elmore S, 2007, TOXICOL PATHOL, V35, P495, DOI 10.1080/01926230701320337
   Erlandsson A, 2004, EXP CELL RES, V301, P201, DOI 10.1016/j.yexcr.2004.08.009
   EVANS MJ, 1981, NATURE, V292, P154, DOI 10.1038/292154a0
   Fonsato V, 2012, STEM CELLS, V30, P1985, DOI 10.1002/stem.1161
   FRIEDENSTEIN AJ, 1970, CELL TISSUE KINET, V3, P393, DOI 10.1111/j.1365-2184.1970.tb00347.x
   FRIEDENSTEIN AJ, 1976, INT REV CYTOL, V47, P327, DOI 10.1016/S0074-7696(08)60092-3
   Fuhrmann G, 2015, J CONTROL RELEASE, V205, P35, DOI 10.1016/j.jconrel.2014.11.029
   GOLDMAN JM, 1986, NEW ENGL J MED, V314, P202, DOI 10.1056/NEJM198601233140403
   Gomes JPA, 2017, ANTICANCER RES, V37, P4747, DOI 10.21873/anticanres.11881
   György B, 2011, CELL MOL LIFE SCI, V68, P2667, DOI 10.1007/s00018-011-0689-3
   Hakkarainen T, 2007, HUM GENE THER, V18, P627, DOI 10.1089/hum.2007.034
   Hammad M, 2020, MOL THER ONCOLYTICS, V18, P326, DOI 10.1016/j.omto.2020.07.002
   Hammer K, 2015, INT J CANCER, V137, P978, DOI 10.1002/ijc.29442
   Hao SC, 2019, EUR REV MED PHARMACO, V23, P10013, DOI 10.26355/eurrev_201911_19568
   Harrington K, 2019, NAT REV DRUG DISCOV, V18, P689, DOI 10.1038/s41573-019-0029-0
   He ZF, 2020, J EXP CLIN CANC RES, V39, DOI 10.1186/s13046-020-01631-w
   Vasconcelos MH, 2019, DRUG RESIST UPDATE, V47, DOI 10.1016/j.drup.2019.100647
   Henig I, 2014, RAMBAM MAIMONIDES ME, V5, DOI 10.5041/RMMJ.10162
   Herrlinger U, 2000, MOL THER, V1, P347, DOI 10.1006/mthe.2000.0046
   Hossain JA, 2020, NEURO-ONCOLOGY, V22, P1882, DOI 10.1093/neuonc/noaa186
   Hossain JA, 2020, NEURO-ONCOL ADV, V2, DOI 10.1093/noajnl/vdaa013
   Hossain JA, 2019, NEURO-ONCOLOGY, V21, P890, DOI 10.1093/neuonc/noz060
   Hossain JA, 2019, METHODS MOL BIOL, V1895, P11, DOI 10.1007/978-1-4939-8922-5_2
   Imitola J, 2004, P NATL ACAD SCI USA, V101, P18117, DOI 10.1073/pnas.0408258102
   Joo KM, 2009, MOL THER, V17, P570, DOI 10.1038/mt.2008.290
   Josiah DT, 2010, MOL THER, V18, P377, DOI 10.1038/mt.2009.265
   Kahn J, 2004, BLOOD, V103, P2942, DOI 10.1182/blood-2003-07-2607
   Kalimuthu S, 2018, FRONT PHARMACOL, V9, DOI 10.3389/fphar.2018.01116
   Katakowski M, 2013, CANCER LETT, V335, P201, DOI 10.1016/j.canlet.2013.02.019
   Kauer TM, 2012, NAT NEUROSCI, V15, P197, DOI 10.1038/nn.3019
   Kazimirsky G, 2016, STEM CELL RES THER, V7, DOI 10.1186/s13287-016-0414-0
   Keirstead HS, 2005, J NEUROSCI, V25, P4694, DOI 10.1523/JNEUROSCI.0311-05.2005
   Kendall SE, 2008, STEM CELLS, V26, P1575, DOI 10.1634/stemcells.2007-0887
   KERR JFR, 1972, BRIT J CANCER, V26, P239, DOI 10.1038/bjc.1972.33
   KERSEY JH, 1987, NEW ENGL J MED, V317, P461, DOI 10.1056/NEJM198708203170801
   Kim CK, 2013, MOL THER, V21, P2063, DOI 10.1038/mt.2013.179
   Kim J, 2015, VIRUSES-BASEL, V7, P6200, DOI 10.3390/v7122921
   Kim SK, 2006, CLIN CANCER RES, V12, P5550, DOI 10.1158/1078-0432.CCR-05-2508
   Lapidot T, 2005, BLOOD, V106, P1901, DOI 10.1182/blood-2005-04-1417
   Le Blanc K, 2007, J INTERN MED, V262, P509, DOI 10.1111/j.1365-2796.2007.01844.x
   Lee JK, 2013, PLOS ONE, V8, DOI [10.1371/journal.pone.0066555, 10.1371/journal.pone.0084256]
   Lee JY, 2014, J NEURO-ONCOL, V116, P49, DOI 10.1007/s11060-013-1264-6
   Lee RH, 2011, J CELL BIOCHEM, V112, P3073, DOI 10.1002/jcb.23250
   Li YH, 2015, EXP MOL PATHOL, V98, P145, DOI 10.1016/j.yexmp.2015.01.016
   Lin HT, 2013, PHILOS T R SOC B, V368, DOI 10.1098/rstb.2011.0334
   Lopatina T, 2019, INT J CANCER, V144, P322, DOI 10.1002/ijc.31796
   Lötvall J, 2014, J EXTRACELL VESICLES, V3, DOI 10.3402/jev.v3.26913
   Lunavat TR, 2015, RNA BIOL, V12, P810, DOI 10.1080/15476286.2015.1056975
   Ma T, 2018, STEM CELLS INT, V2018, DOI 10.1155/2018/3290372
   Maeda H, 2018, CLIN TRANSL MED, V7, DOI 10.1186/s40169-018-0185-6
   Malekshah Obeid M, 2016, Curr Pharmacol Rep, V2, P299, DOI [10.1007/s40495-016-0073-y, 10.1007/s40495-016-0073-y]
   MARTIN GR, 1981, P NATL ACAD SCI-BIOL, V78, P7634, DOI 10.1073/pnas.78.12.7634
   Mason C, 2008, REGEN MED, V3, P1, DOI 10.2217/17460751.3.1.1
   Mateescu B, 2017, J EXTRACELL VESICLES, V6, DOI 10.1080/20013078.2017.1286095
   Matuskova M, 2010, CANCER LETT, V290, P58, DOI 10.1016/j.canlet.2009.08.028
   Mead B, 2017, STEM CELL TRANSL MED, V6, P1273, DOI 10.1002/sctm.16-0428
   Melzer C, 2019, CANCERS, V11, DOI 10.3390/cancers11060798
   Ménard C, 2005, LANCET, V366, P1005, DOI 10.1016/S0140-6736(05)67380-1
   Méndez-Ferrer S, 2010, NATURE, V466, P829, DOI 10.1038/nature09262
   Metz MZ, 2013, STEM CELL TRANSL MED, V2, P983, DOI 10.5966/sctm.2012-0177
   Micheau O, 2013, BRIT J PHARMACOL, V169, P1723, DOI 10.1111/bph.12238
   Miletic H, 2007, MOL THER, V15, P1373, DOI 10.1038/sj.mt.6300155
   Minguell JJ, 2001, EXP BIOL MED, V226, P507, DOI 10.1177/153537020122600603
   Mooney R, 2018, STEM CELL TRANSL MED, V7, P740, DOI 10.1002/sctm.18-0003
   Mooney R, 2018, STEM CELLS INT, V2018, DOI 10.1155/2018/7047496
   Mooney R, 2017, ADV DRUG DELIVER REV, V118, P35, DOI 10.1016/j.addr.2017.09.003
   Moore C, 2017, INT J CANCER, V141, P428, DOI 10.1002/ijc.30672
   Munoz JL, 2013, MOL THER-NUCL ACIDS, V2, DOI 10.1038/mtna.2013.60
   Murphy MB, 2013, EXP MOL MED, V45, DOI 10.1038/emm.2013.94
   Naseri Z, 2018, INT J NANOMED, V13, P7727, DOI 10.2147/IJN.S182384
   Niederwieser D, 2016, BONE MARROW TRANSPL, V51, P778, DOI 10.1038/bmt.2016.18
   Nishikawa S, 2008, NAT REV MOL CELL BIO, V9, P725, DOI 10.1038/nrm2466
   Nombela-Arrieta C, 2011, NAT REV MOL CELL BIO, V12, P126, DOI 10.1038/nrm3049
   Okajima F, 2013, CELL SIGNAL, V25, P2263, DOI 10.1016/j.cellsig.2013.07.022
   Pascucci L, 2014, J CONTROL RELEASE, V192, P262, DOI 10.1016/j.jconrel.2014.07.042
   Pastorakova A, 2020, CANCERS, V12, DOI 10.3390/cancers12051096
   Portnow J, 2017, CLIN CANCER RES, V23, P2951, DOI 10.1158/1078-0432.CCR-16-1518
   Raab S, 2014, STEM CELLS INT, V2014, DOI 10.1155/2014/768391
   Rossi L, 2007, BLOOD, V109, P533, DOI 10.1182/blood-2006-01-035634
   Sacchetti B, 2007, CELL, V131, P324, DOI 10.1016/j.cell.2007.08.025
   Sansone P, 2017, P NATL ACAD SCI USA, V114, pE9066, DOI 10.1073/pnas.1704862114
   Schmidt NO, 2005, NEOPLASIA, V7, P623, DOI 10.1593/neo.04781
   Sharma A, 2018, INT J CANCER, V142, P1086, DOI 10.1002/ijc.31089
   Shimato S, 2007, GENE THER, V14, P1132, DOI 10.1038/sj.gt.3302932
   SHORT MP, 1990, J NEUROSCI RES, V27, P427, DOI 10.1002/jnr.490270322
   Siegel RL, 2016, CA-CANCER J CLIN, V66, P7, DOI 10.3322/caac.21332
   SIMINOVITCH L, 1963, J CELL COMPAR PHYSL, V62, P327, DOI 10.1002/jcp.1030620313
   Singh AK, 2016, BONE MARROW TRANSPL, V51, P1268, DOI 10.1038/bmt.2016.111
   Skog J, 2008, NAT CELL BIOL, V10, P1470, DOI 10.1038/ncb1800
   Sonabend AM, 2008, STEM CELLS, V26, P831, DOI 10.1634/stemcells.2007-0758
   Sullivan CB, 2014, STEM CELL RES THER, V5, DOI 10.1186/scrt492
   Sutaria DS, 2017, PHARM RES-DORDR, V34, P1053, DOI 10.1007/s11095-017-2123-5
   Takahashi K, 2007, CELL, V131, P861, DOI 10.1016/j.cell.2007.11.019
   Takahashi K, 2006, CELL, V126, P663, DOI 10.1016/j.cell.2006.07.024
   Théry C, 2018, J EXTRACELL VESICLES, V7, DOI 10.1080/20013078.2018.1535750
   Théry C, 2009, NAT REV IMMUNOL, V9, P581, DOI 10.1038/nri2567
   THOMAS ED, 1957, NEW ENGL J MED, V257, P491, DOI 10.1056/NEJM195709122571102
   THOMAS ED, 1977, BLOOD, V49, P511
   Thomson JA, 1998, SCIENCE, V282, P1145, DOI 10.1126/science.282.5391.1145
   Toh WS, 2018, BIOCHEM SOC T, V46, P843, DOI 10.1042/BST20180079
   Uchibori R, 2013, CANCER RES, V73, P364, DOI 10.1158/0008-5472.CAN-12-0088
   Vakhshiteh F, 2019, INT J NANOMED, V14, P2847, DOI 10.2147/IJN.S200036
   Valadi H, 2007, NAT CELL BIOL, V9, P654, DOI 10.1038/ncb1596
   Vallabhaneni KC, 2015, ONCOTARGET, V6, P4953, DOI 10.18632/oncotarget.3211
   van Niel G, 2018, NAT REV MOL CELL BIO, V19, P213, DOI 10.1038/nrm.2017.125
   Walters MC, 1996, NEW ENGL J MED, V335, P369, DOI 10.1056/NEJM199608083350601
   Wang C, 2012, CANCER GENE THER, V19, P796, DOI 10.1038/cgt.2012.63
   Weissman IL, 2000, CELL, V100, P157, DOI 10.1016/S0092-8674(00)81692-X
   Widera D, 2004, EUR J CELL BIOL, V83, P381, DOI 10.1078/0171-9335-00403
   WOLF P, 1967, BRIT J HAEMATOL, V13, P269, DOI 10.1111/j.1365-2141.1967.tb08741.x
   Yáñez-Mó M, 2015, J EXTRACELL VESICLES, V4, DOI 10.3402/jev.v4.27066
   Yokoi A, 2019, SCI ADV, V5, DOI 10.1126/sciadv.aax8849
   Yu JY, 2007, SCIENCE, V318, P1917, DOI 10.1126/science.1151526
   Yuan ZQ, 2017, J EXTRACELL VESICLES, V6, DOI 10.1080/20013078.2017.1265291
   Zhang TY, 2014, NANOMED-NANOTECHNOL, V10, P257, DOI 10.1016/j.nano.2013.06.003
   Zhao R, 2008, J CELL BIOCHEM, V105, P949, DOI 10.1002/jcb.21871
   Zhu W, 2012, CANCER LETT, V315, P28, DOI 10.1016/j.canlet.2011.10.002
   Zuk PA, 2001, TISSUE ENG, V7, P211, DOI 10.1089/107632701300062859
NR 152
TC 2
Z9 2
U1 0
U2 10
PU SPRINGER INTERNATIONAL PUBLISHING AG
PI CHAM
PA GEWERBESTRASSE 11, CHAM, CH-6330, SWITZERLAND
SN 0065-2598
EI 2214-8019
BN 978-3-030-71933-3; 978-3-030-71932-6
J9 ADV EXP MED BIOL
JI Adv.Exp.Med.Biol.
PY 2021
VL 1326
BP 139
EP 157
DI 10.1007/5584_2021_619
D2 10.1007/978-3-030-71933-3
PG 19
WC Cell & Tissue Engineering; Cell Biology; Medicine, Research &
   Experimental
WE Book Citation Index – Science (BKCI-S); Science Citation Index Expanded (SCI-EXPANDED)
SC Cell Biology; Research & Experimental Medicine
GA BS6ZS
UT WOS:000755265800010
PM 33615422
DA 2026-02-11
ER

PT J
AU Ragni, E
   Lommel, M
   Moro, M
   Crosti, M
   Lavazza, C
   Parazzi, V
   Saredi, S
   Strahl, S
   Lazzari, L
AF Ragni, E.
   Lommel, M.
   Moro, M.
   Crosti, M.
   Lavazza, C.
   Parazzi, V.
   Saredi, S.
   Strahl, S.
   Lazzari, L.
TI Protein O-mannosylation is crucial for human mesencyhmal stem cells fate
SO CELLULAR AND MOLECULAR LIFE SCIENCES
LA English
DT Article
DE Mesenchymal stem cells; O-Mannosylation; Congenital muscular dystrophy;
   Differentiation; Extracellular vesicles; POMT1
ID SKELETAL-MUSCLE DIFFERENTIATION; N-CADHERIN; DYSTROGLYCAN FUNCTION;
   THERAPEUTIC APPLICATIONS; ALPHA-DYSTROGLYCAN; UMBILICAL-CORD;
   MOUSE-BRAIN; ADHESION; MORPHOGENESIS; CHONDROGENESIS
AB Human mesenchymal stem cells (MSC) are promising cell types in the field of regenerative medicine. Although many pathways have been dissected in the effort to better understand and characterize MSC potential, the impact of protein N- or O-glycosylation has been neglected. Deficient protein O-mannosylation is a pathomechanism underlying severe congenital muscular dystrophies (CMD) that start to develop at the embryonic developmental stage and progress in the adult, often in tissues where MSC exert their function. Here we show that O-mannosylation genes, many of which are putative or verified glycosyltransferases (GTs), are expressed in a similar pattern in MSC from adipose tissue, bone marrow, and umbilical cord blood and that their expression levels are retained constant during mesengenic differentiation. Inhibition of the first players of the enzymatic cascade, POMT1/2, resulted in complete abolishment of chondrogenesis and alterations of adipogenic and osteogenic potential together with a lethal effect during myogenic induction. Since to date, no therapy for CMD is available, we explored the possibility of using MSC extracellular vesicles (EVs) as molecular source of functional GTs mRNA. All MSC secrete POMT1 mRNA-containing EVs that are able to efficiently fuse with myoblasts which are among the most affected cells by CMD. Intriguingly, in a pomt1 patient myoblast line EVs were able to partially revert O-mannosylation deficiency and contribute to a morphology recovery. Altogether, these results emphasize the crucial role of protein O-mannosylation in stem cell fate and properties and open the possibility of using MSC vesicles as a novel therapeutic approach to CMD.
C1 [Ragni, E.; Lavazza, C.; Parazzi, V.; Lazzari, L.] Fdn IRCCS Ca Granda Osped Maggiore Policlin, Unit Cell Therapy & Cryobiol, Cell Factory, Milan, Italy.
   [Lommel, M.; Strahl, S.] Heidelberg Univ, Cell Chem & Ctr Mol Biol, Ctr Organismal Studies, D-69120 Heidelberg, Germany.
   [Moro, M.; Crosti, M.] Ist Nazl Genet Mol Romeo & Enrica Invernizzi INGM, Milan, Italy.
   [Saredi, S.] Fdn IRCCS Ist Neurol C Besta, Div Neuromuscular Dis & Neuroimmunol, Milan, Italy.
C3 IRCCS Ca Granda Ospedale Maggiore Policlinico; Ruprecht Karls University
   Heidelberg; Fondazione IRCCS Istituto Neurologico Carlo Besta
RP Lazzari, L (corresponding author), Fdn IRCCS Ca Granda Osped Maggiore Policlin, Unit Cell Therapy & Cryobiol, Cell Factory, Milan, Italy.
EM lorenza.lazzari@policlinico.mi.it
RI Lazzari, Lorenza/J-4279-2015; Lavazza, Cristiana/D-5661-2013; Lommel,
   Mark/E-3836-2014; Ragni, Enrico/J-4292-2015; Moro-Quintanilla,
   Monica/K-4812-2017; CROSTI, MARIACRISTINA/LSJ-4850-2024
OI Lazzari, Lorenza/0000-0002-9434-4538; Lavazza,
   Cristiana/0000-0002-1167-6167; Lommel, Mark/0000-0001-6954-3714; Ragni,
   Enrico/0000-0003-0272-7417; saredi, simona/0000-0003-2719-7985; CROSTI,
   MARIACRISTINA/0000-0001-8314-1391
FU European Union [241879]; Deutsche Forschungsgemeinschaft [SFB1036,
   LO-1807/1-1]; Fondazione Telethon Funding Source: Custom
FX This project has received funding from European Union's Seventh
   Programme for research, technological development and demonstration
   under grant agreement No. 241879: "Regenerating Bone defects using new
   biomedical Engineering approaches''. The EuroBioBank and Telethon
   Network of Genetic Biobanks (GTB12001F) are gratefully acknowledged for
   providing biological samples. The work of M.L. and S.S. was supported by
   the Deutsche Forschungsgemeinschaft grant SFB1036, project A11 and
   LO-1807/1-1, respectively.
CR Alvarez-Erviti L, 2011, NAT BIOTECHNOL, V29, P341, DOI 10.1038/nbt.1807
   Arroyo J, 2011, MOL MICROBIOL, V79, P1529, DOI 10.1111/j.1365-2958.2011.07537.x
   Barilani M, 2015, STEM CELLS DEV, V24, P104, DOI 10.1089/scd.2014.0160
   Beltran-Valero de Bernabé D, 2002, AM J HUM GENET, V71, P1033, DOI 10.1086/342975
   Bernardo ME, 2012, ANN NY ACAD SCI, V1266, P107, DOI 10.1111/j.1749-6632.2012.06667.x
   Bian LM, 2013, P NATL ACAD SCI USA, V110, P10117, DOI 10.1073/pnas.1214100110
   Boregowda SV, 2012, BIODRUGS, V26, P201, DOI 10.2165/11632790-000000000-00000
   Bossolasco P, 2004, EXP CELL RES, V295, P66, DOI 10.1016/j.yexcr.2003.12.015
   Bruno S, 2009, J AM SOC NEPHROL, V20, P1053, DOI 10.1681/ASN.2008070798
   Cook D, 2013, ADV EXP MED BIOL, V786, P213, DOI 10.1007/978-94-007-6621-1_12
   De Bari C, 2001, ARTHRITIS RHEUM-US, V44, P1928, DOI 10.1002/1529-0131(200108)44:8<1928::AID-ART331>3.0.CO;2-P
   Dobson CM, 2013, CELL MOL LIFE SCI, V70, P2849, DOI 10.1007/s00018-012-1193-0
   Endo T, 2015, J BIOCHEM, V157, P1, DOI 10.1093/jb/mvu066
   Erdmann B, 2003, DEV DYNAM, V226, P570, DOI 10.1002/dvdy.10266
   Goddeeris MM, 2013, NATURE, V503, P136, DOI 10.1038/nature12605
   Gumbiner BM, 2005, NAT REV MOL CELL BIO, V6, P622, DOI 10.1038/nrm1699
   Gumbiner BM, 1996, CELL, V84, P345, DOI 10.1016/S0092-8674(00)81279-9
   György B, 2015, ANNU REV PHARMACOL, V55, P439, DOI 10.1146/annurev-pharmtox-010814-124630
   Hamouda H, 2013, STEM CELLS DEV, V22, P3100, DOI 10.1089/scd.2013.0108
   Haÿ E, 2014, J CELL PHYSIOL, V229, P1765, DOI 10.1002/jcp.24629
   Inamori K, 2004, J BIOL CHEM, V279, P2337, DOI 10.1074/jbc.C300480200
   Inamori K, 2012, SCIENCE, V335, P93, DOI 10.1126/science.1214115
   Kadowaki M, 2007, DEV BIOL, V304, P22, DOI 10.1016/j.ydbio.2006.12.014
   Ladoux B, 2010, BIOPHYS J, V98, P534, DOI 10.1016/j.bpj.2009.10.044
   Laino G, 2006, J CELL PHYSIOL, V206, P693, DOI 10.1002/jcp.20526
   Lommel M, 2013, P NATL ACAD SCI USA, V110, P21024, DOI 10.1073/pnas.1316753110
   Manya H, 2004, P NATL ACAD SCI USA, V101, P500, DOI 10.1073/pnas.0307228101
   Miyagoe-Suzuki Y, 2009, MECH DEVELOP, V126, P107, DOI 10.1016/j.mod.2008.12.001
   Montelatici E, 2014, BIOCH CELL BIOL, V20, P1
   OBERLENDER SA, 1994, DEVELOPMENT, V120, P177
   Orchard MG, 2004, BIOORG MED CHEM LETT, V14, P3975, DOI 10.1016/j.bmcl.2004.05.050
   Pittenger MF, 1999, SCIENCE, V284, P143, DOI 10.1126/science.284.5411.143
   Ragni E, 2013, EXP CELL RES, V319, P1562, DOI 10.1016/j.yexcr.2013.04.002
   Ragni E, 2013, J CELL MOL MED, V17, P168, DOI 10.1111/j.1582-4934.2012.01660.x
   Redfield A, 1997, J CELL BIOL, V138, P1323, DOI 10.1083/jcb.138.6.1323
   Rojek JM, 2007, MOL BIOL CELL, V18, P4493, DOI 10.1091/mbc.E07-04-0374
   Romanov YA, 2003, STEM CELLS, V21, P105, DOI 10.1634/stemcells.21-1-105
   Roth Ziv, 2012, International Journal of Carbohydrate Chemistry, DOI 10.1155/2012/640923
   TAKEICHI M, 1995, CURR OPIN CELL BIOL, V7, P619, DOI 10.1016/0955-0674(95)80102-2
   Tepass U, 1999, CURR OPIN CELL BIOL, V11, P540, DOI 10.1016/S0955-0674(99)00025-3
   Uezumi A, 2006, BIOCHEM BIOPH RES CO, V341, P864, DOI 10.1016/j.bbrc.2006.01.037
   Varki A., 2009, ESSENTIALS GLYCOBIOL
   Wang HS, 2004, STEM CELLS, V22, P1330, DOI 10.1634/stemcells.2004-0013
   Wells L, 2013, J BIOL CHEM, V288, P6930, DOI 10.1074/jbc.R112.438978
   Willer T, 2014, ELIFE, V3, DOI 10.7554/eLife.03941
   Willer T, 2012, NAT GENET, V44, P575, DOI 10.1038/ng.2252
   Winder SJ, 2001, TRENDS BIOCHEM SCI, V26, P118, DOI 10.1016/S0968-0004(00)01731-X
   Xu LL, 2013, MOL BIOL REP, V40, P2533, DOI 10.1007/s11033-012-2334-0
   Yoshida-Moriguchi T, 2013, SCIENCE, V341, P896, DOI 10.1126/science.1239951
   Yoshida-Moriguchi T, 2010, SCIENCE, V327, P88, DOI 10.1126/science.1180512
   Yoshikawa HY, 2013, J PHYS CHEM B, V117, P4081, DOI 10.1021/jp4008224
   Zhuang XY, 2011, MOL THER, V19, P1769, DOI 10.1038/mt.2011.164
NR 52
TC 11
Z9 12
U1 1
U2 13
PU SPRINGER BASEL AG
PI BASEL
PA PICASSOPLATZ 4, BASEL, 4052, SWITZERLAND
SN 1420-682X
EI 1420-9071
J9 CELL MOL LIFE SCI
JI Cell. Mol. Life Sci.
PD JAN
PY 2016
VL 73
IS 2
BP 445
EP 458
DI 10.1007/s00018-015-2007-y
PG 14
WC Biochemistry & Molecular Biology; Cell Biology
WE Science Citation Index Expanded (SCI-EXPANDED)
SC Biochemistry & Molecular Biology; Cell Biology
GA DA8TB
UT WOS:000368077900013
PM 26245304
OA Green Submitted
DA 2026-02-11
ER

PT J
AU Scalzone, A
   Sanjurjo-Rodriguez, C
   Berlinguer-Palmini, R
   Dickinson, AM
   Jones, E
   Wang, XN
   Crossland, RE
AF Scalzone, Annachiara
   Sanjurjo-Rodriguez, Clara
   Berlinguer-Palmini, Rolando
   Dickinson, Anne M.
   Jones, Elena
   Wang, Xiao-Nong
   Crossland, Rachel E.
TI Functional and Molecular Analysis of Human Osteoarthritic Chondrocytes
   Treated with Bone Marrow-Derived MSC-EVs
SO BIOENGINEERING-BASEL
LA English
DT Article
DE extracellular vesicles; mesenchymal stromal cell; chondrocyte;
   osteoarthritis; regenerative medicine
AB Osteoarthritis (OA) is a degenerative joint disease, causing impaired mobility. There are currently no effective therapies other than palliative treatment. Mesenchymal stromal cells (MSCs) and their secreted extracellular vesicles (MSC-EVs) have shown promise in attenuating OA progression, promoting chondral regeneration, and modulating joint inflammation. However, the precise molecular mechanism of action driving their beneficial effects has not been fully elucidated. In this study, we analyzed MSC-EV-treated human OA chondrocytes (OACs) to assess viability, proliferation, migration, cytokine and catabolic protein expression, and microRNA and mRNA profiles. We observed that MSC-EV-treated OACs displayed increased metabolic activity, proliferation, and migration compared to the controls. They produced decreased proinflammatory (Il-8 and IFN-gamma) and increased anti-inflammatory (IL-13) cytokines, and lower levels of MMP13 protein coupled with reduced expression of MMP13 mRNA, as well as negative microRNA regulators of chondrogenesis (miR-145-5p and miR-21-5p). In 3D models, MSC-EV-treated OACs exhibited enhanced chondrogenesis-promoting features (elevated sGAG, ACAN, and aggrecan). MSC-EV treatment also reversed the pathological impact of IL-1 beta on chondrogenic gene expression and extracellular matrix component (ECM) production. Finally, MSC-EV-treated OACs demonstrated the enhanced expression of genes associated with cartilage function, collagen biosynthesis, and ECM organization and exhibited a signature of 24 differentially expressed microRNAs, associated with chondrogenesis-associated pathways and ECM interactions. In conclusion, our data provide new insights on the potential mechanism of action of MSC-EVs as a treatment option for early-stage OA, including transcriptomic analysis of MSC-EV-treated OA, which may pave the way for more targeted novel therapeutics.
C1 [Scalzone, Annachiara; Dickinson, Anne M.; Wang, Xiao-Nong; Crossland, Rachel E.] Newcastle Univ, Translat & Clin Res Inst, Fac Med Sci, Newcastle Upon Tyne NE2 4HH, England.
   [Scalzone, Annachiara] Ist Italiano Tecnol, Ctr Adv Biomat Hlth CareCRIB, I-80125 Naples, Italy.
   [Sanjurjo-Rodriguez, Clara; Jones, Elena] Univ Leeds, Leeds Inst Rheumat & Musculoskeletal Med, Leeds LS7 4SA, England.
   [Berlinguer-Palmini, Rolando] Newcastle Univ, Fac Med Sci, Bioimaging Unit, Newcastle Upon Tyne NE2 4HH, Tyne & Wear, England.
C3 Newcastle University - UK; Istituto Italiano di Tecnologia - IIT;
   University of Leeds; Newcastle University - UK
RP Crossland, RE (corresponding author), Newcastle Univ, Translat & Clin Res Inst, Fac Med Sci, Newcastle Upon Tyne NE2 4HH, England.
EM rachel.crossland@ncl.ac.uk
RI Sanjurjo-Rodríguez, Clara/T-2580-2017; Scalzone,
   Annachiara/LKM-1756-2024; Berlinguer Palmini, Rolando/K-8764-2013;
   Jones, Elena/AAL-2818-2021
OI Sanjurjo-Rodríguez, Clara/0000-0003-2702-7804; Scalzone,
   Annachiara/0000-0002-2354-8509; Berlinguer Palmini,
   Rolando/0000-0002-1786-496X; Jones, Elena/0000-0001-9365-2283;
   Crossland, Rachel/0000-0001-6138-160X
FU Tissue Engineering and Regenerative Therapies Centre Versus Arthritis
   [BB/R013942/1]; Newcastle University EM Research Services
FX We gratefully acknowledge the Newcastle University EM Research Services
   for assistance with the generation of EM images (BBSRC grant reference
   BB/R013942/1), the BioImaging Unit for their support and assistance in
   this work, and the Newcastle University Flow Cytometry Core Facility
   (FCCF) for assistance with the generation of flow cytometry data.
CR Almeria C, 2022, CELL BIOSCI, V12, DOI 10.1186/s13578-022-00786-7
   Cavallo C, 2021, SCI REP-UK, V11, DOI 10.1038/s41598-020-80032-7
   Chang Q, 2011, BRAZ J MED BIOL RES, V44, P303, DOI 10.1590/S0100-879X2011007500026
   Chen PF, 2019, THERANOSTICS, V9, P2439, DOI 10.7150/thno.31017
   Cosenza S, 2017, SCI REP-UK, V7, DOI 10.1038/s41598-017-15376-8
   Crossland RE, 2023, J EXTRACELL BIOL, V2, DOI [10.1002/jex2.72, 10.1002/jex2.72]
   Dominici M, 2006, CYTOTHERAPY, V8, P315, DOI 10.1080/14653240600855905
   Dufour A, 2010, J BIOL CHEM, V285, P35944, DOI 10.1074/jbc.M109.091769
   García-Manrique M, 2021, SCI REP-UK, V11, DOI 10.1038/s41598-021-84582-2
   Gilbert SJ, 2022, BIOCHEM BIOPHYS REP, V32, DOI 10.1016/j.bbrep.2022.101323
   He YC, 2020, BIOLOGY-BASEL, V9, DOI 10.3390/biology9080194
   Hopper N, 2015, ARTHRITIS RES THER, V17, DOI 10.1186/s13075-015-0709-z
   Hu JH, 2019, CANCER CELL INT, V19, DOI 10.1186/s12935-019-0751-z
   Hu L, 2013, BIOMED RES INT, V2013, DOI 10.1155/2013/438243
   Kawata K, 2021, STEM CELL RES THER, V12, DOI 10.1186/s13287-021-02481-9
   Keating A, 2012, CELL STEM CELL, V10, P709, DOI 10.1016/j.stem.2012.05.015
   Killock David, 2013, Nat Rev Rheumatol, V9, P198, DOI 10.1038/nrrheum.2013.31
   Kim GB, 2021, BIOLOGY-BASEL, V10, DOI 10.3390/biology10040285
   Kodama J, 2022, BONE REP, V17, DOI 10.1016/j.bonr.2022.101636
   Kong RN, 2017, AM J TRANSL RES, V9, P2852
   Lai RC, 2015, SEMIN CELL DEV BIOL, V40, P82, DOI 10.1016/j.semcdb.2015.03.001
   Leek JT, 2014, NUCLEIC ACIDS RES, V42, DOI 10.1093/nar/gku864
   Li SS, 2020, FRONT BIOENG BIOTECH, V8, DOI 10.3389/fbioe.2020.603598
   Li Z, 2018, CELL PHYSIOL BIOCHEM, V47, P2008, DOI 10.1159/000491469
   Liu F, 2020, CELL BIOL INT, V44, P947, DOI 10.1002/cbin.11291
   Liu XL, 2017, NANOSCALE, V9, P4430, DOI 10.1039/c7nr00352h
   Liu YB, 2018, BIOCHEM J, V475, P3629, DOI 10.1042/BCJ20180675
   Loeser RF, 2012, ARTHRITIS RHEUM-US, V64, P1697, DOI 10.1002/art.34453
   Love MI, 2014, GENOME BIOL, V15, DOI 10.1186/s13059-014-0550-8
   Mao GP, 2018, STEM CELL RES THER, V9, DOI 10.1186/s13287-018-1004-0
   Matsukawa T, 2013, ARTHRITIS RES THER, V15, DOI 10.1186/ar4164
   McAlinden A, 2013, PLOS ONE, V8, DOI 10.1371/journal.pone.0075012
   Merz D, 2003, J IMMUNOL, V171, P4406, DOI 10.4049/jimmunol.171.8.4406
   Molnar V, 2021, INT J MOL SCI, V22, DOI 10.3390/ijms22179208
   Monaco G, 2021, J FUNCT MORPHOL KIN, V6, DOI 10.3390/jfmk6010006
   Nabbe KCAM, 2005, ARTHRITIS RES THER, V7, pR392, DOI 10.1186/ar1502
   Ntoumou E, 2017, CLIN EPIGENETICS, V9, DOI 10.1186/s13148-017-0428-1
   Patro R, 2017, NAT METHODS, V14, P417, DOI 10.1038/nmeth.4197
   Quinn C, 2008, TRANSFUS MED HEMOTH, V35, P239, DOI 10.1159/000129129
   Rasheed Z, 2019, SCI REP-UK, V9, DOI 10.1038/s41598-019-42601-3
   Reis M, 2018, FRONT IMMUNOL, V9, DOI 10.3389/fimmu.2018.02538
   Ren TT, 2020, BIOL PHARM BULL, V43, P810, DOI 10.1248/bpb.b19-00959
   Ruan GF, 2019, CLIN RHEUMATOL, V38, P3609, DOI 10.1007/s10067-019-04718-8
   Samvelyan HJ, 2021, CALCIFIED TISSUE INT, V109, P243, DOI 10.1007/s00223-020-00670-x
   Sanjurjo-Rodríguez C, 2021, STEM CELLS INT, V2021, DOI 10.1155/2021/7232773
   Scalzone A, 2023, FRONT BIOENG BIOTECH, V11, DOI 10.3389/fbioe.2023.1167623
   Seol D, 2012, ARTHRITIS RHEUM-US, V64, P3626, DOI 10.1002/art.34613
   Soul J, 2019, BIOINFORMATICS, V35, P2283, DOI 10.1093/bioinformatics/bty947
   Sticht C, 2018, PLOS ONE, V13, DOI 10.1371/journal.pone.0206239
   Sun FL, 2017, MOL MED REP, V15, P981, DOI 10.3892/mmr.2016.6068
   Takahashi A, 2015, OSTEOARTHR CARTILAGE, V23, P1946, DOI 10.1016/j.joca.2015.02.168
   Tao SC, 2017, THERANOSTICS, V7, P180, DOI 10.7150/thno.17133
   ter Huurne M, 2012, ARTHRITIS RHEUM-US, V64, P3604, DOI 10.1002/art.34626
   Théry C, 2018, J EXTRACELL VESICLES, V7, DOI 10.1080/20013078.2018.1535750
   Thery Clotilde, 2006, Curr Protoc Cell Biol, VChapter 3, DOI 10.1002/0471143030.cb0322s30
   Tofiño-Vian M, 2018, CELL PHYSIOL BIOCHEM, V47, P11, DOI 10.1159/000489739
   Valadi H, 2007, NAT CELL BIOL, V9, P654, DOI 10.1038/ncb1596
   Velot É, 2021, FRONT BIOENG BIOTECH, V9, DOI 10.3389/fbioe.2021.645039
   Vlachos IS, 2015, NUCLEIC ACIDS RES, V43, pW460, DOI 10.1093/nar/gkv403
   Vonk LA, 2018, THERANOSTICS, V8, P906, DOI 10.7150/thno.20746
   Wang B, 2022, BIOACT MATER, V7, P478, DOI 10.1016/j.bioactmat.2021.05.029
   Wang XQ, 2016, INFLAMMATION, V39, P1718, DOI 10.1007/s10753-016-0406-3
   Wang YF, 2017, STEM CELL RES THER, V8, DOI 10.1186/s13287-017-0632-0
   Wang YX, 2020, ARTHRITIS RES THER, V22, DOI 10.1186/s13075-020-2144-z
   Warmink K, 2023, STEM CELL RES THER, V14, DOI 10.1186/s13287-023-03368-7
   Wong KL, 2020, ARTHROSCOPY, V36, P2215, DOI 10.1016/j.arthro.2020.03.031
   Woo CH, 2020, J EXTRACELL VESICLES, V9, DOI 10.1080/20013078.2020.1735249
   Woods JM, 2002, HUM GENE THER, V13, P381, DOI 10.1089/10430340252792512
   Wu CL, 2014, INT J MOL MED, V34, P13, DOI 10.3892/ijmm.2014.1743
   Wu JY, 2019, BIOMATERIALS, V206, P87, DOI 10.1016/j.biomaterials.2019.03.022
   Xie YL, 2020, NAT REV RHEUMATOL, V16, P547, DOI 10.1038/s41584-020-0469-2
   Xu N, 2012, J BIOL CHEM, V287, P29899, DOI 10.1074/jbc.M112.391243
   Yao JY, 2003, EUR J HUM GENET, V11, P714, DOI 10.1038/sj.ejhg.5201034
   Yin CM, 2017, BONE JOINT RES, V6, P612, DOI 10.1302/2046-3758.611.BJR-2017-0090.R1
   Young DA, 2005, ARTHRITIS RES THER, V7, pR503, DOI 10.1186/ar1702
   Yu CD, 2018, BIOMED PHARMACOTHER, V98, P746, DOI 10.1016/j.biopha.2017.11.132
   Zhang BC, 2022, MEMBRANES-BASEL, V12, DOI 10.3390/membranes12020225
   Zhang S, 2016, OSTEOARTHR CARTILAGE, V24, P2135, DOI 10.1016/j.joca.2016.06.022
   Zhang SP, 2022, AM J SPORT MED, V50, P788, DOI 10.1177/03635465211068129
   Zhang SP, 2019, BIOMATERIALS, V200, P35, DOI 10.1016/j.biomaterials.2019.02.006
   Zhang SP, 2018, BIOMATERIALS, V156, P16, DOI 10.1016/j.biomaterials.2017.11.028
   Zhang YF, 2023, EXP THER MED, V26, DOI 10.3892/etm.2023.12239
   Zhang Y, 2022, NAT COMMUN, V13, DOI 10.1038/s41467-022-30119-8
   Zhu Y, 2017, STEM CELL RES THER, V8, DOI 10.1186/s13287-017-0510-9
NR 84
TC 10
Z9 10
U1 2
U2 7
PU MDPI
PI BASEL
PA ST ALBAN-ANLAGE 66, CH-4052 BASEL, SWITZERLAND
EI 2306-5354
J9 BIOENGINEERING-BASEL
JI Bioengineering-Basel
PD APR
PY 2024
VL 11
IS 4
AR 388
DI 10.3390/bioengineering11040388
PG 22
WC Biotechnology & Applied Microbiology; Engineering, Biomedical
WE Science Citation Index Expanded (SCI-EXPANDED)
SC Biotechnology & Applied Microbiology; Engineering
GA OY7E2
UT WOS:001210895300001
PM 38671809
OA Green Submitted, gold
DA 2026-02-11
ER

PT J
AU Yuan, DL
   Bao, YF
   El-Hashash, A
AF Yuan, Dailin
   Bao, Yufei
   El-Hashash, Ahmed
TI Mesenchymal stromal cell-based therapy in lung diseases; from research
   to clinic
SO AMERICAN JOURNAL OF STEM CELLS
LA English
DT Review
DE Mesenchymal stromal cell; lung; asthma; ARDS; pneumonia; IPF
ID RESPIRATORY-DISTRESS-SYNDROME; IDIOPATHIC PULMONARY-FIBROSIS; ALVEOLAR
   EPITHELIAL-CELLS; REGULATORY T-CELLS; HEPATOCYTE GROWTH-FACTOR;
   STEM-CELLS; EXTRACELLULAR VESICLES; RAT MODEL; PROMOTES DIFFERENTIATION;
   MACROPHAGE POLARIZATION
AB Recent studies demonstrated that mesenchymal stem cells (MSCs) are important for the cell-based therapy of diseased or injured lung due to their immunomodulatory and regenerative properties as well as limited side effects in experimental animal models. Preclinical studies have shown that MSCs have also a remarkable effect on the immune cells, which play major roles in the pathogenesis of multiple lung diseases, by modulating their activity, proliferation, and functions. In addition, MSCs can inhibit both the infiltrated immune cells and detrimental immune responses in the lung and can be used in treating lung diseases caused by a virus infection such as Tuberculosis and SARS-COV-2. Moreover, MSCs are a source for alveolar epithelial cells such as type 2 (AT2) cells. These MSC-derived functional AT2-like cells can be used to treat and diminish serious lung disorders, including acute lung injury, asthma, chronic obstructive pulmonary disease (COPD), and pulmonary fibrosis in animal models. As an alternative MSC-based therapy, extracellular vesicles that are derived from MSC-derived can be employed in regenerative medicine. Herein, we discussed the key research findings from recent clinical and preclinical studies on the functions of MSCs in treating some common and well-studied lung diseases. We also discussed the mechanisms underlying MSC-based therapy of well-studied lung diseases, and the recent employment of MSCs in both the attenuation of lung injury/inflammation and promotion of the regeneration of lung alveolar cells after injury. Finally, we described the role of MSC-based therapy in treating major pulmonary diseases such as pneumonia, COPD, asthma, and idiopathic pulmonary fibrosis (IPF).
C1 [Yuan, Dailin] Zhejiang Univ, Hangzhou 310058, Zhejiang, Peoples R China.
   [Bao, Yufei] Univ Sydney, Sch Biomed Engn, Darlington, NSW 2008, Australia.
   [El-Hashash, Ahmed] Texas A&M Univ, 3258 TAMU, College Stn, TX 77843 USA.
C3 Zhejiang University; University of Sydney; Texas A&M University System;
   Texas A&M University College Station
RP El-Hashash, A (corresponding author), Texas A&M Univ, 3258 TAMU, College Stn, TX 77843 USA.
EM aelhashash@hotmail.com
RI 包, 宇飞/IUO-0856-2023
CR Aggarwal S, 2005, BLOOD, V105, P1815, DOI 10.1182/blood-2004-04-1559
   Agrawal DK, 2010, CURR ALLERGY ASTHM R, V10, P39, DOI 10.1007/s11882-009-0081-7
   Akbari A, 2020, STEM CELL RES THER, V11, DOI 10.1186/s13287-020-01866-6
   Akram KM, 2013, RESP RES, V14, DOI 10.1186/1465-9921-14-9
   Antunes MA, 2017, INT J CHRONIC OBSTR, V12, P3017, DOI 10.2147/COPD.S146671
   Antunes MA, 2014, RESP RES, V15, DOI 10.1186/s12931-014-0118-x
   Barbas-Filho JV, 2001, J CLIN PATHOL, V54, P132, DOI 10.1136/jcp.54.2.132
   Barratt SL, 2018, J CLIN MED, V7, DOI 10.3390/jcm7080201
[truncated: 724,001 more chars]
