# Supplementary material for: Global Research Trends in Extracellular Vesicle–Based Therapy for Regenerative Medicine: A Bibliometric Analysis (2014–2024)
Source: Bioengineering (Basel). 2026 Feb 20;13(2):247. doi: 10.3390/bioengineering13020247 (PMC12937803; doi:10.3390/bioengineering13020247)
Supplement: Supplementary file 1 [file bioengineering-13-00247-s001.zip › download_ (12).txt]

FN Clarivate Analytics Web of Science
VR 1.0
PT J
AU Gomzikova, MO
   Zhuravleva, MN
   Vorobev, VV
   Salafutdinov, II
   Laikov, AV
   Kletukhina, SK
   Martynova, EV
   Tazetdinova, LG
   Ntekim, AI
   Khaiboullina, SF
   Rizvanov, AA
AF Gomzikova, Marina O.
   Zhuravleva, Margarita N.
   Vorobev, Vyacheslav V.
   Salafutdinov, Ilnur I.
   Laikov, Alexander V.
   Kletukhina, Sevindzh K.
   Martynova, Ekaterina V.
   Tazetdinova, Leysan G.
   Ntekim, Atara I.
   Khaiboullina, Svetlana F.
   Rizvanov, Albert A.
TI Angiogenic Activity of Cytochalasin B-Induced Membrane Vesicles of Human
   Mesenchymal Stem Cells
SO CELLS
LA English
DT Article
DE extracellular vesicles; microvesicles; membrane vesicles; cytochalasin
   B; mesenchymal stem cells; angiogenesis; cell-free therapy
ID EXTRACELLULAR VESICLES; REGENERATIVE MEDICINE; MICROVESICLES
AB The cytochalasin B-induced membrane vesicles (CIMVs) are suggested to be used as a vehicle for the delivery of therapeutics. However, the angiogenic activity and therapeutic potential of human mesenchymal stem/stromal cells (MSCs) derived CIMVs (CIMVs-MSCs) remains unknown. Objectives: The objectives of this study were to analyze the morphology, size distribution, molecular composition, and angiogenic properties of CIMVs-MSCs. Methods: The morphology of CIMVs-MSC was analyzed by scanning electron microscopy. The proteomic analysis, multiplex analysis, and immunostaining were used to characterize the molecular composition of the CIMVs-MSCs. The transfer of surface proteins from a donor to a recipient cell mediated by CIMVs-MSCs was demonstrated using immunostaining and confocal microscopy. The angiogenic potential of CIMVs-MSCs was evaluated using an in vivo approach of subcutaneous implantation of CIMVs-MSCs in mixture with Matrigel matrix. Results: Human CIMVs-MSCs retain parental MSCs content, such as growth factors, cytokines, and chemokines: EGF, FGF-2, Eotaxin, TGF-alpha, G-CSF, Flt-3L, GM-CSF, Fractalkine, IFN alpha 2, IFN-gamma, GRO, IL-10, MCP-3, IL-12p40, MDC, IL-12p70, IL-15, sCD40L, IL-17A, IL-1RA, IL-1a, IL-9, IL-1b, IL-2, IL-4, IL-5, IL-6, IL-7, IL-8, IP-10, MCP-1, MIP_1a, MIP-1b, TNF-alpha, TNF-beta, VEGF. CIMVs-MSCs also have the expression of surface receptors similar to those in parental human MSCs (CD90(+), CD29(+), CD44(+), CD73(+)). Additionally, CIMVs-MSCs could transfer membrane receptors to the surfaces of target cells in vitro. Finally, CIMVs-MSCs can induce angiogenesis in vivo after subcutaneous injection into adult rats. Conclusions: Human CIMVs-MSCs have similar content, immunophenotype, and angiogenic activity to those of the parental MSCs. Therefore, we believe that human CIMVs-MSCs could be used for cell free therapy of degenerative diseases.
C1 [Gomzikova, Marina O.; Zhuravleva, Margarita N.; Vorobev, Vyacheslav V.; Salafutdinov, Ilnur I.; Laikov, Alexander V.; Kletukhina, Sevindzh K.; Martynova, Ekaterina V.; Tazetdinova, Leysan G.; Khaiboullina, Svetlana F.; Rizvanov, Albert A.] Kazan Fed Univ, Inst Fundamental Med & Biol, Openlab Gene & Cell Technol, Kazan 420008, Russia.
   [Gomzikova, Marina O.; Rizvanov, Albert A.] Russian Acad Sci, MM Shemyakin YuA Ovchinnikov Inst Bioorgan Chem, Moscow 117997, Russia.
   [Ntekim, Atara I.] Univ Nottingham, Fac Med & Hlth Sci, Nottingham LE12 5RD, England.
   [Ntekim, Atara I.] Univ Ibadan, Coll Med, Dept Radiat Oncol, Ibadan 200284, Nigeria.
   [Khaiboullina, Svetlana F.] Univ Nevada, Reno Sch Med, Dept Microbiol & Immunol, Reno, NV 89557 USA.
C3 Kazan Federal University; Russian Academy of Sciences; Pushchino
   Scientific Center for Biological Research (PSCBI) of the Russian Academy
   of Sciences; Institute of Bioorganic Chemistry of the Russian Academy of
   Sciences; University of Nottingham; University of Ibadan; Nevada System
   of Higher Education (NSHE); University of Nevada Reno
RP Gomzikova, MO; Rizvanov, AA (corresponding author), Kazan Fed Univ, Inst Fundamental Med & Biol, Openlab Gene & Cell Technol, Kazan 420008, Russia.; Gomzikova, MO; Rizvanov, AA (corresponding author), Russian Acad Sci, MM Shemyakin YuA Ovchinnikov Inst Bioorgan Chem, Moscow 117997, Russia.
EM mogomzikova@kpfu.ru; k.i.t.t.1807@gmail.com; slavik.ksu@mail.ru;
   sal.ilnur@gmail.com; alexander.laikov@yandex.ru;
   sevindzh.rasulova.1993@mail.ru; ignietferro.venivedivici@gmail.com;
   safinaleys@gmail.com; tarantekim@yahoo.com; sv.khaiboullina@gmail.com;
   rizvanov@gmail.com
RI Laikov, Alexander/H-7326-2014; Kletukhina, Sevindzh/B-3428-2018;
   Vorobev, Viacheslav/A-5039-2019; Ntekim, Atara/HTP-8657-2023;
   Tazetdinova, Leysan/D-9596-2014; Zhuravleva, Margarita/M-3926-2016;
   Gomzikova, Marina/AAC-9050-2020; Rizvanov, Albert/H-4486-2013
OI Laikov, Alexander/0000-0002-4250-2645; Salafutdinov,
   Ilnur/0000-0001-6988-0673; Gomzikova, Marina/0000-0002-0826-7370;
   Rizvanov, Albert/0000-0002-9427-5739
FU RSF [18-75-00090]; Russian Government Program of Competitive Growth of
   Kazan Federal University; Ministry of Education and Science of Russian
   Federation [20.5175.2017/6.7]; Russian Science Foundation [18-75-00090]
   Funding Source: Russian Science Foundation
FX The reported study was funded by RSF according to the research project
   No 18-75-00090. This research was supported by the Russian Government
   Program of Competitive Growth of Kazan Federal University. RAA was
   supported by state assignment 20.5175.2017/6.7 of the Ministry of
   Education and Science of Russian Federation. The study was partially
   accomplished in the Center of the National Technology Initiative at the
   M.M. Shemyakin-Yu.A. Ovchinnikov Institute of Bioorganic Chemistry of
   the Russian Academy of Sciences.
CR Baek G, 2019, STEM CELL TRANSL MED, V8, P880, DOI 10.1002/sctm.18-0226
   Bian SY, 2014, J MOL MED, V92, P387, DOI 10.1007/s00109-013-1110-5
   Breitbach M, 2007, BLOOD, V110, P1362, DOI 10.1182/blood-2006-12-063412
   Del Piccolo N, 2012, ANAL CHEM, V84, P8650, DOI [10.1021/ac301776j, 10.1021/ac301776J]
   Deng MY, 2017, FRONT CELL NEUROSCI, V11, DOI 10.3389/fncel.2017.00205
   Docheva D, 2008, CURR RHEUMATOL REV, V4, P155, DOI 10.2174/157339708785133479
   Flaumenhaft R, 2010, SEMIN THROMB HEMOST, V36, P881, DOI 10.1055/s-0030-1267042
   Gangadaran P, 2017, J CONTROL RELEASE, V264, P112, DOI 10.1016/j.jconrel.2017.08.022
   Gomzikova MO, 2017, ONCOTARGET, V8, P70496, DOI 10.18632/oncotarget.19723
   Gomzikova MO, 2017, BIONANOSCIENCE, V7, P240, DOI 10.1007/s12668-016-0348-0
   Haga H, 2017, LIVER TRANSPLANT, V23, P791, DOI 10.1002/lt.24770
   Hong PY, 2019, STEM CELL RES THER, V10, DOI 10.1186/s13287-019-1358-y
   Isakova IA, 2014, PLOS ONE, V9, DOI 10.1371/journal.pone.0087238
   Katina M. N., 2012, GENES CELLS, V7, P82
   Kim HS, 2012, J PROTEOME RES, V11, P839, DOI 10.1021/pr200682z
   Kunter U, 2007, J AM SOC NEPHROL, V18, P1754, DOI 10.1681/ASN.2007010044
   LAEMMLI UK, 1970, NATURE, V227, P680, DOI 10.1038/227680a0
   LOPATINA T, 2014, J STEM CELL RES THER, V4, P7, DOI DOI 10.4172/2157-7633.1000245
   Mack M, 2000, NAT MED, V6, P769, DOI 10.1038/77498
   Mendt M, 2018, JCI INSIGHT, V3, DOI 10.1172/jci.insight.99263
   Mussano F, 2017, STEM CELLS INT, V2017, DOI 10.1155/2017/6202783
   Niehage C, 2011, PLOS ONE, V6, DOI 10.1371/journal.pone.0020399
   Orbay H, 2012, STEM CELLS INT, V2012, DOI 10.1155/2012/461718
   Peng LH, 2015, ACS APPL MATER INTER, V7, P18628, DOI 10.1021/acsami.5b05065
   Pick H, 2005, J AM CHEM SOC, V127, P2908, DOI 10.1021/ja044605x
   Rani S, 2015, MOL THER, V23, P812, DOI 10.1038/mt.2015.44
   Ratajczak J, 2006, LEUKEMIA, V20, P847, DOI 10.1038/sj.leu.2404132
   Ratajczak MZ, 2012, LEUKEMIA, V26, P1166, DOI 10.1038/leu.2011.389
   Rohban R, 2017, STEM CELLS INT, V2017, DOI 10.1155/2017/5173732
   Rosland GV, 2009, CANCER RES, V69, P5331, DOI 10.1158/0008-5472.CAN-08-4630
   Rossignol J, 2009, J CELL MOL MED, V13, P2547, DOI 10.1111/j.1582-4934.2009.00657.x
   Schinköthe T, 2008, STEM CELLS DEV, V17, P199, DOI 10.1089/scd.2007.0175
   Schneider A, 2013, CELL TISSUE RES, V352, P33, DOI 10.1007/s00441-012-1428-2
   Wu HW, 2012, INTEGR BIOL-UK, V4, P685, DOI 10.1039/c2ib20022h
   Yoon YJ, 2014, BMB REP, V47, P531, DOI 10.5483/BMBRep.2014.47.10.164
   Zhang SP, 2018, BIOMATERIALS, V156, P16, DOI 10.1016/j.biomaterials.2017.11.028
   Zhang YY, 2018, CELL RES, V28, P9, DOI 10.1038/cr.2017.133
NR 37
TC 26
Z9 31
U1 0
U2 9
PU MDPI
PI BASEL
PA ST ALBAN-ANLAGE 66, CH-4052 BASEL, SWITZERLAND
EI 2073-4409
J9 CELLS-BASEL
JI Cells
PD JAN
PY 2020
VL 9
IS 1
AR 95
DI 10.3390/cells9010095
PG 16
WC Cell Biology
WE Science Citation Index Expanded (SCI-EXPANDED)
SC Cell Biology
GA KO2RZ
UT WOS:000515398200095
PM 31906012
OA Green Submitted, gold
DA 2026-02-11
ER

PT J
AU Volatier, T
   Cursiefen, C
   Notara, M
AF Volatier, Thomas
   Cursiefen, Claus
   Notara, Maria
TI Current Advances in Corneal Stromal Stem Cell Biology and Therapeutic
   Applications
SO CELLS
LA English
DT Review
DE cornea; stem cells; UV-light; limbal stem cells; regenerative
   ophthalmology
ID MESENCHYMAL STEM; COLLAGEN FIBRILS; GROWTH-FACTOR; NEURAL CREST;
   BONE-MARROW; IN-VIVO; TISSUE REGENERATION; EPITHELIAL-CELLS; EXPRESSION;
   GENE
AB Corneal stromal stem cells (CSSCs) are of particular interest in regenerative ophthalmology, offering a new therapeutic target for corneal injuries and diseases. This review provides a comprehensive examination of CSSCs, exploring their anatomy, functions, and role in maintaining corneal integrity. Molecular markers, wound healing mechanisms, and potential therapeutic applications are discussed. Global corneal blindness, especially in more resource-limited regions, underscores the need for innovative solutions. Challenges posed by corneal defects, emphasizing the urgent need for advanced therapeutic interventions, are discussed. The review places a spotlight on exosome therapy as a potential therapy. CSSC-derived exosomes exhibit significant potential for modulating inflammation, promoting tissue repair, and addressing corneal transparency. Additionally, the rejuvenation potential of CSSCs through epigenetic reprogramming adds to the evolving regenerative landscape. The imperative for clinical trials and human studies to seamlessly integrate these strategies into practice is emphasized. This points towards a future where CSSC-based therapies, particularly leveraging exosomes, play a central role in diversifying ophthalmic regenerative medicine.
C1 [Volatier, Thomas; Cursiefen, Claus; Notara, Maria] Univ Cologne, Univ Hosp Cologne, Fac Med, Dept Ophthalmol, D-50937 Cologne, Germany.
   [Cursiefen, Claus] Univ Cologne, Cologne Excellence Cluster Cellular Stress Respons, Joseph Stelzmann Str 26, D-50931 Cologne, Germany.
   [Cursiefen, Claus; Notara, Maria] Univ Cologne, Univ Hosp Cologne, Fac Med, Ctr Mol Med Cologne CMMC, D-50931 Cologne, Germany.
C3 University of Cologne; University of Cologne; University of Cologne
RP Volatier, T; Notara, M (corresponding author), Univ Cologne, Univ Hosp Cologne, Fac Med, Dept Ophthalmol, D-50937 Cologne, Germany.; Notara, M (corresponding author), Univ Cologne, Univ Hosp Cologne, Fac Med, Ctr Mol Med Cologne CMMC, D-50931 Cologne, Germany.
EM thomas.volatier@uk-koeln.de; maria.notara@uk-koeln.de
RI Notara, Maria/A-6016-2009; Cursiefen, Claus/ABE-5284-2020
OI Cursiefen, Claus/0000-0002-1958-411X
FU Deutsche Forschungsgemeinschaft
FX No Statement Available
CR Akhtar S, 2019, HISTOL HISTOPATHOL, V34, P91, DOI 10.14670/HH-18-029
   Aspelund A, 2014, J CLIN INVEST, V124, P3975, DOI 10.1172/JCI75395
   Banerji S, 1999, J CELL BIOL, V144, P789, DOI 10.1083/jcb.144.4.789
   Basu S, 2014, SCI TRANSL MED, V6, DOI 10.1126/scitranslmed.3009644
   Bilchut AH, 2023, AM J TROP MED HYG, V108, P237, DOI 10.4269/ajtmh.22-0760
   Branch MJ, 2012, INVEST OPHTH VIS SCI, V53, P5109, DOI 10.1167/iovs.11-8673
   Breiteneder-Geleff S, 1999, Verh Dtsch Ges Pathol, V83, P270
   Brunet A, 2023, NAT REV MOL CELL BIO, V24, P45, DOI 10.1038/s41580-022-00510-w
   Cai YC, 2020, BIOCHIMIE, V179, P190, DOI 10.1016/j.biochi.2020.09.025
   Chen TS, 2011, J TRANSL MED, V9, DOI 10.1186/1479-5876-9-47
   Clahsen T, 2023, PROG RETIN EYE RES, V96, DOI 10.1016/j.preteyeres.2022.101157
   Cross E, 2020, EUR J MED GENET, V63, DOI 10.1016/j.ejmg.2020.103940
   Cursiefen C, 2006, CORNEA, V25, P443, DOI 10.1097/01.ico.0000183485.85636.ff
   Cursiefen C, 2002, INVEST OPHTH VIS SCI, V43, P2127
   Cursiefen C, 2001, GRAEF ARCH CLIN EXP, V239, P628, DOI 10.1007/s004170100325
   Cursiefen C, 2004, J CLIN INVEST, V113, P1040, DOI 10.1172/JCI200420465
   Cursiefen C, 2006, P NATL ACAD SCI USA, V103, P11405, DOI 10.1073/pnas.0506112103
   Cursiefen C, 2021, CORNEA, V40, P1512, DOI 10.1097/ICO.0000000000002736
   Daxer A, 1998, INVEST OPHTH VIS SCI, V39, P644
   de Oliveira RC, 2020, EXP EYE RES, V197, DOI 10.1016/j.exer.2020.108090
   DelMonte DW, 2011, J CATARACT REFR SURG, V37, P588, DOI 10.1016/j.jcrs.2010.12.037
   Delp EE, 2015, INVEST OPHTH VIS SCI, V56, P3549, DOI 10.1167/iovs.15-16463
   Demirayak B, 2016, EXP EYE RES, V151, P227, DOI 10.1016/j.exer.2016.08.011
   Deng SX, 2020, TRANSL VIS SCI TECHN, V9, DOI 10.1167/tvst.9.12.1
   Desjardins P, 2022, INT J MOL SCI, V23, DOI 10.3390/ijms232012201
   Eslani M, 2017, INVEST OPHTH VIS SCI, V58, P5507, DOI 10.1167/iovs.17-22680
   Flockerzi E, 2024, BRIT J OPHTHALMOL, V108, P646, DOI 10.1136/bjo-2022-323162
   Forbes SJ, 2014, NAT MED, V20, P857, DOI 10.1038/nm.3653
   Fujimoto S, 2019, REGEN THER, V11, P249, DOI 10.1016/j.reth.2019.08.003
   Funderburgh ML, 2005, FASEB J, V19, P1371, DOI 10.1096/fj.04-2770fje
   Gage PJ, 2005, INVEST OPHTH VIS SCI, V46, P4200, DOI 10.1167/iovs.05-0691
   Gain P, 2016, JAMA OPHTHALMOL, V134, P167, DOI 10.1001/jamaophthalmol.2015.4776
   González E, 2015, EXPERT REV MOL DIAGN, V15, P907, DOI 10.1586/14737159.2015.1043272
   Gregory AD, 2015, J LEUKOCYTE BIOL, V98, P143, DOI 10.1189/jlb.3HI1014-493R
   Harkin DG, 2015, STEM CELLS, V33, P785, DOI 10.1002/stem.1895
   Hayashi S, 2002, J MORPHOL, V254, P247, DOI 10.1002/jmor.10030
   He JX, 2023, BRIT J OPHTHALMOL, V107, P337, DOI 10.1136/bjophthalmol-2021-319621
   Hertsenberg AJ, 2017, PLOS ONE, V12, DOI 10.1371/journal.pone.0171712
   Hou YH, 2021, CELLS-BASEL, V10, DOI 10.3390/cells10071661
   Howaldt A.L.S., 2023, Ophthalmol. Sci
   Huang MH, 2015, CELL TISSUE RES, V359, P547, DOI 10.1007/s00441-014-2032-4
   Izadi M, 2022, FRONT MICROBIOL, V12, DOI 10.3389/fmicb.2021.785622
   Belmonte JCI, 2012, CURR OPIN CELL BIOL, V24, P713, DOI 10.1016/j.ceb.2012.11.006
   Jester JV, 2008, SEMIN CELL DEV BIOL, V19, P82, DOI 10.1016/j.semcdb.2007.09.015
   Jester JV, 1999, PROG RETIN EYE RES, V18, P311, DOI 10.1016/S1350-9462(98)00021-4
   KAIPAINEN A, 1995, P NATL ACAD SCI USA, V92, P3566, DOI 10.1073/pnas.92.8.3566
   Kerjaschki D, 2005, J CLIN INVEST, V115, P2316, DOI 10.1172/JCI26354
   Kitazawa K, 2022, ASIA-PAC J OPHTHALMO, V11, P335, DOI 10.1097/APO.0000000000000530
   Kitazawa K, 2016, CELL REP, V15, P1359, DOI 10.1016/j.celrep.2016.04.020
   Ko JH, 2020, CELL REP, V30, P3806, DOI 10.1016/j.celrep.2020.02.062
   Kokot J, 2018, ACTA OPHTHALMOL, V96, P232, DOI 10.1111/aos.13518
   KOMAI Y, 1991, INVEST OPHTH VIS SCI, V32, P2244
   Kou M, 2022, CELL DEATH DIS, V13, DOI 10.1038/s41419-022-05034-x
   Kowtharapu BS, 2017, EYE, V31, P481, DOI 10.1038/eye.2016.220
   KRUSE FE, 1994, EYE, V8, P170, DOI 10.1038/eye.1994.42
   Ksander BR, 2014, NATURE, V511, P353, DOI 10.1038/nature13426
   Kuchalska K, 2023, CONGENIT ANOM, V63, P109, DOI 10.1111/cga.12520
   Lan YN, 2012, INVEST OPHTH VIS SCI, V53, P3638, DOI 10.1167/iovs.11-9311
   Lane SW, 2014, NAT BIOTECHNOL, V32, P795, DOI 10.1038/nbt.2978
   Leszczynska A, 2018, SCI REP-UK, V8, DOI 10.1038/s41598-018-33169-5
   Li W, 2007, CELL RES, V17, P26, DOI 10.1038/sj.cr.7310137
   Li XQ, 2017, ONCOTARGET, V8, P93924, DOI 10.18632/oncotarget.21370
   Liang L, 2009, EYE, V23, P1946, DOI 10.1038/eye.2008.379
   Liu C, 2019, NAT BIOMED ENG, V3, P183, DOI 10.1038/s41551-018-0343-6
   Liu HS, 2012, J CELL MOL MED, V16, P1114, DOI 10.1111/j.1582-4934.2011.01418.x
   Liu SY, 2022, CLIN OPHTHALMOL, V16, P631, DOI 10.2147/OPTH.S289359
   Lotfy A, 2023, STEM CELL RES THER, V14, DOI 10.1186/s13287-023-03287-7
   Lucas RM, 2019, PHOTOCH PHOTOBIO SCI, V18, P641, DOI 10.1039/c8pp90060d
   Lucas RM, 2016, PHOTOCH PHOTOBIO SCI, V15, P10, DOI 10.1039/c5pp00419e
   Ma SS, 2022, FRONT BIOENG BIOTECH, V10, DOI 10.3389/fbioe.2022.879192
   Mansoor H, 2019, INT J MOL SCI, V20, DOI 10.3390/ijms20122853
   Maruyama K, 2005, J CLIN INVEST, V115, P2363, DOI 10.1172/JCI23874
   Mathews PM, 2018, CORNEA, V37, P1198, DOI 10.1097/ICO.0000000000001666
   Matthaei M, 2017, TRANSPLANTATION, V101, P1387, DOI 10.1097/TP.0000000000001281
   MAURICE DM, 1957, J PHYSIOL-LONDON, V136, P263, DOI 10.1113/jphysiol.1957.sp005758
   McKay TB, 2019, BIOENGINEERING-BASEL, V6, DOI 10.3390/bioengineering6040110
   Meek KM, 1999, J REFRACT SURG, V15, P695
   Mikula E, 2018, EXP EYE RES, V175, P14, DOI 10.1016/j.exer.2018.05.019
   Miller FD, 2012, CELL STEM CELL, V10, P650, DOI 10.1016/j.stem.2012.05.004
   Mohan RR, 2022, PROG RETIN EYE RES, V91, DOI 10.1016/j.preteyeres.2022.101090
   Mohan RR, 2016, EXP EYE RES, V146, P145, DOI 10.1016/j.exer.2015.12.003
   Morishige N, 2011, INVEST OPHTH VIS SCI, V52, P911, DOI 10.1167/iovs.10-5657
   Mort RL, 2011, PLOS ONE, V6, DOI 10.1371/journal.pone.0028895
   Nasser W, 2018, CELL REP, V22, P323, DOI 10.1016/j.celrep.2017.12.040
   Navas A, 2018, STEM CELL TRANSL MED, V7, P906, DOI 10.1002/sctm.18-0042
   Naylor RW, 2016, PLOS ONE, V11, DOI 10.1371/journal.pone.0165464
   Nikfarjam S, 2020, J TRANSL MED, V18, DOI 10.1186/s12967-020-02622-3
   Norton JD, 2000, J CELL SCI, V113, P3897
   Notara M, 2013, AGE, V35, P289, DOI 10.1007/s11357-011-9359-5
   O'Callaghan AR, 2011, STEM CELLS, V29, P1923, DOI 10.1002/stem.756
   Oh S, 2022, KOREAN CIRC J, V52, P110
   Oliva MS, 2012, INDIAN J OPHTHALMOL, V60, P423, DOI 10.4103/0301-4738.100540
   Ong HS, 2023, INT J MOL SCI, V24, DOI 10.3390/ijms24087456
   Pal-Ghosh S, 2023, EXP EYE RES, V227, DOI 10.1016/j.exer.2022.109353
   Pellegrini G, 2009, J PATHOL, V217, P217, DOI 10.1002/path.2441
   Peng CD, 2024, J CARDIOVASC TRANSL, V17, P356, DOI 10.1007/s12265-023-10438-x
   Polisetti N, 2023, CELLS-BASEL, V12, DOI 10.3390/cells12030400
   Qazi Y, 2010, BRAIN RES BULL, V81, P198, DOI 10.1016/j.brainresbull.2009.05.019
   Quantock AJ, 2003, INVEST OPHTH VIS SCI, V44, P130, DOI 10.1167/iovs.02-0544
   Ramos TL, 2016, CELL COMMUN SIGNAL, V14, DOI 10.1186/s12964-015-0124-8
   Samaeekia R, 2018, INVEST OPHTH VIS SCI, V59, P5194, DOI 10.1167/iovs.18-24803
   Selvarajah K, 2024, CURR STEM CELL RES T, V19, P292, DOI 10.2174/1574888X18666230313094121
   Shiju TM, 2023, EXP EYE RES, V235, DOI 10.1016/j.exer.2023.109631
   Shojaati G, 2019, STEM CELL TRANSL MED, V8, P1192, DOI 10.1002/sctm.18-0297
   Shortt AJ, 2008, OPHTHALMOLOGY, V115, P1989, DOI 10.1016/j.ophtha.2008.04.039
   Shortt AJ, 2007, SURV OPHTHALMOL, V52, P483, DOI 10.1016/j.survophthal.2007.06.013
   Shukla S, 2019, OCUL SURF, V17, P729, DOI 10.1016/j.jtos.2019.07.005
   Solem M, 2023, ROUTL INT STUD WOMEN, P111, DOI [10.4324/9781032275611-13, 10.3390/bioengineering10010111]
   Song Myung-Sun, 2023, Korean J Ophthalmol, V37, P236, DOI [10.3341/kjo.2023.0019, 10.3341/kjo.2023.0019]
   SOTOZONO C, 1994, EXP EYE RES, V59, P385, DOI 10.1006/exer.1994.1122
   Sridhar MS, 2018, INDIAN J OPHTHALMOL, V66, P190, DOI 10.4103/ijo.IJO_646_17
   Sriram S, 2014, EXP EYE RES, V125, P173, DOI 10.1016/j.exer.2014.06.014
   Stappenbeck TS, 2009, SCIENCE, V324, P1666, DOI 10.1126/science.1172687
   Steinmetz JD, 2021, LANCET GLOB HEALTH, V9, pE144, DOI [10.2139/ssrn.3939242, 10.1016/S2214-109X(20)30489-7, 10.1016/S2214-109X(20)30425-3]
   Stepp MA, 1996, INVEST OPHTH VIS SCI, V37, P1593
   Sunny SS, 2022, DEV BIOL, V491, P1, DOI 10.1016/j.ydbio.2022.08.006
   Swamynathan SK, 2007, MOL CELL BIOL, V27, P182, DOI 10.1128/MCB.00846-06
   Takahashi K, 2006, CELL, V126, P663, DOI 10.1016/j.cell.2006.07.024
   Tandon A, 2010, CURR MOL MED, V10, P565
   Tandon A, 2013, PLOS ONE, V8, DOI 10.1371/journal.pone.0066434
   Tang QM, 2022, BIOMATERIALS, V280, DOI 10.1016/j.biomaterials.2021.121320
   TENG CC, 1962, AM J OPHTHALMOL, V54, P969, DOI 10.1016/0002-9394(62)94336-2
   Thill M, 2007, STEM CELLS DEV, V16, P733, DOI 10.1089/scd.2006.0084
   Tidke SC, 2022, CUREUS J MED SCIENCE, V14, DOI 10.7759/cureus.30097
   Tiwari A, 2017, INVEST OPHTH VIS SCI, V58, P2785, DOI 10.1167/iovs.17-21826
   Tong L, 2006, INVEST OPHTH VIS SCI, V47, P1938, DOI 10.1167/iovs.05-1129
   Toti P, 2002, OPHTHALMOLOGY, V109, P1167, DOI 10.1016/S0161-6420(02)01042-4
   Tran TM, 2020, CORNEA, V39, P1196, DOI 10.1097/ICO.0000000000002374
   van den Bosch QCC, 2020, INVEST OPHTH VIS SCI, V61, DOI 10.1167/iovs.61.6.22
   Volatier T, 2022, BIOLOGY-BASEL, V11, DOI 10.3390/biology11020278
   Wang EY, 2023, OPHTHALMOLOGY, V130, P863, DOI 10.1016/j.ophtha.2023.03.012
   Wang JM, 2023, INT IMMUNOPHARMACOL, V125, DOI 10.1016/j.intimp.2023.111096
   Wang J, 2018, CELL TISSUE RES, V371, P531, DOI 10.1007/s00441-017-2785-7
   Wang Li-qiang, 2007, Zhonghua Yan Ke Za Zhi, V43, P251
   Wang SD, 2020, AGING-US, V12, P19546, DOI 10.18632/aging.103904
   Wang Y, 2014, NAT IMMUNOL, V15, P1009, DOI 10.1038/ni.3002
   West-Mays JA, 2006, INT J BIOCHEM CELL B, V38, P1625, DOI 10.1016/j.biocel.2006.03.010
   White TL, 2017, EXP EYE RES, V159, P40, DOI 10.1016/j.exer.2017.03.002
   Wigle JT, 1999, NAT GENET, V21, P318, DOI 10.1038/6844
   Williams AL, 2015, BIRTH DEFECTS RES C, V105, P87, DOI 10.1002/bdrc.21095
   Wilson SE, 1999, PROG RETIN EYE RES, V18, P293, DOI 10.1016/S1350-9462(98)00017-2
   Wong LL, 2016, OPHTHALMOLOGY, V123, P2028, DOI 10.1016/j.ophtha.2016.05.052
   Wong YL, 2022, CLIN OPHTHALMOL, V16, P647, DOI 10.2147/OPTH.S349582
   Wright CY, 2021, FRONT PUBLIC HEALTH, V9, DOI 10.3389/fpubh.2021.678680
   Wu J, 2014, EXP EYE RES, V120, P71, DOI 10.1016/j.exer.2014.01.005
   Wu ML, 2022, PROG RETIN EYE RES, V91, DOI 10.1016/j.preteyeres.2022.101105
   Yoshida S, 2006, STEM CELLS, V24, P2714, DOI 10.1634/stemcells.2006-0156
   Zhang KR, 2023, NATURE, V617, DOI [10.1038/s44222-023-00064-2, 10.1038/s41586-023-05911-1, 10.1109/NOMS56928.2023.10154321, 10.1080/14786419.2023.2291823]
   Zhang R, 2017, EYE, V31, P956, DOI 10.1038/eye.2016.326
   Zhou Q, 2008, NATURE, V455, P627, DOI 10.1038/nature07314
   Zhu YP, 2023, SEX MED-UK, V11, DOI 10.1093/sexmed/qfac019
   Zieske JD, 2020, ANAT REC, V303, P1727, DOI 10.1002/ar.24181
NR 152
TC 14
Z9 16
U1 2
U2 12
PU MDPI
PI BASEL
PA ST ALBAN-ANLAGE 66, CH-4052 BASEL, SWITZERLAND
EI 2073-4409
J9 CELLS-BASEL
JI Cells
PD JAN
PY 2024
VL 13
IS 2
AR 163
DI 10.3390/cells13020163
PG 17
WC Cell Biology
WE Science Citation Index Expanded (SCI-EXPANDED)
SC Cell Biology
GA FX5T0
UT WOS:001149171000001
PM 38247854
OA Green Submitted, gold
DA 2026-02-11
ER

PT J
AU Roura, S
   Monguió-Tortajada, M
   Munizaga-Larroudé, M
   Clos-Sansalvador, M
   Franquesa, M
   Rose, A
   Borràs, FE
AF Roura, Santiago
   Monguio-Tortajada, Marta
   Munizaga-Larroude, Micaela
   Clos-Sansalvador, Marta
   Franquesa, Marcella
   Rose, Anna
   Borras, Francesc E.
TI Potential of Extracellular Vesicle-Associated TSG-6 from Adipose
   Mesenchymal Stromal Cells in Traumatic Brain Injury
SO INTERNATIONAL JOURNAL OF MOLECULAR SCIENCES
LA English
DT Review
DE conditioned medium; extracellular vesicles; immunomodulation;
   mesenchymal stromal cells; traumatic brain injury; paracrine function;
   regenerative medicine; tissue repair; translational medicine; tumor
   necrosis factor-stimulated gene-6
ID SUPPRESS T-LYMPHOCYTE; REGULATORY B-CELLS; STEM-CELLS; INDOLEAMINE
   2,3-DIOXYGENASE; MYOCARDIAL-INFARCTION; FUNCTIONAL RECOVERY; DENDRITIC
   CELLS; IN-VITRO; INHIBIT; INDUCE
AB Multipotent mesenchymal stromal cells (MSC) represent a promising strategy for a variety of medical applications. Although only a limited number of MSC engraft and survive after in vivo cellular infusion, MSC have shown beneficial effects on immunomodulation and tissue repair. This indicates that the contribution of MSC exists in paracrine signaling, rather than a cell-contact effect of MSC. In this review, we focus on current knowledge about tumor necrosis factor (TNF)-stimulated gene-6 (TSG-6) and mechanisms based on extracellular vesicles (EV) that govern long-lasting immunosuppressive and regenerative activity of MSC. In this context, in particular, we discuss the very robust set of findings by Jha and colleagues, and the opportunity to potentially extend their research focus on EV isolated in concentrated conditioned media (CCM) from adipose tissue derived MSC (ASC). Particularly, the authors showed that ASC-CCM mitigated visual deficits after mild traumatic brain injury in mice. TSG-6 knockdown ASC were, then, used to generate TSG-6-depleted CCM that were not able to replicate the alleviation of abnormalities in injured animals. In light of the presented results, we envision that the infusion of much distilled ASC-CCM could enhance the alleviation of visual abnormalities. In terms of EV research, the advantages of using size-exclusion chromatography are also highlighted because of the enrichment of purer and well-defined EV preparations. Taken together, this could further delineate and boost the benefit of using MSC-based regenerative therapies in the context of forthcoming clinical research testing in diseases that disrupt immune system homeostasis.
C1 [Roura, Santiago; Monguio-Tortajada, Marta; Munizaga-Larroude, Micaela] Hlth Sci Res Inst Germans Trias & Pujol, ICREC Res Program, Can Ruti Campus, Badalona 08916, Spain.
   [Roura, Santiago] Inst Salud Carlos III, CIBERCV, Madrid 28029, Spain.
   [Munizaga-Larroude, Micaela] Univ Autonoma Barcelona UAB, Dept Med, Barcelona 08193, Spain.
   [Clos-Sansalvador, Marta; Franquesa, Marcella; Borras, Francesc E.] Hlth Sci Res Inst Germans Trias & Pujol, REMAR IVECAT Grp, Can Ruti Campus, Badalona 08916, Spain.
   [Clos-Sansalvador, Marta] Univ Autonoma Barcelona UAB, Dept Cell Biol Physiol & Immunol, Cerdanyola Del Valles 08193, Spain.
   [Franquesa, Marcella; Borras, Francesc E.] Germans Trias & Pujol Univ Hosp, Nephrol Serv, Badalona 08916, Spain.
   [Rose, Anna] Univ Autonoma Barcelona UAB, Vall dHebron Inst Recerca, Neurovasc Res Lab, Cerdanyola Del Valles 08193, Spain.
C3 Instituto de Salud Carlos III; CIBER - Centro de Investigacion Biomedica
   en Red; CIBERCV; Autonomous University of Barcelona; Hospital
   Universitari Vall d'Hebron; Autonomous University of Barcelona;
   Autonomous University of Barcelona; Hospital Universitari Vall d'Hebron;
   Vall d'Hebron Institut de Recerca (VHIR)
RP Roura, S (corresponding author), Hlth Sci Res Inst Germans Trias & Pujol, ICREC Res Program, Can Ruti Campus, Badalona 08916, Spain.; Roura, S (corresponding author), Inst Salud Carlos III, CIBERCV, Madrid 28029, Spain.; Borràs, FE (corresponding author), Hlth Sci Res Inst Germans Trias & Pujol, REMAR IVECAT Grp, Can Ruti Campus, Badalona 08916, Spain.; Borràs, FE (corresponding author), Germans Trias & Pujol Univ Hosp, Nephrol Serv, Badalona 08916, Spain.
EM sroura@igtp.cat; mmonguio@igtp.cat; mmunizaga@igtp.cat; mclos@igtp.cat;
   mfranquesa@igtp.cat; anna.rosell@vhir.org; feborras@igtp.cat
RI BORRAS, FRANCESC E/P-2287-2017; Roura, Santiago/B-2623-2013;
   Monguió-Tortajada, Marta/Y-7446-2019; Franquesa, Marcella/A-7231-2017
OI BORRAS, FRANCESC E/0000-0003-4038-1912; Roura,
   Santiago/0000-0003-4063-9661; Rosell Novel, Anna/0000-0003-1082-3599;
   Clos Sansalvador, Marta/0000-0001-8522-7818; Monguió-Tortajada,
   Marta/0000-0003-2125-0810; Franquesa, Marcella/0000-0002-1287-8908
FU Fundacio La Marato de TV3 [201516-10, 201502-30]; Generalitat de
   Catalunya [SLT002/16/00234, 2017-SGR-301, 2017-SGR-483, 2017-SGR-1427];
   "La Caixa" Banking Foundation; Societat Catalana de Cardiologia; Spanish
   Ministry of Economy and Competitiveness-MINECO [SAF2017-84324-C2-1-R,
   PID2019-110137RB-I00]; Instituto de Salud Carlos III [PI17/00335,
   PI17/01487, PIC18/00014, PI18/00256]; ISCIII-REDinREN (Feder Funds)
   [RD16/0009]; Red de Terapia Celular-TerCel project, as part of the Plan
   Nacional de I+D+I [RD16/00111/0006]; CIBER Cardiovascular project, as
   part of the Plan Nacional de I+D+I [CB16/11/00403]; ISCIII-Subdireccion
   General de Evaluacion y el Fondo Europeo de Desarrollo Regional (FEDER);
   Call for Expression of Interest (EoI) for Collaborative Projects on
   Regenerative Medicine 2019 of Centre for Regenerative Medicine of
   Barcelona (CMR[B]); Health Department of the Catalan Government
   (Generalitat de Catalunya); ISCIII [MS19/00018]; ERDF/ESF, "Investing in
   your future"
FX This work was supported in part by Fundacio La Marato de TV3 (201516-10,
   201502-30); the PERIS (SLT002/16/00234) and SGR programmes
   (2017-SGR-301, 2017-SGR-483, and 2017-SGR-1427) from the Generalitat de
   Catalunya, "La Caixa" Banking Foundation, Societat Catalana de
   Cardiologia; grants from the Spanish Ministry of Economy and
   Competitiveness-MINECO (SAF2017-84324-C2-1-R and PID2019-110137RB-I00),
   Instituto de Salud Carlos III (PI17/00335, PI17/01487, PIC18/00014, and
   PI18/00256), ISCIII-REDinREN (RD16/0009 Feder Funds), Red de Terapia
   Celular-TerCel (RD16/00111/0006), CIBER Cardiovascular (CB16/11/00403)
   projects, as part of the Plan Nacional de I+D+I, and co-funded by
   ISCIII-Subdireccion General de Evaluacion y el Fondo Europeo de
   Desarrollo Regional (FEDER), and by the Call for Expression of Interest
   (EoI) for Collaborative Projects on Regenerative Medicine 2019 of Centre
   for Regenerative Medicine of Barcelona (CMR[B]). F.E.B. is a researcher
   from Fundacio Institut de Recerca en Ciencies de la Salut Germans Trias
   i Pujol, supported by the Health Department of the Catalan Government
   (Generalitat de Catalunya). M.F. is supported by ISCIII (MS19/00018),
   co-funded by ERDF/ESF, "Investing in your future".
CR Aggarwal S, 2005, BLOOD, V105, P1815, DOI 10.1182/blood-2004-04-1559
   Airas L, 1997, J CELL BIOL, V136, P421, DOI 10.1083/jcb.136.2.421
   Akiyama K, 2012, CELL STEM CELL, V10, P544, DOI 10.1016/j.stem.2012.03.007
   Algattas H, 2014, INT J MOL SCI, V15, P309, DOI 10.3390/ijms15010309
   Amarnath S, 2015, STEM CELLS, V33, P1200, DOI 10.1002/stem.1934
   An JH, 2020, PLOS ONE, V15, DOI 10.1371/journal.pone.0220756
   Antonioli L, 2013, TRENDS MOL MED, V19, P355, DOI 10.1016/j.molmed.2013.03.005
   Augello A, 2005, EUR J IMMUNOL, V35, P1482, DOI 10.1002/eji.200425405
   Bartholomew A, 2002, EXP HEMATOL, V30, P42, DOI 10.1016/S0301-472X(01)00769-X
   Beavis PA, 2012, TRENDS IMMUNOL, V33, P231, DOI 10.1016/j.it.2012.02.009
   Ben-Mordechai T, 2013, J AM COLL CARDIOL, V62, P1890, DOI 10.1016/j.jacc.2013.07.057
   Benvenuto F, 2007, STEM CELLS, V25, P1753, DOI 10.1634/stemcells.2007-0068
   Benvenuto F, 2015, STEM CELL RES THER, V6, DOI 10.1186/s13287-015-0222-y
   Blázquez R, 2016, ACTA BIOMATER, V31, P221, DOI 10.1016/j.actbio.2015.11.057
   Bönner F, 2012, PLOS ONE, V7, DOI 10.1371/journal.pone.0034730
   Budoni M, 2013, CELL TRANSPLANT, V22, P369, DOI 10.3727/096368911X582769
   Burand AJ, 2020, FRONT IMMUNOL, V11, DOI 10.3389/fimmu.2020.00143
   Caplan H, 2019, FRONT IMMUNOL, V10, DOI 10.3389/fimmu.2019.01645
   Carreras-Planella L, 2019, FRONT IMMUNOL, V10, DOI 10.3389/fimmu.2019.01288
   Chatterjee D, 2014, BLOOD, V123, P594, DOI 10.1182/blood-2013-09-524827
   Chaubey S, 2018, STEM CELL RES THER, V9, DOI 10.1186/s13287-018-0903-4
   Chen PM, 2014, J LEUKOCYTE BIOL, V96, P295, DOI 10.1189/jlb.3A0513-242R
   Chiesa S, 2011, P NATL ACAD SCI USA, V108, P17384, DOI 10.1073/pnas.1103650108
   Chiossone L, 2016, STEM CELLS, V34, P1909, DOI 10.1002/stem.2369
   Choi H, 2011, BLOOD, V118, P330, DOI 10.1182/blood-2010-12-327353
   Chou KJ, 2020, INT J MOL SCI, V21, DOI 10.3390/ijms21124409
   Comoli P, 2008, NEPHROL DIAL TRANSPL, V23, P1196, DOI 10.1093/ndt/gfm740
   Crop MJ, 2010, STEM CELLS DEV, V19, P1843, DOI 10.1089/scd.2009.0368
   Cutler AJ, 2010, J IMMUNOL, V185, P6617, DOI 10.4049/jimmunol.1002239
   Das A, 2015, AM J PATHOL, V185, P2596, DOI 10.1016/j.ajpath.2015.06.001
   Day AJ, 2019, MATRIX BIOL, V78-79, P60, DOI 10.1016/j.matbio.2018.01.011
   Dayan V, 2011, BASIC RES CARDIOL, V106, P1299, DOI 10.1007/s00395-011-0221-9
   de Witte SFH, 2016, FRONT IMMUNOL, V6, DOI 10.3389/fimmu.2015.00648
   Deng W, 2015, CLIN IMMUNOL, V161, P209, DOI 10.1016/j.clim.2015.07.011
   Deng YA, 2016, SCI REP-UK, V6, DOI 10.1038/srep37566
   Di Nicola M, 2002, BLOOD, V99, P3838, DOI 10.1182/blood.V99.10.3838
   Di Trapani M, 2016, SCI REP-UK, V6, DOI 10.1038/srep24120
   Martin-Rufino JD, 2019, FRONT BIOENG BIOTECH, V7, DOI 10.3389/fbioe.2019.00308
   Djouad F, 2007, STEM CELLS, V25, P2025, DOI 10.1634/stemcells.2006-0548
   Dominici M, 2006, CYTOTHERAPY, V8, P315, DOI 10.1080/14653240600855905
   Dyer DP, 2014, J IMMUNOL, V192, P2177, DOI 10.4049/jimmunol.1300194
   Eggenhofer E, 2012, FRONT IMMUNOL, V3, DOI 10.3389/fimmu.2012.00297
   Engela AU, 2013, CLIN EXP IMMUNOL, V174, P449, DOI 10.1111/cei.12199
   Engela AU, 2013, CLIN EXP IMMUNOL, V173, P343, DOI 10.1111/cei.12120
   English K, 2008, IMMUNOL LETT, V115, P50, DOI 10.1016/j.imlet.2007.10.002
   English K, 2007, IMMUNOL LETT, V110, P91, DOI 10.1016/j.imlet.2007.04.001
   Fallarino I, 2002, CELL DEATH DIFFER, V9, P1069, DOI 10.1038/sj.cdd.4401073
   Fischer UM, 2009, STEM CELLS DEV, V18, P683, DOI 10.1089/scd.2008.0253
   Fisher DT, 2014, SEMIN IMMUNOL, V26, P38, DOI 10.1016/j.smim.2014.01.008
   François M, 2012, MOL THER, V20, P187, DOI 10.1038/mt.2011.189
   Franquesa M, 2015, STEM CELLS, V33, P880, DOI 10.1002/stem.1881
   Galipeau J, 2018, CELL STEM CELL, V22, P824, DOI 10.1016/j.stem.2018.05.004
   Gálvez-Montón C, 2017, STEM CELL TRANSL MED, V6, P647, DOI 10.5966/sctm.2016-0063
   Gámez-Valero A, 2016, SCI REP-UK, V6, DOI 10.1038/srep33641
   Gézsi A, 2019, EXP MOL MED, V51, DOI 10.1038/s12276-019-0226-2
   Ghannam S, 2010, J IMMUNOL, V185, P302, DOI 10.4049/jimmunol.0902007
   Groh ME, 2005, EXP HEMATOL, V33, P928, DOI 10.1016/j.exphem.2005.05.002
   Guo YW, 2013, NEUROIMMUNOMODULAT, V20, P294, DOI 10.1159/000351450
   Haskó G, 2013, FRONT IMMUNOL, V4, DOI 10.3389/fimmu.2013.00085
   Jha KA, 2019, STEM CELL RES THER, V10, DOI 10.1186/s13287-019-1436-1
   Jha KA, 2018, INT J MOL SCI, V19, DOI 10.3390/ijms19072016
   Jiang DS, 2016, STEM CELLS, V34, P2393, DOI 10.1002/stem.2417
   Kato T, 2014, TRANSPLANTATION, V98, P277, DOI 10.1097/TP.0000000000000230
   Katsuda T, 2015, STEM CELL RES THER, V6, DOI 10.1186/s13287-015-0214-y
   Kerkela E, 2016, STEM CELLS, V34, P781, DOI 10.1002/stem.2280
   Krämer-Albers EM, 2017, MOL THER, V25, P1264, DOI 10.1016/j.ymthe.2017.05.001
   Krampera M, 2006, CURR OPIN PHARMACOL, V6, P435, DOI 10.1016/j.coph.2006.02.008
   Le Blanc K, 2012, NAT REV IMMUNOL, V12, P383, DOI 10.1038/nri3209
   Lee HJ, 2015, J IMMUNOL, V194, P3634, DOI 10.4049/jimmunol.1402139
   Lee RH, 2014, P NATL ACAD SCI USA, V111, P16766, DOI 10.1073/pnas.1416121111
   Lee RH, 2009, CELL STEM CELL, V5, P54, DOI 10.1016/j.stem.2009.05.003
   Li H, 2008, STEM CELLS, V26, P2531, DOI 10.1634/stemcells.2008-0146
   Lim JH, 2010, J IMMUNOL, V185, P4022, DOI 10.4049/jimmunol.0902723
   Lin YH, 2020, INT J MOL SCI, V21, DOI 10.3390/ijms21134770
   Liu LY, 2016, SCI REP-UK, V6, DOI 10.1038/srep30121
   Liu XH, 2015, BIOMED RES INT, V2015, DOI 10.1155/2015/317801
   Liu Y, 2019, BRAIN RES, V1724, DOI 10.1016/j.brainres.2019.146422
   Lozano D, 2015, NEUROPSYCH DIS TREAT, V11, P97, DOI 10.2147/NDT.S65815
   Lu WB, 2015, THERANOSTICS, V5, P1068, DOI 10.7150/thno.11517
   Luk F, 2017, FRONT IMMUNOL, V8, DOI 10.3389/fimmu.2017.01042
   Luu NT, 2013, STEM CELLS, V31, P2690, DOI 10.1002/stem.1511
   Luz-Crawford P, 2016, STEM CELLS, V34, P483, DOI 10.1002/stem.2254
   Luz-Crawford P, 2013, STEM CELL RES THER, V4, DOI 10.1186/scrt216
   Luz-Crawford P, 2012, PLOS ONE, V7, DOI 10.1371/journal.pone.0045272
   Ma HJ, 2018, EBIOMEDICINE, V32, P21, DOI 10.1016/j.ebiom.2018.05.034
   Maksimow M, 2014, CRIT CARE MED, V42, P2556, DOI 10.1097/CCM.0000000000000550
   Meisel R, 2004, BLOOD, V103, P4619, DOI 10.1182/blood-2003-11-3909
   Melief SM, 2013, STEM CELLS, V31, P1980, DOI 10.1002/stem.1432
   Melief SM, 2013, HAEMATOLOGICA, V98, P888, DOI 10.3324/haematol.2012.078055
   Menon DK, 2010, ARCH PHYS MED REHAB, V91, P1637, DOI 10.1016/j.apmr.2010.05.017
   Milner CM, 2003, J CELL SCI, V116, P1863, DOI 10.1242/jcs.00407
   Mol EA, 2017, NANOMED-NANOTECHNOL, V13, P2061, DOI 10.1016/j.nano.2017.03.011
   Moll G, 2011, PLOS ONE, V6, DOI 10.1371/journal.pone.0021703
   Monguió-Tortajada M, 2019, CELL MOL LIFE SCI, V76, P2369, DOI 10.1007/s00018-019-03071-y
   Monguió-Tortajada M, 2017, FRONT IMMUNOL, V8, DOI 10.3389/fimmu.2017.01577
   Monguió-Tortajada M, 2017, THERANOSTICS, V7, P270, DOI 10.7150/thno.16154
   Najem D, 2018, BIOCHEM CELL BIOL, V96, P391, DOI 10.1139/bcb-2016-0160
   Nauta AJ, 2006, BLOOD, V108, P2114, DOI 10.1182/blood-2005-11-011650
   Németh K, 2009, NAT MED, V15, P42, DOI 10.1038/nm.1905
   Ng SY, 2019, FRONT CELL NEUROSCI, V13, DOI 10.3389/fncel.2019.00528
   Nizamudeen Z, 2018, BBA-MOL CELL RES, V1865, P1891, DOI 10.1016/j.bbamcr.2018.09.008
   Ohta A, 2014, FRONT IMMUNOL, V5, P1, DOI 10.3389/fimmu.2014.00304
   Park KS, 2019, STEM CELL RES THER, V10, DOI 10.1186/s13287-019-1352-4
   Patel SA, 2010, J IMMUNOL, V184, P5885, DOI 10.4049/jimmunol.0903143
   Pelagalli A, 2018, J CELL PHYSIOL, V233, P6241, DOI 10.1002/jcp.26493
   Peng Y, 2015, LEUKEMIA, V29, P636, DOI 10.1038/leu.2014.225
   Plumas J, 2005, LEUKEMIA, V19, P1597, DOI 10.1038/sj.leu.2403871
   Polinder S, 2018, FRONT NEUROL, V9, DOI 10.3389/fneur.2018.01113
   Prockop DJ, 2016, MATRIX BIOL, V51, P7, DOI 10.1016/j.matbio.2016.01.010
   Qi Y, 2014, J INVEST DERMATOL, V134, P526, DOI 10.1038/jid.2013.328
   Rafei M, 2008, BLOOD, V112, P4991, DOI 10.1182/blood-2008-07-166892
   Rasmusson I, 2007, SCAND J IMMUNOL, V65, P336, DOI 10.1111/j.1365-3083.2007.01905.x
   Regateiro FS, 2013, CLIN EXP IMMUNOL, V171, P1, DOI 10.1111/j.1365-2249.2012.04623.x
   Romano B, 2019, STEM CELLS, V37, P973, DOI 10.1002/stem.3010
   Sala E, 2015, GASTROENTEROLOGY, V149, P163, DOI 10.1053/j.gastro.2015.03.013
   Sato K, 2007, BLOOD, V109, P228, DOI 10.1182/blood-2006-02-002246
   Selmani Z, 2008, STEM CELLS, V26, P212, DOI 10.1634/stemcells.2007-0554
   Shahir M, 2020, J CELL PHYSIOL, V235, P7043, DOI 10.1002/jcp.29601
   Magaña-Guerrero FS, 2017, SCI REP-UK, V7, DOI 10.1038/s41598-017-10962-2
   Soleymaninejadian E, 2012, AM J REPROD IMMUNOL, V67, P1, DOI 10.1111/j.1600-0897.2011.01069.x
   Sotiropoulou PA, 2006, STEM CELLS, V24, P74, DOI 10.1634/stemcells.2004-0359
   Spaggiari GM, 2008, BLOOD, V111, P1327, DOI 10.1182/blood-2007-02-074997
   Spaggiari GM, 2009, BLOOD, V113, P6576, DOI 10.1182/blood-2009-02-203943
   Sun P, 2018, J CEREBR BLOOD F MET, V38, P1125, DOI 10.1177/0271678X18773871
   Sussman ES, 2018, HAND CLINIC, V158, P21, DOI 10.1016/B978-0-444-63954-7.00003-3
   TEASDALE G, 1974, LANCET, V2, P81
   Tu ZD, 2010, STEM CELLS DEV, V19, P1803, DOI 10.1089/scd.2009.0418
   Verweij FJ, 2019, DEV CELL, V48, P573, DOI 10.1016/j.devcel.2019.01.004
   Wang N, 2012, PLOS ONE, V7, DOI 10.1371/journal.pone.0043768
   Williams AM, 2020, J TRAUMA ACUTE CARE, V88, P207, DOI [10.109711-A.0000000000002563, 10.1097/TA.0000000000002563]
   Xin HQ, 2017, STROKE, V48, P747, DOI 10.1161/STROKEAHA.116.015204
   Yáñez-Mó M, 2015, J EXTRACELL VESICLES, V4, DOI 10.3402/jev.v4.27066
   Yang JW, 2020, INT J MOL SCI, V21, DOI 10.3390/ijms21124389
   Yegutkin GG, 2003, FASEB J, V17, P1328, DOI 10.1096/fj.02-1136fje
   Zhang Q, 2010, NATURE, V464, P104, DOI 10.1038/nature08780
   Zhang SP, 2018, BIOMATERIALS, V156, P16, DOI 10.1016/j.biomaterials.2017.11.028
   Zhang W, 2004, STEM CELLS DEV, V13, P263, DOI 10.1089/154732804323099190
   Zhang YL, 2015, J NEUROSURG, V122, P856, DOI 10.3171/2014.11.JNS14770
   Zhang ZY, 2019, EBIOMEDICINE, V45, P341, DOI 10.1016/j.ebiom.2019.06.016
   Ziebell JM, 2010, NEUROTHERAPEUTICS, V7, P22, DOI 10.1016/j.nurt.2009.10.016
NR 140
TC 26
Z9 28
U1 1
U2 9
PU MDPI
PI BASEL
PA ST ALBAN-ANLAGE 66, CH-4052 BASEL, SWITZERLAND
EI 1422-0067
J9 INT J MOL SCI
JI Int. J. Mol. Sci.
PD SEP
PY 2020
VL 21
IS 18
AR 6761
DI 10.3390/ijms21186761
PG 21
WC Biochemistry & Molecular Biology; Chemistry, Multidisciplinary
WE Science Citation Index Expanded (SCI-EXPANDED)
SC Biochemistry & Molecular Biology; Chemistry
GA OE9CA
UT WOS:000580818300001
PM 32942629
OA Green Submitted, gold
DA 2026-02-11
ER

PT J
AU Zhu, D
   Sun, ZB
   Wei, JY
   Zhang, YL
   An, WJ
   Lin, Y
   Li, X
AF Zhu, Dan
   Sun, Zongbin
   Wei, Jiayun
   Zhang, Yulin
   An, Wenjing
   Lin, Yan
   Li, Xun
TI BMP7-Loaded Human Umbilical Cord Mesenchymal Stem Cell-Derived Small
   Extracellular Vesicles Ameliorate Liver Fibrosis by Targeting Activated
   Hepatic Stellate Cells
SO INTERNATIONAL JOURNAL OF NANOMEDICINE
LA English
DT Article
DE hucMSCs; sEVs; aHSCs; nanocarrier; BMP7
ID PROLIFERATION; APOPTOSIS; BMP-7
AB Purpose: Human umbilical cord mesenchymal stem cell (hucMSC)-derived small extracellular vesicles (sEVs) are natural nanocarriers with promising potential in treating liver fibrosis and have widespread applications in the fields of nanomedicine and regenerative medicine. However, the therapeutic efficacy of natural hucMSC-sEVs is currently limited owing to their non-specific distribution in vivo and partial removal by mononuclear macrophages following systemic delivery. Thus, the therapeutic efficacy can be improved through the development of engineered hucMSC-sEVs capable to overcome these limitations. Patients and Methods: To improve the anti-liver fibrosis efficacy of hucMSC-sEVs, we genetically engineered hucMSC-sEVs to overexpress the anti-fibrotic gene bone morphogenic protein 7 (BMP7) in parental cells. This was achieved using lentiviral transfection, following which BMP7-loaded hucMSC-sEVs were isolated through ultracentrifugation. First, the liver fibrosis was induced in C57BL/6J mice by intraperitoneal injection of 50% carbon tetrachloride (CCL4) twice a week for 8 weeks. These mice were subsequently treated with BMP7+sEVs via tail vein injection, and the anti-liver fibrosis effect of BMP7+sEVs was validated using small animal in vivo imaging, immunohistochemistry (IHC), tissue immunofluorescence, and enzyme-linked immunosorbent assay (ELISA). Finally, cell function studies were performed to confirm the in vivo results. Results: Liver imaging and liver histopathology confirmed that the engineered hucMSC-sEVs could reach the liver of mice and aggregate around activated hepatic stellate cells (aHSCs) with a significantly stronger anti-liver fibrosis effect of BMP7-loaded hucMSC-sEVs compared to those of blank or negative control-transfected hucMSC-sEVs. In vitro, BMP7-loaded hucMSC-sEVs promoted the phenotypic reversal of aHSCs and inhibited their proliferation to enhance the anti-fibrotic effects. Conclusion: These engineered BMP7-loaded hucMSC-sEVs offer a novel and promising strategy for the clinical treatment of liver fibrosis.
C1 [Zhu, Dan; Sun, Zongbin; Lin, Yan; Li, Xun] Lanzhou Univ, Clin Med Coll 1, Lanzhou, Peoples R China.
   [Wei, Jiayun; Zhang, Yulin; An, Wenjing; Li, Xun] Lanzhou Univ, Hosp 1, Gansu Prov Key Lab Biotherapy & Regenerat Med, Lanzhou, Peoples R China.
   [Li, Xun] Lanzhou Univ, Hosp 1, Gen Surg Dept, Lanzhou, Peoples R China.
   [Li, Xun] Lanzhou Univ, Hosp 1, 1st West Donggang Rd, Lanzhou 730000, Gansu, Peoples R China.
C3 Lanzhou University; Lanzhou University; Lanzhou University; Lanzhou
   University
RP Li, X (corresponding author), Lanzhou Univ, Hosp 1, 1st West Donggang Rd, Lanzhou 730000, Gansu, Peoples R China.
EM lxdr21@126.com
OI Sun, zongbin/0009-0008-5717-0090; Li, Xun/0000-0001-6862-7692
FU National Natural Science Foundation of China [82060119, 32171610];
   Natural Science Foundation of Gansu province [21JR1RA072, 20JR10FA661]
FX This work was supported by the National Natural Science Foundation of
   China (Grant No. 82060119, 32171610) and Natural Science Foundation of
   Gansu province (Grant No.21JR1RA072, 20JR10FA661) .
CR Al-Azab M, 2022, CELL MOL BIOL LETT, V27, DOI 10.1186/s11658-022-00366-0
   Arroyo N, 2021, JCI INSIGHT, V6, DOI 10.1172/jci.insight.150059
   Bataller R, 2005, J CLIN INVEST, V115, P209, DOI 10.1172/JCI200524282
   Bruck R, 2004, LIVER INT, V24, P169, DOI 10.1111/j.1478-3231.2004.00900.x
   Cecchin R, 2023, MOL THER, V31, P1225, DOI 10.1016/j.ymthe.2023.01.021
   Ceccotti E, 2023, PHARMACEUTICS, V15, DOI 10.3390/pharmaceutics15061715
   Chen LT, 2019, PARASITE VECTOR, V12, DOI 10.1186/s13071-019-3539-z
   Cheng WZ, 2022, STEM CELL RES THER, V13, DOI 10.1186/s13287-022-03181-8
   Dat NQ, 2021, HEPATOLOGY, V73, P2527, DOI 10.1002/hep.31752
   Du ZY, 2021, J CELL MOL MED, V25, P701, DOI 10.1111/jcmm.16119
   El Agha E, 2017, CELL STEM CELL, V21, P166, DOI 10.1016/j.stem.2017.07.011
   Fu XR, 2019, CELLS-BASEL, V8, DOI 10.3390/cells8080784
   Fuloria S, 2021, BIOLOGY-BASEL, V10, DOI 10.3390/biology10030172
   Ghafouri-Fard S, 2021, FRONT CELL DEV BIOL, V9, DOI 10.3389/fcell.2021.653296
   Hassanzadeh A, 2021, STEM CELL RES THER, V12, DOI 10.1186/s13287-021-02378-7
   Herrmann IK, 2021, NAT NANOTECHNOL, V16, P748, DOI 10.1038/s41565-021-00931-2
   Hu CX, 2020, STEM CELL RES THER, V11, DOI 10.1186/s13287-020-01895-1
   Hwang NS, 2009, WIRES SYST BIOL MED, V1, P97, DOI 10.1002/wsbm.26
   Ji FH, 2019, J CELL BIOCHEM, V120, P4573, DOI 10.1002/jcb.27746
   Kardashian A, 2023, HEPATOLOGY, V77, P1382, DOI 10.1002/hep.32743
   Kendall TJ, 2009, HEPATOLOGY, V49, P901, DOI 10.1002/hep.22701
   Kim J, 2020, MOL THER, V29, P1471, DOI 10.1016/j.ymthe.2020.12.025
   Kisseleva T, 2021, NAT REV GASTRO HEPAT, V18, P151, DOI 10.1038/s41575-020-00372-7
   Li R, 2020, APOPTOSIS, V25, P105, DOI 10.1007/s10495-019-01583-3
   Li TT, 2022, STEM CELL TRANSL MED, V11, P900, DOI 10.1093/stcltm/szac053
   Lin Y, 2022, J NANOBIOTECHNOL, V20, DOI 10.1186/s12951-022-01636-x
   Liu JF, 2019, BRIT J PHARMACOL, V176, P4666, DOI 10.1111/bph.14831
   Liu PY, 2022, STEM CELL RES THER, V13, DOI 10.1186/s13287-022-03041-5
   Lou GH, 2017, EXP MOL MED, V49, DOI 10.1038/emm.2017.63
   Lu XF, 2023, INT J NANOMED, V18, P2873, DOI 10.2147/IJN.S404925
   Meng DX, 2018, BIOMED PHARMACOTHER, V108, P1617, DOI 10.1016/j.biopha.2018.10.005
   Mushahary D, 2018, CYTOM PART A, V93A, P19, DOI 10.1002/cyto.a.23242
   Parola M, 2019, MOL ASPECTS MED, V65, P37, DOI 10.1016/j.mam.2018.09.002
   Psaraki A, 2022, HEPATOLOGY, V75, P1590, DOI 10.1002/hep.32129
   Puche JE, 2013, COMPR PHYSIOL, V3, P1473, DOI [10.1002/j.2040-4603.2013.tb00529.x, 10.1002/cphy.c120035]
   Schuppan D, 2018, MATRIX BIOL, V68-69, P435, DOI 10.1016/j.matbio.2018.04.006
   Trivedi P, 2021, CELL METAB, V33, P242, DOI 10.1016/j.cmet.2020.10.026
   Trounson A, 2015, CELL STEM CELL, V17, P11, DOI 10.1016/j.stem.2015.06.007
   Tsuchiya A, 2019, INFLAMM REGEN, V39, DOI 10.1186/s41232-019-0107-z
   Varderidou-Minasian S, 2020, THERANOSTICS, V10, P5979, DOI 10.7150/thno.40122
   Visan KS, 2022, J EXTRACELL VESICLES, V11, DOI 10.1002/jev2.12266
   Wang L, 2017, BIOCHEM CELL BIOL, V95, P628, DOI 10.1139/bcb-2017-0127
   Wang SS, 2021, HEPATOLOGY, V74, P1578, DOI 10.1002/hep.31848
   Wang X, 2018, J AM HEART ASSOC, V7, DOI 10.1161/JAHA.118.008737
   Weiskirchen R, 2009, FRONT BIOSCI, V14, P4992, DOI 10.2741/3583
   Yang X, 2020, CELL BIOSCI, V10, DOI 10.1186/s13578-020-00480-6
   Yao HP, 2019, FASEB J, V33, P3212, DOI 10.1096/fj.201800858RR
   Yao YQ, 2021, STEM CELL RES THER, V12, DOI 10.1186/s13287-021-02358-x
   You DG, 2021, J CONTROL RELEASE, V336, P285, DOI 10.1016/j.jconrel.2021.06.031
   Zeisberg M, 2003, NAT MED, V9, P964, DOI 10.1038/nm888
   Zhang MF, 2021, MECH AGEING DEV, V199, DOI 10.1016/j.mad.2021.111572
   Zhang WS, 2022, METABOLISM, V135, DOI 10.1016/j.metabol.2022.155271
   Zou GL, 2019, WORLD J GASTROENTERO, V25, P4222, DOI 10.3748/wjg.v25.i30.4222
NR 53
TC 10
Z9 10
U1 5
U2 20
PU DOVE MEDICAL PRESS LTD
PI ALBANY
PA PO BOX 300-008, ALBANY, AUCKLAND 0752, NEW ZEALAND
SN 1178-2013
J9 INT J NANOMED
JI Int. J. Nanomed.
PY 2024
VL 19
BP 3475
EP 3495
DI 10.2147/IJN.S450284
PG 21
WC Nanoscience & Nanotechnology; Pharmacology & Pharmacy
WE Science Citation Index Expanded (SCI-EXPANDED)
SC Science & Technology - Other Topics; Pharmacology & Pharmacy
GA NZ7L7
UT WOS:001204340400001
PM 38623080
OA Green Submitted, gold
DA 2026-02-11
ER

PT J
AU Kaur, S
   Abu-Shahba, AG
   Paananen, RO
   Hongisto, H
   Hiidenmaa, H
   Skottman, H
   Seppänen-Kaijansinkko, R
   Mannerström, B
AF Kaur, Sippy
   Abu-Shahba, Ahmed G.
   Paananen, Riku O.
   Hongisto, Heidi
   Hiidenmaa, Hanna
   Skottman, Heli
   Seppanen-Kaijansinkko, Riitta
   Mannerstrom, Bettina
TI Small non-coding RNA landscape of extracellular vesicles from human stem
   cells
SO SCIENTIFIC REPORTS
LA English
DT Article
ID REGULATES OSTEOGENIC DIFFERENTIATION; MESENCHYMAL STROMAL CELLS;
   BONE-MARROW; GENE-EXPRESSION; MICRORNAS; REVEALS; MIRNA; DISCOVERY;
   MIR-302; TARGETS
AB Extracellular vesicles (EVs) are reported to be involved in stem cell maintenance, self-renewal, and differentiation. Due to their bioactive cargoes influencing cell fate and function, interest in EVs in regenerative medicine has rapidly increased. EV-derived small non-coding RNA mimic the functions of the parent stem cells, regulating the maintenance and differentiation of stem cells, controlling the intercellular regulation of gene expression, and eventually affecting the cell fate. In this study, we used RNA sequencing to provide a comprehensive overview of the expression profiles of small non-coding transcripts carried by the EVs derived from human adipose tissue stromal/stem cells (AT-MSCs) and human pluripotent stem cells (hPSCs), both human embryonic stem cells (hESCs) and human induced pluripotent stem cells (hiPSC). Both hPSCs and AT-MSCs were characterized and their EVs were extracted using standard protocols. Small non-coding RNA sequencing from EVs showed that hPSCs and AT-MSCs showed distinct profiles, unique for each stem cell source. Interestingly, in hPSCs, most abundant miRNAs were from specific miRNA families regulating pluripotency, reprogramming and differentiation (miR-17-92, mir-200, miR-302/367, miR-371/373, CM19 microRNA cluster). For the AT-MSCs, the highly expressed miRNAs were found to be regulating osteogenesis (let-7/98, miR-10/100, miR-125, miR-196, miR-199, miR-615-3p, mir-22-3p, mir-24-3p, mir-27a-3p, mir-193b-5p, mir-195-3p). Additionally, abundant small nuclear and nucleolar RNA were detected in hPSCs, whereas Y- and tRNA were found in AT-MSCs. Identification of EV-miRNA and non-coding RNA signatures released by these stem cells will provide clues towards understanding their role in intracellular communication, and well as their roles in maintaining the stem cell niche.
C1 [Kaur, Sippy; Abu-Shahba, Ahmed G.; Hiidenmaa, Hanna; Seppanen-Kaijansinkko, Riitta; Mannerstrom, Bettina] Univ Helsinki, Dept Oral & Maxillofacial Dis, Helsinki, Finland.
   [Kaur, Sippy; Abu-Shahba, Ahmed G.; Paananen, Riku O.; Hiidenmaa, Hanna; Seppanen-Kaijansinkko, Riitta; Mannerstrom, Bettina] Helsinki Univ Hosp, Helsinki, Finland.
   [Hongisto, Heidi; Skottman, Heli] Univ Tampere, Fac Med & Life Sci, BioMediTech, Tampere, Finland.
   [Paananen, Riku O.] Univ Helsinki, Helsinki Eye Lab, Ophthalmol, Helsinki, Finland.
   [Abu-Shahba, Ahmed G.] Tanta Univ, Dept Oral & Maxillofacial Surg, Fac Dent, Tanta, Egypt.
C3 University of Helsinki; University of Helsinki; Helsinki University
   Central Hospital; Tampere University; University of Helsinki; Egyptian
   Knowledge Bank (EKB); Tanta University
RP Mannerström, B (corresponding author), Univ Helsinki, Dept Oral & Maxillofacial Dis, Helsinki, Finland.; Mannerström, B (corresponding author), Helsinki Univ Hosp, Helsinki, Finland.
RI ; Paananen, Riku/T-1068-2019; Seppänen-Kaijansinkko,
   Riitta/AAE-1476-2021; Abu-Shahba, Ahmed/AAD-7767-2021; Mannerström,
   Bettina/AAL-4214-2020
OI Hongisto, Heidi/0000-0002-2416-5673; Paananen, Riku/0000-0002-2703-6359;
   Seppänen-Kaijansinkko, Riitta/0000-0001-5348-7121; Abu-Shahba,
   Ahmed/0000-0003-2298-9828; Mannerström, Bettina/0000-0001-9316-5581;
   Skottman, Heli/0000-0002-4127-8792
FU University of Helsinki [WBS490302, WBS73714112]; Helsinki University
   Hospital State [Y1014SUL05, TYH2016130]; Paulo foundation; Finnish
   Dental Society Apollonia; Business Finland grant [CraMaxS 5773/31/16];
   Selma and Maja-Lisa Selander foundation; Egyptian Ministry of Higher
   Education (MoHE); Jenny and Antti Wihuri Foundation; Biomedicum Helsinki
   Foundation; Nissi Foundation; Academy of Finland [297886]; Academy of
   Finland (AKA) [297886] Funding Source: Academy of Finland (AKA)
FX Professor Katriina Aalto-Setala from University of Tampere is cordially
   thanked for providing the hiPSC line used in the study. The authors
   thank Flow Cytometry Core Facility, EV Core Facility and Electron
   Microscopy Unit of the Institute of Biotechnology (all University of
   Helsinki) as well as Tampere Imaging Facility (TIF) for providing
   equipment for fluorescence imaging and Finnish Microarray and Sequencing
   Centre (FMSC), Turku Centre for Biotechnology for the karyotyping.
   Biomedical laboratory technicians Heidi Husu, Outi Melin, Hanna
   Pekkanen, and Emma Vikstedt are thanked for excellent technical
   assistance, and DDS Roman Kornilov for scientific support. This research
   was supported by University of Helsinki project funding (WBS490302,
   WBS73714112), Helsinki University Hospital State funding for
   university-level health research (Y1014SUL05, TYH2016130), Paulo
   foundation, the Finnish Dental Society Apollonia, Business Finland grant
   (CraMaxS 5773/31/16), Selma and Maja-Lisa Selander foundation, Egyptian
   Ministry of Higher Education (MoHE), Jenny and Antti Wihuri Foundation,
   Biomedicum Helsinki Foundation and Nissi Foundation and Academy of
   Finland (297886).
CR Almeida MI, 2016, ONCOTARGET, V7, P7, DOI 10.18632/oncotarget.6589
   Ameres SL, 2013, NAT REV MOL CELL BIO, V14, P475, DOI 10.1038/nrm3611
   Anderson P, 2014, FEBS LETT, V588, P4297, DOI 10.1016/j.febslet.2014.09.001
   Anokye-Danso F, 2011, CELL STEM CELL, V8, P376, DOI 10.1016/j.stem.2011.03.001
   Baglio SR, 2015, STEM CELL RES THER, V6, DOI 10.1186/s13287-015-0116-z
   Balzano F, 2018, MOLECULES, V23, DOI 10.3390/molecules23020282
   Bar M, 2008, STEM CELLS, V26, P2496, DOI 10.1634/stemcells.2008-0356
   BENJAMINI Y, 1995, J ROY STAT SOC B, V57, P289, DOI 10.1111/j.2517-6161.1995.tb02031.x
   Berardocco M, 2017, ONCOTARGET, V8, P82920, DOI 10.18632/oncotarget.20503
   Billing AM, 2016, SCI REP-UK, V6, DOI 10.1038/srep21507
   Buschmann D, 2018, J EXTRACELL VESICLES, V7, DOI 10.1080/20013078.2018.1481321
   Camussi G, 2013, BIOCHEM SOC T, V41, P283, DOI 10.1042/BST20120192
   Card DAG, 2008, MOL CELL BIOL, V28, P6426, DOI 10.1128/MCB.00359-08
   Chakrabortty SK, 2015, RNA, V21, P1966, DOI 10.1261/rna.053629.115
   Chen X, 2015, BIOMATERIALS, V53, P239, DOI 10.1016/j.biomaterials.2015.02.071
   Clark EA, 2014, STEM CELLS, V32, P1074, DOI 10.1002/stem.1623
   Cloonan N, 2011, GENOME BIOL, V12, DOI 10.1186/gb-2011-12-12-r126
   De Luca L, 2016, ONCOTARGET, V7, P6676, DOI 10.18632/oncotarget.6791
   Dominici M, 2006, CYTOTHERAPY, V8, P315, DOI 10.1080/14653240600855905
   Fatima F., 2017, NONCODING RNA, V23
   Fatima F, 2017, FRONT GENET, V8, DOI 10.3389/fgene.2017.00161
   Ferguson SW, 2018, SCI REP-UK, V8, DOI 10.1038/s41598-018-19581-x
   Fiskaa T, 2016, PLOS ONE, V11, DOI 10.1371/journal.pone.0161824
   Foshay KM, 2009, DEV BIOL, V326, P431, DOI 10.1016/j.ydbio.2008.11.016
   Gebraad A, 2018, FEBS J, V285, P2337, DOI 10.1111/febs.14485
   Gimble JM, 2007, CIRC RES, V100, P1249, DOI 10.1161/01.RES.0000265074.83288.09
   Hassan MQ, 2010, P NATL ACAD SCI USA, V107, P19879, DOI 10.1073/pnas.1007698107
   Helwa I, 2017, PLOS ONE, V12, DOI 10.1371/journal.pone.0170628
   Hinton A, 2014, STEM CELLS, V32, P2360, DOI 10.1002/stem.1739
   Hongisto H, 2017, STEM CELL RES THER, V8, DOI 10.1186/s13287-017-0738-4
   Hou CH, 2015, FEBS LETT, V589, P1040, DOI 10.1016/j.febslet.2015.02.017
   Huang S, 2012, STEM CELLS DEV, V21, P2531, DOI 10.1089/scd.2012.0014
   Jorjani H, 2016, NUCLEIC ACIDS RES, V44, P5068, DOI 10.1093/nar/gkw386
   Judson RL, 2009, NAT BIOTECHNOL, V27, P459, DOI 10.1038/nbt.1535
   Kapinas K, 2011, ARTHRITIS RES THER, V13, DOI 10.1186/ar3325
   Katsman D, 2012, PLOS ONE, V7, DOI 10.1371/journal.pone.0050417
   Kim YJ, 2009, J BONE MINER RES, V24, P816, DOI 10.1359/JBMR.081230
   Köhn M, 2015, GENE DEV, V29, P1998, DOI 10.1101/gad.266486.115
   Kornilov R, 2018, J EXTRACELL VESICLES, V7, DOI 10.1080/20013078.2017.1422674
   Kyllönen L, 2013, GROWTH FACTORS, V31, P141, DOI 10.3109/08977194.2013.817404
   Laine SK, 2012, J CELL BIOCHEM, V113, P2687, DOI 10.1002/jcb.24144
   Langmead B, 2012, NAT METHODS, V9, P357, DOI [10.1038/NMETH.1923, 10.1038/nmeth.1923]
   Laurent LC, 2008, STEM CELLS, V26, P1506, DOI 10.1634/stemcells.2007-1081
   Lee LW, 2010, RNA, V16, P2170, DOI 10.1261/rna.2225110
   Li P, 2017, THERANOSTICS, V7, P789, DOI 10.7150/thno.18133
   Li SC, 2012, BMC GENOMICS, V13, DOI 10.1186/1471-2164-13-S1-S13
   Liang Y, 2007, BMC GENOMICS, V8, DOI 10.1186/1471-2164-8-166
   Lindroos B, 2010, TISSUE ENG PT A, V16, P2281, DOI [10.1089/ten.tea.2009.0621, 10.1089/ten.TEA.2009.0621]
   Lipchina I, 2011, GENE DEV, V25, P2173, DOI 10.1101/gad.17221311
   Lunavat TR, 2015, RNA BIOL, V12, P810, DOI 10.1080/15476286.2015.1056975
   Maas SLN, 2015, J CONTROL RELEASE, V200, P87, DOI 10.1016/j.jconrel.2014.12.041
   Mateescu B, 2017, J EXTRACELL VESICLES, V6, DOI 10.1080/20013078.2017.1286095
   Mens M. M. J., 2018, STEM CELL REV
   Mizuno Y, 2008, BIOCHEM BIOPH RES CO, V368, P267, DOI 10.1016/j.bbrc.2008.01.073
   Morin RD, 2008, GENOME RES, V18, P610, DOI 10.1101/gr.7179508
   Nawaz Muhammad, 2017, Stem Cell Investig, V4, P83, DOI [10.21037/sci.2017.10.04, 10.21037/sci.2017.10.04]
   Nawaz M, 2016, STEM CELLS INT, V2016, DOI 10.1155/2016/1073140
   Neilsen CT, 2012, TRENDS GENET, V28, P544, DOI 10.1016/j.tig.2012.07.005
   Nolte-'t Hoen ENM, 2012, NUCLEIC ACIDS RES, V40, P9272, DOI 10.1093/nar/gks658
   Tosar JP, 2015, NUCLEIC ACIDS RES, V43, P5601, DOI 10.1093/nar/gkv432
   Papaioannou G, 2014, CELL MOL LIFE SCI, V71, P4747, DOI 10.1007/s00018-014-1700-6
   Patrikoski M, 2013, STEM CELL RES THER, V4, DOI 10.1186/scrt175
   Peltoniemi HH, 2013, J PLAST RECONSTR AES, V66, P1494, DOI 10.1016/j.bjps.2013.06.002
   Peng Y, 2003, J CELL BIOCHEM, V90, P1149, DOI 10.1002/jcb.10744
   Peter ME, 2009, CELL CYCLE, V8, P843, DOI 10.4161/cc.8.6.7907
   Nguyen PNN, 2017, J BIOMED SCI, V24, DOI 10.1186/s12929-017-0326-z
   Puhka M, 2017, EUR J PHARM SCI, V98, P30, DOI 10.1016/j.ejps.2016.10.021
   Qi JL, 2009, CELL CYCLE, V8, P3729, DOI 10.4161/cc.8.22.10033
   Qin YH, 2016, SCI REP-UK, V6, DOI 10.1038/srep21961
   Ratajczak J, 2006, LEUKEMIA, V20, P847, DOI 10.1038/sj.leu.2404132
   Riazifar M, 2017, ANNU REV PHARMACOL, V57, P125, DOI 10.1146/annurev-pharmtox-061616-030146
   Robinson MD, 2010, BIOINFORMATICS, V26, P139, DOI 10.1093/bioinformatics/btp616
   Ronchetti D, 2013, BMC MED GENOMICS, V6, DOI 10.1186/1755-8794-6-27
   Saeed K, 2017, EUR UROL, V71, P319, DOI 10.1016/j.eururo.2016.04.019
   Santos A. R.Jr, 2014, MECH CELL REGENERATI
   Schoolmeesters A, 2009, PLOS ONE, V4, DOI 10.1371/journal.pone.0005605
   Shao LB, 2017, BIOMED RES INT, V2017, DOI 10.1155/2017/4150705
   Sidney LE, 2014, STEM CELLS, V32, P1380, DOI 10.1002/stem.1661
   Siti Razila A. R., 2013, PLOS ONE, V8
   Skottman H, 2010, IN VITRO CELL DEV-AN, V46, P206, DOI 10.1007/s11626-010-9286-2
   Sork H, 2018, SCI REP-UK, V8, DOI 10.1038/s41598-018-28485-9
   Subramanyam D, 2011, NAT BIOTECHNOL, V29, P443, DOI 10.1038/nbt.1862
   Tan GC, 2014, NUCLEIC ACIDS RES, V42, P9424, DOI 10.1093/nar/gku656
   Telonis AG, 2015, NUCLEIC ACIDS RES, V43, P9158, DOI 10.1093/nar/gkv922
   Van Deun J, 2017, NAT METHODS, V14, P228, DOI 10.1038/nmeth.4185
   VIRANTKLUN I, 2016, STEM CELLS INT, DOI DOI 10.1155/2016/3984937
   Wang HQ, 2017, CELL PHYSIOL BIOCHEM, V41, P530, DOI 10.1159/000457013
   Wang Y, 2008, NAT GENET, V40, P1478, DOI 10.1038/ng.250
   Wei JF, 2014, STEM CELLS DEV, V23, P1452, DOI 10.1089/scd.2013.0600
   Wei ZR, 2017, NAT COMMUN, V8, DOI 10.1038/s41467-017-00848-2
   Wei ZY, 2016, SCI REP-UK, V6, DOI 10.1038/srep31175
   Wilson KD, 2009, STEM CELLS DEV, V18, P749, DOI 10.1089/scd.2008.0247
   Xu JF, 2014, PLOS ONE, V9, DOI 10.1371/journal.pone.0114627
   Yin JC, 2017, CELL BIOL INT, V41, P779, DOI 10.1002/cbin.10780
   Yunjoon J, 2011, STEM CELLS, V30, P42
   Zeng Y, 2012, FEBS LETT, V586, P2375, DOI 10.1016/j.febslet.2012.05.049
   Zhang AT, 2011, J CELL SCI, V124, P2058, DOI 10.1242/jcs.086561
   Zhang GP, 2017, J CELL MOL MED, V21, P254, DOI 10.1111/jcmm.12961
   Zhang WY, 2017, STEM CELL RES THER, V8, DOI 10.1186/s13287-017-0485-6
   Zhao RB, 2016, BIOCHEM BIOPH RES CO, V477, P749, DOI 10.1016/j.bbrc.2016.06.130
NR 100
TC 45
Z9 52
U1 1
U2 12
PU NATURE PORTFOLIO
PI BERLIN
PA HEIDELBERGER PLATZ 3, BERLIN, 14197, GERMANY
SN 2045-2322
J9 SCI REP-UK
JI Sci Rep
PD OCT 19
PY 2018
VL 8
AR 15503
DI 10.1038/s41598-018-33899-6
PG 18
WC Multidisciplinary Sciences
WE Science Citation Index Expanded (SCI-EXPANDED)
SC Science & Technology - Other Topics
GA GX4MP
UT WOS:000447707900018
PM 30341351
OA Green Submitted, gold
DA 2026-02-11
ER

PT J
AU Guo, H
   Li, B
   Wu, ML
   Zhao, WM
   He, XN
   Sui, BD
   Dong, ZW
   Wang, L
   Shi, ST
   Huang, XY
   Liu, XM
   Li, ZH
   Guo, XH
   Xuan, K
   Jin, Y
AF Guo, Hao
   Li, Bei
   Wu, Meiling
   Zhao, Wanmin
   He, Xiaoning
   Sui, Bingdong
   Dong, Zhiwei
   Wang, Ling
   Shi, Songtao
   Huang, Xiaoyao
   Liu, Xuemei
   Li, Zihan
   Guo, Xiaohe
   Xuan, Kun
   Jin, Yan
TI Odontogenesis-related developmental microenvironment facilitates
   deciduous dental pulp stem cell aggregates to revitalize an avulsed
   tooth
SO BIOMATERIALS
LA English
DT Article
DE Odontogenic microenvironment; DTM; Functional tooth regeneration
ID CALCIUM HYDROXIDE; REGENERATION; TEETH; BIOLOGY; MATRIX; ORGAN;
   DIFFERENTIATION; REPLANTATION; EXOSOMES; FATE
AB Harnessing developmental processes for tissue engineering represents a promising yet challenging approach to regenerative medicine. Tooth avulsion is among the most serious traumatic dental injuries, whereas functional tooth regeneration remains uncertain. Here, we established a strategy using decellularized tooth matrix (DTM) combined with human dental pulp stem cell (hDPSC) aggregates to simulate an odontogenesis-related developmental microenvironment. The bioengineered teeth reconstructed by this strategy regenerated threedimensional pulp and periodontal tissues equipped with vasculature and innervation in a preclinical pig model after implantation into the alveolar bone. These results prompted us to enroll 15 patients with avulsed teeth after traumatic dental injuries in a pilot clinical trial. At 12 months after implantation, bioengineered teeth led to the regeneration of functional teeth, which supported continued root development, in humans. Mechanistically, exosomes derived from hDPSC aggregates mediated the tooth regeneration process by upregulating the odontogenic and angiogenic ability of hDPSCs. Our findings suggest that odontogenic microenvironment engineering by DTM and stem cell aggregates initiates functional tooth regeneration and serves as an effective treatment for tooth avulsion.
C1 [Guo, Hao; Li, Bei; Wu, Meiling; Zhao, Wanmin; He, Xiaoning; Sui, Bingdong; Dong, Zhiwei; Huang, Xiaoyao; Liu, Xuemei; Li, Zihan; Xuan, Kun; Jin, Yan] Fourth Mil Med Univ, State Key Lab Mil Stomatol, Ctr Tissue Engn, Sch Stomatol, Xian 710032, Shaanxi, Peoples R China.
   [Guo, Hao; Li, Bei; Wu, Meiling; Zhao, Wanmin; He, Xiaoning; Sui, Bingdong; Dong, Zhiwei; Huang, Xiaoyao; Liu, Xuemei; Li, Zihan; Xuan, Kun; Jin, Yan] Fourth Mil Med Univ, Natl Clin Res Ctr Oral Dis, Ctr Tissue Engn, Sch Stomatol, Xian 710032, Shaanxi, Peoples R China.
   [Guo, Hao; Li, Bei; Wu, Meiling; Zhao, Wanmin; He, Xiaoning; Sui, Bingdong; Dong, Zhiwei; Huang, Xiaoyao; Liu, Xuemei; Li, Zihan; Xuan, Kun; Jin, Yan] Fourth Mil Med Univ, Shaanxi Int Joint Res Ctr Oral Dis, Ctr Tissue Engn, Sch Stomatol, Xian 710032, Shaanxi, Peoples R China.
   [Guo, Hao; Wu, Meiling; Huang, Xiaoyao; Liu, Xuemei; Li, Zihan; Guo, Xiaohe; Xuan, Kun] Fourth Mil Med Univ, Sch Stomatol, Dept Prevent Dent, Xian 710032, Shaanxi, Peoples R China.
   [Shi, Songtao] Sun Yat Sen Univ, South China Ctr Craniofacial Stem Cell Res, Guanghua Sch Stomatol, Guangzhou, Guangdong, Peoples R China.
   [Wang, Ling] Fourth Mil Med Univ, Sch Prevent Med, Dept Hlth Stat, Xian, Peoples R China.
C3 Air Force Medical University; Air Force Medical University; Air Force
   Medical University; Air Force Medical University; Sun Yat Sen
   University; Air Force Medical University
RP Li, B; Xuan, K; Jin, Y (corresponding author), Fourth Mil Med Univ, State Key Lab Mil Stomatol, Ctr Tissue Engn, Sch Stomatol, Xian 710032, Shaanxi, Peoples R China.; Li, B; Xuan, K; Jin, Y (corresponding author), Fourth Mil Med Univ, Natl Clin Res Ctr Oral Dis, Ctr Tissue Engn, Sch Stomatol, Xian 710032, Shaanxi, Peoples R China.; Li, B; Xuan, K; Jin, Y (corresponding author), Fourth Mil Med Univ, Shaanxi Int Joint Res Ctr Oral Dis, Ctr Tissue Engn, Sch Stomatol, Xian 710032, Shaanxi, Peoples R China.
EM lbfmmu@163.com; xuankun@fmmu.edu.cn; yanjin@fmmu.edu.cn
RI guo, hao/CAG-4938-2022; Sui, Bingdong/HKN-5071-2023; JIN,
   YAN/HPC-7389-2023; Wu, Mei-Ling/E-9222-2010; Dong, Zhiwei/NES-3351-2025
OI Li, Zihan/0000-0002-4458-1535; 
FU National Key Research and Development Program of China [2017YFA0104800];
   National Natural Science Foundation of China [81930025, 81991504,
   82071075, 81870768, 81900957]; Guangzhou Science, Technology and
   Innovation Commission [201803040008]
FX Supported by the National Key Research and Development Program of China
   2017YFA0104800 (Bei Li) , grants from the National Natural Science
   Foundation of China 81930025, 81991504 (Yan Jin) , 82071075 (Kun Xuan) ,
   81870768 (Bei Li) , 81900957 (Hao Guo) , the Guangzhou Science,
   Technology and Innovation Commission 201803040008 (Bei Li) .
CR Andersson L, 2012, DENT TRAUMATOL, V28, P88, DOI 10.1111/j.1600-9657.2012.01125.x
   Andreasen J O, 1981, J Endod, V7, P349, DOI 10.1016/S0099-2399(81)80056-8
   Andreasen J O, 1970, Scand J Dent Res, V78, P329
   Avery SJ, 2017, EUR CELLS MATER, V34, P1, DOI 10.22203/eCM.v034a01
   Chappuis V, 2005, DENT TRAUMATOL, V21, P289, DOI 10.1111/j.1600-9657.2005.00330.x
   Chen G, 2015, BIOMATERIALS, V52, P56, DOI 10.1016/j.biomaterials.2015.02.011
   CVEK M, 1992, ENDOD DENT TRAUMATOL, V8, P45
   Dangaria SJ, 2011, STEM CELLS DEV, V20, P1659, DOI 10.1089/scd.2010.0431
   Day PF, 2019, COCHRANE DB SYST REV, DOI 10.1002/14651858.CD006542.pub3
   Day PF, 2012, DENT TRAUMATOL, V28, P55, DOI 10.1111/j.1600-9657.2011.01053.x
   Galler KM, 2015, J ENDODONT, V41, P363, DOI 10.1016/j.joen.2014.11.021
   Galler KM, 2011, J ENDODONT, V37, P1536, DOI 10.1016/j.joen.2011.08.027
   Graham L, 2006, BIOMATERIALS, V27, P2865, DOI 10.1016/j.biomaterials.2005.12.020
   He CJ, 2018, THERANOSTICS, V8, P237, DOI 10.7150/thno.21945
   He L, 2019, NAT MATER, V18, P627, DOI 10.1038/s41563-019-0368-6
   Herberg S, 2019, SCI ADV, V5, DOI 10.1126/sciadv.aax2476
   Herriges M, 2014, DEVELOPMENT, V141, P502, DOI 10.1242/dev.098186
   Huang CC, 2016, BIOMATERIALS, V111, P103, DOI 10.1016/j.biomaterials.2016.09.029
   KOLLAR EJ, 1970, J EMBRYOL EXP MORPH, V24, P173
   Lenas P, 2009, TISSUE ENG PART B-RE, V15, P395, DOI [10.1089/ten.teb.2009.0461, 10.1089/ten.TEB.2009.0461]
   Li JY, 2015, DEV CELL, V33, P125, DOI 10.1016/j.devcel.2015.02.021
   Liu LY, 2021, J ENDODONT, V47, P458, DOI 10.1016/j.joen.2020.12.003
   Liu Y, 2018, CELL DEATH DIFFER, V25, P1350, DOI 10.1038/s41418-018-0077-8
   Ma C, 2018, ADV SCI, V5, DOI 10.1002/advs.201801037
   McDermott AM, 2019, SCI TRANSL MED, V11, DOI 10.1126/scitranslmed.aav7756
   Miura M, 2003, P NATL ACAD SCI USA, V100, P5807, DOI 10.1073/pnas.0937635100
   Moran I, 2016, BMJ-BRIT MED J, V353, DOI 10.1136/bmj.i1394
   Pang NS, 2014, J ENDODONT, V40, P811, DOI 10.1016/j.joen.2013.09.007
   Phinney DG, 2017, STEM CELLS, V35, P851, DOI 10.1002/stem.2575
   Prasopthum A, 2019, ACS APPL MATER INTER, V11, P18896, DOI 10.1021/acsami.9b01472
   Sadaghiani L, 2016, J DENT RES, V95, P1298, DOI 10.1177/0022034516653568
   Simon S R J, 2011, Adv Dent Res, V23, P340, DOI 10.1177/0022034511405327
   Sloan AJ, 2007, ORAL DIS, V13, P151, DOI 10.1111/j.1601-0825.2006.01346.x
   Song JJ, 2013, NAT MED, V19, P646, DOI 10.1038/nm.3154
   Takeo M, 2018, CURR OPIN GENET DEV, V52, P42, DOI 10.1016/j.gde.2018.05.008
   Thesleff I, 1997, MECH DEVELOP, V67, P111, DOI 10.1016/S0925-4773(97)00115-9
   Udoye CI, 2012, AUST ENDOD J, V38, P129, DOI 10.1111/j.1747-4477.2012.00356.x
   Uygun BE, 2010, NAT MED, V16, P814, DOI 10.1038/nm.2170
   Venkat P, 2018, STEM CELL TRANSL MED, V7, P451, DOI 10.1002/sctm.18-0014
   Wortzel I, 2019, DEV CELL, V49, P347, DOI 10.1016/j.devcel.2019.04.011
   Xuan K, 2018, SCI TRANSL MED, V10, DOI 10.1126/scitranslmed.aaf3227
   Yang BW, 2019, ADV MATER, V31, DOI 10.1002/adma.201802896
   Yang XT, 2019, THERANOSTICS, V9, P2694, DOI 10.7150/thno.31801
   Zhao YH, 2013, BIOMATERIALS, V34, P5506, DOI 10.1016/j.biomaterials.2013.03.079
NR 44
TC 66
Z9 82
U1 4
U2 92
PU ELSEVIER SCI LTD
PI London
PA 125 London Wall, London, ENGLAND
SN 0142-9612
EI 1878-5905
J9 BIOMATERIALS
JI Biomaterials
PD DEC
PY 2021
VL 279
AR 121223
DI 10.1016/j.biomaterials.2021.121223
EA NOV 2021
PG 13
WC Engineering, Biomedical; Materials Science, Biomaterials
WE Science Citation Index Expanded (SCI-EXPANDED)
SC Engineering; Materials Science
GA WY6CM
UT WOS:000719366000002
PM 34736149
OA hybrid
DA 2026-02-11
ER

PT J
AU Togliatto, G
   Dentelli, P
   Gili, M
   Gallo, S
   Deregibus, C
   Biglieri, E
   Iavello, A
   Santini, E
   Rossi, C
   Solini, A
   Camussi, G
   Brizzi, MF
AF Togliatto, G.
   Dentelli, P.
   Gili, M.
   Gallo, S.
   Deregibus, C.
   Biglieri, E.
   Iavello, A.
   Santini, E.
   Rossi, C.
   Solini, A.
   Camussi, G.
   Brizzi, M. F.
TI Obesity reduces the pro-angiogenic potential of adipose tissue stem
   cell-derived extracellular vesicles (EVs) by impairing miR-126 content:
   impact on clinical applications
SO INTERNATIONAL JOURNAL OF OBESITY
LA English
DT Article
ID ENDOTHELIAL PROGENITOR-CELL; REGENERATIVE MEDICINE; PARACRINE EFFECTORS;
   MESSENGER-RNA; STROMAL CELLS; MICROVESICLES; MICROPARTICLES; SECRETION;
   MICRORNA; GROWTH
AB BACKGROUND/OBJECTIVES: Soluble factors and cell-derived extracellular vesicles (EVs) are crucial tissue repair mediators in cell-based therapy. In the present study, we investigate the therapeutic impact of EVs released by adipose tissue-derived stem cells (ASCs) recovered from obese subjects' visceral and subcutaneous tissues.
   METHODS: ASCs were recovered from 10 obese (oASCs) and 6 non-obese (nASCs) participants and characterized. In selected experiments, nASCs and oASCs were cultured with palmitic acid (PA) or high glucose (HG), respectively. EVs from obese (oEVs) and non-obese (nEVs) subjects' visceral and subcutaneous ASCs were collected after ultracentrifugation and analyzed for their cargo: microRNA-126 (miR-126), vascular endothelial growth factor (VEGF), and matrix metalloproteinase 2 (MMP-2), and for their biological effects on endothelial cells (ECs). Western blotting analysis and loss-and gain-of function experiments were performed.
   RESULTS: oEVs show impaired angiogenic potential compared with nEVs. This effect depends on EV cargo: reduced content of VEGF, MMP-2 and, more importantly, miR-126. We demonstrate, using gain-and loss-of-function experiments, that this reduced miR-126 content leads to Spred1 upregulation and the inhibition of the extracellular signal-regulated kinase 1/2 mitogen-activated protein kinase pathway in ECs. We also show that PA treatment of nASCs translates into the release of EVs that recapitulate oEV cargo. Moreover, HG treatment of oASCs further reduces miR-126 EV content and EV-mediated in vitro angiogenesis. Finally, impaired pro-angiogenic potential is also detected in EVs released from obese subcutaneous adipose tissue-derived ASCs.
   CONCLUSIONS: These results indicate that obesity impacts on EV pro-angiogenic potential and may raise concerns about the use of adipose tissue-derived EVs in cell-based therapy in the obese setting.
C1 [Togliatto, G.; Dentelli, P.; Gili, M.; Gallo, S.; Deregibus, C.; Biglieri, E.; Iavello, A.; Camussi, G.; Brizzi, M. F.] Univ Turin, Dept Med Sci, Corso Dogliotti 14, I-10126 Turin, Italy.
   [Santini, E.; Rossi, C.; Solini, A.] Univ Pisa, Dept Clin & Expt Med, Pisa, Italy.
C3 University of Turin; University of Pisa
RP Camussi, G (corresponding author), Univ Turin, Dept Med Sci, Corso Dogliotti 14, I-10126 Turin, Italy.
EM giovanni.camussi@unito.it; mariafelice.brizzi@unito.it
RI Solini, Anna/K-4666-2016; Brizzi, Maria/J-7882-2016; ROSSI,
   CHIARA/AAI-2306-2020; Camussi, Giovanni/J-7624-2016; Togliatto,
   Gabriele/K-5668-2016
OI Solini, Anna/0000-0002-7855-8253; ROSSI, CHIARA/0000-0002-5724-268X;
   Camussi, Giovanni/0000-0003-2795-232X; Togliatto,
   Gabriele/0000-0002-3123-7823
FU Fondazione per la Ricerca Diabetologica FO.Ri.SID
FX Professor MF Brizzi is the guarantor of this work, had full access to
   all data and takes full responsibility for data integrity and the
   accuracy of data analysis. This work has been supported by grants
   obtained by MFB and AS from the Fondazione per la Ricerca Diabetologica
   FO.Ri.SID.
CR Al-Goblan AS, 2014, DIABETES METAB SYNDR, V7, P587, DOI 10.2147/DMSO.S67400
   [Anonymous], PLOS ONE
   Baglioni S, 2009, FASEB J, V23, P3494, DOI 10.1096/fj.08-126946
   Bruno S, 2013, ADV BIOCHEM ENG BIOT, V129, P137, DOI 10.1007/10_2012_149
   Cantaluppi V, 2012, KIDNEY INT, V82, P412, DOI 10.1038/ki.2012.105
   Colombo M, 2014, ANNU REV CELL DEV BI, V30, P255, DOI 10.1146/annurev-cellbio-101512-122326
   De Jong OG, 2014, FRONT IMMUNOL, V5, P1, DOI 10.3389/fimmu.2014.00608
   Dentelli P, 2013, DIABETOLOGIA, V56, P173, DOI 10.1007/s00125-012-2734-7
   Deregibus MC, 2007, BLOOD, V110, P2440, DOI 10.1182/blood-2007-03-078709
   Dignat-George F, 2011, ARTERIOSCL THROM VAS, V31, P27, DOI 10.1161/ATVBAHA.110.218123
   Eirin A, 2014, GENE, V551, P55, DOI 10.1016/j.gene.2014.08.041
   Fonsato V, 2012, STEM CELLS, V30, P1985, DOI 10.1002/stem.1161
   Gangoda L, 2015, PROTEOMICS, V15, P260, DOI 10.1002/pmic.201400234
   Gimble JM, 2007, CIRC RES, V100, P1249, DOI 10.1161/01.RES.0000265074.83288.09
   György B, 2011, CELL MOL LIFE SCI, V68, P2667, DOI 10.1007/s00018-011-0689-3
   Herrera MB, 2013, HEPATOLOGY, V57, P311, DOI 10.1002/hep.25986
   Hsiao YH, 2014, INT J MOL SCI, V15, P20876, DOI 10.3390/ijms151120876
   Imes Christopher C, 2014, Curr Epidemiol Rep, V1, P82
   Jansen F, 2013, CIRCULATION, V128, P2026, DOI 10.1161/CIRCULATIONAHA.113.001720
   Katsuda T, 2013, PROTEOMICS, V13, P1637, DOI 10.1002/pmic.201200373
   Kokai LE, 2014, TRANSL RES, V163, P399, DOI 10.1016/j.trsl.2013.11.009
   Kono TM, 2014, STEM CELLS, V32, P1831, DOI 10.1002/stem.1676
   Kucharzewska P, 2013, J EXTRACELL VESICLES, V2, DOI 10.3402/jev.v2i0.20304
   Lepor NE, 2013, REV CARDIOVASC MED, V14, P21, DOI 10.3909/ricm0682
   Lindoso RS, 2014, STEM CELLS DEV, V23, P1809, DOI 10.1089/scd.2013.0618
   Lopatina T, 2014, CELL COMMUN SIGNAL, V12, DOI 10.1186/1478-811X-12-26
   Loyer X, 2014, CIRC RES, V114, P345, DOI 10.1161/CIRCRESAHA.113.300858
   Mause SF, 2010, CIRC RES, V107, P1047, DOI 10.1161/CIRCRESAHA.110.226456
   Mocharla P, 2013, BLOOD, V121, P226, DOI 10.1182/blood-2012-01-407106
   Olgasi C, 2014, EUR J CANCER, V50, P234, DOI 10.1016/j.ejca.2013.09.016
   Ostrowski M, 2010, NAT CELL BIOL, V12, P19, DOI 10.1038/ncb2000
   Quesenberry PJ, 2014, STEM CELLS DEV, V23, P1429, DOI 10.1089/scd.2013.0594
   Ranghino A, 2012, INT J IMMUNOPATH PH, V25, P75, DOI 10.1177/039463201202500110
   Ratajczak J, 2013, STEM CELLS DEV, V22, P422, DOI 10.1089/scd.2012.0268
   Ratajczak MZ, 2015, LEUKEMIA, V29, P776, DOI 10.1038/leu.2014.346
   Rauschert S, 2014, ANN NUTR METAB, V64, P314, DOI 10.1159/000365040
   Record M, 2011, BIOCHEM PHARMACOL, V81, P1171, DOI 10.1016/j.bcp.2011.02.011
   Schäffler A, 2007, STEM CELLS, V25, P818, DOI 10.1634/stemcells.2006-0589
   Schreml S, 2009, CYTOTHERAPY, V11, P947, DOI 10.3109/14653240903204322
   Simerman AA, 2014, CLIN TRANSL MED, V3, DOI 10.1186/2001-1326-3-12
   Tetta C, 2013, ENDOCRINE, V44, P11, DOI 10.1007/s12020-012-9839-0
   Togliatto G, 2011, DIABETOLOGIA, V54, P1930, DOI 10.1007/s00125-011-2125-5
   Togliatto G, 2015, DIABETES, V64, P1370, DOI 10.2337/db14-0991
   Trombetta A, 2013, DIABETES, V62, P1245, DOI 10.2337/db12-0646
   Wang SS, 2008, DEV CELL, V15, P261, DOI 10.1016/j.devcel.2008.07.002
   Wang Y, 2014, ACTA PHARMACOL SIN, V35, P433, DOI 10.1038/aps.2013.188
   Zuk PA, 2002, MOL BIOL CELL, V13, P4279, DOI 10.1091/mbc.E02-02-0105
NR 47
TC 103
Z9 109
U1 0
U2 9
PU NATURE PUBLISHING GROUP
PI LONDON
PA MACMILLAN BUILDING, 4 CRINAN ST, LONDON N1 9XW, ENGLAND
SN 0307-0565
EI 1476-5497
J9 INT J OBESITY
JI Int. J. Obes.
PD JAN
PY 2016
VL 40
IS 1
BP 102
EP 111
DI 10.1038/ijo.2015.123
PG 10
WC Endocrinology & Metabolism; Nutrition & Dietetics
WE Science Citation Index Expanded (SCI-EXPANDED)
SC Endocrinology & Metabolism; Nutrition & Dietetics
GA DA2MK
UT WOS:000367628700016
PM 26122028
OA Green Submitted, hybrid
DA 2026-02-11
ER

PT J
AU Levine, P
   McDaniel, K
   Francis, H
   Kennedy, L
   Alpini, G
   Meng, FY
AF Levine, Phillip
   McDaniel, Kelly
   Francis, Heather
   Kennedy, Lindsey
   Alpini, Gianfranco
   Meng, Fanyin
TI Molecular mechanisms of stem cell therapy in alcoholic liver disease
SO DIGESTIVE AND LIVER DISEASE
LA English
DT Review
DE Alcoholic liver diseases; Exosomes; Hepatic stem cells; Mesenchymal stem
   cells; Microvesicles
ID HEMATOPOIETIC PROGENITOR CELLS; BONE-MARROW; FATTY LIVER; OVAL CELLS;
   CIRCULATING MICRORNAS; HEPATIC REGENERATION; SIGNALING PATHWAYS;
   EPITHELIAL-CELLS; RAT HEPATOCYTES; G-CSF
AB Alcoholic liver disease affects a great number of people worldwide. With limited therapeutic options, stem cell therapy offers significant potential for these patients. To date, a limited number of clinical trials have produced transient clinical responses to cell therapy in patients with alcoholic liver disease. Stem cell therapy to reorganize the postnatal liver is an important theme and mission for patients with chronic liver disorders including alcoholic liver injury. We therefore should redevelop the evidence of cell-based liver regeneration therapy, focusing on targets (disease, patient's status and hepatic function), materials (cells, cytokines and genes), and methodology (stem cell types and their derived microparticles, transplantation route, implantation technology and tissue engineering). In this review, we summarize the recent findings regarding the experimental and clinical use of mesenchymal and liver stem cells, focusing mainly on the treatment of alcoholic liver disorders and their relevance in the field of regenerative medicine, and advances on the role of microvesicles and exosomes in this process. We discuss new advances in stem cell therapy from liver regeneration to liver re-organization, which is involved in the recent progress of on-going clinical trials, basic research in stem cell therapy and liver regeneration, and updated exosomes/microvesicles recovery/repairing technology. Published by Elsevier Ltd on behalf of Editrice Gastroenterologica Italiana S.r.l.
C1 [Levine, Phillip; Francis, Heather; Alpini, Gianfranco; Meng, Fanyin] Cent Texas Vet Hlth Care Syst, Res, Texas A&M Hlth Sci Ctr, Temple, TX USA.
   [Levine, Phillip; McDaniel, Kelly; Francis, Heather; Kennedy, Lindsey; Alpini, Gianfranco; Meng, Fanyin] Baylor Scott & White Healthcare, Texas A&M Univ Hlth Sci Ctr, Dept Med, Temple, TX 76504 USA.
   [Levine, Phillip; McDaniel, Kelly; Francis, Heather; Kennedy, Lindsey; Alpini, Gianfranco; Meng, Fanyin] Scott & White Healthcare, Temple, TX 76504 USA.
   [Levine, Phillip; McDaniel, Kelly; Francis, Heather; Kennedy, Lindsey; Meng, Fanyin] Scott & White Hosp, Acad Operat, Temple, TX USA.
C3 Texas A&M University System; Texas A&M University College Station; Texas
   A&M Health Science Center; Texas A&M University System; Texas A&M
   University College Station; Texas A&M Health Science Center; Baylor
   Scott & White Health; Texas A&M University System; Texas A&M University
   College Station; Texas A&M Health Science Center
RP Alpini, G (corresponding author), Baylor Scott & White Healthcare, Coll Med, Texas A&M Hlth Sci Ctr, Digest Dis Res Ctr, 1901 S 1st St,Bldg 205,Room 1R60, Temple, TX 76504 USA.
EM galpini@tamu.edu; fmeng@tamu.edu
OI Mcdaniel, Kelly/0000-0003-4328-8844
FU Department of Veteran's Affairs Merit Review Award; Scott & White
   Research Mentorship Award; Department of Veteran's Affairs CD2 Award
FX This work was supported by a Department of Veteran's Affairs Merit
   Review Award and Scott & White Research Mentorship Award to F. Meng, by
   a Department of Veteran's Affairs Merit Review Award to Dr.G. Alpini and
   a Department of Veteran's Affairs CD2 Award to H. Francis.
CR Aiuti A, 1997, J EXP MED, V185, P111, DOI 10.1084/jem.185.1.111
   Apte U, 2008, HEPATOLOGY, V47, P288, DOI 10.1002/hep.21973
   Arroyo JD, 2011, P NATL ACAD SCI USA, V108, P5003, DOI 10.1073/pnas.1019055108
   Bailey SM, 1998, HEPATOLOGY, V28, P1318, DOI 10.1002/hep.510280521
   Bala S, 2012, HEPATOLOGY, V56, P1946, DOI 10.1002/hep.25873
   Block GD, 1996, J CELL BIOL, V132, P1133, DOI 10.1083/jcb.132.6.1133
   Cantz T, 2004, CELL TRANSPLANT, V13, P659, DOI 10.3727/000000004783983521
   Ceradini DJ, 2004, NAT MED, V10, P858, DOI 10.1038/nm1075
   Cocucci E, 2009, TRENDS CELL BIOL, V19, P43, DOI 10.1016/j.tcb.2008.11.003
   Coulomb-L'Herminé A, 1999, P NATL ACAD SCI USA, V96, P8585, DOI 10.1073/pnas.96.15.8585
   Cui Q, 1997, J BONE JOINT SURG AM, V79A, P1054, DOI 10.2106/00004623-199707000-00012
   D'Apuzzo M, 2005, EUROPEAN J IMMUNOLOG, V27, P1788
   Dalakas E, 2005, FASEB J, V19, P1225, DOI 10.1096/fj.04-2604rev
   Deregibus MC, 2007, BLOOD, V110, P2440, DOI 10.1182/blood-2007-03-078709
   Dey A, 2006, HEPATOLOGY, V43, pS63, DOI 10.1002/hep.20957
   Di Bonzo LV, 2008, GUT, V57, P223, DOI 10.1136/gut.2006.111617
   DUGUAY L, 1982, GUT, V23, P8, DOI 10.1136/gut.23.1.8
   Duncan AW, 2009, GASTROENTEROLOGY, V137, P466, DOI 10.1053/j.gastro.2009.05.044
   Fleig SV, 2007, LAB INVEST, V87, P1227, DOI 10.1038/labinvest.3700689
   Fonsato V, 2010, TISSUE ENG PART C-ME, V16, P123, DOI [10.1089/ten.tec.2008.0634, 10.1089/ten.TEC.2008.0634]
   Fonsato V, 2012, STEM CELLS, V30, P1985, DOI 10.1002/stem.1161
   Forbes S, 2002, J PATHOL, V197, P510, DOI 10.1002/path.1163
   Friedman SL, 2008, GASTROENTEROLOGY, V134, P1655, DOI 10.1053/j.gastro.2008.03.003
   Gallo A, 2012, PLOS ONE, V7, DOI 10.1371/journal.pone.0030679
   Gao B, 2011, GASTROENTEROLOGY, V141, P1572, DOI 10.1053/j.gastro.2011.09.002
   Gehling UM, 2005, J HEPATOL, V43, P845, DOI 10.1016/j.jhep.2005.05.022
   GRISHAM JW, 1962, CANCER RES, V22, P842
   Harris RG, 2004, SCIENCE, V305, P90, DOI 10.1126/science.1098925
   Herrera MB, 2010, J CELL MOL MED, V14, P1605, DOI 10.1111/j.1582-4934.2009.00860.x
   Hill DLB, 2005, HEPATOLOGY, V18, P576
   Hisada M, 2012, AM J TRANSPLANTATION
   Hoek JB, 2002, GASTROENTEROLOGY, V122, P2049, DOI 10.1053/gast.2002.33613
   Hong SH, 2004, MOL CELLS, V18, P320
   Houlihan DD, 2008, GASTROENTEROLOGY, V135, P438, DOI 10.1053/j.gastro.2008.05.040
   Hritz I, 2008, HEPATOLOGY, V48, P1224, DOI 10.1002/hep.22470
   Huang YS, 1996, J HEPATOL, V24, P377, DOI 10.1016/S0168-8278(96)80156-5
   Jung Y, 2008, GASTROENTEROLOGY, V134, P1532, DOI 10.1053/j.gastro.2008.02.022
   Kollet O, 2003, J CLIN INVEST, V112, P160, DOI 10.1172/JCI200317902
   Korbling M, 2002, NEW ENGL J MED, V346, P738, DOI 10.1056/NEJMoa3461002
   Kuwahara R, 2008, HEPATOLOGY, V47, P1994, DOI 10.1002/hep.22218
   Kwon Oh Sang, 2003, Taehan Kan Hakhoe Chi, V9, P222
   Lagasse E, 2000, NAT MED, V6, P1229, DOI 10.1038/81326
   Lee YJ, 2002, J PHARMACOL EXP THER, V301, P908, DOI 10.1124/jpet.301.3.908
   Lévesque JP, 2003, J CLIN INVEST, V111, P187, DOI 10.1172/JCI200315994
   Libbrecht L, 2000, J PATHOL, V192, P373, DOI 10.1002/1096-9896(2000)9999:9999<::AID-PATH700>3.0.CO;2-5
   Lieber C S, 1994, Alcohol Alcohol Suppl, V2, P315
   LIEBER CS, 1965, J CLIN INVEST, V44, P1009, DOI 10.1172/JCI105200
   Lowes KN, 1999, AM J PATHOL, V154, P537, DOI 10.1016/S0002-9440(10)65299-6
   Lv LH, 2012, J BIOL CHEM, V287, P15874, DOI 10.1074/jbc.M112.340588
   Lyra AC, 2010, EUR J GASTROEN HEPAT, V22, P33, DOI 10.1097/MEG.0b013e32832eb69a
   Masson S, 2004, STEM CELLS, V22, P897, DOI 10.1634/stemcells.22-6-897
   Masyuk AI, 2013, J HEPATOLOGY
   McMullen MR, 2005, GASTROENTEROLOGY, V128, P2066, DOI 10.1053/j.gastro.2005.02.065
   McQuibban GA, 2001, J BIOL CHEM, V276, P43503, DOI 10.1074/jbc.M107736200
   Meng FY, 2012, AM J PATHOL, V181, P804, DOI 10.1016/j.ajpath.2012.06.010
   Menthena A, 2004, STEM CELLS, V22, P1049, DOI 10.1634/stemcells.22-6-1049
   Michalopoulos GK, 2007, J CELL PHYSIOL, V213, P286, DOI 10.1002/jcp.21172
   Mohle R, 2006, ANN NY ACAD SCI, V938, P26
   Muralidharan-Chari V, 2010, J CELL SCI, V123, P1603, DOI 10.1242/jcs.064386
   NALDINI L, 1991, ONCOGENE, V6, P501
   Natarajan A, 2007, P NATL ACAD SCI USA, V104, P17081, DOI 10.1073/pnas.0704126104
   Newsome PN, 2004, CURR TOP DEV BIOL, V61, P1, DOI 10.1016/S0070-2153(04)61001-5
   ORourke MF, 1997, BIOCHEM PHARMACOL, V53, P1445, DOI 10.1016/S0006-2952(97)00085-3
   Pai M, 2011, INT J HEPATOLOGY, V2012
   Pai M, 2008, AM J GASTROENTEROL, V103, P1952, DOI 10.1111/j.1572-0241.2008.01993.x
   Paku S, 2001, AM J PATHOL, V158, P1313, DOI 10.1016/S0002-9440(10)64082-5
   Pap E, 2009, INFLAMM RES, V58, P1, DOI 10.1007/s00011-008-8210-7
   Parekkadan B, 2007, PLOS ONE, V2, DOI 10.1371/journal.pone.0000941
   Petersen BE, 1999, SCIENCE, V284, P1168, DOI 10.1126/science.284.5417.1168
   Petit I, 2002, NAT IMMUNOL, V3, P687, DOI 10.1038/ni813
   Quesenberry PJ, 2008, STEM CELL REV, V4, P137, DOI 10.1007/s12015-008-9036-y
   Raposo G, 2013, J CELL BIOL, V200, P373, DOI 10.1083/jcb.201211138
   Ratajczak J, 2006, LEUKEMIA, V20, P1487, DOI 10.1038/sj.leu.2404296
   S-i Ohno, 2012, MOL THERAPY
   Sancho-Bru P, 2012, HEPATOLOGY
   Saso K, 1997, GASTROENTEROLOGY, V112, P2073, DOI 10.1053/gast.1997.v112.pm9178701
   Saso K, 1996, ALCOHOL CLIN EXP RES, V20, pA330
   Sato Y, 2005, BLOOD, V106, P756, DOI 10.1182/blood-2005-02-0572
   Schwartz RE, 2002, J CLIN INVEST, V109, P1291, DOI 10.1172/JCI200215182
   Shen Z, 2009, AM J PHYSIOL-GASTR L, V296, pG1047, DOI 10.1152/ajpgi.00016.2009
   SHERON N, 1993, HEPATOLOGY, V18, P41, DOI 10.1016/0270-9139(93)90504-G
   Spahr L, 2008, HEPATOLOGY, V48, P221, DOI 10.1002/hep.22317
   Spahr L, 2013, PLOS ONE, V8, DOI 10.1371/journal.pone.0053719
   Sun ZL, 2009, HEPATOLOGY, V49, P587, DOI 10.1002/hep.22653
   Szkolnicka D, 2013, ANNU REV PHARMACOL, V53, P147, DOI 10.1146/annurev-pharmtox-011112-140306
   Taipale J, 2001, NATURE, V411, P349, DOI 10.1038/35077219
   Terada R, 2003, LAB INVEST, V83, P665, DOI 10.1097/01.LAB.0000067498.89585.06
   Theise ND, 2000, HEPATOLOGY, V32, P11, DOI 10.1053/jhep.2000.9124
   Thurman RG, 1998, J GASTROEN HEPATOL, V13, pS39, DOI 10.1111/jgh.1998.13.s1.39
   Tsukamoto H, 2001, FASEB J, V15, P1335, DOI 10.1096/fj.00-0650rev
   Turner R, 2011, HEPATOLOGY, V53, P1035, DOI 10.1002/hep.24157
   Vassilopoulos G, 2003, NATURE, V422, P901, DOI 10.1038/nature01539
   WANDS JR, 1979, GASTROENTEROLOGY, V77, P528
   Wang YF, 2010, HEPATOLOGY, V52, P1443, DOI 10.1002/hep.23829
   Wetmore BA, 2010, HEPATOLOGY, V51, P2127, DOI 10.1002/hep.23574
   Yang SQ, 1998, AM J PHYSIOL-GASTR L, V275, pG696, DOI 10.1152/ajpgi.1998.275.4.G696
   Yannaki E, 2005, EXP HEMATOL, V33, P108, DOI 10.1016/j.exphem.2004.09.005
   Zaret KS, 2008, SCIENCE, V322, P1490, DOI 10.1126/science.1161431
NR 98
TC 21
Z9 24
U1 2
U2 38
PU ELSEVIER SCIENCE INC
PI NEW YORK
PA STE 800, 230 PARK AVE, NEW YORK, NY 10169 USA
SN 1590-8658
EI 1878-3562
J9 DIGEST LIVER DIS
JI Dig. Liver Dis.
PD MAY
PY 2014
VL 46
IS 5
BP 391
EP 397
DI 10.1016/j.dld.2013.11.015
PG 7
WC Gastroenterology & Hepatology
WE Science Citation Index Expanded (SCI-EXPANDED)
SC Gastroenterology & Hepatology
GA AF1ZN
UT WOS:000334512500004
PM 24440312
OA Bronze
DA 2026-02-11
ER

PT J
AU Li, XY
   Wang, Y
   Shi, LY
   Li, BX
   Li, J
   Wei, ZH
   Lv, HY
   Wu, LY
   Zhang, H
   Yang, B
   Xu, XH
   Jiang, JL
AF Li, Xiuying
   Wang, Ying
   Shi, Liyan
   Li, Binxi
   Li, Jing
   Wei, Zhenhong
   Lv, Huiying
   Wu, Liya
   Zhang, Hao
   Yang, Bai
   Xu, Xiaohua
   Jiang, Jinlan
TI Magnetic targeting enhances the cutaneous wound healing effects of human
   mesenchymal stem cell-derived iron oxide exosomes
SO JOURNAL OF NANOBIOTECHNOLOGY
LA English
DT Article
DE Exosome; Iron oxide nanoparticle; Mesenchymal stem cell; Cutaneous wound
ID STROMAL CELLS; IN-VITRO; DELIVERY; THERAPY; NANOPARTICLES;
   BIODISTRIBUTION; ANGIOGENESIS; BIOGENESIS; SECRETION; STRESS
AB Human mesenchymal stem cell (MSC)-derived exosomes (Exos) are a promising therapeutic agent for cell-free regenerative medicine. However, their poor organ-targeting ability and therapeutic efficacy have been found to critically limit their clinical applications. In the present study, we fabricated iron oxide nanoparticle (NP)-labeled exosomes (Exo + NPs) from NP-treated MSCs and evaluated their therapeutic efficacy in a clinically relevant model of skin injury. We found that the Exos could be readily internalized by human umbilical vein endothelial cells (HUVECs), and could significantly promote their proliferation, migration, and angiogenesis both in vitro and in vivo. Moreover, the protein expression of proliferative markers (Cyclin D1 and Cyclin A2), growth factors (VEGFA), and migration-related chemokines (CXCL12) was significantly upregulated after Exo treatment. Unlike the Exos prepared from untreated MSCs, the Exo + NPs contained NPs that acted as a magnet-guided navigation tool. The in vivo systemic injection of Exo + NPs with magnetic guidance significantly increased the number of Exo + NPs that accumulated at the injury site. Furthermore, these accumulated Exo + NPs significantly enhanced endothelial cell proliferation, migration, and angiogenic tubule formation in vivo; moreover, they reduced scar formation and increased CK19, PCNA, and collagen expression in vivo. Collectively, these findings confirm the development of therapeutically efficacious extracellular nanovesicles and demonstrate their feasibility in cutaneous wound repair.
C1 [Li, Xiuying; Wang, Ying; Shi, Liyan; Li, Jing; Wei, Zhenhong; Lv, Huiying; Wu, Liya; Jiang, Jinlan] Jilin Univ, Sci Res Ctr, China Japan Union Hosp, 126 Xiantai St, Changchun 130033, Jilin, Peoples R China.
   [Li, Binxi; Zhang, Hao; Yang, Bai] Jilin Univ, Coll Chem, State Key Lab Supramol Struct & Mat, Changchun, Jilin, Peoples R China.
   [Xu, Xiaohua] Jilin Univ, China Japan Union Hosp, Dept Nephrol, 126 Xiantai St, Changchun 130033, Jilin, Peoples R China.
C3 Jilin University; Jilin University; Jilin University
RP Jiang, JL (corresponding author), Jilin Univ, Sci Res Ctr, China Japan Union Hosp, 126 Xiantai St, Changchun 130033, Jilin, Peoples R China.; Xu, XH (corresponding author), Jilin Univ, China Japan Union Hosp, Dept Nephrol, 126 Xiantai St, Changchun 130033, Jilin, Peoples R China.
EM xu_xh@jlu.edu.cn; jiangjinlan0822@163.com
RI Yang, Bai/F-6483-2012; Shi, Liyan/HHM-2290-2022
OI Li, Xiuying/0000-0001-5625-7591
FU Science and Technology Project of Jilin Provincial Education Department
   [20200201310JC, 20190901007JC, 20190304030YY, 20190908002TC,
   JJKH20190063KJ]; Capital Construction Funds Planned Projects in the
   Provincial Budget of 2019 [2019C016]; Changchun Science and Technology
   Development Plan Project [18YJ011]; Health Service Capacity Improvement
   Project in Jilin Province [2017F014]; Health Special Project of Jilin
   Provincial Finance Department [sczsy201716, 2018scz034]
FX This work was supported by the Science and Technology Project of Jilin
   Provincial Education Department (Grant Nos. 20200201310JC,
   20190901007JC, 20190304030YY, 20190908002TC, and JJKH20190063KJ), the
   Capital Construction Funds Planned Projects in the Provincial Budget of
   2019 (Grant No. 2019C016), the Changchun Science and Technology
   Development Plan Project (Grant No. 18YJ011), the Health Service
   Capacity Improvement Project in Jilin Province (Grant No. 2017F014), and
   the Health Special Project of Jilin Provincial Finance Department (Grant
   Nos. sczsy201716 and 2018scz034).
CR Akyurekli C, 2015, STEM CELL REV REP, V11, P150, DOI 10.1007/s12015-014-9545-9
   Alam SR, 2015, J CARDIOVASC MAGN R, V17, DOI 10.1186/s12968-015-0183-4
   Alvarez-Erviti L, 2011, NAT BIOTECHNOL, V29, P341, DOI 10.1038/nbt.1807
   Barnhoorn M, 2019, J CROHNS COLITIS, V13, pS106, DOI 10.1093/ecco-jcc/jjy222.164
   Bulgin D, 2015, CURR STEM CELL RES T, V10, P509, DOI 10.2174/1574888X10666150519094132
   Castilho RM, 2013, ORAL DIS, V19, P551, DOI 10.1111/odi.12070
   Chen YQ, 2017, STEM CELL RES THER, V8, DOI 10.1186/s13287-017-0722-z
   Colombo M, 2014, ANNU REV CELL DEV BI, V30, P255, DOI 10.1146/annurev-cellbio-101512-122326
   Di GH, 2017, INVEST OPHTH VIS SCI, V58, P4344, DOI 10.1167/iovs.17-21506
   Duscher D, 2016, GERONTOLOGY, V62, P216, DOI 10.1159/000381877
   Fan CH, 2016, THERANOSTICS, V6, P1542, DOI 10.7150/thno.15297
   Fischer UM, 2009, STEM CELLS DEV, V18, P683, DOI 10.1089/scd.2008.0253
   Gao ZY, 2017, ADV MATER, V29, DOI 10.1002/adma.201701095
   Gnecchi M, 2008, CIRC RES, V103, P1204, DOI 10.1161/CIRCRESAHA.108.176826
   Hocking AM, 2010, EXP CELL RES, V316, P2213, DOI 10.1016/j.yexcr.2010.05.009
   Hohnholt MC, 2011, ACTA BIOMATER, V7, P3946, DOI 10.1016/j.actbio.2011.06.052
   Hu L, 2016, SCI REP-UK, V6, DOI 10.1038/srep32993
   Hwang DW, 2015, SCI REP-UK, V5, DOI 10.1038/srep15636
   Jia G, 2018, BIOMATERIALS, V178, P302, DOI 10.1016/j.biomaterials.2018.06.029
   Katsuda T, 2013, SCI REP-UK, V3, DOI 10.1038/srep01197
   Keller S, 2006, IMMUNOL LETT, V107, P102, DOI 10.1016/j.imlet.2006.09.005
   Khosrotehrani K, 2013, EXP DERMATOL, V22, P307, DOI 10.1111/exd.12141
   Kim N, 2015, INT J STEM CELLS, V8, P54, DOI 10.15283/ijsc.2015.8.1.54
   Kim WS, 2009, EXPERT OPIN BIOL TH, V9, P879, DOI 10.1517/14712590903039684
   Lai CP, 2014, ACS NANO, V8, P483, DOI 10.1021/nn404945r
   LI X, 2016, STEM CELLS INT, V2016, DOI DOI 10.1155/2016/7495135
   Liang XT, 2014, CELL TRANSPLANT, V23, P1045, DOI 10.3727/096368913X667709
   Lubbe AS, 1996, CANCER RES, V56, P4686
   Ma TC, 2018, J AM CHEM SOC, V140, P211, DOI 10.1021/jacs.7b08900
   Malatesta M, 2012, Eur J Histochem, V56, pe20, DOI 10.4081/ejh.2012.20
   Mastri Michalis, 2014, World J Stem Cells, V6, P82, DOI 10.4252/wjsc.v6.i2.82
   Nagubothu SR, 2020, LARYNGOSCOPE, V130, pE21, DOI 10.1002/lary.27885
   Navas A, 2018, STEM CELL TRANSL MED, V7, P906, DOI 10.1002/sctm.18-0042
   Nitin N, 2004, J BIOL INORG CHEM, V9, P706, DOI 10.1007/s00775-004-0560-1
   Park BS, 2008, DERMATOL SURG, V34, P1323, DOI 10.1111/j.1524-4725.2008.34283.x
   Park KS, 2019, STEM CELL RES THER, V10, DOI 10.1186/s13287-019-1398-3
   Pascucci L, 2014, J CONTROL RELEASE, V192, P262, DOI 10.1016/j.jconrel.2014.07.042
   Pytlík R, 2017, PHYSIOL RES, V66, P113, DOI 10.33549/physiolres.933376
   Qi HZ, 2016, ACS NANO, V10, P3323, DOI 10.1021/acsnano.5b06939
   Tan CY, 2014, STEM CELL RES THER, V5, DOI 10.1186/scrt465
   Trounson A, 2015, CELL STEM CELL, V17, P11, DOI 10.1016/j.stem.2015.06.007
   Vizoso FJ, 2017, INT J MOL SCI, V18, DOI 10.3390/ijms18091852
   Wiklander OPB, 2015, J EXTRACELL VESICLES, V4, DOI 10.3402/jev.v4.26316
   Wilson MW, 2004, RADIOLOGY, V230, P287, DOI 10.1148/radiol.2301021493
   Wu Q, 2015, BIOCHEM BIOPH RES CO, V467, P140, DOI 10.1016/j.bbrc.2015.09.097
   Wu RY, 2019, STEM CELL RES THER, V10, DOI 10.1186/s13287-019-1182-4
   Yanai A, 2012, CELL TRANSPLANT, V21, P1137, DOI 10.3727/096368911X627435
   Yoo SY, 2013, MEDIAT INFLAMM, V2013, DOI 10.1155/2013/127170
   Zeng JF, 2014, ADV MATER, V26, P2694, DOI 10.1002/adma.201304744
   Zhang B, 2015, STEM CELLS, V33, P2158, DOI 10.1002/stem.1771
   Zhang HY, 2013, MOL CELL BIOCHEM, V378, P39, DOI 10.1007/s11010-013-1591-0
   Zhang JY, 2016, INT J BIOL SCI, V12, P1472, DOI 10.7150/ijbs.15514
   Zhang JY, 2015, J TRANSL MED, V13, DOI 10.1186/s12967-015-0417-0
   Zhang W, 2018, EXP CELL RES, V370, P333, DOI 10.1016/j.yexcr.2018.06.035
   Zhu LL, 2017, ASIAN J ANDROL, V19, P425, DOI 10.4103/1008-682X.179532
NR 55
TC 116
Z9 124
U1 4
U2 95
PU BMC
PI LONDON
PA CAMPUS, 4 CRINAN ST, LONDON N1 9XW, ENGLAND
EI 1477-3155
J9 J NANOBIOTECHNOL
JI J. Nanobiotechnol.
PD AUG 14
PY 2020
VL 18
IS 1
AR 113
DI 10.1186/s12951-020-00670-x
PG 14
WC Biotechnology & Applied Microbiology; Nanoscience & Nanotechnology
WE Science Citation Index Expanded (SCI-EXPANDED)
SC Biotechnology & Applied Microbiology; Science & Technology - Other
   Topics
GA NF8FR
UT WOS:000563529100001
PM 32799868
OA Green Submitted, gold
DA 2026-02-11
ER

PT J
AU Ragni, E
   Colombini, A
   De Luca, P
   Libonati, F
   Viganò, M
   Orfei, CP
   Zagra, L
   de Girolamo, L
AF Ragni, Enrico
   Colombini, Alessandra
   De Luca, Paola
   Libonati, Francesca
   Vigano, Marco
   Orfei, Carlotta Perucca
   Zagra, Luigi
   de Girolamo, Laura
TI miR-103a-3p and miR-22-5p Are Reliable Reference Genes in Extracellular
   Vesicles From Cartilage, Adipose Tissue, and Bone Marrow Cells
SO FRONTIERS IN BIOENGINEERING AND BIOTECHNOLOGY
LA English
DT Article
DE cartilage cells; adipose tissue mesenchymal stromal cells; bone marrow
   mesenchymal stromal cells; miRNAs; reference genes; extracellular
   vesicles
ID MESENCHYMAL STEM-CELLS; INFRAPATELLAR FAT PAD; NORMALIZATION STRATEGIES;
   PLASMA EXOSOME; MICRORNA; OSTEOARTHRITIS; REGENERATION; CHONDROCYTES;
   KNEE; DEFECTS
AB Cartilage cells (CCs), adipose tissue (ASC)- and bone marrow (BMSC)-derived mesenchymal stromal cells (MSCs) have been shown as promising candidates for the treatment of osteoarthritis (OA). Despite their adaptive ability, exposure to chronic catabolic and inflammatory processes can limit their survival and healing potential. An attractive cell-free alternative or complementary strategy is represented by their secreted extracellular vesicles (EVs), having homeostatic properties on OA chondrocytes and synovial cells. In view of clinical translation, a thorough characterization of the shuttled therapeutic molecules, like miRNAs, is greatly needed to fingerprint and develop the most effective EV formulation for OA treatment. To date, a crucial pitfall is given by the lack of EV-miRNA-associated reference genes (RGs) for the reliable quantification and comparison among different therapeutic EV-based therapeutic products. In this study, the stability of 12 putative miRNA RGs (let-7a-5p, miR-16-5p, miR-22-5p, miR-23a-3p, miR-26a-5p, miR-29a-5p, miR-101-3p, miR-103a-3p, miR-221-3p, miR-423-5p, miR-425-5p and miR-660-5p), already proposed by literature in EV products from alternative sources, was assessed in EVs isolated from three donor-matched ASCs, BMSCs, and CCs through geNorm, NormFinder, BestKeeper, and Delta Ct algorithms and the geometric mean of rankings. ASC-EVs and BMSC-EVs shared more similar molecular signatures than cartilage-derived EVs, although overall miR-103a-3p consistently ranked as the first and miR-22-5p as the second most stable EV-miRNA RG, whereas miR-221-3p behaved poorly. Further, to emphasize the impact of incorrect RG choice, the abundance of four OA-therapeutic miRNAs (miR-93-5p, miR-125b-5p, miR-455-3p, and miR-27b-3p) was compared. The use of miR-221-3p led to less accurate EV fingerprinting and, when applied to sift therapeutic potency prediction, to misleading indication of the most appropriate clinical product. In conclusion, miR-103a-3p and miR-22-5p will represent reliable RGs for the quantification of miRNAs embedded in MSC- and CC-EVs, a mandatory step for the molecular definition and comparison of the clinical potency of these innovative cell-free-based therapeutic products for OA in particular, as well as for a wider array of regenerative-medicine-based approaches.
C1 [Ragni, Enrico; Colombini, Alessandra; De Luca, Paola; Libonati, Francesca; Vigano, Marco; Orfei, Carlotta Perucca; de Girolamo, Laura] IRCCS Ist Ortoped Galeazzi, Lab Biotecnol Appficate Ortopedia, Milan, Italy.
   [Zagra, Luigi] IRCCS Ist Ortoped Galeazzi, Hip Dept, Milan, Italy.
C3 IRCCS Istituto Ortopedico Galeazzi; IRCCS Istituto Ortopedico Galeazzi
RP Ragni, E (corresponding author), IRCCS Ist Ortoped Galeazzi, Lab Biotecnol Appficate Ortopedia, Milan, Italy.
EM enrico.ragni@grupposandonato.it
RI Zagra, Luigi/PFZ-1383-2026; Orfei, Carlotta/B-1436-2017; Ragni,
   Enrico/J-4292-2015; Colombini, Alessandra/I-2441-2012; Libonati,
   Francesca/AAA-3278-2021; DE LUCA, PAOLA/I-6816-2017; Viganò,
   Marco/H-2559-2013; DE GIROLAMO, LAURA/C-6274-2011
OI Libonati, Francesca/0000-0002-0750-0505; DE LUCA,
   PAOLA/0000-0001-9810-8818; 
FU Italian Ministry of Health "Ricerca Corrente"
FX This research was financially supported by the Italian Ministry of
   Health "Ricerca Corrente."
CR Akhtar N, 2010, ARTHRITIS RHEUM-US, V62, P1361, DOI 10.1002/art.27329
   Andersen CL, 2004, CANCER RES, V64, P5245, DOI 10.1158/0008-5472.CAN-04-0496
   Barkholt L, 2013, CYTOTHERAPY, V15, P753, DOI 10.1016/j.jcyt.2013.03.005
   Boopalan PRJVC, 2019, INDIAN J MED RES, V149, P650, DOI 10.4103/ijmr.IJMR_1233_17
   Boulestreau J, 2020, FRONT CELL DEV BIOL, V8, DOI 10.3389/fcell.2020.00107
   BRITTBERG M, 1994, NEW ENGL J MED, V331, P889, DOI 10.1056/NEJM199410063311401
   Cavalleri T, 2017, PLOS ONE, V12, DOI 10.1371/journal.pone.0176680
   Cazzoli R, 2013, J THORAC ONCOL, V8, P1156, DOI 10.1097/JTO.0b013e318299ac32
   Chakraborty C, 2017, MOL THER-NUCL ACIDS, V8, P132, DOI 10.1016/j.omtn.2017.06.005
   Chen YH, 2018, STEM CELL RES THER, V9, DOI 10.1186/s13287-018-1047-2
   Cho PS, 2008, BLOOD, V111, P430, DOI 10.1182/blood-2007-03-078774
   Colombini A, 2019, CYTOTHERAPY, V21, P1179, DOI 10.1016/j.jcyt.2019.10.004
   Cosenza S, 2017, SCI REP-UK, V7, DOI 10.1038/s41598-017-15376-8
   D'haene Barbara, 2012, Methods Mol Biol, V822, P261, DOI 10.1007/978-1-61779-427-8_18
   de Almeida RC, 2019, ANN RHEUM DIS, V78, P270, DOI 10.1136/annrheumdis-2018-213882
   De Luca P, 2019, J CLIN MED, V8, DOI 10.3390/jcm8040423
   Ding YJ, 2019, INT J MOL MED, V43, P779, DOI 10.3892/ijmm.2018.4033
   Ferguson SW, 2018, SCI REP-UK, V8, DOI 10.1038/s41598-018-19581-x
   Ge QY, 2014, MOLECULES, V19, P1568, DOI 10.3390/molecules19021568
   Gouin K, 2017, J EXTRACELL VESICLES, V6, DOI 10.1080/20013078.2017.1347019
   Gray WD, 2015, CIRC RES, V116, P255, DOI 10.1161/CIRCRESAHA.116.304360
   Gupta PK, 2016, ARTHRITIS RES THER, V18, DOI 10.1186/s13075-016-1195-7
   Hayashi T, 2017, DEV CELL, V40, P95, DOI 10.1016/j.devcel.2016.12.001
   Hu S, 2019, EXP MOL MED, V51, DOI 10.1038/s12276-019-0322-3
   Kim SH, 2019, ARCH ORTHOP TRAUM SU, V139, P971, DOI 10.1007/s00402-019-03140-8
   Kreuz PC, 2019, CARTILAGE, V10, P305, DOI 10.1177/1947603518756463
   Lange T, 2017, PLOS ONE, V12, DOI 10.1371/journal.pone.0183435
   Lee Y, 2003, NATURE, V425, P415, DOI 10.1038/nature01957
   Li M, 2014, PHILOS T R SOC B, V369, DOI 10.1098/rstb.2013.0502
   Li Y, 2015, MOL MED REP, V12, P4683, DOI 10.3892/mmr.2015.3919
   Li Y, 2015, DIS MARKERS, V2015, DOI 10.1155/2015/893594
   Liu XM, 2020, J ORTHOP RES, V38, P731, DOI 10.1002/jor.24525
   Liu YX, 2012, CELL BIOL INT, V36, P611, DOI 10.1042/CBI20110503
   Lohan P, 2016, OSTEOARTHR CARTILAGE, V24, P521, DOI 10.1016/j.joca.2015.10.005
   Lopa S, 2014, EUR CELLS MATER, V27, P298
   Lopa S, 2013, INT J IMMUNOPATH PH, V26, P23, DOI 10.1177/03946320130260S104
   Lopa S, 2011, J BIOMATER TISS ENG, V1, P40, DOI 10.1166/jbt.2011.1010
   Lopa S, 2019, KNEE SURG SPORT TR A, V27, P2003, DOI 10.1007/s00167-018-5118-9
   Lotvall J, 2007, CELL ADHES MIGR, V1, P156, DOI 10.4161/cam.1.3.5114
   Manferdini C, 2013, ARTHRITIS RHEUM-US, V65, P1271, DOI 10.1002/art.37908
   Matsukawa T, 2013, ARTHRITIS RES THER, V15, DOI 10.1186/ar4164
   Mestdagh P, 2009, GENOME BIOL, V10, DOI 10.1186/gb-2009-10-6-r64
   Metsalu T, 2015, NUCLEIC ACIDS RES, V43, pW566, DOI 10.1093/nar/gkv468
   Meyer SU, 2010, BIOTECHNOL LETT, V32, P1777, DOI 10.1007/s10529-010-0380-z
   Moroni L, 2013, J CELL PHYSIOL, V228, P680, DOI 10.1002/jcp.24223
   Moskalewski S, 2002, MICROSC RES TECHNIQ, V58, P3, DOI 10.1002/jemt.10110
   Niemeyer P, 2016, KNEE, V23, P426, DOI 10.1016/j.knee.2016.02.001
   O'Brien J, 2018, FRONT ENDOCRINOL, V9, DOI 10.3389/fendo.2018.00402
   Oliviero A, 2019, BRIT MED BULL, V130, P137, DOI 10.1093/bmb/ldz015
   Pfaffl MW, 2004, BIOTECHNOL LETT, V26, P509, DOI 10.1023/B:BILE.0000019559.84305.47
   Pfaffl MW, 2001, NUCLEIC ACIDS RES, V29, DOI 10.1093/nar/29.9.e45
   Platas J, 2016, AGING-US, V8, P1703, DOI 10.18632/aging.101007
   Platas J, 2013, MEDIAT INFLAMM, V2013, DOI 10.1155/2013/357014
   Qiu GG, 2018, STEM CELL RES THER, V9, DOI 10.1186/s13287-018-1069-9
   Ragni E, 2020, STEM CELL RES THER, V11, DOI 10.1186/s13287-020-01677-9
   Ragni E, 2020, PHARMACEUTICS, V12, DOI 10.3390/pharmaceutics12040347
   Ragni E, 2019, STEM CELL REV REP, V15, P743, DOI 10.1007/s12015-019-09899-y
   Ragni E, 2019, CELLS-BASEL, V8, DOI 10.3390/cells8040369
   Ragni E, 2019, STEM CELL RES THER, V10, DOI 10.1186/s13287-019-1215-z
   Ragni E, 2019, INT J MOL SCI, V20, DOI 10.3390/ijms20051108
   Ragni E, 2017, STEM CELLS, V35, P1093, DOI 10.1002/stem.2557
   Raimondo S, 2019, INT J MOL SCI, V20, DOI 10.3390/ijms20081848
   Rohde E, 2019, CYTOTHERAPY, V21, P581, DOI 10.1016/j.jcyt.2018.12.006
   Russo FP, 2006, GASTROENTEROLOGY, V130, P1807, DOI 10.1053/j.gastro.2006.01.036
   Santovito D, 2014, J CLIN ENDOCR METAB, V99, pE1681, DOI 10.1210/jc.2013-3843
   Schuette HB, 2017, ORTHOP J SPORTS MED, V5, DOI 10.1177/2325967117709250
   Schwarzenbach H, 2015, CLIN CHEM, V61, P1333, DOI 10.1373/clinchem.2015.239459
   Silver N, 2006, BMC MOL BIOL, V7, DOI 10.1186/1471-2199-7-33
   Solchaga LA, 2005, J CELL PHYSIOL, V203, P398, DOI 10.1002/jcp.20238
   Sun H, 2018, CELL DEATH DIS, V9, DOI 10.1038/s41419-018-0565-2
   Swingler TE, 2012, ARTHRITIS RHEUM-US, V64, P1909, DOI 10.1002/art.34314
   Tao SC, 2017, THERANOSTICS, V7, P180, DOI 10.7150/thno.17133
   Tofiño-Vian M, 2018, CELL PHYSIOL BIOCHEM, V47, P11, DOI 10.1159/000489739
   Toh WS, 2017, SEMIN CELL DEV BIOL, V67, P56, DOI 10.1016/j.semcdb.2016.11.008
   van Buul GM, 2012, OSTEOARTHR CARTILAGE, V20, P1186, DOI 10.1016/j.joca.2012.06.003
   Vandesompele J, 2002, GENOME BIOL, V3, DOI 10.1186/gb-2002-3-7-research0034
   Vega A, 2015, TRANSPLANTATION, V99, P1681, DOI 10.1097/TP.0000000000000678
   Vonk LA, 2018, THERANOSTICS, V8, P906, DOI 10.7150/thno.20746
   Wang XQ, 2018, PLOS ONE, V13, DOI 10.1371/journal.pone.0193059
   Wu CL, 2014, INT J MOL MED, V34, P13, DOI 10.3892/ijmm.2014.1743
   Wu XX, 2020, J ORTHOP TRANSL, V21, P73, DOI 10.1016/j.jot.2019.10.012
   Xue HM, 2019, BONE, V123, P129, DOI 10.1016/j.bone.2019.03.035
   Yin K, 2019, BIOMARK RES, V7, DOI 10.1186/s40364-019-0159-x
   Zhang SP, 2018, BIOMATERIALS, V156, P16, DOI 10.1016/j.biomaterials.2017.11.028
   Zhang XN, 2019, MOL CANCER, V18, DOI 10.1186/s12943-019-0959-5
   Zhu LP, 2018, THERANOSTICS, V8, P6163, DOI 10.7150/thno.28021
NR 86
TC 23
Z9 25
U1 3
U2 17
PU FRONTIERS MEDIA SA
PI LAUSANNE
PA AVENUE DU TRIBUNAL FEDERAL 34, LAUSANNE, CH-1015, SWITZERLAND
SN 2296-4185
J9 FRONT BIOENG BIOTECH
JI Front. Bioeng. Biotechnol.
PD FEB 15
PY 2021
VL 9
AR 632440
DI 10.3389/fbioe.2021.632440
PG 15
WC Biotechnology & Applied Microbiology; Engineering, Biomedical
WE Science Citation Index Expanded (SCI-EXPANDED)
SC Biotechnology & Applied Microbiology; Engineering
GA QO5TX
UT WOS:000623205700001
PM 33659243
OA Green Submitted, gold
DA 2026-02-11
ER

PT J
AU Zhang, SL
   Li, D
   Liu, LH
   Shi, Q
   Ju, XL
AF Zhang, Shule
   Li, Dong
   Liu, Linghong
   Shi, Qing
   Ju, Xiuli
TI Extracellular vesicles derived from HuMSCs alleviate daunorubicininduced
   cardiac microvascular injury via miR-186-5p/PARP9/STAT1 signal pathway
SO REGENERATIVE THERAPY
LA English
DT Article
DE Daunorubicin-induced cardiac injury; Endothelial damage; Mesenchymal
   stem cell; Extracellular vesicles; microRNA; PARP9
ID CARDIOTOXICITY; DEXRAZOXANE
AB Introduction: It is essential to acknowledge that the cardiovascular toxicity associated with anthracycline drugs can be partially attributed to the damage inflicted on blood vessels and endothelial cells. Extracellular vesicles (EVs) derived from mesenchymal stem cells (MSCs) have the potential to repair cellular processes and promote tissue regeneration through the transfer of signaling molecules such as miRNAs. In the present study, we investigated the effects of MSC-EVs on daunorubicin (DNR)-damaged human cardiac microvascular endothelial cells (HCMEC) and developing blood vessels of Chicken Chorioallantoic Membrane (CAM) in vivo. Materials and methods: We constructed in vitro and in vivo models of DNR-damaged endothelial cells and developing blood vessel. Scratch wound assays, EdU assays, tube formation assays, and SA -fl -Gal staining were used to evaluate the effects of MSC-EVs on cell migration, proliferation, angiogenesis capacity and cell senescence. Blood vessel area was used to assess the effects of MSC-EVs on CAM vasculature. RT-qPCR was used to detect the mRNA expression levels of inflammatory molecules. RNA sequencing was employed to compare differential gene expression and downstream regulatory mechanisms. RNA interference experiments and miRNA mimic overexpression experiments were used to validate the regulatory effects of target genes and downstream signaling pathways. Results: We found that MSC-EVs improved the migration, proliferation, and angiogenesis of HCMEC, while also alleviating cellular senescence. The angiogenic effect on the developing blood vessels was confirmed in vivo. We identified that MSC-EVs downregulated the expression of PARP9, thereby inhibiting the STAT1/pSTAT1 signaling pathway. This downregulation effect is likely mediated by the transfer of miR-186-5p from MSC-EVs to HCMEC. Overexpression of miR-186-5p in DNR-damaged HCMEC also exhibited the aforementioned downregulation effect. In vivo, the introduction of miR-186-5p mimics enhanced angiogenesis in the CAM model. Conclusions: To summarize, our study reveals that MSC-EVs can restore the cellular function of DNRdamaged HCMEC and alleviate cellular senescence through the miR-185-5p-PARP9-STAT1/pSTAT1 pathway. This finding highlights the potential of MSC-EVs as a therapeutic strategy for mitigating the detrimental effects of anthracycline-induced endothelial damage. (c) 2024, The Japanese Society for Regenerative Medicine. Production and hosting by Elsevier B.V. This is an open access article under the CC BY -NC -ND license (http://creativecommons.org/licenses/by-nc-nd/ 4.0/).
C1 [Zhang, Shule; Ju, Xiuli] Shandong Univ, Qilu Hosp, Dept Pediat, Jinan 250012, Peoples R China.
   [Li, Dong; Liu, Linghong; Shi, Qing; Ju, Xiuli] Shandong Univ, Qilu Hosp, Clin Lab, Jinan 250012, Peoples R China.
   [Ju, Xiuli] Shandong Univ, Qilu Hosp, Dept Pediat, 107 Wenhua Xilu, Jinan 250012, Shandong, Peoples R China.
C3 Shandong University; Shandong University; Shandong University
RP Ju, XL (corresponding author), Shandong Univ, Qilu Hosp, Dept Pediat, 107 Wenhua Xilu, Jinan 250012, Shandong, Peoples R China.
EM jxlqlyy@163.com
FU Natural Science Foundation of Shandong Province [ZR2023MH079]; Ji Nan
   Science and Tech-nology Bureau [JNKCJN202201]; Shandong Province
   Enter-prise Innovation Ability Enhancement Project [2022TSGC2001]
FX Funding This work was supported by the Natural Science Foundation
   of Shandong Province [No. ZR2023MH079] ; Ji Nan Science and Tech-nology
   Bureau [No. JNKCJN202201] ; and Shandong Province Enter-prise Innovation
   Ability Enhancement Project [No. 2022TSGC2001] .
CR Baruch K, 2014, SCIENCE, V346, P89, DOI 10.1126/science.1252945
   Boluda B, 2023, Cancers, P15
   Bui TM, 2020, J LEUKOCYTE BIOL, V108, P787, DOI 10.1002/JLB.2MR0220-549R
   Camicia R, 2013, J CELL SCI, V126, P1969, DOI 10.1242/jcs.118174
   Chen LL, 2018, INT J MOL MED, V42, P674, DOI 10.3892/ijmm.2018.3635
   D'Souza SS, 2021, AGING CELL, V20, DOI 10.1111/acel.13470
   Dixon SB, 2023, LANCET, V401, P1447, DOI 10.1016/S0140-6736(22)02471-0
   Getz KD, 2019, J CLIN ONCOL, V37, P12, DOI 10.1200/JCO.18.00313
   Giannotta M, 2013, DEV CELL, V26, P441, DOI 10.1016/j.devcel.2013.08.020
   Henriksen PA, 2018, HEART, V104, P971, DOI 10.1136/heartjnl-2017-312103
   Hu XY, 2021, SIGNAL TRANSDUCT TAR, V6, DOI 10.1038/s41392-021-00791-1
   Huang AA, 2022, STEM CELL RES THER, V13, DOI 10.1186/s13287-022-02922-z
   Huang CQ, 2010, CIRCULATION, V121, P675, DOI 10.1161/CIRCULATIONAHA.109.902221
   Ivashkiv LB, 2014, NAT REV IMMUNOL, V14, P36, DOI 10.1038/nri3581
   Iwata H, 2016, NAT COMMUN, V7, DOI 10.1038/ncomms12849
   Jirkovsky E, 2018, J PHARMACOL EXP THER, V364, P433, DOI 10.1124/jpet.117.244848
   Lebrecht D, 2007, BRIT J PHARMACOL, V151, P771, DOI 10.1038/sj.bjp.0707294
   Lei XD, 2021, ANTIOXID REDOX SIGN, V35, P849, DOI 10.1089/ars.2019.7965
   Lipshultz SE, 2013, CIRCULATION, V128, P1927, DOI 10.1161/CIR.0b013e3182a88099
   Luscher B, 2022, FEBS J, V289, P7399, DOI 10.1111/febs.16142
   Ma YF, 2020, LIFE SCI, V259, DOI 10.1016/j.lfs.2020.118168
   Monguió-Tortajada M, 2022, THERANOSTICS, V12, P4656, DOI 10.7150/thno.72289
   Pan JA, 2021, REDOX BIOL, V46, DOI 10.1016/j.redox.2021.102120
   Sobczuk P, 2022, HEART FAIL REV, V27, P295, DOI 10.1007/s10741-020-09977-1
   Sonowal H, 2018, BIOCHEM PHARMACOL, V150, P179, DOI 10.1016/j.bcp.2018.02.018
   Spiegel JO, 2021, DNA REPAIR, V103, DOI 10.1016/j.dnarep.2021.103125
   Tanaka R, 2020, ESC HEART FAIL, V7, P588, DOI 10.1002/ehf2.12616
   Thery Clotilde, 2006, Curr Protoc Cell Biol, VChapter 3, DOI 10.1002/0471143030.cb0322s30
   Timmers L, 2008, STEM CELL RES, V1, P129, DOI 10.1016/j.scr.2008.02.002
   Xiao X, 2021, SIGNAL TRANSDUCT TAR, V6, DOI 10.1038/s41392-021-00765-3
   Yu QJ, 2015, CELL REP, V11, P785, DOI 10.1016/j.celrep.2015.03.069
   Zhang Y, 2023, NAT COMMUN, V14, DOI 10.1038/s41467-023-38771-4
NR 32
TC 5
Z9 5
U1 1
U2 3
PU ELSEVIER
PI AMSTERDAM
PA RADARWEG 29, 1043 NX AMSTERDAM, NETHERLANDS
SN 2352-3204
J9 REGEN THER
JI Regen. Ther.
PD MAR
PY 2024
VL 25
BP 320
EP 330
DI 10.1016/j.reth.2024.01.011
EA FEB 2024
PG 11
WC Cell & Tissue Engineering; Engineering, Biomedical
WE Science Citation Index Expanded (SCI-EXPANDED)
SC Cell Biology; Engineering
GA KF2E1
UT WOS:001178468600001
PM 38327716
OA Green Submitted, gold
DA 2026-02-11
ER

PT J
AU Torizal, FG
   Kerans, FFA
   Khumaira, A
AF Torizal, Fuad Gandhi
   Kerans, Fransiscus Fiano Anthony
   Khumaira, Annisa
TI Production of mesenchymal stem cell derived-secretome as cell-free
   regenerative therapy and immunomodulation: A biomanufacturing
   perspective
SO BIOCELL
LA English
DT Article
DE Secretome; MSCs; Culture system
ID ESCHERICHIA-COLI; EXOSOMES; PROFILE
AB The potential of mesenchymal stem cells (MSCs) in regenerative medicine has been largely known due to their capability to induce tissue regeneration in vivo with minimum inflammation during implantation. This adult stem cell type exhibit unique features of tissue repair mechanism and immune modulation mediated by their secreted factors, called secretome. Recently, the utilization of secretome as a therapeutic agent provided new insight into cell-free therapy. Nevertheless, a sufficient amount of secretome is necessary to realize their applications for translational medicine which required a proper biomanufacturing process. Several factors related to their production need to be considered to produce a clinical-grade secretome as a biological therapeutic agent. This viewpoint highlights the current challenges and considerations during the biomanufacturing process of MSCs secretome.
C1 [Torizal, Fuad Gandhi; Khumaira, Annisa] Univ Aisyiyah Yogyakarta, Fac Sci & Technol, Dept Biotechnol, Yogyakarta 55292, Indonesia.
   [Torizal, Fuad Gandhi] Univ Tokyo, Grad Sch Engn, Dept Bioengn, Tokyo 1138654, Japan.
   [Torizal, Fuad Gandhi] Univ Tokyo, Grad Sch Engn, Dept Chem Syst Engn, Tokyo 1138654, Japan.
   [Kerans, Fransiscus Fiano Anthony] Warmadewa Univ, Fac Med & Hlth Sci, Dept Physiol & Biochem, Bali 80239, Indonesia.
C3 University of Tokyo; University of Tokyo
RP Torizal, FG (corresponding author), Univ Aisyiyah Yogyakarta, Fac Sci & Technol, Dept Biotechnol, Yogyakarta 55292, Indonesia.; Torizal, FG (corresponding author), Univ Tokyo, Grad Sch Engn, Dept Bioengn, Tokyo 1138654, Japan.; Torizal, FG (corresponding author), Univ Tokyo, Grad Sch Engn, Dept Chem Syst Engn, Tokyo 1138654, Japan.
EM t_gandhi@unisayogya.ac.id
RI Torizal, Fuad Gandhi/ABE-6689-2021; Khumaira, Annisa/AAC-3069-2021
OI Torizal, Fuad Gandhi/0000-0003-1194-531X; Khumaira,
   Annisa/0000-0002-2350-8996
FU Universitas Aisyiyah Yogyakarta
FX This study is supported by Universitas Aisyiyah Yogyakarta as a part of
   the Collaborative Biotechnology Research Advancement Project 2021.
CR Aggarwal S, 2005, BLOOD, V105, P1815, DOI 10.1182/blood-2004-04-1559
   Ahangar P, 2020, INT J MOL SCI, V21, DOI 10.3390/ijms21197038
   Alcayaga-Miranda F, 2015, STEM CELL RES THER, V6, DOI 10.1186/s13287-015-0192-0
   Anft M, 2020, MOL THER, V28, P2691, DOI 10.1016/j.ymthe.2020.10.001
   Bai Y, 2018, BIOCHEM BIOPH RES CO, V500, P310, DOI 10.1016/j.bbrc.2018.04.065
   Barckhausen C, 2016, METHODS MOL BIOL, V1416, P389, DOI 10.1007/978-1-4939-3584-0_23
   Beer L, 2017, ANN TRANSL MED, V5, DOI 10.21037/atm.2017.03.50
   Billing AM, 2016, SCI REP-UK, V6, DOI 10.1038/srep21507
   Bin Hassan MNF, 2020, STEM CELLS INT, V2020, DOI 10.1155/2020/9529465
   Campos AM, 2016, J CELL PHYSIOL, V231, P1024, DOI 10.1002/jcp.25191
   Cesarz Z, 2016, STEM CELLS INT, V2016, DOI 10.1155/2016/9176357
   Cheng XF, 2018, J CELL MOL MED, V22, P261, DOI 10.1111/jcmm.13316
   Chouw A, 2022, REGEN ENG TRANSL MED, V8, P43, DOI 10.1007/s40883-021-00202-5
   Gray A, 2016, TECHNOLOGY, V4, P201, DOI 10.1142/S2339547816500084
   Gugerell A, 2021, TRIALS, V22, DOI 10.1186/s13063-020-04948-1
   Guiotto M, 2020, J TRANSL MED, V18, DOI 10.1186/s12967-020-02489-4
   Gupta N, 2012, THORAX, V67, P533, DOI 10.1136/thoraxjnl-2011-201176
   He M, 2014, LAB CHIP, V14, P3773, DOI 10.1039/c4lc00662c
   Helwa I, 2017, PLOS ONE, V12, DOI 10.1371/journal.pone.0170628
   Kehl D, 2019, NPJ REGEN MED, V4, DOI 10.1038/s41536-019-0070-y
   Kilroy GE, 2007, J CELL PHYSIOL, V212, P702, DOI 10.1002/jcp.21068
   Kim KH, 2020, Biomedical Dermatology, V4, DOI [10.1186/s41702-019-0053-z, 10.1186/s41702-019-0053-z, DOI 10.1186/S41702-019-0053-Z]
   Lee SC, 2015, STEM CELL RES THER, V6, DOI 10.1186/s13287-015-0072-7
   Li P, 2017, THERANOSTICS, V7, P789, DOI 10.7150/thno.18133
   Lu ZF, 2017, TISSUE ENG PT A, V23, P1212, DOI 10.1089/ten.tea.2016.0548
   Marques CR, 2018, EXPERT OPIN BIOL TH, V18, P1235, DOI 10.1080/14712598.2018.1546840
   Meisel R, 2011, LEUKEMIA, V25, P648, DOI 10.1038/leu.2010.310
   Merino-González C, 2016, FRONT PHYSIOL, V7, DOI 10.3389/fphys.2016.00024
   Miranda JP, 2019, FRONT IMMUNOL, V10, DOI 10.3389/fimmu.2019.00018
   Novoseletskaya E, 2020, FRONT CELL DEV BIOL, V8, DOI 10.3389/fcell.2020.555378
   Oikonomopoulos A, 2015, SCI REP-UK, V5, DOI 10.1038/srep16570
   Pachler K, 2017, CYTOTHERAPY, V19, P458, DOI 10.1016/j.jcyt.2017.01.001
   Panchalingam KM, 2015, STEM CELL RES THER, V6, DOI 10.1186/s13287-015-0228-5
   Paquet J, 2015, STEM CELL TRANSL MED, V4, P809, DOI 10.5966/sctm.2014-0180
   Simader E, 2017, SCI REP-UK, V7, DOI 10.1038/s41598-017-06223-x
   Sivanathan KN, 2014, STEM CELL REV REP, V10, P351, DOI 10.1007/s12015-014-9495-2
   Stastna M, 2012, CIRC-CARDIOVASC GENE, V5, pO8, DOI 10.1161/CIRCGENETICS.111.960187
   Sung DK, 2016, CELL MICROBIOL, V18, P424, DOI 10.1111/cmi.12522
   Sutton MT, 2016, STEM CELLS INT, V2016, DOI 10.1155/2016/5303048
   Teixeira FG, 2015, STEM CELL RES THER, V6, DOI 10.1186/s13287-015-0124-z
   Ti DD, 2015, J TRANSL MED, V13, DOI 10.1186/s12967-015-0642-6
   Torizal FG, 2021, METHODS MOL BIOL
   Torizal FG, 2021, COMMUN BIOL, V4, DOI 10.1038/s42003-021-02848-x
   Tsuji K, 2018, STEM CELLS INT, V2018, DOI 10.1155/2018/8693137
   Versteegen R, 2016, BioProcessing Journal, V15, P18, DOI [10.12665/j151.versteegen, 10.12665/J151.Versteegen, DOI 10.12665/J151.VERSTEEGEN]
   Vizoso FJ, 2017, INT J MOL SCI, V18, DOI 10.3390/ijms18091852
   Wang N, 2017, BBA-MOL BASIS DIS, V1863, P2085, DOI 10.1016/j.bbadis.2017.02.023
   Wangler S, 2021, STEM CELL RES THER, V12, DOI 10.1186/s13287-020-02062-2
   Yu B, 2014, INT J MOL SCI, V15, P4142, DOI 10.3390/ijms15034142
   Zhang H, 2013, J SEX MED, V83, P1
   Zhou H, 2006, KIDNEY INT, V69, P1471, DOI 10.1038/sj.ki.5000273
NR 51
TC 4
Z9 4
U1 0
U2 3
PU TECH SCIENCE PRESS
PI HENDERSON
PA 871 CORONADO CENTER DR, SUTE 200, HENDERSON, NV 89052 USA
SN 0327-9545
EI 1667-5746
J9 BIOCELL
JI Biocell
PY 2022
VL 46
IS 8
BP 1885
EP 1891
DI 10.32604/biocell.2022.019591
EA FEB 2022
PG 7
WC Biology
WE Science Citation Index Expanded (SCI-EXPANDED)
SC Life Sciences & Biomedicine - Other Topics
GA 1A8NT
UT WOS:000756650400001
OA gold
DA 2026-02-11
ER

PT J
AU Davies, OG
   Cox, SC
   Azoidis, I
   McGuinness, AJA
   Cooke, M
   Heaney, LM
   Grover, LM
AF Davies, Owen G.
   Cox, Sophie C.
   Azoidis, Ioannis
   McGuinness, Adam J. A.
   Cooke, Megan
   Heaney, Liam M.
   Grover, Liam M.
TI Osteoblast-Derived Vesicle Protein Content Is Temporally Regulated
   During Osteogenesis: Implications for Regenerative Therapies
SO FRONTIERS IN BIOENGINEERING AND BIOTECHNOLOGY
LA English
DT Article
DE vesicle; mineralization; annexin; collagen; osteoblast; nano
ID EXTRACELLULAR-MATRIX VESICLES; COLLAGEN-VI; CALCIUM-PHOSPHATE; BONE;
   CELL; EXOSOMES; STIMULATION; INDUCTION; INJURY
AB Osteoblast-derived extracellular vesicles (EV) are a collection of secreted (sEVs) and matrix-bound nanoparticles that function as foci for mineral nucleation and accumulation. Due to the fact sEVs can be isolated directly from the culture medium of mineralizing osteoblasts, there is growing interest their application regenerative medicine. However, at present therapeutic advancements are hindered by a lack of understanding of their precise temporal contribution to matrix mineralization. This study advances current knowledge by temporally aligning sEV profile and protein content with mineralization status. sEVs were isolated from mineralizing primary osteoblasts over a period of 1, 2, and 3 weeks. Bimodal particle distributions were observed (weeks 1 and 3: 44 and 164 nm; week 2: 59 and 220 nm), indicating a heterogeneous population with dimensions characteristic of exosome- (44 and 59 nm) and microvesicle-like (164 and 220 nm) particles. Proteomic characterization by liquid chromatography tandem-mass spectrometry (LC-MS/MS) revealed a declining correlation in EV-localized proteins as mineralization advanced, with Pearson correlation-coefficients of 0.79 (week 1 vs. 2), 0.6 (2 vs. 3) and 0.46 (1 vs. 3), respectively. Principal component analysis (PCA) further highlighted a time-dependent divergence in protein content as mineralization advanced. The most significant variations were observed at week 3, with a significant (p < 0.05) decline in particle concentration, visual evidence of EV rupture and enhanced mineralization. A total of 116 vesicle-localized proteins were significantly upregulated at week 3 (56% non-specifically, 19% relative to week 1, 25% relative to week 2). Gene ontology enrichment analysis of these proteins highlighted overrepresentation of genes associated with matrix organization. Of note, increased presence of phospholipid-binding and calcium channeling annexin proteins (A2, A5, and A6) indicative of progressive variations in the nucleational capacity of vesicles, as well as interaction with the surrounding ECM. We demonstrate sEV-mediated mineralization is dynamic process with variations in vesicle morphology and protein content having a potential influence on developmental changes matrix organization. These findings have implications for the selection and application of EVs for regenerative applications.
C1 [Davies, Owen G.; Heaney, Liam M.] Loughborough Univ, Sch Sport Exercise & Hlth Sci, Loughborough, Leics, England.
   [Cox, Sophie C.; Azoidis, Ioannis; Cooke, Megan; Grover, Liam M.] Univ Birmingham, Sch Chem Engn, Birmingham, W Midlands, England.
   [McGuinness, Adam J. A.; Cooke, Megan] Univ Birmingham, Phys Sci Hlth Doctoral Training Ctr, Birmingham, W Midlands, England.
C3 Loughborough University; University of Birmingham; University of
   Birmingham
RP Davies, OG (corresponding author), Loughborough Univ, Sch Sport Exercise & Hlth Sci, Loughborough, Leics, England.
EM O.G.Davies@lboro.ac.uk
RI Cooke, Megan/AAM-6555-2020; Grover, Liam/F-2713-2011; Azoidis,
   Ioannis/F-3708-2014; Heaney, Liam/B-5514-2015
OI Cooke, Megan/0000-0001-5254-7559; Cox, Sophie/0000-0003-4746-0322;
   Davies, Owen/0000-0003-0808-8695; McGuinness, Adam/0000-0003-4659-9648;
   Azoidis, Ioannis/0000-0001-5953-1808; Heaney, Liam/0000-0002-8791-0167
FU EPSRC E-TERM Landscape fellowship; Physical Sciences for Health Doctoral
   Training Centre; School of Chemical Engineering PhD Studentship; MRC
   [MR/P021220/1] Funding Source: UKRI; Medical Research Council
   [MR/P021220/1] Funding Source: researchfish
FX This work was supported by an EPSRC E-TERM Landscape fellowship. MC and
   AMwere funded by the Physical Sciences for Health Doctoral Training
   Centre. IA was funded by a School of Chemical Engineering PhD
   Studentship.
CR AMIR D, 1988, CLIN ORTHOP RELAT R, P289
   ANDERSON HC, 1995, CLIN ORTHOP RELAT R, P266
   ANDERSON HC, 1967, J CELL BIOL, V35, P81, DOI 10.1083/jcb.35.1.81
   Bjorge IM, 2017, BIOMATER SCI-UK, V6, P60, DOI 10.1039/c7bm00479f
   BONUCCI E, 1967, J ULTRA MOL STRUCT R, V20, P33, DOI 10.1016/S0022-5320(67)80034-0
   Bonucci E, 2012, FRONT BIOSCI-LANDMRK, V17, P100, DOI 10.2741/3918
   Boskey AL, 1998, J CELL BIOCHEM, P83, DOI 10.1002/(SICI)1097-4644(1998)72:30/31+<83::AID-JCB12>3.0.CO;2-F
   Bottini M, 2018, BBA-GEN SUBJECTS, V1862, P532, DOI 10.1016/j.bbagen.2017.11.005
   Cescon M, 2015, J CELL SCI, V128, P3525, DOI 10.1242/jcs.169748
   Cox J, 2011, J PROTEOME RES, V10, P1794, DOI 10.1021/pr101065j
   Cox J, 2008, NAT BIOTECHNOL, V26, P1367, DOI 10.1038/nbt.1511
   Dassah M, 2014, J CELL SCI, V127, P828, DOI 10.1242/jcs.137802
   Davies OG, 2017, SCI REP-UK, V7, DOI 10.1038/s41598-017-13027-6
   Devarajan-Ketha H, 2012, BIOCHEM BIOPH RES CO, V417, P830, DOI 10.1016/j.bbrc.2011.12.048
   EANES ED, 1992, BONE MINER, V17, P269, DOI 10.1016/0169-6009(92)90749-4
   Genge BR, 2007, J BIOL CHEM, V282, P26035, DOI 10.1074/jbc.M701057200
   Hasegawa T, 2017, JPN DENT SCI REV, V53, P34, DOI 10.1016/j.jdsr.2016.09.002
   HOCHBERG Y, 1990, STAT MED, V9, P811, DOI 10.1002/sim.4780090710
   Ishitsuka R, 1998, J BIOL CHEM, V273, P9935, DOI 10.1074/jbc.273.16.9935
   Kirsch T, 2000, J BONE MINER RES, V15, P261, DOI 10.1359/jbmr.2000.15.2.261
   Lamandé SR, 2006, J BIOL CHEM, V281, P16607, DOI 10.1074/jbc.M510192200
   Mahamid J, 2010, P NATL ACAD SCI USA, V107, P6316, DOI 10.1073/pnas.0914218107
   Maiese Kenneth, 2016, J Transl Sci, V1, P83, DOI 10.15761/jts.1000120
   Malhotra V, 2015, ANNU REV CELL DEV BI, V31, P109, DOI 10.1146/annurev-cellbio-100913-013002
   Martins TS, 2018, PLOS ONE, V13, DOI 10.1371/journal.pone.0198820
   MARVASO V, 1977, AM J ANAT, V149, P453, DOI 10.1002/aja.1001490403
   Menck K, 2013, ONCOTARGET, V4, P2057, DOI 10.18632/oncotarget.1336
   Minashima T, 2012, J BIOL CHEM, V287, P14803, DOI 10.1074/jbc.M111.297861
   Morhayim J, 2015, FASEB J, V29, P274, DOI 10.1096/fj.14-261404
   Nair R, 2014, STEM CELLS DEV, V23, P1625, DOI 10.1089/scd.2013.0633
   Okamoto M, 2014, SCI REP-UK, V4, DOI 10.1038/srep04493
   Orriss IR, 2013, PLOS ONE, V8, DOI 10.1371/journal.pone.0069057
   Raposo G, 2013, J CELL BIOL, V200, P373, DOI 10.1083/jcb.201211138
   SCHWARTZ Z, 1989, BONE, V10, P53, DOI 10.1016/8756-3282(89)90147-6
   SELA J, 1992, BONE MINER, V17, P163, DOI 10.1016/0169-6009(92)90729-W
   Shapiro IM, 2015, BONE, V79, P29, DOI 10.1016/j.bone.2015.05.013
   Shelke GV, 2014, J EXTRACELL VESICLES, V3, DOI 10.3402/jev.v3.24783
   SKRTIC D, 1992, BONE MINER, V16, P109, DOI 10.1016/0169-6009(92)90881-D
   Stenbeck G, 2014, CURR OPIN PHARMACOL, V16, P7, DOI 10.1016/j.coph.2014.01.003
   Takagi H, 2002, J CELL SCI, V115, P3309
   Tassew NG, 2017, CELL REP, V20, P99, DOI 10.1016/j.celrep.2017.06.009
   Théry C, 2018, J EXTRACELL VESICLES, V7, DOI 10.1080/20013078.2018.1535750
   Wisniewski JR, 2009, NAT METHODS, V6, P359, DOI [10.1038/NMETH.1322, 10.1038/nmeth.1322]
   Woldt E, 2012, NAT COMMUN, V3, DOI 10.1038/ncomms2087
   WU LNY, 1993, J BIOL CHEM, V268, P25084
   Xiao Z, 2007, J CELL PHYSIOL, V210, P325, DOI 10.1002/jcp.20826
   Zhang B, 2015, STEM CELL TRANSL MED, V4, P513, DOI 10.5966/sctm.2014-0267
   2014, J BIOL CHEM, V289, P6899, DOI DOI 10.1074/JBC.M113.511964
NR 48
TC 36
Z9 38
U1 1
U2 10
PU FRONTIERS MEDIA SA
PI LAUSANNE
PA AVENUE DU TRIBUNAL FEDERAL 34, LAUSANNE, CH-1015, SWITZERLAND
SN 2296-4185
J9 FRONT BIOENG BIOTECH
JI Front. Bioeng. Biotechnol.
PD MAY 1
PY 2019
VL 7
AR 92
DI 10.3389/fbioe.2019.00092
PG 15
WC Biotechnology & Applied Microbiology; Engineering, Biomedical
WE Science Citation Index Expanded (SCI-EXPANDED)
SC Biotechnology & Applied Microbiology; Engineering
GA HW8ZG
UT WOS:000466979800003
PM 31119130
OA Green Submitted, gold
DA 2026-02-11
ER

PT J
AU Liu, BH
   Liu, T
   Li, YH
   Tan, CY
AF Liu, Binhan
   Liu, Tao
   Li, Yanhong
   Tan, Chunyu
TI Innovative Biotherapies and Nanotechnology in Osteoarthritis:
   Advancements in Inflammation Control and Cartilage Regeneration
SO INTERNATIONAL JOURNAL OF MOLECULAR SCIENCES
LA English
DT Review
DE osteoarthritis; biotherapies; regenerative medicine; inflammation;
   nanotechnology; cartilage repair
ID MESENCHYMAL STEM-CELLS; ANTIINFLAMMATORY PEPTIDES; KNEE OSTEOARTHRITIS;
   GENE DELIVERY; NANOPARTICLES; CHONDROCYTES; EXOSOMES; DEFECTS
AB Osteoarthritis (OA) is among the most prevalent degenerative joint disorders worldwide, particularly affecting the aging population and imposing significant disability and economic burdens. The disease is characterized by progressive degradation of articular cartilage and chronic inflammation, with no effective long-term treatments currently available to address the underlying causes of its progression. Conventional therapies primarily manage symptoms such as pain and inflammation but fail to repair damaged tissues. Emerging biotherapies and regenerative medicine approaches offer promising alternatives by addressing cartilage repair and inflammation control at the molecular level. This review explores the recent advancements in biotherapeutic strategies, including mesenchymal stem cell (MSC) therapy, growth factors, and tissue engineering, which hold the potential for promoting cartilage regeneration and modulating the inflammatory microenvironment. Additionally, the integration of nanotechnology has opened new avenues for targeted drug delivery systems and the development of innovative nanomaterials that can further enhance the efficacy of biotherapies by precisely targeting inflammation and cartilage damage. This article concludes by discussing the current clinical applications, the ongoing clinical trials, and the future research directions necessary to confirm the safety and efficacy of these advanced therapies for OA management. With these advancements, biotherapies combined with nanotechnology may revolutionize the future of OA treatment by offering precise and effective solutions for long-term disease management and improved patient outcomes.
C1 [Liu, Binhan; Liu, Tao; Li, Yanhong; Tan, Chunyu] Sichuan Univ, West China Hosp, Dept Rheumatol & Immunol, Chengdu 610041, Peoples R China.
C3 Sichuan University
RP Li, YH; Tan, CY (corresponding author), Sichuan Univ, West China Hosp, Dept Rheumatol & Immunol, Chengdu 610041, Peoples R China.
EM liubinhan666@163.com; 15732193090@163.com; liyanhongnn2023@wchscu.cn;
   tcy5769@scu.edu.cn
RI Liu, tao/JRX-7335-2023; tan, chunyu/HRA-0740-2023
FU International Cooperation Program of Science and Technology Department
   of Sichuan Province;  [2023YFH0081]
FX International Cooperation Program of Science and Technology Department
   of Sichuan Province (2023YFH0081).
CR Ai XZ, 2021, BIOENG TRANSL MED, V6, DOI 10.1002/btm2.10187
   Aitken D, 2018, OSTEOARTHR CARTILAGE, V26, P880, DOI 10.1016/j.joca.2018.02.899
   Akgun I, 2015, ARCH ORTHOP TRAUM SU, V135, P251, DOI 10.1007/s00402-014-2136-z
   Araujo CBB, 2023, CURR PHARM DESIGN, V29, P1149, DOI 10.2174/1381612829666230508144912
   Atwal A, 2023, ADV COLLOID INTERFAC, V321, DOI 10.1016/j.cis.2023.103030
   Bae Y, 2017, MITOCHONDRION, V37, P27, DOI 10.1016/j.mito.2017.06.005
   Bartlett RL, 2013, NANOMED-NANOTECHNOL, V9, P419, DOI 10.1016/j.nano.2012.09.003
   Bedingfield SK, 2021, NAT BIOMED ENG, V5, P1069, DOI 10.1038/s41551-021-00780-3
   Bonato A, 2023, ADV HEALTHC MATER, V12, DOI 10.1002/adhm.202202271
   Broeckx SY, 2019, EQUINE VET J, V51, P787, DOI 10.1111/evj.13089
   Brown S, 2019, ACTA BIOMATER, V93, P239, DOI 10.1016/j.actbio.2019.03.010
   Brown S, 2019, MOL PHARMACEUT, V16, P469, DOI 10.1021/acs.molpharmaceut.7b00484
   Buchanan MW, 2022, AM J SPORT MED, V50, P1997, DOI 10.1177/03635465221090611
   Burnouf T, 2023, J BIOMED SCI, V30, DOI 10.1186/s12929-023-00972-w
   Castro LMM, 2020, ACS BIOMATER SCI ENG, V6, P5084, DOI 10.1021/acsbiomaterials.0c00960
   Celik B, 2024, INT J MOL SCI, V25, DOI 10.3390/ijms25158339
   Chapman V, 2017, STEM CELLS INT, V2017, DOI 10.1155/2017/2905104
   Chen MH, 2024, HELIYON, V10, DOI 10.1016/j.heliyon.2024.e25400
   Chen X, 2024, ADV HEALTHC MATER, V13, DOI 10.1002/adhm.202401507
   Chen Y, 2024, INT J MOL SCI, V25, DOI 10.3390/ijms25010394
   Chen YM, 2023, STEM CELL RES THER, V14, DOI 10.1186/s13287-023-03296-6
   Chen ZP, 2013, INT J NANOMED, V8, P3843, DOI 10.2147/IJN.S50721
   Cheng Y, 2020, J CONTROL RELEASE, V327, P35, DOI 10.1016/j.jconrel.2020.08.006
   Chongchai A, 2021, VIRUSES-BASEL, V13, DOI 10.3390/v13122343
   Chow YY, 2020, MEDIAT INFLAMM, V2020, DOI 10.1155/2020/8293921
   Clarke EJ, 2022, FRONT VET SCI, V9, DOI 10.3389/fvets.2022.1057667
   Cross M, 2014, ANN RHEUM DIS, V73, P1323, DOI 10.1136/annrheumdis-2013-204763
   Cui GH, 2016, EXP THER MED, V12, P3390, DOI 10.3892/etm.2016.3791
   de Moura MTM, 2018, NEUROIMAGE-CLIN, V18, P932, DOI 10.1016/j.nicl.2018.03.015
   Dickinson SC, 2017, STEM CELLS, V35, P2280, DOI 10.1002/stem.2691
   Ding DC, 2016, CELL TRANSPLANT, V25, P217, DOI 10.3727/096368915X688182
   Drbohlavova J, 2013, CURR DRUG METAB, V14, P547, DOI 10.2174/1389200211314050005
   Ebada HMK, 2022, COLLOID SURFACE B, V211, DOI 10.1016/j.colsurfb.2021.112285
   Elsabahy M, 2015, CHEM REV, V115, P10967, DOI 10.1021/acs.chemrev.5b00135
   Elsaid KA, 2013, OSTEOARTHR CARTILAGE, V21, P377, DOI 10.1016/j.joca.2012.11.011
   Fleischmann RM, 2019, ARTHRITIS RHEUMATOL, V71, P1056, DOI 10.1002/art.40840
   Gille J, 2013, ARCH ORTHOP TRAUM SU, V133, P87, DOI 10.1007/s00402-012-1621-5
   Gille J, 2010, KNEE SURG SPORT TR A, V18, P1456, DOI 10.1007/s00167-010-1042-3
   Glyn-Jones S, 2015, LANCET, V386, P376, DOI 10.1016/S0140-6736(14)60802-3
   Gong ZH, 2023, FOOD CHEM TOXICOL, V174, DOI 10.1016/j.fct.2023.113644
   Gupta PK, 2016, ARTHRITIS RES THER, V18, DOI 10.1186/s13075-016-1195-7
   Hung CC, 2016, THERANOSTICS, V6, P302, DOI 10.7150/thno.13686
   Hunter DJ, 2014, NAT REV RHEUMATOL, V10, P437, DOI 10.1038/nrrheum.2014.44
   Hwang JJ, 2021, FRONT IMMUNOL, V12, DOI 10.3389/fimmu.2021.631291
   Jiang Y, 2022, OSTEOARTHR CARTILAGE, V30, P207, DOI 10.1016/j.joca.2021.11.009
   Jiang YH, 2022, BIOMATER SCI-UK, V10, P6862, DOI 10.1039/d2bm01001a
   Jo CH, 2014, STEM CELLS, V32, P1254, DOI 10.1002/stem.1634
   Kakkar A, 2020, MOL BIOL REP, V47, P8007, DOI 10.1007/s11033-020-05748-1
   Kim D, 2021, CELLS-BASEL, V10, DOI 10.3390/cells10071839
   Kloppenburg M, 2019, ANN RHEUM DIS, V78, P413, DOI 10.1136/annrheumdis-2018-213336
   Kong LD, 2015, ACS APPL MATER INTER, V7, P4833, DOI 10.1021/am508760w
   Kusano T, 2012, KNEE SURG SPORT TR A, V20, P2105, DOI 10.1007/s00167-011-1840-2
   Lepetsos P, 2016, BBA-MOL BASIS DIS, V1862, P576, DOI 10.1016/j.bbadis.2016.01.003
   Li XY, 2023, PRECIS CLIN MED, V6, DOI 10.1093/pcmedi/pbad014
   Li X, 2021, NANO-MICRO LETT, V13, DOI 10.1007/s40820-021-00670-y
   Liang CY, 2021, BIOCHEM BIOPH RES CO, V546, P162, DOI 10.1016/j.bbrc.2021.02.002
   Lin JB, 2016, NANOMED-NANOTECHNOL, V12, P2095, DOI 10.1016/j.nano.2016.05.010
   Lin ZC, 2022, J INFLAMM RES, V15, P953, DOI 10.2147/JIR.S350432
   Liu YS, 2021, GELS-BASEL, V7, DOI 10.3390/gels7040263
   Liu YQ, 2025, APPL BIOCHEM BIOTECH, V197, P518, DOI 10.1007/s12010-024-05047-6
   Mahaling B, 2016, INT J PHARMACEUT, V501, P1, DOI 10.1016/j.ijpharm.2016.01.053
   Mahmoud NN, 2017, J COLLOID INTERF SCI, V503, P95, DOI 10.1016/j.jcis.2017.05.011
   Makris EA, 2015, NAT REV RHEUMATOL, V11, P21, DOI 10.1038/nrrheum.2014.157
   Malemud CJ, 2019, BIOCHEM PHARMACOL, V165, P33, DOI 10.1016/j.bcp.2019.02.033
   Mancino C, 2023, HELIYON, V9, DOI 10.1016/j.heliyon.2023.e16640
   Mancuso P, 2019, FRONT BIOENG BIOTECH, V7, DOI 10.3389/fbioe.2019.00009
   Manferdini C, 2013, ARTHRITIS RHEUM-US, V65, P1271, DOI 10.1002/art.37908
   Mao GP, 2018, STEM CELL RES THER, V9, DOI 10.1186/s13287-018-1004-0
   McMasters J, 2017, J CONTROL RELEASE, V258, P161, DOI 10.1016/j.jconrel.2017.05.008
   Mei S, 2024, NANOMEDICINE-UK, DOI 10.1080/17435889.2024.2382421
   Motta F, 2023, CLIN REV ALLERG IMMU, V64, P222, DOI 10.1007/s12016-022-08941-1
   Mustonen AM, 2021, PHARMACEUTICALS-BASE, V14, DOI 10.3390/ph14040315
   Muthusamy S, 2021, BIOTECHNOL BIOENG, V118, P3150, DOI 10.1002/bit.27838
   Nga NK, 2018, COLLOID SURFACE B, V172, P769, DOI 10.1016/j.colsurfb.2018.09.039
   Otahal A, 2021, INT J MOL SCI, V22, DOI 10.3390/ijms22137224
   Partain BD, 2020, J CONTROL RELEASE, V321, P259, DOI 10.1016/j.jconrel.2020.01.052
   Patra JK, 2018, J NANOBIOTECHNOL, V16, DOI 10.1186/s12951-018-0392-8
   Pers YM, 2015, OSTEOARTHR CARTILAGE, V23, P2027, DOI 10.1016/j.joca.2015.07.004
   Pfeifer JPH, 2024, FRONT BIOENG BIOTECH, V12, DOI 10.3389/fbioe.2024.1416694
   Rastogi V, 2014, J DRUG DELIV, V2014, DOI 10.1155/2014/670815
   Raut MP, 2023, INT J MOL SCI, V24, DOI 10.3390/ijms24020986
   Sarkar A, 2019, NANOMEDICINE-UK, V14, P871, DOI 10.2217/nnm-2018-0221
   Shah SRS, 2020, CURR REV MUSCULOSKE, V13, P641, DOI 10.1007/s12178-020-09664-6
   Shen C, 2021, J NANOBIOTECHNOL, V19, DOI 10.1186/s12951-021-01136-4
   Shi SY, 2024, INT J BIOL MACROMOL, V279, DOI 10.1016/j.ijbiomac.2024.135146
   Shi TF, 2023, BIOMATERIALS, V303, DOI 10.1016/j.biomaterials.2023.122366
   Snider C, 2022, J BIOMATER APPL, V36, P1289, DOI 10.1177/08853282211051586
   Sohn HS, 2022, SCI ADV, V8, DOI 10.1126/sciadv.abo5284
   Song YZ, 2021, J BIOMED NANOTECHNOL, V17, P859, DOI 10.1166/jbn.2021.3069
   van Buul GM, 2012, OSTEOARTHR CARTILAGE, V20, P1186, DOI 10.1016/j.joca.2012.06.003
   Vedadghavami A, 2019, ACTA BIOMATER, V93, P258, DOI 10.1016/j.actbio.2018.12.004
   Vega A, 2015, TRANSPLANTATION, V99, P1681, DOI 10.1097/TP.0000000000000678
   Velasco-Salgado C, 2022, PHARMACEUTICS, V14, DOI 10.3390/pharmaceutics14081644
   Volarevic V, 2017, BIOFACTORS, V43, P633, DOI 10.1002/biof.1374
   Wang CY, 2022, ACS BIOMATER SCI ENG, V8, P3320, DOI 10.1021/acsbiomaterials.2c00332
   Wang S, 2022, INT J NANOMED, V17, P1757, DOI 10.2147/IJN.S355366
   Wang YF, 2017, STEM CELL RES THER, V8, DOI 10.1186/s13287-017-0632-0
   Wang ZX, 2024, SMALL, V20, DOI 10.1002/smll.202405049
   Whitmire RE, 2012, BIOMATERIALS, V33, P7665, DOI 10.1016/j.biomaterials.2012.06.101
   Woodell-May JE, 2020, J ORTHOP RES, V38, P253, DOI 10.1002/jor.24457
   Wu CX, 2025, BIOMATERIALS, V312, DOI 10.1016/j.biomaterials.2024.122720
   Xu XY, 2021, ADV DRUG DELIVER REV, V176, DOI 10.1016/j.addr.2021.113891
   Yamashita A, 2021, DEV GROWTH DIFFER, V63, P72, DOI 10.1111/dgd.12706
   Yan HM, 2019, SCI REP-UK, V9, DOI 10.1038/s41598-018-37018-3
   Zerrillo L, 2019, J CONTROL RELEASE, V309, P265, DOI 10.1016/j.jconrel.2019.07.031
   Zhang XD, 2022, NANO-MICRO LETT, V14, DOI 10.1007/s40820-022-00828-2
   Zhang XD, 2020, ADV MATER, V32, DOI 10.1002/adma.202003752
   Zhao YC, 2020, CURR STEM CELL RES T, V15, P233, DOI 10.2174/1574888X15666191224122058
   Zhong YC, 2020, STEM CELLS INT, V2020, DOI 10.1155/2020/2560174
   Zhou K, 2023, BIOMATERIALS, V295, DOI 10.1016/j.biomaterials.2023.122036
   Zhou SJ, 2022, J ORTHOP RES, V40, P1492, DOI 10.1002/jor.25347
   Zhou YF, 2022, FRONT BIOENG BIOTECH, V10, DOI 10.3389/fbioe.2022.796408
   Zhu Yi, 2023, Stud Health Technol Inform, V308, P527, DOI 10.3233/SHTI230880
NR 113
TC 7
Z9 7
U1 6
U2 19
PU MDPI
PI BASEL
PA ST ALBAN-ANLAGE 66, CH-4052 BASEL, SWITZERLAND
SN 1661-6596
EI 1422-0067
J9 INT J MOL SCI
JI Int. J. Mol. Sci.
PD DEC
PY 2024
VL 25
IS 24
AR 13384
DI 10.3390/ijms252413384
PG 20
WC Biochemistry & Molecular Biology; Chemistry, Multidisciplinary
WE Science Citation Index Expanded (SCI-EXPANDED)
SC Biochemistry & Molecular Biology; Chemistry
GA Q5D9X
UT WOS:001384897100001
PM 39769149
OA Green Submitted, gold
DA 2026-02-11
ER

PT J
AU Lin, YH
   Kang, L
   Feng, WH
   Cheng, TL
   Tsai, WC
   Huang, HT
   Lee, HC
   Chen, CH
AF Lin, Yi-Hsiung
   Kang, Lin
   Feng, Wen-Han
   Cheng, Tsung-Lin
   Tsai, Wei-Chung
   Huang, Hsuan-Ti
   Lee, Hsiang-Chun
   Chen, Chung-Hwan
TI Effects of Lipids and Lipoproteins on Mesenchymal Stem Cells Used in
   Cardiac Tissue Regeneration
SO INTERNATIONAL JOURNAL OF MOLECULAR SCIENCES
LA English
DT Review
DE cardiac tissue regeneration; lipid; lipid-lowering drug; lipoprotein;
   mesenchymal stem cell; Simvastatin
ID LOW-DENSITY-LIPOPROTEIN; STROMAL CELLS; MYOCARDIAL-INFARCTION; HEART;
   CARDIOMYOGENESIS; DIFFERENTIATION; METABOLITES; PREVALENCE; EXOSOMES;
   PATHWAY
AB Mesenchymal stem cells (MSCs) have two characteristics of interest for this paper: the ability to self-renew, and the potential for multiple-lineage differentiation into various cells. MSCs have been used in cardiac tissue regeneration for over a decade. Adult cardiac tissue regeneration ability is quite low; it cannot repair itself after injury, as the heart cells are replaced by fibroblasts and lose function. It is therefore important to search for a feasible way to repair and restore heart function through stem cell therapy. Stem cells can differentiate and provide a source of progenitor cells for cardiomyocytes, endothelial cells, and supporting cells. Studies have shown that the concentrations of blood lipids and lipoproteins affect cardiovascular diseases, such as atherosclerosis, hypertension, and obesity. Furthermore, the MSC lipid profiles, such as the triglyceride and cholesterol content, have been revealed by lipidomics, as well as their correlation with MSC differentiation. Abnormal blood lipids can cause serious damage to internal organs, especially heart tissue. In the past decade, the accumulated literature has indicated that lipids/lipoproteins affect stem cell behavior and biological functions, including their multiple lineage capability, and in turn affect the outcome of regenerative medicine. This review will focus on the effect of lipids/lipoproteins on MSC cardiac regenerative medicine, as well as the effect of lipid-lowering drugs in promoting cardiomyogenesis-associated MSC differentiation.
C1 [Lin, Yi-Hsiung; Feng, Wen-Han; Tsai, Wei-Chung; Lee, Hsiang-Chun] Kaohsiung Med Univ, Kaohsiung Med Univ Hosp, Dept Internal Med, Div Cardiol, Kaohsiung 807, Taiwan.
   [Lin, Yi-Hsiung; Lee, Hsiang-Chun] Kaohsiung Med Univ, Lipid Sci & Aging Res Ctr, Kaohsiung 807, Taiwan.
   [Lin, Yi-Hsiung; Lee, Hsiang-Chun] Kaohsiung Med Univ Hosp, Lipid Biosci, Kaohsiung 807, Taiwan.
   [Lin, Yi-Hsiung] Kaohsiung Med Univ, Dept Biotechnol, Kaohsiung 807, Taiwan.
   [Kang, Lin] Natl Cheng Kung Univ, Coll Med, Natl Cheng Kung Univ Hosp, Dept Obstet & Gynecol, Tainan 704, Taiwan.
   [Feng, Wen-Han] Kaohsiung Med Univ, Kaohsiung Med Univ Hosp, Kaohsiung Municipal Ta Tung Hosp, Dept Internal Med, Kaohsiung 801, Taiwan.
   [Cheng, Tsung-Lin; Huang, Hsuan-Ti; Chen, Chung-Hwan] Kaohsiung Med Univ, Orthopaed Res Ctr, Kaohsiung 807, Taiwan.
   [Cheng, Tsung-Lin; Chen, Chung-Hwan] Kaohsiung Med Univ, Regenerat Med & Cell Therapy Res Ctr, Kaohsiung 807, Taiwan.
   [Cheng, Tsung-Lin] Kaohsiung Med Univ, Dept Physiol, Coll Med, Kaohsiung 807, Taiwan.
   [Tsai, Wei-Chung; Huang, Hsuan-Ti; Chen, Chung-Hwan] Kaohsiung Med Univ, Coll Med, Fac Med, Kaohsiung 807, Taiwan.
   [Huang, Hsuan-Ti; Chen, Chung-Hwan] Kaohsiung Med Univ, Kaohsiung Med Univ Hosp, Dept Orthoped, Kaohsiung 807, Taiwan.
   [Huang, Hsuan-Ti; Chen, Chung-Hwan] Kaohsiung Med Univ, Dept Orthoped, Coll Med, Kaohsiung 807, Taiwan.
   [Huang, Hsuan-Ti; Chen, Chung-Hwan] Kaohsiung Municipal Tatung Hosp, Dept Orthoped, Kaohsiung 807, Taiwan.
   [Lee, Hsiang-Chun] Kaohsiung Med Univ, Sch Med, Dept Internal Med, Coll Med, Kaohsiung 807, Taiwan.
   [Lee, Hsiang-Chun; Chen, Chung-Hwan] Natl Sun Yat Sen Univ, Inst Med Sci & Technol, Kaohsiung 804, Taiwan.
C3 Kaohsiung Medical University; Kaohsiung Medical University Hospital;
   Kaohsiung Medical University; Kaohsiung Medical University; Kaohsiung
   Medical University Hospital; Kaohsiung Medical University; National
   Cheng Kung University; National Cheng Kung University Hospital;
   Kaohsiung Medical University; Kaohsiung Municipal Ta-Tung Hospital;
   Kaohsiung Medical University Hospital; Kaohsiung Medical University;
   Kaohsiung Medical University; Kaohsiung Medical University; Kaohsiung
   Medical University; Kaohsiung Medical University; Kaohsiung Medical
   University Hospital; Kaohsiung Medical University; Kaohsiung Medical
   University; Kaohsiung Municipal Ta-Tung Hospital; Kaohsiung Medical
   University; National Sun Yat Sen University
RP Lee, HC (corresponding author), Kaohsiung Med Univ, Kaohsiung Med Univ Hosp, Dept Internal Med, Div Cardiol, Kaohsiung 807, Taiwan.; Lee, HC (corresponding author), Kaohsiung Med Univ, Lipid Sci & Aging Res Ctr, Kaohsiung 807, Taiwan.; Lee, HC (corresponding author), Kaohsiung Med Univ Hosp, Lipid Biosci, Kaohsiung 807, Taiwan.; Chen, CH (corresponding author), Kaohsiung Med Univ, Orthopaed Res Ctr, Kaohsiung 807, Taiwan.; Chen, CH (corresponding author), Kaohsiung Med Univ, Regenerat Med & Cell Therapy Res Ctr, Kaohsiung 807, Taiwan.; Chen, CH (corresponding author), Kaohsiung Med Univ, Coll Med, Fac Med, Kaohsiung 807, Taiwan.; Chen, CH (corresponding author), Kaohsiung Med Univ, Kaohsiung Med Univ Hosp, Dept Orthoped, Kaohsiung 807, Taiwan.; Chen, CH (corresponding author), Kaohsiung Med Univ, Dept Orthoped, Coll Med, Kaohsiung 807, Taiwan.; Chen, CH (corresponding author), Kaohsiung Municipal Tatung Hosp, Dept Orthoped, Kaohsiung 807, Taiwan.; Lee, HC (corresponding author), Kaohsiung Med Univ, Sch Med, Dept Internal Med, Coll Med, Kaohsiung 807, Taiwan.; Lee, HC; Chen, CH (corresponding author), Natl Sun Yat Sen Univ, Inst Med Sci & Technol, Kaohsiung 804, Taiwan.
EM caminolin@gmail.com; kanglin@mail.ncku.edu.tw; hans0426@gmail.com;
   junglecc@gmail.com; k920265@gap.kmu.edu.tw; hthuang@kmu.edu.tw;
   hclee@kmu.edu.tw; hwan@kmu.edu.tw
RI Kang, Lin/JVD-7936-2023; Chen, Chung-Hwan/D-4036-2009
OI Kang, Lin/0000-0003-2709-5604; Chen, Chung-Hwan/0000-0001-8941-4792;
   Tsai, Wei Chung/0000-0002-1123-6954; Huang,
   Hsuan-Ti/0000-0002-8638-1021; Lee, Hsiang-Chun/0000-0002-5877-9059;
   FENG, WEN HAN/0000-0002-1994-6205
FU National Health Research Institute of Taiwan [NHRI-EX101-9935EI];
   Kaohsiung Medical University [KMU-TC108A02-1, NCTUKMU108-BIO-04,
   NPUST-KMU-109-P002, KMU-DK105009]; Kaohsiung Municipal Ta-Tung Hospital
   [kmtth-108-R001]; National Health Research Institutes
   [NHRI-EX107-10724SC, NHRI-EX108-10724SC];  [MOST
   106-2314-B-037-050-MY3];  [108-2314-B-037-059-MY3];  [MOST
   108-2314-B-037-098];  [MOST 108-2622-B-037-003-CC]
FX This study was supported in part by the National Health Research
   Institute (NHRI-EX101-9935EI) of Taiwan, Kaohsiung Medical University
   (KMU-TC108A02-1, NCTUKMU108-BIO-04, NPUST-KMU-109-P002 and
   KMU-DK105009), Kaohsiung Municipal Ta-Tung Hospital (kmtth-108-R001),
   the Minister of Science and Technology of Taiwan (MOST
   106-2314-B-037-050-MY3, 108-2314-B-037-059-MY3, MOST 108-2314-B-037-098,
   and MOST 108-2622-B-037-003-CC), and the National Health Research
   Institutes (NHRI-EX107-10724SC and NHRI-EX108-10724SC). The funders had
   no role in the study design, data collection, analysis, decision to
   publish, or preparation of the manuscript.
CR Arslan F, 2013, STEM CELL RES, V10, P301, DOI 10.1016/j.scr.2013.01.002
   Baker N, 2015, STEM CELL RES THER, V6, DOI 10.1186/s13287-015-0225-8
   Bian SY, 2014, J MOL MED, V92, P387, DOI 10.1007/s00109-013-1110-5
   Calderone A, 2018, FRONT CELL DEV BIOL, V6, DOI 10.3389/fcell.2018.00015
   Campos AM, 2016, J CELL PHYSIOL, V231, P1024, DOI 10.1002/jcp.25191
   Cardoso FP, 2003, REV ESP CARDIOL, V56, P935, DOI 10.1016/S0300-8932(03)76987-5
   Chandra K Sarat, 2014, Indian Heart J, V66 Suppl 3, pS1, DOI 10.1016/j.ihj.2014.12.001
   Chang CT, 2017, SCI REP-UK, V7, DOI 10.1038/s41598-017-04063-3
   Chatgilialoglu A, 2017, STEM CELL RES THER, V8, DOI 10.1186/s13287-017-0487-4
   Chen CH, 2012, DIABETES CARE, V35, P648, DOI 10.2337/dc11-1623
   Chen Q, 2011, J LIPID RES, V52, P801, DOI 10.1194/jlr.M012963
   Chen Szu-chi, 2013, Rev Diabet Stud, V10, P88, DOI 10.1900/RDS.2013.10.88
   Chen ZH, 2017, CARDIOVASC RES, V113, P620, DOI 10.1093/cvr/cvx001
   Chu CS, 2018, SCI REP-UK, V8, DOI 10.1038/s41598-018-30243-w
   Chuang SC, 2015, BIOCHEM PHARMACOL, V98, P453, DOI 10.1016/j.bcp.2015.09.018
   Clémot M, 2020, FRONT CELL DEV BIOL, V8, DOI 10.3389/fcell.2020.00115
   Cui Q, 1997, J BONE JOINT SURG AM, V79A, P1054, DOI 10.2106/00004623-199707000-00012
   Cui Q., 1997, CLIN ORTHOP RELAT R, V344, P4, DOI [10.1097/00003086-199711000-00003, DOI 10.1097/00003086-199711000-00003]
   Cui QJ, 2000, CONNECT TISSUE RES, V41, P45
   Davidson SM, 2018, MOL ASPECTS MED, V60, P104, DOI 10.1016/j.mam.2017.11.004
   de Faria CA, 2019, MOL BIOL REP, V46, P1511, DOI 10.1007/s11033-018-4562-4
   Dennis EA, 2015, J LIPID RES, V56, P1245, DOI 10.1194/jlr.E061101
   Erum U, 2017, PAK J MED SCI, V33, P227, DOI 10.12669/pjms.331.11699
   Ference BA, 2017, EUR HEART J, V38, P2459, DOI 10.1093/eurheartj/ehx144
   Ghosh LD, 2018, MAT SCI ENG C-MATER, V88, P104, DOI 10.1016/j.msec.2018.03.012
   Goff DC Jr, 2006, CIRCULATION, V113, P647, DOI 10.1161/CIRCULATIONAHA.105.552737
   Gohlke S, 2019, MOL METAB, V24, P1, DOI 10.1016/j.molmet.2019.03.011
   Han Y, 2019, CELLS-BASEL, V8, DOI 10.3390/cells8080886
   Hedayatnia M, 2020, LIPIDS HEALTH DIS, V19, DOI 10.1186/s12944-020-01204-y
   Ho ML, 2009, EUR J CLIN INVEST, V39, P296, DOI 10.1111/j.1365-2362.2009.02092.x
   Holmes MV, 2018, J AM COLL CARDIOL, V71, P620, DOI 10.1016/j.jacc.2017.12.006
   Hsu JF, 2014, PLOS ONE, V9, DOI 10.1371/journal.pone.0107340
   Huang K, 2019, ADV HEALTHC MATER, V8, DOI 10.1002/adhm.201801011
   Jüppner J, 2017, PLANT J, V92, P331, DOI 10.1111/tpj.13642
   Keshtkar S, 2018, STEM CELL RES THER, V9, DOI 10.1186/s13287-018-0791-7
   Kilpinen L, 2013, J LIPID RES, V54, P622, DOI 10.1194/jlr.M030650
   Klopsch C, 2018, DIS MODEL MECH, V11, DOI 10.1242/dmm.033282
   Klopsch C, 2017, EUR SURG RES, V58, P341, DOI 10.1159/000480730
   Kühn B, 2007, NAT MED, V13, P962, DOI 10.1038/nm1619
   Ladage D, 2013, PLOS ONE, V8, DOI 10.1371/journal.pone.0059656
   Lee HC, 2016, INT J MOL SCI, V17, DOI 10.3390/ijms17010134
   Lee JH, 2018, INT J ENDOCRINOL, V2018, DOI 10.1155/2018/2014192
   Li HF, 2013, STEROIDS, V78, P426, DOI 10.1016/j.steroids.2013.01.007
   Li XD, 2003, BONE, V33, P652, DOI 10.1016/S8756-3282(03)00239-4
   Liao Y, 2020, MOL THER, V28, P855, DOI 10.1016/j.ymthe.2020.01.011
   Lin S.Y., 2016, FORMOS J MUSCULOSKEL, V7, P134
   Lu DH, 2019, STEM CELL RES THER, V10, DOI 10.1186/s13287-019-1217-x
   Menet R, 2018, FRONT PHYSIOL, V9, DOI 10.3389/fphys.2018.00488
   Miao C, 2017, STEM CELL RES THER, V8, DOI 10.1186/s13287-017-0697-9
   Moor VJA, 2017, INT J VASC MED, V2017, DOI 10.1155/2017/6061306
   Muro E, 2014, MOL BIOL CELL, V25, P1819, DOI 10.1091/mbc.E13-09-0516
   Obniski R, 2018, DEV CELL, V47, P98, DOI 10.1016/j.devcel.2018.08.013
   Papsdorf K, 2019, TRENDS CELL BIOL, V29, P97, DOI 10.1016/j.tcb.2018.09.004
   Pirazzi C, 2019, APPL CLIN GENET, V12, P71, DOI 10.2147/TACG.S202942
   Pol T, 2018, J AM HEART ASSOC, V7, DOI 10.1161/JAHA.117.007444
   Rampler E, 2019, MOLECULES, V24, DOI 10.3390/molecules24193615
   Rhee EJ, 2019, KOREAN J INTERN MED, V34, P1171, DOI 10.3904/kjim.2019.188.e1
   Schulte DM, 2018, NUTR METAB CARDIOVAS, V28, P1100, DOI 10.1016/j.numecd.2018.06.022
   Scobioala S, 2008, FASEB J, V22, P1021, DOI 10.1096/fj.07-8252com
   Shake JG, 2002, ANN THORAC SURG, V73, P1919, DOI 10.1016/S0003-4975(02)03517-8
   Shao PL, 2019, INT J MOL SCI, V20, DOI 10.3390/ijms20030506
   Shen HT, 2015, STEM CELL RES THER, V6, DOI 10.1186/s13287-015-0090-5
   Sohn J, 2018, STEM CELL RES THER, V9, DOI 10.1186/s13287-018-0830-4
   Srivatsav AT, 2018, BIOMED RES INT, V2018, DOI 10.1155/2018/6437371
   Tai IC, 2015, INT J NANOMED, V10, P5881, DOI 10.2147/IJN.S84273
   Toma C, 2002, CIRCULATION, V105, P93, DOI 10.1161/hc0102.101442
   Tomita S, 1999, CIRCULATION, V100, P247, DOI 10.1161/01.cir.100.suppl_2.ii-247
   Urata J, 2012, HEART VESSELS, V27, P235, DOI 10.1007/s00380-011-0139-z
   van den Berg VJ, 2019, ANTIOXIDANTS-BASEL, V8, DOI 10.3390/antiox8100484
   van Meer G, 2011, J CELL SCI, V124, P5, DOI 10.1242/jcs.071233
   Wang GJ, 2000, CLIN ORTHOP RELAT R, P295, DOI 10.1097/00003086-200001000-00030
   Wang J, 2017, STEM CELL RES THER, V8, DOI 10.1186/s13287-017-0576-4
   Wang TS, 2017, EXP THER MED, V13, P669, DOI 10.3892/etm.2016.3991
   Wernly B, 2019, INT J MOL SCI, V20, DOI 10.3390/ijms20061420
   Willems E, 2012, CELL STEM CELL, V11, P242, DOI 10.1016/j.stem.2012.04.025
   Yang CY, 2007, ATHEROSCLEROSIS, V193, P283, DOI 10.1016/j.atherosclerosis.2006.08.059
   Yang YJ, 2009, ARTERIOSCL THROM VAS, V29, P2076, DOI 10.1161/ATVBAHA.109.189662
   Yeh CH, 2008, CLIN ORTHOP RELAT R, V466, P1047, DOI 10.1007/s11999-008-0171-1
   Yeh CH, 2009, CLIN ORTHOP RELAT R, V467, P2159, DOI 10.1007/s11999-009-0803-0
   Zanette DL, 2015, PLOS ONE, V10, DOI 10.1371/journal.pone.0120137
   Zhang YQ, 2011, CHINESE J ANAL CHEM, V39, P293, DOI 10.3724/SP.J.1096.2011.00293
NR 81
TC 14
Z9 15
U1 1
U2 17
PU MDPI
PI BASEL
PA MDPI AG, Grosspeteranlage 5, CH-4052 BASEL, SWITZERLAND
SN 1661-6596
EI 1422-0067
J9 INT J MOL SCI
JI Int. J. Mol. Sci.
PD JUL
PY 2020
VL 21
IS 13
AR 4770
DI 10.3390/ijms21134770
PG 17
WC Biochemistry & Molecular Biology; Chemistry, Multidisciplinary
WE Science Citation Index Expanded (SCI-EXPANDED)
SC Biochemistry & Molecular Biology; Chemistry
GA MM6UU
UT WOS:000550290800001
PM 32635662
OA Green Submitted, gold
DA 2026-02-11
ER

PT J
AU Tóth, F
   Tozsér, J
   Hegedus, C
AF Toth, Ferenc
   Tozser, Jozsef
   Hegedus, Csaba
TI Effect of Inducible BMP-7 Expression on the Osteogenic Differentiation
   of Human Dental Pulp Stem Cells
SO INTERNATIONAL JOURNAL OF MOLECULAR SCIENCES
LA English
DT Article
DE bone morphogenetic protein 7; dental stem cells; gene therapy;
   regenerative medicine; osteogenic differentiation; tet-on
ID BONE MORPHOGENETIC PROTEIN-7; GENE-EXPRESSION; ORAL-CAVITY; IN-VITRO;
   REGENERATION; EXOSOMES; INHIBITION; STRATEGIES; SCAFFOLD; CANCER
AB BMP-7 has shown inductive potential for in vitro osteogenic differentiation of mesenchymal stem cells, which are an ideal resource for regenerative medicine. Externally applied, recombinant BMP-7 was able to induce the osteogenic differentiation of DPSCs but based on our previous results with BMP-2, we aimed to study the effect of the tetracyclin-inducible BMP-7 expression on these cells. DPSC, mock, and DPSC-BMP-7 cell lines were cultured in the presence or absence of doxycycline, then alkaline phosphatase (ALP) activity, mineralization, and mRNA levels of different osteogenic marker genes were measured. In the DPSC-BMP-7 cell line, the level of BMP-7 mRNA significantly increased in the media supplemented with doxycycline, however, the expression of Runx2 and noggin genes was upregulated only after 21 days of incubation in the osteogenic medium with doxycycline. Moreover, while the examination of ALP activity showed reduced activity in the control medium containing doxycycline, the accumulation of minerals remained unchanged in the cultures. We have found that the induced BMP-7 expression failed to induce osteogenic differentiation of DPSCs. We propose three different mechanisms that may worth investigating for the engineering of expression systems that can be used for the induction of differentiation of mesenchymal stem cells.
C1 [Toth, Ferenc; Hegedus, Csaba] Univ Debrecen, Fac Dent, Dept Biomat & Prosthet Dent, H-4032 Debrecen, Hungary.
   [Tozser, Jozsef] Univ Debrecen, Fac Med, Dept Biochem & Mol Biol, H-4032 Debrecen, Hungary.
C3 University of Debrecen; University of Debrecen
RP Tóth, F (corresponding author), Univ Debrecen, Fac Dent, Dept Biomat & Prosthet Dent, H-4032 Debrecen, Hungary.
EM ferenc.toth@dental.unideb.hu; tozser@med.unideb.hu;
   hegedus.csaba.prof@dental.unideb.hu
RI ; Tozser, Jozsef/JCD-7848-2023
OI Tóth, Ferenc/0000-0002-1170-6274; Tozser, Jozsef/0000-0001-5076-8729;
   Hegedűs, Csaba/0000-0003-4143-2507
FU European Union; European Regional Development Fund; Higher Education
   Institutional Excellence Programme of the Ministry of Innovation and
   Technology in Hungary [NKFIH-1150-6/2019];  [GINOP-2.3.2-15-2016-00011];
    [GINOP-2.3.2-15-2016-00022]
FX This research was funded by the GINOP-2.3.2-15-2016-00011 and
   GINOP-2.3.2-15-2016-00022 projects. The projects are co-financed by the
   European Union and the European Regional Development Fund. This work was
   also financed in part by the Higher Education Institutional Excellence
   Programme (NKFIH-1150-6/2019) of the Ministry of Innovation and
   Technology in Hungary, within the framework of the Biotechnology
   thematic program of the University of Debrecen.
CR Albuquerque MTP, 2014, J DENT RES, V93, P1222, DOI 10.1177/0022034514549809
   Amini Ami R., 2012, Critical Reviews in Biomedical Engineering, V40, P363
   Beederman M., 2013, Journal of biomedical science and engineering, V6, P32, DOI [10.4236/JBISE.2013.68A1004, DOI 10.4236/JBISE.2013.68A1004]
   Couble ML, 2000, CALCIFIED TISSUE INT, V66, P129, DOI 10.1007/PL00005833
   d'Aquino R, 2008, STEM CELL REV, V4, P21, DOI 10.1007/s12015-008-9013-5
   de Boer J, 2004, BONE, V34, P818, DOI 10.1016/j.bone.2004.01.016
   Di Vito A, 2020, CELL TRANSPLANT, V29, DOI 10.1177/0963689720948497
   Diomede F, 2018, STEM CELL RES THER, V9, DOI 10.1186/s13287-018-0850-0
   Fisher JN, 2016, STEM CELLS INT, V2016, DOI 10.1155/2016/9352598
   Fisher MB, 2013, TISSUE ENG PART B-RE, V19, P1, DOI [10.1089/ten.TEB.2012.0723, 10.1089/ten.teb.2012.0723]
   Fujii Y, 2018, STEM CELL RES THER, V9, DOI 10.1186/s13287-018-0783-7
   Gafni Y, 2004, MOL THER, V9, P587, DOI 10.1016/j.ymthe.2003.12.009
   Gersbach CA, 2006, GENE THER, V13, P873, DOI 10.1038/sj.gt.3302725
   Giudice A, 2020, PHARMACEUTICALS-BASE, V13, DOI 10.3390/ph13120423
   GOSSEN M, 1992, P NATL ACAD SCI USA, V89, P5547, DOI 10.1073/pnas.89.12.5547
   Gronthos S, 2000, P NATL ACAD SCI USA, V97, P13625, DOI 10.1073/pnas.240309797
   Haidar ZS, 2009, BIOTECHNOL LETT, V31, P1825, DOI 10.1007/s10529-009-0100-8
   Hernández-Monjaraz B, 2018, INT J MOL SCI, V19, DOI 10.3390/ijms19040944
   Hiraki T, 2020, ORAL DIS, V26, P381, DOI 10.1111/odi.13244
   Hong SJ, 2006, BIOMATERIALS, V27, P3810, DOI 10.1016/j.biomaterials.2006.02.045
   Horbelt D, 2012, INT J BIOCHEM CELL B, V44, P469, DOI 10.1016/j.biocel.2011.12.013
   Hu L, 2018, ORAL DIS, V24, P696, DOI 10.1111/odi.12703
   Ide H, 1997, CANCER RES, V57, P5022
   Kadar K, 2009, J PHYSIOL PHARMACOL, V60, P167
   Kerenyi Farkas, 2016, Fogorv Sz, V109, P29, DOI 10.33891/fsz.109.1.29-33
   Kotliarova MS, 2016, MOSC U BIOL SCI B, V71, P212, DOI [10.3103/s0096392516040052, DOI 10.3103/S0096392516040052]
   Lee KB, 2012, J ORTHOP RES, V30, P1985, DOI 10.1002/jor.22160
   Lee KM, 2018, CELL DEATH DIS, V9, DOI 10.1038/s41419-018-1184-7
   Leyendecker A, 2018, J TISSUE ENG, V9, DOI 10.1177/2041731417752766
   Li TT, 2004, CURR OPIN NEPHROL HY, V13, P417, DOI 10.1097/01.mnh.0000133974.24935.fe
   Luu HH, 2007, J ORTHOP RES, V25, P665, DOI 10.1002/jor.20359
   Mao AS, 2015, P NATL ACAD SCI USA, V112, P14452, DOI 10.1073/pnas.1508520112
   Moioli EK, 2007, WOUND REPAIR REGEN, V15, P413, DOI 10.1111/j.1524-475X.2007.00244.x
   Moutsatsos IK, 2001, MOL THER, V3, P449, DOI 10.1006/mthe.2001.0291
   Nakamura Y, 2015, FEBS LETT, V589, P1257, DOI 10.1016/j.febslet.2015.03.031
   Pecina M, 2001, INT ORTHOP, V25, P203, DOI 10.1007/s002640100262
   Phinney DG, 2017, STEM CELLS, V35, P851, DOI 10.1002/stem.2575
   Pouliot F, 2003, CANCER RES, V63, P277
   Poynton AR, 2002, SPINE, V27, pS40, DOI 10.1097/00007632-200208151-00010
   Rabie A.B., 2013, APOS Trends Orthod. J. Asian Pac. Orthod. Soc, V3, P9, DOI [10.4103/2321-1407.112543, DOI 10.4103/2321-1407.112543]
   Rathnam C, 2017, THERANOSTICS, V7, P2775, DOI 10.7150/thno.19443
   Sanz AR, 2015, PERIODONTOL 2000, V67, P251, DOI 10.1111/prd.12070
   Shi Q, 2020, CELL BIOSCI, V10, DOI 10.1186/s13578-020-00471-7
   Shuen WH, 2015, CANCER GENE THER, V22, P207, DOI 10.1038/cgt.2015.9
   Sui BD, 2019, BIOMATERIALS, V196, P18, DOI 10.1016/j.biomaterials.2017.10.046
   Takeda T, 2008, J DENT RES, V87, P676, DOI 10.1177/154405910808700716
   Takeda-Kawaguchi T, 2014, PLOS ONE, V9, DOI 10.1371/journal.pone.0115392
   Tamaoki N, 2010, J DENT RES, V89, P773, DOI 10.1177/0022034510366846
   Thesleff I, 1997, MECH DEVELOP, V67, P111, DOI 10.1016/S0925-4773(97)00115-9
   Tóth F, 2020, BONE, V132, DOI 10.1016/j.bone.2019.115214
   T��th F., 2018, S HUNGARICA, V111, P38
   Wang AC, 2020, STEM CELLS DEV, V29, P511, DOI 10.1089/scd.2019.0277
   Wang MH, 2020, DIFFERENTIATION, V111, P1, DOI 10.1016/j.diff.2019.10.003
   Wang Y, 2014, NAT IMMUNOL, V15, P1009, DOI 10.1038/ni.3002
   Wei JZ, 2020, J MOL HISTOL, V51, P455, DOI 10.1007/s10735-020-09896-3
   White AP, 2007, INT ORTHOP, V31, P735, DOI 10.1007/s00264-007-0422-x
   Xia YJ, 2018, EXP THER MED, V15, P3265, DOI 10.3892/etm.2018.5849
   Xue Z, 2015, EUR REV MED PHARMACO, V19, P3056
   Yang JW, 2020, INT J MOL SCI, V21, DOI 10.3390/ijms21124389
   Ye L, 2009, INT J MOL MED, V24, P591, DOI 10.3892/ijmm_00000269
   Zhang FG, 2016, GENES DIS, V3, P263, DOI 10.1016/j.gendis.2016.09.004
   Zhang YF, 2007, BIOMATERIALS, V28, P4635, DOI 10.1016/j.biomaterials.2007.07.009
   Zheng CX, 2019, INT J ORAL SCI, V11, DOI 10.1038/s41368-019-0060-3
   Zhu L, 2018, LIFE SCI, V202, P175, DOI 10.1016/j.lfs.2018.03.026
NR 64
TC 18
Z9 23
U1 1
U2 20
PU MDPI
PI BASEL
PA MDPI AG, Grosspeteranlage 5, CH-4052 BASEL, SWITZERLAND
SN 1661-6596
EI 1422-0067
J9 INT J MOL SCI
JI Int. J. Mol. Sci.
PD JUN
PY 2021
VL 22
IS 12
AR 6182
DI 10.3390/ijms22126182
PG 12
WC Biochemistry & Molecular Biology; Chemistry, Multidisciplinary
WE Science Citation Index Expanded (SCI-EXPANDED)
SC Biochemistry & Molecular Biology; Chemistry
GA TB4IB
UT WOS:000667907600001
PM 34201124
OA Green Submitted, gold
DA 2026-02-11
ER

PT J
AU Ragni, E
   Orfei, CP
   De Luca, P
   Mondadori, C
   Viganò, M
   Colombini, A
   de Girolamo, L
AF Ragni, Enrico
   Perucca Orfei, Carlotta
   De Luca, Paola
   Mondadori, Carlotta
   Vigano, Marco
   Colombini, Alessandra
   de Girolamo, Laura
TI Inflammatory priming enhances mesenchymal stromal cell secretome
   potential as a clinical product for regenerative medicine approaches
   through secreted factors and EV-miRNAs: the example of joint disease
SO STEM CELL RESEARCH & THERAPY
LA English
DT Article
DE Mesenchymal stromal cells; Adipose tissue; Secreted factors; miRNAs;
   Secretome; Osteoarthritis; Inflammation; Cartilage; Macrophage
ID GENE-EXPRESSION; STEM-CELLS; MATRIX METALLOPROTEINASES; EXTRACELLULAR
   VESICLES; PLASMINOGEN-ACTIVATOR; MACROPHAGES; CARTILAGE; BONE; TOOL;
   DIFFERENTIATION
AB Background Mesenchymal stromal cell (MSC)-enriched products showed positive clinical outcomes in regenerative medicine, where tissue restoration and inflammation control are needed. GMP-expanded MSCs displayed an even higher potential due to exclusive secretion of therapeutic factors, both free and conveyed within extracellular vesicles (EVs), collectively termed secretome. Moreover, priming with biochemical cues may influence the portfolio and biological activities of MSC-derived factors. For these reasons, the use of naive or primed secretome gained attention as a cell-free therapeutic option. Albeit, at present, a homogenous and comprehensive secretome fingerprint is still missing. Therefore, the aim of this work was to deeply characterize adipose-derived MSC (ASC)-secreted factors and EV-miRNAs, and their modulation after IFN gamma preconditioning. The crucial influence of the target pathology or cell type was also scored in osteoarthritis to evaluate disease-driven potency. Methods ASCs were isolated from four donors and cultured with and without IFN gamma. Two-hundred secreted factors were assayed by ELISA. ASC-EVs were isolated by ultracentrifugation and validated by flow cytometry, transmission electron microscopy, and nanoparticle tracking analysis. miRNome was deciphered by high-throughput screening. Bioinformatics was used to predict the modulatory effect of secreted molecules on pathologic cartilage and synovial macrophages based on public datasets. Models of inflammation for both macrophages and chondrocytes were used to test by flow cytometry the secretome anti-inflammatory potency. Results Data showed that more than 60 cytokines/chemokines could be identified at varying levels of intensity in all samples. The vast majority of factors are involved in extracellular matrix remodeling, and chemotaxis or motility of inflammatory cells. IFN gamma is able to further increase the capacity of the secretome to stimulate cell migration signals. Moreover, more than 240 miRNAs were found in ASC-EVs. Sixty miRNAs accounted for > 95% of the genetic message that resulted to be chondro-protective and M2 macrophage polarizing. Inflammation tipped the balance towards a more pronounced tissue regenerative and anti-inflammatory phenotype. In silico data were confirmed on inflamed macrophages and chondrocytes, with secretome being able to increase M2 phenotype marker CD163 and reduce the chondrocyte inflammation marker VCAM1, respectively. IFN gamma priming further enhanced secretome anti-inflammatory potency. Conclusions Given the portfolio of soluble factors and EV-miRNAs, ASC secretome showed a marked capacity to stimulate cell motility and modulate inflammatory and degenerative processes. Preconditioning is able to increase this ability, suggesting inflammatory priming as an effective strategy to obtain a more potent clinical product which use should always be driven by the molecular mark of the target pathology.
C1 [Ragni, Enrico; Perucca Orfei, Carlotta; De Luca, Paola; Vigano, Marco; Colombini, Alessandra; de Girolamo, Laura] IRCCS Ist Ortoped Galeazzi, Lab Biotecnol Applicate Ortopedia, Via R Galeazzi 4, I-20161 Milan, Italy.
   [Mondadori, Carlotta] IRCCS Ist Ortoped Galeazzi, Cell & Tissue Engn Lab, Via R Galeazzi 4, I-20161 Milan, Italy.
C3 IRCCS Istituto Ortopedico Galeazzi; IRCCS Istituto Ortopedico Galeazzi
RP Orfei, CP (corresponding author), IRCCS Ist Ortoped Galeazzi, Lab Biotecnol Applicate Ortopedia, Via R Galeazzi 4, I-20161 Milan, Italy.
EM carlotta.perucca@grupposandonato.it
RI DE LUCA, PAOLA/I-6816-2017; Ragni, Enrico/J-4292-2015; Colombini,
   Alessana/I-2441-2012; Perucca Orfei, Carlotta/B-1436-2017; Viganò,
   Marco/H-2559-2013; DE GIROLAMO, LAURA/C-6274-2011
OI DE LUCA, PAOLA/0000-0001-9810-8818; Ragni, Enrico/0000-0003-0272-7417;
   Colombini, Alessana/0000-0002-1800-3424; Perucca Orfei,
   Carlotta/0000-0001-6162-8668; Viganò, Marco/0000-0002-6463-6564; DE
   GIROLAMO, LAURA/0000-0002-9979-3092
FU Italian Ministry of Health
FX This work was supported by the Italian Ministry of Health, "Ricerca
   Corrente."
CR Baglio SR, 2015, STEM CELL RES THER, V6, DOI 10.1186/s13287-015-0116-z
   Barrachina L, 2018, BMC VET RES, V14, DOI 10.1186/s12917-018-1556-3
   Batagov AO, 2013, BIOL DIRECT, V8, DOI 10.1186/1745-6150-8-12
   Bonnans C, 2014, NAT REV MOL CELL BIO, V15, P786, DOI 10.1038/nrm3904
   Boyle EI, 2004, BIOINFORMATICS, V20, P3710, DOI 10.1093/bioinformatics/bth456
   Carter JC, 2009, PPAR RES, V2009, DOI 10.1155/2009/345320
   Casado JG, 2017, FRONT VET SCI, V4, DOI 10.3389/fvets.2017.00039
   Chevillet JR, 2014, P NATL ACAD SCI USA, V111, P14888, DOI 10.1073/pnas.1408301111
   Conde J, 2012, PLOS ONE, V7, DOI 10.1371/journal.pone.0052533
   Cong L, 2017, OSTEOARTHR CARTILAGE, V25, P1362, DOI 10.1016/j.joca.2017.03.012
   Corliss BA, 2016, MICROCIRCULATION, V23, P95, DOI 10.1111/micc.12259
   Cosenza S, 2017, SCI REP-UK, V7, DOI 10.1038/s41598-017-15376-8
   D'Arrigo D, 2019, J CLIN MED, V8, DOI 10.3390/jcm8111867
   D'haene Barbara, 2012, Methods Mol Biol, V822, P261, DOI 10.1007/978-1-61779-427-8_18
   De Luca P, 2019, J CLIN MED, V8, DOI 10.3390/jcm8040423
   de Witte SFH, 2016, FRONT IMMUNOL, V6, DOI 10.3389/fimmu.2015.00648
   Di Matteo B, 2019, STEM CELLS INT, V2019, DOI 10.1155/2019/1735242
   Ding JP, 2016, STEM CELL TRANSL MED, V5, P1079, DOI 10.5966/sctm.2015-0263
   Domenis R, 2018, SCI REP-UK, V8, DOI 10.1038/s41598-018-31707-9
   Duijvestein M, 2011, STEM CELLS, V29, P1549, DOI 10.1002/stem.698
   Elahi KC, 2016, STEM CELLS INT, V2016, DOI 10.1155/2016/5646384
   Eleuteri S, 2019, INT J MOL SCI, V20, DOI 10.3390/ijms20184597
   Fang S, 2016, STEM CELL TRANSL MED, V5, P1425, DOI 10.5966/sctm.2015-0367
   Ferguson SW, 2018, SCI REP-UK, V8, DOI 10.1038/s41598-018-19581-x
   Ferreira JR, 2018, FRONT IMMUNOL, V9, DOI 10.3389/fimmu.2018.02837
   Fleetwood AJ, 2014, J IMMUNOL, V192, P3540, DOI 10.4049/jimmunol.1302864
   Fukuoka H, 2015, EPLASTY, V15
   Guan QD, 2017, CLIN PROTEOM, V14, DOI 10.1186/s12014-017-9161-1
   Hamilton JA, 2008, NAT REV IMMUNOL, V8, P533, DOI 10.1038/nri2356
   Harrell CR, 2019, CELLS-BASEL, V8, DOI 10.3390/cells8050467
   Hemeda H, 2010, STEM CELLS DEV, V19, P693, DOI 10.1089/scd.2009.0365
   Hou WS, 2002, ARTHRITIS RHEUM, V46, P663, DOI 10.1002/art.10114
   Iijima H, 2018, NPJ REGEN MED, V3, DOI 10.1038/s41536-018-0041-8
   Jossen V, 2018, APPL MICROBIOL BIOT, V102, P3981, DOI 10.1007/s00253-018-8912-x
   Kabat M, 2020, STEM CELL TRANSL MED, V9, P17, DOI 10.1002/sctm.19-0202
   Katagiri W, 2016, HEAD FACE MED, V12, DOI 10.1186/s13005-016-0101-5
   Kehl D, 2019, NPJ REGEN MED, V4, DOI 10.1038/s41536-019-0070-y
   Kim DS, 2018, EBIOMEDICINE, V28, P261, DOI 10.1016/j.ebiom.2018.01.002
   Kordelas L, 2014, LEUKEMIA, V28, P970, DOI 10.1038/leu.2014.41
   Kyurkchiev Dobroslav, 2014, World J Stem Cells, V6, P552, DOI 10.4252/wjsc.v6.i5.552
   Lee E, 1996, CIRC RES, V78, P44, DOI 10.1161/01.RES.78.1.44
   Lee SJ, 2010, MOL ENDOCRINOL, V24, P1998, DOI 10.1210/me.2010-0127
   Liu BL, 2018, EXP THER MED, V16, P5009, DOI 10.3892/etm.2018.6852
   Lopa S, 2015, OSTEOARTHR CARTILAGE, V23, P1853, DOI 10.1016/j.joca.2015.06.003
   Lu HY, 2018, STEM CELLS INT, V2018, DOI 10.1155/2018/7537589
   Malemud CJ, 2006, FRONT BIOSCI-LANDMRK, V11, P1696, DOI 10.2741/1915
   Mancuso P, 2019, FRONT BIOENG BIOTECH, V7, DOI 10.3389/fbioe.2019.00009
   Martel-Pelletier J, 1998, INFLAMM RES, V47, P90, DOI 10.1007/s000110050288
   MARTELPELLETIER J, 1991, J RHEUMATOL, V18, P1863
   Matas J, 2019, STEM CELL TRANSL MED, V8, P215, DOI 10.1002/sctm.18-0053
   Metsalu T, 2015, NUCLEIC ACIDS RES, V43, pW566, DOI 10.1093/nar/gkv468
   Mi HY, 2017, NUCLEIC ACIDS RES, V45, pD183, DOI 10.1093/nar/gkw1138
   Miyagawa I, 2017, J IMMUNOL, V199, P1616, DOI 10.4049/jimmunol.1600230
   Mohamed MM, 2006, NAT REV CANCER, DOI [10.1038/nrm2821, 10.1038/nrc1949, DOI 10.1038/NRM2821]
   Montemurro T, 2016, EUR J CELL BIOL, V95, P228, DOI 10.1016/j.ejcb.2016.04.003
   Noronha NCND, 2019, STEM CELL RES THER, V10, DOI 10.1186/s13287-019-1224-y
   Najar M, 2012, STEM CELL REV REP, V8, P1188, DOI 10.1007/s12015-012-9408-1
   Nüsing RM, 1999, BRIT J PHARMACOL, V127, P919, DOI 10.1038/sj.bjp.0702626
   Oh CW, 2003, J THROMB HAEMOST, V1, P1683, DOI 10.1046/j.1538-7836.2003.00182.x
   Pergoli L, 2017, PART FIBRE TOXICOL, V14, DOI 10.1186/s12989-017-0214-4
   Qiu GG, 2018, STEM CELL RES THER, V9, DOI 10.1186/s13287-018-1069-9
   Ragni E, 2007, EUKARYOT CELL, V6, P302, DOI 10.1128/EC.00321-06
   Ragni E, 2019, STEM CELL RES THER, V10, DOI 10.1186/s13287-019-1215-z
   Ragni E, 2017, STEM CELLS, V35, P1093, DOI 10.1002/stem.2557
   Ramos YFM, 2014, PLOS ONE, V9, DOI 10.1371/journal.pone.0103056
   Ren GW, 2008, CELL STEM CELL, V2, P141, DOI 10.1016/j.stem.2007.11.014
   Saulnier N, 2015, OSTEOARTHR CARTILAGE, V23, P122, DOI 10.1016/j.joca.2014.09.007
   Shariatzadeh M, 2019, CELL TISSUE RES, V378, P559, DOI 10.1007/s00441-019-03086-8
   Shi GP, 2003, CIRC RES, V92, P493, DOI 10.1161/01.RES.0000060485.20318.96
   Shin H, 2015, INT J DERMATOL, V54, P730, DOI 10.1111/ijd.12650
   Silva AM, 2017, EUR J PHARM SCI, V98, P86, DOI 10.1016/j.ejps.2016.09.017
   Smith HW, 2010, NAT REV MOL CELL BIO, V11, P23, DOI 10.1038/nrm2821
   Sokol CL, 2015, CSH PERSPECT BIOL, V7, DOI 10.1101/cshperspect.a016303
   Song Y, 2017, STEM CELLS, DOI [10.1002/stem.2564.%20Epub%202017%20Feb%205, DOI 10.1002/STEM.2564.%20EPUB%202017%20FEB%205]
   Sordet O, 2002, BLOOD, V100, P4446, DOI 10.1182/blood-2002-06-1778
   Spiller KL, 2016, EXP CELL RES, V347, P1, DOI 10.1016/j.yexcr.2015.10.017
   Stoney R, 2018, NPJ SYST BIOL APPL, V4, DOI 10.1038/s41540-018-0055-2
   Tao HY, 2016, STEM CELLS INT, V2016, DOI 10.1155/2016/1314709
   Ti DD, 2015, J TRANSL MED, V13, DOI 10.1186/s12967-015-0642-6
   Toh WS, 2018, BIOCHEM SOC T, V46, P843, DOI 10.1042/BST20180079
   Toh WS, 2017, SEMIN CELL DEV BIOL, V67, P56, DOI 10.1016/j.semcdb.2016.11.008
   Vlachos IS, 2015, NUCLEIC ACIDS RES, V43, pW460, DOI 10.1093/nar/gkv403
   Waterman RS, 2010, PLOS ONE, V5, DOI 10.1371/journal.pone.0010088
   Witwer KW, 2019, J EXTRACELL VESICLES, V8, DOI 10.1080/20013078.2019.1609206
   Xu RQ, 2019, J CELL MOL MED, V23, P7617, DOI 10.1111/jcmm.14635
   Xu SJ, 2019, CELLS-BASEL, V8, DOI 10.3390/cells8101140
   Yamada J, 2014, INT J INFLAMM, V2014, DOI 10.1155/2014/959271
   Yin K, 2019, BIOMARK RES, V7, DOI 10.1186/s40364-019-0159-x
   Zavatti M, 2020, BIOFACTORS, V46, P106, DOI 10.1002/biof.1576
   Zhou BR, 2013, BIOMED RES INT, V2013, DOI 10.1155/2013/519126
   Zigon-Branc S, 2018, BIOTECHNOL PROGR, V34, P1045, DOI 10.1002/btpr.2629
NR 91
TC 103
Z9 114
U1 0
U2 27
PU BMC
PI LONDON
PA CAMPUS, 4 CRINAN ST, LONDON N1 9XW, ENGLAND
EI 1757-6512
J9 STEM CELL RES THER
JI Stem Cell Res. Ther.
PD APR 28
PY 2020
VL 11
IS 1
AR 165
DI 10.1186/s13287-020-01677-9
PG 19
WC Cell & Tissue Engineering; Cell Biology; Medicine, Research &
   Experimental
WE Science Citation Index Expanded (SCI-EXPANDED)
SC Cell Biology; Research & Experimental Medicine
GA LL1AH
UT WOS:000531287400003
PM 32345351
OA Green Submitted, gold
DA 2026-02-11
ER

PT J
AU Shen, T
   Zheng, QQ
   Shen, J
   Li, QS
   Song, XH
   Luo, HB
   Hong, CY
   Yao, K
AF Shen, Ting
   Zheng, Qing-Qing
   Shen, Jiang
   Li, Qiu-Shi
   Song, Xing-Hui
   Luo, Hong-Bo
   Hong, Chao-Yang
   Yao, Ke
TI Effects of Adipose-derived Mesenchymal Stem Cell Exosomes on Corneal
   Stromal Fibroblast Viability and Extracellular Matrix Synthesis
SO CHINESE MEDICAL JOURNAL
LA English
DT Article
DE Adipose-derived Mesenchymal Stem Cell; Corneal Stromal Cells; Exosomes;
   Extracellular Matrix Synthesis
ID ENHANCE TISSUE REGENERATION; DIFFERENTIATION; ISCHEMIA; ANGIOGENESIS;
   DELIVERY; COLLAGEN; GROWTH; CANCER; MODEL
AB Background: Corneal stromal cells (CSCs) are components of the corneal endothelial microenvironment that can be induced to form a functional tissue-engineered corneal endothelium. Adipose-derived mesenchymal stem cells (ADSCs) have been reported as an important component of regenerative medicine and cell therapy for corneal stromal damage. We have demonstrated that the treatment with ADSCs leads to phenotypic changes in CSCs in vitro. However, the underlying mechanisms of suchADSC-induced changes in CSCs remain unclear.
   Methods: ADSCs and CSCs were isolated from New Zealand white rabbits and cultured in vitro. An Exosome Isolation Kit, Western blotting, and nanoparticle tracking analysis (NTA) were used to isolate and confirm the exosomes from ADSC culture medium. Meanwhile, the optimal exosome concentration and treatment time were selected. Cell Counting Kit-8 and annexin V-fluorescein isothiocyanate/propidium iodide assays were used to assess the effect of ADSC-derived exosomes on the proliferation and apoptosis of CSCs. To evaluate the effects of ADSC-derived exosomes on CSC invasion activity, Western blotting was used to detect the expression of matrix metalloproteinases (MMPs) and collagens.
   Results: ADSCs and CSCs were successfully isolated from New Zealand rabbits. The optimal concentration and treatment time of exosomes for the following study were 100 mu g/ml and 96 h, respectively. NTA revealed that the ADSC-derived exosomes appeared as nanoparticles (40-200 nm), and Western blotting confirmed positive expression of CD9, CD81, flotillin-1, and HSP70 versus ADSC cytoplasmic proteins (all P < 0.01). ADSC-derived exosomes (50 mu g/ml and 100 mu g/ml) significantly promoted proliferation and inhibited apoptosis (mainly early apoptosis) of CSCs versus non-exosome-treated CSCs (all P < 0.05). Interestingly, MMPs were downregulated and extracellular matrix (ECM)-related proteins including collagens and fibronectin were upregulated in the exosome-treated CSCs versus non-exosome-treated CSCs (MMP1: t = 80.103, P < 0.01; MMP2: t = 114.778, P < 0.01; MMP3: t = 56.208, P < 0.01; and MMP9: t = 60.617, P < 0.01; collagen I: t = -82.742, P < 0.01; collagen II: t = -72.818, P < 0.01; collagen III: t = -104.452, P < 0.01; collagen IV: t = -133.426, P < 0.01, and collagen V: t = -294.019, P < 0.01; and fibronectin: t = -92.491, P < 0.01, respectively).
   Conclusion: The findings indicate that ADSCs might play an important role in CSC viability regulation and ECM remodeling, partially through the secretion of exosomes.
C1 [Shen, Ting; Yao, Ke] Zhejiang Univ, Sch Med, Affiliated Hosp 2, Eye Inst,Eye Ctr, Hangzhou 310009, Zhejiang, Peoples R China.
   [Shen, Ting; Zheng, Qing-Qing; Hong, Chao-Yang] Hangzhou Med Coll, Zhejiang Prov Peoples Hosp, Dept Ophthalmol, Hangzhou 310014, Zhejiang, Peoples R China.
   [Shen, Ting; Zheng, Qing-Qing; Hong, Chao-Yang] Hangzhou Med Coll, Peoples Hosp, Hangzhou 310014, Zhejiang, Peoples R China.
   [Shen, Jiang; Li, Qiu-Shi; Luo, Hong-Bo; Hong, Chao-Yang] Wenzhou Med Univ, Sch Ophthalmol & Optometry, Wenzhou 325035, Zhejiang, Peoples R China.
   [Song, Xing-Hui] Zhejiang Univ, Sch Med, Facil Biochem, Hangzhou 310058, Zhejiang, Peoples R China.
   [Song, Xing-Hui] Zhejiang Univ, Sch Med, Mol Med Core Facil, Hangzhou 310058, Zhejiang, Peoples R China.
C3 Zhejiang University; Hangzhou Medical College; Zhejiang Provincial
   People's Hospital; Hangzhou Medical College; Wenzhou Medical University;
   Zhejiang University; Zhejiang University
RP Yao, K (corresponding author), Zhejiang Univ, Sch Med, Affiliated Hosp 2, Eye Inst,Eye Ctr, Hangzhou 310009, Zhejiang, Peoples R China.
EM xlren@zju.edu.cn
RI Yao, Ke/AAM-6866-2021
OI Yao, Ke/0000-0002-6764-7365
FU National Natural Science Foundation of China [81700795]; Natural Science
   Foundation of Zhejiang Province [LY13H120007]
FX This work was supported by grants from the National Natural Science
   Foundation of China (No. 81700795), and the Natural Science Foundation
   of Zhejiang Province (No. LY13H120007).
CR Arnalich-Montiel F, 2008, STEM CELLS, V26, P570, DOI 10.1634/stemcells.2007-0653
   Beauregard C, 2006, TRANSPLANTATION, V81, P1577, DOI 10.1097/01.tp.0000209503.62204.c3
   Chu YJ, 2015, EXP CELL RES, V337, P16, DOI 10.1016/j.yexcr.2015.07.020
   Dismuke WM, 2015, EXP EYE RES, V132, P73, DOI 10.1016/j.exer.2015.01.019
   Froelich K, 2012, INT J ARTIF ORGANS, V35, P1047, DOI 10.5301/ijao.5000132
   Funderburgh JL, 2003, J BIOL CHEM, V278, P45629, DOI 10.1074/jbc.M303292200
   Han KY, 2015, INVEST OPHTH VIS SCI, V56, P5323, DOI 10.1167/iovs.14-14417
   Han T, 2014, TISSUE ENG PT A, V20, pS6
   Huang SJ, 2013, CELL TRANSPLANT, V22, P701, DOI 10.3727/096368912X655127
   Jablonska-Trypuc A, 2016, J ENZYM INHIB MED CH, V31, P177, DOI 10.3109/14756366.2016.1161620
   Jester JV, 1999, J CELL SCI, V112, P613
   Kalinina N, 2010, HUM GENE THER, V21, P1481
   Katsuda T, 2013, SCI REP-UK, V3, DOI 10.1038/srep01197
   Ko SF, 2015, STEM CELLS INT, V2015, DOI 10.1155/2015/853506
   Komiyama S, 2013, J SURG RES, V185, P945, DOI 10.1016/j.jss.2013.05.017
   Li Q, 2014, CELL BIOCHEM BIOPHYS, V69, P189, DOI 10.1007/s12013-013-9769-3
   Lin HC, 2016, J UROLOGY, V195, pE1139, DOI 10.1016/j.juro.2016.02.2468
   Lin KC, 2016, INT J CARDIOL, V216, P173, DOI 10.1016/j.ijcard.2016.04.061
   Ma XY, 2013, PLOS ONE, V8, DOI 10.1371/journal.pone.0076103
   Määttä M, 2006, CORNEA, V25, P448
   Makarevich PI, 2016, MOL THER, V24, pS178, DOI 10.1016/S1525-0016(16)33257-9
   Marcus AJ, 2008, DIFFERENTIATION, V76, P130, DOI 10.1111/j.1432-0436.2007.00194.x
   Meehan K, 2016, CRIT REV CL LAB SCI, V53, P121, DOI 10.3109/10408363.2015.1092496
   Mvula B, 2016, PHOTOMED LASER SURG, V34, P509, DOI 10.1089/pho.2015.3978
   Nishida K, 2004, NEW ENGL J MED, V351, P1187, DOI 10.1056/NEJMoa040455
   Noël D, 2008, EXP CELL RES, V314, P1575, DOI 10.1016/j.yexcr.2007.12.022
   Rigotti G, 2009, AESTHET PLAST SURG, V33, P271, DOI 10.1007/s00266-009-9339-7
   Shen T, 2017, INT J OPHTHALMOL-CHI, V10, P670, DOI 10.18240/ijo.2017.05.02
   Vachkova E, 2016, IN VITRO CELL DEV-AN, V52, P829, DOI 10.1007/s11626-016-0048-7
   Wahlgren J, 2016, METHODS MOL BIOL, V1364, P105, DOI 10.1007/978-1-4939-3112-5_10
   Yoshida S, 2016, PLAST RECONSTR SURG, V137, P1486, DOI 10.1097/PRS.0000000000002062
   Yun YP, 2014, J BIOMED NANOTECHNOL, V10, P1080, DOI 10.1166/jbn.2014.1819
NR 32
TC 76
Z9 86
U1 1
U2 42
PU MEDKNOW PUBLICATIONS & MEDIA PVT LTD
PI MUMBAI
PA B-9, KANARA BUSINESS CENTRE, OFF LINK RD, GHAKTOPAR-E, MUMBAI, 400075,
   INDIA
SN 0366-6999
J9 CHINESE MED J-PEKING
JI Chin. Med. J.
PD MAR 20
PY 2018
VL 131
IS 6
BP 704
EP +
DI 10.4103/0366-6999.226889
PG 10
WC Medicine, General & Internal
WE Science Citation Index Expanded (SCI-EXPANDED)
SC General & Internal Medicine
GA FZ1SH
UT WOS:000427357200012
PM 29521294
OA Green Submitted, gold
DA 2026-02-11
ER

PT J
AU Chaudhary, PK
   Kim, S
   Kim, S
AF Chaudhary, Preeti Kumari
   Kim, Sanggu
   Kim, Soochong
TI Shedding Light on the Cell Biology of Platelet-Derived Extracellular
   Vesicles and Their Biomedical Applications
SO LIFE-BASEL
LA English
DT Review
DE platelets; PEVs; hemostasis; inflammation; angiogenesis; wound healing;
   carcinogenesis; therapy
ID MICROPARTICLES INDUCE ANGIOGENESIS; NANOPARTICLE TRACKING ANALYSIS;
   FACTOR-POSITIVE MICROPARTICLES; ENDOTHELIAL GROWTH-FACTOR; CIRCULATING
   MICROPARTICLES; COAGULATION ACTIVATION; PROCOAGULANT ACTIVITY; MEDIATED
   TRANSFER; ELEVATED LEVELS; CANCER CELLS
AB EVs are membranous subcellular structures originating from various cells, including platelets which consist of biomolecules that can modify the target cell's pathophysiological functions including inflammation, cell communication, coagulation, and metastasis. EVs, which are known to allow the transmission of a wide range of molecules between cells, are gaining popularity in the fields of subcellular treatment, regenerative medicine, and drug delivery. PEVs are the most abundant EVs in circulation, being produced by platelet activation, and are considered to have a significant role in coagulation. PEV cargo is extremely diverse, containing lipids, proteins, nucleic acids, and organelles depending on the condition that induced their release and can regulate a wide range of biological activities. PEVs, unlike platelets, can overcome tissue barriers, allowing platelet-derived contents to be transferred to target cells and organs that platelets cannot reach. Their isolation, characterization, and therapeutic efficacy, on the other hand, are poorly understood. This review summarizes the technical elements of PEV isolation and characterization methods as well as the pathophysiological role of PEVs, including therapeutic potential and translational possibility in diverse disciplines.
C1 [Chaudhary, Preeti Kumari; Kim, Sanggu; Kim, Soochong] Chungbuk Natl Univ, Coll Vet Med, Lab Vet Pathol & Platelet Signaling, Cheongju 28644, South Korea.
C3 Chungbuk National University
RP Kim, S (corresponding author), Chungbuk Natl Univ, Coll Vet Med, Lab Vet Pathol & Platelet Signaling, Cheongju 28644, South Korea.
EM chaudharypreety11@gmail.com; tkdrnfld@naver.com; skim0026@cbu.ac.kr
FU National Research Foundation of Korea [NRF-2022R1A2C1003638]; NRF of
   Korea - Ministry of Science and ICT [2022R1A4A1025557]; Korea Institute
   of Planning and Evaluation for Technology in Food, Agriculture, Forestry
   and Fisheries (IPET) through Agriculture, Food and Rural Affairs
   Convergence Technologies Program for Educating Creative Global Leader -
   Ministry of Agriculture, Food; National IT Industry Promotion Agency
   (NIPA) of Korea - Korea government (MSIT) [320005-4];  [S2005-22-1031]
FX This research was funded by National Research Foundation of Korea
   (NRF-2022R1A2C1003638), the Basic Research Lab Program
   (2022R1A4A1025557) through the NRF of Korea funded by the Ministry of
   Science and ICT, the Korea Institute of Planning and Evaluation for
   Technology in Food, Agriculture, Forestry and Fisheries (IPET) through
   Agriculture, Food and Rural Affairs Convergence Technologies Program for
   Educating Creative Global Leader, funded by Ministry of Agriculture,
   Food and Rural Affairs (MAFRA; 320005-4), and the National IT Industry
   Promotion Agency (NIPA) of Korea grant funded by the Korea government
   (MSIT) (S2005-22-1031).
CR Aatonen M, 2017, METHODS MOL BIOL, V1545, P177, DOI 10.1007/978-1-4939-6728-5_12
   Aatonen MT, 2014, J EXTRACELL VESICLES, V3, DOI 10.3402/jev.v3.24692
   Aldinucci D, 2014, MEDIAT INFLAMM, V2014, DOI 10.1155/2014/292376
   Andrews RK, 2003, INT J BIOCHEM CELL B, V35, P1170, DOI 10.1016/S1357-2725(02)00280-7
   Angelo LS, 2007, CLIN CANCER RES, V13, P2825, DOI 10.1158/1078-0432.CCR-06-2416
   Antich-Rosselló M, 2020, BONE JOINT RES, V9, P667, DOI 10.1302/2046-3758.910.BJR-2020-0111.R2
   Baglio SR, 2016, P NATL ACAD SCI USA, V113, pE587, DOI 10.1073/pnas.1518130113
   Baker SK, 2020, J EXP MED, V217, DOI 10.1084/jem.20191865
   Barry OP, 1998, J CLIN INVEST, V102, P136, DOI 10.1172/JCI2592
   Bebelman MP, 2018, PHARMACOL THERAPEUT, V188, P1, DOI 10.1016/j.pharmthera.2018.02.013
   Bello-Morales R, 2020, VIRUSES-BASEL, V12, DOI 10.3390/v12060623
   Berckmans RJ, 2001, THROMB HAEMOSTASIS, V85, P639
   Bergin DA, 2012, ARCH IMMUNOL THER EX, V60, P81, DOI 10.1007/s00005-012-0162-5
   Bernhard S, 2021, J INNATE IMMUN, V13, P225, DOI 10.1159/000514885
   Biesma DH, 2001, J CLIN INVEST, V108, P233, DOI 10.1172/JCI200112023
   Boilard E, 2015, CURR OPIN HEMATOL, V22, P437, DOI 10.1097/MOH.0000000000000166
   Boilard E, 2010, SCIENCE, V327, P580, DOI 10.1126/science.1181928
   Böing AN, 2014, J EXTRACELL VESICLES, V3, DOI 10.3402/jev.v3.23430
   Bordin A, 2022, CELL PROLIFERAT, V55, DOI 10.1111/cpr.13312
   Borges FT, 2013, BRAZ J MED BIOL RES, V46, P824, DOI 10.1590/1414-431X20132964
   BORTH W, 1992, FASEB J, V6, P3345, DOI 10.1096/fasebj.6.15.1281457
   Bose S, 2020, MICROB CELL, V7, P312, DOI 10.15698/mic2020.12.737
   Boyd RD, 2011, COLLOID SURFACE A, V387, P35, DOI 10.1016/j.colsurfa.2011.07.020
   Brill A, 2005, CARDIOVASC RES, V67, P30, DOI 10.1016/j.cardiores.2005.04.007
   Brown AJ, 2017, FRONT IMMUNOL, V8, DOI 10.3389/fimmu.2017.01248
   Bui KL, 2017, ANN AM THORAC SOC, V14, P778, DOI 10.1513/AnnalsATS.201609-733AS
   Burbano C, 2018, FRONT IMMUNOL, V9, DOI 10.3389/fimmu.2018.00322
   Buzas EI, 2014, NAT REV RHEUMATOL, V10, P356, DOI 10.1038/nrrheum.2014.19
   Cancemi P, 2020, MEDIAT INFLAMM, V2020, DOI 10.1155/2020/8635158
   Cappellano G, 2021, CELLS-BASEL, V10, DOI 10.3390/cells10010085
   Chaput N, 2011, SEMIN IMMUNOPATHOL, V33, P419, DOI 10.1007/s00281-010-0233-9
   CHARGAFF E, 1946, J BIOL CHEM, V166, P189
   Chimen M, 2020, HAEMATOLOGICA, V105, P1248, DOI 10.3324/haematol.2018.215145
   Clemmons D.R., 2014, PHYSL INSULIN LIKE G
   Cloutier N, 2013, EMBO MOL MED, V5, P235, DOI 10.1002/emmm.201201846
   Comfort N, 2021, JOVE-J VIS EXP, DOI 10.3791/62447
   Contursi A, 2023, CANCERS, V15, DOI 10.3390/cancers15020350
   Contursi A, 2021, J LIPID RES, V62, DOI 10.1016/j.jlr.2021.100109
   CRAWFORD N, 1971, BRIT J HAEMATOL, V21, P53, DOI 10.1111/j.1365-2141.1971.tb03416.x
   Damare J, 2014, NUCLEIC ACID THER, V24, P239, DOI 10.1089/nat.2013.0475
   Dashevsky O, 2009, INT J CANCER, V124, P1773, DOI 10.1002/ijc.24016
   Disteldorf EM, 2015, J AM SOC NEPHROL, V26, P55, DOI 10.1681/ASN.2013101061
   Drake SA, 2020, ANN SURG, V271, P375, DOI 10.1097/SLA.0000000000002999
   Duerschmied D, 2009, HAMOSTASEOLOGIE, V29, P356
   Emsley J, 2010, BLOOD, V115, P2569, DOI 10.1182/blood-2009-09-199182
   Ferreira VP, 2010, MOL IMMUNOL, V47, P2187, DOI 10.1016/j.molimm.2010.05.007
   Flaumenhaft R, 2009, BLOOD, V113, P1112, DOI 10.1182/blood-2008-06-163832
   Floyd CN, 2012, JRSM CARDIOVASC DIS, V1, DOI 10.1258/cvd.2012.012007
   Ford J, 2019, FRONT IMMUNOL, V9, DOI 10.3389/fimmu.2018.03063
   Fujiwara H, 2001, J BIOL CHEM, V276, P17550, DOI 10.1074/jbc.M010155200
   Gambim MH, 2007, CRIT CARE, V11, DOI 10.1186/cc6133
   Gardiner C, 2015, J EXTRACELL VESICLES, V4, DOI 10.3402/jev.v4.26901
   Géminard C, 2004, TRAFFIC, V5, P181, DOI 10.1111/j.1600-0854.2004.0167.x
   Girardi G, 2020, FRONT IMMUNOL, V11, DOI 10.3389/fimmu.2020.01681
   Guerra Katia, 2017, Cad. saúde colet., V25, P123, DOI [10.1590/1414-462x201700010185, 10.1590/1414-462x201700010185]
   Guo SC, 2017, THERANOSTICS, V7, P81, DOI 10.7150/thno.16803
   Haubold K, 2009, THROMB HAEMOSTASIS, V101, P1147, DOI 10.1160/TH08-10-0654
   Hayashi S, 2000, CIRCULATION, V102, P1710, DOI 10.1161/01.CIR.102.14.1710
   Heijnen HFG, 1999, BLOOD, V94, P3791, DOI 10.1182/blood.V94.11.3791.423a22_3791_3799
   Helley D, 2009, EUR UROL, V56, P479, DOI 10.1016/j.eururo.2008.06.038
   Holcomb JB, 2015, JAMA-J AM MED ASSOC, V313, P471, DOI 10.1001/jama.2015.12
   Hottz ED, 2020, BLOOD, V136, P1330, DOI 10.1182/blood.2020007252
   Hron G, 2007, THROMB HAEMOSTASIS, V97, P119, DOI 10.1160/TH06-03-0141
   Huveneers S, 2008, J CELL SCI, V121, P2452, DOI 10.1242/jcs.033001
   Isles HM, 2019, FRONT IMMUNOL, V10, DOI 10.3389/fimmu.2019.01784
   Janiszewski M, 2004, CRIT CARE MED, V32, P818, DOI 10.1097/01.CCM.0000114829.17746.19
   Janowska-Wieczorek A, 2005, INT J CANCER, V113, P752, DOI 10.1002/ijc.20657
   Jia T, 2021, BMC BIOL, V19, DOI 10.1186/s12915-021-01103-3
   Jovic S, 2016, MUCOSAL IMMUNOL, V9, P112, DOI 10.1038/mi.2015.43
   Kaneko N, 2019, INFLAMM REGEN, V39, DOI 10.1186/s41232-019-0101-5
   Kardas G, 2020, FRONT PHARMACOL, V11, DOI 10.3389/fphar.2020.00047
   Karimi N, 2022, J EXTRACELL VESICLES, V11, DOI 10.1002/jev2.12213
   Kato Hisao, 1996, Polish Journal of Pharmacology, V48, P67
   Kerris EWJ, 2020, J INVEST MED, V68, P813, DOI 10.1136/jim-2019-001195
   Khandagale A, 2020, ARTERIOSCL THROM VAS, V40, P2293, DOI 10.1161/ATVBAHA.120.314152
   Kim HK, 2004, BRIT J HAEMATOL, V124, P376, DOI 10.1046/j.1365-2141.2003.04773.x
   Kim HK, 2003, EUR J CANCER, V39, P184, DOI 10.1016/S0959-8049(02)00596-8
   Knijff-Dutmer EAJ, 2002, ARTHRITIS RHEUM-US, V46, P1498, DOI 10.1002/art.10312
   Kong L, 2020, ECOTOX ENVIRON SAFE, V198, DOI 10.1016/j.ecoenv.2020.110652
   Kuravi SJ, 2019, INFLAMMATION, V42, P290, DOI 10.1007/s10753-018-0893-5
   Lam W., 2019, PHYSL FACTOR 5
   Lee SJ, 2021, FRONT IMMUNOL, V11, DOI 10.3389/fimmu.2020.611133
   Linares R, 2015, J EXTRACELL VESICLES, V4, DOI 10.3402/jev.v4.29509
   Lopez E, 2019, SCI REP-UK, V9, DOI 10.1038/s41598-019-53724-y
   Madsen CD, 2007, J CELL BIOL, V177, P927, DOI 10.1083/jcb.200612058
   Malenica M, 2021, BIOMEDICINES, V9, DOI 10.3390/biomedicines9060603
   MANNAIONI PF, 1992, INT ARCH ALLERGY IMM, V99, P394, DOI 10.1159/000236294
   Marcoux G., 2020, RES PRACT THROMB HAE, V4, P3011
   Maron BA, 2007, PLATELETS, 2ND EDITION, P415, DOI 10.1016/B978-012369367-9/50783-7
   Maugeri N, 2022, J THROMB HAEMOST, V20, P434, DOI 10.1111/jth.15575
   Mause SF, 2010, CIRCULATION, V122, P495, DOI 10.1161/CIRCULATIONAHA.109.909473
   Mause SF, 2005, ARTERIOSCL THROM VAS, V25, P1512, DOI 10.1161/01.ATV.0000170133.43608.37
   Mege D, 2016, INT J CANCER, V138, P939, DOI 10.1002/ijc.29837
   Michael JV, 2017, BLOOD, V130, P567, DOI 10.1182/blood-2016-11-751099
   Morita E, 2007, EMBO J, V26, P4215, DOI 10.1038/sj.emboj.7601850
   Moroi M, 2004, THROMB RES, V114, P221, DOI 10.1016/j.thromres.2004.06.046
   Multia E, 2019, ANAL CHIM ACTA, V1091, P160, DOI 10.1016/j.aca.2019.09.022
   Nagaraj NS, 2010, EXPERT OPIN INV DRUG, V19, P77, DOI 10.1517/13543780903382609
   Niu G, 2010, CURR DRUG TARGETS, V11, P1000, DOI 10.2174/138945010791591395
   NOMURA S, 1993, CHEST, V103, P979, DOI 10.1378/chest.103.3.979a
   Nyam-Erdene A, 2021, ACS BIOMATER SCI ENG, V7, P5823, DOI 10.1021/acsbiomaterials.1c01226
   Ohtsuka M, 2013, ATHEROSCLEROSIS, V227, P275, DOI 10.1016/j.atherosclerosis.2013.01.040
   Oliveira AG, 2018, FRONT ENDOCRINOL, V9, DOI 10.3389/fendo.2018.00503
   Peyvandi F, 2011, BLOOD TRANSFUS-ITALY, V9, pS3, DOI 10.2450/2011.002S
   Pilli V S, 2016, JSM Biochem Mol Biol, V3
   Preusser C, 2018, J EXTRACELL VESICLES, V7, DOI 10.1080/20013078.2018.1424473
   Prokopi M, 2009, BLOOD, V114, P723, DOI 10.1182/blood-2009-02-205930
   Puhm F, 2021, ARTERIOSCL THROM VAS, V41, P87, DOI 10.1161/ATVBAHA.120.314644
   Raeven P, 2018, THERANOSTICS, V8, P3348, DOI 10.7150/thno.23453
   Raica M, 2010, PHARMACEUTICALS, V3, P572, DOI 10.3390/ph3030572
   Rank A, 2012, ANTICANCER RES, V32, P2009
   Rautou PE, 2011, CIRC RES, V108, P335, DOI 10.1161/CIRCRESAHA.110.237420
   Ren JG, 2016, J DENT RES, V95, P87, DOI 10.1177/0022034515592593
   Sadallah S, 2014, THROMB HAEMOSTASIS, V112, P1219, DOI 10.1160/TH14-03-0281
   SANDBERG H, 1985, THROMB RES, V39, P63, DOI 10.1016/0049-3848(85)90122-7
   Sartori MT, 2020, DIAGNOSTICS, V10, DOI 10.3390/diagnostics10090627
   Sawant KV, 2016, SCI REP-UK, V6, DOI 10.1038/srep33123
   SCHMAIER AH, 1985, J CLIN INVEST, V75, P242, DOI 10.1172/JCI111680
   Schmoker AM, 2020, J PROTEOMICS, V215, DOI 10.1016/j.jprot.2020.103638
   Schroeder HW, 2010, J ALLERGY CLIN IMMUN, V125, pS41, DOI 10.1016/j.jaci.2009.09.046
   Senzel L, 2009, CURR OPIN HEMATOL, V16, P329, DOI 10.1097/MOH.0b013e32832e9dc6
   Shaz B. H., 2013, Transfusion Medicine and Hemostasis: Clinical and Laboratory Aspects
   Sinauridze EI, 2007, THROMB HAEMOSTASIS, V97, P425, DOI 10.1160/TH06-06-0313
   Sorensen B, 2011, THROMB RES, V128, pS13, DOI 10.1016/S0049-3848(12)70004-X
   Sun C, 2017, CELL PHYSIOL BIOCHEM, V41, P2319, DOI 10.1159/000475651
   Sung PS, 2021, J BIOMED SCI, V28, DOI 10.1186/s12929-021-00741-7
   Sung PS, 2019, NAT COMMUN, V10, DOI 10.1038/s41467-019-10360-4
   Szabó-Taylor K, 2015, SEMIN CELL DEV BIOL, V40, P8, DOI 10.1016/j.semcdb.2015.02.012
   Szatanek R, 2017, INT J MOL SCI, V18, DOI 10.3390/ijms18061153
   Takahashi A, 2017, NAT COMMUN, V8, DOI 10.1038/ncomms15287
   Tang ML, 2017, ONCOTARGET, V8, P97464, DOI 10.18632/oncotarget.22136
   TANS G, 1991, BLOOD, V77, P2641
   Tao SC, 2017, THERANOSTICS, V7, P733, DOI 10.7150/thno.17450
   Tessandier N, 2020, ARTERIOSCL THROM VAS, V40, P929, DOI 10.1161/ATVBAHA.119.313698
   Théry C, 2018, J EXTRACELL VESICLES, V7, DOI 10.1080/20013078.2018.1535750
   Toth B, 2008, THROMB HAEMOSTASIS, V100, P663, DOI 10.1160/TH07-10-0602
   Trappenburg MC, 2011, THROMB RES, V127, P363, DOI 10.1016/j.thromres.2010.12.015
   Vajen T, 2017, J EXTRACELL VESICLES, V6, DOI 10.1080/20013078.2017.1322454
   Valadi H, 2007, NAT CELL BIOL, V9, P654, DOI 10.1038/ncb1596
   van der Pol E, 2014, J THROMB HAEMOST, V12, P1182, DOI 10.1111/jth.12602
   Van der Pol E, 2012, J THROMB HAEMOST, V10, P919, DOI 10.1111/j.1538-7836.2012.04683.x
   Van Deun J, 2014, J EXTRACELL VESICLES, V3, DOI 10.3402/jev.v3.24858
   Vasina EM, 2011, CELL DEATH DIS, V2, DOI 10.1038/cddis.2011.94
   Veziroglu EM, 2020, FRONT GENET, V11, DOI 10.3389/fgene.2020.00700
   Vismara M, 2021, BBA-MOL CELL RES, V1868, DOI 10.1016/j.bbamcr.2020.118886
   Wang GZ, 2021, J IMMUNOL, V207, P2118, DOI 10.4049/jimmunol.2100229
   WEBBER AJ, 1970, AM J PATHOL, V60, P19
   Wickman G, 2012, CELL DEATH DIFFER, V19, P735, DOI 10.1038/cdd.2012.25
   Widyaningrum R, 2022, PLATELETS, V33, P1237, DOI 10.1080/09537104.2022.2105829
   Wong RWC, 2004, CYTOKINE GROWTH F R, V15, P147, DOI 10.1016/j.cytogfr.2004.01.004
   Wu Y, 2015, THROMB J, V13, DOI 10.1186/s12959-015-0048-y
   Xue ML, 2007, IMMUNOL CELL BIOL, V85, P525, DOI 10.1038/sj.icb.7100082
   Yáñez-Mó M, 2015, J EXTRACELL VESICLES, V4, DOI 10.3402/jev.v4.27066
   Yao B, 2019, FEBS OPEN BIO, V9, P2159, DOI 10.1002/2211-5463.12759
   Yenigürbüz FD, 2019, BLOOD COAGUL FIBRIN, V30, P149, DOI 10.1097/MBC.0000000000000811
   Zaborowski MP, 2015, BIOSCIENCE, V65, P783, DOI 10.1093/biosci/biv084
   Zara Marta, 2017, TH Open, V1, pe155, DOI [10.1055/s-0037-1613674, 10.1055/s-0037-1613674]
   Zhang KJ, 2020, INT J MOL MED, V45, P1275, DOI 10.3892/ijmm.2020.4507
   Zhou Y, 2018, BLOOD, V131, P563, DOI 10.1182/blood-2017-08-801738
   Zmigrodzka M, 2022, INT J MOL SCI, V23, DOI 10.3390/ijms23105504
NR 160
TC 30
Z9 31
U1 3
U2 15
PU MDPI
PI BASEL
PA ST ALBAN-ANLAGE 66, CH-4052 BASEL, SWITZERLAND
EI 2075-1729
J9 LIFE-BASEL
JI Life-Basel
PD JUN
PY 2023
VL 13
IS 6
AR 1403
DI 10.3390/life13061403
PG 17
WC Biology; Microbiology
WE Science Citation Index Expanded (SCI-EXPANDED)
SC Life Sciences & Biomedicine - Other Topics; Microbiology
GA K5ZB5
UT WOS:001017210200001
PM 37374185
OA Green Submitted, gold
DA 2026-02-11
ER

PT J
AU Meng, DS
   Li, YR
   Chen, Z
   Guo, J
   Yang, M
   Peng, YH
AF Meng, Deshuang
   Li, Yingrui
   Chen, Ze
   Guo, Jia
   Yang, Min
   Peng, Yinghua
TI Exosomes Derived from Antler Mesenchymal Stem Cells Promote Wound
   Healing by miR-21-5p/STAT3 Axis
SO INTERNATIONAL JOURNAL OF NANOMEDICINE
LA English
DT Article
DE deer antler; mesenchymal stem cells; exosomes; microRNA; skin wound
   healing
ID STROMAL CELLS; REGENERATION; SKIN; APOPTOSIS; GROWTH
AB Background: Deer antlers, unique among mammalian organs for their ability to regenerate annually without scar formation, provide an innovative model for regenerative medicine. This study explored the potential of exosomes derived from antler mesenchymal stem cells (AMSC-Exo) to enhance skin wound healing. Methods: We explored the proliferation, migration and angiogenesis effects of AMSC-Exo on HaCaT cells and HUVEC cells. To investigate the skin repairing effect of AMSC-Exo, we established a full-thickness skin injury mouse model. Then the skin thickness, the epidermis, collagen fibers, CD31 and collagen expressions were tested by H&E staining, Masson's trichrome staining and immunofluorescence experiments. MiRNA omics analysis was conducted to explore the mechanism of AMSC-Exo in skin repairing. Results: AMSC-Exo stimulated the proliferation and migration of HaCaT cells, accelerated the migration and angiogenesis of HUVEC cells. In the mouse skin injury model, AMSC-Exo stimulated angiogenesis and regulated the extracellular matrix by facilitating the conversion of collagen type III to collagen type I, restoring epidermal thickness to normal state without aberrant hyperplasia. Notably, AMSC-Exo enhanced the quality of wound healing with increased vascularization and reduced scar formation. MiRNAs in AMSC-Exo, especially through the miR-21-5p/STAT3 signaling pathway, played a crucial role in these processes. Conclusion: This study underscores the efficacy of AMSC-Exo in treating skin wounds, suggesting a new approach for enhancing skin repair and regeneration.
C1 [Meng, Deshuang; Li, Yingrui; Chen, Ze; Guo, Jia; Yang, Min; Peng, Yinghua] Chinese Acad Agr Sci, Inst Special Anim & Plant Sci, Changchun 130112, Jilin, Peoples R China.
C3 Chinese Academy of Agricultural Sciences; Institute of Special Animal &
   Plant Sciences, CAAS
RP Yang, M; Peng, YH (corresponding author), Chinese Acad Agr Sci, Inst Special Anim & Plant Sci, Changchun 130112, Jilin, Peoples R China.
EM yangmin01@caas.cn; pengyinghua@caas.cn
FU Jilin Province Science and Technology Development Plan Project
   [20220101274JC, 20210202030NC]; Science and Technology Innovation
   Program of the Chinese Academy of Agricultural Sciences
   [CAAS-ASTIP-2021-ISAPS]
FX Acknowledgments This work was funded by Jilin Province Science and
   Technology Development Plan Project (20220101274JC, 20210202030NC) and
   the Science and Technology Innovation Program of the Chinese Academy of
   Agricultural Sciences (No. CAAS-ASTIP-2021-ISAPS) .
CR Baron JM, 2020, DERMATOLOGY, V236, P593, DOI 10.1159/000505291
   Burd A, 2007, BURNS, V33, P282, DOI 10.1016/j.burns.2006.08.031
   Burst VR, 2010, NEPHRON EXP NEPHROL, V114, pE107, DOI 10.1159/000262318
   Cha JS, 2007, CLIN DERMATOL, V25, P73, DOI 10.1016/j.clindermatol.2006.10.002
   Chen L, 2020, YONSEI MED J, V61, P20, DOI 10.3349/ymj.2020.61.1.20
   Chen Z, 2023, J ORTHOP TRANSL, V39, P63, DOI 10.1016/j.jot.2022.12.005
   Cheng SH, 2020, J CELL MOL MED, V24, P11254, DOI 10.1111/jcmm.15692
   Di Bonzo LV, 2008, GUT, V57, P223, DOI 10.1136/gut.2006.111617
   Farage MA, 2013, ADV WOUND CARE, V2, P5, DOI 10.1089/wound.2011.0356
   Fathke C, 2004, STEM CELLS, V22, P812, DOI 10.1634/stemcells.22-5-812
   Franck CL, 2019, STEM CELLS INT, V2019, DOI 10.1155/2019/2340725
   Guo QQ, 2021, CELL TISSUE RES, V386, P99, DOI 10.1007/s00441-021-03505-9
   Halkos ME, 2008, BASIC RES CARDIOL, V103, P525, DOI 10.1007/s00395-008-0741-0
   He YC, 2022, FRONT CARDIOVASC MED, V9, DOI 10.3389/fcvm.2022.922790
   Heo JS, 2019, STEM CELLS INT, V2019, DOI 10.1155/2019/7921760
   Inoue H, 2008, J BIOMED OPT, V13, DOI 10.1117/1.3042266
   Iso Y, 2007, BIOCHEM BIOPH RES CO, V354, P700, DOI 10.1016/j.bbrc.2007.01.045
   Kanji S, 2017, MEDIAT INFLAMM, V2017, DOI 10.1155/2017/5217967
   Katsuda T, 2013, PROTEOMICS, V13, P1637, DOI 10.1002/pmic.201200373
   Krasnodembskaya A, 2010, STEM CELLS, V28, P2229, DOI 10.1002/stem.544
   Leavitt T, 2016, CELL TISSUE RES, V365, P483, DOI 10.1007/s00441-016-2424-8
   Lee RH, 2006, P NATL ACAD SCI USA, V103, P17438, DOI 10.1073/pnas.0608249103
   Li C, 2024, CELL MOL BIOL LETT, V29, DOI 10.1186/s11658-024-00542-4
   Li C, 2023, CELL MOL BIOL LETT, V28, DOI 10.1186/s11658-023-00468-3
   Li CY, 2009, CURR STEM CELL RES T, V4, P237, DOI 10.2174/157488809789057446
   Li CY, 2005, ANAT REC PART A, V282A, P163, DOI 10.1002/ar.a.20148
   Li CY, 2004, J MORPHOL, V262, P731, DOI 10.1002/jmor.10273
   Li CY, 2002, ANAT REC, V268, P125, DOI 10.1002/ar.10120
   Li JR, 2022, BURNS, V48, P1893, DOI 10.1016/j.burns.2021.12.010
   Li Q, 2021, Drug Delivery, V28, P1
   Li X, 2016, EBIOMEDICINE, V8, P72, DOI 10.1016/j.ebiom.2016.04.030
   Li Y, 2021, STEM CELL RES THER, V12, DOI 10.1186/s13287-021-02290-0
   Liu JY, 2020, LASER MED SCI, V35, P1577, DOI 10.1007/s10103-020-02991-7
   Liu W, 2020, STEM CELL RES THER, V11, DOI 10.1186/s13287-020-01756-x
   Min Yang L, 2024, Chem Eng J, V2024, P1
   Nakagawa H, 2005, BRIT J DERMATOL, V153, P29, DOI 10.1111/j.1365-2133.2005.06554.x
   Neuss S, 2010, CELLS TISSUES ORGANS, V191, P36, DOI 10.1159/000215579
   Ochiai H, 2017, REGEN THER, V7, P8, DOI 10.1016/j.reth.2017.06.003
   Pakyari M, 2013, ADV WOUND CARE, V2, P215, DOI 10.1089/wound.2012.0406
   Phinney DG, 2017, STEM CELLS, V35, P851, DOI 10.1002/stem.2575
   Qin WC, 2024, EUR J MED RES, V29, DOI 10.1186/s40001-024-01752-4
   Ren P, 2023, ANTICANCER RES, V43, P4379, DOI 10.21873/anticanres.16634
   Rong XL, 2020, CELL TRANSPLANT, V29, DOI 10.1177/0963689720951549
   Rong XL, 2019, STEM CELL RES THER, V10, DOI 10.1186/s13287-019-1457-9
   Siu MC, 2023, WOUND REPAIR REGEN, V31, P439, DOI 10.1111/wrr.13100
   Tutuianu R, 2021, INT J MOL SCI, V22, DOI 10.3390/ijms22126239
   Velnar T, 2009, J INT MED RES, V37, P1528, DOI 10.1177/147323000903700531
   Wang DT, 2019, CELL DEATH DIS, V10, DOI 10.1038/s41419-019-1686-y
   Wei Q, 2022, STEM CELL REV REP, V18, P1025, DOI 10.1007/s12015-021-10176-0
   Wu D, 2020, INT J NANOMED, V15, P7979, DOI 10.2147/IJN.S275650
   Wu L, 2019, PEDIATR RES, V86, P460, DOI 10.1038/s41390-019-0324-9
   Xiao WR, 2021, WOUND REPAIR REGEN, V29, P406, DOI 10.1111/wrr.12907
   Xie J, 2022, FRONT PHARMACOL, V13, DOI 10.3389/fphar.2022.828627
   Yang M, 2013, BIOMED RES INT, V2013, DOI 10.1155/2013/462179
   Yang M, 2021, PHARMACEUTICS, V13, DOI 10.3390/pharmaceutics13101593
   Zhang L, 2021, J CELL MOL MED, V25, P2148, DOI 10.1111/jcmm.16192
   Zhang XP, 2021, BIOMED PHARMACOTHER, V136, DOI 10.1016/j.biopha.2021.111258
   Zhou Y, 2021, STEM CELL RES THER, V12, DOI 10.1186/s13287-021-02287-9
   Zouboulis CC, 2011, CLIN DERMATOL, V29, P3, DOI 10.1016/j.clindermatol.2010.07.001
NR 59
TC 9
Z9 10
U1 7
U2 20
PU DOVE MEDICAL PRESS LTD
PI ALBANY
PA PO BOX 300-008, ALBANY, AUCKLAND 0752, NEW ZEALAND
SN 1178-2013
J9 INT J NANOMED
JI Int. J. Nanomed.
PY 2024
VL 19
BP 11257
EP 11273
DI 10.2147/IJN.S481044
PG 17
WC Nanoscience & Nanotechnology; Pharmacology & Pharmacy
WE Science Citation Index Expanded (SCI-EXPANDED)
SC Science & Technology - Other Topics; Pharmacology & Pharmacy
GA L1V4J
UT WOS:001348666100001
PM 39524924
OA Green Submitted, gold
DA 2026-02-11
ER

PT J
AU Mata-Miranda, MM
   Sanchez-Brito, M
   Vazquez-Zapien, GJ
AF Maribel Mata-Miranda, Monica
   Sanchez-Brito, Miguel
   Jesus Vazquez-Zapien, Gustavo
TI Different kinds of stem cells in the development of SARS-CoV-2
   treatments
SO WORLD JOURNAL OF STEM CELLS
LA English
DT Review
DE COVID-19; SARS-CoV-2; Stem cells; Exosomes; Pluripotent stem cells;
   Mesenchymal stem cells; Artificial stem cells
ID VIRUS-INFECTION; COVID-19; EXOSOMES; THERAPY
AB On February 11, 2020, the World Health Organization officially announced the coronavirus disease 2019 (COVID-19) caused by the severe acute respiratory syndrome coronavirus 2 (SARS-CoV-2), as an emerging recent pandemic illness, which currently has approximately taken the life of two million persons in more than 200 countries. Medical, clinical, and scientific efforts have focused on searching for new prevention and treatment strategies. Regenerative medicine and tissue engineering focused on using stem cells (SCs) have become a promising tool, and the regenerative and immunoregulatory capabilities of mesenchymal SCs (MSCs) and their exosomes have been demonstrated. Moreover, it has been essential to establishing models to reproduce the viral life cycle and mimic the pathology of COVID-19 to understand the virus's behavior. The fields of pluripotent SCs (PSCs), induced PSCs (iPSCs), and artificial iPSCs have been used for this purpose in the development of infection models or organoids. Nevertheless, some inconveniences have been declared in SC use; for example, it has been reported that SARS-CoV-2 enters human cells through the angiotensin-converting enzyme 2 receptor, which is highly expressed in MSCs, so it is important to continue investigating the employment of SCs in COVID-19, taking into consideration their advantages and disadvantages. In this review, we expose the use of different kinds of SCs and their derivatives for studying the SARS-CoV-2 behavior and develop treatments to counter COVID-19.
C1 [Maribel Mata-Miranda, Monica] Escuela Mil Med, Cell & Tissue Biol Lab, Mexico City 11200, DF, Mexico.
   [Sanchez-Brito, Miguel] TecNM Technol Inst Aguascalientes, Computat Sci, Aguascalientes 20256, Aguascalientes, Mexico.
   [Jesus Vazquez-Zapien, Gustavo] Escuela Mil Med, Embryol Lab, Cerrada Palomas S-N, Mexico City 11200, DF, Mexico.
RP Vazquez-Zapien, GJ (corresponding author), Escuela Mil Med, Embryol Lab, Cerrada Palomas S-N, Mexico City 11200, DF, Mexico.
EM gus1202@hotmail.com
RI ; Vazquez-Zapien, Gustavo Jesus/V-3299-2019; Mata-Miranda, Monica
   Maribel/V-3736-2019
OI SANCHEZ-BRITO, MIGUEL/0000-0003-4371-0486; Vazquez-Zapien, Gustavo
   Jesus/0000-0002-6657-0722; Mata-Miranda, Monica
   Maribel/0000-0002-1811-4511
CR Abo Kristine M, 2020, bioRxiv, DOI 10.1101/2020.06.03.132639
   Baker CL, 2018, CELL STEM CELL, V22, P25, DOI 10.1016/j.stem.2017.12.011
   Barile L, 2017, PHARMACOL THERAPEUT, V174, P63, DOI 10.1016/j.pharmthera.2017.02.020
   Choudhery MS, 2020, CELL BIOL INT, V44, P2182, DOI 10.1002/cbin.11440
   COVID-19 TreatmentGuidelinesPanel.,, COR DIS 2019 COVID 1
   Desterke C, 2021, STEM CELL TRANSL MED, V10, P568, DOI 10.1002/sctm.20-0189
   Du J, 2020, STEM CELL RES THER, V11, DOI 10.1186/s13287-020-01699-3
   Durand N, 2020, NPJ REGEN MED, V5, DOI 10.1038/s41536-020-00105-z
   Elrashdy F, 2021, J BIOMOL STRUCT DYN, V39, P5831, DOI 10.1080/07391102.2020.1790426
   Esmail S, 2021, STEM CELL TRANSL MED, V10, P239, DOI 10.1002/sctm.20-0181
   Esmail S, 2019, FRONT CELL DEV BIOL, V7, DOI 10.3389/fcell.2019.00325
   Fricová D, 2020, NPJ REGEN MED, V5, DOI 10.1038/s41536-020-00106-y
   Ha D, 2016, ACTA PHARM SIN B, V6, P287, DOI 10.1016/j.apsb.2016.02.001
   Han YL, 2021, NATURE, V589, P270, DOI 10.1038/s41586-020-2901-9
   Irmak DK, 2020, AGING DIS, V11, P1174, DOI 10.14336/AD.2020.0608
   Jungbauer A, 2018, BIOTECHNOL J, V13, DOI 10.1002/biot.201700749
   Kharazi U, 2020, REPROD BIOL, V20, P447, DOI 10.1016/j.repbio.2020.07.002
   Kim J, 2020, NAT REV MOL CELL BIO, V21, P571, DOI 10.1038/s41580-020-0259-3
   Kumar A, 2020, INT J STEM CELLS, V13, P305, DOI 10.15283/ijsc20076
   Leng ZK, 2020, AGING DIS, V11, P216, DOI 10.14336/AD.2020.0228
   Liang B, 2020, MEDICINE, V99, DOI 10.1097/MD.0000000000021429
   McLachlan CS, 2020, CLIN HYPERTENS, V26, DOI 10.1186/s40885-020-00147-x
   McLean AK, 2015, STEM CELL RES THER, V6, DOI 10.1186/s13287-015-0047-8
   Mianehsaz E, 2019, STEM CELL RES THER, V10, DOI 10.1186/s13287-019-1445-0
   Montaño Luis M., 2020, Rev. Fac. Med. (Méx.), V63, P30, DOI [10.22201/fm.24484865e.2020.63.4.05, 10.22201/fm.24484865e.2020.63.4.05]
   Monteil V, 2020, CELL, V181, P905, DOI 10.1016/j.cell.2020.04.004
   Munsie M, 2014, STEM CELL RES, V13, P647, DOI 10.1016/j.scr.2014.04.014
   Musial-Wysocka A, 2019, CELL TRANSPLANT, V28, P801, DOI 10.1177/0963689719837897
   Park Y, 2020, TRENDS MOL MED, V26, P627, DOI 10.1016/j.molmed.2020.04.007
   Pei R., 2020, HUMAN EMBRYONIC STEM, V12, P1
   Pei RJ, 2021, PROTEIN CELL, V12, P717, DOI 10.1007/s13238-020-00811-w
   Pocsfalvi G, 2020, KIDNEY BLOOD PRESS R, V45, P661, DOI 10.1159/000511402
   Qu JM, 2020, CHINESE MED J-PEKING, V133, P1575, DOI 10.1097/CM9.0000000000000899
   Saldanha-Araujo F, 2020, FRONT IMMUNOL, V11, DOI 10.3389/fimmu.2020.01563
   Sánchez-Guijo F, 2020, ECLINICALMEDICINE, V25, DOI 10.1016/j.eclinm.2020.100454
   Shafiee A, 2021, STEM CELL TRANSL MED, V10, P27, DOI 10.1002/sctm.20-0197
   Silva TP, 2019, STEM CELLS INT, V2019, DOI 10.1155/2019/4508470
   Sobhani Aligholi, 2017, Acta Med Iran, V55, P6
   Thakur A, 2020, CURR PHARM DESIGN, V26, P3569, DOI 10.2174/1381612826666200515131245
   Tindle Courtney, 2021, bioRxiv, DOI [10.7554/eLife.66417, 10.1101/2020.10.17.344002]
   Volarevic V, 2018, INT J MED SCI, V15, P36, DOI 10.7150/ijms.21666
   Wu D., 2020, ADULT STEM CELL DERI
   Yang LL, 2020, CELL STEM CELL, V27, P125, DOI 10.1016/j.stem.2020.06.015
   Yeo R.W. Y., 2013, EXOSOMES MICROVESICL, V1, P7, DOI [DOI 10.5772/57460, 10.5772/57460]
   Yiangou L, 2021, STEM CELL REP, V16, P385, DOI 10.1016/j.stemcr.2020.11.003
   Yin XL, 2016, CELL STEM CELL, V18, P25, DOI 10.1016/j.stem.2015.12.005
   Yu FG, 2020, STEM CELL RES, V46, DOI 10.1016/j.scr.2020.101859
   Zakrzewski W, 2019, STEM CELL RES THER, V10, DOI 10.1186/s13287-019-1165-5
   Zhang ZG, 2019, NAT REV NEUROL, V15, P193, DOI 10.1038/s41582-018-0126-4
   Zhou T, 2017, CELL STEM CELL, V21, P274, DOI 10.1016/j.stem.2017.06.017
NR 50
TC 2
Z9 2
U1 0
U2 8
PU BAISHIDENG PUBLISHING GROUP INC
PI PLEASANTON
PA 7041 Koll Center Parkway, Suite 160, PLEASANTON, CA, UNITED STATES
SN 1948-0210
J9 WORLD J STEM CELLS
JI World J. Stem Cells
PD MAY 26
PY 2021
VL 13
IS 5
DI 10.4252/wjsc.v13.i5.439
PG 14
WC Cell & Tissue Engineering; Cell Biology
WE Science Citation Index Expanded (SCI-EXPANDED)
SC Cell Biology
GA SS0XG
UT WOS:000661465500006
PM 34136074
OA Green Accepted, hybrid
DA 2026-02-11
ER

PT J
AU Mende, W
   Götzl, R
   Kubo, Y
   Pufe, T
   Ruhl, T
   Beier, JP
AF Mende, Wolfgang
   Goetzl, Rebekka
   Kubo, Yusuke
   Pufe, Thomas
   Ruhl, Tim
   Beier, Justus P.
TI The Role of Adipose Stem Cells in Bone Regeneration and Bone Tissue
   Engineering
SO CELLS
LA English
DT Review
DE mesenchymal stem cells; regenerative medicine; fracture healing;
   osteogenic differentiation; osteogenesis; mechanic stimuli
ID UMBILICAL-CORD BLOOD; PROMOTES OSTEOGENIC DIFFERENTIATION; MESENCHYMAL
   STROMAL CELLS; FIBROBLAST-GROWTH-FACTOR; IN-VITRO; OSTEOBLASTIC
   DIFFERENTIATION; OXIDATIVE STRESS; INTERNATIONAL-SOCIETY;
   DIABETES-MELLITUS; VASCULARIZED BONE
AB Bone regeneration is a complex process that is influenced by tissue interactions, inflammatory responses, and progenitor cells. Diseases, lifestyle, or multiple trauma can disturb fracture healing, which might result in prolonged healing duration or even failure. The current gold standard therapy in these cases are bone grafts. However, they are associated with several disadvantages, e.g., donor site morbidity and availability of appropriate material. Bone tissue engineering has been proposed as a promising alternative. The success of bone-tissue engineering depends on the administered cells, osteogenic differentiation, and secretome. Different stem cell types offer advantages and drawbacks in this field, while adipose-derived stem or stromal cells (ASCs) are in particular promising. They show high osteogenic potential, osteoinductive ability, and immunomodulation properties. Furthermore, they can be harvested through a noninvasive process in high numbers. ASCs can be induced into osteogenic lineage through bioactive molecules, i.e., growth factors and cytokines. Moreover, their secretome, in particular extracellular vesicles, has been linked to fracture healing. The aim of this review is a comprehensive overview of ASCs for bone regeneration and bone tissue engineering.
C1 [Mende, Wolfgang; Goetzl, Rebekka; Ruhl, Tim; Beier, Justus P.] RWTH Aachen Univ Hosp, Dept Plast Surg, Hand Surg Burn Ctr, D-52074 Aachen, Germany.
   [Kubo, Yusuke; Pufe, Thomas] RWTH Aachen Univ Hosp, Dept Anat & Cell Biol, D-52074 Aachen, Germany.
C3 RWTH Aachen University; RWTH Aachen University Hospital; RWTH Aachen
   University; RWTH Aachen University Hospital
RP Beier, JP (corresponding author), RWTH Aachen Univ Hosp, Dept Plast Surg, Hand Surg Burn Ctr, D-52074 Aachen, Germany.
EM wmende@ukaachen.de; rgoetzl@ukaachen.de; ykubo@ukaachen.de;
   tpufe@ukaachen.de; truhl@ukaachen.de; jbeier@ukaachen.de
RI ; Beier, Justus/L-9094-2016
OI Pufe, Thomas/0000-0002-7886-9211; Beier, Justus/0000-0002-0179-1962;
   Ruhl, Tim/0000-0002-3871-5162
CR Aldahmash A, 2013, ASIAN PAC J CANCER P, V14, P5705, DOI 10.7314/APJCP.2013.14.10.5705
   Asatrian G, 2015, STEM CELLS CLONING, V8, P39, DOI 10.2147/SCCAA.S48423
   Aust L, 2004, CYTOTHERAPY, V6, P7, DOI 10.1080/14653240310004539
   Barba M, 2017, EXPERT OPIN BIOL TH, V17, P677, DOI 10.1080/14712598.2017.1315403
   BENNETT JH, 1991, J CELL SCI, V99, P131
   Bianco P, 2013, NAT MED, V19, P35, DOI 10.1038/nm.3028
   Boos AM, 2014, INT J NANOMED, V9, DOI 10.2147/IJN.S66867
   Boos AM, 2013, J TISSUE ENG REGEN M, V7, P654, DOI 10.1002/term.1457
   Boquest AC, 2006, METH MOL B, V325, P35
   Boudreau LH, 2014, BLOOD, V124, P2173, DOI 10.1182/blood-2014-05-573543
   Bourin P, 2013, CYTOTHERAPY, V15, P641, DOI 10.1016/j.jcyt.2013.02.006
   Burrow KL, 2017, STEM CELLS INT, V2017, DOI 10.1155/2017/2541275
   Callaway DA, 2015, J BONE MINER METAB, V33, P359, DOI 10.1007/s00774-015-0656-4
   Calori GM, 2011, INJURY, V42, pS56, DOI 10.1016/j.injury.2011.06.011
   Campana V, 2014, J MATER SCI-MATER M, V25, P2445, DOI 10.1007/s10856-014-5240-2
   Caplan AI, 2017, STEM CELL TRANSL MED, V6, P1445, DOI 10.1002/sctm.17-0051
   Catalfamo DL, 2013, ORAL DIS, V19, P303, DOI 10.1111/odi.12002
   Chang MK, 2008, J IMMUNOL, V181, P1232, DOI 10.4049/jimmunol.181.2.1232
   Chen QA, 2010, CYTOTHERAPY, V12, P831, DOI 10.3109/14653249.2010.495980
   Chow JC, 1999, J BIOL CHEM, V274, P10689, DOI 10.1074/jbc.274.16.10689
   Clark D, 2017, CURR OSTEOPOROS REP, V15, P601, DOI 10.1007/s11914-017-0413-9
   Codrea CI, 2021, J CLIN MED, V10, DOI 10.3390/jcm10020253
   Corselli M, 2013, CYTOM PART A, V83A, P714, DOI [10.1002/cyto.a.22313, 10.1002/cyto.22313]
   Cui YY, 2013, BIOMATERIALS, V34, P9373, DOI 10.1016/j.biomaterials.2013.08.060
   Dadras M, 2020, J CELL MOL MED, V24, P11814, DOI 10.1111/jcmm.15797
   Deng Y, 2013, BIOMATERIALS, V34, P6717, DOI 10.1016/j.biomaterials.2013.05.042
   Depypere M, 2020, CLIN MICROBIOL INFEC, V26, P572, DOI 10.1016/j.cmi.2019.08.006
   Di Bella C, 2008, TISSUE ENG PT A, V14, P483, DOI 10.1089/tea.2007.0137
   DiGiovanni CW, 2013, J BONE JOINT SURG AM, V95A, P1184, DOI 10.2106/JBJS.K.01422
   Dominici M, 2006, CYTOTHERAPY, V8, P315, DOI 10.1080/14653240600855905
   Duryee MJ, 2018, ALCOHOL CLIN EXP RES, V42, P1206, DOI 10.1111/acer.13765
   EL Andaloussi S, 2013, NAT REV DRUG DISCOV, V12, P348, DOI 10.1038/nrd3978
   Fang B, 2019, J CELL MOL MED, V23, P4244, DOI 10.1111/jcmm.14314
   Fiedler T, 2013, EXP CELL RES, V319, P2883, DOI 10.1016/j.yexcr.2013.08.020
   Foulke BA, 2016, MATURITAS, V92, P49, DOI 10.1016/j.maturitas.2016.07.014
   Friedenstein A.J., 1990, BONE MINERAL RES, V7, P243, DOI DOI 10.1016/B978-0-444-81371-8.50012-1
   FRIEDENSTEIN AJ, 1970, CELL TISSUE KINET, V3, P393, DOI 10.1111/j.1365-2184.1970.tb00347.x
   Fröhlich M, 2010, TISSUE ENG PT A, V16, P179, DOI [10.1089/ten.tea.2009.0164, 10.1089/ten.TEA.2009.0164]
   Furuta T, 2016, STEM CELL TRANSL MED, V5, P1620, DOI 10.5966/sctm.2015-0285
   Ghiasi Mohammad S, 2017, Bone Rep, V6, P87, DOI [10.1016/j.bonr.2017.03.002, 10.1016/j.bonr.2017.03.002]
   Giannoudis P, 2007, INJURY, V38, pS90, DOI 10.1016/j.injury.2007.02.014
   Gómez-Barrena E, 2015, BONE, V70, P93, DOI 10.1016/j.bone.2014.07.033
   Govender S, 2002, J BONE JOINT SURG AM, V84A, P2123, DOI 10.2106/00004623-200212000-00001
   Grottkau BE, 2013, BONE RES, V1, DOI 10.4248/BR201302003
   Guilak F, 2006, J CELL PHYSIOL, V206, P229, DOI 10.1002/jcp.20463
   Haimi S, 2009, ACTA BIOMATER, V5, P3122, DOI 10.1016/j.actbio.2009.04.006
   Hammerick KE, 2010, TISSUE ENG PT A, V16, P917, DOI 10.1089/ten.TEA.2009.0267
   Harrell CR, 2019, CELLS-BASEL, V8, DOI 10.3390/cells8050467
   Heo JS, 2016, INT J MOL MED, V37, P115, DOI 10.3892/ijmm.2015.2413
   Herzmann N, 2017, EXP CELL RES, V350, P115, DOI 10.1016/j.yexcr.2016.11.012
   Hess K, 2009, BONE, V45, P367, DOI 10.1016/j.bone.2009.04.252
   Hinken AC, 2018, METHODS MOL BIOL, V1787, P77, DOI 10.1007/978-1-4939-7847-2_6
   Ho-Shui-Ling A, 2018, BIOMATERIALS, V180, P143, DOI 10.1016/j.biomaterials.2018.07.017
   Hojo H, 2015, REGEN THER, V1, P57, DOI 10.1016/j.reth.2014.10.002
   Hong PY, 2019, STEM CELL RES THER, V10, DOI 10.1186/s13287-019-1358-y
   Horch RE, 2014, J CELL MOL MED, V18, P1478, DOI 10.1111/jcmm.12296
   Houschyar KS, 2018, FRONT CELL DEV BIOL, V6, DOI 10.3389/fcell.2018.00170
   Ilyas A, 2016, ADV HEALTHC MATER, V5, P2199, DOI 10.1002/adhm.201600203
   Im GI, 2005, OSTEOARTHR CARTILAGE, V13, P845, DOI 10.1016/j.joca.2005.05.005
   Inchingolo F, 2011, INT J MED SCI, V8, P649, DOI 10.7150/ijms.8.649
   Infante A, 2018, STEM CELL RES THER, V9, DOI 10.1186/s13287-018-0995-x
   Izadpanah R, 2008, CANCER RES, V68, P4229, DOI 10.1158/0008-5472.CAN-07-5272
   Izadpanah R, 2006, J CELL BIOCHEM, V99, P1285, DOI 10.1002/jcb.20904
   James AW, 2013, SCIENTIFICA, V2013, DOI 10.1155/2013/684736
   Jeppesen DK, 2019, CELL, V177, P428, DOI 10.1016/j.cell.2019.02.029
   Jimi E, 2010, JPN DENT SCI REV, V46, P33, DOI 10.1016/j.jdsr.2009.10.003
   Kang BJ, 2012, J VET SCI, V13, P299, DOI 10.4142/jvs.2012.13.3.299
   Kang MY, 2020, BONE, V141, DOI 10.1016/j.bone.2020.115627
   Kanzaki H, 2013, J BIOL CHEM, V288, P23009, DOI 10.1074/jbc.M113.478545
   Kao CL, 2010, STEM CELLS DEV, V19, P247, DOI 10.1089/scd.2009.0186
   Kargozar S, 2018, J BIOMED MATER RES B, V106, P61, DOI 10.1002/jbm.b.33814
   Karp JM, 2006, STEM CELLS, V24, P835, DOI 10.1634/stemcells.2005-0383
   Karpouzos A, 2017, J OSTEOPOROS, V2017, DOI 10.1155/2017/4218472
   Kelpke SS, 2001, J BONE MINER RES, V16, P1917, DOI 10.1359/jbmr.2001.16.10.1917
   Kern S, 2006, STEM CELLS, V24, P1294, DOI 10.1634/stemcells.2005-0342
   Khojasteh A, 2019, J ORAL IMPLANTOL, V45, P45, DOI 10.1563/aaid-joi-D-17-00215
   Ko E, 2013, BIOMACROMOLECULES, V14, P3202, DOI 10.1021/bm4008343
   Komori T, 2006, J CELL BIOCHEM, V99, P1233, DOI 10.1002/jcb.20958
   Kornicka K, 2015, OXID MED CELL LONGEV, V2015, DOI 10.1155/2015/309169
   Kubo Y, 2019, CALCIFIED TISSUE INT, V105, P341, DOI 10.1007/s00223-019-00576-3
   Kweider N, 2011, J BIOL CHEM, V286, P42863, DOI 10.1074/jbc.M111.286880
   Langenbach F, 2013, STEM CELL RES THER, V4, DOI 10.1186/scrt328
   LeBlanc K, 2008, LANCET, V371, P1579, DOI 10.1016/S0140-6736(08)60690-X
   Lee SK, 2008, J ENDODONT, V34, P1364, DOI 10.1016/j.joen.2008.08.024
   Lendeckel S, 2004, J CRANIO MAXILL SURG, V32, P370, DOI 10.1016/j.jcms.2004.06.002
   Levi B, 2012, P NATL ACAD SCI USA, V109, P20379, DOI 10.1073/pnas.1218052109
   Levi B, 2010, PLOS ONE, V5, DOI 10.1371/journal.pone.0011177
   Li HJ, 2017, J CLIN INVEST, V127, P1241, DOI 10.1172/JCI89511
   Li WY, 2018, ACS APPL MATER INTER, V10, P5240, DOI 10.1021/acsami.7b17620
   Liao YH, 2014, BIOMATERIALS, V35, P4901, DOI 10.1016/j.biomaterials.2014.02.055
   Lieberman JR, 2002, J BONE JOINT SURG AM, V84A, P1032, DOI 10.2106/00004623-200206000-00022
   Lippross S, 2014, CALCIFIED TISSUE INT, V95, P349, DOI 10.1007/s00223-014-9900-5
   Long FX, 2012, NAT REV MOL CELL BIO, V13, P27, DOI 10.1038/nrm3254
   Lösche W, 2004, PLATELETS, V15, P109, DOI 10.1080/09537100310001649885
   Malladi P, 2006, TISSUE ENG, V12, P2031, DOI 10.1089/ten.2006.12.2031
   Markarian CF, 2014, BIOTECHNOL LETT, V36, P693, DOI 10.1007/s10529-013-1425-x
   Marrelli M, 2018, FRONT PHYSIOL, V9, DOI 10.3389/fphys.2018.01685
   Marrelli M, 2012, INT J MED SCI, V9, P47, DOI 10.7150/ijms.9.47
   Mathivanan S, 2010, J PROTEOMICS, V73, P1907, DOI 10.1016/j.jprot.2010.06.006
   McCullen SD, 2010, J BIOMECH, V43, P119, DOI 10.1016/j.jbiomech.2009.09.017
   Mehrabani D, 2018, DENT TRAUMATOL, V34, P413, DOI 10.1111/edt.12435
   Mills LA, 2017, ACTA ORTHOP, V88, P434, DOI 10.1080/17453674.2017.1321351
   Mittal M, 2014, ANTIOXID REDOX SIGN, V20, P1126, DOI 10.1089/ars.2012.5149
   Mody N, 2001, FREE RADICAL BIO MED, V31, P509, DOI 10.1016/S0891-5849(01)00610-4
   Mohamed-Ahmed S, 2021, CELL TISSUE RES, V383, P1061, DOI 10.1007/s00441-020-03315-5
   Munns CFJ, 2004, J BONE MINER RES, V19, P1779, DOI 10.1359/JBMR.040814
   Murray PJ, 2017, ANNU REV PHYSIOL, V79, P541, DOI 10.1146/annurev-physiol-022516-034339
   Nakashima K, 2002, CELL, V108, P17, DOI 10.1016/S0092-8674(01)00622-5
   Niemeyer P, 2007, TISSUE ENG, V13, P111, DOI 10.1089/ten.2006.0114
   Nishikawa K, 2010, J CLIN INVEST, V120, P3455, DOI 10.1172/JCI42528
   Ntege EH, 2020, REGEN THER, V14, P136, DOI 10.1016/j.reth.2020.01.004
   Oedayrajsingh-Varma MJ, 2006, CYTOTHERAPY, V8, P166, DOI 10.1080/14653240600621125
   Ojeh N, 2015, INT J MOL SCI, V16, P25476, DOI 10.3390/ijms161025476
   Osugi M, 2012, TISSUE ENG PT A, V18, P1479, DOI [10.1089/ten.tea.2011.0325, 10.1089/ten.TEA.2011.0325]
   Patrikoski M, 2019, STEM CELLS INT, V2019, DOI 10.1155/2019/5858247
   Pereira HF, 2020, J MATER SCI-MATER M, V31, DOI 10.1007/s10856-020-06364-y
   Peterson SE, 2016, BIOESSAYS, V38, pS86, DOI 10.1002/bies.201670915
   Pisani P, 2016, WORLD J ORTHOP, V7, P171, DOI 10.5312/wjo.v7.i3.171
   Prè D, 2011, BONE, V49, P295, DOI 10.1016/j.bone.2011.04.013
   Presen DM, 2019, FRONT BIOENG BIOTECH, V7, DOI 10.3389/fbioe.2019.00352
   Qi X, 2016, INT J BIOL SCI, V12, P836, DOI 10.7150/ijbs.14809
   Qin YH, 2016, SCI REP-UK, V6, DOI 10.1038/srep21961
   Raphael Bitya, 2016, Journal of Basic and Clinical Physiology and Pharmacology, V27, P237, DOI [10.1515/jbcpp-2015-0073, 10.1515/jbcpp-2015-0073]
   Retzepi M, 2010, CLIN ORAL IMPLAN RES, V21, P673, DOI 10.1111/j.1600-0501.2010.01923.x
   Riggs JW, 2013, STEM CELLS DEV, V22, P37, DOI 10.1089/scd.2012.0375
   Romagnoli Cecilia, 2014, World J Stem Cells, V6, P144, DOI 10.4252/wjsc.v6.i2.144
   Ruhl T, 2021, J TISSUE ENG REGEN M, V15, P88, DOI 10.1002/term.3152
   Ruhl T, 2018, EXP CELL RES, V370, P653, DOI 10.1016/j.yexcr.2018.07.030
   Safavi AS, 2019, IN VITRO CELL DEV-AN, V55, P387, DOI 10.1007/s11626-019-00340-9
   Salazar Georgina To'a, 2013, Biophys Rev, V5, P11, DOI 10.1007/s12551-012-0079-6
   Sanguineti R, 2008, ANN NY ACAD SCI, V1126, P166, DOI 10.1196/annals.1433.044
   Schmuhl E, 2014, BIOCHEM PHARMACOL, V87, P489, DOI 10.1016/j.bcp.2013.11.016
   Scioli MG, 2017, J TISSUE ENG REGEN M, V11, P2398, DOI 10.1002/term.2139
   Senarath-Yapa K, 2014, INT J MOL SCI, V15, P9314, DOI 10.3390/ijms15069314
   Shafaei H, 2020, J CELL PHYSIOL, V235, P8371, DOI 10.1002/jcp.29681
   Sheen J.R., 2020, STATPEARLS
   Sheyn D, 2011, MOL PHARMACEUT, V8, P1592, DOI 10.1021/mp200226c
   Simpson CR, 2020, ADV DRUG DELIVER REV, V160, P212, DOI 10.1016/j.addr.2020.10.011
   Simpson RJ, 2009, EXPERT REV PROTEOMIC, V6, P267, DOI 10.1586/EPR.09.17
   Sipp D, 2018, NATURE, V561, P455, DOI 10.1038/d41586-018-06756-9
   Squillaro T, 2016, CELL TRANSPLANT, V25, P829, DOI 10.3727/096368915X689622
   Stanko P, 2018, STEM CELLS INT, V2018, DOI 10.1155/2018/8973613
   Steward AJ, 2015, J ANAT, V227, P717, DOI 10.1111/joa.12243
   Stockmann P, 2012, J CRANIO MAXILL SURG, V40, P310, DOI 10.1016/j.jcms.2011.05.004
   Storti G, 2019, STEM CELLS INT, V2019, DOI 10.1155/2019/3673857
   Su PH, 2018, INT J MOL SCI, V19, DOI 10.3390/ijms19082343
   Takahashi K, 2007, CELL, V131, P861, DOI 10.1016/j.cell.2007.11.019
   Takahashi K, 2006, CELL, V126, P663, DOI 10.1016/j.cell.2006.07.024
   Tatehara S, 2011, J CRANIO MAXILL SURG, V39, P2, DOI 10.1016/j.jcms.2010.03.001
   Tatullo M, 2019, MATERIALS, V12, DOI 10.3390/ma12040597
   Thesleff T, 2017, STEM CELL TRANSL MED, V6, P1576, DOI 10.1002/sctm.16-0410
   Thibault RA, 2013, ADV HEALTHC MATER, V2, P13, DOI 10.1002/adhm.201200209
   Tjabringa GS, 2006, STEM CELLS, V24, P2262, DOI 10.1634/stemcells.2005-0625
   Tricarico C., 2017, SMALL GTPASES, V8, P220, DOI 10.1080/21541248.2016.1215283
   Tripathy N., 2019, Principles of Regenerative Medicine, P695, DOI DOI 10.1016/B978-0-12-809880-6.00040-0
   Uto S, 2013, BIOMED RES-TOKYO, V34, P281, DOI 10.2220/biomedres.34.281
   van Harmelen V, 2004, METABOLISM, V53, P632, DOI 10.1016/j.metabol.2003.11.012
   van Niel G, 2018, NAT REV MOL CELL BIO, V19, P213, DOI 10.1038/nrm.2017.125
   Vanella L, 2012, INT J HYPERTENS, V2012, DOI 10.1155/2012/890671
   Vériter S, 2015, PLOS ONE, V10, DOI 10.1371/journal.pone.0139566
   Vi L, 2015, J BONE MINER RES, V30, P1090, DOI 10.1002/jbmr.2422
   Virjula S, 2017, J MECH BEHAV BIOMED, V72, P38, DOI 10.1016/j.jmbbm.2017.04.016
   Wagner JM, 2019, STEM CELL TRANSL MED, V8, P1084, DOI 10.1002/sctm.18-0266
   Wagner W, 2008, PLOS ONE, V3, DOI 10.1371/journal.pone.0002213
   Wakitani S, 2002, OSTEOARTHR CARTILAGE, V10, P199, DOI 10.1053/joca.2001.0504
   Wallner C, 2017, SCI REP-UK, V7, DOI 10.1038/s41598-017-10404-z
   Wang CZ, 2010, BIOMATERIALS, V31, P8674, DOI 10.1016/j.biomaterials.2010.07.096
   Wang LL, 2016, EUR J PHARMACOL, V786, P128, DOI 10.1016/j.ejphar.2016.06.006
   Wang Q, 2012, J BIOMED BIOTECHNOL, DOI 10.1155/2012/410879
   Wang YH, 2018, PLOS ONE, V13, DOI 10.1371/journal.pone.0195337
   Wauquier F, 2009, TRENDS MOL MED, V15, P468, DOI 10.1016/j.molmed.2009.08.004
   Weigand A, 2017, TISSUE ENG PT A, V23, P208, DOI [10.1089/ten.TEA.2016.0176, 10.1089/ten.tea.2016.0176]
   Weigand A, 2015, TISSUE ENG PT A, V21, P1680, DOI [10.1089/ten.TEA.2014.0568, 10.1089/ten.tea.2014.0568]
   Winkler S, 2021, TISSUE ENG PT A, V27, P413, DOI [10.1089/ten.tea.2020.0087, 10.1089/ten.TEA.2020.0087]
   Wruck CJ, 2007, J NEURAL TRANSM-SUPP, P57
   Wu MR, 2017, P NATL ACAD SCI USA, V114, P10119, DOI 10.1073/pnas.1619294114
   Xu LL, 2017, STEM CELL RES THER, V8, DOI 10.1186/s13287-017-0716-x
   Yang J, 2015, INT J ORAL SCI, V7, P73, DOI 10.1038/ijos.2015.14
   Yeler H, 2005, CELL BIOCHEM FUNCT, V23, P137, DOI 10.1002/cbf.1199
   Yoon SW, 2014, STEM CELLS DEV, V23, P2700, DOI 10.1089/scd.2014.0129
   Yoshimura K, 2006, J CELL PHYSIOL, V208, P64, DOI 10.1002/jcp.20636
   Yu JY, 2007, SCIENCE, V318, P1917, DOI 10.1126/science.1151526
   Zhang B, 2014, STEM CELLS DEV, V23, P1233, DOI 10.1089/scd.2013.0479
   Zhang DD, 2006, DRUG METAB REV, V38, P769, DOI 10.1080/03602530600971974
   Zhang HL, 2017, STEM CELL TRANSL MED, V6, P1880, DOI 10.1002/sctm.17-0039
   Zhang JY, 2016, STEM CELL RES THER, V7, DOI 10.1186/s13287-016-0391-3
   Zhang J, 2015, STEM CELL RES THER, V6, DOI 10.1186/s13287-015-0240-9
   Zhao JJ, 2013, GRAEF ARCH CLIN EXP, V251, P1325, DOI 10.1007/s00417-013-2300-0
   Zheng CP, 2014, ADV FUNCT MATER, V24, P6872, DOI 10.1002/adfm.201401263
   Zhu Y, 2019, STEM CELL TRANSL MED, V8, P593, DOI 10.1002/sctm.18-0199
   Zieba J, 2020, J BONE MINER RES, V35, P1132, DOI 10.1002/jbmr.3979
   Zimmerlin L, 2010, CYTOM PART A, V77A, P22, DOI 10.1002/cyto.a.20813
   Zuk PA, 2002, MOL BIOL CELL, V13, P4279, DOI 10.1091/mbc.E02-02-0105
NR 193
TC 41
Z9 50
U1 1
U2 32
PU MDPI
PI BASEL
PA ST ALBAN-ANLAGE 66, CH-4052 BASEL, SWITZERLAND
EI 2073-4409
J9 CELLS-BASEL
JI Cells
PD MAY
PY 2021
VL 10
IS 5
AR 975
DI 10.3390/cells10050975
PG 21
WC Cell Biology
WE Science Citation Index Expanded (SCI-EXPANDED)
SC Cell Biology
GA SI2GY
UT WOS:000654645500001
PM 33919377
OA Green Submitted, gold
DA 2026-02-11
ER

PT J
AU Huang, JW
   Kong, YZ
   Xie, C
   Zhou, LL
AF Huang, Jiewu
   Kong, Yaozhong
   Xie, Chao
   Zhou, Lili
TI Stem/progenitor cell in kidney: characteristics, homing, coordination,
   and maintenance
SO STEM CELL RESEARCH & THERAPY
LA English
DT Review
DE Stem; progenitor cells; Kidney; Microenvironment; Therapy
ID MESENCHYMAL STEM-CELLS; ENDOTHELIAL PROGENITOR CELLS; MARROW-DERIVED
   CELLS; TUBULAR EPITHELIAL-CELLS; ISCHEMIA-REPERFUSION INJURY;
   ACUTE-RENAL-FAILURE; BONE-MARROW; STROMAL CELLS; HEMATOPOIETIC STEM;
   EXTRACELLULAR VESICLES
AB Renal failure has a high prevalence and is becoming a public health problem worldwide. However, the renal replacement therapies such as dialysis are not yet satisfactory for its multiple complications. While stem/progenitor cell-mediated tissue repair and regenerative medicine show there is light at the end of tunnel. Hence, a better understanding of the characteristics of stem/progenitor cells in kidney and their homing capacity would greatly promote the development of stem cell research and therapy in the kidney field and open a new route to explore new strategies of kidney protection. In this review, we generally summarize the main stem/progenitor cells derived from kidney in situ or originating from the circulation, especially bone marrow. We also elaborate on the kidney-specific microenvironment that allows stem/progenitor cell growth and chemotaxis, and comment on their interaction. Finally, we highlight potential strategies for improving the therapeutic effects of stem/progenitor cell-based therapy. Our review provides important clues to better understand and control the growth of stem cells in kidneys and develop new therapeutic strategies.
C1 [Huang, Jiewu; Zhou, Lili] Southern Med Univ, Nanfang Hosp, Natl Clin Res Ctr Kidney Dis, State Key Lab Organ Failure Res,Div Nephrol, 1838 North Guangzhou Ave, Guangzhou 510515, Peoples R China.
   [Kong, Yaozhong; Xie, Chao] First Peoples Hosp Foshan, Dept Nephrol, Foshan, Guangdong, Peoples R China.
   [Zhou, Lili] Guangzhou Regenerat Med & Hlth Guangdong Lab, Bioland Lab, Guangzhou, Peoples R China.
C3 Southern Medical University - China; Bioland Lab
RP Zhou, LL (corresponding author), Southern Med Univ, Nanfang Hosp, Natl Clin Res Ctr Kidney Dis, State Key Lab Organ Failure Res,Div Nephrol, 1838 North Guangzhou Ave, Guangzhou 510515, Peoples R China.; Zhou, LL (corresponding author), Guangzhou Regenerat Med & Hlth Guangdong Lab, Bioland Lab, Guangzhou, Peoples R China.
EM jinli730@smu.edu.cn
FU National Key R&D Program of China [2020YFC2005000]; National Natural
   Science Foundation of China [82070707, 91949114, 81521003]; project of
   Innovation team of chronic kidney disease with integrated traditional
   Chinese and Western Medicine [2019KCXTD014]; Frontier Research Program
   of Guangzhou Regenerative Medicine and Health Guangdong Laboratory
   [2018GZR110105004]; Outstanding Scholar Program of Guangzhou
   Regenerative Medicine and Health Guangdong Laboratory [2018GZR110102004]
FX This work was supported by National Key R&D Program of China
   (2020YFC2005000), National Natural Science Foundation of China Grant
   82070707, 91949114, 81521003, and the project of Innovation team of
   chronic kidney disease with integrated traditional Chinese and Western
   Medicine (2019KCXTD014); Frontier Research Program of Guangzhou
   Regenerative Medicine and Health Guangdong Laboratory (2018GZR110105004)
   and Outstanding Scholar Program of Guangzhou Regenerative Medicine and
   Health Guangdong Laboratory (2018GZR110102004).
CR Abe-Yoshio Y, 2008, VIRCHOWS ARCH, V453, P97, DOI 10.1007/s00428-008-0618-5
   Aggarwal S, 2016, SCI REP-UK, V6, DOI 10.1038/srep37270
   Alexander T, 2015, BONE MARROW TRANSPL, V50, P173, DOI 10.1038/bmt.2014.251
   Andrianova NV, 2019, INT J MOL SCI, V20, DOI 10.3390/ijms20246326
   Angelotti ML, 2012, STEM CELLS, V30, P1714, DOI 10.1002/stem.1130
   Anglani F, 2004, J CELL MOL MED, V8, P474, DOI 10.1111/j.1582-4934.2004.tb00472.x
   Appel D, 2009, J AM SOC NEPHROL, V20, P333, DOI 10.1681/ASN.2008070795
   Asri A, 2016, EXCLI J, V15, P134, DOI 10.17179/excli2014-585
   Avigdor A, 2004, BLOOD, V103, P2981, DOI 10.1182/blood-2003-10-3611
   Baban B, 2012, AM J PHYSIOL-REG I, V303, pR1136, DOI 10.1152/ajpregu.00315.2012
   Bear JE, 2014, CURR OPIN CELL BIOL, V30, P74, DOI 10.1016/j.ceb.2014.06.005
   Belingheri M, 2013, BIOLOGICALS, V41, P439, DOI 10.1016/j.biologicals.2013.09.004
   Beyth S, 2005, BLOOD, V105, P2214, DOI 10.1182/blood-2004-07-2921
   Bi BY, 2008, AM J PHYSIOL-RENAL, V295, pF1017, DOI 10.1152/ajprenal.90218.2008
   Bi B, 2007, J AM SOC NEPHROL, V18, P2486, DOI 10.1681/ASN.2007020140
   Bian XH, 2013, KIDNEY BLOOD PRESS R, V38, P11, DOI 10.1159/000355749
   Bijkerk R, 2014, J AM SOC NEPHROL, V25, P1710, DOI 10.1681/ASN.2013060640
   Bitzer M, 2012, KIDNEY INT, V82, P375, DOI 10.1038/ki.2012.152
   Brennan MA, 2020, ADV FUNCT MATER, V30, DOI 10.1002/adfm.201909125
   Brukman NG, 2019, J CELL BIOL, V218, P1436, DOI 10.1083/jcb.201901017
   Bruno S, 2017, TISSUE ENG PT A, V23, P1262, DOI [10.1089/ten.TEA.2017.0069, 10.1089/ten.tea.2017.0069]
   Bruno S, 2012, PLOS ONE, V7, DOI 10.1371/journal.pone.0033115
   Bruno S, 2014, STEM CELL TRANSL MED, V3, P1451, DOI 10.5966/sctm.2014-0142
   Bruno S, 2009, STEM CELLS DEV, V18, P867, DOI 10.1089/scd.2008.0320
   Bruno S, 2009, J AM SOC NEPHROL, V20, P1053, DOI 10.1681/ASN.2008070798
   Buitrago W, 2007, J INVEST DERMATOL, V127, P260, DOI 10.1038/sj.jid.5700654
   Burmeister DM, 2018, FRONT MED-LAUSANNE, V5, DOI 10.3389/fmed.2018.00250
   Burns JM, 2006, J EXP MED, V203, P2201, DOI 10.1084/jem.20052144
   Bussolati B, 2005, AM J PATHOL, V166, P545, DOI 10.1016/S0002-9440(10)62276-6
   Bussolati B, 2013, J AM SOC NEPHROL, V24, P1234, DOI 10.1681/ASN.2012080772
   Bussolati B, 2012, AM J PHYSIOL-RENAL, V302, pF116, DOI 10.1152/ajprenal.00184.2011
   Cai XJ, 2020, J CELL BIOCHEM, V121, P299, DOI 10.1002/jcb.29170
   Cakiroglu F, 2016, CELL BIOL INT, V40, P298, DOI 10.1002/cbin.10566
   Cal JR, 2014, AM J NEPHROL, V39, P466, DOI 10.1159/000362623
   Cantaluppi V, 2015, NEPHROL DIAL TRANSPL, V30, P410, DOI 10.1093/ndt/gfu364
   Cantaluppi V, 2012, KIDNEY INT, V82, P412, DOI 10.1038/ki.2012.105
   Chade AR, 2010, STEM CELLS, V28, P1039, DOI 10.1002/stem.426
   Chade AR, 2009, CIRCULATION, V119, P547, DOI 10.1161/CIRCULATIONAHA.108.788653
   Challen GA, 2004, J AM SOC NEPHROL, V15, P2344, DOI 10.1097/01.ASN.0000136779.17837.8F
   Challen GA, 2006, J AM SOC NEPHROL, V17, P1896, DOI 10.1681/ASN.2005111228
   Chen J, 2008, KIDNEY INT, V74, P879, DOI 10.1038/ki.2008.304
   Cherry, 1998, P SOC EXP BIOL MED, V218, P223
   Choi HY, 2015, STEM CELL RES THER, V6, DOI 10.1186/s13287-015-0012-6
   Choi HY, 2014, PLOS ONE, V9, DOI 10.1371/journal.pone.0087853
   Chuah JKC, 2017, BIOTECHNOL ADV, V35, P150, DOI 10.1016/j.biotechadv.2016.12.001
   Corcione A, 2006, BLOOD, V107, P367, DOI 10.1182/blood-2005-07-2657
   Coutu DL, 2011, AGING-US, V3, P920, DOI 10.18632/aging.100369
   Crisan M, 2008, CELL STEM CELL, V3, P301, DOI 10.1016/j.stem.2008.07.003
   Croitoru-Lamoury J, 2007, J INTERF CYTOK RES, V27, P53, DOI 10.1089/jir.2006.0037
   Cullen-McEwen LA, 2005, NEPHRON EXP NEPHROL, V99, pE1, DOI 10.1159/000081792
   da Silva AF, 2015, CELL TRANSPLANT, V24, P2657, DOI 10.3727/096368915X687534
   Meirelles LDS, 2006, J CELL SCI, V119, P2204, DOI 10.1242/jcs.02932
   de Groot K, 2004, KIDNEY INT, V66, P641, DOI 10.1111/j.1523-1755.2004.00784.x
   Dekel B, 2006, J AM SOC NEPHROL, V17, P3300, DOI 10.1681/ASN.2005020195
   Deng QJ, 2018, CELL MOL NEUROBIOL, V38, P467, DOI 10.1007/s10571-017-0490-4
   Duffield JS, 2005, J CLIN INVEST, V115, P1743, DOI 10.1172/JCI22593
   Ebrahimi B, 2012, AM J PHYSIOL-RENAL, V302, pF1478, DOI 10.1152/ajprenal.00563.2011
   Eckardt KU, 2013, LANCET, V382, P158, DOI 10.1016/S0140-6736(13)60439-0
   English K, 2008, IMMUNOL LETT, V115, P50, DOI 10.1016/j.imlet.2007.10.002
   Esposito K, 2011, DIABETES OBES METAB, V13, P439, DOI 10.1111/j.1463-1326.2011.01367.x
   Ezquer F, 2009, BIOL BLOOD MARROW TR, V15, P1354, DOI 10.1016/j.bbmt.2009.07.022
   Fadini GP, 2007, ATHEROSCLEROSIS, V194, P46, DOI 10.1016/j.atherosclerosis.2007.03.046
   Fadini GP, 2010, DIABETES CARE, V33, P1607, DOI 10.2337/dc10-0187
   Franchi F, 2015, CELL TRANSPLANT, V24, P1687, DOI 10.3727/096368914X684619
   Fu XB, 2009, WOUND REPAIR REGEN, V17, P185, DOI 10.1111/j.1524-475X.2009.00454.x
   Fu XR, 2019, CELLS-BASEL, V8, DOI 10.3390/cells8080784
   Gallegos TF, 2019, DEV BIOL, V454, P44, DOI 10.1016/j.ydbio.2019.06.011
   Gatti S, 2011, NEPHROL DIAL TRANSPL, V26, P1474, DOI 10.1093/ndt/gfr015
   Glennie S, 2005, BLOOD, V105, P2821, DOI 10.1182/blood-2004-09-3696
   Gnecchi M, 2016, METHODS MOL BIOL, V1416, P123, DOI 10.1007/978-1-4939-3584-0_7
   Gobe GC, 2007, INT J BIOCHEM CELL B, V39, P1551, DOI 10.1016/j.biocel.2007.04.025
   Golle L, 2017, SCI REP-UK, V7, DOI 10.1038/s41598-017-09883-x
   Gregorini M, 2017, J CELL MOL MED, V21, P3381, DOI 10.1111/jcmm.13249
   Guan Y, 2015, ONCOTARGET, V6, P36126, DOI 10.18632/oncotarget.5304
   Guan Y, 2015, MAT SCI ENG C-MATER, V56, P451, DOI 10.1016/j.msec.2015.07.007
   Gupta S, 2002, KIDNEY INT, V62, P1285, DOI 10.1046/j.1523-1755.2002.00569.x
   Gupta S, 2006, J AM SOC NEPHROL, V17, P3028, DOI 10.1681/ASN.2006030275
   Hagiwara M, 2008, HUM GENE THER, V19, P807, DOI [10.1089/hum.2008.016, 10.1089/hgt.2008.016]
   Han YS, 2018, INT J MOL SCI, V19
   Hayakawa M, 2005, PEDIATR RES, V58, P323, DOI 10.1203/01.PDR.0000169997.45684.05
   He J, 2015, NEPHROLOGY, V20, P591, DOI 10.1111/nep.12490
   He J, 2012, NEPHROLOGY, V17, P493, DOI 10.1111/j.1440-1797.2012.01589.x
   Held PK, 2006, MOL THER, V13, P49, DOI 10.1016/j.ymthe.2005.09.004
   Herrera MB, 2007, KIDNEY INT, V72, P430, DOI 10.1038/sj.ki.5002334
   Herrera MB, 2006, STEM CELLS, V24, P2840, DOI 10.1634/stemcells.2006-0114
   Hickson LJ, 2016, KIDNEY INT, V89, P767, DOI 10.1016/j.kint.2015.11.023
   Hidaka M, 1999, P NATL ACAD SCI USA, V96, P7370, DOI 10.1073/pnas.96.13.7370
   Hishikawa K, 2005, J CELL BIOL, V169, P921, DOI 10.1083/jcb.200412167
   Ho SS, 2016, STEM CELL TRANSL MED, V5, P773, DOI 10.5966/sctm.2015-0211
   Ho YH, 2020, HAEMATOLOGICA, V105, P38, DOI 10.3324/haematol.2018.211334
   Hohenstein B, 2008, NEPHROL DIAL TRANSPL, V23, P1144, DOI 10.1093/ndt/gfm774
   Hohenstein B, 2010, AM J PHYSIOL-RENAL, V298, pF1504, DOI 10.1152/ajprenal.00025.2010
   Huang YF, 2007, CELL IMMUNOL, V248, P4, DOI 10.1016/j.cellimm.2007.03.009
   Huang YF, 2010, TRANSPLANTATION, V90, P1307, DOI 10.1097/TP.0b013e3181fdd9eb
   Huang YF, 2009, J AM SOC NEPHROL, V20, P831, DOI 10.1681/ASN.2008030310
   Ikarashi K, 2005, KIDNEY INT, V67, P1925, DOI 10.1111/j.1523-1755.2005.00291.x
   Ikehara S, 2008, AUTOIMMUNITY, V41, P563, DOI 10.1080/08916930802197909
   Imai E, 2002, PEDIATR NEPHROL, V17, P790, DOI 10.1007/s00467-002-0949-4
   Imasawa T, 2001, J AM SOC NEPHROL, V12, P1401, DOI 10.1681/ASN.V1271401
   Imasawa T, 1998, BIOCHEM BIOPH RES CO, V249, P605, DOI 10.1006/bbrc.1998.9204
   Imberti B, 2007, J AM SOC NEPHROL, V18, P2921, DOI 10.1681/ASN.2006121318
   Iqbal J, 2018, J VIROL, V92, DOI 10.1128/JVI.02116-17
   Ito T, 2001, J AM SOC NEPHROL, V12, P2625, DOI 10.1681/ASN.V12122625
   Jang E, 2016, CELL TRANSPLANT, V25, P1, DOI 10.3727/096368915X688173
   Jiang MH, 2015, BIOMATERIALS, V50, P56, DOI 10.1016/j.biomaterials.2015.01.029
   Jiang XX, 2005, BLOOD, V105, P4120, DOI 10.1182/blood-2004-02-0586
   Jie KE, 2010, NEPHROL DIAL TRANSPL, V25, P1875, DOI 10.1093/ndt/gfp749
   Kaleta B, 2019, INFLAMM RES, V68, P93, DOI 10.1007/s00011-018-1200-5
   Kang HM, 2016, CELL REP, V14, P861, DOI 10.1016/j.celrep.2015.12.071
   Katari R, 2014, NEPHRON EXP NEPHROL, V126, P119, DOI 10.1159/000360684
   Kholia S, 2020, FRONT CELL DEV BIOL, V8, DOI 10.3389/fcell.2020.00188
   Khoo CP, 2008, REGEN MED, V3, P863, DOI 10.2217/17460751.3.6.863
   Kim K, 2011, HISTOL HISTOPATHOL, V26, P223, DOI 10.14670/HH-26.223
   Kitamura S, 2005, FASEB J, V19, P1789, DOI 10.1096/fj.05-3942com
   Kitamura S, 2015, STEM CELLS, V33, P774, DOI 10.1002/stem.1891
   Kongkham Supranee, 2016, Journal of the Medical Association of Thailand, V99, pS246
   Kramann R, 2015, CELL STEM CELL, V16, P51, DOI 10.1016/j.stem.2014.11.004
   Krause DS, 2001, CELL, V105, P369, DOI 10.1016/S0092-8674(01)00328-2
   Kumar S, 2015, CELL REP, V12, P1325, DOI 10.1016/j.celrep.2015.07.034
   Kunter U, 2006, J AM SOC NEPHROL, V17, P2202, DOI 10.1681/ASN.2005080815
   Kuppe C, 2021, NATURE, V589, P281, DOI 10.1038/s41586-020-2941-1
   Kwon O, 2010, J HISTOCHEM CYTOCHEM, V58, P687, DOI 10.1369/jhc.2010.956011
   Lange C, 2005, KIDNEY INT, V68, P1613, DOI 10.1111/j.1523-1755.2005.00573.x
   Lapidot T, 2005, BLOOD, V106, P1901, DOI 10.1182/blood-2005-04-1417
   Lazzeri E, 2007, J AM SOC NEPHROL, V18, P3128, DOI 10.1681/ASN.2007020210
   LeBleu VS, 2013, NAT MED, V19, P1047, DOI 10.1038/nm.3218
   Lee AS, 2018, NAT BIOMED ENG, V2, P104, DOI 10.1038/s41551-018-0191-4
   Lee JH, 2017, INT J MOL SCI, V18, DOI 10.3390/ijms18061320
   Lee PT, 2010, STEM CELLS, V28, P573, DOI 10.1002/stem.310
   Lee S.He., 2019, INT J MOL SCI, V20
   Levin Adeera, 2017, Lancet, V390, P1888, DOI 10.1016/S0140-6736(17)30788-2
   Li B, 2010, CIRCULATION, V121, P2211, DOI 10.1161/CIRCULATIONAHA.109.928796
   Li YM, 2018, INT J MOL MED, V41, P2629, DOI 10.3892/ijmm.2018.3501
   Liang XT, 2014, CELL TRANSPLANT, V23, P1045, DOI 10.3727/096368913X667709
   Lin FM, 2003, J AM SOC NEPHROL, V14, P1188, DOI 10.1097/01.ASN.0000061595.28546.A0
   Lindgren D, 2011, AM J PATHOL, V178, P828, DOI 10.1016/j.ajpath.2010.10.026
   Lira R, 2017, CELL TISSUE RES, V369, P287, DOI 10.1007/s00441-017-2602-3
   Liu DW, 2020, STEM CELL RES THER, V11, DOI 10.1186/s13287-020-01751-2
   Liu H, 2013, PLOS ONE, V8, DOI 10.1371/journal.pone.0055389
   Liu HB, 2012, PLOS ONE, V7, DOI [10.1371/journal.pone.0034608, 10.1371/journal.pone.0050785]
   Liu HB, 2010, BIOCHEM BIOPH RES CO, V401, P509, DOI 10.1016/j.bbrc.2010.09.076
   Liu HY, 2012, CYTOTHERAPY, V14, P162, DOI 10.3109/14653249.2011.613927
   Liu KD, 2008, CRIT CARE MED, V36, pS187, DOI 10.1097/CCM.0b013e318168ca4a
   Liu NM, 2013, J CELL BIOCHEM, V114, P2677, DOI 10.1002/jcb.24615
   Liu NM, 2013, AM J PHYSIOL-RENAL, V305, pF1064, DOI 10.1152/ajprenal.00178.2013
   Liu NM, 2013, EXP BIOL MED, V238, P678, DOI 10.1177/1535370213489486
   Liu NM, 2013, EXP CELL RES, V319, P2019, DOI 10.1016/j.yexcr.2013.04.008
   Liu XL, 2011, PROTEIN CELL, V2, P845, DOI 10.1007/s13238-011-1097-z
   Liu XL, 2017, ACTA BIOMATER, V62, P179, DOI 10.1016/j.actbio.2017.05.023
   Lotan D, 2008, PEDIATR NEPHROL, V23, P71, DOI 10.1007/s00467-007-0648-2
   Lv SS, 2014, DIABETES VASC DIS RE, V11, P251, DOI 10.1177/1479164114531300
   Maeshima A, 2003, J AM SOC NEPHROL, V14, P3138, DOI 10.1097/01.ASN.0000098685.43700.28
   Man K, 2020, NANOMATERIALS-BASEL, V10, DOI 10.3390/nano10091838
   Manotham K, 2005, KIDNEY INT, V67, P1428, DOI 10.1111/j.1523-1755.2005.00220.x
   Masuya M, 2003, BLOOD, V101, P2215, DOI 10.1182/blood-2002-04-1076
   Mazzinghi B, 2008, J EXP MED, V205, P479, DOI 10.1084/jem.20071903
   Meng SS, 2018, STEM CELL RES THER, V9, DOI 10.1186/s13287-018-1031-x
   Mias C, 2008, STEM CELLS, V26, P1749, DOI 10.1634/stemcells.2007-1000
   Mishima Y, 2008, J ORTHOP RES, V26, P1407, DOI 10.1002/jor.20668
   Morigi M, 2004, J AM SOC NEPHROL, V15, P1794, DOI 10.1097/01.ASN.0000128974.07460.34
   Morigi M, 2008, STEM CELLS, V26, P2075, DOI 10.1634/stemcells.2007-0795
   Morigi M, 2016, METHODS MOL BIOL, V1416, P89, DOI 10.1007/978-1-4939-3584-0_5
   Morizane R, 2015, NAT BIOTECHNOL, V33, P1193, DOI 10.1038/nbt.3392
   Musso A, 2011, HAEMATOL-HEMATOL J, V96, P16, DOI 10.3324/haematol.2010.031633
   Naaldijk Y, 2015, EXP CELL RES, V338, P97, DOI 10.1016/j.yexcr.2015.08.019
   Nagaishi K, 2016, SCI REP-UK, V6, DOI 10.1038/srep34842
   Nargesi AA, 2017, STEM CELL RES THER, V8, DOI 10.1186/s13287-017-0727-7
   Ng SA, 2019, CURR OPIN HEMATOL, V26, P392, DOI 10.1097/MOH.0000000000000531
   Nieuwland R, 2018, J EXTRACELL VESICLES, V7, DOI 10.1080/20013078.2018.1548234
   NISHIMURA M, 1994, J EXP MED, V179, P1053, DOI 10.1084/jem.179.3.1053
   Nishinakamura R, 2019, NAT REV NEPHROL, V15, P613, DOI 10.1038/s41581-019-0176-x
   Noh H, 2012, NEPHROL DIAL TRANSPL, V27, P218, DOI 10.1093/ndt/gfr267
   Oliver JA, 2004, CURR OPIN NEPHROL HY, V13, P17, DOI 10.1097/00041552-200401000-00003
   Oliver JA, 2002, AM J PHYSIOL-RENAL, V283, pF799, DOI 10.1152/ajprenal.00375.2001
   Oliver JA, 2004, J CLIN INVEST, V114, P795, DOI 10.1172/JCI200420921
   Orlando G, 2013, BIOMATERIALS, V34, P5915, DOI 10.1016/j.biomaterials.2013.04.033
   Orlando G, 2012, ANN SURG, V256, P363, DOI 10.1097/SLA.0b013e31825a02ab
   Ostendorf T, 2014, KIDNEY INT SUPPL, V4, P65, DOI 10.1038/kisup.2014.12
   Patschan D, 2006, AM J PHYSIOL-RENAL, V291, pF176, DOI 10.1152/ajprenal.00454.2005
   Perry J, 2006, J AM SOC NEPHROL, V17, P66, DOI 10.1681/ASN.2005060586
   Plotkin MD, 2006, AM J PHYSIOL-RENAL, V291, pF902, DOI 10.1152/ajprenal.00396.2005
   Poulsom R, 2007, KIDNEY INT, V72, P389, DOI 10.1038/sj.ki.5002398
   Poulsom R, 2001, J PATHOL, V195, P229, DOI 10.1002/path.976
   Prodromidi EI, 2006, STEM CELLS, V24, P2448, DOI 10.1634/stemcells.2006-0201
   Pumberger M, 2016, BIOMATERIALS, V99, P95, DOI 10.1016/j.biomaterials.2016.05.009
   Qi SH, 2013, INT J MOL MED, V32, P1262, DOI 10.3892/ijmm.2013.1517
   Raic A, 2014, BIOMATERIALS, V35, P929, DOI 10.1016/j.biomaterials.2013.10.038
   Rak-Raszewska A, 2016, EUR J PHARMACOL, V790, P3, DOI 10.1016/j.ejphar.2016.07.011
   Ranghino A, 2017, STEM CELL RES THER, V8, DOI 10.1186/s13287-017-0478-5
   Rasmusson I, 2003, TRANSPLANTATION, V76, P1208, DOI 10.1097/01.TP.0000082540.43730.80
   REYNOLDS BA, 1992, SCIENCE, V255, P1707, DOI 10.1126/science.1553558
   Romagnani P, 2014, STEM CELL RES, V12, P828, DOI 10.1016/j.scr.2013.12.011
   Ronconi E, 2009, J AM SOC NEPHROL, V20, P322, DOI 10.1681/ASN.2008070709
   Rookmaaker MB, 2003, AM J PATHOL, V163, P553, DOI 10.1016/S0002-9440(10)63683-8
   Rosenstock J, 2019, JAMA-J AM MED ASSOC, V321, P1466, DOI 10.1001/jama.2019.2942
   Rota C, 2019, INT J MOL SCI, V20, DOI 10.3390/ijms20112790
   Saberi K, 2019, J MOL HISTOL, V50, P129, DOI 10.1007/s10735-019-09812-4
   Sagrinati C, 2006, J AM SOC NEPHROL, V17, P2443, DOI 10.1681/ASN.2006010089
   Sallustio F, 2017, SCI REP-UK, V7, DOI 10.1038/s41598-017-08474-0
   SCHLONDORFF D, 1987, FASEB J, V1, P272, DOI 10.1096/fasebj.1.4.3308611
   Schrijvers BF, 2004, KIDNEY INT, V65, P2003, DOI 10.1111/j.1523-1755.2004.00621.x
   Shaw I, 2018, NAT REV NEPHROL, V14, P521, DOI 10.1038/s41581-018-0032-4
   Shrestha S, 2017, TOXICOL APPL PHARM, V331, P116, DOI 10.1016/j.taap.2017.05.038
   Si XY, 2014, MOL MED REP, V9, P1794, DOI 10.3892/mmr.2014.1989
   Si XY, 2015, INT J CLIN EXP PATHO, V8, P12368
   Smeets B, 2013, J PATHOL, V229, P645, DOI 10.1002/path.4125
   Song JJ, 2011, TRENDS MOL MED, V17, P424, DOI 10.1016/j.molmed.2011.03.005
   Spaggiari GM, 2006, BLOOD, V107, P1484, DOI 10.1182/blood-2005-07-2775
   Spaggiari GM, 2008, BLOOD, V111, P1327, DOI 10.1182/blood-2007-02-074997
   Stefanska AM, 2013, PFLUG ARCH EUR J PHY, V465, P767, DOI 10.1007/s00424-013-1263-7
   Strutz Frank, 2009, Front Biosci (Schol Ed), V1, P125, DOI 10.2741/s12
   Sugimoto H, 2006, P NATL ACAD SCI USA, V103, P7321, DOI 10.1073/pnas.0601436103
   Sullivan DC, 2012, BIOMATERIALS, V33, P7756, DOI 10.1016/j.biomaterials.2012.07.023
   Sun XJ, 2014, PLOS ONE, V9, DOI 10.1371/journal.pone.0090667
   Szczypka MS, 2005, STEM CELLS, V23, P44, DOI 10.1634/stemcells.2004-0111
   Taguchi A, 2014, CELL STEM CELL, V14, P53, DOI 10.1016/j.stem.2013.11.010
   Takasato M, 2014, NAT CELL BIOL, V16, P118, DOI 10.1038/ncb2894
   Takasato M, 2016, NAT PROTOC, V11, P1681, DOI 10.1038/nprot.2016.098
   Takasato M, 2015, NATURE, V526, P564, DOI 10.1038/nature15695
   Tang EHC, 2012, J CARDIOVASC PHARM, V59, P116, DOI 10.1097/FJC.0b013e3182244a12
   Terada N, 2002, NATURE, V416, P542, DOI 10.1038/nature730
   Tkach M, 2016, CELL, V164, P1226, DOI 10.1016/j.cell.2016.01.043
   Tögel F, 2009, J CELL MOL MED, V13, P2109, DOI 10.1111/j.1582-4934.2008.00641.x
   Tögel FE, 2010, NAT REV NEPHROL, V6, P179, DOI 10.1038/nrneph.2009.229
   Tögel F, 2005, AM J PHYSIOL-RENAL, V289, pF31, DOI 10.1152/ajprenal.00007.2005
   Tögel F, 2005, KIDNEY INT, V67, P1772, DOI 10.1111/j.1523-1755.2005.00275.x
   Tögel F, 2007, AM J PHYSIOL-RENAL, V292, pF1626, DOI 10.1152/ajprenal.00339.2006
   Tropepe V, 2000, SCIENCE, V287, P2032, DOI 10.1126/science.287.5460.2032
   Uccelli A, 2008, NAT REV IMMUNOL, V8, P726, DOI 10.1038/nri2395
   Uccelli A, 2007, TRENDS IMMUNOL, V28, P219, DOI 10.1016/j.it.2007.03.001
   Ueno T, 2013, KIDNEY INT, V84, P297, DOI 10.1038/ki.2013.81
   van Bekkum DW, 2002, J LEUKOCYTE BIOL, V72, P609
   van Niel G, 2018, NAT REV MOL CELL BIO, V19, P213, DOI 10.1038/nrm.2017.125
   Vogetseder A, 2008, AM J PHYSIOL-CELL PH, V294, pC22, DOI 10.1152/ajpcell.00227.2007
   Wang B, 2016, MOL THER, V24, P1290, DOI 10.1038/mt.2016.90
   Wang CH, 2006, AM HEART J, V152, DOI 10.1016/j.ahj.2006.07.029
   Wang DH, 2010, RENAL FAILURE, V32, P863, DOI 10.3109/0886022X.2010.494806
   Wang G, 2016, ULTRASOUND MED BIOL, V42, P539, DOI 10.1016/j.ultrasmedbio.2015.10.005
   Wang Rulin, 2014, Zhonghua Yi Xue Za Zhi, V94, P3298
   Wang Y, 2015, STEM CELL RES THER, V6, DOI 10.1186/s13287-015-0095-0
   Wang YL, 2014, BRAIN RES, V1575, P78, DOI 10.1016/j.brainres.2014.05.035
   Ward HH, 2011, BBA-MOL BASIS DIS, V1812, P1344, DOI 10.1016/j.bbadis.2011.01.010
   Williams RM, 2018, HYPERTENSION, V71, P87, DOI 10.1161/HYPERTENSIONAHA.117.09843
   Winterberg PD, 2019, J AM SOC NEPHROL, V30, P407, DOI 10.1681/ASN.2017101138
   Wu HJ, 2014, PLOS ONE, V9, DOI 10.1371/journal.pone.0090883
   Xiang FF, 2020, FRONT MED-LAUSANNE, V7, DOI 10.3389/fmed.2020.00178
   Xiao Q, 2012, CELL BIOCHEM BIOPHYS, V62, P409, DOI 10.1007/s12013-011-9317-y
   Xie YS, 2001, KIDNEY INT, V60, P1645, DOI 10.1046/j.1523-1755.2001.00032.x
   Xinaris C, 2013, CELL TRANSPLANT, V22, P423, DOI 10.3727/096368912X653246
   Xing L, 2019, J CELL BIOCHEM, V120, P9737, DOI 10.1002/jcb.28254
   Yáñez-Mó M, 2015, J EXTRACELL VESICLES, V4, DOI 10.3402/jev.v4.27066
   Yang RC, 2018, BMC NEPHROL, V19, DOI 10.1186/s12882-018-1137-5
   Yang X, 2018, LUPUS, V27, P49, DOI 10.1177/0961203317711013
   Yin F, 2019, ECOTOX ENVIRON SAFE, V176, P234, DOI 10.1016/j.ecoenv.2019.03.093
   Yu XF, 2013, PLOS ONE, V8, DOI 10.1371/journal.pone.0062703
   Zhang KY, 2020, J BIOL CHEM, V295, P12203, DOI 10.1074/jbc.RA120.012732
   Zhang KY, 2018, ACS APPL MATER INTER, V10, P30081, DOI 10.1021/acsami.8b08449
   Zhang XY, 2014, HYPERTENSION, V63, P383, DOI 10.1161/HYPERTENSIONAHA.113.02273
   Zhao LF, 2020, J CELL MOL MED, V24, P25, DOI 10.1111/jcmm.14769
   Zhao XN, 2019, FUTURE MED CHEM, V11, P1777, DOI 10.4155/fmc-2018-0347
   Zheng JR, 2018, MOL MED REP, V17, P7701, DOI 10.3892/mmr.2018.8848
   Zhou JW, 2020, BIOCHEM BIOPH RES CO, V529, P1165, DOI 10.1016/j.bbrc.2020.06.140
   Zhu XY, 2013, STEM CELLS, V31, P117, DOI 10.1002/stem.1263
   Zhuo WL, 2011, UROL INT, V86, P191, DOI 10.1159/000319366
   Zou CY, 2011, IN VITRO CELL DEV-AN, V47, P241, DOI 10.1007/s11626-010-9377-0
NR 265
TC 36
Z9 39
U1 2
U2 27
PU BMC
PI LONDON
PA CAMPUS, 4 CRINAN ST, LONDON N1 9XW, ENGLAND
EI 1757-6512
J9 STEM CELL RES THER
JI Stem Cell Res. Ther.
PD MAR 20
PY 2021
VL 12
IS 1
AR 197
DI 10.1186/s13287-021-02266-0
PG 18
WC Cell & Tissue Engineering; Cell Biology; Medicine, Research &
   Experimental
WE Science Citation Index Expanded (SCI-EXPANDED)
SC Cell Biology; Research & Experimental Medicine
GA RA6HZ
UT WOS:000631519200003
PM 33743826
OA Green Submitted, gold
DA 2026-02-11
ER

PT J
AU Pascucci, L
   Alessandri, G
   Dall'Aglio, C
   Mercati, F
   Coliolo, P
   Bazzucchi, C
   Dante, S
   Petrini, S
   Curina, G
   Ceccarelli, P
AF Pascucci, Luisa
   Alessandri, Giulio
   Dall'Aglio, Cecilia
   Mercati, Francesca
   Coliolo, Paola
   Bazzucchi, Cinzia
   Dante, Sara
   Petrini, Stefano
   Curina, Giovanni
   Ceccarelli, Piero
TI Membrane vesicles mediate pro-angiogenic activity of equine
   adipose-derived mesenchymal stromal cells
SO VETERINARY JOURNAL
LA English
DT Article
DE Angiogenesis; Horse; Mesenchymal stromal cells; Membrane vesicles;
   Microvesicles
ID STEM-CELLS; ENDOTHELIAL-CELLS; MICROVESICLES; EXOSOMES; TISSUE; CULTURE;
   MICROPARTICLES; MIGRATION; MATRIGEL; GROWTH
AB Multipotent mesenchymal stromal cells (MSCs) have attracted a great deal of interest, due to several distinctive features, including the ability to migrate to damaged tissue and to participate in tissue regeneration. There is increasing evidence that membrane vesicles (MVs), comprising exosomes and shedding vesicles, represent a key component, responsible for many of the paracrine effects of MSCs. The aim of the present study was to establish whether equine adipose-derived MSCs (E-AdMSCs) produce MVs that are capable of influencing angiogenesis, a key step in tissue regeneration.
   A morphological study was performed using MSC monolayers, prepared for transmission and scanning electron microscopy and on ultracentrifuged MSC supernatants, to identify production of MVs. The ability of MVs to influence angiogenesis was evaluated by means of the rat aortic ring and scratch assays. The results demonstrated that MVs, constitutively produced by E-AdMSCs, are involved in intercellular communication with endothelial cells, stimulating angiogenesis. Although many questions remain regarding their formation, delivery, content and mechanism of action, the present study supports the concept that MVs released by MSCs have the potential to be exploited as a therapeutic tool for regenerative medicine. (C) 2014 Elsevier Ltd. All rights reserved.
C1 [Pascucci, Luisa; Dall'Aglio, Cecilia; Mercati, Francesca; Coliolo, Paola; Bazzucchi, Cinzia; Dante, Sara; Ceccarelli, Piero] Univ Perugia, Dept Vet Med, I-06126 Perugia, Italy.
   [Alessandri, Giulio] IRCCS Fdn, Neurol Inst C Besta, Cerebrovasc Dis Unit, I-20133 Milan, Italy.
   [Petrini, Stefano; Curina, Giovanni] Expt Zooprophylact Inst Umbria & Marche, Immunol Unit, I-06126 Perugia, Italy.
C3 University of Perugia; Fondazione IRCCS Istituto Neurologico Carlo
   Besta; IZS Umbria e Marche
RP Pascucci, L (corresponding author), Univ Perugia, Dept Vet Med, Via San Costanzo 4, I-06126 Perugia, Italy.
EM luisa.pascucci@unipg.it
RI Dall'Aglio, Cecilia/P-9439-2019; Petrini, Stefano/M-3397-2016
OI Pascucci, Luisa/0000-0002-2562-1140; Petrini,
   Stefano/0000-0002-8689-832X; alessani, giulio/0000-0002-1861-8461
FU Fondazione Cassa di Risparmio di Perugia [2013.0240.021]
FX This work was partly supported by Fondazione Cassa di Risparmio di
   Perugia. Grant 2013.0240.021. The authors are grateful to Mrs. Maria
   Gabriella Mancini and Mrs. Claudia Pellegrini for their helpful
   suggestions and for technical support.
CR [Anonymous], 2012, FRONTIERS PHYSL
   Aplin AC, 2008, METHOD ENZYMOL, V443, P119, DOI 10.1016/S0076-6879(08)02007-7
   Aplin AC, 2010, ANGIOGENESIS, V13, P219, DOI 10.1007/s10456-010-9179-8
   Barile L, 2012, J BIOMED BIOTECHNOL, DOI 10.1155/2012/354605
   Boomsma RA, 2012, PLOS ONE, V7, DOI 10.1371/journal.pone.0035685
   Bruno S, 2013, STEM CELLS DEV, V22, DOI 10.1089/scd.2012.0304
   Camussi G, 2010, KIDNEY INT, V78, P838, DOI 10.1038/ki.2010.278
   Caplan AI, 2001, TRENDS MOL MED, V7, P259, DOI 10.1016/S1471-4914(01)02016-0
   Caplan AI, 2007, J CELL PHYSIOL, V213, P341, DOI 10.1002/jcp.21200
   Caplan AI, 2006, J CELL BIOCHEM, V98, P1076, DOI 10.1002/jcb.20886
   Collino F, 2010, PLOS ONE, V5, DOI 10.1371/journal.pone.0011803
   Deregibus MC, 2007, BLOOD, V110, P2440, DOI 10.1182/blood-2007-03-078709
   Fortier LA, 2011, STEM CELL RES THER, V2, DOI 10.1186/scrt50
   Gatti S, 2011, NEPHROL DIAL TRANSPL, V26, P1474, DOI 10.1093/ndt/gfr015
   Gnecchi M, 2008, CIRC RES, V103, P1204, DOI 10.1161/CIRCRESAHA.108.176826
   Godwin EE, 2012, EQUINE VET J, V44, P25, DOI 10.1111/j.2042-3306.2011.00363.x
   György B, 2011, CELL MOL LIFE SCI, V68, P2667, DOI 10.1007/s00018-011-0689-3
   Horwitz E.M., 2009, ISR MED ASS WORLD FE, V1, P132
   Iso Y, 2007, BIOCHEM BIOPH RES CO, V354, P700, DOI 10.1016/j.bbrc.2007.01.045
   JAFFE EA, 1973, J CLIN INVEST, V52, P2745, DOI 10.1172/JCI107470
   Kim HS, 2012, J PROTEOME RES, V11, P839, DOI 10.1021/pr200682z
   Kim HO, 2013, TISSUE ENG REGEN MED, V10, P93, DOI 10.1007/s13770-013-0010-7
   Kleinman HK, 2005, SEMIN CANCER BIOL, V15, P378, DOI 10.1016/j.semcancer.2005.05.004
   Kopen GC, 1999, P NATL ACAD SCI USA, V96, P10711, DOI 10.1073/pnas.96.19.10711
   Lamalice L, 2007, CIRC RES, V100, P782, DOI 10.1161/01.RES.0000259593.07661.1e
   Li J, 2013, J BIOL CHEM, V288, P23586, DOI 10.1074/jbc.M113.489302
   Martinez MC, 2011, CIRC RES, V109, P110, DOI 10.1161/CIRCRESAHA.110.233049
   Mezey É, 2000, SCIENCE, V290, P1779, DOI 10.1126/science.290.5497.1779
   NICOSIA RF, 1990, LAB INVEST, V63, P115
   Pascucci L, 2011, VET IMMUNOL IMMUNOP, V144, P499, DOI 10.1016/j.vetimm.2011.07.017
   Ponce M. Lourdes, 2009, V467, P183, DOI 10.1007/978-1-59745-241-0_10
   Prockop DJ, 2009, MOL THER, V17, P939, DOI 10.1038/mt.2009.62
   Raposo G, 2013, J CELL BIOL, V200, P373, DOI 10.1083/jcb.201211138
   Sahoo S, 2011, CIRC RES, V109, P724, DOI 10.1161/CIRCRESAHA.111.253286
   Shai E, 2011, ARTERIOSCL THROM VAS, V31, P10, DOI 10.1161/ATVBAHA.109.200980
   Sykova Eva, 2013, Laser Ther, V22, P87, DOI 10.3136/islsm.22.87
   Tetta C, 2011, ORGANOGENESIS, V7, P105, DOI 10.4161/org.7.2.15782
   van der Pol E, 2012, PHARMACOL REV, V64, P676, DOI 10.1124/pr.112.005983
   Vrijsen KR, 2010, J CELL MOL MED, V14, P1064, DOI 10.1111/j.1582-4934.2010.01081.x
   Zhu W, 2012, CANCER LETT, V315, P28, DOI 10.1016/j.canlet.2011.10.002
   Zuk PA, 2002, MOL BIOL CELL, V13, P4279, DOI 10.1091/mbc.E02-02-0105
NR 41
TC 43
Z9 48
U1 0
U2 13
PU ELSEVIER SCI LTD
PI OXFORD
PA THE BOULEVARD, LANGFORD LANE, KIDLINGTON, OXFORD OX5 1GB, OXON, ENGLAND
SN 1090-0233
EI 1532-2971
J9 VET J
JI Vet. J.
PD NOV
PY 2014
VL 202
IS 2
BP 361
EP 366
DI 10.1016/j.tvjl.2014.08.021
PG 6
WC Veterinary Sciences
WE Science Citation Index Expanded (SCI-EXPANDED)
SC Veterinary Sciences
GA AY7UA
UT WOS:000347763000026
PM 25241947
DA 2026-02-11
ER

PT J
AU Ahn, SY
AF Ahn, Sung Yong
TI Various Strategies of Tendon Stem/Progenitor Cell Reprogramming for
   Tendon Regeneration
SO INTERNATIONAL JOURNAL OF MOLECULAR SCIENCES
LA English
DT Review
DE tendon stem/progenitor cell; cell reprogramming; rotator cuff disease;
   extracellular vesicles; small molecules; regeneration
ID PLURIPOTENT STEM-CELLS; AGE-RELATED-CHANGES; SOMATIC-CELLS; SHOULDER
   DISORDERS; HUMAN FIBROBLASTS; MOUSE; OCT4; EXHAUSTION; EXPRESSION;
   INDUCTION
AB Rotator cuff tears (RCT) are the most common cause of shoulder pain among adults. "Rotator cuff" refers to the four muscles that cover the shoulder joint: supraspinatus, infraspinatus, subscapularis, and teres minor. These muscles help maintain the rotational movement and stability of the shoulder joint. RCT is a condition in which one or more of these four muscles become ruptured or damaged, causing pain in the arms and shoulders. RCT results from degenerative changes caused by chronic inflammation of the tendons and consequent tendon tissue defects. This phenomenon occurs because of the exhaustion of endogenous tendon stem cells. Tendon regeneration requires rejuvenation of these endogenous tendon stem/progenitor cells (TSPCs) prior to their growth phase. TSPCs exhibit clonogenicity, multipotency, and self-renewal properties; they express classical stem cell markers and genes associated with the tendon lineage. However, specific markers for TSPC are yet to be identified. In this review, we introduce novel TSPC markers and discuss various strategies for TSPC reprogramming. With further research, TSPC reprogramming technology could be adapted to treat age-related degenerative diseases, providing a new strategy for regenerative medicine.
C1 [Ahn, Sung Yong] Ajou Univ, Dept Physiol, Sch Med, Suwon 16499, South Korea.
C3 Ajou University
RP Ahn, SY (corresponding author), Ajou Univ, Dept Physiol, Sch Med, Suwon 16499, South Korea.
EM davidahn@ajou.ac.kr
OI ahn, sungyong/0000-0002-6029-1853
FU Basic Science Research Program through the National Research Foundation
   of Korea(NRF) funded by the Ministry of Education [RS-2023-00246602];
   Basic Science Research Program through the National Research Foundation
   of Korea (NRF) - Ministry of Education
FX This research was supported by Basic Science Research Program through
   the National Research Foundation of Korea (NRF) funded by the Ministry
   of Education (RS-2023-00246602).
CR Abraham AC, 2017, TECH SHOULDER ELBOW, V18, P84, DOI 10.1097/BTE.0000000000000124
   Bi YM, 2007, NAT MED, V13, P1219, DOI 10.1038/nm1630
   Camernik K, 2020, STEM CELL RES THER, V11, DOI 10.1186/s13287-020-01657-z
   Cao YL, 2002, PLAST RECONSTR SURG, V110, P1280, DOI 10.1097/01.PRS.0000025290.49889.4D
   Cevallos RR, 2020, SCI REP-UK, V10, DOI 10.1038/s41598-020-76705-y
   CHARD MD, 1991, ARTHRITIS RHEUM-US, V34, P766, DOI 10.1002/art.1780340619
   CHARD MD, 1987, ANN RHEUM DIS, V46, P684, DOI 10.1136/ard.46.9.684
   Chen B, 2012, BIOMATERIALS, V33, P6086, DOI 10.1016/j.biomaterials.2012.05.022
   Choi Kyusik, 2013, J Prev Med Public Health, V46, P39, DOI 10.3961/jpmph.2013.46.1.39
   Conboy IM, 2002, DEV CELL, V3, P397, DOI 10.1016/S1534-5807(02)00254-X
   Conboy IM, 2005, NATURE, V433, P760, DOI 10.1038/nature03260
   Conboy IM, 2003, SCIENCE, V302, P1575, DOI 10.1126/science.1087573
   Dakin SG, 2015, SCI TRANSL MED, V7, DOI 10.1126/scitranslmed.aac4269
   Huangfu DW, 2008, NAT BIOTECHNOL, V26, P1269, DOI 10.1038/nbt.1502
   Dex S, 2016, GENE, V587, P1, DOI 10.1016/j.gene.2016.04.051
   Docheva D, 2015, ADV DRUG DELIVER REV, V84, P222, DOI 10.1016/j.addr.2014.11.015
   Dominici M, 2006, CYTOTHERAPY, V8, P315, DOI 10.1080/14653240600855905
   Dunkman AA, 2013, MATRIX BIOL, V32, P3, DOI 10.1016/j.matbio.2012.11.005
   Feng B, 2009, CELL STEM CELL, V4, P301, DOI 10.1016/j.stem.2009.03.005
   Guan JY, 2022, NATURE, V605, P325, DOI 10.1038/s41586-022-04593-5
   Harvey T, 2019, NAT CELL BIOL, V21, P1490, DOI 10.1038/s41556-019-0417-z
   Hashimoto M, 2018, ANNU REV MED, V69, P301, DOI 10.1146/annurev-med-012017-043208
   Heinemeier KM, 2018, FASEB J, V32, P4763, DOI 10.1096/fj.201701569R
   Heinemeier KM, 2013, FASEB J, V27, P2074, DOI 10.1096/fj.12-225599
   Hou PP, 2013, SCIENCE, V341, P651, DOI 10.1126/science.1239278
   Howell K, 2017, SCI REP-UK, V7, DOI 10.1038/srep45238
   Huangfu DW, 2008, NAT BIOTECHNOL, V26, P795, DOI 10.1038/nbt1418
   Iakova P, 2003, CELL, V113, P495, DOI 10.1016/S0092-8674(03)00318-0
   Jo CH, 2008, CELL TISSUE RES, V334, P423, DOI 10.1007/s00441-008-0696-3
   Kannus P, 2000, SCAND J MED SCI SPOR, V10, P312, DOI 10.1034/j.1600-0838.2000.010006312.x
   Khanh VC, 2020, SCI REP-UK, V10, DOI 10.1038/s41598-020-74444-8
   Kohler J, 2013, AGING CELL, V12, P988, DOI 10.1111/acel.12124
   Lee CH, 2015, J CLIN INVEST, V125, P2690, DOI [10.1172/JCI81589, 10.1172/JCI84508]
   Li WL, 2009, CELL STEM CELL, V4, P16, DOI 10.1016/j.stem.2008.11.014
   Li X, 2017, CELL STEM CELL, V21, P264, DOI 10.1016/j.stem.2017.05.019
   Li YQ, 2011, CELL RES, V21, P196, DOI 10.1038/cr.2010.142
   Li YJ, 2019, CURR STEM CELL RES T, V14, P34, DOI 10.2174/1574888X13666181017112233
   Lin DS, 2017, CELL DEATH DIS, V8, DOI 10.1038/cddis.2017.510
   Liu SQ, 2019, STEM CELLS, V37, P779, DOI 10.1002/stem.2996
   Lovati A B, 2011, J Biol Regul Homeost Agents, V25, pS75
   Lui PPY, 2011, STEM CELL REV REP, V7, P883, DOI 10.1007/s12015-011-9276-0
   Mienaltowski MJ, 2013, TISSUE ENG PT A, V19, P199, DOI [10.1089/ten.tea.2012.0182, 10.1089/ten.TEA.2012.0182]
   Mikkelsen TS, 2008, NATURE, V454, P49, DOI 10.1038/nature07056
   Monsel A, 2014, ANESTHESIOLOGY, V121, P1099, DOI 10.1097/ALN.0000000000000446
   Mosteiro L, 2016, SCIENCE, V354, DOI 10.1126/science.aaf4445
   Nemajerova A, 2012, CELL DEATH DIFFER, V19, P1268, DOI 10.1038/cdd.2012.45
   Ohnishi K, 2014, CELL, V156, P663, DOI 10.1016/j.cell.2014.01.005
   Papp B, 2013, CELL, V152, P1324, DOI 10.1016/j.cell.2013.02.043
   Racila D, 2011, GENE THER, V18, P294, DOI 10.1038/gt.2010.148
   Revuelta M, 2017, AGING CELL, V16, P912, DOI 10.1111/acel.12655
   Ring KL, 2012, CELL STEM CELL, V11, P100, DOI 10.1016/j.stem.2012.05.018
   Rui YF, 2013, STEM CELLS DEV, V22, P1076, DOI 10.1089/scd.2012.0555
   Rui YF, 2010, TISSUE ENG PT A, V16, P1549, DOI [10.1089/ten.tea.2009.0529, 10.1089/ten.TEA.2009.0529]
   Saitoh I, 2021, PHARMACEUTICS, V13, DOI 10.3390/pharmaceutics13060780
   Sano H, 1997, J ORTHOP RES, V15, P719, DOI 10.1002/jor.1100150514
   Sarkar TJ, 2020, NAT COMMUN, V11, DOI 10.1038/s41467-020-15174-3
   Schneider M, 2018, ADV DRUG DELIVER REV, V129, P352, DOI 10.1016/j.addr.2017.12.016
   Shi Y, 2008, CELL STEM CELL, V3, P568, DOI 10.1016/j.stem.2008.10.004
   Shi Y, 2008, CELL STEM CELL, V2, P525, DOI 10.1016/j.stem.2008.05.011
   Silva J, 2008, PLOS BIOL, V6, P2237, DOI 10.1371/journal.pbio.0060253
   Singh S, 2020, CURR OPIN HEMATOL, V27, P225, DOI 10.1097/MOH.0000000000000586
   Staverosky JA, 2009, DEV DYNAM, V238, P685, DOI 10.1002/dvdy.21865
   Stolzing A, 2008, MECH AGEING DEV, V129, P163, DOI 10.1016/j.mad.2007.12.002
   Takahashi K, 2006, CELL, V126, P663, DOI 10.1016/j.cell.2006.07.024
   Tempfer H, 2009, HISTOCHEM CELL BIOL, V131, P733, DOI 10.1007/s00418-009-0581-5
   Thornton GM, 2015, J BIOMECH, V48, P3306, DOI 10.1016/j.jbiomech.2015.06.005
   Thorpe CT, 2016, ADV EXP MED BIOL, V920, P3, DOI 10.1007/978-3-319-33943-6_1
   Urwin M, 1998, ANN RHEUM DIS, V57, P649, DOI 10.1136/ard.57.11.649
   vanderWindt DAWM, 1996, BRIT J GEN PRACT, V46, P519
   Walia B, 2019, J ORTHOP RES, V37, P1270, DOI 10.1002/jor.24156
   Wang B, 2008, BIOMATERIALS, V29, P2954, DOI 10.1016/j.biomaterials.2008.03.038
   Weiss C, 2020, STEM CELL REV REP, V16, P1343, DOI 10.1007/s12015-020-10035-4
   Xu Y, 2008, NATURE, V453, P338, DOI 10.1038/nature07042
   Yang JH, 2023, AGING-US, V15, P5966, DOI 10.18632/aging.204896
   Yang JJ, 2018, INT J MOL MED, V41, P3611, DOI 10.3892/ijmm.2018.3545
   Yang JJ, 2016, IN VITRO CELL DEV-AN, V52, P846, DOI 10.1007/s11626-016-0043-z
   Yao XD, 2019, BIOMATERIALS, V224, DOI 10.1016/j.biomaterials.2019.119492
   Yin Z, 2016, SCI ADV, V2, DOI 10.1126/sciadv.1600874
   Yu H, 2006, BLOOD, V107, P1200, DOI 10.1182/blood-2005-02-0685
   Yu HL, 2020, ACTA BIOMATER, V106, P328, DOI 10.1016/j.actbio.2020.01.051
   Zhang JY, 2010, BMC MUSCULOSKEL DIS, V11, DOI 10.1186/1471-2474-11-10
   Zhang N, 2020, STEM CELL RES THER, V11, DOI 10.1186/s13287-020-01782-9
   Zhang Y, 2019, THERANOSTICS, V9, P6976, DOI 10.7150/thno.35305
   Zhang Y, 2019, CELL BIOSCI, V9, DOI 10.1186/s13578-019-0282-2
   Zhao Y, 2015, CELL, V163, P1678, DOI 10.1016/j.cell.2015.11.017
   Zhou ZP, 2010, AGING CELL, V9, P911, DOI 10.1111/j.1474-9726.2010.00598.x
NR 86
TC 1
Z9 1
U1 1
U2 5
PU MDPI
PI BASEL
PA ST ALBAN-ANLAGE 66, CH-4052 BASEL, SWITZERLAND
SN 1661-6596
EI 1422-0067
J9 INT J MOL SCI
JI Int. J. Mol. Sci.
PD NOV
PY 2024
VL 25
IS 21
AR 11745
DI 10.3390/ijms252111745
PG 13
WC Biochemistry & Molecular Biology; Chemistry, Multidisciplinary
WE Science Citation Index Expanded (SCI-EXPANDED)
SC Biochemistry & Molecular Biology; Chemistry
GA L5R4A
UT WOS:001351286700001
PM 39519296
OA Green Submitted, gold
DA 2026-02-11
ER

PT J
AU Zhao, Q
   Ni, YQ
   Wei, HJ
   Duan, YL
   Chen, JQ
   Xiao, Q
   Gao, J
   Yu, YQ
   Cui, Y
   Ouyang, SM
   Miron, RJ
   Zhang, YF
   Wu, CT
AF Zhao, Qin
   Ni, Yueqi
   Wei, Hongjiang
   Duan, Yiling
   Chen, Jingqiu
   Xiao, Qi
   Gao, Jie
   Yu, Yiqian
   Cui, Yu
   Ouyang, Simin
   Miron, Richard J.
   Zhang, Yufeng
   Wu, Chengtie
TI Ion incorporation into bone grafting materials
SO PERIODONTOLOGY 2000
LA English
DT Review
DE biomaterials; bone tissue engineering; inorganic materials; ion doping;
   periodontal regeneration
ID SMALL EXTRACELLULAR VESICLES; STEM-CELLS ENHANCE; SALIVARY EXOSOME;
   POTENTIAL BIOMARKERS; CONTROLLED-RELEASE; PROMOTE; MICRORNAS;
   REGENERATION; DIFFERENTIATION; INFLAMMATION
AB The use of biomaterials in regenerative medicine has expanded to treat various disorders caused by trauma or disease in orthopedics and dentistry. However, the treatment of large and complex bone defects presents a challenge, leading to a pressing need for optimized biomaterials for bone repair. Recent advances in chemical sciences have enabled the incorporation of therapeutic ions into bone grafts to enhance their performance. These ions, such as strontium (for bone regeneration/osteoporosis), copper (for angiogenesis), boron (for bone growth), iron (for chemotaxis), cobalt (for B12 synthesis), lithium (for osteogenesis/cementogenesis), silver (for antibacterial resistance), and magnesium (for bone and cartilage regeneration), among others (e.g., zinc, sodium, and silica), have been studied extensively. This review aims to provide a comprehensive overview of current knowledge and recent developments in ion incorporation into biomaterials for bone and periodontal tissue repair. It also discusses recently developed biomaterials from a basic design and clinical application perspective. Additionally, the review highlights the importance of precise ion introduction into biomaterials to address existing limitations and challenges in combination therapies. Future prospects and opportunities for the development and optimization of biomaterials for bone tissue engineering are emphasized.
C1 [Zhao, Qin; Ni, Yueqi; Wei, Hongjiang; Duan, Yiling; Chen, Jingqiu; Xiao, Qi; Gao, Jie; Yu, Yiqian; Cui, Yu; Ouyang, Simin; Zhang, Yufeng] Wuhan Univ, Sch & Hosp Stomatol, State Key Lab Oral & Maxillofacial Reconstruct & R, Key Lab Oral Biomed,Minist Educ,Hubei Key Lab Stom, Wuhan, Peoples R China.
   [Zhao, Qin; Ni, Yueqi; Wei, Hongjiang; Duan, Yiling; Chen, Jingqiu; Xiao, Qi; Gao, Jie; Yu, Yiqian; Cui, Yu; Ouyang, Simin; Zhang, Yufeng] Wuhan Univ, Taikang Ctr Life & Med Sci, Wuhan, Peoples R China.
   [Zhao, Qin; Ni, Yueqi; Wei, Hongjiang; Duan, Yiling; Chen, Jingqiu; Xiao, Qi; Gao, Jie; Yu, Yiqian; Cui, Yu; Ouyang, Simin; Zhang, Yufeng] Wuhan Univ, Med Res Inst, Sch Med, Wuhan, Peoples R China.
   [Miron, Richard J.] Univ Bern, Dept Periodontol, Bern, Switzerland.
   [Wu, Chengtie] Chinese Acad Sci, Shanghai Inst Ceram, State Key Lab High Performance Ceram & Superfine M, Shanghai, Peoples R China.
   [Zhang, Yufeng] Wuhan Univ, Sch &Hosp Stomatol, State Key Lab Oral & Maxillofacial Reconstruct & R, Key Lab Oral Biomed,Minist Educ,Hubei Key Lab Stom, Wuhan 430079, Peoples R China.
C3 Wuhan University; Wuhan University; Wuhan University; University of
   Bern; Chinese Academy of Sciences; Shanghai Institute of Ceramics, CAS;
   Wuhan University
RP Zhang, YF (corresponding author), Wuhan Univ, Sch &Hosp Stomatol, State Key Lab Oral & Maxillofacial Reconstruct & R, Key Lab Oral Biomed,Minist Educ,Hubei Key Lab Stom, Wuhan 430079, Peoples R China.
EM zyf@whu.edu.cn
RI Zhao, Qin/AAP-9101-2020; Ni, YQ/HLG-2631-2023; Duan,
   Yiling/NRY-9754-2025; Zhang, Yufeng/GZL-1973-2022; Wu,
   Chengtie/PHN-7845-2026; Miron, Richard/J-4995-2012
OI Zhao, Qin/0000-0003-4223-9522; 
CR Aimaiti A, 2017, STEM CELL RES THER, V8, DOI 10.1186/s13287-017-0726-8
   Akune T, 2004, J CLIN INVEST, V113, P846, DOI 10.1172/JCI200419900
   Anderson M, 2022, DENT MATER, V38, P529, DOI 10.1016/j.dental.2021.12.141
   AshaRani PV, 2009, ACS NANO, V3, P279, DOI 10.1021/nn800596w
   Bari A, 2017, ACTA BIOMATER, V55, P493, DOI 10.1016/j.actbio.2017.04.012
   Barrioni BR, 2019, J COLLOID INTERF SCI, V547, P382, DOI 10.1016/j.jcis.2019.04.016
   Bas M, 2020, INT J MOL SCI, V21, DOI 10.3390/ijms21218082
   BEATTIE JH, 1993, BRIT J NUTR, V69, P871, DOI 10.1079/BJN19930087
   Bergmann C, 2010, J EUR CERAM SOC, V30, P2563, DOI 10.1016/j.jeurceramsoc.2010.04.037
   Birgani ZT, 2016, ACTA BIOMATER, V36, P267, DOI 10.1016/j.actbio.2016.03.031
   Boanini E, 2010, ACTA BIOMATER, V6, P1882, DOI 10.1016/j.actbio.2009.12.041
   Bonjour JP, 2011, J AM COLL NUTR, V30, p438S, DOI 10.1080/07315724.2011.10719988
   Bonnelye E, 2008, BONE, V42, P129, DOI 10.1016/j.bone.2007.08.043
   Bose S, 2013, TRENDS BIOTECHNOL, V31, P594, DOI 10.1016/j.tibtech.2013.06.005
   Burghardt I, 2015, BIOMATERIALS, V44, P36, DOI 10.1016/j.biomaterials.2014.12.022
   Cacciotti I., 2016, HDB BIOCERAMICS BIOC, P145, DOI [DOI 10.1007/978-3-319-12460-5_7, 10.1007/978-3-319-12460-5_7.]
   CARLISLE EM, 1972, SCIENCE, V178, P619, DOI 10.1126/science.178.4061.619
   CARLISLE EM, 1980, J NUTR, V110, P1046, DOI 10.1093/jn/110.5.1046
   CARLISLE EM, 1974, FED PROC, V33, P1758
   CARLISLE EM, 1988, SCI TOTAL ENVIRON, V73, P95, DOI 10.1016/0048-9697(88)90190-8
   Caverzasio J, 2008, BONE, V42, P1131, DOI 10.1016/j.bone.2008.02.010
   Cecotto L, 2023, FRONT CELL INFECT MI, V13, DOI 10.3389/fcimb.2023.1186936
   Cerqueira A, 2022, BIOMATER SCI-UK, V10, P5634, DOI 10.1039/d2bm00742h
   Chasapis CT, 2012, ARCH TOXICOL, V86, P521, DOI 10.1007/s00204-011-0775-1
   Chen CJ, 2023, ACS APPL MATER INTER, V15, P28891, DOI 10.1021/acsami.3c01539
   Chen X., 2023, Small
   Chen XH, 2015, INT J NANOMED, V10, P839, DOI 10.2147/IJN.S69001
   Chen Y, 2007, PLOS MED, V4, P1216, DOI 10.1371/journal.pmed.0040249
   Cheng DW, 2023, ACS APPL MATER INTER, V15, P19951, DOI 10.1021/acsami.3c00655
   Cheng XT, 2023, ACS APPL MATER INTER, V15, DOI 10.1021/acsami.2c20633
   CLASSEN HG, 1995, MAGNESIUM-B, V17, P96
   Clément-Lacroix P, 2005, P NATL ACAD SCI USA, V102, P17406, DOI 10.1073/pnas.0505259102
   Costa NMF, 2016, MAT SCI ENG C-MATER, V61, P63, DOI 10.1016/j.msec.2015.12.003
   Croes M, 2018, ACTA BIOMATER, V81, P315, DOI 10.1016/j.actbio.2018.09.051
   da Silva JG, 2017, J MATER SCI, V52, P8832, DOI 10.1007/s10853-017-0838-7
   Demirel M, 2023, J BIOMED MATER RES B, V111, P1386, DOI 10.1002/jbm.b.35242
   Dermience M, 2015, J TRACE ELEM MED BIO, V32, P86, DOI 10.1016/j.jtemb.2015.06.005
   Diez-Escudero A, 2021, BONE JOINT J, V103B, P423, DOI 10.1302/0301-620X.103B3.BJJ-2020-1370.R1
   Diez-Escudero A, 2022, ACS APPL MATER INTER, V14, P41751, DOI 10.1021/acsami.2c11139
   Duarte Poliana M., 2020, Braz. Dent. J., V31, P640, DOI [10.1590/0103-6440202003595, 10.1590/0103-6440202003595]
   Dubey P, 2015, ADV COLLOID INTERFAC, V221, P4, DOI 10.1016/j.cis.2015.02.007
   Durand LAH, 2014, J MATER CHEM B, V2, P7620, DOI 10.1039/c4tb01043d
   Elliott J.C., 1994, STUDIES INORGANIC CH, V18
   Fan W, 2010, BIOMATERIALS, V31, P3580, DOI 10.1016/j.biomaterials.2010.01.083
   Filaire E, 2012, JOINT BONE SPINE, V79, P341, DOI 10.1016/j.jbspin.2012.03.007
   Fu XK, 2018, ADV SCI, V5, DOI 10.1002/advs.201700755
   Gallacher SJ, 2010, CALCIFIED TISSUE INT, V87, P469, DOI 10.1007/s00223-010-9420-x
   Gharbi A, 2023, J FUNCT BIOMATER, V14, DOI 10.3390/jfb14070364
   Glab M, 2021, MOLECULES, V26, DOI 10.3390/molecules26144268
   Guo XJ, 2016, INT J BIOL SCI, V12, P1511, DOI 10.7150/ijbs.16499
   Hackenberg S, 2011, TOXICOL LETT, V201, P27, DOI 10.1016/j.toxlet.2010.12.001
   Hathaway-Schrader JD, 2021, PERIODONTOL 2000, V86, P157, DOI 10.1111/prd.12368
   He FP, 2022, J MATER CHEM B, V10, P4040, DOI 10.1039/d2tb00471b
   He FP, 2020, MAT SCI ENG C-MATER, V112, DOI 10.1016/j.msec.2020.110892
   He J, 2019, ACS BIOMATER SCI ENG, V5, P509, DOI 10.1021/acsbiomaterials.8b01188
   Henstock JR, 2015, ACTA BIOMATER, V11, P17, DOI 10.1016/j.actbio.2014.09.025
   Hu H, 2012, ACTA BIOMATER, V8, P904, DOI 10.1016/j.actbio.2011.09.031
   Hu YK, 2023, BIOMATER SCI-UK, V11, P3486, DOI 10.1039/d3bm00030c
   Huang QL, 2019, ACTA BIOMATER, V100, P415, DOI 10.1016/j.actbio.2019.09.030
   Hurle K, 2022, BIOACT MATER, V16, P403, DOI 10.1016/j.bioactmat.2021.12.025
   Jia B, 2021, BIOACT MATER, V6, P1588, DOI 10.1016/j.bioactmat.2020.11.007
   Jones JR, 2007, BIOMATERIALS, V28, P1653, DOI 10.1016/j.biomaterials.2006.11.022
   Jugdaohsingh R, 2008, BONE, V43, P596, DOI 10.1016/j.bone.2008.04.014
   Kagioka T, 2023, SCI REP-UK, V13, DOI 10.1038/s41598-023-34700-z
   Kanter B, 2014, ACTA BIOMATER, V10, P3279, DOI 10.1016/j.actbio.2014.04.020
   Ke DX, 2019, ACS BIOMATER SCI ENG, V5, P1302, DOI 10.1021/acsbiomaterials.8b01553
   Kim DH, 2013, J NANOMATER, V2013, DOI 10.1155/2013/762381
   Kotsakis GA, 2021, PERIODONTOL 2000, V86, P231, DOI 10.1111/prd.12372
   Kumar KS, 2023, INT J BIOL MACROMOL, V253, DOI 10.1016/j.ijbiomac.2023.126574
   Lee J, 2019, ADV HEALTHC MATER, V8, DOI 10.1002/adhm.201801106
   Li B, 2022, SMALL, V18, DOI 10.1002/smll.202203619
   Li KQ, 2019, J TRACE ELEM MED BIO, V55, P127, DOI 10.1016/j.jtemb.2019.06.015
   Li SJ, 2023, BIOACT MATER, V23, P101, DOI 10.1016/j.bioactmat.2022.10.021
   Li ZY, 2012, BIOL TRACE ELEM RES, V145, P39, DOI 10.1007/s12011-011-9158-y
   Lian MF, 2020, ACTA BIOMATER, V118, P83, DOI 10.1016/j.actbio.2020.08.017
   Lin ZF, 2020, MAT SCI ENG C-MATER, V114, DOI 10.1016/j.msec.2020.111032
   Liu JQ, 2022, J LEUKOCYTE BIOL, V112, P1025, DOI 10.1002/JLB.3MR0822-645RR
   Liu JW, 2023, BIOACT MATER, V28, P348, DOI 10.1016/j.bioactmat.2023.05.019
   Liu L., 2023, ADV HEALTHC MATER, V12
   Liu L, 2021, ACTA BIOMATER, V119, P444, DOI 10.1016/j.actbio.2020.10.038
   Liu L, 2019, BIOMATERIALS, V192, P523, DOI 10.1016/j.biomaterials.2018.11.007
   Lopes D, 2018, BIOMATERIALS, V185, P240, DOI 10.1016/j.biomaterials.2018.09.028
   Lourenço AH, 2019, MAT SCI ENG C-MATER, V99, P1289, DOI 10.1016/j.msec.2019.02.053
   Luo C, 2022, FREE RADICAL BIO MED, V188, P337, DOI 10.1016/j.freeradbiomed.2022.06.236
   Mahanty A, 2023, J MATER SCI-MATER M, V34, DOI 10.1007/s10856-023-06725-3
   Mancuso E, 2017, MATER DESIGN, V129, P239, DOI 10.1016/j.matdes.2017.05.037
   Martin KR, 2007, J NUTR HEALTH AGING, V11, P94
   Melo MAS, 2013, DENT MATER, V29, P199, DOI 10.1016/j.dental.2012.10.005
   Mertz W., 1986, Soil Sci, V82, P287
   Miron RJ, 2016, BIOMATERIALS, V82, P1, DOI 10.1016/j.biomaterials.2015.12.017
   MOONGA BS, 1995, J BONE MINER RES, V10, P453
   Nayek S, 2021, J APPL TOXICOL, V41, P972, DOI 10.1002/jat.4086
   Newman H, 2021, BIOMATERIALS, V277, DOI 10.1016/j.biomaterials.2021.121114
   NIELSEN FH, 1987, FASEB J, V1, P394, DOI 10.1096/fasebj.1.5.3678698
   Nielsen FH, 2000, NUTRITION, V16, P512, DOI 10.1016/S0899-9007(00)00324-5
   Osathanon T, 2015, ARCH ORAL BIOL, V60, P29, DOI 10.1016/j.archoralbio.2014.08.018
   Ostrowski N, 2016, ACS BIOMATER SCI ENG, V2, P1067, DOI 10.1021/acsbiomaterials.6b00056
   Pajares-Chamorro N, 2021, MAT SCI ENG C-MATER, V120, DOI 10.1016/j.msec.2020.111693
   Cordero HP, 2021, J DENT, V105, DOI 10.1016/j.jdent.2020.103575
   Panahifar A, 2019, J BONE MINER METAB, V37, P385, DOI 10.1007/s00774-018-0936-x
   Patntirapong S, 2009, BIOMATERIALS, V30, P548, DOI 10.1016/j.biomaterials.2008.09.062
   Pauksch L, 2014, ACTA BIOMATER, V10, P439, DOI 10.1016/j.actbio.2013.09.037
   Pazarçeviren AE, 2022, ACS BIOMATER SCI ENG, DOI 10.1021/acsbiomaterials.2c00242
   Peng SL, 2009, CELL PHYSIOL BIOCHEM, V23, P165, DOI 10.1159/000204105
   Pereira DD, 2021, BIOMATER RES, V25, DOI 10.1186/s40824-021-00209-7
   Prasadh S, 2022, SCI REP-UK, V12, DOI 10.1038/s41598-022-12490-0
   Qian YZ, 2019, ACS APPL MATER INTER, V11, P37381, DOI 10.1021/acsami.9b07053
   Qiao YQ, 2014, BIOMATERIALS, V35, P6882, DOI 10.1016/j.biomaterials.2014.04.101
   Qing YA, 2018, INT J NANOMED, V13, P3311, DOI 10.2147/IJN.S165125
   Rajendran A, 2019, ACS APPL BIO MATER, V2, P3808, DOI 10.1021/acsabm.9b00420
   Coelho SAR, 2021, ACS BIOMATER SCI ENG, V7, P491, DOI 10.1021/acsbiomaterials.0c01546
   Reffitt DM, 2003, BONE, V32, P127, DOI 10.1016/S8756-3282(02)00950-X
   Reginster JY, 2009, BONE, V45, P1059, DOI 10.1016/j.bone.2009.08.004
   Robitaille N, 2016, MOL ORAL MICROBIOL, V31, P285, DOI 10.1111/omi.12124
   Rodriguez-Hernandez A-P, 2023, Nanomaterials, P13
   Romero-Gavilán F, 2023, BIOMATER SCI-UK, V11, P1042, DOI 10.1039/d2bm01421a
   Saha S, 2023, BIOACT MATER, V30, P46, DOI 10.1016/j.bioactmat.2023.07.013
   Saris NEL, 2000, CLIN CHIM ACTA, V294, P1, DOI 10.1016/S0009-8981(99)00258-2
   Sarkar S, 2015, PLOS ONE, V10, DOI 10.1371/journal.pone.0143077
   Schumacher M, 2016, ACTA BIOMATER, V37, P184, DOI 10.1016/j.actbio.2016.04.016
   SCHWARZ K, 1973, P NATL ACAD SCI USA, V70, P1608, DOI 10.1073/pnas.70.5.1608
   Shojaei S, 2023, J MECH BEHAV BIOMED, V141, DOI 10.1016/j.jmbbm.2023.105785
   Sikder P, 2020, ACTA BIOMATER, V111, P29, DOI 10.1016/j.actbio.2020.05.018
   Sirelkhatim A, 2015, NANO-MICRO LETT, V7, P219, DOI 10.1007/s40820-015-0040-x
   Sobierajska P, 2022, BIOMATER ADV, V134, DOI 10.1016/j.msec.2021.112547
   Suchanek WL, 2004, BIOMATERIALS, V25, P4647, DOI 10.1016/j.biomaterials.2003.12.008
   Tan Z, 2021, STEM CELLS INT, V2021, DOI 10.1155/2021/6662164
   Tang HY, 2023, ACS BIOMATER SCI ENG, V9, P3239, DOI 10.1021/acsbiomaterials.3c00179
   Tapiero H, 2003, BIOMED PHARMACOTHER, V57, P399, DOI 10.1016/S0753-3322(03)00081-7
   Tatara AM, 2019, P NATL ACAD SCI USA, V116, P6954, DOI 10.1073/pnas.1819246116
   Tousi NS, 2013, MAT SCI ENG C-MATER, V33, P2757, DOI 10.1016/j.msec.2013.02.044
   Uriu-Adams Janet Y., 2005, Molecular Aspects of Medicine, V26, P268, DOI 10.1016/j.mam.2005.07.015
   Uskokovic V, 2019, MAT SCI ENG C-MATER, V94, P798, DOI 10.1016/j.msec.2018.10.028
   Vendittoli PA, 2007, J BONE JOINT SURG BR, V89B, P441, DOI 10.1302/0301-620X.89B4.18054
   Venkatraman SK, 2020, J BIOMED MATER RES A, V108, P1546, DOI 10.1002/jbm.a.36925
   Wang CY, 2019, MAT SCI ENG C-MATER, V103, DOI 10.1016/j.msec.2019.109833
   Wang JW, 2023, J MECH BEHAV BIOMED, V142, DOI 10.1016/j.jmbbm.2023.105805
   Wang Y, 2023, ACS BIOMATER SCI ENG, V9, P4632, DOI 10.1021/acsbiomaterials.3c00490
   Weiss KM, 2023, J BIOMED MATER RES B, V111, P295, DOI 10.1002/jbm.b.35151
   Wen Z, 2023, ACS APPL MATER INTER, V15, P15235, DOI 10.1021/acsami.3c00812
   Wong HM, 2013, BIOMATERIALS, V34, P7016, DOI 10.1016/j.biomaterials.2013.05.062
   Wong HM, 2010, BIOMATERIALS, V31, P2084, DOI 10.1016/j.biomaterials.2009.11.111
   Wu CT, 2013, BIOMATERIALS, V34, P422, DOI 10.1016/j.biomaterials.2012.09.066
   Wu CT, 2012, BIOMATERIALS, V33, P2076, DOI 10.1016/j.biomaterials.2011.11.042
   Wu CT, 2011, ACTA BIOMATER, V7, P3563, DOI 10.1016/j.actbio.2011.06.028
   Wu TT, 2021, MATER TODAY BIO, V12, DOI 10.1016/j.mtbio.2021.100141
   Wu Y., 2017, Compositional and material properties of rat bone after bisphosphonate and/or strontium Ranelate drug treatment
   Wu Y, 2014, ADV FUNCT MATER, V24, P4473, DOI 10.1002/adfm.201304304
   Wu ZR, 2022, ADV HEALTHC MATER, V11, DOI 10.1002/adhm.202200298
   Xie ZP, 2009, J CONTROL RELEASE, V139, P118, DOI 10.1016/j.jconrel.2009.06.012
   Xu AT, 2021, COLLOID SURFACE B, V207, DOI 10.1016/j.colsurfb.2021.111992
   Xu C, 2023, ADV SCI, V10, DOI 10.1002/advs.202204881
   Xue WC, 2008, J MATER SCI-MATER M, V19, P2669, DOI 10.1007/s10856-008-3395-4
   Xue Y, 2023, ACS NANO, DOI 10.1021/acsnano.2c10960
   Yamaguchi M, 1998, J TRACE ELEM EXP MED, V11, P119, DOI 10.1002/(SICI)1520-670X(1998)11:2/3<119::AID-JTRA5>3.0.CO;2-3
   Yan J, 2013, J BIOMED MATER RES A, V101, P2465, DOI 10.1002/jbm.a.34548
   Yoo KH, 2022, FRONT BIOENG BIOTECH, V10, DOI 10.3389/fbioe.2022.993126
   Yoshizawa S, 2014, ACTA BIOMATER, V10, P2834, DOI 10.1016/j.actbio.2014.02.002
   You JQ, 2022, FRONT BIOENG BIOTECH, V10, DOI 10.3389/fbioe.2022.928799
   Yuan XW, 2017, FRONT IMMUNOL, V8, DOI 10.3389/fimmu.2017.01196
   Zhai XY, 2021, J MATER CHEM B, V9, P2394, DOI 10.1039/d1tb00184a
   Zhai XY, 2018, ADV SCI, V5, DOI 10.1002/advs.201700550
   Zhai ZJ, 2014, BIOMATERIALS, V35, P6299, DOI 10.1016/j.biomaterials.2014.04.044
   Zhang J, 2019, MAT SCI ENG C-MATER, V99, P1199, DOI 10.1016/j.msec.2019.02.042
   Zhang JL, 2019, ADV HEALTHC MATER, V8, DOI 10.1002/adhm.201901030
   Zhang W, 2018, MAT SCI ENG C-MATER, V89, P245, DOI 10.1016/j.msec.2018.04.012
   Zhang XX, 2022, MATTER-US, V5, P666, DOI 10.1016/j.matt.2021.11.017
   Zhang YF, 2014, PLOS ONE, V9, DOI 10.1371/journal.pone.0104527
   Zhao DW., 2022, Adv Healthc Mater, V12
   Zhao XD, 2022, BIOMATERIALS, V282, DOI 10.1016/j.biomaterials.2022.121387
   Zhao Y., 2023, Adv Healthc Mater, V12
   Zhao YN, 2023, ADV HEALTHC MATER, V12, DOI 10.1002/adhm.202203099
   Zheng SJ, 2023, ACS NANO, V17, P15905, DOI 10.1021/acsnano.3c03962
   Zheng YF, 2019, MAT SCI ENG C-MATER, V99, P770, DOI 10.1016/j.msec.2019.02.020
   Zhou JH, 2016, ACTA BIOMATER, V43, P358, DOI 10.1016/j.actbio.2016.07.045
   Zza B., 2022, Bioact Mater, V10, P195
NR 176
TC 50
Z9 55
U1 18
U2 179
PU WILEY
PI HOBOKEN
PA 111 RIVER ST, HOBOKEN 07030-5774, NJ USA
SN 0906-6713
EI 1600-0757
J9 PERIODONTOL 2000
JI Periodontol. 2000
PD FEB
PY 2024
VL 94
IS 1
BP 213
EP 230
DI 10.1111/prd.12533
EA OCT 2023
PG 18
WC Dentistry, Oral Surgery & Medicine
WE Science Citation Index Expanded (SCI-EXPANDED)
SC Dentistry, Oral Surgery & Medicine
GA RL4G8
UT WOS:001082081000001
PM 37823468
DA 2026-02-11
ER

PT J
AU Wang, YP
   Gao, TY
   Wang, B
AF Wang, Yaping
   Gao, Tianyun
   Wang, Bin
TI Application of mesenchymal stem cells for anti-senescence and clinical
   challenges
SO STEM CELL RESEARCH & THERAPY
LA English
DT Review
DE Senescence; Aging; Stem cells; Regenerative medicine; Mesenchymal
   stromal cells; Senescence-related diseases
ID PLACEBO-CONTROLLED TRIAL; CELLULAR SENESCENCE; HEART-FAILURE; STROMAL
   CELLS; MOUSE MODEL; EXTRACELLULAR VESICLES; PROGENITOR CELLS;
   WERNER-SYNDROME; AGING FRAILTY; LIFE-SPAN
AB Senescence is a hot topic nowadays, which shows the accumulation of senescent cells and inflammatory factors, leading to the occurrence of various senescence-related diseases. Although some methods have been identified to partly delay senescence, such as strengthening exercise, restricting diet, and some drugs, these only slow down the process of senescence and cannot fundamentally delay or even reverse senescence. Stem cell-based therapy is expected to be a potential effective way to alleviate or cure senescence-related disorders in the coming future. Mesenchymal stromal cells (MSCs) are the most widely used cell type in treating various diseases due to their potentials of self-replication and multidirectional differentiation, paracrine action, and immunoregulatory effects. Some biological characteristics of MSCs can be well targeted at the pathological features of aging. Therefore, MSC-based therapy is also a promising strategy to combat senescence-related diseases. Here we review the recent progresses of MSC-based therapies in the research of age-related diseases and the challenges in clinical application, proving further insight and reference for broad application prospects of MSCs in effectively combating senesce in the future.
C1 [Wang, Yaping; Gao, Tianyun; Wang, Bin] Nanjing Univ Chinese Med, Nanjing Drum Tower Hosp, Clin Coll, Clin Stem Cell Ctr, Nanjing 210008, Peoples R China.
   [Wang, Yaping] Nanjing Univ, Med Sch, Affiliated Drum Tower Hosp, Clin Stem Cell Ctr, Nanjing 210008, Peoples R China.
C3 Nanjing University of Chinese Medicine; Nanjing University; Nanjing
   University
RP Wang, B (corresponding author), Nanjing Univ Chinese Med, Nanjing Drum Tower Hosp, Clin Coll, Clin Stem Cell Ctr, Nanjing 210008, Peoples R China.
EM wangbin022800@126.com
OI Wang, Bin/0000-0003-3981-8849
FU Not applicable.
FX Not applicable.
CR Ackert-Bicknell Cheryl L, 2015, Curr Protoc Mouse Biol, V5, P95, DOI [10.1002/9780470942390.mo140195, 10.1002/9780470942390.mo140195]
   Ahmed MS, 2018, MOL NEUROBIOL, V55, P4417, DOI 10.1007/s12035-017-0610-7
   Al Subayyil A, 2021, J CELL MOL MED, V25, P9268, DOI 10.1111/jcmm.16848
   Alvarez-Satta M, 2020, AGING-US, V12, P9982, DOI 10.18632/aging.103295
   Ankrum J, 2010, TRENDS MOL MED, V16, P203, DOI 10.1016/j.molmed.2010.02.005
   Aumailley L, 2021, ANTIOXID REDOX SIGN, V34, P856, DOI 10.1089/ars.2020.8147
   Azman KF, 2019, BIOGERONTOLOGY, V20, P763, DOI 10.1007/s10522-019-09837-y
   Bahrehbar K, 2020, WORLD J STEM CELLS, V12, P857, DOI 10.4252/wjsc.v12.i8.857
   Bak DH, 2020, INT J MOL MED, V45, P556, DOI 10.3892/ijmm.2019.4447
   Bao HN, 2023, SCI CHINA LIFE SCI, DOI 10.1007/s11427-023-2305-0
   Bartek J, 2001, NAT REV MOL CELL BIO, V2, P877, DOI 10.1038/35103059
   Bartolucci J, 2017, CIRC RES, V121, P1192, DOI 10.1161/CIRCRESAHA.117.310712
   Batsali AK, 2020, J CLIN MED, V9, DOI 10.3390/jcm9030856
   Beck J, 2020, VET PATHOL, V57, P747, DOI 10.1177/0300985820943841
   Behfar Q, 2022, JPAD-J PREV ALZHEIM, V9, P523, DOI 10.14283/jpad.2022.42
   Bernadotte A, 2016, AGING-US, V8, P3, DOI 10.18632/aging.100871
   Blacher E, 2022, NAT IMMUNOL, V23, P229, DOI 10.1038/s41590-021-01083-0
   Blackburn EH, 2015, SCIENCE, V350, P1193, DOI 10.1126/science.aab3389
   Blumenfeld Z, 2020, FRONT ENDOCRINOL, V11, DOI 10.3389/fendo.2020.00192
   Borghesan M, 2020, TRENDS CELL BIOL, V30, P777, DOI 10.1016/j.tcb.2020.07.002
   Boroojerdi MH, 2022, GENE, V820, DOI 10.1016/j.gene.2022.146218
   Boyajian JL, 2021, NUTRIENTS, V13, DOI 10.3390/nu13124550
   Britton R, 2022, BRAIN BEHAV, V12, DOI 10.1002/brb3.2736
   Buckinx F, 2019, PROG NEURO-PSYCHOPH, V94, DOI 10.1016/j.pnpbp.2019.109663
   Butler J, 2017, CIRC RES, V120, P332, DOI 10.1161/CIRCRESAHA.116.309717
   Cai YS, 2022, SCI CHINA LIFE SCI, V65, P2354, DOI 10.1007/s11427-022-2161-3
   Cardoso AL, 2018, AGEING RES REV, V47, P214, DOI 10.1016/j.arr.2018.07.004
   Cassidy D, 2019, EXP GERONTOL, V127, DOI 10.1016/j.exger.2019.110733
   Chang S, 2005, INT J BIOCHEM CELL B, V37, P991, DOI 10.1016/j.biocel.2004.11.007
   Chapel A, 2003, J GENE MED, V5, P1028, DOI 10.1002/jgm.452
   Chavakis E, 2008, J MOL CELL CARDIOL, V45, P514, DOI 10.1016/j.yjmcc.2008.01.004
   Chen LJ, 2022, CELL MOL LIFE SCI, V79, DOI 10.1007/s00018-021-04096-y
   Chen MS, 2022, CARDIOVASC RES, V118, P1173, DOI 10.1093/cvr/cvab161
   Chen YT, 2021, CELL METAB, V33, DOI 10.1016/j.cmet.2020.11.019
   Cheng SL, 2017, STEM CELLS INT, V2017, DOI 10.1155/2017/8916570
   Childs BG, 2015, NAT MED, V21, P1424, DOI 10.1038/nm.4000
   Chiu HL, 2017, PLOS ONE, V12, DOI 10.1371/journal.pone.0176742
   Cho JW, 2019, REGEN THER, V11, P207, DOI 10.1016/j.reth.2019.07.009
   Choudhery MS, 2012, J CELL MOL MED, V16, P2518, DOI 10.1111/j.1582-4934.2012.01568.x
   Clegg A, 2013, LANCET, V381, P752, DOI 10.1016/S0140-6736(12)62167-9
   Compagnucci C, 2017, INT J MOL SCI, V18, DOI 10.3390/ijms18112350
   Costa LA, 2021, CELL MOL LIFE SCI, V78, P447, DOI 10.1007/s00018-020-03600-0
   Csekes E, 2021, INT J MOL SCI, V22, DOI 10.3390/ijms222312641
   Culig L, 2022, AGEING RES REV, V78, DOI 10.1016/j.arr.2022.101636
   D'Amato A, 2020, MICROBIOME, V8, DOI 10.1186/s40168-020-00914-w
   Meirelles LDS, 2006, J CELL SCI, V119, P2204, DOI 10.1242/jcs.02932
   Das M, 2023, STEM CELLS DEV, V32, P12, DOI 10.1089/scd.2022.0213
   de Oliveira HG, 2017, STEM CELL TRANSL MED, V6, P962, DOI 10.1002/sctm.16-0315
   de Renty C, 2017, AGEING RES REV, V33, P36, DOI 10.1016/j.arr.2016.05.010
   Deng WY, 2021, STEM CELL RES THER, V12, DOI 10.1186/s13287-021-02614-0
   Diao YZ, 2009, J BIOMED MATER RES A, V91A, P123, DOI 10.1002/jbm.a.32186
   Díaz-Del Cerro E, 2022, BIOGERONTOLOGY, V23, P307, DOI 10.1007/s10522-022-09968-9
   Diebel LWM, 2021, CURR ONCOL REP, V23, DOI 10.1007/s11912-021-01097-9
   Ding LJ, 2018, SCI CHINA LIFE SCI, V61, P1554, DOI 10.1007/s11427-017-9272-2
   Diwan B, 2022, FOOD SCI BIOTECHNOL, V31, P1089, DOI 10.1007/s10068-022-01114-y
   Dorronsoro A, 2021, AGING CELL, V20, DOI 10.1111/acel.13337
   Driskell RR, 2014, EXP DERMATOL, V23, P629, DOI 10.1111/exd.12450
   Ebert T, 2021, ANTIOXID REDOX SIGN, V35, P1426, DOI 10.1089/ars.2020.8184
   Ebert T, 2020, TOXINS, V12, DOI 10.3390/toxins12040227
   El Miniawy HMF, 2022, STEM CELL RES THER, V13, DOI 10.1186/s13287-022-03076-8
   Fang EF, 2019, NAT COMMUN, V10, DOI 10.1038/s41467-019-13172-8
   Feng RT, 2001, MECH AGEING DEV, V122, P547, DOI 10.1016/S0047-6374(01)00232-9
   Foo H, 2019, CURR OPIN PSYCHIATR, V32, P130, DOI 10.1097/YCO.0000000000000473
   Foo MXR, 2019, J DERMATOL SCI, V96, P58, DOI 10.1016/j.jdermsci.2019.10.003
   Freije JMP, 2012, CURR OPIN CELL BIOL, V24, P757, DOI 10.1016/j.ceb.2012.08.009
   Frodermann V, 2015, SCI REP-UK, V5, DOI 10.1038/srep15559
   Fu YX, 2021, STEM CELL RES THER, V12, DOI 10.1186/s13287-021-02212-0
   Glassberg MK, 2021, CHEST, V160, P1271, DOI 10.1016/j.chest.2021.04.020
   Golpanian S, 2016, ONCOTARGET, V7, P11899, DOI 10.18632/oncotarget.7727
   Gorabi AM, 2019, J CLIN MED, V8, DOI 10.3390/jcm8091413
   Gorgoulis V, 2019, CELL, V179, P813, DOI 10.1016/j.cell.2019.10.005
   Goss JR, 2011, MECH AGEING DEV, V132, P437, DOI 10.1016/j.mad.2011.04.010
   Grajek S, 2010, EUR HEART J, V31, P691, DOI 10.1093/eurheartj/ehp536
   Greschat S, 2008, STEM CELLS DEV, V17, P221, DOI 10.1089/scd.2007.0118
   Grosse L, 2020, CELL METAB, V32, P87, DOI 10.1016/j.cmet.2020.05.002
   Grosse L, 2020, AGING-US, V12, P11152, DOI 10.18632/aging.103492
   Gu YJ, 2016, MOL MED REP, V13, P5207, DOI 10.3892/mmr.2016.5169
   Gunawardena TNA, 2019, PLOS ONE, V14, DOI 10.1371/journal.pone.0216003
   He SH, 2017, CELL, V169, P1000, DOI 10.1016/j.cell.2017.05.015
   He YT, 2018, STEM CELL RES THER, V9, DOI 10.1186/s13287-018-1008-9
   Hernandez-Segura A, 2018, TRENDS CELL BIOL, V28, P436, DOI 10.1016/j.tcb.2018.02.001
   Higuchi K, 1997, EXP GERONTOL, V32, P129, DOI 10.1016/S0531-5565(96)00060-5
   Holden HM, 2012, HIPPOCAMPUS, V22, P1826, DOI 10.1002/hipo.22017
   Hong YM, 2020, AGING CELL, V19, DOI 10.1111/acel.13128
   Hsu YC, 2014, NAT MED, V20, P847, DOI 10.1038/nm.3643
   Hu LF, 2018, INT J MOL SCI, V19, DOI 10.3390/ijms19020360
   Hua YN, 2011, BASIC RES CARDIOL, V106, P1173, DOI 10.1007/s00395-011-0222-8
   Huang Y, 2019, CELL DEATH DIS, V10, DOI 10.1038/s41419-019-1583-4
   Huang YL, 2021, STEM CELL RES THER, V12, DOI 10.1186/s13287-021-02289-7
   Ichioka N, 2002, STEM CELLS, V20, P542, DOI 10.1634/stemcells.20-6-542
   Inoue A, 2022, J CACHEXIA SARCOPENI, V13, P3078, DOI 10.1002/jcsm.13058
   Iwasa T, 2010, BIOCHEM BIOPH RES CO, V400, P27, DOI 10.1016/j.bbrc.2010.07.131
   Jawhar S, 2012, NEUROBIOL AGING, V33, DOI 10.1016/j.neurobiolaging.2010.05.027
   Jensen L, 2020, AM J PUBLIC HEALTH, V110, P1328, DOI 10.2105/AJPH.2020.305782
   Jiang YM, 2022, FRONT IMMUNOL, V13, DOI 10.3389/fimmu.2022.940093
   Jiang YH, 2021, CELL PROLIFERAT, V54, DOI 10.1111/cpr.12956
   Jiao DL, 2022, FRONT ENDOCRINOL, V13, DOI 10.3389/fendo.2022.959311
   Jiao WL, 2022, STEM CELL RES THER, V13, DOI 10.1186/s13287-022-02724-3
   Jing JL, 2022, CELLS-BASEL, V11, DOI 10.3390/cells11050862
   Jo H, 2021, INT J MOL SCI, V22, DOI 10.3390/ijms22052410
   Kalamakis G, 2019, CELL, V176, P1407, DOI 10.1016/j.cell.2019.01.040
   Karrasch S, 2008, RESP MED, V102, P1215, DOI 10.1016/j.rmed.2008.04.013
   Keyes BE, 2013, P NATL ACAD SCI USA, V110, pE4950, DOI 10.1073/pnas.1320301110
   Kim HJ, 2021, ALZHEIMERS RES THER, V13, DOI 10.1186/s13195-021-00897-2
   Kim H, 2021, AGING CELL, V20, DOI 10.1111/acel.13317
   Kim KS, 2014, CELL TRANSPLANT, V23, P1585, DOI 10.3727/096368913X673450
   Kim YJ, 2020, MOLECULES, V25, DOI 10.3390/molecules25143170
   Kip E, 2022, AGEING RES REV, V78, DOI 10.1016/j.arr.2022.101618
   Kirwin T, 2021, REGEN MED, V16, P669, DOI 10.2217/rme-2021-0024
   Kowald A, 2020, AGING CELL, V19, DOI 10.1111/acel.13270
   Kritsilis M, 2018, INT J MOL SCI, V19, DOI 10.3390/ijms19102937
   Kuro-o M, 2001, TRENDS MOL MED, V7, P179, DOI 10.1016/S1471-4914(01)01921-9
   La Fata G, 2017, JPAD-J PREV ALZHEIM, V4, P226, DOI 10.14283/jpad.2017.30
   Lan TX, 2021, J HEMATOL ONCOL, V14, DOI 10.1186/s13045-021-01208-w
   Lautrup S, 2019, BIOGERONTOLOGY, V20, P255, DOI 10.1007/s10522-019-09798-2
   Le Blanc K, 2007, J INTERN MED, V262, P509, DOI 10.1111/j.1365-2796.2007.01844.x
   Lee J, 2020, NAT COMMUN, V11, DOI 10.1038/s41467-020-18031-5
   Lerida-Viso A, 2022, PHARMACOL RES, V183, DOI 10.1016/j.phrs.2022.106356
   Li CJ, 2021, CELL METAB, V33, P1957, DOI 10.1016/j.cmet.2021.08.009
   Li DY, 2020, GLIA, V68, P878, DOI 10.1002/glia.23734
   Li FF, 2017, FRONT CARDIOVASC MED, V4, DOI 10.3389/fcvm.2017.00032
   Li JH, 2018, J TRANSL MED, V16, DOI 10.1186/s12967-018-1484-9
   Li Jun, 2010, Shengli Xuebao, V62, P79
   Li MR, 2017, CYTOTHERAPY, V19, P371, DOI 10.1016/j.jcyt.2016.12.001
   Li Q, 2015, STEM CELL TRANSL MED, V4, P1294, DOI 10.5966/sctm.2015-0020
   Li T, 2015, EXPERT OPIN BIOL TH, V15, P1293, DOI 10.1517/14712598.2015.1051528
   Li YF, 2022, INT J MOL SCI, V23, DOI 10.3390/ijms23116035
   Lin YL, 2015, STEM CELL TRANSL MED, V4, P44, DOI 10.5966/sctm.2014-0091
   Lituma PJ, 2021, P NATL ACAD SCI USA, V118, DOI 10.1073/pnas.2115539118
   Liu N, 2019, NATURE, V568, P344, DOI 10.1038/s41586-019-1085-7
   Liu RM, 2022, INT J MOL SCI, V23, DOI 10.3390/ijms23041989
   Liu XQ, 2023, CELL, V186, P287, DOI 10.1016/j.cell.2022.12.017
   Liu Y, 2022, STEM CELL RES THER, V13, DOI 10.1186/s13287-022-02927-8
   Liu YK, 2022, ARTHRITIS RES THER, V24, DOI 10.1186/s13075-022-02859-x
   Liu Z, 2017, BIOMED REP, V6, P279, DOI 10.3892/br.2017.842
   Liu ZH, 2020, CLIN SCI, V134, P315, DOI 10.1042/CS20190966
   Lo Cicero A, 2015, AGEING RES REV, V24, P343, DOI 10.1016/j.arr.2015.10.002
   López-Otin C, 2023, CELL, V186, P243, DOI 10.1016/j.cell.2022.11.001
   López-Otín C, 2013, CELL, V153, P1194, DOI 10.1016/j.cell.2013.05.039
   Lv MZ, 2021, FASEB J, V35, DOI 10.1096/fj.202100332R
   Ma Y, 2024, MOL CELL BIOCHEM, V479, P779, DOI 10.1007/s11010-023-04762-8
   Macías I, 2020, INT J MOL SCI, V21, DOI 10.3390/ijms21051653
   Madonna R, 2015, CARDIOVASC RES, V108, P39, DOI 10.1093/cvr/cvv197
   Maharajan N, 2021, INT J MOL SCI, V22, DOI 10.3390/ijms22147324
   Makhlough A, 2018, CYTOTHERAPY, V20, P660, DOI 10.1016/j.jcyt.2018.02.368
   Maleitzke T, 2020, J CLIN MED, V9, DOI 10.3390/jcm9072062
   Malekpour K, 2022, STEM CELL REV REP, V18, P933, DOI 10.1007/s12015-021-10185-z
   Pino AM, 2012, BIOL RES, V45, P279, DOI 10.4067/S0716-97602012000300009
   Marín-Aguilar F, 2020, AGING CELL, V19, DOI 10.1111/acel.13050
   Martini H, 2023, FEBS J, V290, P1186, DOI 10.1111/febs.16361
   Mathiasen AB, 2015, EUR HEART J, V36, P1744, DOI 10.1093/eurheartj/ehv136
   Meirelles LD, 2009, CYTOKINE GROWTH F R, V20, P419, DOI 10.1016/j.cytogfr.2009.10.002
   Messing A, 2019, J NEURODEV DISORD, V11, DOI 10.1186/s11689-019-9290-0
   Metzger JM, 1997, TRENDS CARDIOVAS MED, V7, P63, DOI 10.1016/S1050-1738(96)00138-7
   Mishra S, 2021, NAT REV CARDIOL, V18, P400, DOI 10.1038/s41569-020-00480-6
   Mishra VK, 2020, CELLS-BASEL, V9, DOI 10.3390/cells9051145
   Mohammed S, 2021, AGING CELL, V20, DOI 10.1111/acel.13512
   Moustogiannis A, 2021, INT J MOL SCI, V22, DOI 10.3390/ijms22073721
   Murata M, 2010, PHARMACOL THERAPEUT, V126, P109, DOI 10.1016/j.pharmthera.2010.01.010
   Muzes G, 2019, WORLD J STEM CELLS, V11, P212, DOI 10.4252/wjsc.v11.i4.212
   Myeong SH, 2022, BIOMEDICINES, V10, DOI 10.3390/biomedicines10030563
   Nakayama H, 2016, CIRC RES, V118, P1577, DOI 10.1161/CIRCRESAHA.115.307495
   Negredo PN, 2020, CELL STEM CELL, V27, P202, DOI 10.1016/j.stem.2020.07.002
   Nehlin JO, 2000, ANN NY ACAD SCI, V908, P167
   Nery AA, 2013, CYTOM PART A, V83A, P48, DOI 10.1002/cyto.a.22205
   Nguyen AV, 2019, INT J MOL SCI, V20, DOI 10.3390/ijms20081811
   Nishikawa K, 2010, J CLIN INVEST, V120, P3455, DOI 10.1172/JCI42528
   Noda S, 2020, MOL BRAIN, V13, DOI 10.1186/s13041-020-00585-6
   Nolte ED, 2019, BIOCHEM BIOPH RES CO, V514, P246, DOI 10.1016/j.bbrc.2019.04.049
   Norden DM, 2016, GLIA, V64, P300, DOI 10.1002/glia.22930
   Noren Hooten N, 2022, AGEING RES REV, V73, DOI 10.1016/j.arr.2021.101536
   Ohta H, 2020, STEM CELL RES THER, V11, DOI 10.1186/s13287-020-02067-x
   Oshima J, 2017, AGEING RES REV, V33, P105, DOI 10.1016/j.arr.2016.03.002
   Othman MZ, 2021, EXP ANIM TOKYO, V71, P264, DOI 10.1538/expanim.21-0120
   Ou HL, 2021, MOL ONCOL, V15, P2634, DOI 10.1002/1878-0261.12807
   Packham DK, 2016, EBIOMEDICINE, V12, P263, DOI 10.1016/j.ebiom.2016.09.011
   Pagel PS, 2021, J CARDIOTHOR VASC AN, V35, P1839, DOI 10.1053/j.jvca.2020.07.016
   Pak J, 2020, FRONT BIOENG BIOTECH, V8, DOI 10.3389/fbioe.2020.574010
   Palmer AK, 2019, DIABETOLOGIA, V62, P1835, DOI 10.1007/s00125-019-4934-x
   Park J, 2019, EXP MOL MED, V51, DOI 10.1038/s12276-019-0266-7
   Partridge L, 2020, NAT REV DRUG DISCOV, V19, P513, DOI 10.1038/s41573-020-0067-7
   Pawlaczyk N, 2021, SENSORS-BASEL, V21, DOI 10.3390/s21010270
   Petr MA, 2021, ELIFE, V10, DOI 10.7554/eLife.62952
   Phetfong J, 2016, CELL MOL BIOL LETT, V21, DOI 10.1186/s11658-016-0013-1
   Bich PLT, 2020, STEM CELL RES THER, V11, DOI 10.1186/s13287-020-1583-4
   Pizza V, 2011, CNS NEUROL DISORD-DR, V10, P621, DOI 10.2174/187152711796235014
   Prost-Squarcioni C, 2008, ANN DERMATOL VENER, V135, pS5
   Qin XS, 2022, NAT COMMUN, V13, DOI 10.1038/s41467-022-28611-2
   Rajendran RL, 2017, SCI REP-UK, V7, DOI 10.1038/s41598-017-15505-3
   Rastogi S, 2010, METHODS MOL BIOL, V660, P111, DOI 10.1007/978-1-60761-705-1_8
   Reynolds CA, 2015, NEUROPSYCHOL REV, V25, P97, DOI 10.1007/s11065-015-9280-2
   Ribaric S, 2012, OXID MED CELL LONGEV, V2012, DOI 10.1155/2012/741468
   Roger L, 2021, INT J MOL SCI, V22, DOI 10.3390/ijms222313173
   Rudiansyah M, 2022, LIFE SCI, V306, DOI 10.1016/j.lfs.2022.120717
   Sabatini S, 2020, BMC GERIATR, V20, DOI 10.1186/s12877-020-01767-6
   Saleh T, 2020, CANCERS, V12, DOI 10.3390/cancers12040822
   Sasaki Y, 2001, BIOCHEM BIOPH RES CO, V286, P292, DOI 10.1006/bbrc.2001.5388
   Schnabel F, 2021, CLIN GENET, V99, P3, DOI 10.1111/cge.13837
   Sedelnikova OA, 2004, NAT CELL BIOL, V6, P168, DOI 10.1038/ncb1095
   Shen J, 2020, WORLD J STEM CELLS, V12, P277, DOI 10.4252/wjsc.v12.i4.277
   Shen JH, 2011, SCI REP-UK, V1, DOI 10.1038/srep00067
   Shen TT, 2021, CURR STEM CELL RES T, V16, P354, DOI 10.2174/1574888X15999200820171432
   Shigematsu K, 2021, EUR REV MED PHARMACO, V25, P4086, DOI 10.26355/eurrev_202106_26050
   Shim J, 2021, STEM CELL TRANSL MED, V10, P554, DOI 10.1002/sctm.20-0308
   Shimizu Y, 2022, REGEN THER, V21, P527, DOI 10.1016/j.reth.2022.10.005
   Si YL, 2011, AGEING RES REV, V10, P93, DOI 10.1016/j.arr.2010.08.005
   Sikora E, 2021, AGEING RES REV, V71, DOI 10.1016/j.arr.2021.101458
   Sikora E, 2022, SEMIN CANCER BIOL, V81, P83, DOI 10.1016/j.semcancer.2020.11.015
   Simpson SJ, 2017, AGEING RES REV, V39, P78, DOI 10.1016/j.arr.2017.03.001
   Singh L, 2013, STEM CELLS, V31, P607, DOI 10.1002/stem.1294
   Singh M, 2017, SCI REP-UK, V7, DOI 10.1038/s41598-017-11028-z
   Sun L, 2021, SCI REP-UK, V11, DOI 10.1038/s41598-021-86187-1
   Sun TY, 2022, EXP GERONTOL, V163, DOI 10.1016/j.exger.2022.111800
   Suram A, 2012, EMBO J, V31, P2839, DOI 10.1038/emboj.2012.132
   Syková E, 2017, CELL TRANSPLANT, V26, P647, DOI 10.3727/096368916X693716
   Tai CX, 2021, CELLS TISSUES ORGANS, V210, P45, DOI 10.1159/000513038
   Takeda T, 1997, EXP GERONTOL, V32, P105, DOI 10.1016/S0531-5565(96)00036-8
   Tang DZ, 2016, J EXP MED, V213, P535, DOI 10.1084/jem.20151100
   Tchkonia T, 2013, J CLIN INVEST, V123, P966, DOI 10.1172/JCI64098
   Tio M, 2010, PLOS ONE, V5, DOI 10.1371/journal.pone.0009398
   Tompkins BA, 2017, J GERONTOL A-BIOL, V72, P1513, DOI 10.1093/gerona/glx137
   Tracy E, 2020, AM J PHYSIOL-CELL PH, V319, pC166, DOI 10.1152/ajpcell.00021.2020
   Tyler CR, 2018, TOXICOL SCI, V163, P123, DOI 10.1093/toxsci/kfy014
   Van den Bos J, 2022, BIOMOLECULES, V12, DOI 10.3390/biom12020340
   VanGuilder HD, 2011, J NEUROINFLAMM, V8, DOI 10.1186/1742-2094-8-138
   Vasileiou PVS, 2019, CELLS-BASEL, V8, DOI 10.3390/cells8070686
   Vatner SF, 2020, AGEING RES REV, V64, DOI 10.1016/j.arr.2020.101194
   Venkataramana NK, 2010, TRANSL RES, V155, P62, DOI 10.1016/j.trsl.2009.07.006
   Volarevic V, 2018, INT J MED SCI, V15, P36, DOI 10.7150/ijms.21666
   Walenda T, 2010, J CELL MOL MED, V14, P337, DOI 10.1111/j.1582-4934.2009.00776.x
   Wang JL, 2022, FRONT CELL DEV BIOL, V10, DOI 10.3389/fcell.2022.910592
   Wang JC, 2012, CIRC RES, V111, P245, DOI 10.1161/CIRCRESAHA.111.261388
   Wang J, 2020, CURR DRUG TARGETS, V21, P358, DOI 10.2174/1389450120666191017121610
   Wang LD, 2022, STEM CELL RES THER, V13, DOI 10.1186/s13287-022-02935-8
   Wang LX, 2019, ACS OMEGA, V4, P22638, DOI 10.1021/acsomega.9b03561
   Wang Z, 2021, CLIN TRANSL MED, V11, DOI 10.1002/ctm2.650
   Wei XF, 2019, INT J MOL MED, V44, P1425, DOI 10.3892/ijmm.2019.4286
   Weiss DJ, 2021, RESP RES, V22, DOI 10.1186/s12931-021-01734-8
   Weiss DJ, 2013, CHEST, V143, P1590, DOI 10.1378/chest.12-2094
   Xiang E, 2020, STEM CELL RES THER, V11, DOI 10.1186/s13287-020-01852-y
   Xiao SY, 2017, J IMMUNOL, V199, P2701, DOI 10.4049/jimmunol.1600934
   Xiao SN, 2019, STEM CELLS INT, V2019, DOI 10.1155/2019/9158016
   Xiao X, 2021, SIGNAL TRANSDUCT TAR, V6, DOI 10.1038/s41392-021-00765-3
   Xie CF, 2015, SCI REP-UK, V5, DOI 10.1038/srep13975
   Yan ZJ, 2018, J MOL ENDOCRINOL, V60, P261, DOI [10.1530/JME-17-0214, 10.1530/jme-17-0214]
   Yang G, 2019, ACS NANO, V13, P4354, DOI 10.1021/acsnano.8b09573
   Yang JH, 2023, CELL, V186, P305, DOI 10.1016/j.cell.2022.12.027
   Yang JP, 2017, CELL RES, V27, P1178, DOI 10.1038/cr.2017.86
   Yang MB, 2020, BIOCHEM BIOPH RES CO, V525, P633, DOI 10.1016/j.bbrc.2020.02.125
   Yoneyama K, 2017, J CARDIOVASC MAGN R, V19, DOI 10.1186/s12968-017-0367-1
   Yousefi K, 2022, J FRALITY AGING, V11, P214, DOI 10.14283/jfa.2022.2
   Yousefzadeh MJ, 2021, NATURE, V594, P100, DOI 10.1038/s41586-021-03547-7
   Yu J, 2022, CURR STEM CELL RES T, V17, P793, DOI 10.2174/1574888X16666210816111031
   Yue J, 2023, METAB BRAIN DIS, V38, P1067, DOI 10.1007/s11011-022-01103-4
   Yun CW, 2019, INT J MOL SCI, V20, DOI 10.3390/ijms20071619
   Zeidan RS, 2021, AGEING RES REV, V72, DOI 10.1016/j.arr.2021.101510
   Zhang C, 2021, FRONT PHARMACOL, V12, DOI 10.3389/fphar.2021.658040
   Zhang CP, 2021, CELLS-BASEL, V10, DOI 10.3390/cells10113101
   Zhang HB, 2016, SCIENCE, V352, P1436, DOI 10.1126/science.aaf2693
   Zhang N, 2020, STEM CELL RES THER, V11, DOI 10.1186/s13287-020-01782-9
   Zhang XF, 2023, MOL CELL BIOCHEM, V478, P755, DOI 10.1007/s11010-022-04544-8
   Zhou T, 2021, J HEMATOL ONCOL, V14, DOI 10.1186/s13045-021-01037-x
NR 262
TC 19
Z9 22
U1 2
U2 29
PU BMC
PI LONDON
PA CAMPUS, 4 CRINAN ST, LONDON N1 9XW, ENGLAND
EI 1757-6512
J9 STEM CELL RES THER
JI Stem Cell Res. Ther.
PD SEP 19
PY 2023
VL 14
IS 1
AR 260
DI 10.1186/s13287-023-03497-z
PG 24
WC Cell & Tissue Engineering; Cell Biology; Medicine, Research &
   Experimental
WE Science Citation Index Expanded (SCI-EXPANDED)
SC Cell Biology; Research & Experimental Medicine
GA S4FH9
UT WOS:001070737600001
PM 37726805
OA Green Submitted, gold
DA 2026-02-11
ER

PT J
AU Tan, YL
   Eng, SP
   Hafez, P
   Karim, NA
   Law, JX
   Ng, MH
AF Tan, Yu Ling
   Eng, Sue Ping
   Hafez, Pezhman
   Karim, Norwahidah Abdul
   Law, Jia Xian
   Ng, Min Hwei
TI Mesenchymal Stromal Cell Mitochondrial Transfer as a Cell Rescue
   Strategy in Regenerative Medicine: A Review of Evidence in Preclinical
   Models
SO STEM CELLS TRANSLATIONAL MEDICINE
LA English
DT Review
DE mesenchymal stromal cell; mitochondrial transfer; bioenergetics;
   preclinical model; tunneling nanotube
ID STEM-CELLS; BONE-MARROW; INTERCELLULAR COMMUNICATION; TUNNELING
   NANOTUBES; EPITHELIAL-CELLS; EXTRACELLULAR VESICLES; IN-VITRO; PROTECTS;
   CARDIOMYOCYTES; DELIVERY
AB Mesenchymal stromal cells (MSC) have excellent clinical potential and numerous properties that ease its clinical translation. Mitochondria play a crucial role in energy metabolism, essential for cellular activities, such as proliferation, differentiation, and migration. However, mitochondrial dysfunction can occur due to diseases and pathological conditions. Research on mitochondrial transfer from MSCs to recipient cells has gained prominence. Numerous studies have demonstrated that mitochondrial transfer led to increased adenosine triphosphate (ATP) production, recovered mitochondrial bioenergetics, and rescued injured cells from apoptosis. However, the complex mechanisms that lead to mitochondrial transfer from healthy MSCs to damaged cells remain under investigation, and the factors contributing to mitochondrial bioenergetics recovery in recipient cells remain largely ambiguous. Therefore, this review demonstrates an overview of recent findings in preclinical studies reporting MSC mitochondrial transfer, comprised of information on cell sources, recipient cells, dosage, route of administration, mechanism of transfer, pathological conditions, and therapeutic effects. Further to the above, this research discusses the potential challenges of this therapy in its clinical settings and suggestions to overcome its challenges.
C1 [Tan, Yu Ling; Law, Jia Xian; Ng, Min Hwei] Univ Kebangsaan Malaysia, Fac Med, Ctr Tissue Engn & Regenerat Med, Jalan Yaacob Latif, Kuala Lumpur 56000, Malaysia.
   [Eng, Sue Ping] NK Biocell Sdn Bhd, Kuala Lumpur, Malaysia.
   [Hafez, Pezhman] Yakin Splendour Global Holdings Berhad, Kuala Lumpur, Malaysia.
   [Karim, Norwahidah Abdul] Univ Kebangsaan Malaysia, Fac Med, Dept Biochem, Kuala Lumpur, Malaysia.
C3 Universiti Kebangsaan Malaysia; Universiti Kebangsaan Malaysia
RP Ng, MH (corresponding author), Univ Kebangsaan Malaysia, Fac Med, Ctr Tissue Engn & Regenerat Med, Jalan Yaacob Latif, Kuala Lumpur 56000, Malaysia.
EM angela@ppukm.ukm.edu.my
RI Law, Jia/M-9728-2017; Tan, Yuling/F-1207-2018; Ng, Min
   Hwei/ABC-6726-2020
OI Ng, Min Hwei/0000-0002-5791-639X; Hafez, Pezhman/0000-0002-1459-890X
FU Universiti Kebangsaan Malaysia (UKM) [GUP-2019-085, FF2020-189]; Faculty
   of Medicine, UKM
FX This study is supported by grants GUP-2019-085 and FF2020-189 provided
   by the Universiti Kebangsaan Malaysia (UKM) and the Faculty of Medicine,
   UKM.
CR Acquistapace A, 2011, STEM CELLS, V29, P812, DOI 10.1002/stem.632
   Aguilar PS, 2013, TRENDS GENET, V29, P427, DOI 10.1016/j.tig.2013.01.011
   Ahmad T, 2014, EMBO J, V33, P994, DOI 10.1002/embj.201386030
   Alston CL, 2017, J PATHOL, V241, P236, DOI 10.1002/path.4809
   Appleby JB, 2015, MED HEALTH CARE PHIL, V18, P501, DOI 10.1007/s11019-015-9656-3
   Austefjord Magnus Wiger, 2014, Commun Integr Biol, V7, pe27934, DOI 10.4161/cib.27934
   Barbash IM, 2003, CIRCULATION, V108, P863, DOI 10.1161/01.CIR.0000084828.50310.6A
   Boukelmoune N, 2018, ACTA NEUROPATHOL COM, V6, DOI 10.1186/s40478-018-0644-8
   Caicedo A, 2015, SCI REP-UK, V5, DOI 10.1038/srep09073
   Charwat S, 2008, EXP HEMATOL, V36, P672, DOI 10.1016/j.exphem.2008.01.005
   Chuang YC, 2017, OXID MED CELL LONGEV, V2017, DOI 10.1155/2017/5691215
   Court AC, 2020, EMBO REP, V21, DOI 10.15252/embr.201948052
   Díaz-Carballo D, 2017, ONCOTARGET, V8, P95945, DOI 10.18632/oncotarget.21606
   European Commission, 2017, GUID GOOD MAN PRACT
   Falk MM, 2016, BMC CELL BIOL, V17, DOI 10.1186/s12860-016-0087-7
   Fan XL, 2020, CELL MOL LIFE SCI, V77, P2771, DOI 10.1007/s00018-020-03454-6
   Feng YH, 2019, STEM CELLS DEV, V28, P674, DOI 10.1089/scd.2018.0248
   Foo JB, 2021, STEM CELLS INT, V2021, DOI 10.1155/2021/2616807
   FRIEDENSTEIN AJ, 1968, TRANSPLANTATION, V6, P230, DOI 10.1097/00007890-196803000-00009
   Gomzikova MO, 2021, FRONT CELL DEV BIOL, V9, DOI 10.3389/fcell.2021.653322
   Hafez P, 2018, CARDIOVASC ENG TECHN, V9, P529, DOI 10.1007/s13239-018-0368-8
   Han DQ, 2020, STEM CELLS INT, V2020, DOI 10.1155/2020/8838046
   Han H, 2016, MOL MED REP, V13, P1517, DOI 10.3892/mmr.2015.4726
   He KM, 2011, CARDIOVASC RES, V92, P39, DOI 10.1093/cvr/cvr189
   Ikeda G, 2021, J AM COLL CARDIOL, V77, P1073, DOI 10.1016/j.jacc.2020.12.060
   Islam MN, 2012, NAT MED, V18, P759, DOI 10.1038/nm.2736
   Jackson MV, 2016, STEM CELLS, V34, P2210, DOI 10.1002/stem.2372
   Jiang D, 2019, THERANOSTICS, V9, P2395, DOI 10.7150/thno.29422
   Jiang DA, 2016, CELL DEATH DIS, V7, DOI 10.1038/cddis.2016.358
   Johannsen DL, 2009, CURR OPIN PHARMACOL, V9, P780, DOI 10.1016/j.coph.2009.09.002
   Kitani T, 2014, J CELL MOL MED, V18, P1694, DOI 10.1111/jcmm.12316
   Konari N, 2019, SCI REP-UK, V9, DOI 10.1038/s41598-019-40163-y
   Kotini M, 2018, NAT COMMUN, V9, DOI 10.1038/s41467-018-06368-x
   Krueger TEG, 2018, STEM CELL TRANSL MED, V7, P651, DOI 10.1002/sctm.18-0024
   Kubat GB, 2021, J BIOCHEM MOL TOXIC, V35, DOI 10.1002/jbt.22612
   Li HYZ, 2019, THERANOSTICS, V9, P2017, DOI 10.7150/thno.29400
   Li X, 2018, J ALLERGY CLIN IMMUN, V141, P1634, DOI 10.1016/j.jaci.2017.08.017
   Li X, 2014, AM J RESP CELL MOL, V51, P455, DOI 10.1165/rcmb.2013-0529OC
   Liau LL, 2020, FRONT PEDIATR, V8, DOI 10.3389/fped.2020.591693
   Lim J, 2018, TISSUE ENG REGEN MED, V15, P75
   Lin KC, 2020, CELL TRANSPLANT, V29, DOI 10.1177/0963689720954140
   Lin TK, 2019, OXID MED CELL LONGEV, V2019, DOI 10.1155/2019/9537504
   Liu DL, 2021, SIGNAL TRANSDUCT TAR, V6, DOI 10.1038/s41392-020-00440-z
   Liu KM, 2019, MICROVASC RES, V123, P74, DOI 10.1016/j.mvr.2019.01.001
   Liu ZW, 2020, EUR J PHARMACOL, V876, DOI 10.1016/j.ejphar.2020.173049
   Mahrouf-Yorgov M, 2017, CELL DEATH DIFFER, V24, P1224, DOI 10.1038/cdd.2017.51
   Mittelbrunn M, 2012, NAT REV MOL CELL BIO, V13, P328, DOI 10.1038/nrm3335
   Mohammadalipour A, 2020, FRONT CELL DEV BIOL, V8, DOI 10.3389/fcell.2020.603292
   Mombo BN, 2017, JOVE-J VIS EXP, DOI 10.3791/55245
   Murray LMA, 2019, STEM CELLS, V37, P14, DOI 10.1002/stem.2922
   Nabhan JF, 2012, P NATL ACAD SCI USA, V109, P4146, DOI 10.1073/pnas.1200448109
   Paliwal S, 2018, STEM CELL RES THER, V9, DOI 10.1186/s13287-018-1012-0
   Paliwal S, 2018, J BIOMED SCI, V25, DOI 10.1186/s12929-018-0429-1
   Pitt JM, 2016, J CLIN INVEST, V126, P1139, DOI 10.1172/JCI87316
   Pittenger MF, 2019, NPJ REGEN MED, V4, DOI 10.1038/s41536-019-0083-6
   Plotnikov EY, 2010, EXP CELL RES, V316, P2447, DOI 10.1016/j.yexcr.2010.06.009
   Rao AD, 2017, CONQUERING RAS: FROM BIOLOGY TO CANCER THERAPY, P193, DOI 10.1016/B978-0-12-803505-4.00011-4
   Rashidbenam Z, 2021, INT J MOL SCI, V22, DOI 10.3390/ijms22073350
   Rustom A, 2016, OPEN BIOL, V6, DOI 10.1098/rsob.160057
   Sanchez V, 2017, STEM CELL REV REP, V13, P491, DOI 10.1007/s12015-017-9730-8
   Silva JD, 2021, EUR RESPIR J, V58, DOI 10.1183/13993003.02978-2020
   Sinclair KA, 2016, STEM CELL RES THER, V7, DOI 10.1186/s13287-016-0354-8
   Spees JL, 2006, P NATL ACAD SCI USA, V103, P1283, DOI 10.1073/pnas.0510511103
   US Food and Drug Administration, 2020, Regulatory considerations for human cells, tissues, and cellular and tissue-based products: Minimal manipulation and homologous use: Guidance for industry and Food and Drug Administration staff
   Viganò M, 2018, STEM CELLS INT, V2018, DOI 10.1155/2018/3038565
   Volarevic V, 2018, INT J MED SCI, V15, P36, DOI 10.7150/ijms.21666
   Walczak P, 2008, STROKE, V39, P1569, DOI 10.1161/STROKEAHA.107.502047
   Weinrich TW, 2019, SCI REP-UK, V9, DOI 10.1038/s41598-019-48383-y
   Westensee IN, 2021, SMALL, V17, DOI 10.1002/smll.202007959
   Wolf D, 2009, STEM CELLS DEV, V18, P321, DOI 10.1089/scd.2008.0019
   Zhang J, 2015, STEM CELL RES THER, V6, DOI 10.1186/s13287-015-0240-9
NR 71
TC 44
Z9 49
U1 2
U2 24
PU OXFORD UNIV PRESS
PI OXFORD
PA GREAT CLARENDON ST, OXFORD OX2 6DP, ENGLAND
SN 2157-6564
EI 2157-6580
J9 STEM CELL TRANSL MED
JI Stem Cells Transl. Med.
PD AUG 23
PY 2022
VL 11
IS 8
BP 814
EP 827
DI 10.1093/stcltm/szac044
EA JUL 2022
PG 14
WC Cell & Tissue Engineering
WE Science Citation Index Expanded (SCI-EXPANDED)
SC Cell Biology
GA 3Y4VX
UT WOS:000826970800001
PM 35851922
OA Green Submitted, gold
DA 2026-02-11
ER

PT J
AU Sirena, DH
   Araújo, AB
   da Silveira, ABT
   Serafini, MA
   da Silva, MMF
   Silveira, AK
   Filippi-Chiela, E
   Moreira, JCF
   Paz, AH
AF Sirena, D. H.
   Araujo, A. B.
   da Silveira, A. B. T.
   Serafini, M. A.
   da Silva, M. M. F.
   Silveira, A. K.
   Filippi-Chiela, E.
   Moreira, J. C. F.
   Paz, A. H.
TI Guarana (Paullinia cupana) as a potential tool for mesenchymal stromal
   cells priming in regenerative medicine
SO BRAZILIAN JOURNAL OF MEDICAL AND BIOLOGICAL RESEARCH
LA English
DT Article
DE Guarana extract; Paullinia cupana; Mesenchymal stromal cells; Cell
   therapy; Priming; Caffeine
ID STEM-CELLS; DIFFERENTIATION; JC-1
AB Mesenchymal stromal cells (MSCs) have therapeutic potential due to their abilities of differentiation, immunomodulation, and migration to injured tissues, potentiating such effects when cells are activated. Guarana (Paullinia cupana) is a tropical plant species found in South America that is known for its antioxidant, stimulant, and cicatricial effects. The guarana extract is composed of many substances and caffeine is the main component. The objective was to evaluate the effects of guarana and caffeine on MSCs. After the initial characterization, MSCs were treated with Paullinia cupana (10, 100, and 1000 mu g/mL) or caffeine (0.4, 4, and 40 mu g/mL) for 24 h. MSCs treatment with 1000 mu g/mL guarana increased cell polarity, viability, cell migration to chemoattractant, antioxidant potential, and liberation of extracellular vesicles (EVs), while it reduced the levels of autophagy. MSCs treated with 100 and 1000 mu g/mL guarana or 40 mu g/mL caffeine showed a decrease of cell proliferation. No treatment affected the cellular area and cell cycle of MSCs. The study shows in vitro evidence that guarana could be a promising alternative for activating MSCs to promote better cellular products for future clinical therapies.
C1 [Sirena, D. H.; Araujo, A. B.; Serafini, M. A.; da Silva, M. M. F.; Filippi-Chiela, E.; Paz, A. H.] Hosp Clin Porto Alegre, Tecidos & Genes Ctr Pesquisa Expt CPE, Lab Celulas, Porto Alegre, RS, Brazil.
   [Sirena, D. H.; da Silveira, A. B. T.; Serafini, M. A.; da Silva, M. M. F.; Filippi-Chiela, E.; Paz, A. H.] Univ Fed Rio Grande Do Sul, Programa Pos Graduacao Fisiol, Inst Ciencias Bas Saude, Porto Alegre, RS, Brazil.
   [Araujo, A. B.] Hosp Clin Porto Alegre, Ctr Proc Celular, Serv Hemoterapia, Porto Alegre, RS, Brazil.
   [Moreira, J. C. F.] Univ Fed Rio Grande Do Sul, Dept Bioquim, Porto Alegre, RS, Brazil.
   [Paz, A. H.] Univ Fed Rio Grande Do Sul, Dept Ciencias Morfol, Inst Ciencias Basicas Saude, Porto Alegre, RS, Brazil.
C3 Hospital de Clinicas de Porto Alegre; Universidade Federal do Rio Grande
   do Sul; Hospital de Clinicas de Porto Alegre; Universidade Federal do
   Rio Grande do Sul; Universidade Federal do Rio Grande do Sul
RP Araújo, AB (corresponding author), Hosp Clin Porto Alegre, Tecidos & Genes Ctr Pesquisa Expt CPE, Lab Celulas, Porto Alegre, RS, Brazil.; Araújo, AB (corresponding author), Hosp Clin Porto Alegre, Ctr Proc Celular, Serv Hemoterapia, Porto Alegre, RS, Brazil.
RI Araújo, Anelise/W-4990-2019; Paz, Ana Helena/V-6082-2019;
   Filippi-Chiela, Eduardo/F-1959-2014; Moreira, José Cláudio
   Fonseca/AAO-6400-2021
OI Paz, Ana Helena/0000-0003-3668-7054; Franco da Silva, Monique
   Maria/0000-0003-3642-9194; Aramburu Serafini,
   Michele/0000-0003-2707-9583; Tittoni da Silveira, Ana
   Beatriz/0000-0002-4914-9805; Filippi-Chiela,
   Eduardo/0000-0001-8192-3779; Sirena, Dienifer/0000-0002-2032-5334;
   Moreira, José Cláudio Fonseca/0000-0002-0619-4913
FU Fundo de Incentivo a Pesquisa (Fipe) -Hospital de Clinicas de Porto
   Alegre [GPPG 2019-0587]
FX The authors thank Prof. Karina Paese and M.Sc. student Aline Alves from
   the Faculty of Pharmaceutical Sciences at the Universidade Federal do
   Rio Grande do Sul for their collaboration with the use of the NanoSight
   equipment. This work was supported by Fundo de Incentivo a Pesquisa
   (Fipe) -Hospital de Clinicas de Porto Alegre (Grant number: GPPG
   2019-0587) .
CR Aldhahrani A, 2023, ENVIRON SCI POLLUT R, V30, P15115, DOI 10.1007/s11356-022-22698-2
   Andrews S, 2021, Journal of Immunology and Regenerative Medicine, V13, P100036, DOI [10.1016/j.regen.2020.100036, 10.1016/j.regen.2020.100036, DOI 10.1016/J.REGEN.2020.100036]
   Arantes LP, 2018, BRAZ J MED BIOL RES, V51, DOI [10.1590/1414-431X20187552, 10.1590/1414-431x20187552]
   Araújo AB, 2018, BIOTECHNOL LETT, V40, P989, DOI 10.1007/s10529-018-2546-z
   Bittencourt LS, 2013, FOOD CHEM TOXICOL, V53, P119, DOI 10.1016/j.fct.2012.11.041
   Bittencourt LD, 2014, PHYTOTHER RES, V28, P1615, DOI 10.1002/ptr.5173
   Boasquívis PF, 2018, OXID MED CELL LONGEV, V2018, DOI 10.1155/2018/9241308
   Buravkov SV, 2014, B EXP BIOL MED+, V157, P654, DOI 10.1007/s10517-014-2637-3
   Clough BH, 2017, CALCIFIED TISSUE INT, V100, P298, DOI 10.1007/s00223-016-0215-6
   de Sousa SA, 2011, BRAZ J PHARM SCI, V47, P269, DOI 10.1590/S1984-82502011000200008
   De Witte SFH, 2018, CYTOTHERAPY, V20, P919, DOI 10.1016/j.jcyt.2018.05.005
   Carvalho LVD, 2016, EVID-BASED COMPL ALT, V2016, DOI 10.1155/2016/1203274
   Filippi-Chiela EC, 2012, PLOS ONE, V7, DOI 10.1371/journal.pone.0042522
   Franquesa M, 2014, FRONT IMMUNOL, V5, DOI 10.3389/fimmu.2014.00525
   Geissler S, 2012, PLOS ONE, V7, DOI 10.1371/journal.pone.0052700
   Hamerski L., 2013, Journal of Medicinal Plants Research, V7, P2221
   Jonkman JEN, 2014, CELL ADHES MIGR, V8, P440, DOI 10.4161/cam.36224
   Kavanagh DPJ, 2014, STEM CELL REV REP, V10, P587, DOI 10.1007/s12015-014-9510-7
   Keil VC, 2011, PFLUG ARCH EUR J PHY, V462, P693, DOI 10.1007/s00424-011-1012-8
   Li JW, 2017, MED HYPOTHESES, V102, P112, DOI 10.1016/j.mehy.2017.03.005
   Lim J, 2017, INT J MOL MED, V40, P739, DOI 10.3892/ijmm.2017.3053
   Lima ND, 2018, NUTRIENTS, V10, DOI 10.3390/nu10020165
   Lu WB, 2018, INT J NANOMED, V13, P7033, DOI 10.2147/IJN.S178270
   Machado KN, 2021, FOOD CHEM, V355, DOI 10.1016/j.foodchem.2021.129563
   Maldaner DR, 2020, J COSMET DERMATOL-US, V19, P629, DOI 10.1111/jocd.13055
   Noronha NCND, 2019, STEM CELL RES THER, V10, DOI 10.1186/s13287-019-1224-y
   Newell C, 2018, FRONT PHYSIOL, V9, DOI 10.3389/fphys.2018.01572
   Oliver L, 2012, STEM CELLS DEV, V21, P2779, DOI 10.1089/scd.2012.0124
   Portella RD, 2013, LIPIDS HEALTH DIS, V12, DOI 10.1186/1476-511X-12-12
   Roggia I, 2023, COSMETICS-BASEL, V10, DOI 10.3390/cosmetics10030079
   Ruchel JB, 2017, PHYSIOL BEHAV, V168, P11, DOI 10.1016/j.physbeh.2016.10.003
   Ryter SW, 2007, ANTIOXID REDOX SIGN, V9, P49, DOI 10.1089/ars.2007.9.49
   Schimpl FC, 2013, J ETHNOPHARMACOL, V150, P14, DOI 10.1016/j.jep.2013.08.023
   Schneider N, 2015, PLOS ONE, V10, DOI 10.1371/journal.pone.0120538
   Silva AO, 2016, EXP CELL RES, V348, P177, DOI 10.1016/j.yexcr.2016.09.014
   Silveira AK, 2018, PHYTOTHER RES, V32, P2466, DOI 10.1002/ptr.6185
   Su SJ, 2013, INT J FOOD SCI NUTR, V64, P429, DOI 10.3109/09637486.2012.759184
   Yang ZX, 2017, ADV CLIN EXP MED, V26, P201, DOI 10.17219/acem/61431
   Yokosuka T, 2013, CANCER CHEMOTH PHARM, V72, P1335, DOI 10.1007/s00280-013-2303-x
   Zeidán-Chuliá F, 2013, OXID MED CELL LONGEV, V2013, DOI 10.1155/2013/791795
NR 40
TC 1
Z9 1
U1 1
U2 2
PU ASSOC BRAS DIVULG CIENTIFICA
PI RIBEIRAO PRETO
PA FACULDADE MEDICINA, CASA 10, 14049 RIBEIRAO PRETO, RIBEIRAO PRETO, SP
   14049, BRAZIL
SN 0100-879X
EI 1414-431X
J9 BRAZ J MED BIOL RES
JI Brazilian J. Med. Biol. Res.
PY 2024
VL 57
AR e13286
DI 10.1590/1414-431X2024e13286
PG 12
WC Biology; Medicine, Research & Experimental
WE Science Citation Index Expanded (SCI-EXPANDED)
SC Life Sciences & Biomedicine - Other Topics; Research & Experimental
   Medicine
GA A2X7U
UT WOS:001281216800001
PM 39082577
OA Green Submitted, gold
DA 2026-02-11
ER

PT J
AU Zhang, WY
   Huang, X
AF Zhang, Weiyue
   Huang, Xin
TI Stem cell-based drug delivery strategy for skin regeneration and wound
   healing: potential clinical applications
SO INFLAMMATION AND REGENERATION
LA English
DT Review
DE Stem cell; Drug delivery strategy; Cell membrane-coating nanotechnology;
   Skin regeneration; Wound healing
ID ENDOTHELIAL-CELLS; GOLD NANORODS; NANOPARTICLES; THERAPY; DISEASE;
   REPAIR; MODEL
AB Stem cell-based therapy is widely accepted to be a promising strategy in tissue regenerative medicine. Nevertheless, there are several obstacles to applying stem cells in skin regeneration and wound healing, which includes determining the optimum source, the processing and administration methods of stem cells, and the survival and functions of stem cells in wound sites. Owing to the limitations of applying stem cells directly, this review aims to discuss several stem cell-based drug delivery strategies in skin regeneration and wound healing and their potential clinical applications. We introduced diverse types of stem cells and their roles in wound repair. Moreover, the stem cell-based drug delivery systems including stem cell membrane-coated nanoparticles, stem cell-derived extracellular vesicles, stem cell as drug carriers, scaffold-free stem cell sheets, and stem cell-laden scaffolds were further investigated in the field of skin regeneration and wound healing. More importantly, stem cell membrane-coating nanotechnology confers great advantages compared to other drug delivery systems in a broad field of biomedical contexts. Taken together, the stem cell-based drug delivery strategy holds great promise for treating skin regeneration and wound healing.
C1 [Zhang, Weiyue] Huazhong Univ Sci & Technol, Union Hosp, Tongji Med Coll, Dept Endocrinol, Wuhan 430022, Peoples R China.
   [Huang, Xin] Huazhong Univ Sci & Technol, Union Hosp, Tongji Med Coll, Dept Orthopaed, Wuhan 430022, Peoples R China.
C3 Huazhong University of Science & Technology; Huazhong University of
   Science & Technology
RP Huang, X (corresponding author), Huazhong Univ Sci & Technol, Union Hosp, Tongji Med Coll, Dept Orthopaed, Wuhan 430022, Peoples R China.
EM xin_huang@hust.edu.cn
RI zhang, weiyue/NNG-6921-2025; Huang, Xin/GRY-1268-2022
OI Huang, Xin/0000-0002-0413-3340
FU National Natural Science Foundation of China [82203059] Funding Source:
   Medline; the China Postdoctoral Science Foundation [2021M701335] Funding
   Source: Medline; Hubei Natural Science Foundation [2022CFB656] Funding
   Source: Medline
CR Aicher A, 2003, NAT MED, V9, P1370, DOI 10.1038/nm948
   Angsantikul P, 2018, ADV THER-GERMANY, V1, DOI 10.1002/adtp.201800016
   Athanasiou KA, 2013, ANNU REV BIOMED ENG, V15, P115, DOI [10.1146/annurev-bioeng-071812-15242, 10.1146/annurev-bioeng-071812-152423]
   Bose RJC, 2018, BIOMATERIALS, V185, P360, DOI 10.1016/j.biomaterials.2018.08.018
   Bose RJC, 2016, DRUG DISCOV TODAY, V21, P1303, DOI 10.1016/j.drudis.2016.06.005
   Burdick JA, 2016, CELL STEM CELL, V18, P13, DOI 10.1016/j.stem.2015.12.004
   Butler KL, 2010, J BURN CARE RES, V31, P874, DOI 10.1097/BCR.0b013e3181f9353a
   Chen B, 2021, BIOMATER SCI-UK, V9, P826, DOI 10.1039/d0bm01397h
   Chen Ming, 2009, Critical Reviews in Biomedical Engineering, V37, P399, DOI 10.1615/CritRevBiomedEng.v37.i4-5.50
   Chen WS, 2016, NANOSCALE, V8, P10364, DOI 10.1039/c6nr00535g
   Choi EW, 2018, EXP DERMATOL, V27, P1170, DOI 10.1111/exd.13451
   Cibelli J, 2013, CELL STEM CELL, V12, P271, DOI 10.1016/j.stem.2013.01.004
   Clayton ZE, 2018, BIOSCIENCE REP, V38, DOI 10.1042/BSR20180563
   Clayton ZE, 2017, INT J CARDIOL, V234, P81, DOI 10.1016/j.ijcard.2017.01.125
   Dehaini D, 2017, ADV MATER, V29, DOI 10.1002/adma.201606209
   Dehkordi AN, 2019, STEM CELL RES THER, V10, DOI 10.1186/s13287-019-1212-2
   Deveza L, 2016, THERANOSTICS, V6, P1176, DOI 10.7150/thno.12866
   Doeing Diana C, 2003, BMC Clin Pathol, V3, P3
   Du WJ, 2016, STEM CELL RES THER, V7, DOI 10.1186/s13287-016-0418-9
   DuRaine GD, 2015, ANN BIOMED ENG, V43, P543, DOI 10.1007/s10439-014-1161-y
   Duscher D, 2016, GERONTOLOGY, V62, P216, DOI 10.1159/000381877
   Elloumi-Hannachi I, 2010, J INTERN MED, V267, P54, DOI 10.1111/j.1365-2796.2009.02185.x
   Fan ZY, 2018, NANO RES, V11, P5573, DOI 10.1007/s12274-018-2084-y
   Fukuda J, 2006, BIOMATERIALS, V27, P1479, DOI 10.1016/j.biomaterials.2005.09.015
   Gurtner GC, 2008, NATURE, V453, P314, DOI 10.1038/nature07039
   Hare JM, 2009, J AM COLL CARDIOL, V54, P2277, DOI 10.1016/j.jacc.2009.06.055
   Huang S, 2010, J CONTROL RELEASE, V142, P149, DOI 10.1016/j.jconrel.2009.10.018
   Huang X, 2022, J CONTROL RELEASE, V343, P107, DOI 10.1016/j.jconrel.2022.01.026
   Jo H, 2021, INT J MOL SCI, V22, DOI 10.3390/ijms22052410
   Karp JM, 2009, CELL STEM CELL, V4, P206, DOI 10.1016/j.stem.2009.02.001
   Kashpur O, 2019, FASEB J, V33, P1262, DOI 10.1096/fj.201801059
   Kim HS, 2019, ADV DRUG DELIVER REV, V146, P209, DOI 10.1016/j.addr.2018.12.014
   Laplante AF, 2001, FASEB J, V15, P2377, DOI 10.1096/fj.01-0250com
   Lau K, 2009, EXP DERMATOL, V18, P921, DOI 10.1111/j.1600-0625.2009.00942.x
   Li MJ, 2021, ACS NANO, V15, P9808, DOI 10.1021/acsnano.1c00680
   Li X, 2016, EBIOMEDICINE, V8, P72, DOI 10.1016/j.ebiom.2016.04.030
   Li XY, 2014, INT J MOL MED, V34, P695, DOI 10.3892/ijmm.2014.1821
   Lin YC, 2013, ACTA BIOMATER, V9, P5243, DOI 10.1016/j.actbio.2012.09.028
   Liu YL, 2020, NANO-MICRO LETT, V12, DOI 10.1007/s40820-020-00452-y
   Liu YL, 2016, ACS NANO, V10, P2375, DOI 10.1021/acsnano.5b07172
   Lu M, 2019, EBIOMEDICINE, V42, P443, DOI 10.1016/j.ebiom.2019.03.011
   Luk BT, 2015, J CONTROL RELEASE, V220, P600, DOI 10.1016/j.jconrel.2015.07.019
   Lutolf MP, 2009, NATURE, V462, P433, DOI 10.1038/nature08602
   Mahmoudvand G, 2023, FRONT BIOENG BIOTECH, V11, DOI 10.3389/fbioe.2023.1158484
   Nakayama C, 2018, J DERMATOL SCI, V91, P301, DOI 10.1016/j.jdermsci.2018.06.004
   Ng KW, 2006, BIOMATERIALS, V27, P4591, DOI 10.1016/j.biomaterials.2006.04.020
   Nicholas MN, 2016, TISSUE ENG PT A, V22, P754, DOI [10.1089/ten.tea.2015.0536, 10.1089/ten.TEA.2015.0536]
   Ojeh N, 2015, INT J MOL SCI, V16, P25476, DOI 10.3390/ijms161025476
   Pan JF, 2014, PLOS ONE, V9, DOI 10.1371/journal.pone.0112885
   Peng ZH, 2021, J NANOBIOTECHNOL, V19, DOI 10.1186/s12951-021-01130-w
   Rao L, 2017, ACS NANO, V11, P3496, DOI 10.1021/acsnano.7b00133
   Ringe J, 2007, J CELL BIOCHEM, V101, P135, DOI 10.1002/jcb.21172
   Rufaihah AJ, 2011, ARTERIOSCL THROM VAS, V31, pE72, DOI 10.1161/ATVBAHA.111.230938
   Rustad KC, 2012, BIOMATERIALS, V33, P80, DOI 10.1016/j.biomaterials.2011.09.041
   Sun JQ, 2020, NAT COMMUN, V11, DOI 10.1038/s41467-020-19042-y
   Takahashi K, 2006, CELL, V126, P663, DOI 10.1016/j.cell.2006.07.024
   Tu CY, 2015, ACS NANO, V9, P3436, DOI 10.1021/nn507269g
   Wang Z, 2015, STEM CELLS, V33, P456, DOI 10.1002/stem.1878
   Wei W, 2022, NANO LETT, V22, P211, DOI 10.1021/acs.nanolett.1c03514
   Won YW, 2014, BIOMATERIALS, V35, P5627, DOI 10.1016/j.biomaterials.2014.03.070
   Wu XY, 2021, PHARMACEUTICS, V13, DOI 10.3390/pharmaceutics13010099
   Xu KD, 2013, ACTA BIOMATER, V9, P8802, DOI 10.1016/j.actbio.2013.06.021
   Yamanaka S, 2020, CELL STEM CELL, V27, P523, DOI 10.1016/j.stem.2020.09.014
   Yang J, 2019, STEM CELLS, DOI [10.1002/stem.3066, 10.1002/stem.1051, 10.1002/STEM.1051]
   Yang LK, 2021, FRONT CELL DEV BIOL, V9, DOI 10.3389/fcell.2021.737314
   Yang M, 2017, NANOSCALE, V9, P334, DOI 10.1039/c6nr06851k
   Yellowley Clare, 2013, Bonekey Rep, V2, P300, DOI 10.1038/bonekey.2013.34
   Zhang JY, 2015, J TRANSL MED, V13, DOI 10.1186/s12967-015-0417-0
   Zhang WY, 2022, MATER TODAY BIO, V16, DOI 10.1016/j.mtbio.2022.100377
   Zhao YQ, 2021, STEM CELL RES THER, V12, DOI 10.1186/s13287-021-02657-3
   Zhong CL, 2022, PRECIS CLIN MED, V5, DOI 10.1093/pcmedi/pbac004
   Zhou H, 2016, THERANOSTICS, V6, P1012, DOI 10.7150/thno.15095
   Zhu DT, 2013, MOL THER, V21, P1621, DOI 10.1038/mt.2013.123
NR 73
TC 13
Z9 14
U1 8
U2 73
PU BMC
PI LONDON
PA CAMPUS, 4 CRINAN ST, LONDON N1 9XW, ENGLAND
EI 1880-8190
J9 INFLAMM REGEN
JI Inflamm. Regen.
PD JUN 30
PY 2023
VL 43
IS 1
AR 33
DI 10.1186/s41232-023-00287-1
PG 11
WC Immunology; Medicine, Research & Experimental
WE Science Citation Index Expanded (SCI-EXPANDED)
SC Immunology; Research & Experimental Medicine
GA K7UE1
UT WOS:001018445300001
PM 37391780
OA Green Submitted, gold
DA 2026-02-11
ER

PT J
AU Huang, YT
   Wu, Q
   Tam, PKH
AF Huang, Yutong
   Wu, Qiang
   Tam, Paul Kwong Hang
TI Immunomodulatory Mechanisms of Mesenchymal Stem Cells and Their
   Potential Clinical Applications
SO INTERNATIONAL JOURNAL OF MOLECULAR SCIENCES
LA English
DT Review
DE mesenchymal stem cells (MSCs); immunomodulation; engineering; clinical
   applications
ID MARROW STROMAL CELLS; VERSUS-HOST-DISEASE; REGULATORY DENDRITIC CELLS;
   DOUBLE-BLIND; LYMPHOCYTE-PROLIFERATION; EXTRACELLULAR VESICLES;
   STEM/STROMAL CELLS; PERIANAL FISTULAS; PROGENITOR CELLS; IMMUNE-RESPONSE
AB Mesenchymal stem cells (MSCs) are multipotent stem cells with the capacity of self-renewal, homing, and low immunogenicity. These distinct biological characteristics have already shown immense potential in regenerative medicine. MSCs also possess immunomodulatory properties that can maintain immune homeostasis when the immune response is over-activated or under-activated. The secretome of MSCs consists of cytokines, chemokines, signaling molecules, and growth factors, which effectively contribute to the regulation of immune and inflammatory responses. The immunomodulatory effects of MSCs can also be achieved through direct cell contact with microenvironmental factors and immune cells. Furthermore, preconditioned and engineered MSCs can specifically improve the immunomodulation effects in diverse clinical applications. These multifunctional properties of MSCs enable them to be used as a prospective therapeutic strategy to treat immune disorders, including autoimmune diseases and incurable inflammatory diseases. Here we review the recent exploration of immunomodulatory mechanisms of MSCs and briefly discuss the promotion of the genetically engineered MSCs. Additionally, we review the potential clinical applications of MSC-mediated immunomodulation in four types of immune diseases, including systemic lupus erythematosus, Crohn's disease, graft-versus-host disease, and COVID-19.
C1 [Huang, Yutong; Wu, Qiang] Macau Univ Sci & Technol, State Key Lab Qual Res Chinese Med, Macau 999078, Peoples R China.
   [Tam, Paul Kwong Hang] Macau Univ Sci & Technol, Fac Med, Macau 999078, Peoples R China.
C3 Macau University of Science & Technology; Macau University of Science &
   Technology
RP Wu, Q (corresponding author), Macau Univ Sci & Technol, State Key Lab Qual Res Chinese Med, Macau 999078, Peoples R China.; Tam, PKH (corresponding author), Macau Univ Sci & Technol, Fac Med, Macau 999078, Peoples R China.
EM qwu@must.edu.mo; pkhtam@must.edu.mo
OI Wu, Qiang/0000-0003-2049-1639
FU Macau Science and Technology Development Fund [0072/2019/A2]; Research
   Grant Council Theme-based Research Scheme 2021-22 [T12-712/21-R]; Health
   and Medical Research Fund (HMRF) [08192376]
FX Q.W. was supported by Macau Science and Technology Development Fund
   (file number 0072/2019/A2). P.K.H.T. was supported by Research Grant
   Council Theme-based Research Scheme 2021-22 (T12-712/21-R), Health and
   Medical Research Fund (HMRF) (Project No. 08192376).
CR Abbasi-Kenarsari H, 2020, INT IMMUNOPHARMACOL, V88, DOI 10.1016/j.intimp.2020.107006
   An JH, 2020, SCI REP-UK, V10, DOI 10.1038/s41598-020-58909-4
   Ankrum JA, 2014, NAT BIOTECHNOL, V32, P252, DOI 10.1038/nbt.2816
   Augello A, 2005, EUR J IMMUNOL, V35, P1482, DOI 10.1002/eji.200425405
   Baron F, 2010, BIOL BLOOD MARROW TR, V16, P838, DOI 10.1016/j.bbmt.2010.01.011
   Bloor AJC, 2020, NAT MED, V26, P1720, DOI 10.1038/s41591-020-1050-x
   Boissel L, 2008, BIOL BLOOD MARROW TR, V14, P1031, DOI 10.1016/j.bbmt.2008.06.016
   Boland L, 2018, MOL THER, V26, P860, DOI 10.1016/j.ymthe.2017.12.013
   Camilleri ET, 2016, STEM CELL RES THER, V7, DOI 10.1186/s13287-016-0370-8
   Cao XC, 2020, THERANOSTICS, V10, P7697, DOI 10.7150/thno.45434
   CAPLAN AI, 1991, J ORTHOP RES, V9, P641, DOI 10.1002/jor.1100090504
   Chen W, 2012, IMMUNOL LETT, V143, P161, DOI 10.1016/j.imlet.2012.01.015
   Chiesa S, 2011, P NATL ACAD SCI USA, V108, P17384, DOI 10.1073/pnas.1103650108
   Choi H, 2011, BLOOD, V118, P330, DOI 10.1182/blood-2010-12-327353
   Ciccocioppo R, 2011, GUT, V60, P788, DOI 10.1136/gut.2010.214841
   Corcione A, 2006, BLOOD, V107, P367, DOI 10.1182/blood-2005-07-2657
   Di Lanni M, 2008, EXP HEMATOL, V36, P309, DOI 10.1016/j.exphem.2007.11.007
   Di Nicola M, 2002, BLOOD, V99, P3838, DOI 10.1182/blood.V99.10.3838
   Dietz AB, 2017, GASTROENTEROLOGY, V153, P59, DOI 10.1053/j.gastro.2017.04.001
   Douaud G, 2022, NATURE, V604, P697, DOI [10.1101/2021.06.11.21258690, 10.1038/s41586-022-04569-5]
   Duffy MM, 2011, EUR J IMMUNOL, V41, P2840, DOI 10.1002/eji.201141499
   Faleiro R, 2019, CLIN TRANSL IMMUNOL, V8, DOI 10.1002/cti2.1071
   Florian M, 2021, STEM CELL RES THER, V12, DOI 10.1186/s13287-021-02245-5
   Fujii S, 2018, STEM CELLS, V36, P434, DOI 10.1002/stem.2759
   Fujita Y, 2015, TRENDS MOL MED, V21, P533, DOI 10.1016/j.molmed.2015.07.004
   Gao JG, 2020, WORLD J GASTROENTERO, V26, DOI 10.3748/wjg.v26.i26.3750
   Gao L, 2016, J CLIN ONCOL, V34, P2843, DOI 10.1200/JCO.2015.65.3642
   García-Olmo D, 2005, DIS COLON RECTUM, V48, P1416, DOI 10.1007/s10350-005-0052-6
   Garcia-Olmo D, 2022, DIS COLON RECTUM, V65, P713, DOI 10.1097/DCR.0000000000002325
   Gerdoni E, 2007, ANN NEUROL, V61, P219, DOI 10.1002/ana.21076
   Gieseke F, 2013, EUR J IMMUNOL, V43, P2741, DOI 10.1002/eji.201343335
   Glennie S, 2005, BLOOD, V105, P2821, DOI 10.1182/blood-2004-09-3696
   Gohil Kunj, 2014, P T, V39, P576
   Golchin A, 2020, STEM CELL REV REP, V16, P427, DOI 10.1007/s12015-020-09973-w
   González MA, 2009, GASTROENTEROLOGY, V136, P978, DOI 10.1053/j.gastro.2008.11.041
   Götherström C, 2011, CYTOTHERAPY, V13, P269, DOI 10.3109/14653249.2010.523077
   Groh ME, 2005, EXP HEMATOL, V33, P928, DOI 10.1016/j.exphem.2005.05.002
   Inoue S, 2006, TRANSPLANTATION, V81, P1589, DOI 10.1097/01.tp.0000209919.90630.7b
   Jang E, 2016, CELL TRANSPLANT, V25, P1, DOI 10.3727/096368915X688173
   Kamen DL, 2022, LUPUS SCI MED, V9, DOI 10.1136/lupus-2022-000704
   Karyana M, 2022, STEM CELL RES THER, V13, DOI 10.1186/s13287-022-02812-4
   Kavianpour M, 2020, STEM CELL RES THER, V11, DOI 10.1186/s13287-020-01849-7
   Kawata Y, 2019, CELL TISSUE RES, V376, P257, DOI 10.1007/s00441-018-02981-w
   Kebriaei P, 2009, BIOL BLOOD MARROW TR, V15, P804, DOI 10.1016/j.bbmt.2008.03.012
   Kim DS, 2018, EBIOMEDICINE, V28, P261, DOI 10.1016/j.ebiom.2018.01.002
   Ko SF, 2015, STEM CELLS INT, V2015, DOI 10.1155/2015/853506
   Kurtzberg J, 2020, BIOL BLOOD MARROW TR, V26, P845, DOI 10.1016/j.bbmt.2020.01.018
   Latella G, 2020, DIGEST DIS SCI, V65, P1299, DOI 10.1007/s10620-020-06161-1
   Leng ZK, 2020, AGING DIS, V11, P216, DOI 10.14336/AD.2020.0228
   Li KY, 2021, INT IMMUNOPHARMACOL, V90, DOI 10.1016/j.intimp.2020.107183
   Li Y, 2020, STEM CELL RES THER, V11, DOI 10.1186/s13287-020-02025-7
   Li YP, 2008, J IMMUNOL, V180, P1598, DOI 10.4049/jimmunol.180.3.1598
   Liu H, 2006, J IMMUNOL, V176, P2864, DOI 10.4049/jimmunol.176.5.2864
   Liu J, 2020, EBIOMEDICINE, V55, DOI 10.1016/j.ebiom.2020.102763
   Liu XX, 2012, J IMMUNOL, V189, P1182, DOI 10.4049/jimmunol.1102996
   Lu ZH, 2019, STEM CELL RES THER, V10, DOI 10.1186/s13287-019-1488-2
   Luz-Crawford P, 2016, STEM CELLS, V34, P483, DOI 10.1002/stem.2254
   Maccario R, 2005, HAEMATOLOGICA, V90, P516
   Mahla Ranjeet Singh, 2016, Int J Cell Biol, V2016, P6940283, DOI [10.1155/2016/6940283, 10.1155/2016/6940283]
   Majumdar MK, 2003, J BIOMED SCI, V10, P228, DOI 10.1159/000068710
   Mannon PJ, 2011, EXPERT OPIN BIOL TH, V11, P1249, DOI 10.1517/14712598.2011.602967
   Mei SHJ, 2007, PLOS MED, V4, P1525, DOI 10.1371/journal.pmed.0040269
   Melief SM, 2013, STEM CELLS, V31, P1980, DOI 10.1002/stem.1432
   Molendijk I, 2015, GASTROENTEROLOGY, V149, P918, DOI 10.1053/j.gastro.2015.06.014
   Monsel A, 2022, CRIT CARE, V26, DOI 10.1186/s13054-022-03930-4
   Moretta A, 2002, NAT REV IMMUNOL, V2, P957, DOI 10.1038/nri956
   Muroi K, 2016, INT J HEMATOL, V103, P243, DOI 10.1007/s12185-015-1915-9
   Noronha NCND, 2019, STEM CELL RES THER, V10, DOI 10.1186/s13287-019-1224-y
   Németh K, 2009, NAT MED, V15, P42, DOI 10.1038/nm.1905
   Pan L, 2020, WORLD J PEDIATR, V16, P19, DOI 10.1007/s12519-019-00229-3
   Panés J, 2016, LANCET, V388, P1281, DOI 10.1016/S0140-6736(16)31203-X
   Rafei M, 2008, BLOOD, V112, P4991, DOI 10.1182/blood-2008-07-166892
   Ramasamy R, 2007, TRANSPLANTATION, V83, P71, DOI 10.1097/01.tp.0000244572.24780.54
   Rasmusson I, 2003, TRANSPLANTATION, V76, P1208, DOI 10.1097/01.TP.0000082540.43730.80
   Ren GW, 2008, CELL STEM CELL, V2, P141, DOI 10.1016/j.stem.2007.11.014
   Ren GW, 2010, J IMMUNOL, V184, P2321, DOI 10.4049/jimmunol.0902023
   Rosado MM, 2015, STEM CELLS DEV, V24, P93, DOI 10.1089/scd.2014.0155
   Sakaguchi S, 2008, CELL, V133, P775, DOI 10.1016/j.cell.2008.05.009
   Saldanha-Araujo F, 2012, J CELL MOL MED, V16, P1232, DOI 10.1111/j.1582-4934.2011.01391.x
   Schena F, 2010, ARTHRITIS RHEUM-US, V62, P2776, DOI 10.1002/art.27560
   Sémont A, 2010, CELL DEATH DIFFER, V17, P952, DOI 10.1038/cdd.2009.187
   Sengupta V, 2020, STEM CELLS DEV, V29, P747, DOI 10.1089/scd.2020.0080
   Serra J, 2019, HUM GENE THER, V30, P316, DOI 10.1089/hum.2018.154
   Shao MY, 2020, STEM CELL RES THER, V11, DOI 10.1186/s13287-020-1550-0
   Shi D, 2014, PATHOL BIOL, V62, P382, DOI 10.1016/j.patbio.2014.07.009
   Shi L, 2021, SIGNAL TRANSDUCT TAR, V6, DOI 10.1038/s41392-021-00488-5
   Shu P, 2020, HUM GENE THER, V31, P286, DOI 10.1089/hum.2019.306
   Sotiropoulou PA, 2006, STEM CELLS, V24, P74, DOI 10.1634/stemcells.2004-0359
   Spaggiari GM, 2006, BLOOD, V107, P1484, DOI 10.1182/blood-2005-07-2775
   Tang B, 2018, CELL PHYSIOL BIOCHEM, V46, P2624, DOI 10.1159/000489689
   Tang XJ, 2019, ANN TRANSL MED, V7, DOI 10.21037/atm.2019.02.41
   Tse WT, 2003, TRANSPLANTATION, V75, P389, DOI 10.1097/01.TP.0000045055.63901.A9
   Wu ZY, 2020, JAMA-J AM MED ASSOC, V323, P1239, DOI 10.1001/jama.2020.2648
   Xie MH, 2017, DIGEST DIS SCI, V62, P115, DOI 10.1007/s10620-016-4166-6
   Zhang QZ, 2010, STEM CELLS, V28, P1856, DOI 10.1002/stem.503
   Zhao JX, 2019, CARDIOVASC RES, V115, P1205, DOI 10.1093/cvr/cvz040
   Zhu YT, 2018, STEM CELL RES THER, V9, DOI 10.1186/s13287-018-0898-x
NR 97
TC 157
Z9 175
U1 11
U2 56
PU MDPI
PI BASEL
PA ST ALBAN-ANLAGE 66, CH-4052 BASEL, SWITZERLAND
SN 1661-6596
EI 1422-0067
J9 INT J MOL SCI
JI Int. J. Mol. Sci.
PD SEP
PY 2022
VL 23
IS 17
AR 10023
DI 10.3390/ijms231710023
PG 17
WC Biochemistry & Molecular Biology; Chemistry, Multidisciplinary
WE Science Citation Index Expanded (SCI-EXPANDED)
SC Biochemistry & Molecular Biology; Chemistry
GA 4L8GN
UT WOS:000852866700001
PM 36077421
OA Green Submitted, gold
DA 2026-02-11
ER

PT J
AU El Moshy, S
   Radwan, IA
   Rady, D
   Abbass, MMS
   El-Rashidy, AA
   Sadek, KM
   Dörfer, CE
   El-Sayed, KMF
AF El Moshy, Sara
   Radwan, Israa Ahmed
   Rady, Dina
   Abbass, Marwa M. S.
   El-Rashidy, Aiah A.
   Sadek, Khadiga M.
   Doerfer, Christof E.
   El-Sayed, Karim M. Fawzy
TI Dental Stem Cell-Derived Secretome/Conditioned Medium: The Future for
   Regenerative Therapeutic Applications
SO STEM CELLS INTERNATIONAL
LA English
DT Review
ID EXFOLIATED DECIDUOUS TEETH; SPINAL-CORD-INJURY; PERIODONTAL-LIGAMENT
   CELLS; SHOW MULTIFACETED BENEFITS; MESENCHYMAL STROMAL CELLS; SIDE
   POPULATION CELLS; IG-LIKE LECTIN-9; OF-THE-ART; EXTRACELLULAR VESICLES;
   CONDITIONED MEDIUM
AB Regenerative medicine literature has proposed mesenchymal stem/progenitor cell- (MSC-) mediated therapeutic approaches for their great potential in managing various diseases and tissue defects. Dental MSCs represent promising alternatives to nondental MSCs, owing to their ease of harvesting with minimally invasive procedures. Their mechanism of action has been attributed to their cell-to-cell contacts as well as to the paracrine effect of their secreted factors, namely, secretome. In this context, dental MSC-derived secretome/conditioned medium could represent a unique cell-free regenerative and therapeutic approach, with fascinating advantages over parent cells. This article reviews the application of different populations of dental MSC secretome/conditioned medium in in vitro and in vivo animal models, highlights their significant implementation in treating different tissue' diseases, and clarifies the significant bioactive molecules involved in their regenerative potential. The analysis of these recent studies clearly indicate that dental MSCs' secretome/conditioned medium could be effective in treating neural injuries, for dental tissue regeneration, in repairing bone defects, and in managing cardiovascular diseases, diabetes mellitus, hepatic regeneration, and skin injuries, through regulating anti-inflammatory, antiapoptotic, angiogenic, osteogenic, and neurogenic mediators.
C1 [El Moshy, Sara; Radwan, Israa Ahmed; Rady, Dina; Abbass, Marwa M. S.] Cairo Univ, Fac Dent, Oral Biol Dept, Cairo, Egypt.
   [El Moshy, Sara; Radwan, Israa Ahmed; Rady, Dina; Abbass, Marwa M. S.; El-Rashidy, Aiah A.; Sadek, Khadiga M.; El-Sayed, Karim M. Fawzy] Cairo Univ, Fac Dent, Stem Cells & Tissue Engn Res Grp, Cairo, Egypt.
   [El-Rashidy, Aiah A.; Sadek, Khadiga M.] Cairo Univ, Fac Dent, Biomat Dept, Cairo, Egypt.
   [Doerfer, Christof E.; El-Sayed, Karim M. Fawzy] Univ Kiel, Sch Dent Med, Clin Conservat Dent & Periodontol, Kiel, Germany.
   [El-Sayed, Karim M. Fawzy] Cairo Univ, Fac Dent, Oral Med & Periodontol Dept, Cairo, Egypt.
C3 Egyptian Knowledge Bank (EKB); Cairo University; Egyptian Knowledge Bank
   (EKB); Cairo University; Egyptian Knowledge Bank (EKB); Cairo
   University; University of Kiel; Egyptian Knowledge Bank (EKB); Cairo
   University
RP El-Sayed, KMF (corresponding author), Cairo Univ, Fac Dent, Stem Cells & Tissue Engn Res Grp, Cairo, Egypt.; El-Sayed, KMF (corresponding author), Univ Kiel, Sch Dent Med, Clin Conservat Dent & Periodontol, Kiel, Germany.; El-Sayed, KMF (corresponding author), Cairo Univ, Fac Dent, Oral Med & Periodontol Dept, Cairo, Egypt.
EM sarah.mahmoud@dentistry.cu.edu.eg; esraa.ahmed@dentistry.cu.edu.eg;
   dina.radi@dentistry.cu.edu.eg; marwa.magdy@dentistry.cu.edu.eg;
   aiah.abdelwahab@dentistry.cu.edu.eg; khadiga.sadek@dentistry.cu.edu.eg;
   christof.doerfer@uksh.de; karim.fawzy@gmail.com
RI El-Rashidy, Aiah/AAU-9242-2020; Doerfer, Christof/E-4041-2010; El Moshy,
   Sara/HZH-4789-2023; Fawzy El-Sayed, Karim/F-7508-2011; rady,
   dina/HLG-6547-2023
OI El-Rashidy, Aiah/0000-0002-4475-0837; Ahmed Radwan,
   Israa/0000-0001-8262-5941; El Moshy, Sara/0000-0002-2860-8523; Fawzy
   El-Sayed, Karim/0000-0002-6261-3609; rady, dina/0000-0002-9672-6935;
   Abbass, Marwa/0000-0002-6455-7516
CR Abdullah MF, 2014, CELL BIOL INT, V38, P582, DOI 10.1002/cbin.10229
   Abe S, 2007, ORAL SCI INT, V4, P45, DOI 10.1016/S1348-8643(07)80011-5
   Achilleos A, 2012, CELL RES, V22, P288, DOI 10.1038/cr.2012.11
   Ahmed NEB, 2016, STEM CELLS INT, V2016, DOI 10.1155/2016/8102478
   Alongi DJ, 2010, REGEN MED, V5, P617, DOI 10.2217/RME.10.30
   Ankrum J, 2010, TRENDS MOL MED, V16, P203, DOI 10.1016/j.molmed.2010.02.005
   Arslan F, 2013, STEM CELL RES, V10, P301, DOI 10.1016/j.scr.2013.01.002
   Asadi-Golshan R, 2018, ASIAN SPINE J, V12, P785, DOI 10.31616/asj.2018.12.5.785
   Assoni A, 2017, STEM CELLS DEV, V26, P206, DOI 10.1089/scd.2016.0218
   Atala A, 2008, CURR STEM CELL RES T, V3, P21, DOI 10.2174/157488808783489435
   Baglio SR, 2012, FRONT PHYSIOL, V3, DOI 10.3389/fphys.2012.00359
   Bai LP, 2016, ACTA HISTOCHEM, V118, P761, DOI 10.1016/j.acthis.2016.09.006
   Baraniak PR, 2010, REGEN MED, V5, P121, DOI [10.2217/rme.09.74, 10.2217/RME.09.74]
   Batel R, 1999, ANAL BIOCHEM, V270, P195, DOI 10.1006/abio.1999.4098
   Baum C, 2011, STEM CELLS, V29, P1479, DOI 10.1002/stem.716
   Beer L, 2017, ANN TRANSL MED, V5, DOI 10.21037/atm.2017.03.50
   Bermudez MA, 2016, EXP EYE RES, V149, P84, DOI 10.1016/j.exer.2016.06.022
   Bermudez MA, 2015, INVEST OPHTH VIS SCI, V56, P983, DOI 10.1167/iovs.14-15859
   Berthiaume F, 2011, ANNU REV CHEM BIOMOL, V2, P403, DOI 10.1146/annurev-chembioeng-061010-114257
   Bianco J, 2016, CELL MOL LIFE SCI, V73, P1413, DOI 10.1007/s00018-015-2126-5
   Biancone L, 2012, NEPHROL DIAL TRANSPL, V27, P3037, DOI 10.1093/ndt/gfs168
   Bose S, 2012, TRENDS BIOTECHNOL, V30, P546, DOI 10.1016/j.tibtech.2012.07.005
   Bronckaers A, 2013, PLOS ONE, V8, DOI 10.1371/journal.pone.0071104
   Caplan AI, 2007, J CELL PHYSIOL, V213, P341, DOI 10.1002/jcp.21200
   Chang CC, 2014, J FORMOS MED ASSOC, V113, P956, DOI 10.1016/j.jfma.2014.09.003
   Chen TF, 2019, INT J MOL SCI, V20, DOI 10.3390/ijms20153747
   Chocholata P, 2019, MATERIALS, V12, DOI 10.3390/ma12040568
   Ciapetti G, 2012, CURR PHARM DESIGN, V18, P1796, DOI 10.2174/138161212799859648
   Cicconetti A, 2007, ORAL SURG ORAL MED O, V104, DOI 10.1016/j.tripleo.2007.02.022
   Collino F, 2010, PLOS ONE, V5, DOI 10.1371/journal.pone.0011803
   Cordeiro MM, 2008, J ENDODONT, V34, P962, DOI 10.1016/j.joen.2008.04.009
   Davies OG, 2015, J BONE MINER METAB, V33, P371, DOI 10.1007/s00774-014-0601-y
   DIMEO S, 2016, OXID MED CELL LONGEV, V2016, DOI DOI 10.1155/2016/1245049
   Diomede F, 2018, INT J NANOMED, V13, P3805, DOI 10.2147/IJN.S162836
   Diomede F, 2018, STEM CELL RES THER, V9, DOI 10.1186/s13287-018-0850-0
   Diomede F, 2018, INT J MOL SCI, V19, DOI 10.3390/ijms19020329
   Dominici M, 2006, CYTOTHERAPY, V8, P315, DOI 10.1080/14653240600855905
   Drahansky M., 2016, INTECH, V13, P13
   Duailibi MT, 2012, J MOL HISTOL, V43, P89, DOI 10.1007/s10735-011-9373-z
   Egusa H, 2012, J PROSTHODONT RES, V56, P151, DOI 10.1016/j.jpor.2012.06.001
   El-Sayed KMF, 2013, ADV BIOCHEM ENG BIOT, V130, P301, DOI 10.1007/10_2012_177
   El-Sayed KMF, 2013, ADV BIOCHEM ENG BIOT, V130, P89, DOI 10.1007/10_2012_151
   El-Sayed KF, 2018, MED ORAL PATOL ORAL, V23, pE569, DOI 10.4317/medoral.22661
   El-Sayed KMF, 2017, TISSUE ENG PART C-ME, V23, P900, DOI [10.1089/ten.tec.2017.0130, 10.1089/ten.TEC.2017.0130]
   El-Sayed KMF, 2019, J PERIODONTAL RES, V54, P81, DOI 10.1111/jre.12616
   El-Sayed KMF, 2017, J CRANIO MAXILL SURG, V45, P2054, DOI 10.1016/j.jcms.2017.09.007
   El-Sayed KMF, 2016, STEM CELLS INT, V2016, DOI 10.1155/2016/7154327
   El-Sayed KMF, 2015, INT J ORAL SCI, V7, P80, DOI 10.1038/ijos.2014.41
   El-Sayed KMF, 2014, J CRANIO MAXILL SURG, V42, P568, DOI 10.1016/j.jcms.2013.07.028
   El-Sayed KMF, 2012, J CRANIO MAXILL SURG, V40, P735, DOI 10.1016/j.jcms.2012.01.010
   El-Sayed KMF, 2012, J CLIN PERIODONTOL, V39, P861, DOI 10.1111/j.1600-051X.2012.01904.x
   Eleuterio E, 2013, PLOS ONE, V8, DOI 10.1371/journal.pone.0071101
   El-Sayed KM, 2019, J PERIODONTAL RES, V54, P413, DOI 10.1111/jre.12643
   Fawzy El-Sayed KM, 2015, J CLIN PERIODONTOL, V42, P448, DOI 10.1111/jcpe.12401
   Fawzy-El-Sayed K, 2016, MED ORAL PATOL ORAL, V21, pE30, DOI 10.4317/medoral.20593
   Fujii H, 2015, BRAIN RES, V1613, P59, DOI 10.1016/j.brainres.2015.04.001
   Fujio M, 2017, J TISSUE ENG REGEN M, V11, P2116, DOI 10.1002/term.2109
   Gao GF, 2016, BIOTECHNOL LETT, V38, P203, DOI 10.1007/s10529-015-1975-1
   Geng YW, 2017, CELL BIOL INT, V41, P1391, DOI 10.1002/cbin.10835
   Gervois P, 2017, J DENT RES, V96, P654, DOI 10.1177/0022034517690491
   Giacoppo S, 2017, FASEB J, V31, P5592, DOI 10.1096/fj.201700524R
   Gomes ME, 2004, MACROMOL BIOSCI, V4, P737, DOI 10.1002/mabi.200400094
   Gronthos S, 2000, P NATL ACAD SCI USA, V97, P13625, DOI 10.1073/pnas.240309797
   Guan XF, 2017, BIOTECHNOL J, V12, DOI 10.1002/biot.201600394
   Gunawardena TNA, 2019, PLOS ONE, V14, DOI 10.1371/journal.pone.0216003
   György B, 2011, CELL MOL LIFE SCI, V68, P2667, DOI 10.1007/s00018-011-0689-3
   Hakki SS, 2015, J PERIODONTOL, V86, P283, DOI 10.1902/jop.2014.140257
   de Cara SPHM, 2019, HELIYON, V5, DOI 10.1016/j.heliyon.2019.e01560
   Hayashi Y, 2015, STEM CELL RES THER, V6, DOI 10.1186/s13287-015-0088-z
   He M, 2013, TISSUE ENG PART B-RE, V19, P194, DOI [10.1089/ten.TEB.2012.0340, 10.1089/ten.teb.2012.0340]
   Hensley K, 2000, FREE RADICAL BIO MED, V28, P1456, DOI 10.1016/S0891-5849(00)00252-5
   Hilkens P, 2014, STEM CELL RES, V12, P778, DOI 10.1016/j.scr.2014.03.008
   Hirata M, 2016, STEM CELL TRANSL MED, V5, P1416, DOI 10.5966/sctm.2015-0353
   Hsiao STF, 2012, STEM CELLS DEV, V21, P2189, DOI 10.1089/scd.2011.0674
   Huang CC, 2016, BIOMATERIALS, V111, P103, DOI 10.1016/j.biomaterials.2016.09.029
   Huang GTJ, 2009, J DENT RES, V88, P792, DOI 10.1177/0022034509340867
   Huang GTJ, 2008, J ENDODONT, V34, P645, DOI 10.1016/j.joen.2008.03.001
   Huang GTJ, 2010, TISSUE ENG PT A, V16, P605, DOI 10.1089/ten.TEA.2009.0518
   Ikeda E, 2008, DIFFERENTIATION, V76, P495, DOI 10.1111/j.1432-0436.2007.00245.x
   Inoue T, 2013, TISSUE ENG PT A, V19, P24, DOI [10.1089/ten.tea.2011.0385, 10.1089/ten.TEA.2011.0385]
   Iohara K, 2008, STEM CELLS, V26, P2408, DOI 10.1634/stemcells.2008-0393
   Isaka J, 2001, J PERIODONTOL, V72, P314, DOI 10.1902/jop.2001.72.3.314
   Ishikawa J, 2016, BONE, V83, P210, DOI 10.1016/j.bone.2015.11.012
   Ishizaka R, 2013, BIOMATERIALS, V34, P1888, DOI 10.1016/j.biomaterials.2012.10.045
   Isobe Y, 2016, INT J ORAL MAX SURG, V45, P124, DOI 10.1016/j.ijom.2015.06.022
   Izumoto-Akita T, 2015, BMJ OPEN DIAB RES CA, V3, DOI 10.1136/bmjdrc-2015-000128
   Jarmalaviciute A, 2015, CYTOTHERAPY, V17, P932, DOI 10.1016/j.jcyt.2014.07.013
   Jin SH, 2015, J PERIODONTAL RES, V50, P461, DOI 10.1111/jre.12228
   Jo YY, 2007, TISSUE ENG, V13, P767, DOI 10.1089/ten.2006.0192
   Jones EA, 2004, ARTHRITIS RHEUM-US, V50, P817, DOI 10.1002/art.20203
   Joo KH, 2018, J ENDODONT, V44, P87, DOI 10.1016/j.joen.2017.08.018
   Kanafi M, 2014, J CELL PHYSIOL, V229, P1369, DOI 10.1002/jcp.24570
   Kano F, 2017, STEM CELLS, V35, P641, DOI 10.1002/stem.2534
   Katagiri W, 2013, INT J ORAL MAX IMPL, V28, P1009, DOI 10.11607/jomi.3036
   Kawamura R, 2016, STEM CELL RES THER, V7, DOI 10.1186/s13287-016-0334-z
   Kémoun P, 2007, CELL TISSUE RES, V329, P283, DOI 10.1007/s00441-007-0397-3
   Kerativitayanan P, 2017, ACS BIOMATER SCI ENG, V3, P590, DOI 10.1021/acsbiomaterials.7b00029
   Kim HO, 2013, TISSUE ENG REGEN MED, V10, P93, DOI 10.1007/s13770-013-0010-7
   Kim K, 2016, ARCH ORAL BIOL, V71, P65, DOI 10.1016/j.archoralbio.2016.07.003
   Kim WS, 2008, J DERMATOL SCI, V49, P133, DOI 10.1016/j.jdermsci.2007.08.004
   Kou XX, 2018, SCI TRANSL MED, V10, DOI 10.1126/scitranslmed.aai8524
   Kumar A, 2018, BIOCHIMIE, V155, P129, DOI 10.1016/j.biochi.2018.10.014
   Kumar A, 2017, SCI REP-UK, V7, DOI 10.1038/s41598-017-14358-0
   Kumar A, 2017, MOL NEUROBIOL, V54, P4672, DOI 10.1007/s12035-016-0011-3
   Lee Y, 2012, HUM MOL GENET, V21, pR125, DOI 10.1093/hmg/dds317
   Leucht P, 2008, DEVELOPMENT, V135, P2845, DOI 10.1242/dev.023788
   Li M, 2014, INT J MOL SCI, V15, P19226, DOI 10.3390/ijms151019226
   Li Y, 2017, STEM CELL RES THER, V8, DOI 10.1186/s13287-017-0648-5
   Liu CC, 2017, FRONT PHYSIOL, V8, DOI 10.3389/fphys.2017.00439
   Liu JJ, 2015, STEM CELLS, V33, P627, DOI 10.1002/stem.1909
   Luo P, 2019, STEM CELL RES THER, V10, DOI 10.1186/s13287-019-1341-7
   Ma DD, 2009, J ENDODONT, V35, P1546, DOI 10.1016/j.joen.2009.07.016
   Madrigal M, 2014, J TRANSL MED, V12, DOI 10.1186/s12967-014-0260-8
   Maguire Greg, 2013, Commun Integr Biol, V6, pe26631, DOI 10.4161/cib.26631
   Makino E, 2019, J DIABETES INVEST, V10, P1199, DOI 10.1111/jdi.13045
   Malekfar A, 2016, J ENDODONT, V42, P76, DOI 10.1016/j.joen.2015.10.001
   Mallick S, 2015, IOSR J PHARM BIOL SC, V10
   Mao Q, 2019, TISSUE ENG PT A, V25, P887, DOI [10.1089/ten.tea.2018.0176, 10.1089/ten.TEA.2018.0176]
   Marrelli M, 2013, INT J BIOL SCI, V9, P1070, DOI 10.7150/ijbs.6662
   Mathivanan S, 2010, J PROTEOMICS, V73, P1907, DOI 10.1016/j.jprot.2010.06.006
   Matsubara K, 2015, J NEUROSCI, V35, P2452, DOI 10.1523/JNEUROSCI.4088-14.2015
   Matsushita Y, 2017, J TISSUE ENG REGEN M, V11, P1888, DOI 10.1002/term.2086
   MCCULLOCH CAG, 1991, J PERIODONTAL RES, V26, P144, DOI 10.1111/j.1600-0765.1991.tb01638.x
   Mead B, 2014, PLOS ONE, V9, DOI 10.1371/journal.pone.0109305
   Mekhemar MK, 2018, CELL IMMUNOL, V326, P60, DOI 10.1016/j.cellimm.2017.01.007
   Menicanin D, 2014, STEM CELLS DEV, V23, P1001, DOI 10.1089/scd.2013.0490
   Mita T, 2015, BEHAV BRAIN RES, V293, P189, DOI 10.1016/j.bbr.2015.07.043
   Miura M, 2003, P NATL ACAD SCI USA, V100, P5807, DOI 10.1073/pnas.0937635100
   Mizuno N, 2008, J PERIODONTOL, V79, P2361, DOI [10.1902/jop.2008.070577, 10.1902/jop.2008.070577 ]
   Modo M, 2002, BRAIN RES, V958, P70, DOI 10.1016/S0006-8993(02)03463-7
   Morsczeck C, 2005, MATRIX BIOL, V24, P155, DOI 10.1016/j.matbio.2004.12.004
   Morsczeck C, 2008, CLIN ORAL INVEST, V12, P113, DOI 10.1007/s00784-007-0170-8
   Murakami M, 2015, CELL TRANSPLANT, V24, P1753, DOI 10.3727/096368914X683502
   Nagata M, 2017, TISSUE ENG PT A, V23, P367, DOI [10.1089/ten.TEA.2016.0274, 10.1089/ten.tea.2016.0274]
   Nakamura S, 2009, J ENDODONT, V35, P1536, DOI 10.1016/j.joen.2009.07.024
   Nakamura Y, 2015, FEBS LETT, V589, P1257, DOI 10.1016/j.febslet.2015.03.031
   Nakashima M, 2014, J ENDODONT, V40, pS26, DOI 10.1016/j.joen.2014.01.020
   Nakayama H, 2017, ORAL DIS, V23, P620, DOI 10.1111/odi.12619
   Narbute K, 2019, STEM CELL TRANSL MED, V8, P490, DOI 10.1002/sctm.18-0162
   Ohshima M, 2008, J PERIODONTOL, V79, P912, DOI 10.1902/jop.2008.070553 
   Osugi M, 2012, TISSUE ENG PT A, V18, P1479, DOI [10.1089/ten.tea.2011.0325, 10.1089/ten.TEA.2011.0325]
   Paduano F, 2017, J BIOMAT SCI-POLYM E, V28, P730, DOI 10.1080/09205063.2017.1301770
   Palmer R M, 1995, Oral Dis, V1, P230
   Pant S, 2012, BIOCHEM PHARMACOL, V83, P1484, DOI 10.1016/j.bcp.2011.12.037
   Park CH, 2010, BIOMATERIALS, V31, P5945, DOI 10.1016/j.biomaterials.2010.04.027
   Park JC, 2012, ORAL DIS, V18, P537, DOI 10.1111/j.1601-0825.2012.01906.x
   Paschalidis T, 2014, DENT MATER, V30, pE405, DOI 10.1016/j.dental.2014.08.377
   Pawitan JA, 2014, BIOMED RES INT, V2014, DOI 10.1155/2014/965849
   Phelps J, 2018, STEM CELLS INT, V2018, DOI 10.1155/2018/9415367
   Pilia M, 2013, BIOMED RES INT, V2013, DOI 10.1155/2013/458253
   Pina S, 2015, ADV MATER, V27, P1143, DOI 10.1002/adma.201403354
   Pires AO, 2016, STEM CELLS DEV, V25, P1073, DOI 10.1089/scd.2016.0048
   Pizzicannella J, 2019, FRONT PHYSIOL, V10, DOI 10.3389/fphys.2019.00512
   Qu HW, 2019, RSC ADV, V9, P26252, DOI 10.1039/c9ra05214c
   Rajan TS, 2017, INT J IMMUNOPATH PH, V30, P383, DOI 10.1177/0394632017740976
   Rajan TS, 2017, INT J IMMUNOPATH PH, V30, P238, DOI 10.1177/0394632017722332
   Rajan TS, 2017, J CELL BIOCHEM, V118, P819, DOI 10.1002/jcb.25757
   Rajan TS, 2016, SCI REP-UK, V6, DOI 10.1038/srep38743
   Rajput IR, 2014, J CELL BIOCHEM, V115, P189, DOI 10.1002/jcb.24650
   Ranganath SH, 2012, CELL STEM CELL, V10, P244, DOI 10.1016/j.stem.2012.02.005
   Rao F, 2019, STEM CELLS INT, V2019, DOI 10.1155/2019/2546367
   Raposo G, 2013, J CELL BIOL, V200, P373, DOI 10.1083/jcb.201211138
   Ratajczak J, 2006, LEUKEMIA, V20, P847, DOI 10.1038/sj.leu.2404132
   Ratajczak J, 2016, STEM CELLS INT, V2016, DOI 10.1155/2016/9762871
   Rezwan K, 2006, BIOMATERIALS, V27, P3413, DOI 10.1016/j.biomaterials.2006.01.039
   Roseti L, 2017, MAT SCI ENG C-MATER, V78, P1246, DOI 10.1016/j.msec.2017.05.017
   Rubio D, 2008, PLOS ONE, V3, DOI 10.1371/journal.pone.0001398
   Sakai A, 2006, J PERIODONTOL, V77, P856, DOI 10.1902/jop.2006.050340
   Sakai K, 2012, J CLIN INVEST, V122, P80, DOI 10.1172/JCI59251
   Scarritt ME, 2015, FRONT BIOENG BIOTECH, V3, DOI 10.3389/fbioe.2015.00043
   Sedgley Christine M, 2012, Dent Clin North Am, V56, P549, DOI 10.1016/j.cden.2012.05.004
   Seo BM, 2004, LANCET, V364, P149, DOI 10.1016/S0140-6736(04)16627-0
   Shah RH, 2016, Journal of Dental Research and Scientific Development, V3, P31, DOI [10.4103/2348-3407.174966, 10.4103/2348-3407.174966, DOI 10.4103/2348-3407.174966]
   Shi Q, 2017, FRONT PHYSIOL, V8, DOI 10.3389/fphys.2017.00904
   Shimojima C, 2016, J IMMUNOL, V196, P4164, DOI 10.4049/jimmunol.1501457
   Sies H, 2017, ANNU REV BIOCHEM, V86, P715, DOI 10.1146/annurev-biochem-061516-045037
   Skog J, 2008, NAT CELL BIOL, V10, P1470, DOI 10.1038/ncb1800
   Song M, 2017, CELL TRANSPLANT, V26, P1001, DOI 10.3727/096368916X694391
   Song M, 2015, J NEUROSCI RES, V93, P973, DOI 10.1002/jnr.23569
   Sonoyama W, 2006, PLOS ONE, V1, DOI 10.1371/journal.pone.0000079
   Stanko P, 2018, STEM CELLS INT, V2018, DOI 10.1155/2018/8973613
   Stoltz JF, 2015, STEM CELLS INT, V2015, DOI 10.1155/2015/734731
   Sugimura-Wakayama Y, 2015, STEM CELLS DEV, V24, P2687, DOI 10.1089/scd.2015.0104
   Tachida Y., 2015, J PROTEOM BIOINFORM, V8, P266, DOI [10. 4172/jpb. 1000379, DOI 10.4172/JPB.1000379]
   Tatullo M, 2012, EUR REV MED PHARMACO, V16, P1218
   Tatullo M, 2017, FRONT CELL DEV BIOL, V5, DOI 10.3389/fcell.2017.00103
   Taylor DA, 2017, CURR STEM CELL REP, V3, P35, DOI 10.1007/s40778-017-0075-7
   Tkach M, 2016, CELL, V164, P1226, DOI 10.1016/j.cell.2016.01.043
   Tomasoni S, 2013, STEM CELLS DEV, V22, DOI 10.1089/scd.2012.0266
   Tran-Hung L, 2008, ARCH ORAL BIOL, V53, P9, DOI 10.1016/j.archoralbio.2007.07.001
   Tsumanuma Y, 2011, BIOMATERIALS, V32, P5819, DOI 10.1016/j.biomaterials.2011.04.071
   Tsuruta T, 2018, PLOS ONE, V13, DOI 10.1371/journal.pone.0208938
   Valadi H, 2007, NAT CELL BIOL, V9, P654, DOI 10.1038/ncb1596
   Vishnubhatla I., 2014, Journal of Circulating Biomarkers, V3, P1, DOI 10.5772/58597
   Vizoso FJ, 2017, INT J MOL SCI, V18, DOI 10.3390/ijms18091852
   Wakayama H, 2015, CYTOTHERAPY, V17, P1119, DOI 10.1016/j.jcyt.2015.04.009
   Wang JM, 2019, BRAIN SCI, V9, DOI 10.3390/brainsci9070165
   Wang X, 2012, ARCH ORAL BIOL, V57, P1231, DOI 10.1016/j.archoralbio.2012.02.014
   Wollert KC, 2010, NAT REV CARDIOL, V7, P204, DOI 10.1038/nrcardio.2010.1
   Xu X, 2013, J DENT RES, V92, P825, DOI 10.1177/0022034513497961
   Yamada Y, 2019, INT J MOL SCI, V20, DOI 10.3390/ijms20051132
   Yamagata M, 2013, STROKE, V44, P551, DOI 10.1161/STROKEAHA.112.676759
   Yamaguchi S, 2015, SCI REP-UK, V5, DOI 10.1038/srep16295
   Yamamoto T, 2016, CELL TRANSPLANT, V25, P183, DOI 10.3727/096368915X688074
   Yan X, 2010, STEM CELLS DEV, V19, P469, DOI 10.1089/scd.2009.0314
   Yazid F., 2018, P 2 INT C FUT ASEAN, P605, DOI [10.1007/978-981-10-8471-3_60, DOI 10.1007/978-981-10-8471-3_60]
   Yu S, 2016, STEM CELLS DEV, V25, P499, DOI 10.1089/scd.2015.0298
   Zhang F, 2017, STEM CELLS INT, V2017, DOI 10.1155/2017/1349481
   Zhang JL, 2017, NEUROCHEM RES, V42, P1015, DOI 10.1007/s11064-016-2134-3
   Zhang QZ, 2012, J DENT RES, V91, P1011, DOI 10.1177/0022034512461016
   Zhang Y, 2019, J DENT RES, V98, P225, DOI 10.1177/0022034518804531
NR 211
TC 105
Z9 112
U1 0
U2 20
PU HINDAWI LTD
PI LONDON
PA ADAM HOUSE, 3RD FLR, 1 FITZROY SQ, LONDON, W1T 5HF, ENGLAND
SN 1687-966X
EI 1687-9678
J9 STEM CELLS INT
JI Stem Cells Int.
PD JAN 31
PY 2020
VL 2020
AR 7593402
DI 10.1155/2020/7593402
PG 29
WC Cell & Tissue Engineering
WE Science Citation Index Expanded (SCI-EXPANDED)
SC Cell Biology
GA KM8HF
UT WOS:000514381200002
PM 32089709
OA Green Submitted, gold
DA 2026-02-11
ER

PT J
AU Murphy, DE
   de Jong, OG
   Brouwer, M
   Wood, MJ
   Lavieu, G
   Schiffelers, RM
   Vader, P
AF Murphy, Daniel E.
   de Jong, Olivier G.
   Brouwer, Maarten
   Wood, Matthew J.
   Lavieu, Gregory
   Schiffelers, Raymond M.
   Vader, Pieter
TI Extracellular vesicle-based therapeutics: natural versus engineered
   targeting and trafficking
SO EXPERIMENTAL AND MOLECULAR MEDICINE
LA English
DT Review
ID MEDIATED ENDOCYTOSIS; DELIVERY VEHICLES; DENDRITIC CELLS; CELLULAR
   UPTAKE; EXOSOME UPTAKE; MEMBRANE; RNA; RECOGNITION; MECHANISM; THERAPY
AB Extracellular vesicles (EVs) are increasingly being recognized as mediators of intercellular signaling via the delivery of effector molecules. Interestingly, certain types of EVs are also capable of inducing therapeutic responses. For these reasons, the therapeutic potential of EVs is a topic of intense research, both in the context of drug delivery and regenerative medicine. However, to fully utilize EVs for therapeutic purposes, an improved understanding of the mechanisms by which they function would be highly advantageous. Here, the current state of knowledge regarding the cellular uptake and trafficking of EVs is reviewed, along with a consideration of how these pathways potentially influence the functions of therapeutic EVs. Furthermore, the natural cell-targeting abilities, biodistribution profiles, and pharmacokinetics of exogenously administered EVs, along with the components responsible for these features are discussed. An overview of the potential clinical applications and preclinical examples of their successful use is also provided. Finally, examples of EV modifications that have successfully been employed to improve their therapeutic characteristics receive a particular focus. We suggest that, in addition to investigation of EV cell targeting and routes of uptake, future research into the routes of intracellular trafficking in recipient cells is required to optimally utilize EVs for therapeutic purposes.
C1 [Murphy, Daniel E.; de Jong, Olivier G.; Brouwer, Maarten; Schiffelers, Raymond M.; Vader, Pieter] UMC Utrecht, Lab Clin Chem & Haematol, Utrecht, Netherlands.
   [de Jong, Olivier G.; Wood, Matthew J.] Univ Oxford, Dept Physiol Anat & Genet, Oxford, England.
   [Lavieu, Gregory] PSL Res Univ, INSERM Paris U932, Inst Curie, Paris, France.
   [Vader, Pieter] UMC Utrecht, Dept Expt Cardiol, Utrecht, Netherlands.
C3 Utrecht University; Utrecht University Medical Center; University of
   Oxford; Institut National de la Sante et de la Recherche Medicale
   (Inserm); UNICANCER; Universite PSL; Institut Curie; Utrecht University;
   Utrecht University Medical Center
RP Schiffelers, RM; Vader, P (corresponding author), UMC Utrecht, Lab Clin Chem & Haematol, Utrecht, Netherlands.; Vader, P (corresponding author), UMC Utrecht, Dept Expt Cardiol, Utrecht, Netherlands.
EM r.schiffelers@umcutrecht.nl; pvader@umcutrecht.nl
RI de Jong, Olivier Gerrit/ABN-6240-2022; Schiffelers, Raymond/E-8786-2011;
   Wood, Matthew/HDN-1469-2022; Vader, Pieter/ABE-7711-2020
OI de Jong, Olivier Gerrit/0000-0002-5952-9617; Lavieu,
   Gregory/0000-0001-8653-8650; lavieu, gregory/0000-0001-9852-4977; Wood,
   Matthew/0000-0002-5436-6011; Vader, Pieter/0000-0002-7059-8920; Murphy,
   Daniel/0000-0001-5548-0492
FU European Union's Horizon 2020 Research and Innovation Programme
   [721058]; Research Grant from the Biotechnology and Biological Sciences
   Research Council [BB/M024393/1]; VENI Fellowship from The Netherlands
   Organisation for Scientific Research (NWO) [13667]; Fondation ARC
   [PJA20171206453]; Canceropole Ile-de-France (Emergence 2018); French
   National Research Agency [ANR-10-IDEX-0001-02 PSL, ANR-11-LABX-0043,
   ANR-18-CE15-0008]; BBSRC [BB/M024393/1] Funding Source: UKRI;
   Biotechnology and Biological Sciences Research Council [BB/M024393/1]
   Funding Source: researchfish; H2020 - Industrial Leadership [721058]
   Funding Source: H2020 - Industrial Leadership; Agence Nationale de la
   Recherche (ANR) [ANR-11-LABX-0043, ANR-18-CE15-0008] Funding Source:
   Agence Nationale de la Recherche (ANR)
FX The work of D.E.M. and R.M.S. is supported by the European Union's
   Horizon 2020 Research and Innovation Programme under grant agreement No.
   721058. O.G.d.J. is supported by a Research Grant from the Biotechnology
   and Biological Sciences Research Council (BB/M024393/1). P.V. is
   supported by a VENI Fellowship (#13667) from The Netherlands
   Organisation for Scientific Research (NWO). The work of G.L. is
   supported by Fondation ARC (PJA20171206453), Canceropole Ile-de-France
   (Emergence 2018) and French National Research Agency
   (ANR-10-IDEX-0001-02 PSL, ANR-11-LABX-0043 and ANR-18-CE15-0008).
CR Adamiak M, 2018, MOL THER, V26, P1635, DOI 10.1016/j.ymthe.2018.04.024
   Al-Nedawi K, 2008, NAT CELL BIOL, V10, P619, DOI 10.1038/ncb1725
   Alvarez-Erviti L, 2011, NAT BIOTECHNOL, V29, P341, DOI 10.1038/nbt.1807
   Antes TJ, 2018, J NANOBIOTECHNOL, V16, DOI 10.1186/s12951-018-0388-4
   Berenguer J, 2018, J EXTRACELL VESICLES, V7, DOI 10.1080/20013078.2018.1446660
   Boilard E, 2018, J LIPID RES, V59, P2037, DOI 10.1194/jlr.R084640
   BROWN MS, 1974, P NATL ACAD SCI USA, V71, P788, DOI 10.1073/pnas.71.3.788
   Charoenviriyakul C, 2017, EUR J PHARM SCI, V96, P316, DOI 10.1016/j.ejps.2016.10.009
   Charoenyiriyakul C, 2018, MOL PHARMACEUT, V15, P1073, DOI 10.1021/acs.molpharmaceut.7b00950
   Colombo M, 2013, J CELL SCI, V126, P5553, DOI 10.1242/jcs.128868
   Conner SD, 2003, NATURE, V422, P37, DOI 10.1038/nature01451
   Cronin J, 2005, CURR GENE THER, V5, P387, DOI 10.2174/1566523054546224
   del Conde I, 2005, BLOOD, V106, P1604, DOI 10.1182/blood-2004-03-1095
   Delenclos M, 2017, FRONT NEUROSCI-SWITZ, V11, DOI 10.3389/fnins.2017.00172
   Dominkus PP, 2018, BBA-BIOMEMBRANES, V1860, P1350, DOI 10.1016/j.bbamem.2018.03.013
   Dowdy SF, 2017, NAT BIOTECHNOL, V35, P222, DOI 10.1038/nbt.3802
   Driedonks TAP, 2018, CELL MOL LIFE SCI, V75, P3857, DOI 10.1007/s00018-018-2842-8
   EL Andaloussi S, 2013, NAT REV DRUG DISCOV, V12, P348, DOI 10.1038/nrd3978
   Feng D, 2010, TRAFFIC, V11, P675, DOI 10.1111/j.1600-0854.2010.01041.x
   Fitzner D, 2011, J CELL SCI, V124, P447, DOI 10.1242/jcs.074088
   Flannagan RS, 2014, MOL BIOL CELL, V25, P1511, DOI 10.1091/mbc.E13-04-0212
   Friedman JR, 2013, MOL BIOL CELL, V24, P1030, DOI 10.1091/mbc.E12-10-0733
   Gangadaran P, 2017, ONCOTARGET, V8, P109894, DOI 10.18632/oncotarget.22493
   Gao XJ, 2018, SCI TRANSL MED, V10, DOI 10.1126/scitranslmed.aat0195
   Goñi FM, 2009, BBA-BIOMEMBRANES, V1788, P169, DOI 10.1016/j.bbamem.2008.09.002
   Guescini M, 2010, J NEURAL TRANSM, V117, P1, DOI 10.1007/s00702-009-0288-8
   Ha D, 2016, ACTA PHARM SIN B, V6, P287, DOI 10.1016/j.apsb.2016.02.001
   Haraszti RA, 2016, J EXTRACELL VESICLES, V5, DOI 10.3402/jev.v5.32570
   Hein CD, 2008, PHARM RES-DORDR, V25, P2216, DOI 10.1007/s11095-008-9616-1
   Heusermann W, 2016, J CELL BIOL, V213, P173, DOI 10.1083/jcb.201506084
   Hoshino A, 2015, NATURE, V527, P329, DOI 10.1038/nature15756
   Hurley JH, 2008, CURR OPIN CELL BIOL, V20, P4, DOI 10.1016/j.ceb.2007.12.002
   Hurley JH, 2010, NAT REV MOL CELL BIO, V11, P556, DOI 10.1038/nrm2937
   Hurwitz SN, 2016, J EXTRACELL VESICLES, V5, DOI 10.3402/jev.v5.31295
   Izquierdo-Useros N, 2009, BLOOD, V113, P2732, DOI 10.1182/blood-2008-05-158642
   Jia G, 2018, BIOMATERIALS, V178, P302, DOI 10.1016/j.biomaterials.2018.06.029
   Kamerkar S, 2017, NATURE, V546, P498, DOI 10.1038/nature22341
   Kim H, 2018, BIOCHEM BIOPH RES CO, V499, P803, DOI 10.1016/j.bbrc.2018.03.227
   Kooijmans SAA, 2016, J CONTROL RELEASE, V224, P77, DOI 10.1016/j.jconrel.2016.01.009
   Kooijmans SAA, 2018, NANOSCALE, V10, P2413, DOI 10.1039/c7nr06966a
   Kooijmans SAA, 2017, NAT BIOMED ENG, V1, P634, DOI 10.1038/s41551-017-0119-4
   Kooijmans SAA, 2016, PHARMACOL RES, V111, P487, DOI 10.1016/j.phrs.2016.07.006
   Kooijmans SAA, 2016, J EXTRACELL VESICLES, V5, DOI 10.3402/jev.v5.31053
   Kooijmans SAA, 2013, J CONTROL RELEASE, V172, P229, DOI 10.1016/j.jconrel.2013.08.014
   Lai RC, 2010, STEM CELL RES, V4, P214, DOI 10.1016/j.scr.2009.12.003
   Lapchak PA, 2018, EXP NEUROL, V307, P109, DOI 10.1016/j.expneurol.2018.06.007
   Laulagnier K, 2018, CELL MOL LIFE SCI, V75, P757, DOI 10.1007/s00018-017-2664-0
   Lauwers E, 2018, MOL CELL, V71, P689, DOI 10.1016/j.molcel.2018.07.016
   Llorente A, 2013, BBA-MOL CELL BIOL L, V1831, P1302, DOI 10.1016/j.bbalip.2013.04.011
   Longatti A, 2018, NANOSCALE, V10, P14230, DOI 10.1039/c8nr03970d
   Lötvall J, 2014, J EXTRACELL VESICLES, V3, DOI 10.3402/jev.v3.26913
   Lou GH, 2017, EXP MOL MED, V49, DOI 10.1038/emm.2017.63
   Mack M, 2000, NAT MED, V6, P769, DOI 10.1038/77498
   Matsumoto A, 2017, J PHARM SCI-US, V106, P168, DOI 10.1016/j.xphs.2016.07.022
   Menck K, 2017, J EXTRACELL VESICLES, V6, DOI 10.1080/20013078.2017.1378056
   Mendt M, 2018, JCI INSIGHT, V3, DOI 10.1172/jci.insight.99263
   Meyer C, 2017, INT J NANOMED, V12, P3153, DOI 10.2147/IJN.S133430
   Montecalvo A, 2012, BLOOD, V119, P756, DOI 10.1182/blood-2011-02-338004
   Mulcahy LA, 2014, J EXTRACELL VESICLES, V3, DOI 10.3402/jev.v3.24641
   Muralidharan-Chari V, 2009, CURR BIOL, V19, P1875, DOI 10.1016/j.cub.2009.09.059
   Nabhan JF, 2012, P NATL ACAD SCI USA, V109, P4146, DOI 10.1073/pnas.1200448109
   Nakase I, 2017, CHEM COMMUN, V53, P317, DOI 10.1039/c6cc06719k
   Nakase I., 2017, SCI REP, V7, P1
   Nakase I, 2015, SCI REP-UK, V5, DOI 10.1038/srep10300
   Nanbo A, 2013, J VIROL, V87, P10334, DOI 10.1128/JVI.01310-13
   Nolte-'t Hoen ENM, 2012, NUCLEIC ACIDS RES, V40, P9272, DOI 10.1093/nar/gks658
   Ong SG, 2015, CIRC RES, V117, P7, DOI 10.1161/CIRCRESAHA.115.306593
   Osawa S, 2017, BIOCHEM BIOPH RES CO, V488, P232, DOI 10.1016/j.bbrc.2017.05.049
   Parolini I, 2009, J BIOL CHEM, V284, P34211, DOI 10.1074/jbc.M109.041152
   Pi FM, 2018, NAT NANOTECHNOL, V13, P82, DOI 10.1038/s41565-017-0012-z
   Qi HZ, 2016, ACS NANO, V10, P3323, DOI 10.1021/acsnano.5b06939
   Rana S, 2012, INT J BIOCHEM CELL B, V44, P1574, DOI 10.1016/j.biocel.2012.06.018
   Roberts-Dalton HD, 2017, NANOSCALE, V9, P13693, DOI 10.1039/c7nr04128d
   Shigemoto-Kuroda T, 2017, STEM CELL REP, V8, P1214, DOI 10.1016/j.stemcr.2017.04.008
   Shimoda A, 2017, BIOCHEM BIOPH RES CO, V491, P701, DOI 10.1016/j.bbrc.2017.07.126
   Skog J, 2008, NAT CELL BIOL, V10, P1470, DOI 10.1038/ncb1800
   Springer AD, 2018, NUCLEIC ACID THER, V28, P109, DOI 10.1089/nat.2018.0736
   Suk JS, 2016, ADV DRUG DELIVER REV, V99, P28, DOI 10.1016/j.addr.2015.09.012
   Svensson KJ, 2013, J BIOL CHEM, V288, P17713, DOI 10.1074/jbc.M112.445403
   Tamura R, 2017, ACTA BIOMATER, V57, P274, DOI 10.1016/j.actbio.2017.05.013
   Tian T, 2018, BIOMATERIALS, V150, P137, DOI 10.1016/j.biomaterials.2017.10.012
   Tian T, 2014, J BIOL CHEM, V289, P22258, DOI 10.1074/jbc.M114.588046
   Tian TA, 2010, J CELL BIOCHEM, V111, P488, DOI 10.1002/jcb.22733
   Trajkovic K, 2008, SCIENCE, V319, P1244, DOI 10.1126/science.1153124
   Valadi H, 2007, NAT CELL BIOL, V9, P654, DOI 10.1038/ncb1596
   van der Meel R, 2014, J CONTROL RELEASE, V195, P72, DOI 10.1016/j.jconrel.2014.07.049
   van der Pol E, 2012, PHARMACOL REV, V64, P676, DOI 10.1124/pr.112.005983
   van Niel G, 2018, NAT REV MOL CELL BIO, V19, P213, DOI 10.1038/nrm.2017.125
   Verdera HC, 2017, J CONTROL RELEASE, V266, P100, DOI 10.1016/j.jconrel.2017.09.019
   Wang J, 2017, NANOSCALE, V9, P15598, DOI 10.1039/c7nr04425a
   Wang JH, 2018, MOL CANCER THER, V17, P1133, DOI 10.1158/1535-7163.MCT-17-0827
   Wang YY, 2017, THERANOSTICS, V7, P1360, DOI 10.7150/thno.16532
   Wiklander OPB, 2015, J EXTRACELL VESICLES, V4, DOI 10.3402/jev.v4.26316
   Williams C, 2014, CELL RES, V24, P766, DOI 10.1038/cr.2014.44
   Ye ZL, 2018, ACS APPL MATER INTER, V10, P12341, DOI 10.1021/acsami.7b18135
   Yuyama K, 2012, J BIOL CHEM, V287, P10977, DOI 10.1074/jbc.M111.324616
   Zhang HY, 2018, NAT CELL BIOL, V20, P332, DOI 10.1038/s41556-018-0040-4
   Zhang L, 2015, NATURE, V527, P100, DOI 10.1038/nature15376
   Zhang S, 2016, OSTEOARTHR CARTILAGE, V24, P2135, DOI 10.1016/j.joca.2016.06.022
   Zomer A, 2015, CELL, V161, P1046, DOI 10.1016/j.cell.2015.04.042
NR 100
TC 578
Z9 635
U1 5
U2 138
PU NATURE PUBLISHING GROUP
PI NEW YORK
PA 75 VARICK ST, 9TH FLR, NEW YORK, NY 10013-1917 USA
SN 1226-3613
EI 2092-6413
J9 EXP MOL MED
JI Exp. Mol. Med.
PD MAR 15
PY 2019
VL 51
AR 32
DI 10.1038/s12276-019-0223-5
PG 12
WC Biochemistry & Molecular Biology; Medicine, Research & Experimental
WE Science Citation Index Expanded (SCI-EXPANDED)
SC Biochemistry & Molecular Biology; Research & Experimental Medicine
GA HS6RG
UT WOS:000463998400004
PM 30872574
OA Green Submitted, gold
DA 2026-02-11
ER

PT J
AU Arsentiev, KA
   Shtol, VS
   Konovalova, SP
   Tsareva, AD
   Ivanov, DA
   Musienko, PE
AF Arsentiev, K. A.
   Shtol, V. S.
   Konovalova, S. P.
   Tsareva, A. D.
   Ivanov, D. A.
   Musienko, P. E.
TI Cell Therapy and Biomaterials: Modern Approaches in the Treatment of
   Spinal Cord Injury
SO JOURNAL OF EVOLUTIONARY BIOCHEMISTRY AND PHYSIOLOGY
LA English
DT Article
DE spinal cord injury; cell therapy; stem cells; brain organoids;
   biomaterials; 3D bioprinting; smart biomaterials; regenerative medicine
ID MESENCHYMAL STEM-CELLS; HUMAN NEURAL STEM; OLFACTORY ENSHEATHING CELLS;
   BONE-MARROW; FUNCTIONAL RECOVERY; INTRATHECAL TRANSPLANTATION;
   EXTRACELLULAR VESICLES; HYDROGEL; REPAIR; SCAFFOLDS
AB Spinal cord injury (SCI) is a complex pathology with a multifaceted pathogenesis and, to date, no definitive treatment strategy. Among emerging therapeutic approaches, a combination strategy leveraging biomaterial-based scaffolds for the delivery of both cells and therapeutic agents to the injured spinal cord has shown significant promise. While standalone cell therapies often demonstrate limited efficacy, biomaterial scaffolds can protect transplanted cells from the hostile microenvironment of the injury site and provide a supportive matrix for cell adhesion and subsequent integration into the host neural tissue. Contemporary approaches in cell and organoid therapy, combined with smart biomaterials that can dynamically adapt their properties in response to specific stimuli, present unprecedented opportunities for SCI treatment. This review aims to provide a comprehensive overview of the recent advances in SCI therapies involving cell transplantation and biomaterial scaffolds, with a particular focus on their combinations. It highlights the strengths and limitations of different types of cell transplantation, including less conventional approaches, discusses brain organoid transplantation methods, and identifies the most frequently used scaffold types selected based on their mechanical properties and 3D architecture.
C1 [Arsentiev, K. A.; Shtol, V. S.; Konovalova, S. P.; Tsareva, A. D.; Ivanov, D. A.; Musienko, P. E.] Sirius Univ Sci & Technol, Sci Ctr Genet & Life Sci, Neurobiol Dept, Soci, Federal Territo, Russia.
   [Musienko, P. E.] St Petersburg State Univ, Inst Translat Biomed, St Petersburg, Russia.
   [Musienko, P. E.] Life Improvement Future Technol Ctr LIFT, Moscow, Russia.
C3 Saint Petersburg State University
RP Musienko, PE (corresponding author), Sirius Univ Sci & Technol, Sci Ctr Genet & Life Sci, Neurobiol Dept, Soci, Federal Territo, Russia.; Musienko, PE (corresponding author), St Petersburg State Univ, Inst Translat Biomed, St Petersburg, Russia.; Musienko, PE (corresponding author), Life Improvement Future Technol Ctr LIFT, Moscow, Russia.
EM musienko.pe@talantiuspeh.ru
RI Konovalova, Sophia/ABE-2934-2021; Shtol, Valeriia/PEV-7092-2025;
   Arsentiev, Kirill/MEO-1570-2025
OI Konovalova, Sophia/0000-0002-5393-3571; Shtol,
   Valeriia/0009-0005-9999-4176; Tsareva, Anastasiia/0009-0001-3171-815X;
   Arsentiev, Kirill/0009-0003-2474-838X
FU State program of the "Sirius" Federal Territory "Scientific and
   technological development of the 'Sirius' Federal Territory" [18-03]
FX This work was supported by the grant of the state program of the
   "Sirius" Federal Territory "Scientific and technological development of
   the 'Sirius' Federal Territory" (Agreement no. 18-03 date September 10,
   2024).
CR Aceves M, 2023, COMMUN BIOL, V6, DOI 10.1038/s42003-023-04893-0
   Agrawal L, 2021, MAT SCI ENG C-MATER, V131, DOI 10.1016/j.msec.2021.112502
   Ahuja CS, 2017, NAT REV DIS PRIMERS, V3, DOI 10.1038/nrdp.2017.18
   Al Abbar A, 2020, BIORESEARCH OPEN ACC, V9, P121, DOI 10.1089/biores.2019.0046
   Ando K, 2016, Spine (Phila Pa), V41, P1201, DOI 10
   Anjum A, 2020, INT J MOL SCI, V21, DOI 10.3390/ijms21207533
   Assinck P, 2020, STEM CELL REP, V15, P140, DOI 10.1016/j.stemcr.2020.05.017
   Attwood SW, 2019, J CLIN MED, V8, DOI 10.3390/jcm8030288
   Bailly A, 2022, PHARMACEUTICS, V14, DOI 10.3390/pharmaceutics14020317
   Baneshi N, 2021, J MATER RES TECHNOL, V15, P5526, DOI 10.1016/j.jmrt.2021.10.107
   Bell S, 2019, BIO-PROTOCOL, V9, DOI 10.21769/BioProtoc.3188
   Bellák T, 2020, SCI REP-UK, V10, DOI 10.1038/s41598-020-79846-2
   Bosch-Queralt M, 2023, NEUROBIOL DIS, V176, DOI 10.1016/j.nbd.2022.105952
   Boyd BJ, 2015, J DRUG TARGET, V23, P847, DOI 10.3109/1061186X.2015.1034280
   Brennan FH, 2022, NAT COMMUN, V13, DOI 10.1038/s41467-022-31797-0
   Cai JY, 2022, J NANOBIOTECHNOL, V20, DOI 10.1186/s12951-022-01669-2
   Cai MQ, 2023, FRONT NEUROSCI-SWITZ, V17, DOI 10.3389/fnins.2023.1211066
   Cao J, 2021, BIOMATER SCI-UK, V9, P4591, DOI 10.1039/d1bm00361e
   Cao SY, 2023, NPJ REGEN MED, V8, DOI 10.1038/s41536-023-00301-7
   Cao SZ, 2023, ADV NANOBIOMED RES, V3, DOI 10.1002/anbr.202200147
   Cartarozzi LP, 2022, MOL CELL NEUROSCI, V118, DOI 10.1016/j.mcn.2021.103694
   Chakraborty A, 2021, AAPS PHARMSCITECH, V22, DOI 10.1208/s12249-021-01975-2
   Chang J, 2023, CELL COMMUN SIGNAL, V21, DOI 10.1186/s12964-022-01036-6
   Chen CM, 2019, ADV FUNCT MATER, V29, DOI 10.1002/adfm.201806899
   Chen H, 2022, FRONT CELL DEV BIOL, V10, DOI 10.3389/fcell.2022.1029873
   Chen HJ, 2019, J NEURORESTORATOLOGY, V7, P70, DOI 10.26599/JNR.2019.9040008
   Chen KY, 2024, NPG ASIA MATER, V16, DOI 10.1038/s41427-023-00526-4
   Chen SY, 2019, J BIOMED MATER RES A, V107, P1273, DOI 10.1002/jbm.a.36637
   Chen WG, 2020, CELL TRANSPLANT, V29, DOI 10.1177/0963689720950637
   Chen Z, 2022, NPG ASIA MATER, V14, DOI 10.1038/s41427-022-00368-6
   Cheng HB, 2014, J TRANSL MED, V12, DOI 10.1186/s12967-014-0253-7
   Cheng TY, 2013, BIOMATERIALS, V34, P2005, DOI 10.1016/j.biomaterials.2012.11.043
   Cofano F, 2019, INT J MOL SCI, V20, DOI 10.3390/ijms20112698
   Costela-Ruiz VJ, 2022, INT J MOL SCI, V23, DOI 10.3390/ijms23116356
   Cuadros MA, 2022, FRONT CELL NEUROSCI, V16, DOI 10.3389/fncel.2022.816439
   Curtis E, 2018, CELL STEM CELL, V22, P941, DOI 10.1016/j.stem.2018.05.014
   Dai Y, 2023, ACS APPL NANO MATER, V6, P5980, DOI 10.1021/acsanm.3c00374
   Daviaud N, 2018, ENEURO, V5, DOI 10.1523/ENEURO.0219-18.2018
   de Araújo LT, 2022, CELLS-BASEL, V11, DOI 10.3390/cells11061019
   Deng WS, 2020, NEURAL REGEN RES, V15, P1686, DOI 10.4103/1673-5374.276340
   Eichmüller OL, 2022, NAT REV NEUROL, V18, P661, DOI 10.1038/s41582-022-00723-9
   El-kheir WA, 2014, CELL TRANSPLANT, V23, P729, DOI 10.3727/096368913X664540
   Fang YC, 2022, Chinese Journal of Mechanical Engineering Additive Manufacturing Frontiers, V1, P100011, DOI [10.1016/j.cjmeam.2022.100011, 10.1016/j.cjmeam.2022.100011, DOI 10.1016/J.CJMEAM.2022.100011]
   Farag MM, 2023, J MATER SCI, V58, P527, DOI 10.1007/s10853-022-08102-x
   Feng C, 2023, INT J MOL SCI, V24, DOI 10.3390/ijms24010816
   Fu HT, 2022, FRONT NEUROSCI-SWITZ, V16, DOI 10.3389/fnins.2022.800513
   Funnell JL, 2019, FRONT BIOENG BIOTECH, V7, DOI 10.3389/fbioe.2019.00179
   Gant KL, 2022, J NEUROTRAUM, V39, P285, DOI 10.1089/neu.2020.7590
   Gao C, 2023, CHEM ENG J, V451, DOI 10.1016/j.cej.2022.138788
   Gao LS, 2020, STEM CELLS INT, V2020, DOI 10.1155/2020/2853650
   García E, 2023, FRONT NEUROL, V14, DOI 10.3389/fneur.2023.1127878
   Gelain F, 2021, NPJ REGEN MED, V6, DOI 10.1038/s41536-020-00116-w
   Gilbert EAB, 2022, CELLS-BASEL, V11, DOI 10.3390/cells11050846
   Giovannelli L, 2023, BIOACT MATER, V29, P16, DOI 10.1016/j.bioactmat.2023.06.013
   Gong WQ, 2023, MATER TODAY BIO, V18, DOI 10.1016/j.mtbio.2022.100524
   Gu CL, 2017, NEUROSCI LETT, V636, P282, DOI 10.1016/j.neulet.2016.11.032
   Gu J, 2022, FRONT BIOENG BIOTECH, V10, DOI 10.3389/fbioe.2022.1001396
   Guest J, 2022, J PERS MED, V12, DOI 10.3390/jpm12071126
   Guo JS, 2009, NANOMED-NANOTECHNOL, V5, P345, DOI 10.1016/j.nano.2008.12.001
   Haas C, 2013, J NEUROTRAUM, V30, P1035, DOI 10.1089/neu.2013.2915
   Han DJ, 2015, CELL BIOCHEM BIOPHYS, V71, P1341, DOI 10.1007/s12013-014-0354-1
   Han XJ, 2022, BIOACT MATER, V17, P29, DOI 10.1016/j.bioactmat.2022.01.011
   Han YL, 2022, INT J MOL SCI, V23, DOI 10.3390/ijms23105788
   Hastings N, 2022, CELL TRANSPLANT, V31, DOI 10.1177/09636897221105499
   Haworth R, 2021, TOXICOL PATHOL, V49, P1308, DOI 10.1177/0192623320918241
   Hayashi K, 2011, J NEUROSURG-SPINE, V15, P582, DOI 10.3171/2011.7.SPINE10775
   He WH, 2022, J MATER CHEM B, V10, P5753, DOI 10.1039/d2tb00792d
   Hemati-Gourabi M, 2022, FRONT NEUROSCI-SWITZ, V16, DOI 10.3389/fnins.2022.955598
   Hoque J, 2019, MACROMOL BIOSCI, V19, DOI 10.1002/mabi.201800259
   Hu C, 2022, MedComm – Biomaterials and Applications, V1, DOI [10.1002/mba2.23, DOI 10.1002/MBA2.23]
   Huang HY, 2022, J NEURORESTORATOLOGY, V10, P13, DOI 10.26599/JNR.2022.9040007
   Huang LY, 2021, CELL TRANSPLANT, V30, DOI 10.1177/0963689721989266
   Huang P, 2021, STEM CELL REV REP, V17, P2223, DOI 10.1007/s12015-021-10220-z
   Hur JW, 2016, J SPINAL CORD MED, V39, P655, DOI 10.1179/2045772315Y.0000000048
   Hwang I, 2016, CELL TRANSPLANT, V25, P593, DOI 10.3727/096368915X689460
   Iida T, 2017, STEM CELLS, V35, P1316, DOI 10.1002/stem.2581
   Jeong HJ, 2021, NEUROCHEM INT, V144, DOI 10.1016/j.neuint.2021.104973
   Jgamadze D, 2023, CELL STEM CELL, V30, P137, DOI 10.1016/j.stem.2023.01.004
   Ji ZQ, 2020, EXP THER MED, V20, DOI 10.3892/etm.2020.9277
   Jiang FJ, 2022, EXP CELL RES, V416, DOI 10.1016/j.yexcr.2022.113140
   Jiang W, 2020, CELL PROLIFERAT, V53, DOI 10.1111/cpr.12712
   Jin C, 2023, BIOENG TRANSL MED, V8, DOI 10.1002/btm2.10448
   Jones I, 2021, CELL TRANSPLANT, V30, DOI 10.1177/0963689720988245
   Kajikawa K, 2020, MOL BRAIN, V13, DOI 10.1186/s13041-020-00662-w
   Kaplan B, 2020, BIOMATERIALS, V251, DOI 10.1016/j.biomaterials.2020.120062
   Kapusetti G, 2019, BIOMEDICAL ENGINEERING AND ITS APPLICATIONS IN HEALTHCARE, P171, DOI 10.1007/978-981-13-3705-5_8
   Kawai M, 2023, N AM SPINE SOC J, V13, DOI 10.1016/j.xnsj.2022.100184
   Khan FI, 2022, CELLS-BASEL, V11, DOI 10.3390/cells11213409
   Kim KD, 2021, J NEUROSURG-SPINE, V34, P808, DOI 10.3171/2020.8.SPINE191507
   Kim M, 2018, J TISSUE ENG REGEN M, V12, pE1034, DOI 10.1002/term.2425
   Kim Y, 2015, STEM CELL RES THER, V6, DOI 10.1186/s13287-015-0236-5
   Kitahara T, 2020, STEM CELL REP, V15, P467, DOI 10.1016/j.stemcr.2020.06.016
   Kobashi S, 2020, MOL THER, V28, P254, DOI 10.1016/j.ymthe.2019.09.004
   Koffler J, 2019, NAT MED, V25, P263, DOI 10.1038/s41591-018-0296-z
   Kong DS, 2021, STEM CELL RES THER, V12, DOI 10.1186/s13287-021-02217-9
   Kossow S, 2022, SMU Science and Technology Law Review, V25, P295, DOI [10.25172/smustlr.25.2.7, 10.25172/smustlr.25.2.7, DOI 10.25172/SMUSTLR.25.2.7]
   Lammertse DP, 2012, SPINAL CORD, V50, P661, DOI 10.1038/sc.2012.39
   Lee J, 2021, EXP MOL MED, V53, P1, DOI 10.1038/s12276-020-00553-z
   Levi AD, 2019, J NEUROTRAUM, V36, P891, DOI 10.1089/neu.2018.5843
   Li K, 2015, EXP NEUROL, V271, P479, DOI 10.1016/j.expneurol.2015.07.020
   Li L, 2015, EUR SPINE J, V24, P919, DOI 10.1007/s00586-014-3416-6
   Li LM, 2019, ACS NANO, V13, P14283, DOI 10.1021/acsnano.9b07598
   Li Q, 2022, NPG ASIA MATER, V14, DOI 10.1038/s41427-022-00362-y
   Li TT, 2021, EXP THER MED, V22, DOI 10.3892/etm.2021.10143
   Li X, 2020, EXP MOL MED, V52, P2020
   Li Y, 2024, ACS MATER LETT, V6, P553, DOI 10.1021/acsmaterialslett.3c01126
   Li Y, 2022, ACS APPL MATER INTER, V14, P25155, DOI 10.1021/acsami.2c04341
   Li YR, 2022, MATER TODAY CHEM, V24, DOI 10.1016/j.mtchem.2022.100944
   Li ZM, 2023, BIOACT MATER, V19, P550, DOI 10.1016/j.bioactmat.2022.04.029
   Liau LL, 2020, CELL BIOSCI, V10, DOI 10.1186/s13578-020-00475-3
   Lien BV, 2019, EXP NEUROL, V314, P46, DOI 10.1016/j.expneurol.2019.01.006
   Lima R, 2022, INT J MOL SCI, V23, DOI 10.3390/ijms232213833
   Lin S, 2022, FRONT BIOENG BIOTECH, V9, DOI 10.3389/fbioe.2021.796361
   Liu DD, 2023, CELL, V186, P1179, DOI 10.1016/j.cell.2023.02.017
   Liu H, 2023, BIOMACROMOLECULES, V24, P86, DOI 10.1021/acs.biomac.2c00920
   Liu JX, 2022, STEM CELL RES THER, V13, DOI 10.1186/s13287-022-02985-y
   Liu J, 2013, CYTOTHERAPY, V15, P185, DOI 10.1016/j.jcyt.2012.09.005
   Liu SW, 2018, FRONT CELL NEUROSCI, V11, DOI 10.3389/fncel.2017.00430
   Liu S, 2021, NEURAL REGEN RES, V16, DOI 10.4103/1673-5374.310698
   Liu TY, 2022, BIOMED RES INT, V2022, DOI 10.1155/2022/5079153
   Liu W, 2021, J NANOBIOTECHNOL, V19, DOI 10.1186/s12951-021-01031-y
   Liu XY, 2021, BIOMATERIALS, V272, DOI 10.1016/j.biomaterials.2021.120771
   Liu Y, 2015, INT J CLIN EXP PATHO, V8, P3835
   Luo JH, 2021, BIOACT MATER, V6, P4816, DOI 10.1016/j.bioactmat.2021.05.022
   Luo YQ, 2021, MATER DESIGN, V201, DOI 10.1016/j.matdes.2021.109484
   Madrid M, 2021, CURR PROTOC, V1, DOI 10.1002/cpz1.88
   Mansour AA, 2018, NAT BIOTECHNOL, V36, P432, DOI 10.1038/nbt.4127
   Marcol W, 2015, WORLD NEUROSURG, V84, P511, DOI 10.1016/j.wneu.2015.04.027
   Margiana R, 2022, STEM CELL RES THER, V13, DOI 10.1186/s13287-022-03054-0
   Oh SK, 2016, NEUROSURGERY, V78, P436, DOI 10.1227/NEU.0000000000001056
   Oieni F, 2022, Neuroglia, V3, P139, DOI [10.3390/neuroglia3040009, 10.3390/neuroglia3040009, DOI 10.3390/NEUROGLIA3040009]
   Park HH, 2022, BIOMATERIALS, V284, DOI 10.1016/j.biomaterials.2022.121526
   Park JH, 2012, NEUROSURGERY, V70, P1238, DOI 10.1227/NEU.0b013e31824387f9
   Park J, 2019, P NATL ACAD SCI USA, V116, P14947, DOI 10.1073/pnas.1820276116
   Peressotti S, 2021, ACS BIOMATER SCI ENG, V7, P4136, DOI 10.1021/acsbiomaterials.1c00030
   Peshkova M, 2023, STEM CELL RES THER, V14, DOI 10.1186/s13287-023-03381-w
   Rahmani F, 2023, INT J PHARMACEUT, V631, DOI 10.1016/j.ijpharm.2022.122484
   Rajabzadeh Nassim, 2019, Stem Cell Investig, V6, P19, DOI [10.21037/sci.2019.06.04, 10.21037/sci.2019.06.04]
   Rauti R, 2020, ADV BIOSYST, V4, DOI 10.1002/adbi.201900233
   Raynald R., 2019, CNS NEUROSCI THER, V25, P951, DOI [10.1111/cns.13135, DOI 10.1111/cns.13135]
   Revah O, 2022, NATURE, V610, P319, DOI 10.1038/s41586-022-05277-w
   Rosenzweig ES, 2018, NAT MED, V24, P484, DOI 10.1038/nm.4502
   Sankavaram SR, 2019, STEM CELL REP, V12, P950, DOI 10.1016/j.stemcr.2019.03.013
   Santamaria AJ, 2021, FRONT NEUROL, V11, DOI 10.3389/fneur.2020.514181
   Sari MI, 2023, BIOMEDICINES, V11, DOI 10.3390/biomedicines11082325
   Serafin A, 2022, BIOMATER RES, V26
   Shen H, 2022, BIOMATERIALS, V280, DOI 10.1016/j.biomaterials.2021.121279
   Shroff G, 2016, CTS-CLIN TRANSL SCI, V9, P168, DOI 10.1111/cts.12394
   Silvestro S, 2020, INT J MOL SCI, V21, DOI 10.3390/ijms21020659
   Son D, 2023, EXP MOL MED, V55, P1182, DOI 10.1038/s12276-023-01003-2
   Song YH, 2019, ADV DRUG DELIVER REV, V148, P38, DOI 10.1016/j.addr.2018.12.011
   Sugai K, 2021, REGEN THER, V18, P321, DOI 10.1016/j.reth.2021.08.005
   Sun XM, 2020, ACS BIOMATER SCI ENG, V6, P1228, DOI 10.1021/acsbiomaterials.0c00023
   Suzuki H, 2023, INT J MOL SCI, V24, DOI 10.3390/ijms24032528
   Suzuki H, 2022, FRONT CELL NEUROSCI, V15, DOI 10.3389/fncel.2021.794692
   Suzuki H, 2017, PLOS ONE, V12, DOI 10.1371/journal.pone.0182339
   Szymoniuk M, 2023, EXP NEUROL, V363, DOI 10.1016/j.expneurol.2023.114366
   Takahashi K, 2006, CELL, V126, P663, DOI 10.1016/j.cell.2006.07.024
   Tamaru T, 2023, EXP NEUROL, V359, DOI 10.1016/j.expneurol.2022.114264
   Tang FW, 2022, SCI CHINA LIFE SCI, V65, P909, DOI 10.1007/s11427-021-1985-5
   Ullah M, 2019, ISCIENCE, V15, P421, DOI 10.1016/j.isci.2019.05.004
   Ursavas S, 2021, J NEUROSCI RES, V99, P1579, DOI 10.1002/jnr.24817
   Usmani S, 2020, P NATL ACAD SCI USA, V117, P25212, DOI 10.1073/pnas.2005708117
   Vaquero J, 2018, CYTOTHERAPY, V20, P806, DOI 10.1016/j.jcyt.2018.03.032
   Var SR, 2023, CELL TRANSPLANT, V32, DOI 10.1177/09636897231171001
   Wang CG, 2021, BIOACT MATER, V6, P2523, DOI 10.1016/j.bioactmat.2021.01.029
   Wang DM, 2021, NEUROTOX RES, V39, P456, DOI 10.1007/s12640-020-00304-y
   Wang JH, 2021, BIOFABRICATION, V13, DOI 10.1088/1758-5090/ac0c5f
   Wang XJ, 2019, NANO LETT, V19, P829, DOI 10.1021/acs.nanolett.8b04020
   Wang XH, 2021, ARTIF CELL NANOMED B, V49, P699, DOI 10.1080/21691401.2021.2013250
   Wang ZJ, 2023, PROG NEUROBIOL, V220, DOI 10.1016/j.pneurobio.2022.102375
   Wang ZT, 2022, RESEARCH-CHINA, V2022, DOI 10.34133/2022/9832128
   Watzlawick R, 2016, PLOS BIOL, V14, DOI 10.1371/journal.pbio.1002468
   Wertheim L, 2022, ADV SCI, V9, DOI 10.1002/advs.202105694
   Williamson TL, 2021, J NEUROSURG-SPINE, V34, P254, DOI 10.3171/2020.6.SPINE20251
   Willis CM, 2020, FRONT CELL NEUROSCI, V14, DOI 10.3389/fncel.2020.590960
   Wilson MN, 2022, NAT COMMUN, V13, DOI 10.1038/s41467-022-35536-3
   Woodworth CF, 2019, CAN MED ASSOC J, V191, pE761, DOI 10.1503/cmaj.181696
   Wu JX, 2022, CELL TRANSPLANT, V31, DOI 10.1177/09636897221083252
   Xia YL, 2023, FRONT IMMUNOL, V14, DOI 10.3389/fimmu.2023.1141601
   Xiao X, 2021, CELL DEATH DISCOV, V7, DOI 10.1038/s41420-021-00572-3
   Xu JH, 2023, NAT BIOMED ENG, V7, P253, DOI 10.1038/s41551-022-00963-6
   Xu YW, 2021, BIOMATERIALS, V268, DOI 10.1016/j.biomaterials.2020.120596
   Xu Z, 2021, STAR PROTOC, V2, DOI 10.1016/j.xpro.2021.100665
   Xue WW, 2023, ISCIENCE, V26, DOI 10.1016/j.isci.2022.105898
   Yang B, 2022, BIOACT MATER, V15, P103, DOI 10.1016/j.bioactmat.2021.11.032
   Yang B, 2020, CELL DEATH DIS, V11, DOI 10.1038/s41419-020-2620-z
   Yang B, 2021, NEURAL REGEN RES, V16, P1829, DOI 10.4103/1673-5374.306095
   Yang JR, 2013, CYTOTHERAPY, V15, P201, DOI 10.1016/j.jcyt.2012.09.001
   Yang LT, 2018, NAT COMMUN, V9, DOI 10.1038/s41467-018-05599-2
   Yang T, 2020, FRONT CELL NEUROSCI, V14, DOI 10.3389/fncel.2020.00078
   Yang Y, 2021, CYTOTHERAPY, V23, P57, DOI 10.1016/j.jcyt.2020.09.012
   Yao MH, 2021, J MATER CHEM B, V9, P440, DOI 10.1039/d0tb02033h
   Yasuda A, 2011, STEM CELLS, V29, P1983, DOI 10.1002/stem.767
   Ye JC, 2016, SPINAL CORD, V54, P933, DOI 10.1038/sc.2016.36
   Yousefifard M, 2020, J NEUROSURG-SPINE, V32, P269, DOI 10.3171/2019.8.SPINE19201
   Yousefifard M, 2016, STEM CELL RES THER, V7, DOI 10.1186/s13287-016-0295-2
   Zeng CW, 2023, INT J MOL SCI, V24, DOI 10.3390/ijms241814349
   Zeraatpisheh Z, 2021, EUR J NEUROSCI, V54, P5620, DOI 10.1111/ejn.15391
   Zhang JN, 2020, BIOMED MATER, V15, DOI 10.1088/1748-605X/ab785f
   Zhang LJ, 2023, NEUROSCI BULL, V39, P491, DOI 10.1007/s12264-022-01013-6
   Zhang M, 2021, DRUG DELIV, V28, P2548, DOI 10.1080/10717544.2021.2009937
   Zhang Y, 2021, MOL MED REP, V23, DOI 10.3892/mmr.2021.12056
   Zhang YT, 2020, FRONT BIOENG BIOTECH, V8, DOI 10.3389/fbioe.2020.598607
   Zhao XC, 2023, BIOACT MATER, V24, P331, DOI 10.1016/j.bioactmat.2022.12.024
   Zhao YN, 2017, CELL TRANSPLANT, V26, P891, DOI 10.3727/096368917X695038
   Zheng XL, 2022, J BIOMED RES, V36, P312, DOI 10.7555/JBR.36.20220012
   Zheng XQ, 2021, COLLOID SURFACE B, V199, DOI 10.1016/j.colsurfb.2020.111532
   Zheng YY, 2022, CELLS-BASEL, V11, DOI 10.3390/cells11172765
   Zhou YJ, 2015, NEURAL REGEN RES, V10, P1305, DOI 10.4103/1673-5374.162765
   Zhou ZL, 2016, BRAIN RES, V1642, P426, DOI 10.1016/j.brainres.2016.04.025
   Zhu X, 2022, FRONT CELL NEUROSCI, V15, DOI 10.3389/fncel.2021.768711
   Zipser CM, 2022, LANCET NEUROL, V21, P659, DOI 10.1016/S1474-4422(21)00464-6
   Züger F, 2022, ADV NANOBIOMED RES, V2, DOI 10.1002/anbr.202100108
NR 214
TC 1
Z9 1
U1 0
U2 7
PU PLEIADES PUBLISHING LTD
PI TORTOLA
PA TROPIC ISLE BLDG, PO BOX 3331. ROAD TOWN, TORTOLA, BRITISH VIRGIN ISL
SN 0022-0930
EI 1608-3202
J9 J EVOL BIOCHEM PHYS+
JI J. Evol. Biochem. Physiol.
PD DEC
PY 2024
VL 60
IS SUPPL1
SU S
BP S23
EP S49
DI 10.1134/S0022093024070020
PG 27
WC Biochemistry & Molecular Biology; Evolutionary Biology; Physiology
WE Science Citation Index Expanded (SCI-EXPANDED)
SC Biochemistry & Molecular Biology; Evolutionary Biology; Physiology
GA U0C1V
UT WOS:001408570000005
DA 2026-02-11
ER

PT J
AU Li, M
   Zhang, AQ
[truncated: 753,405 more chars]
