# Supplementary material for: Global Research Trends in Extracellular Vesicle–Based Therapy for Regenerative Medicine: A Bibliometric Analysis (2014–2024)
Source: Bioengineering (Basel). 2026 Feb 20;13(2):247. doi: 10.3390/bioengineering13020247 (PMC12937803; doi:10.3390/bioengineering13020247)
Supplement: Supplementary file 1 [file bioengineering-13-00247-s001.zip › download_ (13).txt]

FN Clarivate Analytics Web of Science
VR 1.0
PT J
AU Yang, GQ
   Fan, XH
   Mazhar, M
   Yang, SJ
   Xu, HP
   Dechsupa, N
   Wang, L
AF Yang, Guoqiang
   Fan, Xuehui
   Mazhar, Maryam
   Yang, Sijin
   Xu, Houping
   Dechsupa, Nathupakorn
   Wang, Li
TI Mesenchymal Stem Cell Application and Its Therapeutic Mechanisms in
   Intracerebral Hemorrhage
SO FRONTIERS IN CELLULAR NEUROSCIENCE
LA English
DT Review
DE intracerebral hemorrhage; mesenchymal stem cells; brain injury;
   neuroprotection; immunomodulators
ID MARROW STROMAL CELLS; UMBILICAL-CORD; ISCHEMIC-STROKE; IN-VITRO;
   CEREBRAL-ISCHEMIA; OXIDATIVE STRESS; ACUTE-PHASE; BRAIN;
   TRANSPLANTATION; DIFFERENTIATION
AB Intracerebral hemorrhage (ICH), a common lethal subtype of stroke accounting for nearly 10-15% of the total stroke disease and affecting two million people worldwide, has a high mortality and disability rate and, thus, a major socioeconomic burden. However, there is no effective treatment available currently. The role of mesenchymal stem cells (MSCs) in regenerative medicine is well known owing to the simplicity of acquisition from various sources, low immunogenicity, adaptation to the autogenic and allogeneic systems, immunomodulation, self-recovery by secreting extracellular vesicles (EVs), regenerative repair, and antioxidative stress. MSC therapy provides an increasingly attractive therapeutic approach for ICH. Recently, the functions of MSCs such as neuroprotection, anti-inflammation, and improvement in synaptic plasticity have been widely researched in human and rodent models of ICH. MSC transplantation has been proven to improve ICH-induced injury, including the damage of nerve cells and oligodendrocytes, the activation of microglia and astrocytes, and the destruction of blood vessels. The improvement and recovery of neurological functions in rodent ICH models were demonstrated via the mechanisms such as neurogenesis, angiogenesis, anti-inflammation, anti-apoptosis, and synaptic plasticity. Here, we discuss the pathological mechanisms following ICH and the therapeutic mechanisms of MSC-based therapy to unravel new cues for future therapeutic strategies. Furthermore, some potential strategies for enhancing the therapeutic function of MSC transplantation have also been suggested.
C1 [Yang, Guoqiang; Wang, Li] Southwest Med Univ, Res Ctr Integrated Chinese & Western Med, Affiliated Tradit Chinese Med Hosp, Luzhou, Peoples R China.
   [Yang, Guoqiang; Dechsupa, Nathupakorn] Chiang Mai Univ, Fac Associated Med Sci, Dept Radiol Technol, Mol Imaging & Therapy Res Unit, Chiang Mai, Thailand.
   [Yang, Guoqiang] Southwest Med Univ, Affiliated Tradit Chinese Med Hosp, Dept Acupuncture & Rehabil, Luzhou, Peoples R China.
   [Fan, Xuehui] Southwest Med Univ, Inst Cardiovasc Res, Collaborat Innovat Ctr Prevent Cardiovasc Dis, Key Lab Med Electrophysiol,Minist Educ & Med Elect, Luzhou, Peoples R China.
   [Fan, Xuehui] Heidelberg Univ, Univ Med Ctr Mannheim UMM, Med Fac Mannheim, Dept Med 1, Mannheim, Germany.
   [Mazhar, Maryam; Yang, Sijin] Southwest Med Univ, Natl Tradit Chinese Med Clin Res Base & Drug Res C, Affiliated Tradit Chinese Med Hosp, Luzhou, Peoples R China.
   [Mazhar, Maryam; Yang, Sijin; Wang, Li] Southwest Med Univ, Inst Integrated Chinese & Western Med, Luzhou, Peoples R China.
   [Xu, Houping] Southwest Med Univ, Prevent Treatment Ctr, Affiliated Tradit Chinese Med Hosp, Luzhou, Peoples R China.
C3 Southwest Medical University; Chiang Mai University; Southwest Medical
   University; Southwest Medical University; Ruprecht Karls University
   Heidelberg; Southwest Medical University; Southwest Medical University;
   Southwest Medical University
RP Wang, L (corresponding author), Southwest Med Univ, Res Ctr Integrated Chinese & Western Med, Affiliated Tradit Chinese Med Hosp, Luzhou, Peoples R China.; Dechsupa, N (corresponding author), Chiang Mai Univ, Fac Associated Med Sci, Dept Radiol Technol, Mol Imaging & Therapy Res Unit, Chiang Mai, Thailand.; Wang, L (corresponding author), Southwest Med Univ, Inst Integrated Chinese & Western Med, Luzhou, Peoples R China.
EM nathupakorn.d@cmu.ac.th; wangli120@swmu.edu.cn
RI ; Dechsupa, Nathupakorn/AAA-4891-2022; Fan, Xuehui/IVV-5522-2023
OI Yang, Guoqiang/0000-0001-6202-7485; Dechsupa,
   Nathupakorn/0000-0002-0412-9659; Mazhar, Maryam/0000-0002-1944-159X; 
CR Ahn SM, 2019, MOL NEUROBIOL, V56, P157, DOI 10.1007/s12035-018-1067-z
   Ahn SM, 2016, SCI REP-UK, V6, DOI 10.1038/srep28646
   Alharbi BM, 2016, NEUROL RES, V38, P448, DOI 10.1080/01616412.2016.1144671
   Gutiérrez-Vargas JA, 2020, J NEUROL SCI, V408, DOI 10.1016/j.jns.2019.116547
   Fafián-Labora JA, 2019, WORLD J STEM CELLS, V11, P337, DOI 10.4252/wjsc.v11.i6.337
   Aronowski J, 2011, STROKE, V42, P1781, DOI 10.1161/STROKEAHA.110.596718
   Azad TD, 2016, NEUROSURG FOCUS, V40, DOI 10.3171/2016.2.FOCUS15637
   Azevedo RI, 2020, STEM CELLS, V38, P1007, DOI 10.1002/stem.3185
   Baang HY, 2021, CURR CARDIOL REP, V23, DOI 10.1007/s11886-021-01594-0
   Babu R, 2012, NEUROSURG FOCUS, V32, DOI 10.3171/2012.1.FOCUS11366
   Bacmeister CM, 2020, NAT NEUROSCI, V23, P819, DOI 10.1038/s41593-020-0637-3
   Bae KS, 2011, YONSEI MED J, V52, P401, DOI 10.3349/ymj.2011.52.3.401
   Balami JS, 2012, LANCET NEUROL, V11, P101, DOI 10.1016/S1474-4422(11)70264-2
   Bang OY, 2022, BMB REP, V55, P20, DOI 10.5483/BMBRep.2022.55.1.162
   Bautista W, 2021, THER ADV NEUROL DISO, V14, DOI 10.1177/17562864211049208
   Bedini G, 2018, CURR MED CHEM, V25, P2176, DOI 10.2174/0929867325666180111101410
   Bentz K, 2010, CELL PHYSIOL BIOCHEM, V26, P821, DOI 10.1159/000323991
   Bhasin A, 2013, CLIN NEUROL NEUROSUR, V115, P1003, DOI 10.1016/j.clineuro.2012.10.015
   Bhasin A, 2011, CEREBROVASC DIS EXTR, V1, P93, DOI 10.1159/000333381
   Bian DH, 2022, STEM CELL RES THER, V13, DOI 10.1186/s13287-021-02697-9
   Biffi A, 2015, JAMA-J AM MED ASSOC, V314, P904, DOI 10.1001/jama.2015.10082
   Bobinger T, 2018, CURR NEUROPHARMACOL, V16, P1267, DOI 10.2174/1570159X15666170602112851
   Boltze J, 2019, J CEREBR BLOOD F MET, V39, P2521, DOI 10.1177/0271678X18802119
   Bosche B, 2020, TRANSL STROKE RES, V11, P337, DOI 10.1007/s12975-019-00735-6
   Brouwers HB, 2013, CEREBROVASC DIS, V35, P195, DOI 10.1159/000346599
   Caplan AI, 2006, J CELL BIOCHEM, V98, P1076, DOI 10.1002/jcb.20886
   Carpenter AM, 2016, NAT REV NEUROL, V12, DOI 10.1038/nrneurol.2015.226
   Chang ZT, 2016, EXP THER MED, V12, P3535, DOI 10.3892/etm.2016.3811
   Chen JL, 2001, STROKE, V32, P1005, DOI 10.1161/01.STR.32.4.1005
   Chen J, 2012, CNS NEUROSCI THER, V18, P847, DOI 10.1111/j.1755-5949.2012.00382.x
   Chen M, 2015, J NEUROINFLAMM, V12, DOI 10.1186/s12974-015-0284-x
   Chen S, 2015, TRANSL STROKE RES, V6, P4, DOI 10.1007/s12975-014-0384-4
   Chen WX, 2019, SCI REP-UK, V9, DOI 10.1038/s41598-019-53263-6
   Chen X, 2020, FRONT CELL DEV BIOL, V8, DOI 10.3389/fcell.2020.00302
   Chen X, 2020, AGING-US, V12, P6306, DOI 10.18632/aging.103025
   Chen Y, 2008, INT J BIOCHEM CELL B, V40, P815, DOI 10.1016/j.biocel.2008.01.007
   Chen YH, 2021, FRONT IMMUNOL, V12, DOI 10.3389/fimmu.2021.740632
   Chen ZQ, 2019, BRAIN RES BULL, V150, P127, DOI 10.1016/j.brainresbull.2019.05.016
   Chen-Roetling J, 2021, BRAIN RES, V1765, DOI 10.1016/j.brainres.2021.147507
   Choi BY, 2018, STEM CELLS INT, V2018, DOI 10.1155/2018/1658195
   Cui JZ, 2017, CELL PHYSIOL BIOCHEM, V42, P137, DOI 10.1159/000477122
   Cui LL, 2019, ANN NEUROL, V86, P5, DOI 10.1002/ana.25493
   Cui LL, 2017, STROKE, V48, P2895, DOI 10.1161/STROKEAHA.117.017809
   Cui LL, 2015, STEM CELL RES THER, V6, DOI 10.1186/scrt544
   Dabrowski A, 2019, CURR NEUROL NEUROSCI, V19, DOI 10.1007/s11910-019-0920-4
   Deng L, 2021, STEM CELL REV REP, DOI 10.1007/s12015-021-10144-8
   Di Nicola M, 2002, BLOOD, V99, P3838, DOI 10.1182/blood.V99.10.3838
   Diehl R, 2017, CELL MOL IMMUNOL, V14, P146, DOI 10.1038/cmi.2016.39
   Ding H, 2021, J ENDOCRINOL INVEST, V44, P2685, DOI 10.1007/s40618-021-01583-8
   Ding YA, 2016, J IMMUNOL, V197, P3831, DOI 10.4049/jimmunol.1601083
   Dörnen J, 2021, INT J MOL SCI, V22, DOI 10.3390/ijms222010980
   Donega V, 2014, PLOS ONE, V9, DOI 10.1371/journal.pone.0112339
   Du BY, 2020, NEUROSCIENCE, V438, P169, DOI 10.1016/j.neuroscience.2020.05.011
   Duan SR, 2020, DRUG DES DEV THER, V14, P3143, DOI [10.2147/dddt.s255828, 10.2147/DDDT.S255628, 10.2147/DDDT.S255828]
   Duan XC, 2016, OXID MED CELL LONGEV, V2016, DOI 10.1155/2016/1203285
   Ertl J, 2018, PLACENTA, V65, P37, DOI 10.1016/j.placenta.2018.04.004
   Fang H, 2013, J NEUROINFLAMM, V10, DOI 10.1186/1742-2094-10-27
   Vallone VBF, 2013, DIFFERENTIATION, V85, P1, DOI 10.1016/j.diff.2012.08.004
   Fischer UM, 2009, STEM CELLS DEV, V18, P683, DOI 10.1089/scd.2008.0253
   Fu XJ, 2021, FRONT NEUROL, V12, DOI 10.3389/fneur.2021.562090
   Fujiwara H, 2014, J IMMUNOL, V193, P2565, DOI 10.4049/jimmunol.1400954
   Galipeau J, 2018, CELL STEM CELL, V22, P824, DOI 10.1016/j.stem.2018.05.004
   Gao LS, 2018, CELL TRANSPLANT, V27, P1809, DOI 10.1177/0963689718773363
   Gimble JM, 2010, STEM CELL RES THER, V1, DOI 10.1186/scrt19
   Gong YH, 2021, FRONT CELL NEUROSCI, V15, DOI 10.3389/fncel.2021.653367
   Gronthos S, 2000, P NATL ACAD SCI USA, V97, P13625, DOI 10.1073/pnas.240309797
   Gupta SK, 2009, CELL DEATH DIFFER, V16, P624, DOI 10.1038/cdd.2008.188
   Han RR, 2017, STROKE, V48, P2255, DOI 10.1161/STROKEAHA.117.016705
   He RG, 2017, MOL IMMUNOL, V90, P42, DOI 10.1016/j.molimm.2017.06.249
   Hess DC, 2008, CELL PROLIFERAT, V41, P94, DOI 10.1111/j.1365-2184.2008.00486.x
   Hess DC, 2017, LANCET NEUROL, V16, P360, DOI 10.1016/S1474-4422(17)30046-7
   Hijioka M, 2016, NEUROSCI RES, V106, P38, DOI 10.1016/j.neures.2015.10.006
   Hu CX, 2018, J CELL MOL MED, V22, P1428, DOI 10.1111/jcmm.13492
   Huang APH, 2020, MOL BIOL REP, V47, P4671, DOI 10.1007/s11033-020-05457-9
   Huang P, 2019, SCI REP-UK, V9, DOI 10.1038/s41598-019-42182-1
   Jain A, 2021, NEUROIMAG CLIN N AM, V31, P193, DOI 10.1016/j.nic.2021.02.003
   Jandial R, 2009, NAT MED, V15, P999, DOI 10.1038/nm0909-999
   Jang S, 2018, AM J PHYS MED REHAB, V97, pE29, DOI 10.1097/PHM.0000000000000787
   Joseph MJE, 2016, TRANSL STROKE RES, V7, P192, DOI 10.1007/s12975-015-0445-3
   Karagyaur M, 2021, PHARMACEUTICS, V13, DOI 10.3390/pharmaceutics13122031
   Keep RF, 2012, LANCET NEUROL, V11, P720, DOI 10.1016/S1474-4422(12)70104-7
   Kheirandish M, 2017, TRANSFUS APHER SCI, V56, P392, DOI 10.1016/j.transci.2017.03.015
   Kim D, 2021, FRONT IMMUNOL, V12, DOI 10.3389/fimmu.2021.667221
   Kim HJ, 2021, FRONT NEUROSCI-SWITZ, V15, DOI 10.3389/fnins.2021.725398
   Kim JM, 2007, BRAIN RES, V1183, P43, DOI 10.1016/j.brainres.2007.09.005
   Kim YS, 2015, MOL NEUROBIOL, V52, P792, DOI 10.1007/s12035-014-8912-5
   Kinzer M, 2014, PLACENTA, V35, P517, DOI 10.1016/j.placenta.2014.04.004
   Ko HR, 2018, STEM CELL RES THER, V9, DOI 10.1186/s13287-018-1052-5
   Kode JA, 2009, CYTOTHERAPY, V11, P377, DOI 10.1080/14653240903080367
   König J, 2015, STEM CELLS DEV, V24, P115, DOI 10.1089/scd.2014.0115
   Kopen GC, 1999, P NATL ACAD SCI USA, V96, P10711, DOI 10.1073/pnas.96.19.10711
   Krampera M, 2003, BLOOD, V101, P3722, DOI 10.1182/blood-2002-07-2104
   Kuramoto Y, 2019, BRAIN RES, V1711, P58, DOI 10.1016/j.brainres.2018.12.042
   Lan X, 2017, NAT REV NEUROL, V13, P420, DOI 10.1038/nrneurol.2017.69
   Lan XY, 2019, FRONT NEUROL, V10, DOI 10.3389/fneur.2019.00824
   Le Blanc K, 2003, SCAND J IMMUNOL, V57, P11, DOI 10.1046/j.1365-3083.2003.01176.x
   Lee JS, 2010, STEM CELLS, V28, P1099, DOI 10.1002/stem.430
   Levy O, 2020, SCI ADV, V6, DOI 10.1126/sciadv.aba6884
   Li GG, 2019, FRONT NEUROSCI-SWITZ, V13, DOI 10.3389/fnins.2019.00462
   Li J, 2021, FRONT AGING NEUROSCI, V13, DOI 10.3389/fnagi.2021.632054
   Li Q, 2018, FRONT NEUROL, V9, DOI 10.3389/fneur.2018.00581
   Li QY, 2022, CURR MOL MED, V22, P663, DOI 10.2174/1566524021666211014161716
   Li Y, 2006, EXP NEUROL, V198, P313, DOI 10.1016/j.expneurol.2005.11.029
   Li Y, 2017, INT J MOL MED, V39, P775, DOI 10.3892/ijmm.2017.2912
   Lim JY, 2011, CELL TRANSPLANT, V20, P1855, DOI 10.3727/096368910X557236
   Liu AM, 2010, NEUROSURGERY, V67, P357, DOI 10.1227/01.NEU.0000371983.06278.B3
   Liu H, 2006, BRAIN, V129, P2734, DOI 10.1093/brain/awl207
   Liu JY, 2021, ANN TRANSL MED, V9, DOI 10.21037/atm-21-2590
   Liu JY, 2021, STEM CELL RES THER, V12, DOI 10.1186/s13287-021-02480-w
   Liu LY, 2014, PLOS ONE, V9, DOI [10.1371/journal.pone.0104748, 10.1371/journal.pone.0088348]
   Lua J, 2021, INT J MOL SCI, V22, DOI 10.3390/ijms22189977
   Mathot F, 2019, GENE, V710, P17, DOI 10.1016/j.gene.2019.02.078
   Medalla M, 2020, J NEUROSCI, V40, P3385, DOI 10.1523/JNEUROSCI.2226-19.2020
   Mello TG, 2020, STEM CELLS DEV, V29, P586, DOI 10.1089/scd.2019.0176
   Min H, 2016, MOL BRAIN, V9, DOI 10.1186/s13041-016-0225-3
   Min S, 2018, INT J MOL SCI, V19, DOI 10.3390/ijms19113679
   Molcanyi M, 2007, J NEUROTRAUM, V24, P625, DOI 10.1089/neu.2006.0180
   Molcanyi M, 2014, FRONT CELL NEUROSCI, V8, DOI 10.3389/fncel.2014.00257
   Molcanyi M, 2013, J NEUROSCI METH, V215, P60, DOI 10.1016/j.jneumeth.2013.02.012
   Moll G, 2016, ADV EXP MED BIOL, V951, P77, DOI 10.1007/978-3-319-45457-3_7
   Moniche F, 2012, STROKE, V43, P2242, DOI 10.1161/STROKEAHA.112.659409
   Morita S, 2013, CELL BIOCHEM FUNCT, V31, P400, DOI 10.1002/cbf.2914
   Nagai A, 2007, PLOS ONE, V2, DOI 10.1371/journal.pone.0001272
   Nagpal A, 2016, INT J STROKE, V11, P575, DOI 10.1177/1747493016641111
   Nakano M, 2021, NEURAL REGEN RES, V16, P2359, DOI 10.4103/1673-5374.313026
   Nan ZH, 2005, ANN NY ACAD SCI, V1049, P84, DOI 10.1196/annals.1334.009
   Németh K, 2009, NAT MED, V15, P42, DOI 10.1038/nm.1905
   Ng ACK, 2020, FRONT NEUROSCI-SWITZ, V14, DOI 10.3389/fnins.2020.00506
   Nito C, 2022, BIOMEDICINES, V10, DOI 10.3390/biomedicines10040737
   Nito C, 2018, BIOMED PHARMACOTHER, V108, P1005, DOI 10.1016/j.biopha.2018.09.084
   Palumbo A, 2021, CELLS-BASEL, V10, DOI 10.3390/cells10102539
   Pfeiffer D, 2019, INT J ARTIF ORGANS, V42, P80, DOI 10.1177/0391398818815470
   Pierdomenico L, 2005, TRANSPLANTATION, V80, P836, DOI 10.1097/01.tp.0000173794.72151.88
   Qureshi AI, 2009, LANCET, V373, P1632, DOI 10.1016/S0140-6736(09)60371-8
   Rajashekar D, 2021, Intracerebral hemorrhage
   Ramesh S, 2021, STEM CELL REV REP, V17, P1343, DOI 10.1007/s12015-021-10165-3
   Rosenzweig S, 2015, BRAIN RES, V1623, P123, DOI 10.1016/j.brainres.2015.02.019
   Samakova A, 2019, PHYSIOL RES, V68, pS131, DOI 10.33549/physiolres.934345
   Saulle MF, 2016, SEMIN NEUROL, V36, P306, DOI 10.1055/s-0036-1581995
   Schipani Ernestina., 2008, ADULT MESENCHYMAL ST
   Schmitz J, 2005, IMMUNITY, V23, P479, DOI 10.1016/j.immuni.2005.09.015
   Schrag M, 2020, J AM COLL CARDIOL, V75, P1819, DOI 10.1016/j.jacc.2019.10.066
   Selim M, 2018, STROKE, V49, P1308, DOI 10.1161/STROKEAHA.117.019539
   Shalaby SM, 2014, CYTOTHERAPY, V16, P764, DOI 10.1016/j.jcyt.2013.12.006
   Sharma GP, 2021, PLOS ONE, V16, DOI 10.1371/journal.pone.0259042
   Shichinohe H, 2015, NEUROREHAB NEURAL RE, V29, P80, DOI 10.1177/1545968314525856
   Singh A, 2016, STEM CELL RES THER, V7, DOI 10.1186/s13287-016-0341-0
   Smith HK, 2012, FASEB J, V26, P2239, DOI 10.1096/fj.11-195719
   Song M, 2017, CELL TRANSPLANT, V26, P1001, DOI 10.3727/096368916X694391
   Souza ATP, 2021, J BONE MINER METAB, V39, P163, DOI 10.1007/s00774-020-01152-8
   Sowa K, 2018, MOL THER-METH CLIN D, V10, P281, DOI 10.1016/j.omtm.2018.07.009
   Squillaro T, 2016, CELL TRANSPLANT, V25, P829, DOI 10.3727/096368915X689622
   Sumer H, 2018, STEM CELLS INT, V2018, DOI 10.1155/2018/9810972
   Sun XL, 2011, CANCER LETT, V312, P168, DOI 10.1016/j.canlet.2011.07.035
   Taj SH, 2018, J NEUROINFLAMM, V15, DOI 10.1186/s12974-018-1212-7
   Tan F, 2018, EXP THER MED, V16, P4943, DOI 10.3892/etm.2018.6848
   Tang B, 2021, NEUROCHEM RES, V46, P2387, DOI 10.1007/s11064-021-03375-1
   Tang WX, 2022, WORLD NEUROSURG, V165, pE1, DOI 10.1016/j.wneu.2021.04.114
   Thangameeran SIM, 2020, CELLS-BASEL, V9, DOI 10.3390/cells9030750
   Tobin MK, 2020, J AM HEART ASSOC, V9, DOI 10.1161/JAHA.119.013583
   Tschoe C, 2020, J STROKE, V22, P29, DOI 10.5853/jos.2019.02236
   Tuca AC, 2016, PLACENTA, V48, P99, DOI 10.1016/j.placenta.2016.10.015
   Ulpiano C, 2021, CURR GENE THER, V21, P382, DOI 10.2174/1566523221666210917114353
   van Asch CJJ, 2010, LANCET NEUROL, V9, P167, DOI 10.1016/S1474-4422(09)70340-0
   Wang CY, 2020, J STROKE CEREBROVASC, V29, DOI 10.1016/j.jstrokecerebrovasdis.2020.104748
   Wang CY, 2015, INT J CLIN EXP PATHO, V8, P4715
   Wang L, 2009, SCI CHINA SER C, V52, P603, DOI 10.1007/s11427-009-0091-7
   Wasserman JK, 2008, EXP NEUROL, V214, P266, DOI 10.1016/j.expneurol.2008.08.010
   Wei L, 2012, NEUROBIOL DIS, V46, P635, DOI 10.1016/j.nbd.2012.03.002
   Wei YF, 2022, BRAIN RES BULL, V178, P144, DOI 10.1016/j.brainresbull.2021.11.014
   Weise G, 2014, J CEREBR BLOOD F MET, V34, P182, DOI 10.1038/jcbfm.2013.185
   Wilkinson DA, 2018, NEUROPHARMACOLOGY, V134, P240, DOI 10.1016/j.neuropharm.2017.09.033
   Wislet-Gendebien S, 2005, STEM CELLS, V23, P392, DOI 10.1634/stemcells.2004-0149
   Witsch J, 2021, NEUROL RES PRACT, V3, DOI 10.1186/s42466-021-00120-5
   Wu SM, 2020, LANCET GLOB HEALTH, V8, pE468, DOI 10.1016/S2214-109X(20)30086-3
   Wu SM, 2019, LANCET NEUROL, V18, P394, DOI 10.1016/S1474-4422(18)30500-3
   Xie J, 2016, MED SCI MONITOR, V22, P3552, DOI 10.12659/MSM.900512
   Xiong XY, 2014, TRANSL STROKE RES, V5, P429, DOI 10.1007/s12975-013-0317-7
   Yan K, 2013, PLOS ONE, V8, DOI 10.1371/journal.pone.0084116
   Yang CX, 2011, NEUROSURGERY, V68, P691, DOI 10.1227/NEU.0b013e3182098a8a
   Yang GQ, 2022, STEM CELLS INT, V2022, DOI 10.1155/2022/6450527
   Yang KL, 2012, CELL MOL BIOL LETT, V17, P376, DOI 10.2478/s11658-012-0016-5
   Yin J, 2013, TOHOKU J EXP MED, V230, P133, DOI 10.1620/tjem.230.133
   Yong KW, 2018, STEM CELLS INT, V2018, DOI 10.1155/2018/8179075
   Zhang HB, 2006, NEUROL RES, V28, P104, DOI 10.1179/016164106X91960
   Zhang HY, 2018, FRONT NEUROL, V9, DOI 10.3389/fneur.2018.00931
   Zhang QH, 2015, AM J TRANSL RES, V7, P2176
   Zhang R, 2013, J NEUROINFLAMM, V10, DOI 10.1186/1742-2094-10-106
   Zhao LF, 2019, J CELL MOL MED, V23, P720, DOI 10.1111/jcmm.14035
   Zhao Y, 2013, EXP THER MED, V6, P937, DOI 10.3892/etm.2013.1237
   Zheng HQ, 2018, CELL TRANSPLANT, V27, P1723, DOI 10.1177/0963689718806846
   Zheng YH, 2023, CELL MOL NEUROBIOL, V43, P59, DOI 10.1007/s10571-021-01175-3
   Zhou Y, 2014, PROG NEUROBIOL, V115, P25, DOI 10.1016/j.pneurobio.2013.11.003
   Zhou YY, 2019, J CLIN MED, V8, DOI 10.3390/jcm8071025
   Zhu HM, 2019, PROG NEUROBIOL, V178, P6, DOI 10.1016/j.pneurobio.2019.03.003
   Zhu XL, 2021, CURR TOP MED CHEM, V21, P1251, DOI 10.2174/1568026621666210708092728
   Zille M, 2022, EBIOMEDICINE, V76, DOI 10.1016/j.ebiom.2022.103880
   Zille M, 2017, STROKE, V48, P1033, DOI 10.1161/STROKEAHA.116.015609
NR 198
TC 23
Z9 25
U1 0
U2 21
PU FRONTIERS MEDIA SA
PI LAUSANNE
PA AVENUE DU TRIBUNAL FEDERAL 34, LAUSANNE, CH-1015, SWITZERLAND
EI 1662-5102
J9 FRONT CELL NEUROSCI
JI Front. Cell. Neurosci.
PD JUN 13
PY 2022
VL 16
AR 898497
DI 10.3389/fncel.2022.898497
PG 16
WC Neurosciences
WE Science Citation Index Expanded (SCI-EXPANDED)
SC Neurosciences & Neurology
GA 2J9WO
UT WOS:000815997800001
PM 35769327
OA Green Submitted, gold
DA 2026-02-11
ER

PT J
AU Veziroglu, EM
   Mias, GI
AF Veziroglu, Eren M.
   Mias, George I.
TI Characterizing Extracellular Vesicles and Their Diverse RNA Contents
SO FRONTIERS IN GENETICS
LA English
DT Review
DE extracellular vesicle; exosome; RNA; gene expression; transcriptome;
   microvesicle; biomarker; characterization
ID COLORECTAL-CANCER; MASS-SPECTROMETRY; MATRIX VESICLES; FLOW-CYTOMETRY;
   MESSENGER-RNA; CIRCULAR RNAS; STOICHIOMETRIC ANALYSIS;
   ELECTRON-MICROSCOPY; MICRORNA BIOGENESIS; SYNAPTIC VESICLES
AB Cells release nanometer-scale, lipid bilayer-enclosed biomolecular packages (extracellular vesicles; EVs) into their surrounding environment. EVs are hypothesized to be intercellular communication agents that regulate physiological states by transporting biomolecules between near and distant cells. The research community has consistently advocated for the importance of RNA contents in EVs by demonstrating that: (1) EV-related RNA contents can be detected in a liquid biopsy, (2) disease states significantly alter EV-related RNA contents, and (3) sensitive and specific liquid biopsies can be implemented in precision medicine settings by measuring EV-derived RNA contents. Furthermore, EVs have medical potential beyond diagnostics. Both natural and engineered EVs are being investigated for therapeutic applications such as regenerative medicine and as drug delivery agents. This review focuses specifically on EV characterization, analysis of their RNA content, and their functional implications. The NIH extracellular RNA communication (ERC) program has catapulted human EV research from an RNA profiling standpoint by standardizing the pipeline for working with EV transcriptomics data, and creating a centralized database for the scientific community. There are currently thousands of RNA-sequencing profiles hosted on the Extracellular RNA Atlas alone (Murillo et al.,2019), encompassing a variety of human biofluid types and health conditions. While a number of significant discoveries have been made through these studies individually, integrative analyses of these data have thus far been limited. A primary focus of the ERC program over the next five years is to bring higher resolution tools to the EV research community so that investigators can isolate and analyze EV sub-populations, and ultimately single EVs sourced from discrete cell types, tissues, and complex biofluids. Higher resolution techniques will be essential for evaluating the roles of circulating EVs at a level which impacts clinical decision making. We expect that advances in microfluidic technologies will drive near-term innovation and discoveries about the diverse RNA contents of EVs. Long-term translation of EV-based RNA profiling into a mainstay medical diagnostic tool will depend upon identifying robust patterns of circulating genetic material that correlate with a change in health status.
C1 [Veziroglu, Eren M.; Mias, George I.] Michigan State Univ, Inst Quantitat Hlth Sci & Engn, E Lansing, MI 48824 USA.
   [Veziroglu, Eren M.] Michigan State Univ, Dept Biomed Engn, E Lansing, MI 48824 USA.
   [Mias, George I.] Michigan State Univ, Dept Biochem & Mol Biol, E Lansing, MI 48824 USA.
C3 Michigan State University; Michigan State University; Michigan State
   University
RP Mias, GI (corresponding author), Michigan State Univ, Inst Quantitat Hlth Sci & Engn, E Lansing, MI 48824 USA.; Mias, GI (corresponding author), Michigan State Univ, Dept Biochem & Mol Biol, E Lansing, MI 48824 USA.
EM gmias@msu.edu
RI ; Mias, George/J-1138-2019
OI Veziroglu, Eren/0000-0003-1149-2963; Mias, George/0000-0002-9083-1216
CR Abbate A, 2013, AM J CARDIOL, V111, P1394, DOI 10.1016/j.amjcard.2013.01.287
   Acquah C, 2015, ANAL CHIM ACTA, V888, P10, DOI 10.1016/j.aca.2015.05.050
   ADAMS A, 1973, J GEN VIROL, V20, P391, DOI 10.1099/0022-1317-20-3-391
   Adams GR, 2012, COMPR PHYSIOL, V2, P2829, DOI [10.1002/j.2040-4603.2012.tb00474.x, 10.1002/cphy.c110066]
   Ainsztein AM, 2015, J EXTRACELL VESICLES, V4, DOI 10.3402/jev.v4.27493
   ALI SY, 1970, P NATL ACAD SCI USA, V67, P1513, DOI 10.1073/pnas.67.3.1513
   ALLAN D, 1976, NATURE, V261, P58, DOI 10.1038/261058a0
   ANDERSON HC, 1969, J CELL BIOL, V41, P59, DOI 10.1083/jcb.41.1.59
   [Anonymous], 2018, SENSORS BASEL
   [Anonymous], 2017, SCI REP UK
   Antes T. J., 2012, U.S. Patent, Patent No. [9,005,888, 9005888]
   Apel P, 2001, RADIAT MEAS, V34, P559, DOI 10.1016/S1350-4487(01)00228-1
   Arroyo JD, 2011, P NATL ACAD SCI USA, V108, P5003, DOI 10.1073/pnas.1019055108
   Asghari M, 2020, ACS NANO, V14, P422, DOI 10.1021/acsnano.9b06123
   Avci O, 2015, SENSORS-BASEL, V15, P17649, DOI 10.3390/s150717649
   Bachurski D, 2019, J EXTRACELL VESICLES, V8, DOI 10.1080/20013078.2019.1596016
   Baier SR, 2014, J NUTR, V144, P1495, DOI 10.3945/jn.114.196436
   Baj-Krzyworzeka M, 2002, EXP HEMATOL, V30, P450, DOI 10.1016/S0301-472X(02)00791-9
   Balaj L, 2011, NAT COMMUN, V2, DOI 10.1038/ncomms1180
   Balatti V, 2017, ADV CANCER RES, V135, P173, DOI 10.1016/bs.acr.2017.06.007
   BALCH WE, 1984, CELL, V39, P405, DOI 10.1016/0092-8674(84)90019-9
   Barclay RA, 2019, CELLS-BASEL, V8, DOI 10.3390/cells8080787
   Basso M, 2016, FRONT NEUROSCI-SWITZ, V10, DOI 10.3389/fnins.2016.00127
   Batagov AO, 2013, BIOL DIRECT, V8, DOI 10.1186/1745-6150-8-12
   Bebelman MP, 2020, NAT PROTOC, V15, P102, DOI 10.1038/s41596-019-0245-4
   Beck CR, 2010, CELL, V141, P1159, DOI 10.1016/j.cell.2010.05.021
   Bell D, 2011, NATURE, V474, P609, DOI 10.1038/nature10166
   Bianchi E, 2014, NATURE, V508, P483, DOI 10.1038/nature13203
   Bianconi E, 2013, ANN HUM BIOL, V40, P463, DOI 10.3109/03014460.2013.807878
   Biró O, 2019, GENE, V692, P138, DOI 10.1016/j.gene.2019.01.012
   Block H, 2009, METHOD ENZYMOL, V463, P439, DOI 10.1016/S0076-6879(09)63027-5
   Blum JS, 2013, ANNU REV IMMUNOL, V31, P443, DOI 10.1146/annurev-immunol-032712-095910
   Böing AN, 2014, J EXTRACELL VESICLES, V3, DOI 10.3402/jev.v3.23430
   Booth AM, 2006, J CELL BIOL, V172, P923, DOI 10.1083/jcb.200508014
   Brennan K, 2020, SCI REP-UK, V10, DOI 10.1038/s41598-020-57497-7
   Brown BA, 2020, ANAL CHEM, V92, P3285, DOI 10.1021/acs.analchem.9b05173
   Brown PN, 2017, METHODS MOL BIOL, V1660, P91, DOI 10.1007/978-1-4939-7253-1_8
   Brzozowski JS, 2018, LIPIDS HEALTH DIS, V17, DOI 10.1186/s12944-018-0854-x
   Budnik V, 2016, NAT REV NEUROSCI, V17, P160, DOI 10.1038/nrn.2015.29
   Burgess RR, 2018, PROTEIN EXPRES PURIF, V150, P81, DOI 10.1016/j.pep.2018.05.007
   Burgos K, 2014, PLOS ONE, V9, DOI 10.1371/journal.pone.0094839
   Cadart C, 2019, NAT PHYS, V15, P993, DOI 10.1038/s41567-019-0629-y
   Capomaccio S, 2013, PLOS ONE, V8, DOI 10.1371/journal.pone.0083504
   Cha DJ, 2015, ELIFE, V4, DOI 10.7554/eLife.07197
   Chan SY, 2017, GENES NUTR, V12, DOI 10.1186/s12263-017-0561-7
   Chen EZ, 2011, PLOS ONE, V6, DOI 10.1371/journal.pone.0021791
   Chen R, 2012, CELL, V148, P1293, DOI 10.1016/j.cell.2012.02.009
   Chen YH, 2020, NUCLEIC ACIDS RES, V48, pD127, DOI 10.1093/nar/gkz757
   Chevillet JR, 2014, P NATL ACAD SCI USA, V111, P14888, DOI 10.1073/pnas.1408301111
   Chiou NT, 2018, CELL REP, V25, P3358, DOI 10.1016/j.celrep.2018.11.073
   Chirica G, 2006, ANAL CHEM, V78, P5362, DOI 10.1021/ac060258t
   Clancy JW, 2019, NAT CELL BIOL, V21, P856, DOI 10.1038/s41556-019-0345-y
   Coulter W. H., 1949, US Pat, Patent No. [2656508A, 2656508, 2,656,508]
   Cui L, 2016, BONE, V87, P147, DOI 10.1016/j.bone.2016.04.007
   Daaboul GG, 2016, SCI REP-UK, V6, DOI 10.1038/srep37246
   Danielson KM, 2018, EBIOMEDICINE, V32, P172, DOI 10.1016/j.ebiom.2018.05.013
   Das S, 2019, CELL, V177, P231, DOI 10.1016/j.cell.2019.03.023
   Davalos A., 2019, EFSA Supporting Publications, V16, p1688E, DOI 10.2903/sp.efsa.2019.en-1688
   Davies RT, 2012, LAB CHIP, V12, P5202, DOI 10.1039/c2lc41006k
   Dawaliby R, 2016, NAT CHEM BIOL, V12, P35, DOI [10.1038/nchembio.1960, 10.1038/NCHEMBIO.1960]
   de Jong OG, 2020, NAT COMMUN, V11, DOI 10.1038/s41467-020-14977-8
   de Jong OG, 2019, ACCOUNTS CHEM RES, V52, P1761, DOI 10.1021/acs.accounts.9b00109
   Deamer D.W., 1997, Chemtracts, V10, P255
   DEBLOIS RW, 1970, REV SCI INSTRUM, V41, P909, DOI 10.1063/1.1684724
   Deregibus MC, 2016, INT J MOL MED, V38, P1359, DOI 10.3892/ijmm.2016.2759
   DERMIETZ.R, 1972, NATURWISSENSCHAFTEN, V59, P125, DOI 10.1007/BF00591796
   Ding K, 2018, STRUCTURE, V26, P619, DOI 10.1016/j.str.2018.02.014
   Domanskyi S, 2020, BIOINFORMATICS, V36, P2306, DOI 10.1093/bioinformatics/btz896
   Doughty MJ, 1997, TISSUE CELL, V29, P533, DOI 10.1016/S0040-8166(97)80054-7
   Dragovic RA, 2011, NANOMED-NANOTECHNOL, V7, P780, DOI 10.1016/j.nano.2011.04.003
   Driedonks TAP, 2019, FRONT IMMUNOL, V9, DOI 10.3389/fimmu.2018.03164
   Enderle D., 2015, Patent No. [US20150353920A1, 20150353920]
   Enderle D, 2015, PLOS ONE, V10, DOI 10.1371/journal.pone.0136133
   Eylem CC, 2020, CANCER LETT, V469, P186, DOI 10.1016/j.canlet.2019.10.038
   Fan HC, 2012, NATURE, V487, P320, DOI 10.1038/nature11251
   Fire A, 1998, NATURE, V391, P806, DOI 10.1038/35888
   Fraikin JL, 2011, NAT NANOTECHNOL, V6, P308, DOI [10.1038/nnano.2011.24, 10.1038/NNANO.2011.24]
   Fraunhofer W, 2004, EUR J PHARM BIOPHARM, V58, P369, DOI 10.1016/j.ejpb.2004.03.034
   Freedman JE, 2016, NAT COMMUN, V7, DOI 10.1038/ncomms11106
   Fritz JV, 2016, ANNU REV NUTR, V36, P301, DOI 10.1146/annurev-nutr-071715-050711
   Fry CS, 2017, CELL STEM CELL, V20, P56, DOI 10.1016/j.stem.2016.09.010
   Torres AG, 2019, P NATL ACAD SCI USA, V116, P8451, DOI 10.1073/pnas.1821120116
   Galvanin A, 2019, BIOCHIMIE, V164, P22, DOI 10.1016/j.biochi.2019.05.011
   Gardiner C, 2016, J EXTRACELL VESICLES, V5, DOI 10.3402/jev.v5.32945
   Gebert LFR, 2019, NAT REV MOL CELL BIO, V20, P21, DOI 10.1038/s41580-018-0045-7
   Gebetsberger J, 2013, RNA BIOL, V10, P1798, DOI 10.4161/rna.27177
   Gekas J, 2014, APPL CLIN GENET, V7, P127, DOI 10.2147/TACG.S35602
   Giddings JC., 1966, J. Sep. Sci, V1, P123, DOI [10.1080/01496396608049439, DOI 10.1080/01496396608049439]
   Godoy PM, 2018, CELL REP, V25, P1346, DOI 10.1016/j.celrep.2018.10.014
   Gonzales PA, 2009, J AM SOC NEPHROL, V20, P363, DOI 10.1681/ASN.2008040406
   Griffiths SG, 2015, U.S. Patent, Patent No. [8,956,878, 8956878]
   GRILLO MA, 1970, J CELL BIOL, V47, P547, DOI 10.1083/jcb.47.2.547
   Gross JC, 2012, NAT CELL BIOL, V14, P1036, DOI 10.1038/ncb2574
   Guo SC, 2018, J EXTRACELL VESICLES, V7, DOI 10.1080/20013078.2018.1508271
   Gyuris A, 2019, CELL REP, V27, P3972, DOI 10.1016/j.celrep.2019.05.089
   Habibi R, 2019, LAB CHIP, V19, P3032, DOI 10.1039/c9lc00369j
   Hale A, 2014, BBA-MOL CELL RES, V1843, P2528, DOI 10.1016/j.bbamcr.2014.06.012
   Haraszti RA, 2016, J EXTRACELL VESICLES, V5, DOI 10.3402/jev.v5.32570
   Hasegawa T, 2017, JPN DENT SCI REV, V53, P34, DOI 10.1016/j.jdsr.2016.09.002
   HATA Y, 1993, NATURE, V366, P347, DOI 10.1038/366347a0
   He DG, 2019, THERANOSTICS, V9, P4494, DOI 10.7150/thno.33683
   Heath N, 2018, SCI REP-UK, V8, DOI 10.1038/s41598-018-24163-y
   Heiden MGV, 2009, SCIENCE, V324, P1029, DOI 10.1126/science.1160809
   Hinger SA, 2018, CELL REP, V25, P715, DOI 10.1016/j.celrep.2018.09.054
   Hirsova P, 2016, GASTROENTEROLOGY, V150, P956, DOI 10.1053/j.gastro.2015.12.037
   Holm MM, 2018, TRENDS NEUROSCI, V41, P360, DOI 10.1016/j.tins.2018.03.006
   Huang LR, 2004, SCIENCE, V304, P987, DOI 10.1126/science.1094567
   Huber S, 2019, BIOSENS BIOELECTRON, V126, P240, DOI 10.1016/j.bios.2018.10.052
   Huleihel L, 2016, SCI ADV, V2, DOI 10.1126/sciadv.1600502
   Hussey GS, 2020, SCI ADV, V6, DOI 10.1126/sciadv.aay4361
   Hyenne V, 2019, DEV CELL, V48, P554, DOI 10.1016/j.devcel.2019.01.014
   Im H, 2014, NAT BIOTECHNOL, V32, P490, DOI 10.1038/nbt.2886
   Jamaludin NA, 2019, THERIOGENOLOGY, V135, P121, DOI 10.1016/j.theriogenology.2019.06.002
   Janowska-Wieczorek A, 2001, BLOOD, V98, P3143, DOI 10.1182/blood.V98.10.3143
   Jeppesen DK, 2019, CELL, V177, P428, DOI 10.1016/j.cell.2019.02.029
   Ji YH, 2019, P NATL ACAD SCI USA, V116, P5979, DOI 10.1073/pnas.1814348116
   JOHNSTONE RM, 1987, J BIOL CHEM, V262, P9412
   Jorgedal A., 2007, Patent No. [US7217762B1, 7217762]
   KAISER CA, 1990, CELL, V61, P723, DOI 10.1016/0092-8674(90)90483-U
   Kanada M, 2019, MOL CANCER THER, V18, P2331, DOI 10.1158/1535-7163.MCT-19-0299
   Kanada M, 2015, P NATL ACAD SCI USA, V112, pE1433, DOI 10.1073/pnas.1418401112
   Kang K, 2013, NAT COMMUN, V4, DOI 10.1038/ncomms3567
   Karimi N, 2018, CELL MOL LIFE SCI, V75, P2873, DOI 10.1007/s00018-018-2773-4
   Kawamura Y, 2019, J EXTRACELL VESICLES, V8, DOI 10.1080/20013078.2019.1643214
   Keerthikumar S, 2016, J MOL BIOL, V428, P688, DOI 10.1016/j.jmb.2015.09.019
   Kitchen P, 2015, PLOS ONE, V10, DOI 10.1371/journal.pone.0143027
   Koles K, 2012, J BIOL CHEM, V287, P16820, DOI 10.1074/jbc.M112.342667
   Konstantinidou A, 2016, INT J SPORTS MED, V37, P584, DOI 10.1055/s-0035-1569345
   Korkut C, 2013, NEURON, V77, P1039, DOI 10.1016/j.neuron.2013.01.013
   Korkut C, 2009, CELL, V139, P393, DOI 10.1016/j.cell.2009.07.051
   Kowal J, 2016, P NATL ACAD SCI USA, V113, pE968, DOI 10.1073/pnas.1521230113
   Kowalski MP, 2015, INT J BIOCHEM CELL B, V66, P20, DOI 10.1016/j.biocel.2015.07.003
   Kozak D, 2012, ACS NANO, V6, P6990, DOI 10.1021/nn3020322
   Kreimer S, 2015, J PROTEOME RES, V14, P2367, DOI 10.1021/pr501279t
   La Manno G, 2018, NATURE, V560, P494, DOI 10.1038/s41586-018-0414-6
   Lan WJ, 2011, ANAL CHEM, V83, P3840, DOI 10.1021/ac200312n
   Lässer C, 2017, RNA BIOL, V14, P58, DOI 10.1080/15476286.2016.1249092
   Lee K, 2018, ACS NANO, V12, P494, DOI 10.1021/acsnano.7b07060
   Leidal AM, 2020, NAT CELL BIOL, V22, P187, DOI 10.1038/s41556-019-0450-y
   Lenzini S, 2020, NAT NANOTECHNOL, V15, P217, DOI 10.1038/s41565-020-0636-2
   Leshansky AM, 2007, PHYS REV LETT, V98, DOI 10.1103/PhysRevLett.98.234501
   Lewandoski M, 2001, NAT REV GENET, V2, P743, DOI 10.1038/35093537
   Li K, 2018, JCI INSIGHT, V3, DOI 10.1172/jci.insight.98942
   Li K, 2018, METHODS MOL BIOL, V1740, P69, DOI 10.1007/978-1-4939-7652-2_7
   Li LN, 2019, BBA-GEN SUBJECTS, V1863, P199, DOI 10.1016/j.bbagen.2018.10.003
   Li SL, 2018, NUCLEIC ACIDS RES, V46, pD106, DOI 10.1093/nar/gkx891
   Liapi E, 2020, BBA-MOL CELL RES, V1867, DOI 10.1016/j.bbamcr.2019.03.012
   Lim EJ, 2014, NAT COMMUN, V5, DOI 10.1038/ncomms5120
   Lim J, 2019, FRONT CHEM, V6, DOI 10.3389/fchem.2018.00664
   Liu C, 2017, ACS NANO, V11, P6968, DOI 10.1021/acsnano.7b02277
   Liu C, 2016, ANAL CHEM, V88, P12547, DOI 10.1021/acs.analchem.6b04564
   Liu F, 2017, ACS NANO, V11, P10712, DOI 10.1021/acsnano.7b04878
   Liu WJ, 2019, GENOME BIOL, V20, DOI 10.1186/s13059-019-1629-z
   Llorente A, 2013, BBA-MOL CELL BIOL L, V1831, P1302, DOI 10.1016/j.bbalip.2013.04.011
   Lloyd AC, 2013, CELL, V154, P1194, DOI 10.1016/j.cell.2013.08.053
   Lonsdale J, 2013, NAT GENET, V45, P580, DOI 10.1038/ng.2653
   Love MI, 2014, GENOME BIOL, V15, DOI 10.1186/s13059-014-0550-8
   Luo X, 2018, ANAL CHEM, V90, P8314, DOI 10.1021/acs.analchem.8b01726
   Lusardi TA, 2017, J ALZHEIMERS DIS, V55, P1223, DOI 10.3233/JAD-160835
   Lutz BR, 2006, ANAL CHEM, V78, P5429, DOI 10.1021/ac060555y
   Lydic TA, 2015, METHODS, V87, P83, DOI 10.1016/j.ymeth.2015.04.014
   Ma L, 2016, ANGEW CHEM INT EDIT, V55, P10239, DOI 10.1002/anie.201603007
   Maass PG, 2017, J MOL MED, V95, P1179, DOI 10.1007/s00109-017-1582-9
   Macosko EZ, 2015, CELL, V161, P1202, DOI 10.1016/j.cell.2015.05.002
   MAHADEVAN H, 1992, AICHE J, V38, P573, DOI 10.1002/aic.690380411
   Makyio H, 2012, EMBO J, V31, P2590, DOI 10.1038/emboj.2012.89
   Marcoux G, 2016, SCI REP-UK, V6, DOI 10.1038/srep35928
   Mardis ER, 2008, ANNU REV GENOM HUM G, V9, P387, DOI 10.1146/annurev.genom.9.081307.164359
   Mastoridis S, 2018, FRONT IMMUNOL, V9, DOI 10.3389/fimmu.2018.01583
   Mateescu B, 2017, J EXTRACELL VESICLES, V6, DOI 10.1080/20013078.2017.1286095
   Mathieu M, 2019, NAT CELL BIOL, V21, P9, DOI 10.1038/s41556-018-0250-9
   Matsumoto A, 2020, J EXTRACELL VESICLES, V9, DOI 10.1080/20013078.2019.1696517
   McCarthy JJ, 2011, DEVELOPMENT, V138, P3657, DOI 10.1242/dev.068858
   McCombie WR, 2019, CSH PERSPECT MED, V9, DOI 10.1101/cshperspect.a036798
   Melé M, 2015, SCIENCE, V348, P660, DOI 10.1126/science.aaa0355
   Melo SA, 2015, NATURE, V523, P177, DOI 10.1038/nature14581
   Melo SA, 2014, CANCER CELL, V26, P707, DOI 10.1016/j.ccell.2014.09.005
   Memczak S, 2013, NATURE, V495, P333, DOI 10.1038/nature11928
   Meng WR, 2019, MOL CANCER, V18, DOI 10.1186/s12943-019-0982-6
   Merchant ML, 2017, NAT REV NEPHROL, V13, P731, DOI 10.1038/nrneph.2017.148
   Millet LJ, 2015, LAB CHIP, V15, P1799, DOI 10.1039/c5lc00094g
   Mitchell R, 2019, STEM CELL RES THER, V10, DOI 10.1186/s13287-019-1213-1
   Mleczko AM, 2018, BBA-GENE REGUL MECH, V1861, P647, DOI 10.1016/j.bbagrm.2018.06.001
   Möbius W, 2003, TRAFFIC, V4, P222
   Murillo OD, 2019, CELL, V177, P463, DOI 10.1016/j.cell.2019.02.018
   Nabet BY, 2017, CELL, V170, P352, DOI 10.1016/j.cell.2017.06.031
   Narla V, 2018, JAIDS-J ACQ IMM DEF, V79, P644, DOI [10.1097/QAI.0000000000001851, 10.1097/qai.0000000000001851]
   Neurohr GE, 2019, CELL, V176, P1083, DOI 10.1016/j.cell.2019.01.018
   Nolte-'t Hoen ENM, 2012, NUCLEIC ACIDS RES, V40, P9272, DOI 10.1093/nar/gks658
   Noman MZ, 2012, CANCER RES, V72, P4629, DOI 10.1158/0008-5472.CAN-12-1383
   NOVICK P, 1979, P NATL ACAD SCI USA, V76, P1858, DOI 10.1073/pnas.76.4.1858
   O'Brien J, 2018, FRONT ENDOCRINOL, V9, DOI 10.3389/fendo.2018.00402
   Oksvold MP, 2015, METHODS MOL BIOL, V1218, P465, DOI 10.1007/978-1-4939-1538-5_27
   Onuchic V, 2016, CELL REP, V17, P2075, DOI 10.1016/j.celrep.2016.10.057
   Ozcelik A, 2018, NAT METHODS, V15, P1021, DOI 10.1038/s41592-018-0222-9
   Padda RS, 2019, PROSTATE, V79, P592, DOI 10.1002/pros.23764
   PAN BT, 1983, CELL, V33, P967, DOI 10.1016/0092-8674(83)90040-5
   Parolini I, 2009, J BIOL CHEM, V284, P34211, DOI 10.1074/jbc.M109.041152
   Pastuzyn ED, 2018, CELL, V172, P275, DOI 10.1016/j.cell.2017.12.024
   Pathan M, 2019, NUCLEIC ACIDS RES, V47, pD516, DOI 10.1093/nar/gky1029
   Pegtel DM, 2019, ANNU REV BIOCHEM, V88, P487, DOI [10.1146/annurev-biochem-013118, 10.1146/annurev-biochem-013118-111902]
   Pegtel DM, 2010, P NATL ACAD SCI USA, V107, P6328, DOI 10.1073/pnas.0914843107
   Gerber PP, 2015, J CELL BIOL, V209, P435, DOI 10.1083/jcb.201409082
   PERIN MS, 1990, NATURE, V345, P260, DOI 10.1038/345260a0
   Phuyal S, 2015, J BIOL CHEM, V290, P4225, DOI 10.1074/jbc.M114.593962
   Prud'homme GJ, 2016, ONCOTARGET, V7, P68057, DOI 10.18632/oncotarget.10929
   Pua HH, 2019, CELL REP, V26, P933, DOI 10.1016/j.celrep.2019.01.002
   Raghu D, 2018, PLOS ONE, V13, DOI 10.1371/journal.pone.0202773
   Raposo G, 1996, J EXP MED, V183, P1161, DOI 10.1084/jem.183.3.1161
   Ratajczak J, 2006, LEUKEMIA, V20, P847, DOI 10.1038/sj.leu.2404132
   Raymond AD, 2011, AIDS RES HUM RETROV, V27, P167, DOI 10.1089/aid.2009.0170
   Reátegui E, 2018, NAT COMMUN, V9, DOI 10.1038/s41467-017-02261-1
   Reshke R, 2020, NAT BIOMED ENG, V4, P52, DOI 10.1038/s41551-019-0502-4
   Rho J, 2013, ACS NANO, V7, P11227, DOI 10.1021/nn405016y
   Riazifar M, 2017, ANNU REV PHARMACOL, V57, P125, DOI 10.1146/annurev-pharmtox-061616-030146
   Ricklefs FL, 2019, J EXTRACELL VESICLES, V8, DOI 10.1080/20013078.2019.1588555
   Ricklefs FL, 2018, SCI ADV, V4, DOI 10.1126/sciadv.aar2766
   Ridder K, 2015, ONCOIMMUNOLOGY, V4, DOI 10.1080/2162402X.2015.1008371
   Robbins Paul D, 2017, Stem Cell Investig, V4, P98, DOI [10.21037/sci.2017.12.03, 10.21037/sci.2017.12.03]
   Rocha N, 2009, J CELL BIOL, V185, P1209, DOI 10.1083/jcb.200811005
   Rojalin T, 2019, FRONT CHEM, V7, DOI 10.3389/fchem.2019.00279
   Rome S, 2015, GENES NUTR, V10, DOI 10.1007/s12263-015-0483-1
   Rozowsky J, 2019, CELL SYST, V8, P352, DOI 10.1016/j.cels.2019.03.004
   Russell AE, 2019, J EXTRACELL VESICLES, V8, DOI 10.1080/20013078.2019.1684862
   Rybak-Wolf A, 2015, MOL CELL, V58, P870, DOI 10.1016/j.molcel.2015.03.027
   Saleh OA, 2003, NANO LETT, V3, P37, DOI 10.1021/nl0255202
   Salzman J, 2013, PLOS GENET, V9, DOI 10.1371/journal.pgen.1003777
   Saugstad JA, 2017, J EXTRACELL VESICLES, V6, P1, DOI 10.1080/20013078.2017.1317577
   Shah R, 2017, AM J PHYSIOL-HEART C, V313, pH1162, DOI 10.1152/ajpheart.00500.2017
   Shah R, 2017, DIABETES CARE, V40, P546, DOI 10.2337/dc16-1354
   Shah RV, 2018, JAMA CARDIOL, V3, P871, DOI 10.1001/jamacardio.2018.2371
   Shao HL, 2018, CHEM REV, V118, P1917, DOI 10.1021/acs.chemrev.7b00534
   Shao HL, 2015, NAT COMMUN, V6, DOI 10.1038/ncomms7999
   Shao HL, 2012, NAT MED, V18, P1835, DOI 10.1038/nm.2994
   Shapiro IM, 2015, BONE, V79, P29, DOI 10.1016/j.bone.2015.05.013
   Shi JC, 2018, GENOM PROTEOM BIOINF, V16, P144, DOI 10.1016/j.gpb.2018.04.004
   Shlens J., 2014, A Tutorial on Principal Component Analysis, DOI [DOI 10.13140/2.1.1593.1684, DOI 10.48550/ARXIV.1404.1100]
   Shurtleff MJ, 2017, P NATL ACAD SCI USA, V114, pE8987, DOI 10.1073/pnas.1712108114
   Shurtleff MJ, 2016, ELIFE, V5, DOI 10.7554/eLife.19276
   Sim S, 2011, WIRES RNA, V2, P686, DOI 10.1002/wrna.85
   Skog J, 2008, NAT CELL BIOL, V10, P1470, DOI 10.1038/ncb1800
   Skotland T, 2019, J LIPID RES, V60, P9, DOI 10.1194/jlr.R084343
   Skotland T, 2017, PROG LIPID RES, V66, P30, DOI 10.1016/j.plipres.2017.03.001
   Skotland T, 2017, EUR J CANCER, V70, P122, DOI 10.1016/j.ejca.2016.10.011
   Slenter DN, 2018, NUCLEIC ACIDS RES, V46, pD661, DOI 10.1093/nar/gkx1064
   Smith JT, 2018, LAB CHIP, V18, P3913, DOI 10.1039/c8lc01017j
   Soekmadji C, 2018, J EXTRACELL VESICLES, V7, DOI 10.1080/20013078.2018.1535745
   SOLLNER T, 1993, NATURE, V362, P318, DOI 10.1038/362318a0
   Song PP, 2016, J NEUROSCI, V36, P2425, DOI 10.1523/JNEUROSCI.2569-15.2016
   SOPKOVA J, 1993, J MOL BIOL, V234, P816, DOI 10.1006/jmbi.1993.1627
   Sork H, 2018, SCI REP-UK, V8, DOI 10.1038/s41598-018-28485-9
   Stahl PD, 2019, PHYSIOLOGY, V34, P169, DOI 10.1152/physiol.00045.2018
   Stoner SA, 2016, CYTOM PART A, V89A, P196, DOI 10.1002/cyto.a.22787
   Stratton D, 2014, BIOCHEM BIOPH RES CO, V453, P619, DOI 10.1016/j.bbrc.2014.09.132
   Subra C, 2007, BIOCHIMIE, V89, P205, DOI 10.1016/j.biochi.2006.10.014
   Sun Y, 2019, METABOLITES, V9, DOI 10.3390/metabo9110259
   Surawathanawises K, 2017, ANALYST, V142, P2220, DOI 10.1039/c7an00576h
   Szyszka P, 2017, INT VACUUM NANOELECT, P186, DOI 10.1109/IVNC.2017.8051602
   Takasugi M, 2018, AGING CELL, V17, DOI 10.1111/acel.12734
   Tanaka N, 2016, ANAL CHEM, V88, P279, DOI 10.1021/acs.analchem.5b04093
   Tao LY, 2019, METABOLOMICS, V15, DOI 10.1007/s11306-019-1550-1
   Teng Y, 2017, NAT COMMUN, V8, DOI 10.1038/ncomms14448
   Théry C, 2018, J EXTRACELL VESICLES, V7, DOI 10.1080/20013078.2018.1535750
   Tian Y, 2018, ACS NANO, V12, P671, DOI 10.1021/acsnano.7b07782
   Torres AG, 2019, BIOINFORM BIOL INSIG, V13, DOI 10.1177/1177932219868454
   Trabucchi M, 2019, TRENDS GENET, V35, P15, DOI 10.1016/j.tig.2018.10.006
   Tulkens J, 2020, NAT PROTOC, V15, P40, DOI 10.1038/s41596-019-0236-5
   Ugelstad J, 1987, US Patent, Patent No. [4,654,267, 4654267]
   Urh M, 2009, METHOD ENZYMOL, V463, P417, DOI 10.1016/S0076-6879(09)63026-3
   Vagner T, 2018, J EXTRACELL VESICLES, V7, DOI 10.1080/20013078.2018.1505403
   Valadi H, 2007, NAT CELL BIOL, V9, P654, DOI 10.1038/ncb1596
   Vallabhaneni KC, 2015, ONCOTARGET, V6, P4953, DOI 10.18632/oncotarget.3211
   van der Maaten L, 2008, J MACH LEARN RES, V9, P2579
   van der Pol E, 2014, J THROMB HAEMOST, V12, P1182, DOI 10.1111/jth.12602
   Van Deun J, 2017, NAT METHODS, V14, P228, DOI 10.1038/nmeth.4185
   van Niel G, 2018, NAT REV MOL CELL BIO, V19, P213, DOI 10.1038/nrm.2017.125
   van Zon A, 2003, CELL MOL LIFE SCI, V60, P1828, DOI 10.1007/s00018-003-3030-y
   Verweij FJ, 2019, DEV CELL, V48, P573, DOI 10.1016/j.devcel.2019.01.004
   Verweij FJ, 2018, J CELL BIOL, V217, P1129, DOI 10.1083/jcb.201703206
   Vickers K, 2018, DATA HIGH DENSITY LI
   Vickers KC, 2011, NAT CELL BIOL, V13, P423, DOI 10.1038/ncb2210
   Vlassov A.V., 2014, [No title captured], Patent No. [008901284B2, 008901284, US 8, 901, 284, 8901284]
   Vogel R, 2017, SCI REP-UK, V7, DOI 10.1038/s41598-017-14981-x
   Wachter A, 2014, TRENDS GENET, V30, P172, DOI 10.1016/j.tig.2014.03.001
   Wang K, 2012, PLOS ONE, V7, DOI 10.1371/journal.pone.0051009
   Wang Min S, 2011, Proc IEEE Conf Nanotechnol, P1652, DOI 10.1109/NANO.2011.6144448
   Wang ZX, 2013, LAB CHIP, V13, P2879, DOI 10.1039/c3lc41343h
   Weaver AM, 2020, CANCER RES, V80, P379, DOI 10.1158/0008-5472.CAN-19-2782
   Weber JA, 2010, CLIN CHEM, V56, P1733, DOI 10.1373/clinchem.2010.147405
   Wei ZY, 2017, NAT COMMUN, V8, DOI 10.1038/s41467-017-01196-x
   Whitham M, 2019, PROTEOMICS, V19, DOI 10.1002/pmic.201800154
   Whitham M, 2018, CELL METAB, V27, P237, DOI 10.1016/j.cmet.2017.12.001
   Wu CX, 2018, J INVEST DERMATOL, V138, P89, DOI 10.1016/j.jid.2017.05.040
   Wu MX, 2017, P NATL ACAD SCI USA, V114, P10584, DOI 10.1073/pnas.1709210114
   Wunsch BH, 2016, NAT NANOTECHNOL, V11, P936, DOI 10.1038/nnano.2016.134
   Yokoi A, 2019, SCI ADV, V5, DOI 10.1126/sciadv.aax8849
   Yoshioka Y, 2013, J EXTRACELL VESICLES, V2, DOI 10.3402/jev.v2i0.20424
   Zaborowski MP, 2019, CELL REP, V27, P255, DOI 10.1016/j.celrep.2019.03.003
   Zempleni J, 2015, CAN J PHYSIOL PHARM, V93, P1097, DOI 10.1139/cjpp-2014-0392
   Zhang HY, 2019, NAT PROTOC, V14, P1027, DOI 10.1038/s41596-019-0126-x
   Zhang HY, 2018, NAT CELL BIOL, V20, P332, DOI 10.1038/s41556-018-0040-4
   Zhang Q, 2019, CELL REP, V27, P940, DOI 10.1016/j.celrep.2019.01.009
   Zhang Q, 2018, CELL MOL GASTROENTER, V5, P627, DOI 10.1016/j.jcmgh.2018.01.013
   Zhang SQ, 2018, NAT COMMUN, V9, DOI 10.1038/s41467-017-02644-4
   Zhang WT, 2019, BMC MED GENOMICS, V12, DOI 10.1186/s12920-019-0590-8
   Zhang Y, 2013, MOL CELL, V51, P792, DOI 10.1016/j.molcel.2013.08.017
   Zhang Z, 2019, NANOSCALE, V11, P10106, DOI 10.1039/c9nr01589b
   Zhao HY, 2016, ELIFE, V5, DOI 10.7554/eLife.10250
   Zheng GXY, 2017, NAT COMMUN, V8, DOI 10.1038/ncomms14049
   Zhou YN, 2020, LAB CHIP, V20, P568, DOI 10.1039/c9lc01071h
   Zhou YN, 2019, ANAL CHEM, V91, P4577, DOI 10.1021/acs.analchem.8b05749
   Zhou ZX, 2019, P NATL ACAD SCI USA, V116, P19200, DOI 10.1073/pnas.1908252116
   Zhu SB, 2014, ACS NANO, V8, P10998, DOI 10.1021/nn505162u
   Zomer A, 2016, NAT PROTOC, V11, P87, DOI 10.1038/nprot.2015.138
   Zomer A, 2015, CELL, V161, P1046, DOI 10.1016/j.cell.2015.04.042
NR 315
TC 185
Z9 206
U1 2
U2 48
PU FRONTIERS MEDIA SA
PI LAUSANNE
PA AVENUE DU TRIBUNAL FEDERAL 34, LAUSANNE, CH-1015, SWITZERLAND
EI 1664-8021
J9 FRONT GENET
JI Front. Genet.
PD JUL 17
PY 2020
VL 11
AR 700
DI 10.3389/fgene.2020.00700
PG 30
WC Genetics & Heredity
WE Science Citation Index Expanded (SCI-EXPANDED)
SC Genetics & Heredity
GA NA8VV
UT WOS:000560097500001
PM 32765582
OA Green Submitted, gold
DA 2026-02-11
ER

PT J
AU Jiang, SP
   Tian, GZ
   Li, X
   Yang, Z
   Wang, FX
   Tian, Z
   Huang, B
   Wei, F
   Zha, KK
   Sun, ZQ
   Sui, X
   Liu, SY
   Guo, WM
   Guo, QY
AF Jiang, Shuangpeng
   Tian, Guangzhao
   Li, Xu
   Yang, Zhen
   Wang, Fuxin
   Tian, Zhuang
   Huang, Bo
   Wei, Fu
   Zha, Kangkang
   Sun, Zhiqiang
   Sui, Xiang
   Liu, Shuyun
   Guo, Weimin
   Guo, Quanyi
TI Research Progress on Stem Cell Therapies for Articular Cartilage
   Regeneration
SO STEM CELLS INTERNATIONAL
LA English
DT Review
ID EXTRACELLULAR-MATRIX SCAFFOLD; MESENCHYMAL STROMAL CELLS; IN-VITRO; KNEE
   OSTEOARTHRITIS; CONDITIONED MEDIUM; CHONDROGENIC DIFFERENTIATION;
   INTRAARTICULAR INJECTION; DECELLULARIZED CARTILAGE; ENHANCES
   PROLIFERATION; COLLAGEN SCAFFOLD
AB Injury of articular cartilage can cause osteoarthritis and seriously affect the physical and mental health of patients. Unfortunately, current surgical treatment techniques that are commonly used in the clinic cannot regenerate articular cartilage. Regenerative medicine involving stem cells has entered a new stage and is considered the most promising way to regenerate articular cartilage. In terms of theories on the mechanism, it was thought that stem cell-mediated articular cartilage regeneration was achieved through the directional differentiation of stem cells into chondrocytes. However, recent evidence has shown that the stem cell secretome plays an important role in biological processes such as the immune response, inflammation regulation, and drug delivery. At the same time, the stem cell secretome can effectively mediate the process of tissue regeneration. This new theory has attributed the therapeutic effect of stem cells to their paracrine effects. The application of stem cells is not limited to exogenous stem cell transplantation. Endogenous stem cell homing and in situ regeneration strategies have received extensive attention. The application of stem cell derivatives, such as conditioned media, extracellular vesicles, and extracellular matrix, is an extension of stem cell paracrine theory. On the other hand, stem cell pretreatment strategies have also shown promising therapeutic effects. This article will systematically review the latest developments in these areas, summarize challenges in articular cartilage regeneration strategies involving stem cells, and describe prospects for future development.
C1 [Jiang, Shuangpeng; Tian, Guangzhao; Yang, Zhen; Wang, Fuxin; Tian, Zhuang; Huang, Bo; Wei, Fu; Zha, Kangkang; Sun, Zhiqiang; Sui, Xiang; Liu, Shuyun; Guo, Weimin; Guo, Quanyi] Chinese Peoples Liberat Army Gen Hosp, Key Lab Musculoskeletal Trauma & War Injuries PLA, Beijing Key Lab Regenerat Med Orthoped, Inst Orthoped,Med Ctr 1, 28 Fuxing Rd, Beijing 100853, Peoples R China.
   [Jiang, Shuangpeng; Li, Xu] China Med Univ, Hosp 1, Dept Orthoped, 155 Nanjing North St, Shenyang 110001, Liaoning, Peoples R China.
   [Tian, Guangzhao; Yang, Zhen; Zha, Kangkang; Sun, Zhiqiang] Nankai Univ, Sch Med, Tianjin 300071, Peoples R China.
   [Guo, Weimin] Sun Yat Sen Univ, Affiliated Hosp 1, Dept Orthoped Surg, Guangzhou, Guangdong, Peoples R China.
C3 Chinese People's Liberation Army General Hospital; China Medical
   University; Nankai University; Sun Yat Sen University
RP Liu, SY; Guo, WM; Guo, QY (corresponding author), Chinese Peoples Liberat Army Gen Hosp, Key Lab Musculoskeletal Trauma & War Injuries PLA, Beijing Key Lab Regenerat Med Orthoped, Inst Orthoped,Med Ctr 1, 28 Fuxing Rd, Beijing 100853, Peoples R China.; Guo, WM (corresponding author), Sun Yat Sen Univ, Affiliated Hosp 1, Dept Orthoped Surg, Guangzhou, Guangdong, Peoples R China.
EM jiang.shuangpeng@163.com; tiangzh@163.com; likyoku@cmu.edu.cn;
   zhenyang_nku@163.com; m15765367473@163.com; 1811210724@pku.edu.cn;
   huangbo_3@126.com; weifu0306@163.com; zkknky@126.com;
   wddsunzhiqiang@163.com; suixiang301@126.com; clear_ann@163.com;
   guowm5@mail.sysu.edu.cn; doctorguo_301@163.com
RI ; Tian, Guangzhao/IZQ-2548-2023; Liu, Shuyun/OFN-3606-2025; Sun,
   Zhiqiang/KLZ-2045-2024; Huang, Bo/LXW-5225-2024; guo,
   quanyi/JRY-6402-2023
OI Jiang, Shuangpeng/0000-0002-4464-1550; Tian,
   Guangzhao/0000-0002-7259-0551; 
FU National Key R&D Program of China [2019 YFA 0110600]; National Natural
   Science Foundation of China [81772319]; China Postdoctoral Science
   Foundation [2019TQ0379, 2019M663262]
FX This work was supported by the National Key R&D Program of China (2019
   YFA 0110600), the National Natural Science Foundation of China
   (81772319), and the China Postdoctoral Science Foundation Grant
   (2019TQ0379, 2019M663262).
CR Acharya C, 2012, J CELL PHYSIOL, V227, P88, DOI 10.1002/jcp.22706
   Andrzejewska A, 2019, STEM CELLS, V37, P855, DOI 10.1002/stem.3016
   Armiento AR, 2018, ACTA BIOMATER, V65, P1, DOI 10.1016/j.actbio.2017.11.021
   Armiento AR, 2019, ADV DRUG DELIVER REV, V146, P289, DOI 10.1016/j.addr.2018.12.015
   Ashammakhi N, 2019, ADV MATER, V31, DOI 10.1002/adma.201804041
   Baboolal TG, 2018, AM J SPORT MED, V46, P3532, DOI 10.1177/0363546518803757
   Bacakova L, 2018, BIOTECHNOL ADV, V36, P1111, DOI 10.1016/j.biotechadv.2018.03.011
   Bajek A, 2016, ARCH IMMUNOL THER EX, V64, P443, DOI 10.1007/s00005-016-0394-x
   Barnett R, 2018, LANCET, V391, P1985, DOI 10.1016/S0140-6736(18)31064-X
   Barrachina L, 2018, BMC VET RES, V14, DOI 10.1186/s12917-018-1556-3
   Berendsen AD, 2015, BONE, V80, P14, DOI 10.1016/j.bone.2015.04.035
   Bernhard JC, 2016, STEM CELL RES THER, V7, DOI 10.1186/s13287-016-0314-3
   Bhatti FU, 2017, OSTEOARTHR CARTILAGE, V25, P321, DOI 10.1016/j.joca.2016.09.014
   Brett SI, 2017, PROSTATE, V77, P1335, DOI 10.1002/pros.23393
   Cai GR, 2019, J DRUG TARGET, V27, P28, DOI 10.1080/1061186X.2018.1464011
   Caldwell KL, 2015, OSTEOARTHR CARTILAGE, V23, P351, DOI 10.1016/j.joca.2014.11.004
   Caplan AI, 2006, J CELL BIOCHEM, V98, P1076, DOI 10.1002/jcb.20886
   Caplan AI, 2017, STEM CELL TRANSL MED, V6, P1445, DOI 10.1002/sctm.17-0051
   Chahal J, 2019, STEM CELL TRANSL MED, V8, P746, DOI 10.1002/sctm.18-0183
   Chen GP, 2004, TISSUE ENG, V10, P323, DOI 10.1089/107632704323061681
   Chen GP, 2018, ADV EXP MED BIOL, V1058, P171, DOI 10.1007/978-3-319-76711-6_8
   Chen PF, 2019, THERANOSTICS, V9, P2439, DOI 10.7150/thno.31017
   Chen WB, 2019, J TISSUE ENG REGEN M, V13, P1618, DOI 10.1002/term.2916
   Cheng BX, 2019, STEM CELL RES THER, V10, DOI 10.1186/s13287-019-1399-2
   Cheng CW, 2014, BIOTECHNOL ADV, V32, P462, DOI 10.1016/j.biotechadv.2013.12.012
   Choi JS, 2012, TISSUE ENG PT A, V18, P80, DOI 10.1089/ten.tea.2011.0103
   Choi MS, 2008, CELL TRANSPLANT, V17, P899, DOI 10.3727/096368908786576471
   Chun SY, 2019, TISSUE ENG REGEN MED, V16, P385, DOI 10.1007/s13770-019-00199-7
   Colter DC, 2001, P NATL ACAD SCI USA, V98, P7841, DOI 10.1073/pnas.141221698
   Cosenza S, 2017, SCI REP-UK, V7, DOI 10.1038/s41598-017-15376-8
   Costa LA, 2021, CELL MOL LIFE SCI, V78, P447, DOI 10.1007/s00018-020-03600-0
   Critchley S, 2020, ACTA BIOMATER, V113, P130, DOI 10.1016/j.actbio.2020.05.040
   Cucchiarini M, 2019, NAT REV RHEUMATOL, V15, P18, DOI 10.1038/s41584-018-0125-2
   Cui YL, 2003, BIOMATERIALS, V24, P3859, DOI 10.1016/S0142-9612(03)00209-6
   Daneshmandi L, 2020, TRENDS BIOTECHNOL, V38, P1373, DOI 10.1016/j.tibtech.2020.04.013
   Dawson AB, 1925, ANAT REC, V31, P1, DOI 10.1002/ar.1090310102
   De Bari C, 2001, ARTHRITIS RHEUM-US, V44, P1928, DOI 10.1002/1529-0131(200108)44:8<1928::AID-ART331>3.0.CO;2-P
   de Windt TS, 2017, STEM CELLS, V35, P256, DOI 10.1002/stem.2475
   Ding JP, 2016, STEM CELL TRANSL MED, V5, P1079, DOI 10.5966/sctm.2015-0263
   Doyle LM, 2019, CELLS-BASEL, V8, DOI 10.3390/cells8070727
   EL Andaloussi S, 2013, NAT REV DRUG DISCOV, V12, P348, DOI 10.1038/nrd3978
   Eleuteri S, 2019, INT J MOL SCI, V20, DOI 10.3390/ijms20184597
   Emadedin M, 2018, CYTOTHERAPY, V20, P1238, DOI 10.1016/j.jcyt.2018.08.005
   Emans PJ, 2006, TISSUE ENG, V12, P1699, DOI 10.1089/ten.2006.12.1699
   Fu N, 2018, CURR STEM CELL RES T, V13, P583, DOI 10.2174/1574888X12666170718152611
   GALLATIN WM, 1983, NATURE, V304, P30, DOI 10.1038/304030a0
   Gibson JD, 2017, STEM CELL TRANSL MED, V6, P40, DOI 10.5966/sctm.2016-0020
   González-González A, 2020, WORLD J STEM CELLS, V12, P1529, DOI 10.4252/wjsc.v12.i12.1529
   Graceffa V, 2018, BIOTECHNOL ADV, V36, P1855, DOI 10.1016/j.biotechadv.2018.07.004
   Guerreiro EM, 2018, PLOS ONE, V13, DOI 10.1371/journal.pone.0204276
   Guo XD, 2006, BIOMED MATER, V1, P206, DOI 10.1088/1748-6041/1/4/006
   Ham O, 2012, BIOMATERIALS, V33, P4500, DOI 10.1016/j.biomaterials.2012.03.025
   Harrell CR, 2019, BIOMED PHARMACOTHER, V109, P2318, DOI 10.1016/j.biopha.2018.11.099
   Harrell CR, 2019, CELLS-BASEL, V8, DOI 10.3390/cells8050467
   Hass R, 2011, CELL COMMUN SIGNAL, V9, DOI 10.1186/1478-811X-9-12
   Hou CH, 2015, MOL MED REP, V12, P4877, DOI 10.3892/mmr.2015.4008
   Houghton J, 2004, SCIENCE, V306, P1568, DOI 10.1126/science.1099513
   Huang BJ, 2016, BIOMATERIALS, V98, P1, DOI 10.1016/j.biomaterials.2016.04.018
   Ishikawa J, 2016, BONE, V83, P210, DOI 10.1016/j.bone.2015.11.012
   Islam A, 2019, EUR CELLS MATER, V37, P153, DOI 10.22203/eCM.v037a10
   Järveläinen H, 2009, PHARMACOL REV, V61, P198, DOI 10.1124/pr.109.001289
   Jha AK, 2016, BIOMATERIALS, V89, P136, DOI 10.1016/j.biomaterials.2016.02.023
   Ji XF, 2020, THERANOSTICS, V10, P2872, DOI 10.7150/thno.41622
   Jiang B, 2019, THERANOSTICS, V9, P6587, DOI 10.7150/thno.35391
   Jiang SP, 2020, STEM CELLS INT, V2020, DOI 10.1155/2020/5690252
   Jiang TM, 2019, J BIOMED NANOTECHNOL, V15, P1005, DOI 10.1166/jbn.2019.2748
   Jing H, 2020, BIOMATERIALS, V231, DOI 10.1016/j.biomaterials.2019.119682
   Jing H, 2019, FASEB J, V33, P5641, DOI 10.1096/fj.201802137RRR
   Judson RN, 2018, CELL STEM CELL, V22, P177, DOI 10.1016/j.stem.2017.12.010
   Kalamegam G, 2018, ADV EXP MED BIOL, V1089, P23, DOI 10.1007/5584_2018_205
   Kamerkar S, 2017, NATURE, V546, P498, DOI 10.1038/nature22341
   Kang HJ, 2015, CELL TISSUE BANK, V16, P123, DOI 10.1007/s10561-014-9448-7
   Kang HJ, 2014, J TISSUE ENG REGEN M, V8, P442, DOI 10.1002/term.1538
   Kanichai M, 2008, J CELL PHYSIOL, V216, P708, DOI 10.1002/jcp.21446
   Karp JM, 2009, CELL STEM CELL, V4, P206, DOI 10.1016/j.stem.2009.02.001
   Kay AG, 2017, SCI REP-UK, V7, DOI 10.1038/s41598-017-18144-w
   Kim KH, 2020, LAB ANIM RES, V36, DOI 10.1186/s42826-020-00043-3
   Kim SY, 2019, METHODS MOL BIOL, V2029, P15, DOI 10.1007/978-1-4939-9631-5_2
   Kim YS, 2020, KNEE SURG SPORT TR A, V28, P544, DOI 10.1007/s00167-019-05729-3
   Kim YS, 2018, AM J SPORT MED, V46, P2669, DOI 10.1177/0363546518785973
   Kim YG, 2020, BIOTECHNOL J, V15, DOI 10.1002/biot.202000082
   Klotz BJ, 2016, TRENDS BIOTECHNOL, V34, P394, DOI 10.1016/j.tibtech.2016.01.002
   Knutsen G, 2004, J BONE JOINT SURG AM, V86A, P455, DOI 10.2106/00004623-200403000-00001
   Koh YG, 2016, ARTHROSCOPY, V32, P97, DOI 10.1016/j.arthro.2015.09.010
   Kohli N, 2019, SCI REP-UK, V9, DOI 10.1038/s41598-019-39715-z
   Kolios G, 2013, RESPIRATION, V85, P3, DOI 10.1159/000345615
   Kondo S, 2019, AM J SPORT MED, V47, P2338, DOI 10.1177/0363546519859855
   Kotaka S, 2017, STEM CELLS INT, V2017, DOI 10.1155/2017/9514719
   Krebsbach PH, 2017, STEM CELLS DEV, V26, P1090, DOI 10.1089/scd.2016.0319
   Kumar LP, 2019, CYTOKINE GROWTH F R, V46, P1, DOI 10.1016/j.cytogfr.2019.04.002
   Li HJ, 2019, STEM CELLS INT, V2019, DOI 10.1155/2019/9671206
   Li JT, 2014, BIOMATERIALS, V35, P642, DOI 10.1016/j.biomaterials.2013.09.099
   Li J, 2018, ACTA BIOMATER, V79, P202, DOI 10.1016/j.actbio.2018.08.029
   Li L, 2018, SCI REP-UK, V8, DOI 10.1038/s41598-018-27737-y
   Li M, 2016, STEM CELL RES THER, V7, DOI 10.1186/s13287-016-0420-2
   Li MW, 2017, SCI REP-UK, V7, DOI 10.1038/srep40161
   Li X, 2019, THERANOSTICS, V9, P5105, DOI 10.7150/thno.33904
   Li X, 2017, J CELL MOL MED, V21, P3162, DOI 10.1111/jcmm.13286
   Liao JF, 2015, SCI REP-UK, V5, DOI 10.1038/srep09879
   Liu QH, 2018, ACTA BIOMATER, V76, P29, DOI 10.1016/j.actbio.2018.06.027
   Liu S, 2016, INT J MOL SCI, V17, DOI 10.3390/ijms17060982
   Liu SY, 2017, BIOMED RES INT, V2017, DOI 10.1155/2017/8760383
   Liu XL, 2017, NANOSCALE, V9, P4430, DOI 10.1039/c7nr00352h
   Loeser RF, 2012, ARTHRITIS RHEUM-US, V64, P1697, DOI 10.1002/art.34453
   Lord-Dufour S, 2009, STEM CELLS, V27, P489, DOI 10.1634/stemcells.2008-0855
   Mardpour S, 2019, J CELL PHYSIOL, V234, P8249, DOI 10.1002/jcp.27669
   Marvasti TB, 2019, CAN J CARDIOL, V35, P1311, DOI 10.1016/j.cjca.2019.05.037
   Matas J, 2019, STEM CELL TRANSL MED, V8, P215, DOI 10.1002/sctm.18-0053
   Matsumura E, 2017, CYTOTHERAPY, V19, P181, DOI 10.1016/j.jcyt.2016.11.004
   McIntyre JA, 2018, AM J SPORT MED, V46, P3550, DOI 10.1177/0363546517735844
   Medvedeva EV, 2018, INT J MOL SCI, V19, DOI 10.3390/ijms19082366
   Mei L, 2017, PLOS ONE, V12, DOI 10.1371/journal.pone.0176107
   Meng F, 2016, OSTEOARTHR CARTILAGE, V24, P932, DOI 10.1016/j.joca.2015.12.012
   Meng QY, 2017, ACTA BIOMATER, V53, P279, DOI 10.1016/j.actbio.2017.01.055
   Mianehsaz E, 2019, STEM CELL RES THER, V10, DOI 10.1186/s13287-019-1445-0
   Min BH, 2017, ARTHROSCOPY, V33, P2045, DOI 10.1016/j.arthro.2017.06.022
   Mintz PJ, 2014, MOL THER, V22, P149, DOI 10.1038/mt.2013.194
   Mokbel A, 2011, CLIN EXP RHEUMATOL, V29, P275
   Mokbel AN, 2011, BMC MUSCULOSKEL DIS, V12, DOI 10.1186/1471-2474-12-259
   Mondal D, 2016, INT J POLYM MATER PO, V65, P255, DOI 10.1080/00914037.2015.1103241
   Monguio-Tortajada Marta, 2019, Curr Protoc Stem Cell Biol, V49, pe82, DOI [10.1002/cpsc.82, 10.1002/cpsc.82]
   Mueller MB, 2008, ARTHRITIS RHEUM-US, V58, P1377, DOI 10.1002/art.23370
   Murphy JM, 2002, ARTHRITIS RHEUM-US, V46, P704, DOI 10.1002/art.10118
   Murphy MP, 2020, NAT MED, V26, P1583, DOI 10.1038/s41591-020-1013-2
   Musumeci Giuseppe, 2013, Italian Journal of Anatomy and Embryology, V118, P204
   Nam Y, 2018, STEM CELLS INT, V2018, DOI 10.1155/2018/8490489
   Nazemian V, 2018, CELL MOL BIOL, V64, P19, DOI 10.14715/cmb/2018.64.2.5
   Neybecker P, 2018, STEM CELL RES THER, V9, DOI 10.1186/s13287-018-1071-2
   Ng CP, 2014, BIOMATERIALS, V35, P4046, DOI 10.1016/j.biomaterials.2014.01.081
   Ning GZ, 2013, DEV CELL, V24, P283, DOI 10.1016/j.devcel.2012.12.016
   Nogami M, 2016, TISSUE ENG PT A, V22, P680, DOI [10.1089/ten.tea.2015.0285, 10.1089/ten.TEA.2015.0285]
   Oh SJ, 2020, STEM CELLS INT, V2020, DOI 10.1155/2020/8595940
   Pan Z, 2012, INTERFACE FOCUS, V2, P366, DOI 10.1098/rsfs.2011.0123
   Park MS, 2015, CELL TRANSPLANT, V24, P1067, DOI 10.3727/096368914X681018
   Pattappa G, 2020, BIOLOGY-BASEL, V9, DOI 10.3390/biology9080230
   Pattappa G, 2019, INT J MOL SCI, V20, DOI 10.3390/ijms20030484
   Pawitan JA, 2014, BIOMED RES INT, V2014, DOI 10.1155/2014/965849
   Peck SH, 2021, CARTILAGE, V12, P512, DOI 10.1177/1947603519841675
   Pei M, 2017, BIOMATERIALS, V117, P10, DOI 10.1016/j.biomaterials.2016.11.049
   Pei M, 2012, J CELL PHYSIOL, V227, P2163, DOI 10.1002/jcp.22950
   Pelttari K, 2006, ARTHRITIS RHEUM-US, V54, P3254, DOI 10.1002/art.22136
   Pérez-Castrillo S, 2018, ANN ANAT, V220, P60, DOI 10.1016/j.aanat.2018.07.006
   Peyvandi AA, 2018, NEURAL REGEN RES, V13, P154, DOI 10.4103/1673-5374.224382
   Pizzute T, 2015, STEM CELL REV REP, V11, P119, DOI 10.1007/s12015-014-9546-8
   Prestwich GD, 2011, J CONTROL RELEASE, V155, P193, DOI 10.1016/j.jconrel.2011.04.007
   PRIDIE KH, 1959, J BONE JOINT SURG BR, V41, P618
   Quintavalla J, 2002, BIOMATERIALS, V23, P109, DOI 10.1016/S0142-9612(01)00086-2
   Ragni E, 2020, STEM CELL RES THER, V11, DOI 10.1186/s13287-020-01677-9
   Rastogi P, 2019, BIOFABRICATION, V11, DOI 10.1088/1758-5090/ab331e
   Rezwan K, 2006, BIOMATERIALS, V27, P3413, DOI 10.1016/j.biomaterials.2006.01.039
   Rim YA, 2018, J TISSUE ENG REGEN M, V12, P1843, DOI 10.1002/term.2705
   Russell KC, 2010, STEM CELLS, V28, P788, DOI 10.1002/stem.312
   Sadlik B, 2017, ADV EXP MED BIOL, V1020, P113, DOI 10.1007/5584_2017_9
   Sahu N, 2020, STEM CELL RES THER, V11, DOI 10.1186/s13287-019-1532-2
   Saleh AF, 2019, NANOSCALE, V11, P6990, DOI 10.1039/c8nr08720b
   Sart S, 2016, BIOTECHNOL J, V11, P43, DOI 10.1002/biot.201500191
   Segawa Y, 2009, J ORTHOP RES, V27, P435, DOI 10.1002/jor.20786
   Shadmanfar S, 2018, CYTOTHERAPY, V20, P499, DOI 10.1016/j.jcyt.2017.12.009
   Shapiro SA, 2019, CARTILAGE, V10, P432, DOI 10.1177/1947603518796142
   Shi WL, 2017, ADV MATER, V29, DOI 10.1002/adma.201701089
   Sidney LE, 2014, STEM CELLS, V32, P1380, DOI 10.1002/stem.1661
   SILVER IA, 1975, PHILOS T ROY SOC B, V271, P261, DOI 10.1098/rstb.1975.0050
   Solchaga LA, 2010, TISSUE ENG PT A, V16, P1009, DOI [10.1089/ten.tea.2009.0100, 10.1089/ten.TEA.2009.0100]
   Soltani SK, 2019, CYTOTHERAPY, V21, P54, DOI 10.1016/j.jcyt.2018.11.003
   Song JS, 2020, REGEN THER, V14, P32, DOI 10.1016/j.reth.2019.10.003
   Song Y, 2018, REGEN MED, V13, P295, DOI 10.2217/rme-2017-0152
   Stoddart MJ, 2015, ADV DRUG DELIVER REV, V84, P135, DOI 10.1016/j.addr.2014.08.007
   Stolzing A, 2008, MECH AGEING DEV, V129, P163, DOI 10.1016/j.mad.2007.12.002
   Studer D, 2012, EUR CELLS MATER, V24, P118, DOI 10.22203/eCM.v024a09
   Sun X, 2018, ACS APPL MATER INTER, V10, P38715, DOI 10.1021/acsami.8b11687
   Suntornnond R, 2017, MACROMOL MATER ENG, V302, DOI 10.1002/mame.201600266
   Tang C, 2019, MED SCI MONITOR, V25, P7342, DOI 10.12659/MSM.916481
   Tang C, 2016, TISSUE ENG PT A, V22, P222, DOI [10.1089/ten.tea.2014.0491, 10.1089/ten.TEA.2014.0491]
   Tao SC, 2017, THERANOSTICS, V7, P180, DOI 10.7150/thno.17133
   Tatman PD, 2015, TISSUE ENG PART B-RE, V21, P543, DOI [10.1089/ten.TEB.2015.0142, 10.1089/ten.teb.2015.0142]
   Tessaro I, 2018, J Biol Regul Homeost Agents, V32, P105
   Toh WS, 2017, SEMIN CELL DEV BIOL, V67, P56, DOI 10.1016/j.semcdb.2016.11.008
   Toh WS, 2011, MOL PHARMACEUT, V8, P994, DOI 10.1021/mp100437a
   Vahedi P, 2016, INDIAN J ANIM SCI, V86, P1111
   Vayas R, 2021, CARTILAGE, V12, P293, DOI 10.1177/1947603519841682
   Veceric-Haler Z, 2017, STEM CELLS INT, V2017, DOI 10.1155/2017/7304643
   Vega A, 2015, TRANSPLANTATION, V99, P1681, DOI 10.1097/TP.0000000000000678
   Vega SL, 2017, EUR CELLS MATER, V33, P59, DOI 10.22203/eCM.v033a05
   Veronesi F, 2019, INT ORTHOP, V43, P25, DOI 10.1007/s00264-018-4202-6
   Vizoso FJ, 2017, INT J MOL SCI, V18, DOI 10.3390/ijms18091852
   Wang AT, 2019, WORLD J STEM CELLS, V11, P222, DOI 10.4252/wjsc.v11.i4.222
   Wang T, 2019, STEM CELL RES, V39, DOI 10.1016/j.scr.2019.101497
   Wang YF, 2017, STEM CELL RES THER, V8, DOI 10.1186/s13287-017-0632-0
   Wei KC, 2016, MACROMOLECULES, V49, P866, DOI 10.1021/acs.macromol.5b02527
   Wen L, 2016, GENOME BIOL, V17, DOI 10.1186/s13059-016-0941-0
   Widhiyanto L, 2020, J BIOMATER APPL, V35, P422, DOI 10.1177/0885328220934938
   Wiklander OPB, 2019, SCI TRANSL MED, V11, DOI 10.1126/scitranslmed.aav8521
   Wu CC, 2017, J BIOMED MATER RES B, V105, P1536, DOI 10.1002/jbm.b.33688
   Wu JY, 2019, BIOMATERIALS, V206, P87, DOI 10.1016/j.biomaterials.2019.03.022
   Wu L, 2011, TISSUE ENG PT A, V17, P1425, DOI [10.1089/ten.tea.2010.0517, 10.1089/ten.TEA.2010.0517]
   Xia C, 2019, MAT SCI ENG C-MATER, V101, P588, DOI 10.1016/j.msec.2019.04.002
   Xia TW, 2018, ANN TRANSL MED, V6, DOI 10.21037/atm.2018.09.55
   Xing D, 2020, INT J RHEUM DIS, V23, P778, DOI 10.1111/1756-185X.13834
   Xu JB, 2019, BIOMATERIALS, V210, P51, DOI 10.1016/j.biomaterials.2019.04.031
   Yamagata K, 2020, CLIN EXP RHEUMATOL, V38, P670
   Yan JK, 2020, MAT SCI ENG C-MATER, V106, DOI 10.1016/j.msec.2019.110286
   Yan ML, 2017, STEM CELLS INT, V2017, DOI 10.1155/2017/9198328
   Yan X, 2020, FRONT PHARMACOL, V10, DOI 10.3389/fphar.2019.01534
   Yang Q, 2008, BIOMATERIALS, V29, P2378, DOI 10.1016/j.biomaterials.2008.01.037
   Yang XC, 2018, MAT SCI ENG C-MATER, V83, P195, DOI 10.1016/j.msec.2017.09.002
   Yang YH, 2018, ACTA BIOMATER, V69, P71, DOI 10.1016/j.actbio.2017.12.043
   Yang ZG, 2020, NAT BIOMED ENG, V4, P69, DOI 10.1038/s41551-019-0485-1
   Yang ZG, 2020, J INVEST DERMATOL, V140, P544, DOI 10.1016/j.jid.2019.08.442
   Yin Y, 2017, J DENT RES, V96, P601, DOI 10.1177/0022034517706070
   Yoo JU, 1998, J BONE JOINT SURG AM, V80A, P1745, DOI 10.2106/00004623-199812000-00004
   Yu SP, 2013, TRANSL STROKE RES, V4, P76, DOI 10.1007/s12975-012-0251-0
   Zhang H, 2018, STEM CELL RES THER, V9, DOI 10.1186/s13287-018-0805-5
   Zhang SP, 2018, BIOMATERIALS, V156, P16, DOI 10.1016/j.biomaterials.2017.11.028
   Zhang S, 2020, SEMIN ARTHRITIS RHEU, V50, P198, DOI 10.1016/j.semarthrit.2019.11.001
   Zhang W, 2013, BIOMATERIALS, V34, P713, DOI 10.1016/j.biomaterials.2012.10.027
   Zhang Y, 2018, OSTEOARTHR CARTILAGE, V26, P954, DOI 10.1016/j.joca.2018.01.019
   Zhang Y, 2018, J CELL PHYSIOL, V233, P1940, DOI 10.1002/jcp.26020
   Zheng XF, 2011, BIOTECHNOL BIOPROC E, V16, P593, DOI [10.1007/S12257-010-0348-9, 10.1007/s12257-010-0348-9]
   Zheng XF, 2011, J MATER SCI-MATER M, V22, P693, DOI 10.1007/s10856-011-4248-0
   Zhou S, 2019, CELL MOL LIFE SCI, V76, P1653, DOI 10.1007/s00018-019-03017-4
   Zhu Y, 2017, STEM CELL RES THER, V8, DOI 10.1186/s13287-017-0510-9
NR 221
TC 40
Z9 44
U1 3
U2 42
PU HINDAWI LTD
PI LONDON
PA ADAM HOUSE, 3RD FLR, 1 FITZROY SQ, LONDON, W1T 5HF, ENGLAND
SN 1687-966X
EI 1687-9678
J9 STEM CELLS INT
JI Stem Cells Int.
PD FEB 12
PY 2021
VL 2021
AR 8882505
DI 10.1155/2021/8882505
PG 25
WC Cell & Tissue Engineering
WE Science Citation Index Expanded (SCI-EXPANDED)
SC Cell Biology
GA QL5DU
UT WOS:000621098200001
PM 33628274
OA Green Submitted, gold
DA 2026-02-11
ER

PT J
AU Pan, BB
   Fan, GP
AF Pan, Binbin
   Fan, Guoping
TI Stem cell-based treatment of kidney diseases
SO EXPERIMENTAL BIOLOGY AND MEDICINE
LA English
DT Review
DE Cytokine therapy; chronic kidney disease; acute kidney injury;
   mechanism; kidney organoids
ID ISCHEMIA-REPERFUSION; EXTRACELLULAR VESICLES; DIABETIC-NEPHROPATHY;
   OXIDATIVE STRESS; GROWTH-FACTOR; RENAL INJURY; TRANSPLANTATION;
   AUTOPHAGY; REPAIR; APOPTOSIS
AB Kidney dysfunction, including chronic kidney disease and acute kidney injury, is a globally prevalent health problem. However, treatment regimens are still lacking, especially for conditions involving kidney fibrosis. Stem cells hold great promise in the treatment of chronic kidney disease and acute kidney injury, but success has been hampered by insufficient incorporation of the stem cells in the injured kidney. Thus, new approaches for the restoration of kidney function after acute or chronic injury have been explored. Recently, kidney organoids have emerged as a useful tool in the treatment of kidney diseases. In this review, we discuss the mechanisms and approaches of cell therapy in acute kidney injury and chronic kidney disease, including diabetic kidney disease and lupus nephritis. We also summarize the potential applications of kidney organoids in the treatment of kidney diseases.
   Impact statement
   Stem cells hold great promise in regenerative medicine. Pluripotent stem cells have been differentiated into kidney organoids to understand human kidney development and to dissect renal disease mechanisms. Meanwhile, recent studies have explored the treatment of kidney diseases using a variety of cells, including mesenchymal stem cells and renal derivatives. This mini-review discusses the diverse mechanisms underlying current renal disease treatment via stem cell therapy. We postulate that clinical applications of stem cell therapy for kidney diseases can be readily achieved in the near future.
C1 [Pan, Binbin] Nanjing Med Univ, Nanjing Hosp 1, Dept Nephrol, Nanjing 210029, Peoples R China.
   [Pan, Binbin; Fan, Guoping] Univ Calif Los Angeles, David Geffen Sch Med, Dept Human Genet, Los Angeles, CA 90095 USA.
C3 Nanjing Medical University; University of California System; University
   of California Los Angeles; University of California Los Angeles Medical
   Center; David Geffen School of Medicine at UCLA
RP Fan, GP (corresponding author), Univ Calif Los Angeles, David Geffen Sch Med, Dept Human Genet, Los Angeles, CA 90095 USA.
EM gfan@mednet.ucla.edu
RI ; pan, binbin/IWU-8908-2023
OI Fan, Guoping/0000-0001-5235-6410; 
FU NIH [RO1 DE 025474]
FX The authors acknowlege the financial support from NIH RO1 DE 025474 for
   the research, authorship, and publication of this article.
CR Andrianova NV, 2019, BIOCHEMISTRY-MOSCOW+, V84, P1502, DOI 10.1134/S0006297919120095
   Arai S, 2016, NAT MED, V22, P183, DOI 10.1038/nm.4012
   Baglio SR, 2012, FRONT PHYSIOL, V3, DOI 10.3389/fphys.2012.00359
   Boreström C, 2018, KIDNEY INT, V94, P1099, DOI 10.1016/j.kint.2018.05.003
   Chawla LS, 2014, NEW ENGL J MED, V371, P58, DOI 10.1056/NEJMra1214243
   Chen BL, 2015, ANTIOXID REDOX SIGN, V23, P1233, DOI 10.1089/ars.2013.5768
   Chen GY, 2010, NAT REV IMMUNOL, V10, P826, DOI 10.1038/nri2873
   Combes AN, 2019, GENOME MED, V11, DOI 10.1186/s13073-019-0615-0
   Cruz NM, 2017, NAT MATER, V16, P1112, DOI [10.1038/nmat4994, 10.1038/NMAT4994]
   Czabotar PE, 2014, NAT REV MOL CELL BIO, V15, P49, DOI 10.1038/nrm3722
   Czabotar PE, 2013, CELL, V152, P519, DOI 10.1016/j.cell.2012.12.031
   Day YJ, 2006, J IMMUNOL, V176, P3108, DOI 10.4049/jimmunol.176.5.3108
   Ebrahim N, 2018, CELLS-BASEL, V7, DOI 10.3390/cells7120226
   Edeling M, 2016, NAT REV NEPHROL, V12, P426, DOI 10.1038/nrneph.2016.54
   Eirin A, 2018, CELL TRANSPLANT, V27, P1080, DOI 10.1177/0963689718780942
   Ezquer F, 2015, BIOMED RES INT, V2015, DOI 10.1155/2015/164703
   Feng JX, 2018, CELL PHYSIOL BIOCHEM, V46, P1508, DOI 10.1159/000489194
   Fuhrmann DC, 2017, REDOX BIOL, V12, P208, DOI 10.1016/j.redox.2017.02.012
   Gao GF, 2014, J CLIN INVEST, V124, P4989, DOI 10.1172/JCI76042
   Garreta E, 2019, NAT MATER, V18, P397, DOI 10.1038/s41563-019-0287-6
   Geng XD, 2017, SCI REP-UK, V7, DOI 10.1038/srep41136
   Guo Y, 2019, FUNCT INTEGR GENOMIC, V19, P633, DOI 10.1007/s10142-019-00669-0
   Hale LJ, 2018, NAT COMMUN, V9, DOI 10.1038/s41467-018-07594-z
   Hamza AH, 2017, RENAL FAILURE, V39, P67, DOI 10.1080/0886022X.2016.1244080
   Han YS, 2019, J PINEAL RES, V66, DOI 10.1111/jpi.12535
   Harder JL, 2019, JCI INSIGHT, V4, DOI 10.1172/jci.insight.122697
   He XL, 2016, IMMUNOL RES, V64, P1157, DOI 10.1007/s12026-016-8866-y
   Homan KA, 2019, NAT METHODS, V16, P255, DOI 10.1038/s41592-019-0325-y
   Hoste EAJ, 2018, NAT REV NEPHROL, V14, P607, DOI 10.1038/s41581-018-0052-0
   Huang XH, 2019, CLIN J AM SOC NEPHRO, V14, P719, DOI 10.2215/CJN.10570918
   Inagi R, 2014, NAT REV NEPHROL, V10, P369, DOI 10.1038/nrneph.2014.67
   Inoue T, 2019, KIDNEY INT, V95, P1318, DOI 10.1016/j.kint.2018.11.035
   Jia HY, 2018, AM J TRANSL RES, V10, P101
   Jiao XY, 2017, CELL PHYSIOL BIOCHEM, V44, P1980, DOI 10.1159/000485904
   Jin J, 2019, STEM CELL RES THER, V10, DOI 10.1186/s13287-019-1177-1
   Ju GQ, 2015, PLOS ONE, V10, DOI 10.1371/journal.pone.0121534
   Kawakami T, 2015, J AM SOC NEPHROL, V26, P1040, DOI 10.1681/ASN.2013111202
   Kendall RT, 2014, FRONT PHARMACOL, V5, DOI 10.3389/fphar.2014.00123
   Kilpinen L, 2013, J EXTRACELL VESICLES, V2, DOI 10.3402/jev.v2i0.21927
   Krause M, 2018, J EXTRACELL VESICLES, V7, DOI 10.1080/20013078.2017.1422675
   Lange C, 2005, KIDNEY INT, V68, P1613, DOI 10.1111/j.1523-1755.2005.00573.x
   Lazzeri E, 2018, NAT COMMUN, V9, DOI 10.1038/s41467-018-03753-4
   Lee MS, 2017, ONCOTARGET, V8, P17750, DOI 10.18632/oncotarget.14831
   Lee YJ, 2018, VIRUS RES, V253, P112, DOI 10.1016/j.virusres.2018.06.008
   Li B, 2019, STEM CELL TRANSL MED, V8, P898, DOI 10.1002/sctm.18-0265
   Li HY, 2019, STEM CELLS, V37, P504, DOI 10.1002/stem.2968
   Li YM, 2018, INT J MOL MED, V41, P2629, DOI 10.3892/ijmm.2018.3501
   Liu B, 2018, NEPHROLOGY, V23, P728, DOI 10.1111/nep.13099
   Liu J, 2019, BIOMED RES INT, V2019, DOI 10.1155/2019/9370919
   Liu ZJ, 2003, MOL CELL BIOL, V23, P14, DOI 10.1128/MCB.23.1.14-25.2003
   Low JH, 2019, CELL STEM CELL, V25, P373, DOI 10.1016/j.stem.2019.06.009
   Lv SS, 2014, DIABETES RES CLIN PR, V104, P143, DOI 10.1016/j.diabres.2014.01.011
   Makhlough A, 2018, CYTOTHERAPY, V20, P660, DOI 10.1016/j.jcyt.2018.02.368
   Marshall D, 2005, TRANSPL P, V37, P194, DOI 10.1016/j.transproceed.2004.12.283
   Miner JH, 2012, EXP CELL RES, V318, P973, DOI 10.1016/j.yexcr.2012.02.031
   Mittal M, 2016, P NATL ACAD SCI USA, V113, pE8151, DOI 10.1073/pnas.1614935113
   Mizushima N, 2011, ANNU REV CELL DEV BI, V27, P107, DOI 10.1146/annurev-cellbio-092910-154005
   Morizane R, 2017, NAT PROTOC, V12, DOI 10.1038/nprot.2016.170
   Nagahama K, 2016, SCI REP-UK, V6, DOI 10.1038/srep30962
   Nam Sun Ah, 2019, Exp Mol Med, V51, P1, DOI 10.1038/s12276-019-0336-x
   Park JH, 2012, DIABETES RES CLIN PR, V98, P465, DOI 10.1016/j.diabres.2012.09.034
   Przepiorski A, 2018, STEM CELL REP, V11, P470, DOI 10.1016/j.stemcr.2018.06.018
   Qiu GG, 2018, STEM CELL RES THER, V9, DOI 10.1186/s13287-018-1069-9
   Ragni E, 2017, STEM CELLS, V35, P1093, DOI 10.1002/stem.2557
   Rahman MS, 2020, SCI REP-UK, V10, DOI 10.1038/s41598-020-57723-2
   Rangel EB, 2018, SCI REP-UK, V8, DOI 10.1038/s41598-018-33082-x
   Ranghino A, 2017, STEM CELL RES THER, V8, DOI 10.1186/s13287-017-0478-5
   Rashed LA, 2018, BIOCHEM CELL BIOL, V96, P564, DOI 10.1139/bcb-2017-0230
   Rogers SA, 1998, KIDNEY INT, V54, P27, DOI 10.1046/j.1523-1755.1998.00971.x
   Rota C, 2018, STEM CELL RES THER, V9, DOI 10.1186/s13287-018-0960-8
   Shen WC, 2018, STEM CELL RES THER, V9, DOI 10.1186/s13287-018-1092-x
   Shi YF, 2018, NAT REV NEPHROL, V14, P493, DOI 10.1038/s41581-018-0023-5
   Sidiqi MH, 2018, J CLIN ONCOL, V36, P1323, DOI 10.1200/JCO.2017.76.9554
   Song IH, 2018, NEPHROLOGY, V23, P483, DOI 10.1111/nep.13047
   Sureshbabu A, 2015, REDOX BIOL, V4, P208, DOI 10.1016/j.redox.2015.01.001
   Taguchi A, 2017, CELL STEM CELL, V21, P730, DOI 10.1016/j.stem.2017.10.011
   Takasato M, 2015, NATURE, V526, P564, DOI 10.1038/nature15695
   Tang Q, 2018, IN VITRO CELL DEV-AN, V54, P272, DOI 10.1007/s11626-018-0231-0
   Tanigawa S, 2018, STEM CELL REP, V11, P727, DOI 10.1016/j.stemcr.2018.08.003
   Tian SF, 2017, MOL MED REP, V16, P5541, DOI 10.3892/mmr.2017.7240
   Tracz MJ, 2007, KIDNEY INT, V72, P1073, DOI 10.1038/sj.ki.5002471
   van den Berg CW, 2018, STEM CELL REP, V10, P751, DOI 10.1016/j.stemcr.2018.01.041
   Vasandan AB, 2016, SCI REP-UK, V6, DOI 10.1038/srep38308
   Vescovo G, 2019, INT J CARDIOL, V275, P136, DOI 10.1016/j.ijcard.2018.10.038
   Wang BY, 2017, STEM CELL RES THER, V8, DOI 10.1186/s13287-016-0463-4
   Wang G, 2018, CELL DEATH DIFFER, V25, P1209, DOI 10.1038/s41418-017-0006-2
   Wei XD, 2017, CELL REP, V21, P1853, DOI 10.1016/j.celrep.2017.10.090
   Wong CY, 2014, CELL BIOL INT, V38, P497, DOI 10.1002/cbin.10231
   Wu HJ, 2017, ONCOTARGET, V8, P103640
   Xiang J, 2019, EXP CELL RES, V378, P198, DOI 10.1016/j.yexcr.2019.03.019
   Xie LB, 2019, RENAL FAILURE, V41, P175, DOI 10.1080/0886022X.2019.1588131
   Xing L, 2019, J CELL BIOCHEM, V120, P9737, DOI 10.1002/jcb.28254
   Yin F, 2019, ECOTOX ENVIRON SAFE, V176, P234, DOI 10.1016/j.ecoenv.2019.03.093
   Yoon YM, 2018, INT J MOL SCI, V19, DOI 10.3390/ijms19102898
   Yu F, 2017, NAT REV NEPHROL, V13, P483, DOI 10.1038/nrneph.2017.85
   Yu XJ, 2020, NEPHROLOGY, V25, P202, DOI 10.1111/nep.13633
   Zhang AQ, 2019, FASEB J, V33, P13590, DOI 10.1096/fj.201900884R
   Zhang JB, 2017, CLIN EXP PHARMACOL P, V44, P1232, DOI 10.1111/1440-1681.12811
   Zhang LX, 2012, LANCET, V379, P815, DOI 10.1016/S0140-6736(12)60033-6
   Zhang RX, 2018, CELL DEATH DIS, V9, DOI 10.1038/s41419-018-0959-1
   Zhong L, 2018, EXP BIOL MED, V243, P1233, DOI 10.1177/1535370218819726
   Zhou D, 2013, KIDNEY INT, V84, P509, DOI 10.1038/ki.2013.102
   Zhou XJ, 2019, AUTOPHAGY, V15, P908, DOI 10.1080/15548627.2019.1580512
   Zhu FM, 2017, ONCOTARGET, V8, P70707, DOI 10.18632/oncotarget.19979
   Zhu GM, 2019, J CELL PHYSIOL, V234, P23736, DOI 10.1002/jcp.28941
   Zhu XY, 2013, STEM CELLS, V31, P117, DOI 10.1002/stem.1263
   Zou XY, 2016, HUM GENE THER, V27, P926, DOI 10.1089/hum.2016.057
   Zou XY, 2016, AM J TRANSL RES, V8, P4289
NR 108
TC 9
Z9 11
U1 4
U2 30
PU FRONTIERS MEDIA SA
PI LAUSANNE
PA AVENUE DU TRIBUNAL FEDERAL 34, LAUSANNE, CH-1015, SWITZERLAND
SN 1535-3702
EI 1535-3699
J9 EXP BIOL MED
JI Exp. Biol. Med.
PD MAY
PY 2020
VL 245
IS 10
SI SI
BP 902
EP 910
AR 1535370220915901
DI 10.1177/1535370220915901
EA APR 2020
PG 9
WC Medicine, Research & Experimental
WE Science Citation Index Expanded (SCI-EXPANDED)
SC Research & Experimental Medicine
GA LT6FK
UT WOS:000527539900001
PM 32281411
OA Green Submitted
DA 2026-02-11
ER

PT J
AU Mocchi, M
   Bari, E
   Dotti, S
   Villa, R
   Berni, P
   Conti, V
   Del Bue, M
   Squassino, GP
   Segale, L
   Ramoni, R
   Torre, ML
   Perteghella, S
   Grolli, S
AF Mocchi, Michela
   Bari, Elia
   Dotti, Silvia
   Villa, Riccardo
   Berni, Priscilla
   Conti, Virna
   Del Bue, Maurizio
   Squassino, Gian Paolo
   Segale, Lorena
   Ramoni, Roberto
   Torre, Maria Luisa
   Perteghella, Sara
   Grolli, Stefano
TI Canine Mesenchymal Cell Lyosecretome Production and Safety Evaluation
   after Allogenic Intraarticular Injection in Osteoarthritic Dogs
SO ANIMALS
LA English
DT Article
DE <p>mesenchymal stem/stromal cells</p>; MSC-secretome; canine
   regenerative medicine; osteoarthritis
AB Simple Summary:& nbsp;Recently, mesenchymal stromal cells have been proposed as a valid approach for treating osteoarthritis diseases, mainly due to the secretion of soluble factors and extracellular vesicles known as secretome. In this paper, an injectable freeze-dried pharmaceutical powder containing canine mesenchymal stromal cells-secretome (Lyosecretome) has been formulated, and in vitro potency experiments were conducted. Furthermore, the Lyosecretome was applied in dogs affected by osteoarthritis to assess its safety. Results indicated that intra-articular injection of allogeneic Lyosecretome is safe and does not induce an adverse response, thus paving the way for future studies regarding the efficacy.<br>In recent years, mesenchymal stromal cells (MSCs) have shown promise as a therapy in treating musculoskeletal diseases, and it is currently believed that their therapeutic effect is mainly related to the release of proteins and extracellular vesicles (EVs), known as secretome. In this work, three batches of canine MSC-secretome were prepared by standardized processes according to the current standard ISO9001 and formulated as a freeze-dried powder named Lyosecretome. The final products were characterized in protein and lipid content, EV size distribution and tested to ensure the microbiological safety required for intraarticular injection. Lyosecretome induced the proliferation of adipose tissue-derived canine MSCs, tenocytes, and chondrocytes in a dose-dependent manner and showed anti-elastase activity, reaching 85% of inhibitory activity at a 20 mg/mL concentration. Finally, to evaluate the safety of the preparation, three patients affected by bilateral knee or elbow osteoarthritis were treated with two intra-articular injections (t = 0 and t = 40 days) of the allogeneic Lyosecretome (20 mg corresponding 2 x 10(6) cell equivalents) resuspended in hyaluronic acid in one joint and placebo (mannitol resuspended in hyaluronic acid) in the other joint. To establish the safety of the treatment, the follow-up included a questionnaire addressed to the owner and orthopaedic examinations to assess lameness grade, pain score, functional disability score and range of motion up to day 80 post-treatment. Overall, the collected data suggest that intra-articular injection of allogeneic Lyosecretome is safe and does not induce a clinically significant local or systemic adverse response.
C1 [Mocchi, Michela; Bari, Elia; Torre, Maria Luisa; Perteghella, Sara] Univ Pavia, Dept Drug Sci, Viale Taramelli 12, I-27100 Pavia, Italy.
   [Dotti, Silvia; Villa, Riccardo] Ist Zooprofilatt Sperimentale Lombardia & Emilia, I-25124 Brescia, Italy.
   [Berni, Priscilla; Conti, Virna; Ramoni, Roberto; Grolli, Stefano] Univ Parma, Dept Vet Med Sci, I-43121 Parma, Italy.
   [Del Bue, Maurizio] Freelance Vet Med Doctor, I-43121 Parma, Italy.
   [Squassino, Gian Paolo] Studio Tecn Vet, Via Alfredo Catalani 12-14, I-14100 Asti, Italy.
   [Segale, Lorena] Univ Piemonte Orientale, Dept Pharmaceut Sci, Largo Donegani 2-3, I-28100 Novara, Italy.
   [Torre, Maria Luisa; Perteghella, Sara] PharmaExceed Srl, Piazza Castello 19, I-27100 Pavia, Italy.
C3 University of Pavia; IZS Lombardia e Emilia; University of Parma;
   University of Eastern Piedmont Amedeo Avogadro
RP Torre, ML (corresponding author), Univ Pavia, Dept Drug Sci, Viale Taramelli 12, I-27100 Pavia, Italy.; Torre, ML (corresponding author), PharmaExceed Srl, Piazza Castello 19, I-27100 Pavia, Italy.
EM michela.mocchi@unipv.it; elia.bari@unipv.it; silvia.dotti@izsler.it;
   riccardo.villa@izsler.it; priscilla.berni@unipr.it;
   virna.conti@unipr.it; mauriziodelbue@gmail.com; squassino@yahoo.it;
   lorena.segale@uniupo.it; roberto.ramoni@unipr.it; marina.torre@unipv.it;
   sara.perteghella@unipv.it; stefano.grolli@unipr.it
RI ; Villa, Riccardo/HRD-2504-2023; Segale, Lorena/ABF-2077-2020; TORRE,
   MARIA LUISA/N-4782-2015; Mocchi, Michela/AAB-2588-2019; Dotti,
   Silvia/AFI-3425-2022; BARI, ELIA/O-3517-2017; Perteghella,
   Sara/J-2952-2018
OI Berni, Priscilla/0000-0002-0463-0611; Villa,
   Riccardo/0000-0001-8385-800X; Segale, Lorena/0000-0003-2331-4339;
   Ramoni, Roberto/0000-0003-2721-4183; TORRE, MARIA
   LUISA/0000-0001-8062-6836; Mocchi, Michela/0000-0002-4565-1718; Grolli,
   Stefano/0000-0003-4380-5725; Dotti, Silvia/0000-0002-2303-2027; BARI,
   ELIA/0000-0003-0241-0620; Perteghella, Sara/0000-0003-1128-7636
FU Interreg V-A Italy-Switzerland 2014-2020-ATEx Advanced Therapies
   Experiences [637541]
FX This work was partially supported by Interreg V-A Italy-Switzerland
   2014-2020-ATEx Advanced Therapies Experiences. Project ID 637541.
CR Bari E, 2020, EUR J PHARM BIOPHARM, V155, P37, DOI 10.1016/j.ejpb.2020.08.003
   Bari E, 2019, CELLS-BASEL, V8, DOI 10.3390/cells8090965
   Bari E, 2019, NANOMEDICINE-UK, V14, P753, DOI 10.2217/nnm-2018-0240
   Bari E, 2018, CELLS-BASEL, V7, DOI 10.3390/cells7110190
   Canapp SO, 2016, FRONT VET SCI, V3, DOI 10.3389/fvets.2016.00112
   Carvalho AD, 2013, STEM CELL RES THER, V4, DOI 10.1186/scrt236
   Chung MJ, 2021, INT J STEM CELLS, V14, P150, DOI 10.15283/ijsc20167
   Crivelli B, 2017, J CONTROL RELEASE, V262, P104, DOI 10.1016/j.jconrel.2017.07.023
   Daems R, 2019, STEM CELLS INT, V2019, DOI 10.1155/2019/4587594
   Dominici M, 2006, CYTOTHERAPY, V8, P315, DOI 10.1080/14653240600855905
   Elahi FM, 2020, STEM CELLS, V38, P15, DOI 10.1002/stem.3061
   Godwin EE, 2012, EQUINE VET J, V44, P25, DOI 10.1111/j.2042-3306.2011.00363.x
   Gupta RC, 2019, FRONT VET SCI, V6, DOI 10.3389/fvets.2019.00192
   Herrmann M, 2021, FRONT BIOENG BIOTECH, V8, DOI 10.3389/fbioe.2020.624096
   Hielm-Björkman AK, 2003, J AM VET MED ASSOC, V222, P1552, DOI 10.2460/javma.2003.222.1552
   Hielm-Björkman AK, 2009, AM J VET RES, V70, P727, DOI 10.2460/ajvr.70.6.727
   How K.L., P 30 ANN M IEWG 2016, P5
   Kriston-Pál É, 2020, FRONT VET SCI, V7, DOI 10.3389/fvets.2020.00510
   Lee MI, 2019, J ORTHOP SURG RES, V14, DOI 10.1186/s13018-019-1352-1
   Meeson RL, 2019, NAT REV RHEUMATOL, V15, P273, DOI 10.1038/s41584-019-0202-1
   Mitchell R, 2019, STEM CELL RES THER, V10, DOI 10.1186/s13287-019-1213-1
   Mocchi M, 2021, PHARMACEUTICS, V13, DOI 10.3390/pharmaceutics13081129
   Mocchi M, 2021, PHARMACEUTICALS-BASE, V14, DOI 10.3390/ph14060553
   Mocchi M, 2020, CELLS-BASEL, V9, DOI 10.3390/cells9061453
   Nakamura M, 2020, J VET MED SCI, V82, P668, DOI 10.1292/jvms.19-0141
   Phinney DG, 2017, STEM CELLS, V35, P851, DOI 10.1002/stem.2575
   Romero A, 2017, VET J, V224, P76, DOI 10.1016/j.tvjl.2017.04.005
   Shah K, 2018, STEM CELLS INT, V2018, DOI 10.1155/2018/7309201
   Silva JIS Jr, 2020, FRONT VET SCI, V7, DOI 10.3389/fvets.2020.00265
   Zhang S, 2020, SEMIN ARTHRITIS RHEU, V50, P198, DOI 10.1016/j.semarthrit.2019.11.001
NR 30
TC 14
Z9 15
U1 1
U2 8
PU MDPI
PI BASEL
PA MDPI AG, Grosspeteranlage 5, CH-4052 BASEL, SWITZERLAND
SN 2076-2615
J9 ANIMALS-BASEL
JI Animals
PD NOV
PY 2021
VL 11
IS 11
AR 3271
DI 10.3390/ani11113271
PG 15
WC Agriculture, Dairy & Animal Science; Veterinary Sciences; Zoology
WE Science Citation Index Expanded (SCI-EXPANDED)
SC Agriculture; Veterinary Sciences; Zoology
GA XG5TV
UT WOS:000724816100001
PM 34828003
OA Green Submitted, gold
DA 2026-02-11
ER

PT J
AU Zheng, CX
   Chen, J
   Liu, SY
   Jin, Y
AF Zheng, Chenxi
   Chen, Ji
   Liu, Shiyu
   Jin, Yan
TI Stem cell-based bone and dental regeneration: a view of
   microenvironmental modulation
SO INTERNATIONAL JOURNAL OF ORAL SCIENCE
LA English
DT Review
ID EXFOLIATED DECIDUOUS TEETH; EARLY-STAGE OSTEONECROSIS;
   PERIODONTAL-LIGAMENT; OSTEOGENIC DIFFERENTIATION; STROMAL CELLS; TISSUE
   REGENERATION; DIABETES-MELLITUS; FEMORAL-HEAD; FOLLICLE CELLS;
   ADIPOSE-TISSUE
AB In modern medicine, bone and dental loss and defects are common and widespread morbidities, for which regenerative therapy has shown great promise. Mesenchymal stem cells, obtained from various sources and playing an essential role in organ development and postnatal repair, have exhibited enormous potential for regenerating bone and dental tissue. Currently, mesenchymal stem cells (MSCs)-based bone and dental regeneration mainly includes two strategies: the rescue or mobilization of endogenous MSCs and the application of exogenous MSCs in cytotherapy or tissue engineering. Nevertheless, the efficacy of MSC-based regeneration is not always fulfilled, especially in diseased microenvironments. Specifically, the diseased microenvironment not only impairs the regenerative potential of resident MSCs but also controls the therapeutic efficacy of exogenous MSCs, both as donors and recipients. Accordingly, approaches targeting a diseased microenvironment have been established, including improving the diseased niche to restore endogenous MSCs, enhancing MSC resistance to a diseased microenvironment and renormalizing the microenvironment to guarantee MSC-mediated therapies. Moreover, the application of extracellular vesicles (EVs) as cell-free therapy has emerged as a promising therapeutic strategy. In this review, we summarize current knowledge regarding the tactics of MSC-based bone and dental regeneration and the decisive role of the microenvironment, emphasizing the therapeutic potential of microenvironment-targeting strategies in bone and dental regenerative medicine.
C1 [Zheng, Chenxi; Chen, Ji; Liu, Shiyu; Jin, Yan] Fourth Mil Med Univ, State Key Lab Mil Stomatol, Dis Ctr Tissue Engn, Sch Stomatol, Xian, Shaanxi, Peoples R China.
   [Zheng, Chenxi; Chen, Ji] Fourth Mil Med Univ, Natl Clin Res Ctr Oral Dis, Dis Ctr Tissue Engn, Sch Stomatol, Xian, Shaanxi, Peoples R China.
   [Zheng, Chenxi; Chen, Ji] Fourth Mil Med Univ, Shaanxi Int Joint Res Ctr Oral Dis, Ctr Tissue Engn, Sch Stomatol, Xian, Shaanxi, Peoples R China.
C3 Air Force Medical University; Air Force Medical University; Air Force
   Medical University
RP Liu, SY; Jin, Y (corresponding author), Fourth Mil Med Univ, State Key Lab Mil Stomatol, Dis Ctr Tissue Engn, Sch Stomatol, Xian, Shaanxi, Peoples R China.
EM liushiyu@vip.163.com; yanjin@fmmu.edu.cn
RI ; liu, shiyu/JSL-3045-2023; Jin, Yan/HPC-7389-2023; Zheng,
   Chenxi/GQA-4142-2022
OI Chen, Ji-hua/0000-0002-1151-0693; Jin, Yan/0000-0002-2586-1152; 
FU National Key Research and Development Program of China [2016YFC1101400];
   National Natural Science Foundation of China [31800817, 31870970]
FX This work was supported by the National Key Research and Development
   Program of China (2016YFC1101400 to Y.J.) and the National Natural
   Science Foundation of China (31800817 to S.L., 31870970 to J.Z.).
CR Abdelmagid SM, 2015, LIFE SCI, V123, P25, DOI 10.1016/j.lfs.2014.11.011
   Ahrens CC, 2017, ACTA BIOMATER, V62, P64, DOI 10.1016/j.actbio.2017.08.003
   Aicher WK, 2011, ADV DRUG DELIVER REV, V63, P342, DOI 10.1016/j.addr.2010.12.004
   Akiyama K, 2012, CELL STEM CELL, V10, P544, DOI 10.1016/j.stem.2012.03.007
   Almeida M, 2007, J BIOL CHEM, V282, P27285, DOI 10.1074/jbc.M702810200
   Almeida M, 2007, J BIOL CHEM, V282, P27298, DOI 10.1074/jbc.M702811200
   Almeida M, 2017, PHYSIOL REV, V97, P135, DOI 10.1152/physrev.00033.2015
   An YL, 2015, SCI REP-UK, V5, DOI 10.1038/srep17036
   Arthur A, 2008, STEM CELLS, V26, P1787, DOI 10.1634/stemcells.2007-0979
   Bacakova L, 2018, BIOTECHNOL ADV, V36, P1111, DOI 10.1016/j.biotechadv.2018.03.011
   Bai YD, 2011, BONE, V48, P1417, DOI 10.1016/j.bone.2011.02.016
   Bakopoulou A, 2011, ARCH ORAL BIOL, V56, P709, DOI 10.1016/j.archoralbio.2010.12.008
   Beane OS, 2014, PLOS ONE, V9, DOI 10.1371/journal.pone.0115963
   Behrendt AK, 2016, J BONE MINER RES, V31, P852, DOI 10.1002/jbmr.2745
   Berry DC, 2016, TRENDS ENDOCRIN MET, V27, P574, DOI 10.1016/j.tem.2016.05.001
   Bhattarai G, 2016, ACTA BIOMATER, V29, P398, DOI 10.1016/j.actbio.2015.10.031
   Bianco P, 2013, NAT MED, V19, P35, DOI 10.1038/nm.3028
   Boeloni JN, 2014, CONNECT TISSUE RES, V55, P103, DOI 10.3109/03008207.2013.860970
   Bose S, 2012, TRENDS BIOTECHNOL, V30, P546, DOI 10.1016/j.tibtech.2012.07.005
   Cai XJ, 2018, J CLIN PERIODONTOL, V45, P851, DOI 10.1111/jcpe.12928
   Chen CD, 2017, CELL RES, V27, P559, DOI 10.1038/cr.2017.11
   Chen C, 2015, J EXP MED, V212, P73, DOI 10.1084/jem.20140643
   Chen FM, 2016, STEM CELL RES THER, V7, DOI 10.1186/s13287-016-0288-1
   Chen FM, 2012, BIOMATERIALS, V33, P6320, DOI 10.1016/j.biomaterials.2012.05.048
   Chen HT, 2012, J CELL MOL MED, V16, DOI 10.1111/j.1582-4934.2011.01335.x
   Chen PF, 2015, BIOMATERIALS, V39, P114, DOI 10.1016/j.biomaterials.2014.10.049
   Cho SW, 2009, MOL THER, V17, P1979, DOI 10.1038/mt.2009.153
   Cordeiro MM, 2008, J ENDODONT, V34, P962, DOI 10.1016/j.joen.2008.04.009
   Crisan M, 2008, CELL STEM CELL, V3, P301, DOI 10.1016/j.stem.2008.07.003
   Daley GQ, 2012, CELL STEM CELL, V10, P740, DOI 10.1016/j.stem.2012.05.010
   Daltro GC, 2015, STEM CELL RES THER, V6, DOI 10.1186/s13287-015-0105-2
   Dan HX, 2014, BIOMATERIALS, V35, P113, DOI 10.1016/j.biomaterials.2013.09.074
   Devine SM, 2001, EXP HEMATOL, V29, P244, DOI 10.1016/S0301-472X(00)00635-4
   Ding G, 2010, STEM CELLS, V28, P1829, DOI 10.1002/stem.512
   Duque G, 2011, J BONE MINER RES, V26, P1472, DOI 10.1002/jbmr.350
   Eramo S, 2018, INT ENDOD J, V51, P405, DOI 10.1111/iej.12868
   Feng F, 2010, ORAL DIS, V16, P20, DOI 10.1111/j.1601-0825.2009.01593.x
   Fernandes G, 2016, BONE RES, V4, DOI 10.1038/boneres.2016.36
   Flores MG, 2008, J PERIODONTAL RES, V43, P364, DOI 10.1111/j.1600-0765.2007.01046.x
   Flores MG, 2008, J CLIN PERIODONTOL, V35, P1066, DOI 10.1111/j.1600-051X.2008.01326.x
   Frenette PS, 2013, ANNU REV IMMUNOL, V31, P285, DOI 10.1146/annurev-immunol-032712-095919
   FRIEDENSTEIN AJ, 1976, EXP HEMATOL, V4, P267
   Furuta T, 2016, STEM CELL TRANSL MED, V5, P1620, DOI 10.5966/sctm.2015-0285
   Galleu A, 2017, SCI TRANSL MED, V9, DOI 10.1126/scitranslmed.aam7828
   Gao CD, 2017, BONE RES, V5, DOI 10.1038/boneres.2017.59
   Giannopoulou C, 2008, SEMIN IMMUNOPATHOL, V30, P273, DOI 10.1007/s00281-008-0128-1
   Gjerde C, 2018, STEM CELL RES THER, V9, DOI 10.1186/s13287-018-0951-9
   Gong T, 2015, BONE RES, V3, DOI 10.1038/boneres.2015.29
   Grayson WL, 2015, NAT REV ENDOCRINOL, V11, P140, DOI 10.1038/nrendo.2014.234
   Gronthos S, 2002, J DENT RES, V81, P531, DOI 10.1177/154405910208100806
   Gronthos S, 2000, P NATL ACAD SCI USA, V97, P13625, DOI 10.1073/pnas.240309797
   Grottkau BE, 2013, BONE RES, V1, DOI 10.4248/BR201302003
   Guan CC, 2009, BONE, V45, P1146, DOI 10.1016/j.bone.2009.08.009
   Guan M, 2012, NAT MED, V18, P456, DOI 10.1038/nm.2665
   Guo WH, 2014, CELL TRANSPLANT, V23, P181, DOI 10.3727/096368912X662426
   Guo WH, 2012, TISSUE ENG PT A, V18, P459, DOI [10.1089/ten.tea.2011.0261, 10.1089/ten.TEA.2011.0261]
   Guo YX, 2018, BONE RES, V6, DOI 10.1038/s41413-018-0031-x
   Han C, 2010, STEM CELLS DEV, V19, P1405, DOI 10.1089/scd.2009.0277
   Handa K, 2002, CONNECT TISSUE RES, V43, P406, DOI 10.1080/03008200290001023
   Hao HJ, 2013, BIOCHEM BIOPH RES CO, V436, P418, DOI 10.1016/j.bbrc.2013.05.117
   Henkel J, 2013, BONE RES, V1, P216, DOI 10.4248/BR201303002
   Ho JH, 2012, CELL TRANSPLANT, V21, P997, DOI 10.3727/096368911X603611
   Ho-Shui-Ling A, 2018, BIOMATERIALS, V180, P143, DOI 10.1016/j.biomaterials.2018.07.017
   Hu L, 2018, ORAL DIS, V24, P696, DOI 10.1111/odi.12703
   Huang GTJ, 2008, J ENDODONT, V34, P645, DOI 10.1016/j.joen.2008.03.001
   Huang S, 2015, CELL TRANSPLANT, V24, P2643, DOI 10.3727/096368915X687219
   Iohara K, 2013, STEM CELL TRANSL MED, V2, P521, DOI 10.5966/sctm.2012-0132
   Iwata T, 2018, REGEN THER, V9, P38, DOI 10.1016/j.reth.2018.07.002
   Iwata T, 2009, BIOMATERIALS, V30, P2716, DOI 10.1016/j.biomaterials.2009.01.032
   Jiang ZW, 2017, ACS APPL MATER INTER, V9, P34674, DOI 10.1021/acsami.7b10184
   Jing H, 2018, CELL DEATH DIS, V9, DOI 10.1038/s41419-017-0231-0
   Jing H, 2016, MOL THER, V24, P217, DOI 10.1038/mt.2015.152
   Joswig AJ, 2017, STEM CELL RES THER, V8, DOI 10.1186/s13287-017-0503-8
   Kara A, 2013, FREE RADICAL BIO MED, V55, P21, DOI 10.1016/j.freeradbiomed.2012.11.002
   Kelm JM, 2010, ADV DRUG DELIVER REV, V62, P753, DOI 10.1016/j.addr.2010.02.003
   Kémoun P, 2007, CELL TISSUE RES, V329, P283, DOI 10.1007/s00441-007-0397-3
   Khacho M, 2017, CURR OPIN CELL BIOL, V49, P1, DOI 10.1016/j.ceb.2017.11.003
   Khaidoyanidi S, 2008, CELL STEM CELL, V2, P198, DOI 10.1016/j.stem.2008.02.012
   Kikuiri T, 2010, J BONE MINER RES, V25, P1668, DOI 10.1002/jbmr.37
   Kim JH, 2014, BONE RES, V2, DOI 10.1038/boneres.2014.33
   Kinane DF., 2017, NAT REV DIS PRIMERS, V3, P17038, DOI [10.1038/nrdp.2017.38, DOI 10.1038/NRDP.2017.38]
   Ko KI, 2015, DIABETOLOGIA, V58, P633, DOI 10.1007/s00125-014-3470-y
   Kuang R, 2016, ACTA BIOMATER, V33, P225, DOI 10.1016/j.actbio.2016.01.032
   Kume S, 2005, J BONE MINER RES, V20, P1647, DOI 10.1359/JBMR.050514
   Kunimatsu R, 2018, BIOCHEM BIOPH RES CO, V501, P193, DOI 10.1016/j.bbrc.2018.04.213
   Laino G, 2005, J BONE MINER RES, V20, P1394, DOI 10.1359/JBMR.050325
   Laird DJ, 2008, CELL, V132, P612, DOI 10.1016/j.cell.2008.01.041
   Lalla E, 2000, J CLIN INVEST, V105, P1117, DOI 10.1172/JCI8942
   Lalla E, 2011, NAT REV ENDOCRINOL, V7, P738, DOI 10.1038/nrendo.2011.106
   Lane SW, 2014, NAT BIOTECHNOL, V32, P795, DOI 10.1038/nbt.2978
   Lean JM, 2003, J CLIN INVEST, V112, P915, DOI 10.1172/JCI200318859
   Lee CH, 2010, LANCET, V376, P440, DOI 10.1016/S0140-6736(10)60668-X
   Lee K, 2011, J CELL MOL MED, V15, P2082, DOI 10.1111/j.1582-4934.2010.01230.x
   Leskelä HV, 2006, BONE, V39, P1026, DOI 10.1016/j.bone.2006.05.003
   Li B, 2016, SCI REP-UK, V6, DOI 10.1038/srep26542
   Li CJ, 2015, J CLIN INVEST, V125, P1509, DOI 10.1172/JCI77716
   Li CH, 2014, STEM CELL RES THER, V5, DOI 10.1186/scrt456
   Li J, 2013, CELL DEATH DIS, V4, DOI 10.1038/cddis.2013.348
   Li JB, 2017, J BONE MINER RES, V32, P962, DOI 10.1002/jbmr.3059
   Li J, 2015, SCI REP-UK, V5, DOI 10.1038/srep12724
   Li WY, 2018, ACS APPL MATER INTER, V10, P5240, DOI 10.1021/acsami.7b17620
   Li Y, 2015, MOL THER, V23, P1349, DOI 10.1038/mt.2015.101
   Li YL, 2017, CHEM REV, V117, P4376, DOI 10.1021/acs.chemrev.6b00654
   Li YS, 2013, STEM CELLS DEV, V22, P2047, DOI 10.1089/scd.2012.0615
   Lian JB, 2012, NAT REV ENDOCRINOL, V8, P212, DOI 10.1038/nrendo.2011.234
   Liang C, 2015, NAT MED, V21, P288, DOI 10.1038/nm.3791
   Liao J, 2011, J ENDODONT, V37, P1217, DOI 10.1016/j.joen.2011.05.022
   Liao L, 2013, CELL DEATH DIS, V4, DOI 10.1038/cddis.2013.130
   Liao L, 2016, STEM CELLS, V34, P1054, DOI 10.1002/stem.2274
   Lien CY, 2009, J BONE MINER RES, V24, P837, DOI [10.1359/JBMR.081257, 10.1359/jbmr.081257]
   Lin KL, 2013, BIOMATERIALS, V34, P10028, DOI 10.1016/j.biomaterials.2013.09.056
   Liu DW, 2018, CELL RES, V28, P918, DOI 10.1038/s41422-018-0070-2
   Liu N, 2011, J BONE MINER RES, V26, P2082, DOI 10.1002/jbmr.440
   Liu Q, 2015, SCI REP-UK, V5, DOI 10.1038/srep13142
   Liu SY, 2015, CELL METAB, V22, P606, DOI 10.1016/j.cmet.2015.08.018
   Liu WJ, 2018, BONE RES, V6, DOI 10.1038/s41413-018-0029-4
   Liu XL, 2017, INT J BIOL SCI, V13, P232, DOI 10.7150/ijbs.16951
   Liu Y, 2015, J DENT RES, V94, P209, DOI 10.1177/0022034514557672
   Liu Y, 2014, J DENT RES, V93, P1124, DOI 10.1177/0022034514552675
   Liu YL, 2011, STEM CELLS, V29, P1804, DOI 10.1002/stem.728
   Liu Y, 2016, STEM CELLS, V34, P2157, DOI 10.1002/stem.2392
   Liu Y, 2008, STEM CELLS, V26, P1065, DOI 10.1634/stemcells.2007-0734
   Liu Y, 2015, TISSUE ENG PT A, V21, P498, DOI [10.1089/ten.tea.2013.0673, 10.1089/ten.TEA.2013.0673]
   Liu Y, 2014, CELL STEM CELL, V15, P66, DOI 10.1016/j.stem.2014.03.005
   Liu Y, 2011, NAT MED, V17, P1594, DOI 10.1038/nm.2542
   Liu YH, 2013, BIOMATERIALS, V34, P9998, DOI 10.1016/j.biomaterials.2013.09.040
   Liu YB, 2018, CELL CYCLE, V17, P2411, DOI 10.1080/15384101.2018.1526603
   Liu ZM, 2018, ADV MATER, V30, DOI 10.1002/adma.201705388
   Lo T, 2011, CELL TRANSPLANT, V20, P813, DOI 10.3727/096368910X539100
   Loeffler J, 2018, TRENDS ENDOCRIN MET, V29, P99, DOI 10.1016/j.tem.2017.11.008
   Luan XG, 2006, STEM CELLS DEV, V15, P595, DOI 10.1089/scd.2006.15.595
   Lv LW, 2016, BONE RES, V4, DOI 10.1038/boneres.2016.37
   Lv YJ, 2018, THERANOSTICS, V8, P2387, DOI 10.7150/thno.23620
   Ma L, 2015, STEM CELL RES THER, V6, DOI 10.1186/s13287-015-0091-4
   Ma L, 2012, PLOS ONE, V7, DOI 10.1371/journal.pone.0051777
   Mao Q, 2013, BONE, V57, P509, DOI 10.1016/j.bone.2013.08.022
   Mirsaidi A, 2014, BIOMATERIALS, V35, P7326, DOI 10.1016/j.biomaterials.2014.05.016
   Mirsaidi A, 2012, J TISSUE ENG REGEN M, V6, P378, DOI 10.1002/term.440
   Miura M, 2003, P NATL ACAD SCI USA, V100, P5807, DOI 10.1073/pnas.0937635100
   Moioli EK, 2007, ADV DRUG DELIVER REV, V59, P308, DOI 10.1016/j.addr.2007.03.019
   Nakamura S, 2009, J ENDODONT, V35, P1536, DOI 10.1016/j.joen.2009.07.024
   Napoli N, 2017, NAT REV ENDOCRINOL, V13, P208, DOI 10.1038/nrendo.2016.153
   Neves J, 2017, CELL STEM CELL, V20, P161, DOI 10.1016/j.stem.2017.01.008
   Ogawa K, 2016, J PERIODONTAL RES, V51, P758, DOI 10.1111/jre.12352
   Pacelli S, 2017, ADV DRUG DELIVER REV, V120, P50, DOI 10.1016/j.addr.2017.07.011
   Papadopoulou A, 2012, ANN RHEUM DIS, V71, P1733, DOI 10.1136/annrheumdis-2011-200985
   Pastor MMC, 2000, OSTEOPOROSIS INT, V11, P455, DOI 10.1007/s001980070114
   Pearson KJ, 2008, CELL METAB, V8, P157, DOI 10.1016/j.cmet.2008.06.011
   Pei M, 2015, BONE, V78, P1, DOI 10.1016/j.bone.2015.04.040
   Pers YM, 2016, STEM CELL TRANSL MED, V5, P847, DOI 10.5966/sctm.2015-0245
   Pscherer S, 2016, DIABET METAB SYND OB, V9, P17, DOI 10.2147/DMSO.S101370
   Qi X, 2016, INT J BIOL SCI, V12, P836, DOI 10.7150/ijbs.14809
   Raisz LG, 2005, J CLIN INVEST, V115, P3318, DOI 10.1172/JCI27071
   Ranganath SH, 2012, CELL STEM CELL, V10, P244, DOI 10.1016/j.stem.2012.02.005
   Rani S, 2015, MOL THER, V23, P812, DOI 10.1038/mt.2015.44
   Ratajczak J, 2016, STEM CELLS INT, V2016, DOI 10.1155/2016/9762871
   Ren GW, 2008, CELL STEM CELL, V2, P141, DOI 10.1016/j.stem.2007.11.014
   Riazifar M, 2017, ANNU REV PHARMACOL, V57, P125, DOI 10.1146/annurev-pharmtox-061616-030146
   Riddle RC, 2017, PHYSIOL REV, V97, P667, DOI 10.1152/physrev.00022.2016
   Seo BM, 2004, LANCET, V364, P149, DOI 10.1016/S0140-6736(04)16627-0
   Seo BM, 2005, J DENT RES, V84, P907, DOI 10.1177/154405910508401007
   Shang FQ, 2014, BIOMATERIALS, V35, P2789, DOI 10.1016/j.biomaterials.2013.12.061
   Shao BY, 2015, FASEB J, V29, P3935, DOI 10.1096/fj.15-272823
   Shi S, 2005, Orthod Craniofac Res, V8, P191, DOI 10.1111/j.1601-6343.2005.00331.x
   Shi S, 2003, J BONE MINER RES, V18, P696, DOI 10.1359/jbmr.2003.18.4.696
   Shuai Y, 2016, THERANOSTICS, V6, P1899, DOI 10.7150/thno.15412
   Shum LC, 2016, STEM CELLS DEV, V25, P114, DOI 10.1089/scd.2015.0193
   Silvério KG, 2010, J PERIODONTOL, V81, P1207, DOI 10.1902/jop.2010.090729
   Molinuevo MS, 2010, J BONE MINER RES, V25, P211, DOI 10.1359/jbmr.090732
   Sonoda S, 2016, SCI REP-UK, V6, DOI 10.1038/srep19286
   Sonoyama W, 2008, J ENDODONT, V34, P166, DOI 10.1016/j.joen.2007.11.021
   Sonoyama W, 2006, PLOS ONE, V1, DOI 10.1371/journal.pone.0000079
   Speakman JR, 2011, MOL ASPECTS MED, V32, P159, DOI 10.1016/j.mam.2011.07.001
   Sui BD, 2016, J DENT RES, V95, P1333, DOI 10.1177/0022034516653589
   Sui Bing-Dong, 2018, Exp Mol Med, V50, P1, DOI 10.1038/s12276-018-0192-0
   Sui BD, 2017, THERANOSTICS, V7, P1225, DOI 10.7150/thno.18181
   Sui BD, 2019, BIOMATERIALS, V196, P18, DOI 10.1016/j.biomaterials.2017.10.046
   Sui BD, 2016, STEM CELL TRANSL MED, V5, P1238, DOI 10.5966/sctm.2015-0347
   Sui BD, 2016, SCI REP-UK, V6, DOI 10.1038/srep30186
   Tabatabaee RM, 2015, J ARTHROPLASTY, V30, P11, DOI 10.1016/j.arth.2015.06.022
   Tao SC, 2017, THERANOSTICS, V7, P180, DOI 10.7150/thno.17133
   Thesleff T, 2011, NEUROSURGERY, V68, P1535, DOI 10.1227/NEU.0b013e31820ee24e
   Todeschi MR, 2015, STEM CELLS DEV, V24, P1570, DOI 10.1089/scd.2014.0490
   Trounson A, 2015, CELL STEM CELL, V17, P11, DOI 10.1016/j.stem.2015.06.007
   Tsumanuma Y, 2011, BIOMATERIALS, V32, P5819, DOI 10.1016/j.biomaterials.2011.04.071
   Uccelli A, 2008, NAT REV IMMUNOL, V8, P726, DOI 10.1038/nri2395
   VELDE ERT, 1994, LANCET, V343, P654, DOI 10.1016/S0140-6736(94)92642-5
   Veronesi F, 2014, AGE, V36, P1225, DOI 10.1007/s11357-014-9647-y
   Villareal DT, 2016, J BONE MINER RES, V31, P40, DOI 10.1002/jbmr.2701
   Volponi AA, 2010, TRENDS CELL BIOL, V20, P715, DOI 10.1016/j.tcb.2010.09.012
   Voog J, 2010, CELL STEM CELL, V6, P103, DOI 10.1016/j.stem.2010.01.011
   Wagers AJ, 2012, CELL STEM CELL, V10, P362, DOI 10.1016/j.stem.2012.02.018
   Wang CD, 2016, CELL DEATH DIS, V7, DOI 10.1038/cddis.2016.238
   Wang JS, 2010, STEM CELLS DEV, V19, P1375, DOI 10.1089/scd.2009.0258
   Wang L, 2013, STEM CELLS, V31, P1383, DOI 10.1002/stem.1388
   Wang Y, 2014, NAT IMMUNOL, V15, P1009, DOI 10.1038/ni.3002
   WANG YJ, 2018, EXP MOL MED, V50, DOI DOI 10.1038/S12276-018-0109-Y
   Watt FM, 2000, SCIENCE, V287, P1427, DOI 10.1126/science.287.5457.1427
   Wei P, 2018, TRENDS CELL BIOL, V28, P551, DOI 10.1016/j.tcb.2018.02.007
   Wu YQ, 2017, SCI REP-UK, V7, DOI 10.1038/s41598-017-05392-z
   Xia HM, 2018, NAT REV MATER, V3, P174, DOI 10.1038/s41578-018-0027-6
   Xia LG, 2016, SCI REP-UK, V6, DOI 10.1038/srep22005
   Xia LG, 2014, BIOMATERIALS, V35, P8514, DOI 10.1016/j.biomaterials.2014.06.028
   Xuan K, 2018, SCI TRANSL MED, V10, DOI 10.1126/scitranslmed.aaf3227
   Xue P, 2016, CELL DEATH DIFFER, V23, P1862, DOI 10.1038/cdd.2016.74
   Yamaza T, 2008, PLOS ONE, V3, DOI 10.1371/journal.pone.0002615
   Yan J, 2014, BIOMATERIALS, V35, P7734, DOI 10.1016/j.biomaterials.2014.05.089
   Yang H, 2013, BIOMATERIALS, V34, P7033, DOI 10.1016/j.biomaterials.2013.05.025
   Yang J, 2007, BIOMATERIALS, V28, P5033, DOI 10.1016/j.biomaterials.2007.07.052
   Yang J, 2006, J CONTROL RELEASE, V116, P193, DOI 10.1016/j.jconrel.2006.06.022
   Yang N, 2017, DIFFERENTIATION, V97, P33, DOI 10.1016/j.diff.2017.08.004
   Yang N, 2013, J BONE MINER RES, V28, P559, DOI 10.1002/jbmr.1798
   Yao S, 2008, J DENT RES, V87, P767, DOI 10.1177/154405910808700801
   Yao W, 2013, STEM CELLS, V31, P2003, DOI 10.1002/stem.1461
   Ye XH, 2014, CYTOTHERAPY, V16, P1643, DOI 10.1016/j.jcyt.2014.07.009
   Yokoi T, 2007, CELL TISSUE RES, V327, P301, DOI 10.1007/s00441-006-0257-6
   Yoshizuka M, 2016, J ORTHOP SCI, V21, P852, DOI 10.1016/j.jos.2016.07.021
   Zaidi M, 2007, NAT MED, V13, P791, DOI 10.1038/nm1593
   Zhai QM, 2019, FRONT MED-PRC, V13, P152, DOI 10.1007/s11684-018-0628-x
   Zhang G, 2012, NAT MED, V18, P307, DOI 10.1038/nm.2617
   Zhang JY, 2016, STEM CELL RES THER, V7, DOI 10.1186/s13287-016-0391-3
   Zhang J, 2012, BIOMATERIALS, V33, P6974, DOI 10.1016/j.biomaterials.2012.06.032
   Zhang K, 2015, ENDOCRINE, V50, P239, DOI 10.1007/s12020-015-0554-5
   Zhang XJ, 2016, NAT COMMUN, V7, DOI 10.1038/ncomms10376
   Zhang XS, 2004, J GENE MED, V6, P4, DOI 10.1002/jgm.477
   Zhang YF, 2012, BIOMATERIALS, V33, P6698, DOI 10.1016/j.biomaterials.2012.06.021
   Zhao DW, 2012, BONE, V50, P325, DOI 10.1016/j.bone.2011.11.002
   Zhao H, 2014, CELL STEM CELL, V14, P160, DOI 10.1016/j.stem.2013.12.013
   Zheng CX, 2018, J TISSUE ENG REGEN M, V12, P1432, DOI 10.1002/term.2676
   Zheng CX, 2018, SCI REP-UK, V8, DOI 10.1038/s41598-018-23098-8
   Zhou XD, 2018, INT J ORAL SCI, V10, DOI 10.1038/s41368-017-0006-6
   Zhou YF, 2007, BIOMATERIALS, V28, P814, DOI 10.1016/j.biomaterials.2006.09.032
   Zhou YF, 2012, ARCH ORAL BIOL, V57, P169, DOI 10.1016/j.archoralbio.2011.08.008
   Zhu B, 2017, J TISSUE ENG REGEN M, V11, P1792, DOI 10.1002/term.2077
   Zhu M, 2009, J TISSUE ENG REGEN M, V3, P290, DOI 10.1002/term.165
   Zuk PA, 2001, TISSUE ENG, V7, P211, DOI 10.1089/107632701300062859
NR 236
TC 178
Z9 194
U1 0
U2 84
PU SPRINGERNATURE
PI LONDON
PA CAMPUS, 4 CRINAN ST, LONDON, N1 9XW, ENGLAND
SN 1674-2818
EI 2049-3169
J9 INT J ORAL SCI
JI Int. J. Oral Sci.
PD AUG 19
PY 2019
VL 11
AR 23
DI 10.1038/s41368-019-0060-3
PG 15
WC Dentistry, Oral Surgery & Medicine
WE Science Citation Index Expanded (SCI-EXPANDED)
SC Dentistry, Oral Surgery & Medicine
GA IS5ZJ
UT WOS:000482231400001
PM 31423011
OA Green Submitted, gold
DA 2026-02-11
ER

PT J
AU Jia, Y
   Han, YX
   Zhang, Y
   Li, L
   Zhang, BL
   Yan, X
AF Jia, Yao
   Han, Yaxi
   Zhang, Yue
   Li, Lei
   Zhang, Baolin
   Yan, Xin
TI Multifunctional type lll recombinant human collagen incorporated sodium
   alginate hydrogel with sustained release of extra cellular vehicles for
   wound healing multimodal therapy in diabetic mice
SO REGENERATIVE THERAPY
LA English
DT Article
DE Hydrogel; Human collagen; Exosomal vehicles; Wound healing; Diabetic
   mice
AB The effective promotion of wound healing poses a substantial challenge for clinical treatment. Despite evidence supporting the role of extracellular vesicles (EVs) in this process, their therapeutic potential is currently restrict by challenges in targeting and maintaining them. The manufacturing process for rhCol III, or recombinant human collagen III, is stable, and the rejection rate is low. We used a cross-linking method to prepare a rhCol III incorporated sodium alginate (SA) hydrogel, which enabled to accomplish an EV sustained release that was site-specific. Cell viability through MTT assay, proliferation and ROS generation were performed with MC3T3-E1cell lines. In addition, diabetic wounds are characterised by an environment of hyper-inflammation and elevated oxidative stress. The rhCol III/SA-EVs hydrogel, which is a delivery vehicle with anti-inflammatory and antioxidant characteristics, promotes wound healing in this setting. The In vivo effectiveness of the created wound dressing on a diabetic wound model was examined in this study. After 21 days of treatment, the wound dressing significantly (p < 0.05) expedited wound healing compared to the control group, and wound closure was approximately 95% without any negative systemic reactions. (c) 2024, The Japanese Society for Regenerative Medicine. Production and hosting by Elsevier B.V. This is an open access article under the CC BY-NC-ND license (http://creativecommons.org/licenses/by-nc-nd/ 4.0/).
C1 [Jia, Yao; Han, Yaxi; Zhang, Yue; Li, Lei; Zhang, Baolin; Yan, Xin] Shanxi Med Univ, First Hosp, 85 Jiefang Nan Lu, Taiyuan 030001, Shanxi, Peoples R China.
C3 Shanxi Medical University
RP Zhang, BL; Yan, X (corresponding author), Shanxi Med Univ, First Hosp, 85 Jiefang Nan Lu, Taiyuan 030001, Shanxi, Peoples R China.
EM wbl88@126.com; xinyan6712@sina.com
FU Scientific research project of Shanxi Provincial Health Commission
   [2021047, 2020089]
FX Scientific research project of Shanxi Provincial Health Commission
   (NO:2020089).Scientific research project of Shanxi Provincial Health
   Commission (NO:2021047).
CR Abdel-Naby W, 2017, INVEST OPHTH VIS SCI, V58, P1425, DOI 10.1167/iovs.16-19957
   Baek S, 2020, Molecules, V25, P1
   Bhatti Muhammad Zeeshan, 2015, BMC Res Notes, V8, P279, DOI [10.1186/s13104-015-1228-3, 10.1186/s13104-015-1228-3]
   Bian DH, 2023, MATER TODAY COMMUN, V35, DOI 10.1016/j.mtcomm.2023.105876
   Cao B, 2023, INT J BIOL MACROMOL, V245, DOI 10.1016/j.ijbiomac.2023.125528
   Cardoso SH, 2018, CHEM-BIOL INTERACT, V291, P55, DOI 10.1016/j.cbi.2018.06.007
   Cheng KY, 2018, SCI REP-UK, V8, DOI 10.1038/s41598-018-30597-1
   Cho BO, 2014, BIOMOL THER, V22, P288, DOI 10.4062/biomolther.2014.052
   Dananjaya SHS, 2024, INT J BIOL MACROMOL, V257, DOI 10.1016/j.ijbiomac.2023.128367
   Darban Z, 2024, INT J BIOL MACROMOL, V255, DOI 10.1016/j.ijbiomac.2023.128019
   Sperotto NDD, 2018, J ETHNOPHARMACOL, V225, P178, DOI 10.1016/j.jep.2018.07.012
   Garima, 2023, MOL THER NUCL ACIDS, V32, DOI 10.1016/j.omtn.2023.05.002
   Hongsa N, 2022, CARBOHYD POLYM, V277, DOI 10.1016/j.carbpol.2021.118858
   Hu TY, 2021, POLYMERS-BASEL, V13, DOI 10.3390/polym13111852
   Huang C, 2022, CLIN TRANSL MED, V12, DOI 10.1002/ctm2.1094
   Jintao Y, 2022, RES VET SCI, V151, P128, DOI 10.1016/j.rvsc.2022.07.002
   Lian C, 2023, INT WOUND J, V20, P3926, DOI 10.1111/iwj.14273
   Lin YJ, 2022, EUR POLYM J, V175, DOI 10.1016/j.eurpolymj.2022.111364
   Liu XW, 2023, INT J BIOL MACROMOL, V243, DOI 10.1016/j.ijbiomac.2023.125130
   Liu X, 2023, INT J BIOL MACROMOL, V253, DOI 10.1016/j.ijbiomac.2023.127053
   Liu Y, 2023, FRONT PHARMACOL, V14, DOI 10.3389/fphar.2023.1062664
   Mashiko T, 2018, J TISSUE ENG REGEN M, V12, P1186, DOI 10.1002/term.2647
   Nakhate VP, 2023, J TRADIT COMPL MED, V13, P489, DOI 10.1016/j.jtcme.2023.05.001
   Nowak A, 2022, FRONT PHARMACOL, V13, DOI 10.3389/fphar.2022.896706
   Ramenzoni LL, 2019, MATERIALS, V12, DOI 10.3390/ma12091401
   Rezvanian M, 2021, INT J BIOL MACROMOL, V171, P308, DOI 10.1016/j.ijbiomac.2020.12.221
   Shang YS, 2023, INT J BIOL MACROMOL, V242, DOI 10.1016/j.ijbiomac.2023.124754
   Shuai QZ, 2023, INT J BIOL MACROMOL, V253, DOI 10.1016/j.ijbiomac.2023.127314
   Stuelten CH, 2022, AM J PATHOL, V192, P1699, DOI 10.1016/j.ajpath.2022.08.002
   Wang Y, 2022, MATER TODAY BIO, V15, DOI 10.1016/j.mtbio.2022.100320
   Wang YY, 2023, INT J BIOL MACROMOL, V241, DOI 10.1016/j.ijbiomac.2023.124540
   Wang Y, 2023, INT J BIOL MACROMOL, V252, DOI 10.1016/j.ijbiomac.2023.126530
   Warale D, 2023, INT J BIOL MACROMOL, V232, DOI 10.1016/j.ijbiomac.2023.123278
   Xu LJ, 2022, INT J MOL SCI, V23, DOI 10.3390/ijms23116289
   Yan YS, 2020, J ETHNOPHARMACOL, V261, DOI 10.1016/j.jep.2020.113203
   Yan ZZ, 2023, MATER TODAY BIO, V23, DOI 10.1016/j.mtbio.2023.100810
   Yang CK, 2023, CARBOHYD POLYM, V320, DOI 10.1016/j.carbpol.2023.121231
   Yang Y, 2021, MAT SCI ENG C-MATER, V121, DOI 10.1016/j.msec.2020.111846
   Zhang Y, 2023, GELS-BASEL, V9, DOI 10.3390/gels9030185
NR 39
TC 14
Z9 14
U1 6
U2 25
PU ELSEVIER
PI AMSTERDAM
PA RADARWEG 29, 1043 NX AMSTERDAM, NETHERLANDS
SN 2352-3204
J9 REGEN THER
JI Regen. Ther.
PD DEC
PY 2024
VL 27
BP 329
EP 341
DI 10.1016/j.reth.2024.03.010
EA APR 2024
PG 13
WC Cell & Tissue Engineering; Engineering, Biomedical
WE Science Citation Index Expanded (SCI-EXPANDED)
SC Cell Biology; Engineering
GA ZN9Z7
UT WOS:001276108800001
PM 38873636
OA Green Submitted, gold
DA 2026-02-11
ER

PT J
AU Sharma, S
   Muthu, S
   Jeyaraman, M
   Ranjan, R
   Jha, SK
AF Sharma, Shilpa
   Muthu, Sathish
   Jeyaraman, Madhan
   Ranjan, Rajni
   Jha, Saurabh Kumar
TI Translational products of adipose tissue-derived mesenchymal stem cells:
   Bench to bedside applications
SO WORLD JOURNAL OF STEM CELLS
LA English
DT Review
DE Adipose tissue; Stem cells; Fat graft; Clinical applications;
   Mesenchymal stem cells
ID STROMAL-VASCULAR FRACTION; PLATELET-RICH PLASMA; GRAFTING BASIC
   RESEARCH; AUTOLOGOUS FAT GRAFT; OF-THE-ART; MICROVASCULAR FRAGMENTS;
   IN-VITRO; EXTRACELLULAR VESICLES; MICROVESSEL FRAGMENTS; FACIAL
   REJUVENATION
AB With developments in the field of tissue engineering and regenerative medicine, the use of biological products for the treatment of various disorders has come into the limelight among researchers and clinicians. Among all the available biological tissues, research and exploration of adipose tissue have become more robust. Adipose tissue engineering aims to develop by-products and their substitutes for their regenerative and immunomodulatory potential. The use of biodegradable scaffolds along with adipose tissue products has a major role in cellular growth, proliferation, and differentiation. Adipose tissue, apart from being the powerhouse of energy storage, also functions as the largest endocrine organ, with the release of various adipokines. The progenitor cells among the heterogeneous population in the adipose tissue are of paramount importance as they determine the capacity of regeneration of these tissues. The results of adipose-derived stem-cell assisted fat grafting to provide numerous growth factors and adipokines that improve vasculogenesis, fat graft integration, and survival within the recipient tissue and promote the regeneration of tissue are promising. Adipose tissue gives rise to various by-products upon processing. This article highlights the significance and the usage of various adipose tissue by-products, their individual characteristics, and their clinical applications.
C1 [Sharma, Shilpa] All India Inst Med Sci, Dept Pediat Surg, New Delhi 110029, India.
   [Sharma, Shilpa; Muthu, Sathish; Jeyaraman, Madhan] Indian Stem Cell Study Grp, Lucknow 226010, Uttar Pradesh, India.
   [Muthu, Sathish] Govt Med Coll & Hosp, Dept Orthopaed, Dindigul 624304, Tamil Nadu, India.
   [Muthu, Sathish; Jeyaraman, Madhan; Jha, Saurabh Kumar] Sharda Univ, Dept Biotechnol, Sch Engn & Technol, Knowledge Pk 3, Greater Noida 201306, Uttar Pradesh, India.
   [Jeyaraman, Madhan; Ranjan, Rajni] Sharda Univ, Sch Med Sci & Res, Dept Orthopaed, Greater Noida 201306, Uttar Pradesh, India.
C3 All India Institute of Medical Sciences (AIIMS) New Delhi; Sharda
   University; Sharda University
RP Jeyaraman, M (corresponding author), Sharda Univ, Dept Biotechnol, Sch Engn & Technol, Knowledge Pk 3, Greater Noida 201306, Uttar Pradesh, India.
EM madhanjeyaraman@gmail.com
RI Muthu, Sathish/G-5756-2018; Jha, Saurabh kumar/ACC-9874-2022; Jeyaraman,
   Madhan/ABB-8464-2020; Ranjan, Rajni/NZO-5393-2025
OI Muthu, Sathish/0000-0002-7143-4354; Jha, Saurabh
   kumar/0000-0002-7437-0755; 
CR Aggarwal S, 2005, BLOOD, V105, P1815, DOI 10.1182/blood-2004-04-1559
   Agostini F, 2018, STEM CELL RES THER, V9, DOI 10.1186/s13287-018-0886-1
   Alexander R W., 2012, J Prolotherapy, V4, P855
   Alonso-Goulart V, 2018, Biotechnology Research and Innovation, V2, P74, DOI [10.1016/j.biori.2017.10.005, 10.1016/j.biori.2017.10.005, DOI 10.1016/J.BIORI.2017.10.005, 10.1016/j.biori.2017.10.00533.]
   Aronowitz JA, 2018, METHODS MOL BIOL, V1773, P11, DOI 10.1007/978-1-4939-7799-4_2
   Aronowitz JA, 2015, SPRINGERPLUS, V4, DOI 10.1186/s40064-015-1509-2
   Atalay S, 2014, BURNS, V40, P1375, DOI 10.1016/j.burns.2014.01.023
   Baer PC, 2012, STEM CELLS INT, V2012, DOI 10.1155/2012/812693
   Baer Patrick C, 2014, World J Stem Cells, V6, P256, DOI 10.4252/wjsc.v6.i3.256
   Bahmad HF, 2020, CELLS-BASEL, V9, DOI 10.3390/cells9102326
   Bai XW, 2010, EUR HEART J, V31, P489, DOI 10.1093/eurheartj/ehp568
   Ballini A, 2017, STEM CELLS INT, V2017, DOI 10.1155/2017/3292810
   Baptista LS, 2020, WORLD J STEM CELLS, V12, P1, DOI 10.4252/wjsc.v12.i1.1
   Barone AAL, 2013, BIOMED RES INT, V2013, DOI 10.1155/2013/383685
   Bellini E, 2017, ANN MED SURG, V24, P65, DOI 10.1016/j.amsu.2017.11.001
   Berry DC, 2013, DEVELOPMENT, V140, P3939, DOI 10.1242/dev.080549
   Björninen M, 2017, ANN BIOMED ENG, V45, P1015, DOI 10.1007/s10439-016-1755-7
   Bogdanova Ance, 2014, J Stem Cells, V9, P135
   Bora P, 2017, STEM CELL RES THER, V8, DOI 10.1186/s13287-017-0598-y
   Borrelli MR, 2020, J CRANIOFAC SURG, V31, P15, DOI 10.1097/SCS.0000000000005840
   Boureaux E, 2016, J CRANIO MAXILL SURG, V44, P374, DOI 10.1016/j.jcms.2015.12.013
   Bourin P, 2013, CYTOTHERAPY, V15, P641, DOI 10.1016/j.jcyt.2013.02.006
   Bowles AC, 2017, STEM CELLS, V35, P2198, DOI 10.1002/stem.2689
   Brooks AES, 2020, FRONT PHARMACOL, V10, DOI 10.3389/fphar.2019.01695
   Bruno S, 2015, IMMUNOL LETT, V168, P154, DOI 10.1016/j.imlet.2015.06.007
   Bunnell BA, 2008, METHODS, V45, P115, DOI 10.1016/j.ymeth.2008.03.006
   Butt G, 2020, J COSMET DERMATOL-US, V19, P1078, DOI 10.1111/jocd.13149
   Caggiati A, 2017, AESTHET SURG J, V37, P591, DOI 10.1093/asj/sjw211
   Caplan AI, 2016, J CELL PHYSIOL, V231, P1413, DOI 10.1002/jcp.25255
   Casteilla Louis, 2011, World J Stem Cells, V3, P25, DOI 10.4252/wjsc.v3.i4.25
   Cawthorn WP, 2012, J LIPID RES, V53, P227, DOI 10.1194/jlr.R021089
   Chen BKK, 2015, TRANSFUSION, V55, P1013, DOI 10.1111/trf.12938
   Chen FM, 2016, PROG POLYM SCI, V53, P86, DOI 10.1016/j.progpolymsci.2015.02.004
   Chen S, 2019, CELL PROLIFERAT, V52, DOI 10.1111/cpr.12669
   Cheng K-H., 2011, Genomic Med. Biomarkers, V3, P53, DOI DOI 10.1016/J.GMBHS.2011.08.003
   Choi HS, 2015, NEUROBIOL AGING, V36, P2885, DOI 10.1016/j.neurobiolaging.2015.06.022
   Choi JR, 2017, CELL MOL LIFE SCI, V74, P2587, DOI 10.1007/s00018-017-2484-2
   Christ B, 2017, STEM CELLS INT, V2017, DOI 10.1155/2017/2489041
   Church CD, 2012, ADIPOCYTE, V1, P38, DOI 10.4161/adip.19132
   Coelho M, 2013, ARCH MED SCI, V9, P191, DOI 10.5114/aoms.2013.33181
   Cohen SR, 2019, AESTHET SURG J OPEN, V1, DOI 10.1093/asjof/ojz028
   Cohen SR, 2019, PRS-GLOB OPEN, V7, DOI 10.1097/GOX.0000000000002293
   Cohen SR, 2017, AESTHET SURG J, V37, pS16, DOI 10.1093/asj/sjx078
   Condé-Green A, 2016, PRS-GLOB OPEN, V4, DOI 10.1097/GOX.0000000000001017
   Copcu HE, 2020, AESTHET SURG J OPEN, V2, DOI 10.1093/asjof/ojaa035
   Crisan M, 2008, CELL STEM CELL, V3, P301, DOI 10.1016/j.stem.2008.07.003
   D'Esposito V, 2015, J CELL BIOCHEM, V116, P2408, DOI 10.1002/jcb.25235
   Dall'Oca Carlo, 2019, Acta Biomed, V90, P75, DOI 10.23750/abm.v90i1-S.8084
   de AroAA., 2018, CELLS-BASEL, V7
   De Rosa A, 2009, TISSUE ENG PART C-ME, V15, P659, DOI 10.1089/ten.TEC.2008.0674
   Chu DT, 2019, J CLIN MED, V8, DOI 10.3390/jcm8070917
   Doi K, 2013, J TISSUE ENG REGEN M, V7, P864, DOI 10.1002/term.1478
   Dong ZQ, 2013, PLOS ONE, V8, DOI 10.1371/journal.pone.0080364
   Dubey NK, 2018, INT J MOL SCI, V19, DOI 10.3390/ijms19082200
   Eagan MJ, 2012, J TISSUE ENG REGEN M, V6, P702, DOI 10.1002/term.474
   Erol OO, 2014, AESTHET SURG J, V34, P671, DOI 10.1177/1090820X14529444
   Eto H, 2012, PLAST RECONSTR SURG, V129, P1081, DOI 10.1097/PRS.0b013e31824a2b19
   Fakih-Gomez N, 2021, The American Journal of Cosmetic Surgery, V38, P27, DOI [10.1177/0748806820919935, 10.1177/0748806820919935, DOI 10.1177/0748806820919935]
   Fantuzzi G, 2005, J ALLERGY CLIN IMMUN, V115, P911, DOI 10.1016/j.jaci.2005.02.023
   Fasshauer M, 2015, TRENDS PHARMACOL SCI, V36, P461, DOI 10.1016/j.tips.2015.04.014
   Feinberg AW, 2012, WIRES SYST BIOL MED, V4, P207, DOI 10.1002/wsbm.164
   Flynn Lauren, 2008, Organogenesis, V4, P228
   Fraser John K., 2008, V449, P59, DOI 10.1007/978-1-60327-169-1_4
   Friji MT, 2014, PLAST RECONSTR SURG, V134, p333E, DOI 10.1097/PRS.0000000000000333
   Frueh FS, 2018, SCI REP-UK, V8, DOI 10.1038/s41598-018-29252-6
   Frueh FS, 2017, JOVE-J VIS EXP, DOI 10.3791/55721
   Frueh FS, 2017, J INVEST DERMATOL, V137, P217, DOI 10.1016/j.jid.2016.08.010
   García-Olmo D, 2005, DIS COLON RECTUM, V48, P1416, DOI 10.1007/s10350-005-0052-6
   Gentile P, 2020, AGING DIS, V11, P465, DOI 10.14336/AD.2020.0422
   Gentile P, 2017, REGEN MED, V12, P939, DOI 10.2217/rme-2017-0076
   Gentile P, 2012, STEM CELL TRANSL MED, V1, P341, DOI 10.5966/sctm.2011-0065
   Gentile P, 2012, STEM CELL TRANSL MED, V1, P230, DOI 10.5966/sctm.2011-0054
   Gimble JM, 2007, CIRC RES, V100, P1249, DOI 10.1161/01.RES.0000265074.83288.09
   Goldman BE, 2015, PLAST RECONSTR SURG, V136, P101, DOI 10.1097/01.prs.0000472405.72270.69
   Gronthos S, 2001, J CELL PHYSIOL, V189, P54, DOI 10.1002/jcp.1138
   Gugliandolo A, 2019, STEM CELLS INT, V2019, DOI 10.1155/2019/3675627
   Haddad R, 2014, BIOMED RES INT, V2014, DOI 10.1155/2014/216806
   Han Y, 2019, CELLS-BASEL, V8, DOI 10.3390/cells8080886
   Han YD, 2019, INT J BIOCHEM CELL B, V109, P59, DOI 10.1016/j.biocel.2019.01.017
   Harrison BL, 2015, PLAST RECONSTR SURG, V135, p542E, DOI 10.1097/PRS.0000000000000973
   Hiscox AM, 2008, TISSUE ENG PT A, V14, P433, DOI 10.1089/tea.2007.0099
   Hong Ki Yong, 2020, Arch Craniofac Surg, V21, P211, DOI [10.7181/acfs.2020.00325, 10.7181/acfs.2020.00325]
   Hoogduijn MJ, 2011, HUM GENE THER, V22, P1587, DOI 10.1089/hum.2011.039
   Hoying JB, 1996, IN VITRO CELL DEV-AN, V32, P409
   Hsu VM, 2012, AESTHET SURG J, V32, P892, DOI 10.1177/1090820X12455658
   Hwu P, 2000, J IMMUNOL, V164, P3596, DOI 10.4049/jimmunol.164.7.3596
   Jan SN, 2019, ANN PLAS SURG, V82, P28, DOI 10.1097/SAP.0000000000001631
   Jeyaraman Madhan, 2020, Stem Cell Investig, V7, P11, DOI [10.21037/sci-2020-022, 10.21037/sci-2020-022]
   Jiang W, 2020, CELL PROLIFERAT, V53, DOI 10.1111/cpr.12712
   Jones IA, 2018, BMC MUSCULOSKEL DIS, V19, DOI 10.1186/s12891-018-2300-7
   Jurgens WJFM, 2013, BIORESEARCH OPEN ACC, V2, P315, DOI 10.1089/biores.2013.0024
   Kamat P, 2020, CYTOTHERAPY, V22, P400, DOI 10.1016/j.jcyt.2020.03.433
   Kany S, 2019, INT J MOL SCI, V20, DOI 10.3390/ijms20236008
   Kao WP, 2016, AESTHET SURG J, V36, P648, DOI 10.1093/asj/sjv253
   Karina, 2019, Stem Cell Investig, V6, P18, DOI [10.21037/sci.2019.06.08, 10.21037/sci.2019.06.08]
   Karschnia P, 2018, EUR CELLS MATER, V35, P268, DOI 10.22203/eCM.v035a19
   Kershaw EE, 2004, J CLIN ENDOCR METAB, V89, P2548, DOI 10.1210/jc.2004-0395
   Kim HY, 2014, ARCH PLAST SURG-APS, V41, P740, DOI 10.5999/aps.2014.41.6.740
   Kim WS, 2008, J DERMATOL SCI, V49, P133, DOI 10.1016/j.jdermsci.2007.08.004
   Klein D, 2011, PLOS ONE, V6, DOI 10.1371/journal.pone.0020540
   Klingelhutz AJ, 2018, SCI REP-UK, V8, DOI 10.1038/s41598-017-19024-z
   Klinger M, 2013, J CRANIOFAC SURG, V24, P1610, DOI 10.1097/SCS.0b013e3182a24548
   Kolle SFT, 2013, LANCET, V382, P1113, DOI 10.1016/S0140-6736(13)61410-5
   Krawiec JT, 2017, J VASC SURG, V66, P883, DOI 10.1016/j.jvs.2016.09.034
   LANGER R, 1993, SCIENCE, V260, P920, DOI 10.1126/science.8493529
   Lapuente JP, 2020, J ORTHOP SURG RES, V15, DOI 10.1186/s13018-020-01664-z
   Laschke MW, 2021, TRENDS BIOTECHNOL, V39, P24, DOI 10.1016/j.tibtech.2020.06.001
   Laschke MW, 2015, TRENDS BIOTECHNOL, V33, P442, DOI 10.1016/j.tibtech.2015.06.001
   Lee Seoung Hoon, 2018, Osteoporos Sarcopenia, V4, P150, DOI [10.1016/j.afos.2018.11.083, 10.1016/j.afos.2018.11.083]
   Lee WS, 2019, STEM CELL TRANSL MED, V8, P504, DOI 10.1002/sctm.18-0122
   Li MT, 2017, TISSUE ENG PT A, V23, P989, DOI [10.1089/ten.tea.2016.0523, 10.1089/ten.TEA.2016.0523]
   Li WY, 2018, ACS APPL MATER INTER, V10, P5240, DOI 10.1021/acsami.7b17620
   Li X, 2018, EXP MOL MED, V50, DOI 10.1038/s12276-018-0058-5
   Lindenblatt N, 2015, AESTHET SURG J, V35, P763, DOI 10.1093/asj/sjv083
   Lindroos B, 2011, STEM CELL REV REP, V7, P269, DOI 10.1007/s12015-010-9193-7
   Lu ZF, 2017, TISSUE ENG PT A, V23, P1212, DOI 10.1089/ten.tea.2016.0548
   Luna Arthur C L, 2014, BMC Res Notes, V7, P552, DOI 10.1186/1756-0500-7-552
   Mailey B, 2014, METHODS MOL BIOL, V1210, P161, DOI 10.1007/978-1-4939-1435-7_13
   Maleki Masoud, 2014, International Journal of Stem Cells, V7, P118, DOI 10.15283/ijsc.2014.7.2.118
   Malekpour K, 2022, STEM CELL REV REP, V18, P933, DOI 10.1007/s12015-021-10185-z
   Matsumoto D, 2006, TISSUE ENG, V12, P3375, DOI 10.1089/ten.2006.12.3375
   Mazini L, 2021, STEM CELL RES THER, V12, DOI 10.1186/s13287-020-02006-w
   Mazini L, 2019, INT J MOL SCI, V20, DOI 10.3390/ijms20102523
   McDaniel JS, 2014, J SURG RES, V192, P214, DOI 10.1016/j.jss.2014.05.047
   Memar O, 2014, PLAST RECONSTR SURG, V133, p728E, DOI 10.1097/PRS.0000000000000135
   Menkes S, 2020, PRS-GLOB OPEN, V8, DOI 10.1097/GOX.0000000000002550
   Meza-Zepeda LA, 2008, J CELL MOL MED, V12, P553, DOI 10.1111/j.1582-4934.2007.00146.x
   Mitchell JB, 2006, STEM CELLS, V24, P376, DOI 10.1634/stemcells.2005-0234
   Mizuno Hiroshi, 2009, Journal of Nippon Medical School, V76, P56
   Mohamed-Ahmed S, 2018, STEM CELL RES THER, V9, DOI 10.1186/s13287-018-0914-1
   Mohamed-Ali V, 1998, INT J OBESITY, V22, P1145, DOI 10.1038/sj.ijo.0800770
   Moon Sung-Hwan, 2011, Int J Stem Cells, V4, P24
   Mou S, 2019, PLAST RECONSTR SURG, V144, P869, DOI 10.1097/PRS.0000000000006046
   Muller S, 2019, SCI REP-UK, V9, DOI 10.1038/s41598-019-43624-6
   Musial-Wysocka A, 2019, CELL TRANSPLANT, V28, P801, DOI 10.1177/0963689719837897
   Muthu Sathish, 2021, Stem Cell Investig, V8, P7, DOI [10.21037/sci-2020-037, 10.21037/sci-2020-037]
   Nikolova MP, 2019, BIOACT MATER, V4, P271, DOI 10.1016/j.bioactmat.2019.10.005
   Nunes SS, 2010, MICROCIRCULATION, V17, P557, DOI 10.1111/j.1549-8719.2010.00052.x
   Ocansey DKW, 2020, J TRANSL MED, V18, DOI 10.1186/s12967-020-02234-x
   Ogawa R, 2010, BIOCHEM BIOPH RES CO, V398, P723, DOI 10.1016/j.bbrc.2010.07.008
   Oh Dong Seok, 2014, Archives of Aesthetic Plastic Surgery, V20, P92
   Orbay H, 2012, STEM CELLS INT, V2012, DOI 10.1155/2012/461718
   Orth M, 2018, ACTA BIOMATER, V77, P201, DOI 10.1016/j.actbio.2018.07.029
   Palumbo P, 2018, INT J MOL SCI, V19, DOI 10.3390/ijms19071897
   PEER L A, 1955, Plast Reconstr Surg (1946), V16, P161, DOI 10.1097/00006534-195509000-00001
   Pers YM, 2015, OSTEOARTHR CARTILAGE, V23, P2027, DOI 10.1016/j.joca.2015.07.004
   Pers YM, 2018, THERANOSTICS, V8, P5519, DOI 10.7150/thno.27674
   Perucca S, 2017, PLOS ONE, V12, DOI 10.1371/journal.pone.0172430
   Pilia M, 2014, EUR CELLS MATER, V28, P11, DOI 10.22203/eCM.v028a02
   Pu LLQ, 2016, ANN PLAS SURG, V77, pS84, DOI 10.1097/SAP.0000000000000730
   Qiu XF, 2012, EUR UROL, V62, P720, DOI 10.1016/j.eururo.2012.02.003
   Rady D, 2020, STEM CELLS INT, V2020, DOI 10.1155/2020/8837654
   Ramakrishnan VM, 2018, TISSUE ENG PART B-RE, V24, P289, DOI [10.1089/ten.teb.2017.0061, 10.1089/ten.TEB.2017.0061]
   Riau AK, 2019, FRONT PHARMACOL, V10, DOI 10.3389/fphar.2019.01368
   Rigotti G, 2016, AESTHET SURG J, V36, P261, DOI 10.1093/asj/sjv231
   Rihani J, 2019, FACIAL PLAST SURG CL, V27, P321, DOI 10.1016/j.fsc.2019.03.004
   Riis S, 2015, EXPERT REV MOL MED, V17, DOI 10.1017/erm.2015.10
   Roato I, 2019, INT ORTHOP, V43, P15, DOI 10.1007/s00264-018-4192-4
   Roberts T L 3rd, 2001, Aesthet Surg J, V21, P311, DOI 10.1067/maj.2001.117926
   Rodriguez J, 2017, STEM CELLS INT, V2017, DOI 10.1155/2017/9289213
   Roh JD, 2010, P NATL ACAD SCI USA, V107, P4669, DOI 10.1073/pnas.0911465107
   Rojewski MT, 2008, TRANSFUS MED HEMOTH, V35, P168, DOI 10.1159/000129013
   Rouwkema J, 2016, TRENDS BIOTECHNOL, V34, P733, DOI 10.1016/j.tibtech.2016.03.002
   Ruehle MA, 2019, ACTA BIOMATER, V93, P210, DOI 10.1016/j.actbio.2019.01.045
   Saberianpour S, 2018, J BIOL ENG, V12, DOI 10.1186/s13036-018-0133-4
   Sabol Rachel A, 2021, Adv Exp Med Biol, V1341, P15, DOI 10.1007/5584_2018_248
   Sato K, 2007, BLOOD, V109, P228, DOI 10.1182/blood-2006-02-002246
   Schneider S, 2017, EUR J MED RES, V22, DOI 10.1186/s40001-017-0258-9
   Screven R, 2014, VET IMMUNOL IMMUNOP, V161, P21, DOI 10.1016/j.vetimm.2014.06.002
   Segreto F, 2020, ARCH PLAST SURG-APS, V47, P217, DOI 10.5999/aps.2019.01571
   Senesi L, 2019, FRONT CELL DEV BIOL, V7, DOI 10.3389/fcell.2019.00088
   Seo Y, 2019, INT J MOL SCI, V20, DOI 10.3390/ijms20153827
   Serratrice N, 2014, STEM CELL RES THER, V5, DOI 10.1186/scrt528
   Sesé B, 2019, PLAST RECONSTR SURG, V144, P1079, DOI 10.1097/PRS.0000000000006155
   Shafei S, 2020, J BIOMED MATER RES A, V108, P545, DOI 10.1002/jbm.a.36835
   Shah FS, 2013, CYTOTHERAPY, V15, P979, DOI 10.1016/j.jcyt.2013.04.001
   Shaik S, 2018, SCI REP-UK, V8, DOI 10.1038/s41598-018-26546-7
   Sheng LL, 2011, TOHOKU J EXP MED, V224, P229, DOI 10.1620/tjem.224.229
   Shepherd BR, 2007, TISSUE ENG, V13, P2871, DOI 10.1089/ten.2007.0025
   Shepherd BR, 2004, ARTERIOSCL THROM VAS, V24, P898, DOI 10.1161/01.ATV.0000124103.86943.1e
   Shingyochi Y, 2015, EXPERT OPIN BIOL TH, V15, P1285, DOI 10.1517/14712598.2015.1053867
   Simonacci Francesco, 2019, Acta Biomed, V90, P197, DOI 10.23750/abm.v90i2.6619
   Simonacci F, 2017, ANN MED SURG, V20, P49, DOI 10.1016/j.amsu.2017.06.059
   Song R, 2018, DRUG DES DEV THER, V12, P3117, DOI 10.2147/DDDT.S165440
   Später T, 2017, EUR CELLS MATER, V33, P268, DOI 10.22203/eCM.v033a20
   Später T, 2020, FRONT BIOENG BIOTECH, V8, DOI 10.3389/fbioe.2020.592095
   Spaggiari GM, 2006, BLOOD, V107, P1484, DOI 10.1182/blood-2005-07-2775
   Stenkula KG, 2018, AM J PHYSIOL-REG I, V315, pR284, DOI 10.1152/ajpregu.00257.2017
   Strioga M, 2012, STEM CELLS DEV, V21, P2724, DOI 10.1089/scd.2011.0722
   Sun XT, 2004, WORLD J GASTROENTERO, V10, P2524, DOI 10.3748/wjg.v10.i17.2524
   SundarRaj S, 2015, STEM CELLS INT, V2015, DOI 10.1155/2015/109353
   Szöke K, 2012, STEM CELL TRANSL MED, V1, P658, DOI 10.5966/sctm.2012-0069
   Tan Shaun S, 2016, J Cutan Aesthet Surg, V9, P152, DOI 10.4103/0974-2077.191672
   Taverna S, 2017, ANN TRANSL MED, V5, DOI 10.21037/atm.2017.01.53
   Le TP, 2014, OPHTHAL PLAST RECONS, V30, P504, DOI 10.1097/IOP.0000000000000160
   Thitilertdecha P, 2020, STEM CELLS INT, V2020, DOI 10.1155/2020/8237197
   Tobita M, 2015, STEM CELL RES THER, V6, DOI 10.1186/s13287-015-0217-8
   Tonnard P, 2020, CLIN PLAST SURG, V47, P53, DOI 10.1016/j.cps.2019.08.006
   Tonnard P, 2013, PLAST RECONSTR SURG, V132, P1017, DOI 10.1097/PRS.0b013e31829fe1b0
   Traktuev DO, 2008, CIRC RES, V102, P77, DOI 10.1161/CIRCRESAHA.107.159475
   Tremolada C, 2016, CURR STEM CELL REP, V2, P304, DOI 10.1007/s40778-016-0053-5
   Trivisonno A, 2019, STEM CELL TRANSL MED, V8, P1265, DOI 10.1002/sctm.19-0166
   Turner PA, 2017, PROCESS BIOCHEM, V59, P312, DOI 10.1016/j.procbio.2017.02.003
   Tzouvelekis A, 2013, J TRANSL MED, V11, DOI 10.1186/1479-5876-11-171
   Uccelli A, 2012, MOL MED, V18, P794, DOI 10.2119/molmed.2011.00498
   Ul Hassan W, 2014, WOUND REPAIR REGEN, V22, P313, DOI 10.1111/wrr.12173
   Ullah I, 2015, BIOSCIENCE REP, V35, DOI 10.1042/BSR20150025
   van Dijk A, 2011, STEM CELL RES, V7, P219, DOI 10.1016/j.scr.2011.06.003
   van Dongen JA, 2019, METHODS MOL BIOL, V1993, P91, DOI 10.1007/978-1-4939-9473-1_8
   Van PhamP., 2013, J MED ENG, V2013
   Vazquez MI, 2015, CYTOKINE, V74, P318, DOI 10.1016/j.cyto.2015.02.007
   Vezzani B, 2018, STEM CELL TRANSL MED, V7, P876, DOI 10.1002/sctm.18-0051
   Vizoso FJ, 2017, INT J MOL SCI, V18, DOI 10.3390/ijms18091852
   Walenda T, 2010, J CELL MOL MED, V14, P337, DOI 10.1111/j.1582-4934.2009.00776.x
   Wang J, 2020, CELL REPROGRAM, V22, P107, DOI 10.1089/cell.2019.0098
   Wang Jiangwen, 2020, Zhongguo Xiu Fu Chong Jian Wai Ke Za Zhi, V34, P124, DOI 10.7507/1002-1892.201903058
   Wang L, 2017, SCI REP-UK, V7, DOI 10.1038/s41598-017-12919-x
   Wang MY, 2018, STEM CELLS INT, V2018, DOI 10.1155/2018/3057624
   Wei H, 2017, ONCOTARGET, V8, P68542, DOI 10.18632/oncotarget.19721
   Wei Wei, 2016, Shengli Xuebao, V68, P691, DOI 10.13294/j.aps.2016.0082
   Wu AY, 2013, J TRANSL MED, V11, DOI 10.1186/1479-5876-11-136
   Wu JY, 2021, TISSUE ENG REGEN MED, V18, P685, DOI 10.1007/s13770-021-00347-y
   Wu YD, 2019, MOL MED REP, V19, P2189, DOI 10.3892/mmr.2019.9842
   Xiong MC, 2020, FRONT CELL DEV BIOL, V8, DOI 10.3389/fcell.2020.574223
   Xu P, 2018, AESTHET PLAST SURG, V42, P343, DOI 10.1007/s00266-018-1091-4
   Yanagawa Y, 2009, IMMUNOLOGY, V127, P345, DOI 10.1111/j.1365-2567.2008.02986.x
   Yang Z., 2021, AESTHET SURG J
   Yao YX, 2005, J EXP MED, V201, P1899, DOI 10.1084/jem.20050324
   Yong KW, 2018, REGEN MED, V13, P219, DOI 10.2217/rme-2017-0078
   Yoo KH, 2009, CELL IMMUNOL, V259, P150, DOI 10.1016/j.cellimm.2009.06.010
   Yoshimura Kotaro, 2011, Regen Med, V6, P33, DOI 10.2217/rme.11.62
   Young DA, 2012, BIOMED MATER, V7, DOI 10.1088/1748-6041/7/2/024104
   Yuksel E., 2012, Plast Reconstr Surg, V130, P44
   Zannettino ACW, 2008, J CELL PHYSIOL, V214, P413, DOI 10.1002/jcp.21210
   Zelechowska P, 2018, J INTERF CYTOK RES, V38, P527, DOI 10.1089/jir.2018.0102
   Zhang JX, 2020, STEM CELLS INT, V2020, DOI 10.1155/2020/8810813
   Zhang R, 2019, AM J TRANSL RES, V11, P6275
   Zhao H, 2018, DIABETES, V67, P235, DOI 10.2337/db17-0356
   Zhao XS, 2020, STEM CELL RES THER, V11, DOI 10.1186/s13287-020-01825-1
   Zhao YM, 2012, CELLS TISSUES ORGANS, V195, P414, DOI 10.1159/000329254
   Zheng H, 2019, AESTHET SURG J, V39, P1241, DOI 10.1093/asj/sjz066
   Zhong YC, 2020, STEM CELLS INT, V2020, DOI 10.1155/2020/2560174
   Zhou LH, 2016, STEM CELL TRANSL MED, V5, P1277, DOI 10.5966/sctm.2015-0223
   Ziade G, 2020, DERMATOL THER, V33, DOI 10.1111/dth.14100
   Zimmerlin L, 2013, CYTOM PART A, V83A, P134, DOI 10.1002/cyto.a.22227
   Zimmerlin L, 2010, CYTOM PART A, V77A, P22, DOI 10.1002/cyto.a.20813
   Zuk PA, 2002, MOL BIOL CELL, V13, P4279, DOI 10.1091/mbc.E02-02-0105
   Zuk PA, 2001, TISSUE ENG, V7, P211, DOI 10.1089/107632701300062859
NR 248
TC 31
Z9 34
U1 2
U2 20
PU BAISHIDENG PUBLISHING GROUP INC
PI PLEASANTON
PA 7041 Koll Center Parkway, Suite 160, PLEASANTON, CA, UNITED STATES
SN 1948-0210
J9 WORLD J STEM CELLS
JI World J. Stem Cells
PD OCT 26
PY 2021
VL 13
IS 10
BP 1360
EP 1381
DI 10.4252/wjsc.v13.i10.1360
PG 22
WC Cell & Tissue Engineering; Cell Biology
WE Science Citation Index Expanded (SCI-EXPANDED)
SC Cell Biology
GA XB7IA
UT WOS:000721497800001
PM 34786149
OA Green Accepted
DA 2026-02-11
ER

PT J
AU Wagner, DE
   Ikonomou, L
   Gilpin, SE
   Magin, CM
   Cruz, F
   Greaney, A
   Magnusson, M
   Chen, YW
   Davis, B
   Vanuytsel, K
   Enes, SR
   Krasnodembskaya, A
   Lehmann, M
   Westergren-Thorsson, G
   Stegmayr, J
   Alsafadi, HN
   Hoffman, ET
   Weiss, DJ
   Ryan, AL
AF Wagner, Darcy E.
   Ikonomou, Laertis
   Gilpin, Sarah E.
   Magin, Chelsea M.
   Cruz, Fernanda
   Greaney, Allison
   Magnusson, Mattias
   Chen, Ya-Wen
   Davis, Brian
   Vanuytsel, Kim
   Enes, Sara Rolandsson
   Krasnodembskaya, Anna
   Lehmann, Mareike
   Westergren-Thorsson, Gunilla
   Stegmayr, John
   Alsafadi, Hani N.
   Hoffman, Evan T.
   Weiss, Daniel J.
   Ryan, Amy L.
TI Stem Cells, Cell Therapies, and Bioengineering in Lung Biology and
   Disease 2019
SO ERJ OPEN RESEARCH
LA English
DT Article
ID MESENCHYMAL STROMAL CELLS; BRONCHOPULMONARY DYSPLASIA; CYSTIC-FIBROSIS;
   REGENERATION; DIFFERENTIATION; DETERMINES; EXPRESSION; PHENOTYPE;
   REPAIR; GENE
AB A workshop entitled "Stem Cells, Cell Therapies and Bioengineering in Lung Biology and Diseases" was hosted by the University of Vermont Larner College of Medicine in collaboration with the National Heart, Lung and Blood Institute, the Alpha-1 Foundation, the Cystic Fibrosis Foundation, the International Society for Cell and Gene Therapy and the Pulmonary Fibrosis Foundation. The event was held from July 15 to 18, 2019 at the University of Vermont, Burlington, Vermont. The objectives of the conference were to review and discuss the current status of the following active areas of research: 1) technological advancements in the analysis and visualisation of lung stem and progenitor cells; 2) evaluation of lung stem and progenitor cells in the context of their interactions with the niche; 3) progress toward the application and delivery of stem and progenitor cells for the treatment of lung diseases such as cystic fibrosis; 4) progress in induced pluripotent stem cell models and application for disease modelling; and 5) the emerging roles of cell therapy and extracellular vesicles in immunomodulation of the lung. This selection of topics represents some of the most dynamic research areas in which incredible progress continues to be made. The workshop also included active discussion on the regulation and commercialisation of regenerative medicine products and concluded with an open discussion to set priorities and recommendations for future research directions in basic and translation lung biology.
C1 [Wagner, Darcy E.; Stegmayr, John; Alsafadi, Hani N.] Lund Univ, Wallenberg Ctr Mol Med, Dept Expt Med, Lung Bioengn & Regenerat,Fac Med, Lund, Sweden.
   [Wagner, Darcy E.; Stegmayr, John; Alsafadi, Hani N.] Lund Univ, Fac Med, Lund Stem Cell Ctr, Lund, Sweden.
   [Ikonomou, Laertis; Vanuytsel, Kim] Boston Univ, Ctr Regenerat Med, Boston, MA 02215 USA.
   [Ikonomou, Laertis; Vanuytsel, Kim] Boston Med Ctr, Boston, MA USA.
   [Gilpin, Sarah E.] Harvard Univ, Wyss Inst Biol Inspired Engn, Boston, MA 02115 USA.
   [Magin, Chelsea M.] Univ Colorado, Dept Med, Aurora, CO USA.
   [Magin, Chelsea M.] Univ Colorado, Dept Bioengn, Aurora, CO USA.
   [Cruz, Fernanda] Univ Fed Rio de Janeiro, Rio De Janeiro, Brazil.
   [Greaney, Allison] Yale Univ, Dept Biomed Engn, New Haven, CT USA.
   [Magnusson, Mattias] Lund Univ, Lund Stem Cell Ctr, Mol Med & Gene Therapy, Lund, Sweden.
   [Chen, Ya-Wen; Ryan, Amy L.] Univ Southern Calif, Hastings Ctr Pulm Res, Dept Med, Los Angeles, CA 90089 USA.
   [Davis, Brian] Univ Texas Hlth Sci Ctr Houston, Ctr Stem Cell & Regenerat Med, Brown Fdn Inst Mol Med, Houston, TX 77030 USA.
   [Enes, Sara Rolandsson; Hoffman, Evan T.; Weiss, Daniel J.] Univ Vermont, Dept Med, Burlington, VT USA.
   [Enes, Sara Rolandsson; Westergren-Thorsson, Gunilla] Lund Univ, Dept Expt Med Sci, Div Lung Biol, Lund, Sweden.
   [Krasnodembskaya, Anna] Queens Univ Belfast, Wellcome Wolfson Res Inst, Belfast, Antrim, North Ireland.
   [Lehmann, Mareike] Helmholtz Ctr Munich, Comprehens Pneumol Ctr, Lung Repair & Regenerat Unit, Munich, Germany.
   [Ryan, Amy L.] Univ Southern Calif, Dept Stem Cell & Regenerat Med, Los Angeles, CA 90089 USA.
C3 Lund University; Lund University; Boston University; Boston Medical
   Center; Harvard University; University of Colorado System; University of
   Colorado Anschutz Medical Campus; University of Colorado System;
   University of Colorado Anschutz Medical Campus; Universidade Federal do
   Rio de Janeiro; Yale University; Lund University; University of Southern
   California; University of Texas System; University of Texas Health
   Science Center Houston; University of Vermont; Lund University; Queens
   University Belfast; Helmholtz Association; Helmholtz-Center Munich -
   German Research Center for Environmental Health; University of Southern
   California
RP Ryan, AL (corresponding author), Univ Southern Calif, Hastings Ctr Pulm Res, Div Pulm Crit Care & Sleep Med, Dept Med,Dept Stem Cell Biol & Regenerat Med, HMR 712, Los Angeles, CA 90089 USA.
EM amy.firth@med.usc.edu
RI Cruz, Fernanda/P-1193-2016; Vanuytsel, Kim/HPW-9870-2023; Rolandsson
   Enes, Sara/AAV-9139-2020; Ryan, Amy/AFO-2326-2022; Greaney,
   Allison/HDM-8896-2022; Lehmann, Mareike/S-8727-2019; Magnusson,
   Mattias/NBX-1343-2025; Krasnodemkaya, Anna/I-1225-2019; Ikonomou,
   Laertis/D-4579-2009; Magin, Chelsea/I-3351-2019; Wagner,
   Darcy/R-4718-2017; Alsafadi, Hani N/AAA-6225-2020
OI Rolandsson Enes, Sara/0000-0003-3011-2516; Stegmayr,
   John/0000-0002-8167-9259; Greaney, Allison/0000-0002-6316-0410; Lehmann,
   Mareike/0000-0002-8601-8206; Chen, Ya-Wen/0000-0003-2382-8444;
   Krasnodemkaya, Anna/0000-0002-2380-5069; Gilpin,
   Sarah/0000-0003-3560-6910; Wagner, Darcy/0000-0003-3794-1309; Alsafadi,
   Hani N/0000-0002-1186-2517
FU NIH/NHLBI [R13 HL149436]; MRC [MR/R025096/1, MR/S009426/1] Funding
   Source: UKRI
FX The organisers thank the NIH/NHLBI (grant R13 HL149436), the Alpha-1
   Foundation, the Cystic Fibrosis Foundation, the International Society
   for Cell and Gene Therapy, the Pulmonary Fibrosis Foundation and the
   University of Vermont Larner College of Medicine, as well as ACell,
   Athersys and United Therapeutics. Funding information for this article
   has been deposited with the Crossref Funder Registry.
CR Akram KM, 2019, NAT COMMUN, V10, DOI 10.1038/s41467-019-09067-3
   Aran D, 2019, NAT IMMUNOL, V20, P163, DOI 10.1038/s41590-018-0276-y
   Augustine S, 2017, STEM CELL TRANSL MED, V6, P2079, DOI 10.1002/sctm.17-0126
   Bauer G, 2018, STEM CELL TRANSL MED, V7, P676, DOI 10.1002/sctm.17-0282
   Beers MF, 2011, J CLIN INVEST, V121, P2065, DOI 10.1172/JCI45961
   Bendall SC, 2014, CELL, V157, P714, DOI 10.1016/j.cell.2014.04.005
   Boregowda SV, 2016, EBIOMEDICINE, V4, P62, DOI 10.1016/j.ebiom.2015.12.020
   Chen KH, 2015, SCIENCE, V348, DOI 10.1126/science.aaa6090
   Crane AM, 2015, STEM CELL REP, V4, P569, DOI 10.1016/j.stemcr.2015.02.005
   Cuende N, 2018, CYTOTHERAPY, V20, P1401, DOI 10.1016/j.jcyt.2018.09.010
   Datta A, 2011, BRIT J PHARMACOL, V163, P141, DOI 10.1111/j.1476-5381.2011.01247.x
   Dominici Massimo, 2016, Brain Circ, V2, P146, DOI [10.4103/2394-8108.192525, 10.4103/2394-8108.192525]
   Dong LY, 2018, CELL DEATH DIS, V9, DOI 10.1038/s41419-018-0323-5
   Fan Z, 2020, NUCLEIC ACIDS RES, V48, pD233, DOI 10.1093/nar/gkz934
   Firth AL, 2015, CELL REP, V12, P1385, DOI 10.1016/j.celrep.2015.07.062
   Frank DB, 2019, P NATL ACAD SCI USA, V116, P4362, DOI 10.1073/pnas.1813952116
   Galipeau J, 2018, CELL STEM CELL, V22, P824, DOI 10.1016/j.stem.2018.05.004
   Galliger Z, 2018, METHODS MOL BIOL, V1577, P155, DOI 10.1007/7651_2017_52
   Glanville AR, 2019, J HEART LUNG TRANSPL, V38, P483, DOI 10.1016/j.healun.2019.03.008
   Gotoh S, 2014, STEM CELL REP, V3, P394, DOI 10.1016/j.stemcr.2014.07.005
   Greaney AM, 2020, CELL REP, V30, P4250, DOI 10.1016/j.celrep.2020.03.004
   GROSS G, 1989, P NATL ACAD SCI USA, V86, P10024, DOI 10.1073/pnas.86.24.10024
   Guo MZ, 2019, NAT COMMUN, V10, DOI 10.1038/s41467-018-07770-1
   Gupta N, 2018, STEM CELLS, V36, P796, DOI 10.1002/stem.2796
   Hinton TJ, 2015, SCI ADV, V1, DOI 10.1126/sciadv.1500758
   Hough RF, 2019, JCI INSIGHT, V4, DOI 10.1172/jci.insight.124329
   Hurley K, 2020, CELL STEM CELL, V26, P593, DOI 10.1016/j.stem.2019.12.009
   Islam D, 2019, AM J RESP CRIT CARE, V199, P1214, DOI 10.1164/rccm.201802-0356OC
   Jacob A, 2019, NAT PROTOC, V14, P3303, DOI 10.1038/s41596-019-0220-0
   Jacob A, 2017, CELL STEM CELL, V21, P472, DOI 10.1016/j.stem.2017.08.014
   June CH, 2018, SCIENCE, V359, P1361, DOI 10.1126/science.aar6711
   Justice JN, 2019, EBIOMEDICINE, V40, P554, DOI 10.1016/j.ebiom.2018.12.052
   KAPLAN HP, 1969, LAB INVEST, V20, P94
   Konishi S, 2016, STEM CELL REP, V6, P18, DOI 10.1016/j.stemcr.2015.11.010
   Korogi Y, 2019, STEM CELL REP, V13, P235, DOI 10.1016/j.stemcr.2019.05.022
   Kotton DN, 2014, NAT MED, V20, P822, DOI 10.1038/nm.3642
   Krishna R, 2020, STATPEARLS
   KUWANA Y, 1987, BIOCHEM BIOPH RES CO, V149, P960, DOI 10.1016/0006-291X(87)90502-X
   La Manno G, 2018, NATURE, V560, P494, DOI 10.1038/s41586-018-0414-6
   Lee A, 2019, SCIENCE, V365, P482, DOI 10.1126/science.aav9051
   Lee C, 2012, CIRCULATION, V126, P2601, DOI 10.1161/CIRCULATIONAHA.112.114173
   Lee JH, 2017, CELL, V170, P1149, DOI 10.1016/j.cell.2017.07.028
   Legetth O., 2019, bioRxiv, DOI DOI 10.1101/329102
   Lehmann M, 2017, EUR RESPIR J, V50, DOI 10.1183/13993003.02367-2016
   Leigh ND, 2018, NAT COMMUN, V9, DOI 10.1038/s41467-018-07604-0
   Li J, 2018, DEV CELL, V44, P297, DOI 10.1016/j.devcel.2018.01.008
   Li ZY, 2006, DEV BIOL, V293, P439, DOI 10.1016/j.ydbio.2006.02.016
   Liu Y., 2019, BIORXIV, DOI [10.1101/788992, DOI 10.1101/788992]
   Liu YW, 2018, NAT BIOTECHNOL, V36, P597, DOI 10.1038/nbt.4162
   Lysaght T, 2017, J MED ETHICS, V43, P744, DOI 10.1136/medethics-2016-104046
   Marks P, 2018, NEW ENGL J MED, V378, P954, DOI 10.1056/NEJMsr1715626
   Matthay MA, 2019, LANCET RESP MED, V7, P154, DOI 10.1016/S2213-2600(18)30418-1
   McCauley KB, 2018, STEM CELL REP, V10, P1579, DOI 10.1016/j.stemcr.2018.03.013
   McDole K, 2018, CELL, V175, P859, DOI 10.1016/j.cell.2018.09.031
   Menge T, 2012, SCI TRANSL MED, V4, DOI 10.1126/scitranslmed.3004660
   Miller AJ, 2019, NAT PROTOC, V14, P518, DOI 10.1038/s41596-018-0104-8
   Montoro DT, 2018, NATURE, V560, P319, DOI 10.1038/s41586-018-0393-7
   Nichterwitz S, 2018, METHODS MOL BIOL, V1649, P95, DOI 10.1007/978-1-4939-7213-5_6
   Nichterwitz S, 2016, NAT COMMUN, V7, DOI 10.1038/ncomms12139
   Papadakos P. J., 2007, MECH VENTILATION CLI
   Pati S, 2011, PLOS ONE, V6, DOI 10.1371/journal.pone.0025171
   Plasschaert LW, 2018, NATURE, V560, P377, DOI 10.1038/s41586-018-0394-6
   Raredon MSB, 2019, SCI ADV, V5, DOI 10.1126/sciadv.aaw3851
   Reyfman PA, 2019, AM J RESP CRIT CARE, V199, P1517, DOI 10.1164/rccm.201712-2410OC
   Roddie C, 2019, CYTOTHERAPY, V21, P327, DOI 10.1016/j.jcyt.2018.11.009
   Rowlands DJ, 2011, J CLIN INVEST, V121, P1986, DOI 10.1172/JCI43839
   Ryan AL, 2019, AM J RESP CELL MOL, V61, P429, DOI 10.1165/rcmb.2019-0286ST
   Sachs N, 2019, EMBO J, V38, DOI [10.1101/318444, 10.15252/embj.2018100300]
   Saelens W, 2019, NAT BIOTECHNOL, V37, P547, DOI 10.1038/s41587-019-0071-9
   Schafer MJ, 2017, NAT COMMUN, V8, DOI 10.1038/ncomms14532
   Sucre JMS, 2018, AM J RESP CELL MOL, V59, P158, DOI 10.1165/rcmb.2017-0442MA
   Sun XS, 2010, J CLIN INVEST, V120, P3149, DOI 10.1172/JCI43052
   Swatek AM, 2018, AM J RESP CRIT CARE, V197, P1045, DOI 10.1164/rccm.201707-1368OC
   Tadokoro T, 2014, P NATL ACAD SCI USA, V111, pE3641, DOI 10.1073/pnas.1409781111
   Tan Q, 2017, BIOMATERIALS, V113, P118, DOI 10.1016/j.biomaterials.2016.10.046
   Tang FC, 2009, NAT METHODS, V6, P377, DOI [10.1038/NMETH.1315, 10.1038/nmeth.1315]
   Thébaud B, 2019, AM J PERINAT, V36, pS68, DOI 10.1055/s-0039-1691774
   Thébaud B, 2018, AM J PERINAT, V35, P566, DOI 10.1055/s-0038-1639371
   Trapnell C, 2014, NAT BIOTECHNOL, V32, P381, DOI 10.1038/nbt.2859
   Traxler D, 2017, TRANSPLANTATION, V101, P310, DOI 10.1097/TP.0000000000001263
   Uhl FE, 2015, EUR RESPIR J, V46, P1150, DOI 10.1183/09031936.00183214
   US Food and Drug Administration, 2019, interview with Peter Marks, director of Center for Biologics Evaluation and Research, U.S. FDA
   Wagner DE, 2018, LANCET RESP MED, V6, P579, DOI 10.1016/S2213-2600(18)30242-X
   Weiss DJ, 2019, FRONT IMMUNOL, V10, DOI 10.3389/fimmu.2019.01228
   Willis GR, 2018, PEDIATR RES, V83, P298, DOI 10.1038/pr.2017.256
   Willis GR, 2018, AM J RESP CRIT CARE, V197, P104, DOI 10.1164/rccm.201705-0925OC
   Wood D, 2014, CTS-CLIN TRANSL SCI, V7, P93, DOI 10.1111/cts.12148
   Xia CL, 2019, P NATL ACAD SCI USA, V116, P19490, DOI 10.1073/pnas.1912459116
   Xu Y, 2016, JCI INSIGHT, V1, DOI 10.1172/jci.insight.90558
   Yang L, 2019, ACS NANO, V13, P1029, DOI 10.1021/acsnano.8b07524
   Zacharias WJ, 2018, NATURE, V555, P251, DOI 10.1038/nature25786
   Zamprogno P., 2019, 2 GENERATION LUNG CH, DOI [10.1101/608919, DOI 10.1101/608919]
   Zepp JA, 2017, CELL, V170, P1134, DOI 10.1016/j.cell.2017.07.034
NR 93
TC 5
Z9 5
U1 0
U2 4
PU EUROPEAN RESPIRATORY SOC JOURNALS LTD
PI SHEFFIELD
PA 442 GLOSSOP RD, SHEFFIELD S10 2PX, ENGLAND
EI 2312-0541
J9 ERJ OPEN RES
JI ERJ Open Res.
PD OCT 1
PY 2020
VL 6
IS 4
AR 00123-2020
DI 10.1183/23120541.00123-2020
PG 15
WC Respiratory System
WE Science Citation Index Expanded (SCI-EXPANDED)
SC Respiratory System
GA PM3CV
UT WOS:000603682700018
PM 33123557
OA Green Submitted, gold
DA 2026-02-11
ER

PT J
AU Mannino, G
   Russo, C
   Longo, A
   Anfuso, CD
   Lupo, G
   Lo Furno, D
   Giuffrida, R
   Giurdanella, G
AF Mannino, Giuliana
   Russo, Cristina
   Longo, Anna
   Anfuso, Carmelina Daniela
   Lupo, Gabriella
   Lo Furno, Debora
   Giuffrida, Rosario
   Giurdanella, Giovanni
TI Potential therapeutic applications of mesenchymal stem cells for the
   treatment of eye diseases
SO WORLD JOURNAL OF STEM CELLS
LA English
DT Review
DE Mesenchymal stem cells; Eye diseases; Diabetic retinopathy; Glaucoma;
   Retinitis pigmentosa; Regenerative medicine
ID STROMAL CELLS; ADIPOSE-TISSUE; BONE-MARROW; IN-VITRO; DIFFERENTIATION;
   MODEL; NEUROPROTECTION; TRANSPLANTATION; REGENERATION; PHOTORECEPTORS
AB Stem cell-based treatments have been extensively explored in the last few decades to develop therapeutic strategies aimed at providing effective alternatives for those human pathologies in which surgical or pharmacological therapies produce limited effects. Among stem cells of different sources, mesenchymal stem cells (MSCs) offer several advantages, such as the absence of ethical concerns, easy harvesting, low immunogenicity and reduced tumorigenesis risks. Other than a multipotent differentiation ability, MSCs can release extracellular vesicles conveying proteins, mRNA and microRNA. Thanks to these properties, new therapeutic approaches have been designed for the treatment of various pathologies, including ocular diseases. In this review, the use of different MSCs and different administration strategies are described for the treatment of diabetic retinopathy, glaucoma, and retinitis pigmentosa. In a large number of investigations, positive results have been obtained by in vitro experiments and by MSC administration in animal models. Most authors agree that beneficial effects are likely related to MSC paracrine activity. Based on these considerations, many clinical trials have already been carried out. Overall, although some adverse effects have been described, promising outcomes are reported. It can be assumed that in the near future, safer and more effective protocols will be developed for more numerous clinical applications to improve the quality of life of patients affected by eye diseases.
C1 [Mannino, Giuliana; Russo, Cristina; Longo, Anna; Anfuso, Carmelina Daniela; Lupo, Gabriella; Lo Furno, Debora; Giuffrida, Rosario; Giurdanella, Giovanni] Univ Catania, Dept Biomed & Biotechnol Sci, Sch Med, I-95123 Catania, Italy.
C3 University of Catania
RP Lo Furno, D (corresponding author), Univ Catania, Dept Biomed & Biotechnol Sci, Sch Med, Univ Sq 2, I-95125 Catania, Italy.
EM lofurno@unict.it
RI ANFUSO, Carmelina Daniela/HMD-2098-2023; LO FURNO, DEBORA/P-1667-2019;
   ANFUSO, Carmelina Daniela/HPG-3712-2023; LUPO, Gabriella/HMD-2098-2023;
   Mannino, Giuliana/CAA-3392-2022; Giuffrida, Rosario/AFP-2975-2022;
   Giurdanella, Giovanni/AAY-9734-2021; LONGO, ANNA MARIA/AHE-8233-2022;
   Russo, Cristina/IAP-8649-2023
OI ANFUSO, Carmelina Daniela/0000-0001-7951-1812; LO FURNO,
   DEBORA/0000-0002-1971-8990; ANFUSO, Carmelina
   Daniela/0000-0001-7951-1812; LUPO, Gabriella/0000-0002-9291-6969;
   Mannino, Giuliana/0000-0002-9777-4154; Giuffrida,
   Rosario/0000-0001-7494-3675; LONGO, ANNA MARIA/0000-0003-4696-6567; 
FU University of Catania, Italy
FX Supported by the University of Catania, Italy, "Piano Triennale per la
   Ricerca 2020-2022-Grant PIACERI, Project NanoRet".
CR Aït-Ali N, 2015, CELL, V161, P817, DOI 10.1016/j.cell.2015.03.023
   Alikhani M, 2010, MOL VIS, V16, P408
   Almasieh M, 2012, PROG RETIN EYE RES, V31, P152, DOI 10.1016/j.preteyeres.2011.11.002
   Arnhold S, 2007, GRAEF ARCH CLIN EXP, V245, P414, DOI 10.1007/s00417-006-0382-7
   Baddour JA, 2012, BIRTH DEFECTS RES C, V96, P1, DOI 10.1002/bdrc.21006
   Beltramo E, 2013, CURR MED CHEM, V20, P3218, DOI 10.2174/09298673113209990022
   Campochiaro PA, 2018, PROG RETIN EYE RES, V62, P24, DOI 10.1016/j.preteyeres.2017.08.004
   Cronk SM, 2015, STEM CELL TRANSL MED, V4, P459, DOI 10.5966/sctm.2014-0108
   Ding SLS, 2019, J PHOTOCH PHOTOBIO B, V195, P33, DOI 10.1016/j.jphotobiol.2019.04.008
   Downs JC, 2017, CURR OPIN OPHTHALMOL, V28, P113, DOI 10.1097/ICU.0000000000000354
   Elshaer SL, 2018, STEM CELL RES THER, V9, DOI 10.1186/s13287-018-1059-y
   Ezquer M, 2016, STEM CELL RES THER, V7, DOI 10.1186/s13287-016-0299-y
   Fiori A, 2020, CYTOTHERAPY, V22, P261, DOI 10.1016/j.jcyt.2020.02.005
   Gao F, 2016, CELL DEATH DIS, V7, DOI 10.1038/cddis.2015.327
   Gu XL, 2018, CELL PHYSIOL BIOCHEM, V49, P40, DOI 10.1159/000492838
   Hajmousa G, 2018, DIABETOLOGIA, V61, P2371, DOI 10.1007/s00125-018-4713-0
   Hajmousa G, 2016, STEM CELLS DEV, V25, P1444, DOI 10.1089/scd.2016.0025
   Hamel C, 2006, ORPHANET J RARE DIS, V1, DOI 10.1186/1750-1172-1-40
   Harrell CR, 2019, STEM CELLS INT, V2019, DOI 10.1155/2019/4236973
   Harrell CR, 2019, CELLS-BASEL, V8, DOI 10.3390/cells8121605
   Hartong DT, 2006, LANCET, V368, P1795, DOI 10.1016/S0140-6736(06)69740-7
   He YX, 2014, INT J MOL SCI, V15, P14456, DOI 10.3390/ijms150814456
   Hu Y, 2013, CLIN INTERV AGING, V8, P1467, DOI 10.2147/CIA.S47350
   Hu ZL, 2017, INT J OPHTHALMOL-CHI, V10, P35, DOI 10.18240/ijo.2017.01.06
   Hue DM, 2010, INT J OPHTHALMOL-CHI, V3, P216, DOI 10.3980/j.issn.2222-3959.2010.03.08
   Ji SL, 2019, STEM CELLS INT, V2019, DOI 10.1155/2019/9274585
   Johnson TV, 2014, BRAIN, V137, P503, DOI 10.1093/brain/awt292
   Johnson TV, 2010, INVEST OPHTH VIS SCI, V51, P2051, DOI 10.1167/iovs.09-4509
   Kahraman NS, 2020, INT J OPHTHALMOL-CHI, V13, P1423, DOI 10.18240/ijo.2020.09.14
   Kicic A, 2003, J NEUROSCI, V23, P7742
   Kim JY, 2021, LAB INVEST, V101, P51, DOI 10.1038/s41374-020-0470-z
   Kim JM, 2016, STEM CELL TRANSL MED, V5, P1268, DOI 10.5966/sctm.2015-0342
   Li W, 2021, J ENDOCRINOL INVEST, V44, P1193, DOI 10.1007/s40618-020-01405-3
   Li Y, 2017, MOL MED REP, V15, P3529, DOI 10.3892/mmr.2017.6481
   Limoli PG, 2020, RESTOR NEUROL NEUROS, V38, P223, DOI 10.3233/RNN-190970
   Limoli PG, 2018, JOVE-J VIS EXP, DOI 10.3791/56469
   Lin W, 2018, IN VITRO CELL DEV-AN, V54, P355, DOI 10.1007/s11626-018-0243-9
   Lindroos B, 2011, STEM CELL REV REP, V7, P269, DOI 10.1007/s12015-010-9193-7
   Lo Furno D, 2018, J CELL PHYSIOL, V233, P7091, DOI 10.1002/jcp.26632
   Lo Furno D, 2016, PPAR RES, V2016, DOI 10.1155/2016/4563815
   Lo Furno D, 2013, APOPTOSIS, V18, P578, DOI 10.1007/s10495-013-0830-x
   Luo S, 2013, TOHOKU J EXP MED, V231, P101, DOI 10.1620/tjem.231.101
   Machalinska A, 2013, INVEST OPHTH VIS SCI, V54, P8292, DOI 10.1167/iovs.13-12221
   Mahmoudian-Sani MR, 2019, J OPHTHALMOL, V2019, DOI 10.1155/2019/2454362
   Mannino G, 2020, WORLD J STEM CELLS, V12, P1152, DOI 10.4252/wjsc.v12.i10.1152
   Manuguerra-Gagné R, 2013, STEM CELLS, V31, P1136, DOI 10.1002/stem.1364
   Mead B, 2018, INVEST OPHTH VIS SCI, V59, P702, DOI 10.1167/iovs.17-22855
   Mendel TA, 2013, PLOS ONE, V8, DOI 10.1371/journal.pone.0065691
   Moreno ML, 2018, FRONT PHYSIOL, V9, DOI 10.3389/fphys.2018.01008
   Murakami Y, 2015, CELL DEATH DIS, V6, DOI 10.1038/cddis.2015.385
   Nowak JZ, 2013, PHARMACOL REP, V65, P288, DOI 10.1016/S1734-1140(13)71005-3
   Öner A, 2018, TURK OFTALMOL DERG, V48, P33, DOI 10.4274/tjo.89972
   Oner A, 2016, STEM CELL RES THER, V7, DOI 10.1186/s13287-016-0432-y
   Osborne A, 2018, STEM CELLS, V36, P65, DOI 10.1002/stem.2722
   PAGON RA, 1988, SURV OPHTHALMOL, V33, P137, DOI 10.1016/0039-6257(88)90085-9
   Rahmani A, 2020, BIOCHEM BIOPH RES CO, V529, P526, DOI 10.1016/j.bbrc.2020.06.006
   Rajashekhar G, 2014, PLOS ONE, V9, DOI 10.1371/journal.pone.0084671
   Romanov YA, 2005, B EXP BIOL MED+, V140, P138, DOI 10.1007/s10517-005-0430-z
   Roubeix C, 2015, STEM CELL RES THER, V6, DOI 10.1186/s13287-015-0168-0
   Rüster B, 2006, BLOOD, V108, P3938, DOI 10.1182/blood-2006-05-025098
   Salehi H, 2017, ANN ANAT, V210, P52, DOI 10.1016/j.aanat.2016.11.010
   Santos GSP, 2018, EYE, V32, P483, DOI 10.1038/eye.2017.220
   Soleimannejad M, 2017, MED HYPOTHESES, V101, P75, DOI 10.1016/j.mehy.2017.02.019
   Su WR, 2017, J MOL CELL BIOL, V9, P289, DOI 10.1093/jmcb/mjx022
   Terlizzi V, 2018, STEM CELLS, V36, P240, DOI 10.1002/stem.2726
   Tucker BA, 2014, HUM MOL GENET, V23, pR9, DOI 10.1093/hmg/ddu124
   Tuekprakhon A, 2021, STEM CELL RES THER, V12, DOI 10.1186/s13287-020-02122-7
   Usategui-Martín R, 2020, MOL THER-METH CLIN D, V17, P1155, DOI 10.1016/j.omtm.2020.05.003
   Valle MS, 2021, DIABETES-METAB RES, V37, DOI 10.1002/dmrr.3447
   Vancheri C, 2005, RESP RES, V6, DOI 10.1186/1465-9921-6-103
   Vilela CAP, 2021, DOC OPHTHALMOL, V143, P33, DOI 10.1007/s10633-021-09817-z
   Wang J, 2018, INT J OPHTHALMOL-CHI, V11, P766, DOI 10.18240/ijo.2018.05.08
   Wang SM, 2010, PLOS ONE, V5, DOI 10.1371/journal.pone.0009200
   Yu B, 2016, SCI REP-UK, V6, DOI 10.1038/srep34562
   Yucel Yeni, 2013, J Glaucoma, V22 Suppl 5, pS24, DOI 10.1097/IJG.0b013e3182934a55
   Yun HM, 2016, J OCUL PHARMACOL TH, V32, P253, DOI 10.1089/jop.2016.0005
   Zarbin M, 2016, TRENDS MOL MED, V22, P115, DOI 10.1016/j.molmed.2015.12.007
   Zhao PT, 2016, INT J OPHTHALMOL-CHI, V9, P1381, DOI 10.18240/ijo.2016.10.03
   Zhao TT, 2020, STEM CELLS DEV, V29, P1029, DOI 10.1089/scd.2020.0037
NR 79
TC 33
Z9 39
U1 0
U2 22
PU BAISHIDENG PUBLISHING GROUP INC
PI PLEASANTON
PA 7041 Koll Center Parkway, Suite 160, PLEASANTON, CA, UNITED STATES
SN 1948-0210
J9 WORLD J STEM CELLS
JI World J. Stem Cells
PD JUN 26
PY 2021
VL 13
IS 6
BP 632
EP 644
DI 10.4252/wjsc.v13.i6.632
PG 13
WC Cell & Tissue Engineering; Cell Biology
WE Science Citation Index Expanded (SCI-EXPANDED)
SC Cell Biology
GA TG8UX
UT WOS:000671673700009
PM 34249232
OA Green Accepted, hybrid
DA 2026-02-11
ER

PT J
AU Wang, ZJ
   Yang, HY
   Xu, X
   Hu, HX
   Bai, YX
   Hai, J
   Cheng, LM
   Zhu, RR
AF Wang, Zhaojie
   Yang, Huiyi
   Xu, Xu
   Hu, Hongxin
   Bai, Yuxin
   Hai, Jian
   Cheng, Liming
   Zhu, Rongrong
TI Ion elemental-optimized layered double hydroxide nanoparticles promote
   chondrogenic differentiation and intervertebral disc regeneration of
   mesenchymal stem cells through focal adhesion signaling pathway
SO BIOACTIVE MATERIALS
LA English
DT Article
DE Mesenchymal stem cells; Layered double hydroxide; Chondrogenic
   differentiation; Intervertebral disc degeneration; Focal adhesion
   signaling pathway
ID LOW-BACK-PAIN; EXTRACELLULAR VESICLES; DEGENERATION; MATRIX; INTEGRIN;
   COLLAGEN
AB Chronic low back pain and dyskinesia caused by intervertebral disc degeneration (IDD) are seriously aggravated and become more prevalent with age. Current clinical treatments do not restore the biological structure and inherent function of the disc. The emergence of tissue engineering and regenerative medicine has provided new insights into the treatment of IDD. We synthesized biocompatible layered double hydroxide (LDH) nanoparticles and optimized their ion elemental compositions to promote chondrogenic differentiation of human umbilical cord mesenchymal stem cells (hUC-MSCs). The chondrogenic differentiation of LDH-treated MSCs was validated using Alcian blue staining, qPCR, and immunofluorescence analyses. LDH-pretreated hUC-MSCs were differen-tiated prior to transplantation into the degenerative site of a needle puncture IDD rat model. Repair and regeneration evaluated using X-ray, magnetic resonance imaging, and tissue immunostaining 4-12 weeks after transplantation showed recovery of the disc space height and integrated tissue structure. Transcriptome sequencing revealed significant regulatory roles of the extracellular matrix (ECM) and integrin receptors of focal adhesion signaling pathway in enhancing chondrogenic differentiation and thus prompting tissue regeneration. The construction of ion-specific LDH nanomaterials for in situ intervertebral disc regeneration through the focal adhesion signaling pathway provides theoretical basis for clinical transformation in IDD treatment.
C1 [Wang, Zhaojie; Yang, Huiyi; Xu, Xu; Hu, Hongxin; Bai, Yuxin; Hai, Jian; Cheng, Liming; Zhu, Rongrong] Tongji Univ, Tongji Hosp, Sch Life Sci & Technol, Dept Orthoped,Key Lab Spine & Spinal Cord Injury R, Shanghai 200065, Peoples R China.
   [Wang, Zhaojie; Yang, Huiyi; Xu, Xu; Hu, Hongxin; Bai, Yuxin; Hai, Jian; Cheng, Liming; Zhu, Rongrong] Tongji Univ, Frontier Sci Ctr Stem Cell Res, Shanghai 200065, Peoples R China.
C3 Tongji University; Tongji University
RP Cheng, LM; Zhu, RR (corresponding author), Tongji Univ, Tongji Hosp, Sch Life Sci & Technol, Dept Orthoped,Key Lab Spine & Spinal Cord Injury R, Shanghai 200065, Peoples R China.
EM limingcheng@tongji.edu.cn; rrzhu@tongji.edu.cn
RI Hu, Hongxin/O-1328-2013; Wang, ZeJun/ABF-6412-2021
FU INTERNATIONAL COOPERATION Project of National Natural Science Foundation
   of China; National Natural Science Foundation of China; Key Basic
   Research Projects of Shanghai Science and Technology Commission; 
   [81810001048];  [81922039];  [81873994];  [31727801];  [82225027]; 
   [82001308];  [19JC141470]
FX This work was financially supported by the INTERNATIONAL COOPERATION
   Project of National Natural Science Foundation of China (Grant No.
   81810001048) , the National Natural Science Foundation of China (Grant
   Nos. 81922039, 81873994, 31727801, 82225027 and 82001308) , and Key
   Basic Research Projects of Shanghai Science and Technology Commission
   (Grant No. 19JC141470) . We thank Editage ( www.editage.cn) for the
   English language editing.
CR Amukarimi S, 2021, MEDCOMM, V2, P123, DOI 10.1002/mco2.59
   Annamalai RT, 2016, CYTOTHERAPY, V18, P263, DOI 10.1016/j.jcyt.2015.10.015
   Ashinsky BG, 2020, ACTA BIOMATER, V111, P232, DOI 10.1016/j.actbio.2020.05.019
   Ashinsky BG, 2020, J BONE MINER RES, V35, P1572, DOI 10.1002/jbmr.4009
   Binch ALA, 2021, NAT REV RHEUMATOL, V17, P158, DOI 10.1038/s41584-020-00568-w
   Borrelli C, 2020, ACTA BIOMATER, V117, P142, DOI 10.1016/j.actbio.2020.10.002
   Bowles RD, 2017, BIOMATERIALS, V129, P54, DOI 10.1016/j.biomaterials.2017.03.013
   Cao C, 2015, SPINE J, V15, P530, DOI 10.1016/j.spinee.2014.11.021
   Capozza MA, 2021, ANN TRANSL MED, V9, DOI 10.21037/atm-20-3814
   Celik C, 2021, ACTA BIOMATER, V119, P169, DOI 10.1016/j.actbio.2020.10.039
   Chee FL, 2021, METHODS MOL BIOL, V2217, P149, DOI 10.1007/978-1-0716-0962-0_10
   Cho KJ, 2007, SPINE, V32, P2232, DOI 10.1097/BRS.0b013e31814b2d3c
   Cieza A, 2020, LANCET, V396, P2006, DOI 10.1016/S0140-6736(20)32340-0
   Clouet J, 2019, ADV DRUG DELIVER REV, V146, P306, DOI 10.1016/j.addr.2018.04.017
   Cunha C, 2017, STEM CELL TRANSL MED, V6, P1029, DOI 10.5966/sctm.2016-0033
   De Arcangelis A, 2000, TRENDS GENET, V16, P389, DOI 10.1016/S0168-9525(00)02074-6
   de Vries S, 2019, TISSUE ENG PT A, V25, P830, DOI [10.1089/ten.tea.2018.0026, 10.1089/ten.TEA.2018.0026]
   Ding DC, 2015, CELL TRANSPLANT, V24, P339, DOI 10.3727/096368915X686841
   Dowdell J, 2017, NEUROSURGERY, V80, pS46, DOI 10.1093/neuros/nyw078
   Eisenstein SM, 2020, CARTILAGE, V11, P143, DOI 10.1177/1947603520907665
   Ertas A, 2021, CLIN NEUROL NEUROSUR, V200, DOI 10.1016/j.clineuro.2020.106107
   Fathi-Achachelouei M, 2019, FRONT BIOENG BIOTECH, V7, DOI 10.3389/fbioe.2019.00113
   Fu H, 2022, J AM CHEM SOC, V144, P8987, DOI 10.1021/jacs.2c00749
   Gopal D, 2012, ADV EXP MED BIOL, V760, P114
   Gullbrand SE, 2018, ACTA BIOMATER, V70, P154, DOI 10.1016/j.actbio.2018.01.050
   He XL, 2021, ADV SCI, V8, DOI 10.1002/advs.202003535
   Hu K, 2021, NPG ASIA MATER, V13, DOI 10.1038/s41427-021-00288-x
   Huang D, 2007, AM J PHYSIOL-CELL PH, V292, pC1339, DOI 10.1152/ajpcell.00144.2006
   HUMZAH MD, 1988, ANAT RECORD, V220, P337, DOI 10.1002/ar.1092200402
   Ishiguro H, 2019, ACTA BIOMATER, V87, P118, DOI 10.1016/j.actbio.2019.01.050
   Jahanmard E, 2021, J FOOD SCI, V86, P5200, DOI 10.1111/1750-3841.15946
   Jiang Y, 2021, FRONT CELL DEV BIOL, V9, DOI 10.3389/fcell.2021.721205
   Jing GX, 2021, INT J NANOMED, V16, P3819, DOI 10.2147/IJN.S301892
   Kamatani T, 2022, BIOMATERIALS, V284, DOI 10.1016/j.biomaterials.2022.121491
   Kanchanawong P, 2010, NATURE, V468, P580, DOI 10.1038/nature09621
   Kechagia JZ, 2019, NAT REV MOL CELL BIO, V20, P457, DOI 10.1038/s41580-019-0134-2
   Khan AN, 2017, ANN NY ACAD SCI, V1410, P68, DOI 10.1111/nyas.13551
   Kim DH, 2020, ACTA BIOMATER, V114, P53, DOI 10.1016/j.actbio.2020.05.039
   Koivunen J, 2021, CELL TISSUE RES, V383, P1135, DOI 10.1007/s00441-020-03300-y
   Koshimizu T, 2012, J BIOL CHEM, V287, P15760, DOI 10.1074/jbc.M111.308072
   Krouwels A, 2018, ACTA BIOMATER, V66, P238, DOI 10.1016/j.actbio.2017.11.029
   Lane SW, 2014, NAT BIOTECHNOL, V32, P795, DOI 10.1038/nbt.2978
   Li GC, 2022, NAT COMMUN, V13, DOI 10.1038/s41467-022-28990-6
   Li Q, 2021, ACTA BIOMATER, V125, P253, DOI 10.1016/j.actbio.2021.02.039
   Li XL, 2019, AGING-US, V11, P9167, DOI 10.18632/aging.102390
   Liang HZ, 2022, INT J MOL SCI, V23, DOI 10.3390/ijms23031715
   Liao ZW, 2021, ACS NANO, V15, P14709, DOI 10.1021/acsnano.1c04514
   Ling Y, 2021, BIOACT MATER, V6, P2914, DOI 10.1016/j.bioactmat.2021.02.018
   Luoma K, 2000, SPINE, V25, P487, DOI 10.1097/00007632-200002150-00016
   Mahla Ranjeet Singh, 2016, Int J Cell Biol, V2016, P6940283, DOI [10.1155/2016/6940283, 10.1155/2016/6940283]
   Mathieu PS, 2012, TISSUE ENG PART B-RE, V18, P436, DOI [10.1089/ten.teb.2012.0014, 10.1089/ten.TEB.2012.0014]
   Nardone G, 2017, NAT COMMUN, V8, DOI 10.1038/ncomms15321
   Pattappa G, 2012, J ANAT, V221, P480, DOI 10.1111/j.1469-7580.2012.01521.x
   Schol J, 2019, INT ORTHOP, V43, P1011, DOI 10.1007/s00264-018-4223-1
   Stamate AE, 2021, MATERIALS, V14, DOI 10.3390/ma14237457
   Urban JPG, 2003, ARTHRITIS RES THER, V5, P120, DOI 10.1186/ar629
   Vadalà G, 2019, STEM CELLS INT, V2019, DOI 10.1155/2019/2376172
   Vos T, 2012, LANCET, V380, P2163, DOI 10.1016/S0140-6736(12)61729-2
   Wang YJ, 2021, ACS NANO, V15, P9732, DOI 10.1021/acsnano.1c00461
   Wang ZJ, 2022, BIOMED MATER, V17, DOI 10.1088/1748-605X/ac4324
   Wang ZJ, 2020, BIOMATERIALS, V230, DOI 10.1016/j.biomaterials.2019.119602
   Wang ZJ, 2018, NANOSCALE, V10, P13106, DOI 10.1039/c8nr02708k
   Xu J, 2016, FEBS J, V283, P1689, DOI 10.1111/febs.13695
   Yang JJ, 2022, BIOACT MATER, V10, P443, DOI 10.1016/j.bioactmat.2021.09.011
   Yang L, 2021, ACS APPL MATER INTER, V13, P48386, DOI 10.1021/acsami.1c14382
   Yang LN, 2019, ADV SCI, V6, DOI 10.1002/advs.201802012
   Zhang H, 2018, ACTA BIOMATER, V72, P217, DOI 10.1016/j.actbio.2018.03.032
   Zhang S, 2021, OSTEOARTHR CARTILAGE, V29, P17, DOI 10.1016/j.joca.2020.09.002
   Zhang WT, 2022, STEM CELL RES THER, V13, DOI 10.1186/s13287-022-02745-y
   Zhu RR, 2021, ACS NANO, V15, P2812, DOI 10.1021/acsnano.0c08727
NR 70
TC 35
Z9 37
U1 13
U2 212
PU KEAI PUBLISHING LTD
PI BEIJING
PA 16 DONGHUANGCHENGGEN NORTH ST, Building 5, Room 411, BEIJING, DONGCHENG
   DISTRICT 100009, PEOPLES R CHINA
EI 2452-199X
J9 BIOACT MATER
JI Bioact. Mater.
PD APR
PY 2023
VL 22
BP 75
EP 90
DI 10.1016/j.bioactmat.2022.08.023
PG 16
WC Engineering, Biomedical; Materials Science, Biomaterials
WE Science Citation Index Expanded (SCI-EXPANDED)
SC Engineering; Materials Science
GA 6L7GH
UT WOS:000888349800001
PM 36203960
OA Green Submitted, gold
DA 2026-02-11
ER

PT J
AU Li, WQ
   Hu, J
   Chen, C
   Li, XY
   Zhang, HH
   Xin, YR
   Tian, QC
   Wang, SL
AF Li, Wenqi
   Hu, Jing
   Chen, Cheng
   Li, Xinyue
   Zhang, Honghua
   Xin, Yanru
   Tian, Qingchang
   Wang, Shuling
TI Emerging advances in hydrogel-based therapeutic strategies for tissue
   regeneration
SO REGENERATIVE THERAPY
LA English
DT Review
DE Hydrogel; Tissue engineering; Cells therapies; Growth factors;
   3D-bioprinting
ID EPIDERMAL-GROWTH-FACTOR; BONE REGENERATION; STEM-CELLS; IN-VITRO;
   EXTRACELLULAR VESICLES; COMPOSITE HYDROGEL; HYALURONIC-ACID; CARTILAGE;
   SCAFFOLD; SYSTEM
AB Significant developments in cell therapy and biomaterial science have broadened the therapeutic landscape of tissue regeneration. Tissue damage is a complex biological process in which different types of cells play a specific role in repairing damaged tissues and growth factors strictly regulate the activity of these cells. Hydrogels have become promising biomaterials for tissue regeneration if appropriate materials are selected and the hydrogel properties are well-regulated. Importantly, they can be used as carriers for living cells and growth factors due to the high water-holding capacity, high permeability, and good biocompatibility of hydrogels. Cell-loaded hydrogels can play an essential role in treating damaged tissues and open new avenues for cell therapy. There is ample evidence substantiating the ability of hydrogels to facilitate the delivery of cells (stem cell, macrophage, chondrocyte, and osteoblast) and growth factors (bone morphogenetic protein, transforming growth factor, vascular endothelial growth factor and fibroblast growth factor). This paper reviewed the latest advances in hydrogels loaded with cells or growth factors to promote the reconstruction of tissues. Furthermore, we discussed the short-comings of the application of hydrogels in tissue engineering to promote their further development. (c) 2023, The Japanese Society for Regenerative Medicine. Production and hosting by Elsevier B.V. This is an open access article under the CC BY-NC-ND license (http://creativecommons.org/licenses/by-nc-nd/
C1 [Li, Wenqi; Hu, Jing; Chen, Cheng; Li, Xinyue; Zhang, Honghua; Xin, Yanru; Tian, Qingchang; Wang, Shuling] Hangzhou Normal Univ, Sch Pharm, Hangzhou 311121, Zhejiang, Peoples R China.
   [Li, Wenqi; Hu, Jing; Chen, Cheng; Li, Xinyue; Zhang, Honghua; Xin, Yanru; Tian, Qingchang; Wang, Shuling] Hangzhou Normal Univ, Key Lab Elemene Class Anticanc Chinese Med, Hangzhou 311121, Zhejiang, Peoples R China.
   [Li, Wenqi; Hu, Jing; Chen, Cheng; Li, Xinyue; Zhang, Honghua; Xin, Yanru; Tian, Qingchang; Wang, Shuling] Hangzhou Normal Univ, Engn Lab Dev & Applicat Tradit Chinese Med, Hangzhou 311121, Zhejiang, Peoples R China.
   [Li, Wenqi; Hu, Jing; Chen, Cheng; Li, Xinyue; Zhang, Honghua; Xin, Yanru; Tian, Qingchang; Wang, Shuling] Hangzhou Normal Univ, Collaborat Innovat Ctr Tradit Chinese Med Zhejiang, Hangzhou 311121, Zhejiang, Peoples R China.
C3 Hangzhou Normal University; Hangzhou Normal University; Hangzhou Normal
   University; Hangzhou Normal University
RP Tian, QC; Wang, SL (corresponding author), Hangzhou Normal Univ, Sch Pharm, Hangzhou 311121, Zhejiang, Peoples R China.; Tian, QC; Wang, SL (corresponding author), Hangzhou Normal Univ, Key Lab Elemene Class Anticanc Chinese Med, Hangzhou 311121, Zhejiang, Peoples R China.
EM tianqc@hznu.edu.cn; wsling222@163.com
RI ; Li, Xinyue/JDW-7323-2023; Tian, Qingchang/LMP-5121-2024
OI Li, Wenqi/0000-0003-3766-6124; Li, Xinyue/0009-0004-3736-6863; 
FU Zhejiang Provincial Natural Science Foundation of China
   [LHDMZ22H300001]; National Natural Science Foundation of China
   [ZR2021LZY039]; Shandong Provincial Natural Science Foundation of China
   [2022ZZ024]; Key Research Project of Zhejiang Provincial Traditional
   Chinese Medicine Science and Technology Program [81730108]; Key projects
   of National Natural Science Foundation of China [LY20H160008]; 
   [82074052]
FX This work was financially supported by Zhejiang Provincial Natural
   Science Foundation of China (LY20H160008) , the Joint Funds of the
   Zhejiang Provincial Natural Science Foundation of China under Grant No.
   LHDMZ22H300001, the National Natural Science Foundation of China
   (82074052) , the Joint Funds of the Shandong Provincial Natural Science
   Foundation of China under Grant (ZR2021LZY039) , Key Research Project of
   Zhejiang Provincial Traditional Chinese Medicine Science and Technology
   Program (2022ZZ024) , Key projects of National Natural Science
   Foundation of China (81730108) .
CR Adithya SP, 2020, INT J BIOL MACROMOL, V164, P1960, DOI 10.1016/j.ijbiomac.2020.08.053
   Aguilar LMC, 2019, J CONTROL RELEASE, V306, P40, DOI 10.1016/j.jconrel.2019.05.028
   Al-Kattan A, 2018, INT J MOL SCI, V19, DOI 10.3390/ijms19061563
   Alven S, 2020, INT J MOL SCI, V21, DOI 10.3390/ijms21249656
   Amirthalingam S, 2021, BIOMATER SCI-UK, V9, P2439, DOI 10.1039/d0bm01496f
   Ansari S, 2017, ACTA BIOMATER, V60, P181, DOI 10.1016/j.actbio.2017.07.017
   Antich C, 2020, ACTA BIOMATER, V106, P114, DOI 10.1016/j.actbio.2020.01.046
   Brennan MA, 2020, ADV FUNCT MATER, V30, DOI 10.1002/adfm.201909125
   Cao H, 2021, SIGNAL TRANSDUCT TAR, V6, DOI 10.1038/s41392-021-00830-x
   Certelli A, 2021, FRONT BIOENG BIOTECH, V9, DOI 10.3389/fbioe.2021.688467
   Chen JH, 2018, COLLOID SURFACE B, V163, P336, DOI 10.1016/j.colsurfb.2018.01.007
   Chen L, 2020, INT J NANOMED, V15, P6097, DOI 10.2147/IJN.S249829
   Chen L, 2021, BIOACT MATER, V6, P3218, DOI 10.1016/j.bioactmat.2021.02.022
   Chen MM, 2020, BIOACT MATER, V5, P880, DOI 10.1016/j.bioactmat.2020.05.004
   Chen RY, 2020, BIOMATERIALS, V230, DOI 10.1016/j.biomaterials.2019.119627
   Chen TY, 2021, BIOMATERIALS, V269, DOI 10.1016/j.biomaterials.2020.120608
   Chen X, 2021, BIOMATERIALS, V277, DOI 10.1016/j.biomaterials.2021.121117
   Chen YC, 2014, ANALYST, V139, P6371, DOI 10.1039/c4an01282h
   Cheng L, 2020, SMALL, V16, DOI 10.1002/smll.202005433
   Cho WJ, 2023, TISSUE ENG REGEN MED, V20, P143, DOI 10.1007/s13770-022-00509-6
   Choi JH, 2020, J CONTROL RELEASE, V327, P747, DOI 10.1016/j.jconrel.2020.08.049
   Choi S, 2020, J CONTROL RELEASE, V327, P571, DOI 10.1016/j.jconrel.2020.09.006
   Cui ZK, 2019, NAT COMMUN, V10, DOI 10.1038/s41467-019-11511-3
   Dai ML, 2020, BIOMATERIALS, V240, DOI 10.1016/j.biomaterials.2020.119841
   Dai WL, 2020, FRONT BIOENG BIOTECH, V8, DOI 10.3389/fbioe.2020.604814
   Dashnyam K, 2019, BIOMATER SCI-UK, V7, P5221, DOI 10.1039/c9bm01103j
   Datta S, 2021, J MATER CHEM B, V9, P6856, DOI 10.1039/d1tb00255d
   Datta S, 2021, MAT SCI ENG C-MATER, V119, DOI 10.1016/j.msec.2020.111604
   de Jong B, 2020, PHARMACEUTICS, V12, DOI 10.3390/pharmaceutics12111006
   de Pinho ARG, 2019, FRONT BIOENG BIOTECH, V7, DOI 10.3389/fbioe.2019.00231
   Dehkordi AN, 2019, STEM CELL RES THER, V10, DOI 10.1186/s13287-019-1212-2
   Deng YD, 2020, INT J BIOL MACROMOL, V160, P1242, DOI 10.1016/j.ijbiomac.2020.05.220
   Deng YH, 2019, ACTA BIOMATER, V83, P167, DOI 10.1016/j.actbio.2018.11.022
   Derynck R, 2019, SCI SIGNAL, V12, DOI 10.1126/scisignal.aav5183
   Heo DN, 2019, ACTA BIOMATER, V95, P348, DOI 10.1016/j.actbio.2019.02.046
   Fang J, 2019, ACTA BIOMATER, V88, P503, DOI 10.1016/j.actbio.2019.02.019
   Farooq M, 2021, CELLS-BASEL, V10, DOI 10.3390/cells10113242
   Faust HJ, 2018, BIOMATERIALS, V183, P93, DOI 10.1016/j.biomaterials.2018.08.045
   Feng ZJ, 2020, ADV FUNCT MATER, V30, DOI 10.1002/adfm.202006454
   Gan DL, 2019, ADV HEALTHC MATER, V8, DOI 10.1002/adhm.201901103
   Gonzalez-Pujana A, 2020, BIOMATERIALS, V257, DOI 10.1016/j.biomaterials.2020.120266
   Grewal MG, 2021, BIOMATER SCI-UK, V9, P4228, DOI 10.1039/d0bm01588a
   Guo SW, 2021, CELLS-BASEL, V10, DOI 10.3390/cells10081872
   Guo ZW, 2021, ADV HEALTHC MATER, V10, DOI 10.1002/adhm.202100036
   Han XW, 2021, DRUG DELIV, V28, P319, DOI 10.1080/10717544.2020.1869865
   Hasan A, 2018, INT J NANOMED, V13, P5637, DOI 10.2147/IJN.S153758
   Hauptstein J, 2022, INT J MOL SCI, V23, DOI 10.3390/ijms23020924
   He TF, 2021, TISSUE ENG PT A, V27, P748, DOI [10.1089/ten.tea.2020.0264, 10.1089/ten.TEA.2020.0264]
   Ho-Shui-Ling A, 2018, BIOMATERIALS, V180, P143, DOI 10.1016/j.biomaterials.2018.07.017
   Hong H, 2020, BIOMATERIALS, V232, DOI 10.1016/j.biomaterials.2019.119679
   Hori K, 2007, J CONTROL RELEASE, V118, P169, DOI 10.1016/j.jconrel.2006.12.011
   Hu HX, 2022, INT J NANOMED, V17, P6201, DOI [10.2147/IJN.S389471DovePress, 10.2147/IJN.S389471]
   Huang DL, 2021, STEM CELL RES THER, V12, DOI 10.1186/s13287-021-02412-8
   Huang WS, 2019, PLOS ONE, V14, DOI 10.1371/journal.pone.0210285
   Hussein Y, 2020, INT J BIOL MACROMOL, V164, P667, DOI 10.1016/j.ijbiomac.2020.07.126
   Idaszek J, 2019, BIOFABRICATION, V11, DOI 10.1088/1758-5090/ab2622
   Ju YK, 2023, MATER TODAY BIO, V18, DOI 10.1016/j.mtbio.2022.100522
   Karimi S, 2021, INT J BIOL MACROMOL, V167, P796, DOI 10.1016/j.ijbiomac.2020.11.199
   Kim BS, 2018, BIOMATERIALS, V168, P38, DOI 10.1016/j.biomaterials.2018.03.040
   Kim HY, 2021, BIOMATER SCI-UK, V9, P3675, DOI 10.1039/d1bm00245g
   Kim W, 2021, J TISSUE ENG REGEN M, V15, P936, DOI 10.1002/term.3237
   Kim YH, 2020, NAT COMMUN, V11, DOI 10.1038/s41467-020-15152-9
   Kong MS, 2022, GELS-BASEL, V8, DOI 10.3390/gels8040214
   Leung CM, 2020, BIOMATER SCI-UK, V8, P3454, DOI 10.1039/d0bm00530d
   Li JD, 2021, J MATER CHEM B, V9, P7771, DOI 10.1039/d1tb01320c
   Li PX, 2021, BIOMATERIALS, V278, DOI 10.1016/j.biomaterials.2021.121131
   Li Q, 2021, ACTA BIOMATER, V125, P253, DOI 10.1016/j.actbio.2021.02.039
   Li QT, 2021, BIOACT MATER, V6, P3396, DOI 10.1016/j.bioactmat.2021.03.013
   Li RX, 2018, THERANOSTICS, V8, P878, DOI 10.7150/thno.22072
   Li SN, 2017, J CONTROL RELEASE, V259, pE122, DOI 10.1016/j.jconrel.2017.03.251
   Liu XL, 2017, NANOSCALE, V9, P4430, DOI 10.1039/c7nr00352h
   Liu YH, 2020, ACS APPL MATER INTER, V12, P36978, DOI 10.1021/acsami.0c12090
   Liu YZ, 2021, BIOMATERIALS, V279, DOI 10.1016/j.biomaterials.2021.121216
   Mai BJ, 2020, ACS APPL MATER INTER, V12, P10156, DOI 10.1021/acsami.0c00298
   Majidi SS, 2018, INT J BIOL MACROMOL, V118, P1648, DOI 10.1016/j.ijbiomac.2018.07.005
   Man K, 2022, FRONT BIOENG BIOTECH, V10, DOI 10.3389/fbioe.2022.829969
   Man KY, 2022, INT J MOL SCI, V23, DOI 10.3390/ijms23020832
   Mariia K, 2021, INT J BIOL MACROMOL, V183, P435, DOI 10.1016/j.ijbiomac.2021.04.156
   Matai I, 2020, BIOMATERIALS, V226, DOI 10.1016/j.biomaterials.2019.119536
   Millán-Rivero JE, 2019, STEM CELL RES THER, V10, DOI 10.1186/s13287-019-1229-6
   Montaser AS, 2020, CARBOHYD POLYM, V244, DOI 10.1016/j.carbpol.2020.116479
   Morrison RJ, 2018, LARYNGOSCOPE, V128, pE251, DOI 10.1002/lary.27200
   Mostafalu P, 2018, SMALL, V14, DOI 10.1002/smll.201703509
   Murphy KC, 2017, ACTA BIOMATER, V64, P176, DOI 10.1016/j.actbio.2017.10.007
   Nilforoushzadeh MA, 2020, ACS BIOMATER SCI ENG, V6, P5096, DOI 10.1021/acsbiomaterials.0c00988
   Pan H, 2019, MAT SCI ENG C-MATER, V105, DOI 10.1016/j.msec.2019.110118
   Patel JM, 2021, ADV HEALTHC MATER, V10, DOI 10.1002/adhm.202100315
   Peng J, 2020, MAT SCI ENG C-MATER, V116, DOI 10.1016/j.msec.2020.111169
   Ponzetti M, 2021, INT J MOL SCI, V22, DOI 10.3390/ijms22136651
   Pourjavadi A, 2019, INT J BIOL MACROMOL, V126, P310, DOI 10.1016/j.ijbiomac.2018.11.256
   Pruett L, 2021, J MATER CHEM B, V9, P7132, DOI 10.1039/d1tb00715g
   Raghav PK, 2022, EUR J PHARMACOL, V918, DOI 10.1016/j.ejphar.2021.174657
   Ragothaman M, 2021, MAT SCI ENG C-MATER, V128, DOI 10.1016/j.msec.2021.112328
   Roybal KT, 2018, SCIENCE, V359, P1112, DOI 10.1126/science.aat0962
   Ruehle MA, 2019, ACTA BIOMATER, V93, P210, DOI 10.1016/j.actbio.2019.01.045
   Sasaki H, 2018, AM J SPORT MED, V46, P2402, DOI 10.1177/0363546518782973
   Shafiee A, 2017, ANNU REV MED, V68, P29, DOI 10.1146/annurev-med-102715-092331
   Shen H, 2020, ACTA BIOMATER, V105, P44, DOI [10.1016/j.actbio.2020.01.048, 10.10165.actbio.2020.01.048]
   Shi Z, 2021, INT J NANOMED, V16, P5603, DOI 10.2147/IJN.S321387
   Sivashanmugam A, 2017, ACS APPL MATER INTER, V9, P42639, DOI 10.1021/acsami.7b15845
   Skotland T, 2022, ADV DRUG DELIVER REV, V186, DOI 10.1016/j.addr.2022.114326
   Subbiah R, 2019, ADV HEALTHC MATER, V8, DOI 10.1002/adhm.201801000
   Sun JC, 2021, STEM CELL RES THER, V12, DOI 10.1186/s13287-021-02634-w
   Tang W, 2020, BIOMATERIALS, V232, DOI 10.1016/j.biomaterials.2019.119645
   Tian MP, 2021, CARBOHYD POLYM, V261, DOI 10.1016/j.carbpol.2021.117878
   Trucco D, 2021, ADV HEALTHC MATER, V10, DOI 10.1002/adhm.202001434
   Tu C, 2020, STEM CELL RES THER, V11, DOI 10.1186/s13287-020-01954-7
   Ueno M, 2021, FRONT BIOENG BIOTECH, V9, DOI 10.3389/fbioe.2021.755964
   Ueno M, 2020, J BIOMED MATER RES A, V108, P2240, DOI 10.1002/jbm.a.36982
   Wang HY, 2019, ADV HEALTHC MATER, V8, DOI 10.1002/adhm.201801234
   Wang P, 2019, ACTA BIOMATER, V100, P191, DOI 10.1016/j.actbio.2019.10.004
   Wang Z, 2021, ADV DRUG DELIVER REV, V174, P504, DOI 10.1016/j.addr.2021.05.007
   Wu CL, 2020, OSTEOARTHR CARTILAGE, V28, P544, DOI 10.1016/j.joca.2019.12.007
   Wu D, 2022, FRONT BIOENG BIOTECH, V9, DOI 10.3389/fbioe.2021.829136
   Wu T, 2020, ADV HEALTHC MATER, V9, DOI 10.1002/adhm.201901761
   Wu XL, 2021, BIOACT MATER, V6, P3976, DOI 10.1016/j.bioactmat.2021.04.005
   Wubneh A, 2018, ACTA BIOMATER, V80, P1, DOI 10.1016/j.actbio.2018.09.031
   Xie XF, 2020, MAT SCI ENG C-MATER, V116, DOI 10.1016/j.msec.2020.111165
   Xing D, 2020, ACTA BIOMATER, V114, P170, DOI 10.1016/j.actbio.2020.07.058
   Xiong Y, 2022, SMALL, V18, DOI 10.1002/smll.202104229
   Yan S, 2021, J MOL MED, V99, P993, DOI 10.1007/s00109-021-02067-1
   Yang CC, 2018, J MATER CHEM B, V6, DOI 10.1039/c8tb02244e
   Yang JZ, 2017, ACTA BIOMATER, V57, P1, DOI 10.1016/j.actbio.2017.01.036
   Yang JR, 2019, ACTA BIOMATER, V91, P159, DOI 10.1016/j.actbio.2019.04.054
   Yang LH, 2021, CYTOKINE GROWTH F R, V62, P94, DOI 10.1016/j.cytogfr.2021.09.002
   Yates CC, 2017, STEM CELL RES THER, V8, DOI 10.1186/s13287-017-0644-9
   Yin S, 2021, ACTA BIOMATER, V128, P1, DOI 10.1016/j.actbio.2021.03.026
   Ying R, 2022, ACS BIOMATER SCI ENG, V8, P293, DOI 10.1021/acsbiomaterials.1c01215
   Yuan Y, 2019, CHEM COMMUN, V55, P699, DOI 10.1039/c8cc08568d
   Zandi N, 2021, ACTA BIOMATER, V124, P191, DOI 10.1016/j.actbio.2021.01.029
   Zhai XY, 2018, ADV SCI, V5, DOI 10.1002/advs.201700550
   Zhang N, 2021, ADV SCI, V8, DOI 10.1002/advs.202100805
   Zhang YW, 2019, MAT SCI ENG C-MATER, V104, DOI 10.1016/j.msec.2019.110002
   Zhang Y, 2017, CSH PERSPECT BIOL, V9, DOI 10.1101/cshperspect.a022145
   Zhao QL, 2021, ACTA BIOMATER, V123, P312, DOI 10.1016/j.actbio.2021.01.035
   Zheng X, 2020, ADV HEALTHC MATER, V9, DOI [10.1002/adhm.202070029, 10.1002/adhm.202000041]
   Zhou SQ, 2022, J MATER CHEM B, V10, P1019, DOI 10.1039/d1tb02241e
   Zhu DQ, 2017, BIOMATERIALS, V127, P132, DOI 10.1016/j.biomaterials.2017.02.010
   Zou M, 2021, ADV HEALTHC MATER, V10, DOI 10.1002/adhm.202001502
NR 139
TC 27
Z9 27
U1 4
U2 35
PU ELSEVIER
PI AMSTERDAM
PA RADARWEG 29, 1043 NX AMSTERDAM, NETHERLANDS
SN 2352-3204
J9 REGEN THER
JI Regen. Ther.
PD DEC
PY 2023
VL 24
BP 459
EP 471
DI 10.1016/j.reth.2023.09.007
EA SEP 2023
PG 13
WC Cell & Tissue Engineering; Engineering, Biomedical
WE Science Citation Index Expanded (SCI-EXPANDED)
SC Cell Biology; Engineering
GA U3FD1
UT WOS:001083681300001
PM 37772128
OA Green Submitted, gold
DA 2026-02-11
ER

PT J
AU Savukinas, UB
   Enes, SR
   Sjöland, AA
   Westergren-Thorsson, G
AF Savukinas, Ulrika Blank
   Enes, Sara Rolandsson
   Sjoland, Annika Andersson
   Westergren-Thorsson, Gunilla
TI Concise Review: The Bystander Effect: Mesenchymal Stem Cell-Mediated
   Lung Repair
SO STEM CELLS
LA English
DT Review
DE Mesenchymal stem cell; Lung; Regenerative medicine; Paracrine
   communication; Immunomodulation; Stem cell niche
ID ANGIOPOIETIN-1 GENE-THERAPY; STROMAL CELLS; BONE-MARROW; UMBILICAL-CORD;
   MITOCHONDRIAL DYSFUNCTION; EXTRACELLULAR VESICLES;
   MYOCARDIAL-INFARCTION; AIRWAY INFLAMMATION; MOUSE LUNG; ADULT LUNG
AB Mesenchymal stem or stromal cells (MSCs), a heterogeneous subset of adult stem/progenitor cells, have surfaced as potential therapeutic units with significant clinical benefit for a wide spectrum of disease conditions, including those affecting the lung. Although MSCs carry both self-renewal and multilineage differentiation abilities, current dogma holds that MSCs mainly contribute to tissue regeneration and repair by modulating the host tissue via secreted cues. Thus, the therapeutic benefit of MSCs is thought to derive from so called bystander effects. The regenerative mechanisms employed by MSCs in the lung include modulation of the immune system as well as promotion of epithelial and endothelial repair. Apart from secreted factors, a number of recent findings suggest that MSCs engage in mitochondrial transfer and shedding of membrane vesicles as a means to enhance tissue repair following injury. Furthermore, it is becoming increasingly clear that MSCs are an integral component of epithelial lung stem cell niches. As such, MSCs play an important role in coupling information from the environment to stem and progenitor populations, such that homeostasis can be ensured even in the face of injury. It is the aim of this review to outline the major mechanisms by which MSCs contribute to lung regeneration, synthesizing recent preclinical findings with data from clinical trials and potential for future therapy.
C1 [Savukinas, Ulrika Blank; Enes, Sara Rolandsson; Sjoland, Annika Andersson; Westergren-Thorsson, Gunilla] Lund Univ, Lung Biol Unit, Dept Expt Med Sci, Solvegatan 19,BMC C12, S-22184 Lund, Sweden.
C3 Lund University
RP Westergren-Thorsson, G (corresponding author), Lund Univ, Lung Biol Unit, Dept Expt Med Sci, Solvegatan 19,BMC C12, S-22184 Lund, Sweden.
EM gunilla.westergren-thorsson@med.lu.se
RI Rolandsson Enes, Sara/AAV-9139-2020
OI Rolandsson Enes, Sara/0000-0003-3011-2516
FU Swedish Foundation for Strategic Research; Swedish Medical Research
   Council [11550]; Evy and Gunnar Sandberg Foundation; Swedish Heart-Lung
   Foundation; Alfred Osterlund Foundation; Royal Physiographical Society
   in Lund; Medical Faculty at Lund University; ALF
FX This project was supported by the Swedish Foundation for Strategic
   Research, the Swedish Medical Research Council (11550), the Evy and
   Gunnar Sandberg Foundation, the Swedish Heart-Lung Foundation, Greta and
   John Kock, the Alfred Osterlund Foundation, the Royal Physiographical
   Society in Lund, the Medical Faculty at Lund University, and ALF (a
   government public health grant).
CR Aguilera-Aguirre L, 2009, J IMMUNOL, V183, P5379, DOI 10.4049/jimmunol.0900228
   Ahmad T, 2014, EMBO J, V33, P994, DOI 10.1002/embj.201386030
   Akram KM, 2013, RESP RES, V14, DOI 10.1186/1465-9921-14-9
   Al Alam D, 2011, PLOS ONE, V6, DOI 10.1371/journal.pone.0023139
   Beyth S, 2005, BLOOD, V105, P2214, DOI 10.1182/blood-2004-07-2921
   Boregowda SV, 2012, STEM CELLS, V30, P975, DOI 10.1002/stem.1069
   Brealey David, 2002, Lancet (North American Edition), V360, P219, DOI 10.1016/S0140-6736(02)09459-X
   Chambers DC, 2014, RESPIROLOGY, V19, P1013, DOI 10.1111/resp.12343
   Chang YS, 2014, J PEDIATR-US, V164, P966, DOI 10.1016/j.jpeds.2013.12.011
   Chen J, 2013, PLOS ONE, V8, DOI 10.1371/journal.pone.0083303
   Chen QH, 2015, STEM CELL RES THER, V6, DOI 10.1186/s13287-015-0025-1
   Chow KS, 2011, JOVE-J VIS EXP, DOI 10.3791/3159
   Corcione A, 2006, BLOOD, V107, P367, DOI 10.1182/blood-2005-07-2657
   Crisan M, 2008, CELL STEM CELL, V3, P301, DOI 10.1016/j.stem.2008.07.003
   Meirelles LDS, 2006, J CELL SCI, V119, P2204, DOI 10.1242/jcs.02932
   Dada LA, 2011, J CLIN INVEST, V121, P1683, DOI 10.1172/JCI57748
   Danchuk S, 2011, STEM CELL RES THER, V2, DOI 10.1186/scrt68
   Ding L, 2012, NATURE, V481, P457, DOI 10.1038/nature10783
   Dominici M, 2006, CYTOTHERAPY, V8, P315, DOI 10.1080/14653240600855905
   Duttenhoefer F, 2013, EUR CELLS MATER, V26, P49
   Erices A, 2000, BRIT J HAEMATOL, V109, P235, DOI 10.1046/j.1365-2141.2000.01986.x
   Fang XH, 2015, J IMMUNOL, V195, P875, DOI 10.4049/jimmunol.1500244
   Fang XH, 2010, J BIOL CHEM, V285, P26211, DOI 10.1074/jbc.M110.119917
   Flozak AS, 2010, J BIOL CHEM, V285, P3157, DOI 10.1074/jbc.M109.070326
   FRIEDENSTEIN AJ, 1976, EXP HEMATOL, V4, P267
   FRIEDENSTEIN AJ, 1968, TRANSPLANTATION, V6, P230, DOI 10.1097/00007890-196803000-00009
   Ghajar CM, 2010, EXP CELL RES, V316, P813, DOI 10.1016/j.yexcr.2010.01.013
   Glennie S, 2005, BLOOD, V105, P2821, DOI 10.1182/blood-2004-09-3696
   Goodwin M, 2011, STEM CELLS, V29, P1137, DOI 10.1002/stem.656
   Gu W, 2015, SCI REP-UK, V5, DOI 10.1038/srep08733
   Hegab AE, 2015, STEM CELL RES, V15, P109, DOI 10.1016/j.scr.2015.05.005
   Hoffman AM, 2011, STEM CELLS DEV, V20, P1779, DOI 10.1089/scd.2011.0105
   Hogan BLM, 2014, CELL STEM CELL, V15, P123, DOI 10.1016/j.stem.2014.07.012
   in 'tAnker PS, 2003, BLOOD, V102, P1548, DOI 10.1182/blood-2003-04-1291
   Islam MN, 2012, NAT MED, V18, P759, DOI 10.1038/nm.2736
   Jarvinen L, 2008, J IMMUNOL, V181, P4389, DOI 10.4049/jimmunol.181.6.4389
   Johansson U, 2008, DIABETES, V57, P2393, DOI 10.2337/db07-0981
   Jones DL, 2008, NAT REV MOL CELL BIO, V9, P11, DOI 10.1038/nrm2319
   Kachgal S, 2012, J CELL PHYSIOL, V227, P3546, DOI 10.1002/jcp.24056
   Katsha AM, 2011, MOL THER, V19, P196, DOI 10.1038/mt.2010.192
   Kauffman S L, 1980, Int Rev Exp Pathol, V22, P131
   Kavanagh H, 2011, ALLERGY, V66, P523, DOI 10.1111/j.1398-9995.2010.02509.x
   Keating A, 2012, CELL STEM CELL, V10, P709, DOI 10.1016/j.stem.2012.05.015
   Kotton DN, 2014, NAT MED, V20, P822, DOI 10.1038/nm.3642
   Krampera M, 2013, CYTOTHERAPY, V15, P1054, DOI 10.1016/j.jcyt.2013.02.010
   Krasnodembskaya A, 2010, STEM CELLS, V28, P2229, DOI 10.1002/stem.544
   Kumar ME, 2014, SCIENCE, V346, P827, DOI 10.1126/science.1258810
   Lalu MM, 2012, PLOS ONE, V7, DOI 10.1371/journal.pone.0047559
   Lama VN, 2007, J CLIN INVEST, V117, P989, DOI 10.1172/JCI29713
   Lan YW, 2015, STEM CELL RES THER, V6, DOI 10.1186/s13287-015-0081-6
   Lee C, 2012, CIRCULATION, V126, P2601, DOI 10.1161/CIRCULATIONAHA.112.114173
   Lee JW, 2009, P NATL ACAD SCI USA, V106, P16357, DOI 10.1073/pnas.0907996106
   Lee RH, 2009, CELL STEM CELL, V5, P54, DOI 10.1016/j.stem.2009.05.003
   Li LX, 2015, INT J CLIN EXP MED, V8, P3825
   Mabalirajan U, 2008, J IMMUNOL, V181, P3540, DOI 10.4049/jimmunol.181.5.3540
   Martin J, 2008, CYTOTHERAPY, V10, P140, DOI 10.1080/14653240801895296
   McCarter SD, 2007, AM J RESP CRIT CARE, V175, P1014, DOI 10.1164/rccm.200609-1370OC
   McQualter JL, 2013, STEM CELL RES, V11, P1222, DOI 10.1016/j.scr.2013.08.007
   McQualter JL, 2010, P NATL ACAD SCI USA, V107, P1414, DOI 10.1073/pnas.0909207107
   Mei SHJ, 2007, PLOS MED, V4, P1525, DOI 10.1371/journal.pmed.0040269
   Meisel R, 2004, BLOOD, V103, P4619, DOI 10.1182/blood-2003-11-3909
   Méndez-Ferrer S, 2010, NATURE, V466, P829, DOI 10.1038/nature09262
   Moodley Y, 2013, PLOS ONE, V8, DOI 10.1371/journal.pone.0069299
   Morrisey EE, 2010, DEV CELL, V18, P8, DOI 10.1016/j.devcel.2009.12.010
   Nascimento DS, 2014, STEM CELL RES THER, V5, DOI 10.1186/scrt394
   Nauta AJ, 2007, BLOOD, V110, P3499, DOI 10.1182/blood-2007-02-069716
   Nazarov I, 2012, STEM CELL TRANSL MED, V1, P359, DOI 10.5966/sctm.2011-0021
   Nemeth K, 2010, P NATL ACAD SCI USA, V107, P5652, DOI 10.1073/pnas.0910720107
   Németh K, 2009, NAT MED, V15, P42, DOI 10.1038/nm.1905
   Ortiz LA, 2007, P NATL ACAD SCI USA, V104, P11002, DOI 10.1073/pnas.0704421104
   Phinney DG, 2015, NAT COMMUN, V6, DOI 10.1038/ncomms9472
   Pittenger MF, 1999, SCIENCE, V284, P143, DOI 10.1126/science.284.5411.143
   Ranganath SH, 2012, CELL STEM CELL, V10, P244, DOI 10.1016/j.stem.2012.02.005
   Raposo G, 2013, J CELL BIOL, V200, P373, DOI 10.1083/jcb.201211138
   Rawlins EL, 2009, CELL STEM CELL, V4, P525, DOI 10.1016/j.stem.2009.04.002
   Reinisch A, 2015, BLOOD, V125, P249, DOI 10.1182/blood-2014-04-572255
   Ren GW, 2008, CELL STEM CELL, V2, P141, DOI 10.1016/j.stem.2007.11.014
   Ribeiro-Paes JT, 2011, INT J CHRONIC OBSTR, V6, P63, DOI 10.2147/COPD.S15292
   Rock JR, 2011, CELL STEM CELL, V8, P639, DOI 10.1016/j.stem.2011.04.003
   Rolandsson S, 2013, BMJ OPEN RESPIR RES, V1, DOI 10.1136/bmjresp-2014-000027
   Ruiz EJ, 2014, NAT COMMUN, V5, DOI 10.1038/ncomms4175
   Scotti C, 2010, P NATL ACAD SCI USA, V107, P7251, DOI 10.1073/pnas.1000302107
   Secco M, 2008, STEM CELLS, V26, P146, DOI 10.1634/stemcells.2007-0381
   Sinclair K, 2013, RESPIROLOGY, V18, P397, DOI 10.1111/resp.12050
   Spees JL, 2006, P NATL ACAD SCI USA, V103, P1283, DOI 10.1073/pnas.0510511103
   Stabler CT, 2015, BRIT MED BULL, V115, P45, DOI 10.1093/bmb/ldv026
   Tadokoro T, 2014, P NATL ACAD SCI USA, V111, pE3641, DOI 10.1073/pnas.1409781111
   Valadi H, 2007, NAT CELL BIOL, V9, P654, DOI 10.1038/ncb1596
   Volckaert T, 2011, J CLIN INVEST, V121, P4409, DOI 10.1172/JCI58097
   Weiss DJ, 2013, CHEST, V143, P1590, DOI 10.1378/chest.12-2094
   Wilson JG, 2015, LANCET RESP MED, V3, P24, DOI [10.1016/S2213-2600(14)70291-7, 10.1016/s2213-2600(14)70291-7]
   Xu J, 2008, J PATHOL, V214, P472, DOI 10.1002/path.2302
   Zangi L, 2009, STEM CELLS, V27, P2865, DOI 10.1002/stem.217
   Zheng GP, 2014, RESP RES, V15, DOI 10.1186/1465-9921-15-39
   Zhu YG, 2014, STEM CELLS, V32, P116, DOI 10.1002/stem.1504
   Zuk PA, 2001, TISSUE ENG, V7, P211, DOI 10.1089/107632701300062859
   Zuo W, 2015, NATURE, V517, P616, DOI 10.1038/nature13903
NR 97
TC 46
Z9 49
U1 0
U2 24
PU WILEY
PI HOBOKEN
PA 111 RIVER ST, HOBOKEN 07030-5774, NJ USA
SN 1066-5099
EI 1549-4918
J9 STEM CELLS
JI Stem Cells
PD JUN
PY 2016
VL 34
IS 6
BP 1437
EP 1444
DI 10.1002/stem.2357
PG 8
WC Cell & Tissue Engineering; Biotechnology & Applied Microbiology;
   Oncology; Cell Biology; Hematology
WE Science Citation Index Expanded (SCI-EXPANDED)
SC Cell Biology; Biotechnology & Applied Microbiology; Oncology; Hematology
GA DO9FF
UT WOS:000378089500003
PM 26991735
DA 2026-02-11
ER

PT J
AU Zhang, SQ
   Mulder, C
   Riddle, S
   Song, R
   Yue, DM
AF Zhang, Shuqing
   Mulder, Cassidy
   Riddle, Suzette
   Song, Rui
   Yue, Dongmei
TI Mesenchymal stromal/stem cells and bronchopulmonary dysplasia
SO FRONTIERS IN CELL AND DEVELOPMENTAL BIOLOGY
LA English
DT Review
DE stem cells; bronchopulmonary dysplasia; development; extracellular
   vesicles; mitochondria
ID STEM-CELLS; BONE-MARROW; BRANCHING MORPHOGENESIS; LUNG MORPHOGENESIS;
   PRETERM INFANTS; FOLLOW-UP; DIFFERENTIATION; EXPRESSION; PROLIFERATION;
   TRANSPLANTATION
AB Bronchopulmonary dysplasia (BPD) is a common complication in preterm infants, leading to chronic respiratory disease. There has been an improvement in perinatal care, but many infants still suffer from impaired branching morphogenesis, alveolarization, and pulmonary capillary formation, causing lung function impairments and BPD. There is an increased risk of respiratory infections, pulmonary hypertension, and neurodevelopmental delays in infants with BPD, all of which can lead to long-term morbidity and mortality. Unfortunately, treatment options for Bronchopulmonary dysplasia are limited. A growing body of evidence indicates that mesenchymal stromal/stem cells (MSCs) can treat various lung diseases in regenerative medicine. MSCs are multipotent cells that can differentiate into multiple cell types, including lung cells, and possess immunomodulatory, anti-inflammatory, antioxidative stress, and regenerative properties. MSCs are regulated by mitochondrial function, as well as oxidant stress responses. Maintaining mitochondrial homeostasis will likely be key for MSCs to stimulate proper lung development and regeneration in Bronchopulmonary dysplasia. In recent years, MSCs have demonstrated promising results in treating and preventing bronchopulmonary dysplasia. Studies have shown that MSC therapy can reduce inflammation, mitochondrial impairment, lung injury, and fibrosis. In light of this, MSCs have emerged as a potential therapeutic option for treating Bronchopulmonary dysplasia. The article explores the role of MSCs in lung development and disease, summarizes MSC therapy's effectiveness in treating Bronchopulmonary dysplasia, and delves into the mechanisms behind this treatment.
C1 [Zhang, Shuqing] China Med Univ, Sch Pharm, Shenyang, Peoples R China.
   [Mulder, Cassidy] Liberty Univ, Coll Osteopath Med, Lynchburg, VA USA.
   [Riddle, Suzette] Univ Colorado Anschutz Med Campus, Dept Pediat & Med, Cardiovasc Pulm Res Labs, Aurora, CO USA.
   [Song, Rui] Loma Linda Univ, Lawrence D Longo MD Ctr Perinatal Biol, Dept Basic Sci, Sch Med, Loma Linda, CA USA.
   [Yue, Dongmei] China Med Univ, Dept Pediat, Shengjing Hosp, Shenyang, Liaoning, Peoples R China.
C3 China Medical University; Liberty University; University of Colorado
   System; University of Colorado Anschutz Medical Campus; Loma Linda
   University; China Medical University
RP Yue, DM (corresponding author), China Med Univ, Dept Pediat, Shengjing Hosp, Shenyang, Liaoning, Peoples R China.
EM yuedm@sj-hospital.org
RI Yue, Dongmei/GRO-0790-2022; SONG, RUI/ADA-2601-2022
OI SONG, RUI/0000-0002-5485-3741
FU This work was supported by funding from Science and Technology Plan
   Project of Liaoning Province (No. 2020JH2/10300128) and Natural Science
   Foundation of Liaoning Province (No. 201602873). [2020JH2/10300128];
   Science and Technology Plan Project of Liaoning Province [201602873];
   Natural Science Foundation of Liaoning Province
FX This work was supported by funding from Science and Technology Plan
   Project of Liaoning Province (No. 2020JH2/10300128) and Natural Science
   Foundation of Liaoning Province (No. 201602873).
CR Abele AN, 2022, AM J PHYSIOL-LUNG C, V322, pL179, DOI 10.1152/ajplung.00329.2021
   Ahn SY, 2017, J PEDIATR-US, V185, P49, DOI 10.1016/j.jpeds.2017.02.061
   Aliotta JM, 2016, CARDIOVASC RES, V110, P319, DOI 10.1093/cvr/cvw054
   Alphonse RS, 2012, ANTIOXID REDOX SIGN, V17, P1013, DOI 10.1089/ars.2011.4267
   Alvarez-Fuente M, 2018, CYTOTHERAPY, V20, P1337, DOI 10.1016/j.jcyt.2018.09.003
   Alvira CM, 2016, FRONT MED-LAUSANNE, V3, DOI 10.3389/fmed.2016.00021
   Anker PSI, 2003, HAEMATOLOGICA, V88, P845
   Balasubramaniam V, 2007, AM J PHYSIOL-LUNG C, V292, pL1073, DOI 10.1152/ajplung.00347.2006
   Bellusci S, 1997, DEVELOPMENT, V124, P4867
   Benjamin JT, 2021, J CLIN INVEST, V131, DOI 10.1172/JCI139481
   Bozyk PD, 2011, STEM CELLS DEV, V20, P1995, DOI 10.1089/scd.2010.0494
   Braun RK, 2018, BIOCHEM BIOPH RES CO, V503, P2653, DOI 10.1016/j.bbrc.2018.08.019
   Cardoso WV, 2006, DEVELOPMENT, V133, P1611, DOI 10.1242/dev.02310
   Chen CT, 2008, STEM CELLS, V26, P960, DOI 10.1634/stemcells.2007-0509
   Collins JJP, 2018, STEM CELLS DEV, V27, P1109, DOI 10.1089/scd.2017.0145
   Collins JJP, 2014, ANTIOXID REDOX SIGN, V21, P1849, DOI 10.1089/ars.2013.5781
   De Langhe SP, 2008, PLOS ONE, V3, DOI 10.1371/journal.pone.0001516
   Di Bernardo J, 2014, J SURG RES, V190, P255, DOI 10.1016/j.jss.2014.04.013
   Driscoll Barbara, 2012, Methods Mol Biol, V879, P109, DOI 10.1007/978-1-61779-815-3_7
   Ehrhardt H, 2016, AM J PHYSIOL-LUNG C, V310, pL909, DOI 10.1152/ajplung.00367.2015
   Fang SY, 2019, STEM CELL RES THER, V10, DOI 10.1186/s13287-019-1452-1
   Feng XR, 2019, EXP BIOL MED, V244, P64, DOI 10.1177/1535370218821063
   Forni MF, 2016, STEM CELLS, V34, P743, DOI 10.1002/stem.2248
   Gilfillan M, 2021, BMJ-BRIT MED J, V375, DOI 10.1136/bmj.n1974
   Gough A, 2014, EUR RESPIR J, V43, P808, DOI 10.1183/09031936.00039513
   Greenberg JM, 2002, DEV DYNAM, V224, P144, DOI 10.1002/dvdy.10095
   Hansen AR, 2010, J PEDIATR-US, V156, P532, DOI 10.1016/j.jpeds.2009.10.018
   Hao C, 2022, BIOCHEM BIOPH RES CO, V605, P111, DOI 10.1016/j.bbrc.2022.03.044
   Hazra S, 2022, SCI REP-UK, V12, DOI 10.1038/s41598-022-22478-5
   Higano NS, 2018, AM J RESP CRIT CARE, V198, P1302, DOI 10.1164/rccm.201711-2287OC
   Holzfurtner L, 2022, MOL CELL PEDIATR, V9, DOI 10.1186/s40348-022-00137-z
   Igura K, 2004, CYTOTHERAPY, V6, P543, DOI 10.1080/14653240410005366-1
   Ikonomou L, 2020, NAT COMMUN, V11, DOI 10.1038/s41467-020-14348-3
   Islam MN, 2012, NAT MED, V18, P759, DOI 10.1038/nm.2736
   Jadli AS, 2020, MOL CELL BIOCHEM, V467, P77, DOI 10.1007/s11010-020-03703-z
   Jarvinen L, 2008, J IMMUNOL, V181, P4389, DOI 10.4049/jimmunol.181.6.4389
   Jobe AH, 2011, CURR OPIN PEDIATR, V23, P167, DOI 10.1097/MOP.0b013e3283423e6b
   Kadekar D, 2016, PLOS ONE, V11, DOI 10.1371/journal.pone.0165466
   Kimble A, 2022, ANTIOXIDANTS-BASEL, V11, DOI 10.3390/antiox11122380
   Klein D, 2021, ANTIOXID REDOX SIGN, V35, P204, DOI 10.1089/ars.2020.8190
   Klinger G, 2013, AM J OBSTET GYNECOL, V208, DOI 10.1016/j.ajog.2012.11.026
   Komaki M, 2017, STEM CELL RES THER, V8, DOI 10.1186/s13287-017-0660-9
   Kwon HM, 2014, VASC PHARMACOL, V63, P19, DOI 10.1016/j.vph.2014.06.004
   Lai RC, 2010, STEM CELL RES, V4, P214, DOI 10.1016/j.scr.2009.12.003
   Li HJ, 2019, STEM CELLS INT, V2019, DOI 10.1155/2019/9671206
   Nguyen LT, 2022, STEM CELL RES THER, V13, DOI 10.1186/s13287-021-02694-y
   Liu DL, 2021, SIGNAL TRANSDUCT TAR, V6, DOI 10.1038/s41392-020-00440-z
   Liu JQ, 2022, SIGNAL TRANSDUCT TAR, V7, DOI 10.1038/s41392-021-00762-6
   Liu YY, 2022, EXP THER MED, V24, DOI 10.3892/etm.2022.11591
   Luan Y, 2015, MOL MED REP, V11, P1945, DOI 10.3892/mmr.2014.2959
   Mansouri N, 2019, JCI INSIGHT, V4, DOI 10.1172/jci.insight.128060
   Mathew SA, 2020, CELL MOL LIFE SCI, V77, P253, DOI 10.1007/s00018-019-03268-1
   McQualter JL, 2010, P NATL ACAD SCI USA, V107, P1414, DOI 10.1073/pnas.0909207107
   Mizíková I, 2023, MOL CELL PEDIATR, V10, DOI 10.1186/s40348-023-00158-2
   Möbius MA, 2019, AM J RESP CELL MOL, V60, P592, DOI 10.1165/rcmb.2018-0358OC
   Moreira A, 2020, STEM CELL TRANSL MED, V9, P221, DOI 10.1002/sctm.18-0273
   Morrisey EE, 2010, DEV CELL, V18, P8, DOI 10.1016/j.devcel.2009.12.010
   Obendorf J, 2020, STEM CELL RES THER, V11, DOI 10.1186/s13287-020-02028-4
   Omar SA, 2022, CELLS-BASEL, V11, DOI 10.3390/cells11081275
   Ozkan H, 2012, J MATERN-FETAL NEO M, V25, P2681, DOI 10.3109/14767058.2012.708371
   Paliwal S, 2018, J BIOMED SCI, V25, DOI 10.1186/s12929-018-0429-1
   Pattappa G, 2011, J CELL PHYSIOL, V226, P2562, DOI 10.1002/jcp.22605
   Phinney DG, 2015, NAT COMMUN, V6, DOI 10.1038/ncomms9472
   Popova AP, 2014, AM J PHYSIOL-LUNG C, V307, pL231, DOI 10.1152/ajplung.00342.2013
   Porzionato A, 2021, AM J PHYSIOL-LUNG C, V320, pL688, DOI 10.1152/ajplung.00148.2020
   Reicherzer T, 2018, AM J PHYSIOL-LUNG C, V315, pL87, DOI 10.1152/ajplung.00505.2017
   Reiter J, 2017, RESP RES, V18, DOI 10.1186/s12931-017-0620-z
   Schmidt AR, 2022, PEDIATR ANESTH, V32, P174, DOI 10.1111/pan.14365
   Seok J, 2020, INT J MOL SCI, V21, DOI 10.3390/ijms21228599
   Sharma M, 2022, STEM CELL TRANSL MED, V11, P828, DOI 10.1093/stcltm/szac041
   Shu WG, 2005, DEV BIOL, V283, P226, DOI 10.1016/j.ydbio.2005.04.014
   Silva JD, 2021, EUR RESPIR J, V58, DOI 10.1183/13993003.02978-2020
   Simones AA, 2018, PEDIATR RES, V83, P308, DOI 10.1038/pr.2017.237
   Sucre J, 2021, FRONT MED-LAUSANNE, V8, DOI 10.3389/fmed.2021.665152
   Thébaud B, 2021, STEM CELL TRANSL MED, V10, P968, DOI 10.1002/sctm.20-0508
   Torchin H, 2016, PEDIATRICS, V137, DOI 10.1542/peds.2015-2163
   Varderidou-Minasian S, 2020, THERANOSTICS, V10, P5979, DOI 10.7150/thno.40122
   Varkouhi AK, 2019, ANESTHESIOLOGY, V130, P778, DOI 10.1097/ALN.0000000000002655
   Vasandan AB, 2016, SCI REP-UK, V6, DOI 10.1038/srep38308
   Volckaert T, 2013, DEVELOPMENT, V140, P3731, DOI 10.1242/dev.096560
   vom Hove M, 2014, J PEDIATR-US, V164, P40, DOI 10.1016/j.jpeds.2013.07.045
   White AC, 2007, DEVELOPMENT, V134, P3743, DOI 10.1242/dev.004879
   Willis GR, 2018, AM J RESP CRIT CARE, V197, P104, DOI 10.1164/rccm.201705-0925OC
   Wu QQ, 2017, INT J MOL MED, V39, P918, DOI 10.3892/ijmm.2017.2897
   Wu X, 2020, TRIALS, V21, DOI 10.1186/s13063-019-3935-x
   Xi YF, 2022, FRONT PEDIATR, V10, DOI 10.3389/fped.2022.852034
   Xiong J, 2023, FRONT PEDIATR, V11, DOI 10.3389/fped.2023.1111829
   Yilmaz A, 2021, INDIAN J PEDIATR, V88, P1262, DOI 10.1007/s12098-021-03946-8
   You JY, 2020, STEM CELLS DEV, V29, P1520, DOI 10.1089/scd.2020.0156
   Yu XF, 2021, FRONT CELL DEV BIOL, V9, DOI 10.3389/fcell.2021.642717
   Zhang K, 2022, NAT COMMUN, V13, DOI 10.1038/s41467-022-34763-y
   Zhang XY, 2013, PLOS ONE, V8, DOI 10.1371/journal.pone.0074750
   Zhang Y, 2022, FRONT PHARMACOL, V13, DOI 10.3389/fphar.2022.896531
   Zhen GH, 2008, FRONT BIOSCI, V13, P3415
NR 94
TC 25
Z9 25
U1 3
U2 20
PU FRONTIERS MEDIA SA
PI LAUSANNE
PA AVENUE DU TRIBUNAL FEDERAL 34, LAUSANNE, CH-1015, SWITZERLAND
SN 2296-634X
J9 FRONT CELL DEV BIOL
JI Front. Cell. Dev. Biol.
PD OCT 30
PY 2023
VL 11
AR 1247339
DI 10.3389/fcell.2023.1247339
PG 13
WC Cell Biology; Developmental Biology
WE Science Citation Index Expanded (SCI-EXPANDED)
SC Cell Biology; Developmental Biology
GA X8CR5
UT WOS:001100668500001
PM 37965579
OA Green Submitted, gold
DA 2026-02-11
ER

PT J
AU Zuo, RJ
   Liao, Q
   Ye, ZW
   Ding, CC
   Guo, ZZ
   He, JJ
   Liu, GY
AF Zuo, Renjie
   Liao, Quan
   Ye, Ziwei
   Ding, Chenchun
   Guo, Zhenzhen
   He, Junjie
   Liu, Guoyan
TI Antler blood enhances the ability of stem cell-derived exosomes to
   promote bone and vascular regeneration
SO REGENERATIVE THERAPY
LA English
DT Article
DE Antler blood; Exosomes; Bone regeneration; Mesenchymal stem cell;
   Vascular regeneration; miR-21-5p
ID MESSENGER-RNA; OSTEOPONTIN; DIFFERENTIATION; EXPRESSION
AB Background: Bone marrow mesenchymal stem cells (BMSC)-derived exosomes (Exos) are important in promoting bone and vascular regeneration. Antler blood (ALB) is a valuable traditional Chinese medicine with potent regenerative effects. However, there is still a lack of clarity regarding the relationship between ALB and BMSC-Exos. Methods: Primary BMSCs were isolated from SD Rats, and BMSC-derived Exos (BMSC-Exos) were harvested and identified accordingly. ALB was treated with the solution contained pepsin and hydrochloric acid to simulated gastrointestinal digestion in vitro. Furthermore, the liquid chromatography-mass spectrometry (LC-MS) was performed to determine the components of digested ALB. Moreover, ALB was utilized to intervene on BMSCs to produce specialized Exos (Exos-ALB), of which the angiogenesis functions were detected both in vitro and in vivo. For the potential mechanism, both high-throughput sequencing and proteomics were performed. Results: The main components of ALB consist of amino acids and peptides. Both ALB and BMSC-Exos exhibited significant promotion of bone and blood vessel formation, respectively. Moreover, ALB and BMSC-Exos could increase the expression of BMP-2, RUNX2, and ALP, but reduce the Osteopontin (OPN) expression. Notably, Exos-ALB exhibited the strongest performance in these functions, whereas the presence of miR-21-5p inhibitor can partially counteract the effects of Exos-ALB. The proteomics reveal differential genes associated with bone minimization, angiogenesis, osteoblast differentiation, vesiclemediated transport, and the Wnt signaling pathway. Conclusion: ALB enhances the ability of BMSCs-derived Exos to promote bone and vascular regeneration, which may be related to the up-regulation of miR-21-5p. (c) 2024 The Author(s). Published by Elsevier BV on behalf of The Japanese Society for Regenerative Medicine. This is an open access article under the CC BY-NC-ND license (http://creativecommons.org/ licenses/by-nc-nd/4.0/).
C1 [Zuo, Renjie; Liao, Quan; Ding, Chenchun; He, Junjie; Liu, Guoyan] Xiamen Univ, Sch Med, Xiamen 361102, Fujian, Peoples R China.
   [Ye, Ziwei; Guo, Zhenzhen; Liu, Guoyan] Xiamen Univ, Sch Pharmaceut Sci, Xiamen 361102, Fujian, Peoples R China.
   [Liu, Guoyan] Xiamen Univ, Zhongshan Hosp, Sch Med, Dept Gastrointestinal Surg, Xiamen 361000, Fujian, Peoples R China.
   [Liu, Guoyan] Xiamen Univ, Dept Gastrointestinal Surg, Zhongshan Hosp, Xiamen 361000, Fujian, Peoples R China.
C3 Xiamen University; Xiamen University; Xiamen University; Xiamen
   University
RP Liu, GY (corresponding author), Xiamen Univ, Dept Gastrointestinal Surg, Zhongshan Hosp, Xiamen 361000, Fujian, Peoples R China.
EM zuorenjie@stu.xmu.edu.cn; liaoquan@stu.xmu.edu.cn;
   yeziwei@stu.xmu.edu.cn; jsdingdcc@163.com;
   32320221154442@stu.xmu.edu.cn; 24520221154755@stu.xmu.edu.cn;
   liuguoyan@xmu.edu.cn
RI ye, zi/JXM-9859-2024; 刘, 国彦/KPA-5019-2024
FU National Natural Science Foundation of China [81870388]; Special Project
   for Marine Economic Development of Xiamen City [17GYY001NF01]
FX The present study was supported by grants from The National Natural
   Science Foundation of China (No. 81870388) , the Special Project for
   Marine Economic Development of Xiamen City (No.17GYY001NF01) .
CR Ablikim M, 2012, PHYS REV D, V86, DOI 10.1103/PhysRevD.86.092009
   Bitencourt TA, 2022, MBIO, V13, DOI 10.1128/mbio.03272-21
   CHEN JK, 1993, MATRIX, V13, P113, DOI 10.1016/S0934-8832(11)80070-3
   Cheng X, 2022, MOL BIOL REP, V49, P2003, DOI 10.1007/s11033-021-07017-1
   Ding CB, 2022, LWT-FOOD SCI TECHNOL, V168, DOI 10.1016/j.lwt.2022.113889
   Diomede F, 2020, INT J MOL SCI, V21, DOI 10.3390/ijms21093242
   Feleke M, 2021, J ORTHOP TRANSL, V27, P57, DOI 10.1016/j.jot.2020.10.012
   Gargalionis AN, 2019, INT J MOL SCI, V20, DOI 10.3390/ijms20092182
   Greening DW, 2015, METHODS MOL BIOL, V1295, P179, DOI 10.1007/978-1-4939-2550-6_15
   Guo N, 2022, TOXICOLOGY, V466, DOI 10.1016/j.tox.2021.153079
   Hao MQ, 2022, FRONT PHARMACOL, V13, DOI 10.3389/fphar.2022.913408
   Helwa I, 2017, PLOS ONE, V12, DOI 10.1371/journal.pone.0170628
   Ho TJ, 2024, PHARMACEUTICALS-BASE, V17, DOI 10.3390/ph17040434
   Hu K, 2016, J CLIN INVEST, V126, P509, DOI 10.1172/JCI82585
   Huang YZ, 2021, J BIOL CHEM, V296, DOI 10.1016/j.jbc.2021.100617
   KAJI H, 1995, LIFE SCI, V56, P1903, DOI 10.1016/0024-3205(95)00165-3
   Kalluri R, 2020, SCIENCE, V367, P640, DOI 10.1126/science.aau6977
   Komori T, 2022, INT J MOL SCI, V23, DOI 10.3390/ijms23105776
   Krylova SV, 2023, INT J MOL SCI, V24, DOI 10.3390/ijms24021337
   Li CY, 2023, CELL REGEN, V12, DOI 10.1186/s13619-023-00169-4
   Li S, 2023, J CONTROL RELEASE, V358, P13, DOI 10.1016/j.jconrel.2023.04.014
   Liao W, 2019, CLIN SCI, V133, P1955, DOI 10.1042/CS20181064
   Liu F, 2022, BIOENGINEERED, V13, P3503, DOI 10.1080/21655979.2022.2029108
   Liu L, 2019, BIOMATERIALS, V192, P523, DOI 10.1016/j.biomaterials.2018.11.007
   Liu YY, 2023, J ETHNOPHARMACOL, V304, DOI 10.1016/j.jep.2022.116052
   Ma SX, 2020, ARTHRITIS RES THER, V22, DOI 10.1186/s13075-020-2145-y
   Ma S, 2024, BIOMED PHARMACOTHER, V170, DOI 10.1016/j.biopha.2023.116076
   Makris K, 2023, CALCIFIED TISSUE INT, V112, P233, DOI 10.1007/s00223-022-01048-x
   Mishina Y, 2004, J BIOL CHEM, V279, P27560, DOI 10.1074/jbc.M404222200
   Palaniappan P, 2021, PAN AFR MED J, V40, DOI 10.11604/pamj.2021.40.93.28184
   Qian Z, 2020, J BONE MINER RES, V35, P1481, DOI 10.1002/jbmr.4017
   Rodriguez DE, 2014, ACTA BIOMATER, V10, P494, DOI 10.1016/j.actbio.2013.10.010
   Sikora M, 2023, STEM CELL RES THER, V14, DOI 10.1186/s13287-023-03271-1
   Sun H, 2024, N-S ARCH PHARMACOL, V397, P15, DOI 10.1007/s00210-023-02642-y
   Tseng SH, 2012, MOLECULES, V17, P10574, DOI 10.3390/molecules170910574
   Wang TT, 2023, J FUNCT FOODS, V102, DOI 10.1016/j.jff.2023.105439
   Wu D, 2021, J NANOBIOTECHNOL, V19, DOI 10.1186/s12951-021-00958-6
   Wu PY, 2022, PHARM BIOL, V60, P1303, DOI 10.1080/13880209.2022.2093385
   Wu XD, 2022, MATER TODAY BIO, V15, DOI 10.1016/j.mtbio.2022.100319
   Xia YQ, 2020, ADV MATER, V32, DOI 10.1002/adma.202002054
   Yang SS, 2020, BONE, V130, DOI 10.1016/j.bone.2019.115073
   Zhang YT, 2019, CELL PROLIFERAT, V52, DOI 10.1111/cpr.12570
NR 42
TC 1
Z9 1
U1 3
U2 12
PU ELSEVIER
PI AMSTERDAM
PA RADARWEG 29, 1043 NX AMSTERDAM, NETHERLANDS
SN 2352-3204
J9 REGEN THER
JI Regen. Ther.
PD JUN
PY 2024
VL 26
BP 1168
EP 1180
DI 10.1016/j.reth.2024.11.003
EA NOV 2024
PG 13
WC Cell & Tissue Engineering; Engineering, Biomedical
WE Science Citation Index Expanded (SCI-EXPANDED)
SC Cell Biology; Engineering
GA N3P7D
UT WOS:001363504000001
PM 39640919
OA Green Submitted, gold
DA 2026-02-11
ER

PT J
AU Wu, QH
   He, YG
   Liu, X
   Luo, FX
   Jiang, YM
   Xiang, M
   Zhao, R
AF Wu, Qinghua
   He, Yonggang
   Liu, Xin
   Luo, Fangxiu
   Jiang, Yimei
   Xiang, Ming
   Zhao, Ren
TI Cancer stem cell-like cells-derived exosomal lncRNA CDKN2B-AS1
   promotes biological characteristics in thyroid cancer via
   miR-122-5p/P4HA1 axis
SO REGENERATIVE THERAPY
LA English
DT Article
DE Thyroid cancer; Long non -coding RNA; Exosomes; Cancer stem cell-like
   cells; CDKN2B-AS1
ID LONG NONCODING RNA; CDKN2B-AS1; PROGRESSION; MIGRATION; INVASION
AB Introduction: Here, the discussion focused on the function and possible mechanism of cancer stem cell-like cells (CSCs)-derived exosomal CDKN2B-AS1 in thyroid cancer.Methods: Specifically, the bioinformatics analysis, dual-luciferase reporter assay and RT-qPCR were conducted to obtain the expression and regulation of CDKN2B-AS1, and the downstream miR-122-5p/ P4HA1 axis. Exosomes were identified by transmission electron microscopy. The uptake of exosome by recipient cells was observed by PKH67 labeling. Functional experiments and western blot were adopted to detect the effects of exosomal CDKN2B-AS1/miR-122-5p/P4HA1 axis on thyroid cancer cells. Tumor xenograft and in vivo metastasis model combined with RT-qPCR, western blot and hematoxylin-eosin staining verified the role of CDKN2B-AS1.Results: Exosomal CDKN2B-AS1 up-regulated P4HA1 expression through miR-122-5p. CDKN2B-AS1 and P4HA1 expressions were up-regulated, and miR-122-5p expression was down-regulated in thyroid cancer. Silent CDKN2B-AS1 reduced cell viability and stemness. CDKN2B-AS1 was found to be abundant in CSCs and CSCs-derived exosomes. Exosomal CDKN2B-AS1 silencing could transfer to thyroid cancer cells to elevate E-cadherin level, and diminish P4HA1, N-cadherin and Vimentin levels, thus impeding cell migration and invasion. MiR-122-5p inhibitor reversed the function of exosomal CDKN2B-AS1, while P4HA1 silencing attenuated the effect of miR-122-5p inhibitor. Exosomal CDKN2B-AS1 affected the growth and metastasis of thyroid cancer through the miR-122-5p/P4HA1 axis. Conclusion: CSCs-derived exosomal CDKN2B-AS1 acts as an oncogene in thyroid cancer through miR-122-5p/P4HA1 axis.(c) 2022, The Japanese Society for Regenerative Medicine. Production and hosting by Elsevier B.V. This is an open access article under the CC BY-NC-ND license (http://creativecommons.org/licenses/by-nc-nd/ 4.0/).
C1 [Wu, Qinghua; He, Yonggang; Liu, Xin; Luo, Fangxiu; Jiang, Yimei; Xiang, Ming; Zhao, Ren] Shanghai Jiao Tong Univ, Ruijin Hosp, Dept Gen Surg, Sch Med, Shanghai, Peoples R China.
   [Wu, Qinghua] Shanghai Jiao Tong Univ, Dept Gen Surg, Ruijin Hosp, Sch Med, 999 Xiwang Rd, Shanghai 201801, Peoples R China.
C3 Shanghai Jiao Tong University; Shanghai Jiao Tong University
RP Wu, QH (corresponding author), Shanghai Jiao Tong Univ, Dept Gen Surg, Ruijin Hosp, Sch Med, 999 Xiwang Rd, Shanghai 201801, Peoples R China.
EM wuqinghua_qhuaw@163.com
RI He, Yonggang/NBY-2060-2025
CR Cabanillas ME, 2019, ENDOCR REV, V40, P1573, DOI 10.1210/er.2019-00007
   Cabanillas ME, 2016, LANCET, V388, P2783, DOI 10.1016/S0140-6736(16)30172-6
   Cao J, 2021, CANCER LETT, V496, P117, DOI 10.1016/j.canlet.2020.08.021
   Cui XY, 2019, ONCOTARGETS THER, V12, P8853, DOI 10.2147/OTT.S221620
   Dai WC, 2020, CELL DEATH DIS, V11, DOI 10.1038/s41419-020-02827-w
   Duan YN, 2018, CELL BIOL INT, V42, P1564, DOI 10.1002/cbin.11052
   Grassi ES, 2021, J CLIN MED, V10, DOI 10.3390/jcm10071455
   Guo HQ, 2020, ENVIRON POLLUT, V266, DOI 10.1016/j.envpol.2020.115307
   Hardin H, 2018, LAB INVEST, V98, P1133, DOI 10.1038/s41374-018-0065-0
   Hardin H, 2017, LAB INVEST, V97, P1142, DOI 10.1038/labinvest.2017.41
   Hu N, 2021, MOL MED REP, V23, DOI 10.3892/mmr.2021.12007
   Jian XY, 2020, MOL CANCER, V19, DOI 10.1186/s12943-020-1134-8
   Laha D, 2020, FRONT ENDOCRINOL, V11, DOI 10.3389/fendo.2020.00082
   Li MJ, 2020, DNA CELL BIOL, V39, P909, DOI 10.1089/dna.2019.5170
   Liang WW, 2019, PEERJ, V7, DOI 10.7717/peerj.7441
   Liang YJ, 2020, ONCOGENESIS, V9, DOI 10.1038/s41389-020-0242-z
   Liu H, 2018, J EXP CLIN CANC RES, V37, DOI 10.1186/s13046-018-0950-9
   Mashouri L, 2019, MOL CANCER, V18, DOI 10.1186/s12943-019-0991-5
   Meng L, 2020, ACTA BIOCH BIOPH SIN, V52, P49, DOI 10.1093/abbs/gmz141
   Pegtel DM, 2019, ANNU REV BIOCHEM, V88, P487, DOI [10.1146/annurev-biochem-013118, 10.1146/annurev-biochem-013118-111902]
   Poulet Christophe, 2020, Int J Mol Sci, V21, DOI [10.3390/ijms21103580, 10.3390/ijms21103580]
   Qian XK, 2021, AM J CANCER RES, V11, P1962
   Sedaghati M, 2019, CURR OPIN ENDOCRINOL, V26, P275, DOI 10.1097/MED.0000000000000497
   Seib CD, 2019, ENDOCRIN METAB CLIN, V48, P23, DOI 10.1016/j.ecl.2018.10.002
   Shen XY, 2020, CANCER MANAG RES, V12, P6807, DOI 10.2147/CMAR.S240000
   Song CY, 2020, CURR PHARM DESIGN, V26, P5335, DOI 10.2174/1381612826666200806102424
   Uhlig J, 2019, JAMA NETW OPEN, V2, DOI 10.1001/jamanetworkopen.2019.9702
   Wen D, 2021, FRONT ONCOL, V11, DOI 10.3389/fonc.2021.647034
   Wu F, 2019, ENDOCR-RELAT CANCER, V26, P525, DOI 10.1530/ERC-19-0008
   Ye M, 2021, MOL THER-NUCL ACIDS, V23, P1, DOI 10.1016/j.omtn.2020.09.023
   Yin WZ, 2020, ONCOTARGETS THER, V13, P3689, DOI 10.2147/OTT.S238338
   Yuan JP, 2020, ONCOGENE, V39, P6664, DOI 10.1038/s41388-020-01460-3
NR 32
TC 25
Z9 25
U1 2
U2 5
PU ELSEVIER
PI AMSTERDAM
PA RADARWEG 29, 1043 NX AMSTERDAM, NETHERLANDS
SN 2352-3204
J9 REGEN THER
JI Regen. Ther.
PD MAR
PY 2023
VL 22
BP 19
EP 29
DI 10.1016/j.reth.2022.11.005
EA DEC 2022
PG 11
WC Cell & Tissue Engineering; Engineering, Biomedical
WE Science Citation Index Expanded (SCI-EXPANDED)
SC Cell Biology; Engineering
GA 7F4WC
UT WOS:000901848800003
PM 36582605
OA Green Submitted, gold
DA 2026-02-11
ER

PT J
AU Didamoony, MA
   Atwa, AM
   Ahmed, LA
AF Didamoony, Manar A.
   Atwa, Ahmed M.
   Ahmed, Lamiaa A.
TI Modulatory effect of rupatadine on mesenchymal stem cell-derived
   exosomes in hepatic fibrosis in rats: A potential role for miR-200a
SO LIFE SCIENCES
LA English
DT Article
DE Exosomes; HMGB1/TGF-beta 1/Hh; Liver fibrosis; MiR-200a;
   PAF/TNF-alpha/RIPK3/MLKL; Rupatadine
ID INDUCED LIVER FIBROSIS; GROUP BOX 1; STELLATE CELLS; OXIDATIVE STRESS;
   IN-VIVO; HEDGEHOG; INFLAMMATION; EXPRESSION; MICE; PROLIFERATION
AB Aims: Mesenchymal stem cell-derived exosomes (MSC-EXOs) have emerged as a promising approach in regenerative medicine for management of different diseases. However, the maintenance of their efficacy after in vivo transplantation is still a major concern. The present investigation aimed to assess the modulatory effect of rupatadine (RUP) on MSC-EXOs in diethylnitrosamine (DEN)-induced liver fibrosis (LF), and to explore the possible underlying mechanisms.
   Main methods: LF was induced in rats by i.p. injection of DEN (100 mg/kg) once per week for 6 successive weeks. Rats were then treated with RUP (4 mg/kg/day, p.o.) for 4 weeks with or without a single i.v. administration of MSC-EXOs. At the end of the experiment, animals were euthanized and serum and liver were separated for biochemical, and histological measurements.
   Key findings: The combined MSC-EXOs/RUP therapy provided an additional improvement towards inhibition of DEN-induced LF compared to MSC-EXOs group alone. These outcomes could be mediated through anti-oxidant, anti-inflammatory, anti-necroptotic, and anti-fibrotic effects of RUP which created a more favorable environment for MSC-EXOs homing, and action. This in turn would enhance more effectively miR-200a expression which reduced oxidative stress, inflammation, necroptosis, and subsequently fibrosis as revealed by turning off TGF-beta 1/alpha-SMA expression, and hedgehog axis.
   Significance: The present findings reveal that RUP enhanced the anti-fibrotic efficacy of MSC-EXOs when used as a combined therapy. This was revealed through attenuation of PAF/RIPK3/MLKL/HMGB1, and TGF-beta 1/hedgehog signaling pathways with a significant role for miR-200a.
C1 [Didamoony, Manar A.; Atwa, Ahmed M.] Egyptian Russian Univ, Fac Pharm, Pharmacol & Toxicol Dept, Cairo 11829, Egypt.
   [Ahmed, Lamiaa A.] Cairo Univ, Fac Pharm, Pharmacol & Toxicol Dept, Cairo 11562, Egypt.
   [Didamoony, Manar A.] Egyptian Russian Univ, Fac Pharm, Cairo 11829, Egypt.
   [Ahmed, Lamiaa A.] Cairo Univ, Fac Pharm, Cairo 11562, Egypt.
C3 Egyptian Russian University; Egyptian Knowledge Bank (EKB); Cairo
   University; Egyptian Russian University; Egyptian Knowledge Bank (EKB);
   Cairo University
RP Didamoony, MA (corresponding author), Egyptian Russian Univ, Fac Pharm, Cairo 11829, Egypt.; Ahmed, LA (corresponding author), Cairo Univ, Fac Pharm, Cairo 11562, Egypt.
EM manar-didamoony@eru.edu.eg; lamiaa.ahmed@pharma.cu.edu.eg
RI Atwa, Ahmed/AEY-8256-2022; Didamoony, Manar/HPF-2987-2023
OI Atwa, Ahmed/0000-0001-8580-4179; 
CR Ahmed L, 2022, TISSUE ENG REGEN MED, V19, P1129, DOI 10.1007/s13770-022-00469-x
   Ahmed LA, 2021, FRONT PHARMACOL, V12, DOI 10.3389/fphar.2021.651150
   Ajiboye Taofeek Olakunle, 2013, Journal of Basic and Clinical Physiology and Pharmacology, V24, P41, DOI 10.1515/jbcpp-2012-0031
   Alsahli MA, 2021, MEDIAT INFLAMM, V2021, DOI 10.1155/2021/6661937
   Alzahrani FA, 2018, STEM CELLS INT, V2018, DOI 10.1155/2018/8058979
   Calleja MA, 2013, BRIT J NUTR, V109, P394, DOI 10.1017/S0007114512001298
   Babaei M, 2021, J TRANSL MED, V19, DOI 10.1186/s12967-021-02863-w
   Bertheloot D, 2021, CELL MOL IMMUNOL, V18, P1106, DOI 10.1038/s41423-020-00630-3
   Borrelli DA, 2018, J CONTROL RELEASE, V273, P86, DOI 10.1016/j.jconrel.2018.01.022
   Cal JR, 2014, AM J NEPHROL, V39, P466, DOI 10.1159/000362623
   Chen B, 2019, STEM CELL RES THER, V10, DOI 10.1186/s13287-019-1253-6
   Cheng K, 2009, MOL PHARMACEUT, V6, P772, DOI 10.1021/mp9000469
   Choi HS, 2015, TRANSL RES, V166, P292, DOI 10.1016/j.trsl.2015.04.002
   Choi JH, 2000, INFLAMMATION, V24, P385, DOI 10.1023/A:1007068010645
   Chung SI, 2016, J HEPATOL, V64, P618, DOI 10.1016/j.jhep.2015.10.007
   Didamoony MA, 2023, INFLAMMOPHARMACOLOGY, V31, P845, DOI 10.1007/s10787-023-01147-7
   Duan XJ, 2020, EXP LUNG RES, V46, P321, DOI 10.1080/01902148.2020.1778816
   Duan YW, 2022, INT J MOL SCI, V23, DOI 10.3390/ijms23137191
   DUBOIS C, 1989, J IMMUNOL, V143, P964
   Dutta S, 2018, PLOS ONE, V13, DOI 10.1371/journal.pone.0196411
   Ebrahim N., CELLS-BASEL, V7
   El-Agroudy NN, 2016, BRIT J PHARMACOL, V173, P3248, DOI 10.1111/bph.13611
   Essam RM, 2019, LIFE SCI, V222, P245, DOI 10.1016/j.lfs.2019.03.014
   Fulda S, 2016, BIOL CHEM, V397, P657, DOI 10.1515/hsz-2016-0102
   Guo R, 2022, THERANOSTICS, V12, P5220, DOI 10.7150/thno.71400
   Harrell CR, 2019, CELLS-BASEL, V8, DOI 10.3390/cells8121605
   He Y, 2012, CELL SIGNAL, V24, P1923, DOI 10.1016/j.cellsig.2012.06.003
   Hu BL, 2016, SCI REP-UK, V6, DOI 10.1038/srep36436
   Hu YJ, 2021, ACTA BIOCH BIOPH SIN, V53, P430, DOI 10.1093/abbs/gmab012
   Hyun J, 2016, WORLD J GASTROENTERO, V22, P6652, DOI 10.3748/wjg.v22.i29.6652
   Hyun J, 2015, SCI REP-UK, V5, DOI 10.1038/srep14135
   ISHAK K, 1995, J HEPATOL, V22, P696, DOI 10.1016/0168-8278(95)80226-6
   Jiang XP, 2017, CELL BIOSCI, V7, DOI [10.3877/cma.j.issn.2095-2015.2017.01.001, 10.1186/s13578-017-0161-7]
   Jiang ZP, 2020, J ENDOCRINOL, V245, P129, DOI 10.1530/JOE-19-0414
   Jin N, 2010, RADIOLOGY, V254, P129, DOI 10.1148/radiol.09090410
   Kao YH, 2008, TRANSPL P, V40, P2704, DOI 10.1016/j.transproceed.2008.07.055
   Khalaf HM, 2022, ENVIRON SCI POLLUT R, V29, P40190, DOI 10.1007/s11356-022-18899-4
   Kim NH, 2016, BIOL PHARM BULL, V39, P1022, DOI 10.1248/bpb.b15-01047
   Kwiecinski M, 2012, LAB INVEST, V92, P978, DOI 10.1038/labinvest.2012.70
   Lakner AM, 2012, HEPATOLOGY, V56, P300, DOI 10.1002/hep.25613
   Li L, 2020, MOL MED REP, V21, P1861, DOI 10.3892/mmr.2020.10997
   Li LC, 2015, J PHARMACOL EXP THER, V354, P302, DOI 10.1124/jpet.114.222372
   Li LC, 2014, J CELL MOL MED, V18, P2331, DOI 10.1111/jcmm.12419
   Lin Y, 2022, J NANOBIOTECHNOL, V20, DOI 10.1186/s12951-022-01636-x
   Liu WH, 2015, J CANCER RES CLIN, V141, P1767, DOI 10.1007/s00432-015-1943-0
   Liu YL, 2021, AM J TRANSL RES, V13, P12662
   Livak KJ, 2001, METHODS, V25, P402, DOI 10.1006/meth.2001.1262
   LOWRY OH, 1951, J BIOL CHEM, V193, P265
   Lv XX, 2013, PLOS ONE, V8, DOI 10.1371/journal.pone.0068631
   Mansour SM, 2021, INFLAMMOPHARMACOLOGY, V29, P167, DOI 10.1007/s10787-020-00748-w
   Min HJ, 2017, MUCOSAL IMMUNOL, V10, P685, DOI 10.1038/mi.2016.82
   Moghadasi S., J TRANSL MED
   Mohamed MZ, 2022, THERAPEUTIC EFFECT R, V100, P176, DOI [10.1139/CJPP-2021-0330, DOI 10.1139/CJPP-2021-0330]
   Mohamed SS, 2015, BIOCHEM PHARMACOL, V98, P403, DOI 10.1016/j.bcp.2015.10.004
   Mohammed S, 2021, AGING CELL, V20, DOI 10.1111/acel.13512
   Motavaf M, 2016, CELL MOL BIOL, V62, P74, DOI 10.14715/cmb/2016.62.7.13
   Mulay SR, 2016, NAT COMMUN, V7, DOI 10.1038/ncomms10274
   Pang Q, 2021, TOXICOL LETT, V340, P123, DOI 10.1016/j.toxlet.2021.01.010
   Pratap A, 2012, J DRUG TARGET, V20, P770, DOI 10.3109/1061186X.2012.719900
   Rickard JA, 2014, CELL, V157, P1175, DOI 10.1016/j.cell.2014.04.019
   Roeb E, 2018, MATRIX BIOL, V68-69, P463, DOI 10.1016/j.matbio.2017.12.012
   Rong XL, 2019, STEM CELL RES THER, V10, DOI 10.1186/s13287-019-1204-2
   RUIS NM, 1991, LIPIDS, V26, P1060, DOI 10.1007/BF02536502
   Sánchez-Valle V, 2012, CURR MED CHEM, V19, P4850, DOI 10.2174/092986712803341520
   Schenk B, 2015, ONCOGENE, V34, P5796, DOI 10.1038/onc.2015.35
   Shakespear N, 2020, NEUROCHEM RES, V45, P1020, DOI 10.1007/s11064-020-02977-5
   Shen K, 2021, FREE RADICAL BIO MED, V165, P54, DOI 10.1016/j.freeradbiomed.2021.01.023
   Shi ZW, 2018, FRONT PHARMACOL, V9, DOI 10.3389/fphar.2018.00721
   Taipale J, 2001, NATURE, V411, P349, DOI 10.1038/35077219
   Takemoto K., FEBS
   Tu CT, 2012, FOOD CHEM TOXICOL, V50, P3343, DOI 10.1016/j.fct.2012.05.050
   Venugopal SK, 2010, AM J PHYSIOL-GASTR L, V298, pG101, DOI 10.1152/ajpgi.00220.2009
   Wang T, 2020, BIOMATERIALS, V257, DOI 10.1016/j.biomaterials.2020.120264
   Weber SN, 2016, PLOS ONE, V11, DOI 10.1371/journal.pone.0158819
   Wu H, 2016, DIABETOLOGIA, V59, P1558, DOI 10.1007/s00125-016-3958-8
   Xu AL, 2021, BIOENGINEERED, V12, P4736, DOI 10.1080/21655979.2021.1950441
   Xu R, 2020, INT J NANOMED, V15, P9011, DOI 10.2147/IJN.S271519
   Yan YM, 2017, MOL THER, V25, P465, DOI 10.1016/j.ymthe.2016.11.019
   Yang JJ, 2014, CELL SIGNAL, V26, P2381, DOI 10.1016/j.cellsig.2014.07.016
   Yao QY, 2012, BMC COMPLEM ALTERN M, V12, DOI 10.1186/1472-6882-12-156
   Younis NS, 2021, SCI REP-UK, V11, DOI 10.1038/s41598-021-91666-6
   Yu FJ, 2015, MOL MED REP, V12, P8121, DOI 10.3892/mmr.2015.4452
   Zhang C, 2019, EXP THER MED, V17, P17, DOI 10.3892/etm.2018.6932
   Zhang FS, 2022, CANCER LETT, V526, P29, DOI 10.1016/j.canlet.2021.11.015
   Zhang WJ, 2022, OXID MED CELL LONGEV, V2022, DOI 10.1155/2022/3553617
   Zhang Z., J. Nanobiotechnol
   Zhong HR, 2022, PATHOGENS, V11, DOI 10.3390/pathogens11030289
NR 87
TC 20
Z9 21
U1 2
U2 8
PU PERGAMON-ELSEVIER SCIENCE LTD
PI OXFORD
PA THE BOULEVARD, LANGFORD LANE, KIDLINGTON, OXFORD OX5 1GB, ENGLAND
SN 0024-3205
EI 1879-0631
J9 LIFE SCI
JI Life Sci.
PD JUL 1
PY 2023
VL 324
AR 121710
DI 10.1016/j.lfs.2023.121710
EA MAY 2023
PG 12
WC Medicine, Research & Experimental; Pharmacology & Pharmacy
WE Science Citation Index Expanded (SCI-EXPANDED)
SC Research & Experimental Medicine; Pharmacology & Pharmacy
GA I8HY5
UT WOS:001005153000001
PM 37084952
DA 2026-02-11
ER

PT J
AU Caccioppo, A
   Franchin, L
   Grosso, A
   Angelini, F
   D'Ascenzo, F
   Brizzi, MF
AF Caccioppo, Andrea
   Franchin, Luca
   Grosso, Alberto
   Angelini, Filippo
   D'Ascenzo, Fabrizio
   Brizzi, Maria Felice
TI Ischemia Reperfusion Injury: Mechanisms of Damage/Protection and Novel
   Strategies for Cardiac Recovery/Regeneration
SO INTERNATIONAL JOURNAL OF MOLECULAR SCIENCES
LA English
DT Review
DE cardiac ischemic disease; cardiac regeneration; stem cells; exosomes;
   therapeutic approaches
ID ACUTE MYOCARDIAL-INFARCTION; ST-SEGMENT ELEVATION; CELL-DERIVED
   EXOSOMES; PERCUTANEOUS CORONARY INTERVENTION; PERMEABILITY TRANSITION
   PORE; INTRAAORTIC BALLOON COUNTERPULSATION; BASE-LINE CHARACTERISTICS;
   CD4(+) T-LYMPHOCYTES; NO-REFLOW PHENOMENON; LONG-TERM BENEFIT
AB Ischemic diseases in an aging population pose a heavy social encumbrance. Moreover, current therapeutic approaches, which aimed to prevent or minimize ischemia-induced damage, are associated with relevant costs for healthcare systems. Early reperfusion by primary percutaneous coronary intervention (PPCI) has undoubtedly improved patient's outcomes; however, the prevention of long-term complications is still an unmet need. To face these hurdles and improve patient's outcomes, novel pharmacological and interventional approaches, alone or in combination, reducing myocardium oxygen consumption or supplying blood flow via collateral vessels have been proposed. A number of clinical trials are ongoing to validate their efficacy on patient's outcomes. Alternative options, including stem cell-based therapies, have been evaluated to improve cardiac regeneration and prevent scar formation. However, due to the lack of long-term engraftment, more recently, great attention has been devoted to their paracrine mediators, including exosomes (Exo) and microvesicles (MV). Indeed, Exo and MV are both currently considered to be one of the most promising therapeutic strategies in regenerative medicine. As a matter of fact, MV and Exo that are released from stem cells of different origin have been evaluated for their healing properties in ischemia reperfusion (I/R) settings. Therefore, this review will first summarize mechanisms of cardiac damage and protection after I/R damage to track the paths through which more appropriate interventional and/or molecular-based targeted therapies should be addressed. Moreover, it will provide insights on novel non-invasive/invasive interventional strategies and on Exo-based therapies as a challenge for improving patient's long-term complications. Finally, approaches for improving Exo healing properties, and topics still unsolved to move towards Exo clinical application will be discussed.
C1 [Caccioppo, Andrea; Grosso, Alberto; Brizzi, Maria Felice] Univ Turin, Dept Med Sci, I-10124 Turin, Italy.
   [Franchin, Luca; Angelini, Filippo; D'Ascenzo, Fabrizio] Univ Turin, Dept Med Sci, Div Cardiol, I-10124 Turin, Italy.
C3 University of Turin; University of Turin
RP Brizzi, MF (corresponding author), Univ Turin, Dept Med Sci, I-10124 Turin, Italy.; D'Ascenzo, F (corresponding author), Univ Turin, Dept Med Sci, Div Cardiol, I-10124 Turin, Italy.
EM andrea.caccioppo@gmail.com; luca.franchin@gmail.com;
   alberto.grosso@edu.unito.it; filippoangelini90@gmail.com;
   fabrizio.dascenzo@gmail.com; mariafelice.brizzi@unito.it
RI Brizzi, Maria/J-7882-2016; D'Ascenzo, Fabrizio/D-2447-2012; Franchin,
   Luca/ACM-9442-2022
OI Franchin, Luca/0000-0001-6221-482X; Angelini,
   Filippo/0000-0003-4711-0891
FU MFB MIUR
FX MFB MIUR ex60%.
CR Abbate A, 2013, AM J CARDIOL, V111, P1394, DOI 10.1016/j.amjcard.2013.01.287
   Abbate A, 2010, AM J CARDIOL, V105, P1371, DOI 10.1016/j.amjcard.2009.12.059
   Akers JC, 2013, J NEURO-ONCOL, V113, P1, DOI 10.1007/s11060-013-1084-8
   Alavian KN, 2014, P NATL ACAD SCI USA, V111, P10580, DOI 10.1073/pnas.1401591111
   Anderson JD, 2016, STEM CELLS, V34, P601, DOI 10.1002/stem.2298
   Andriolo G, 2018, FRONT PHYSIOL, V9, DOI 10.3389/fphys.2018.01169
   [Anonymous], 1988, LANCET, V2, P349
   Anversa P, 1998, CIRC RES, V83, P1, DOI 10.1161/01.RES.83.1.1
   Arslan F, 2013, STEM CELL RES, V10, P301, DOI 10.1016/j.scr.2013.01.002
   Atar D, 2015, EUR HEART J, V36, P112, DOI 10.1093/eurheartj/ehu331
   Barani B, 2017, ADV EXP MED BIOL, V998, P285, DOI 10.1007/978-981-10-4397-0_19
   Barile L, 2007, PROG CARDIOVASC DIS, V50, P31, DOI 10.1016/j.pcad.2007.03.005
   Barile L, 2018, CARDIOVASC RES, V114, P992, DOI 10.1093/cvr/cvy055
   Barile L, 2014, CARDIOVASC RES, V103, P530, DOI 10.1093/cvr/cvu167
   Barry OP, 1997, J CLIN INVEST, V99, P2118, DOI 10.1172/JCI119385
   Bekkers SCAM, 2010, J AM COLL CARDIOL, V55, P1649, DOI 10.1016/j.jacc.2009.12.037
   Beltrami AP, 2003, CELL, V114, P763, DOI 10.1016/S0092-8674(03)00687-1
   Bielmann C, 2015, BASIC RES CARDIOL, V110, DOI 10.1007/s00395-014-0455-4
   Blin G, 2010, J CLIN INVEST, V120, P1125, DOI 10.1172/JCI40120
   Boengler K, 2010, BASIC RES CARDIOL, V105, P771, DOI 10.1007/s00395-010-0124-1
   Boersma E, 2006, EUR HEART J, V27, P779, DOI 10.1093/eurheartj/ehi810
   Boersma E, 1996, LANCET, V348, P771, DOI 10.1016/S0140-6736(96)02514-7
   Botker HE, 2010, LANCET, V375, P727, DOI 10.1016/S0140-6736(09)62001-8
   Boulanger CM, 2017, NAT REV CARDIOL, V14, P259, DOI 10.1038/nrcardio.2017.7
   Brill A, 2005, CARDIOVASC RES, V67, P30, DOI 10.1016/j.cardiores.2005.04.007
   Brulhart-Meynet MC, 2015, PLOS ONE, V10, DOI 10.1371/journal.pone.0119664
   Cambier L, 2017, EMBO MOL MED, V9, P337, DOI 10.15252/emmm.201606924
   Cavallari C, 2017, SCI REP-UK, V7, DOI 10.1038/s41598-017-08250-0
   CHAZOV EI, 1976, TERAPEVT ARKH, V48, P8
   Chen GH, 2017, AM J PHYSIOL-HEART C, V313, pH508, DOI 10.1152/ajpheart.00213.2017
   Chen LJ, 2013, BIOCHEM BIOPH RES CO, V431, P566, DOI 10.1016/j.bbrc.2013.01.015
   Chen TT, 2011, J CHIN ECON BUS STUD, V9, P1, DOI 10.1080/14765284.2011.542882
   Chen YQ, 2017, STEM CELL RES THER, V8, DOI 10.1186/s13287-017-0722-z
   Chen ZM, 2005, LANCET, V366, P1607, DOI 10.1016/s0140-6736(05)67660-x
   Cheng YH, 2009, J MOL CELL CARDIOL, V47, P5, DOI 10.1016/j.yjmcc.2009.01.008
   Chimenti I, 2010, CIRC RES, V106, P971, DOI 10.1161/CIRCRESAHA.109.210682
   Chin C.T., 2006, AM HEART J, V152, P16
   Chironi GN, 2009, CELL TISSUE RES, V335, P143, DOI 10.1007/s00441-008-0710-9
   Ciullo A, 2019, INT J MOL SCI, V20, DOI 10.3390/ijms20030468
   Contreras-Naranjo JC, 2017, LAB CHIP, V17, P3558, DOI 10.1039/c7lc00592j
   Costa ADT, 2005, CIRC RES, V97, P329, DOI 10.1161/01.RES.0000178451.08719.5b
   Cui XJ, 2017, J CARDIOVASC PHARM, V70, P225, DOI 10.1097/FJC.0000000000000507
   Cung TT, 2015, NEW ENGL J MED, V373, P1021, DOI 10.1056/NEJMoa1505489
   Das A, 2009, AM J PHYSIOL-HEART C, V296, pH1236, DOI 10.1152/ajpheart.00100.2009
   Davidson SM, 2019, J AM COLL CARDIOL, V73, P89, DOI 10.1016/j.jacc.2018.09.086
   Davidson SM, 2018, MOL ASPECTS MED, V60, P104, DOI 10.1016/j.mam.2017.11.004
   De Maria GL, 2018, EUROINTERVENTION, V14, P352, DOI 10.4244/EIJ-D-18-00378
   Denzer K, 2000, J CELL SCI, V113, P3365
   Deregibus MC, 2007, BLOOD, V110, P2440, DOI 10.1182/blood-2007-03-078709
   Desmet W, 2011, EUR HEART J, V32, P867, DOI 10.1093/eurheartj/ehq492
   DEWOOD MA, 1980, NEW ENGL J MED, V303, P897, DOI 10.1056/NEJM198010163031601
   Dragovic RA, 2011, NANOMED-NANOTECHNOL, V7, P780, DOI 10.1016/j.nano.2011.04.003
   E LS, 2019, EXP THER MED, V17, P2152, DOI 10.3892/etm.2019.7161
   Eitel I, 2014, J AM COLL CARDIOL, V64, P1217, DOI 10.1016/j.jacc.2014.06.1194
   Engstrom T, 2017, JAMA CARDIOL, V2, P490, DOI 10.1001/jamacardio.2017.0022
   Esposito ML, 2018, J AM COLL CARDIOL, V72, P501, DOI 10.1016/j.jacc.2018.05.034
   Feng YL, 2014, PLOS ONE, V9, DOI 10.1371/journal.pone.0088685
   Fliss H, 1996, CIRC RES, V79, P949, DOI 10.1161/01.RES.79.5.949
   Folino A, 2018, ACTA PHYSIOL, V222, DOI 10.1111/apha.12924
   Frankenreiter S, 2017, CIRCULATION, V136, P2337, DOI 10.1161/CIRCULATIONAHA.117.028723
   Fu SY, 2016, CURR STEM CELL RES T, V11, P390, DOI 10.2174/1574888X1105160509234231
   Gallet R, 2017, EUR HEART J, V38, P201, DOI 10.1093/eurheartj/ehw240
   Garcia-Dorado D, 2014, INT J CARDIOL, V177, P935, DOI 10.1016/j.ijcard.2014.09.203
   Garcia-Prieto J, 2014, CARDIOVASC RES, V103, DOI 10.1093/cvr/cvu084.2
   Garratt KN, 1998, AM HEART J, V136, P196, DOI 10.1053/hj.1998.v136.89910
   Gartz M, 2018, J AM HEART ASSOC, V7, DOI 10.1161/JAHA.117.007954
   Gautier J, 2013, J CONTROL RELEASE, V169, P48, DOI 10.1016/j.jconrel.2013.03.018
   Ghaderi S, 2017, APOPTOSIS, V22, P887, DOI 10.1007/s10495-017-1376-0
   Giorgio V, 2009, J BIOL CHEM, V284, P33982, DOI 10.1074/jbc.M109.020115
   Giricz Z, 2014, J MOL CELL CARDIOL, V68, P75, DOI 10.1016/j.yjmcc.2014.01.004
   Glembotski CC, 2017, CIRC RES, V120, P772, DOI 10.1161/CIRCRESAHA.116.310298
   Gnecchi M, 2006, FASEB J, V20, P661, DOI 10.1096/fj.05-5211com
   Gough DJ, 2013, PLOS ONE, V8, DOI 10.1371/journal.pone.0083395
   Grange C, 2019, SCI REP-UK, V9, DOI 10.1038/s41598-019-41100-9
   Gri ffiths E.J., 2015, BIOCHEM J, V307, P93
   Ha D, 2016, ACTA PHARM SIN B, V6, P287, DOI 10.1016/j.apsb.2016.02.001
   Hadebe N, 2018, BASIC RES CARDIOL, V113, DOI 10.1007/s00395-018-0670-5
   Hahn JY, 2013, CIRCULATION, V128, P1889, DOI 10.1161/CIRCULATIONAHA.113.001690
   Halestrap AP, 2004, CARDIOVASC RES, V61, P372, DOI 10.1016/S0008-6363(03)00533-9
   Han CS, 2019, BIOMATER SCI-UK, V7, P2920, DOI 10.1039/c9bm00101h
   Han ZH, 2014, PLOS ONE, V9, DOI 10.1371/journal.pone.0086838
   Hanson PI, 2012, ANNU REV CELL DEV BI, V28, P337, DOI 10.1146/annurev-cellbio-092910-154152
   Harouki Najah, 2017, JACC Basic Transl Sci, V2, P418, DOI [10.1016/j.jacbts.2017.06.005, 10.1016/j.jacbts.2017.06.005]
   HARTZLER GO, 1983, AM HEART J, V106, P965, DOI 10.1016/0002-8703(83)90639-7
   Hausenloy D.J., 2019, LANCET
   Heusch G, 2012, CIRC RES, V110, P111, DOI 10.1161/CIRCRESAHA.111.259556
   Hobor F, 2018, NAT COMMUN, V9, DOI 10.1038/s41467-018-03182-3
   Hofmann U, 2012, CIRCULATION, V125, P1652, DOI 10.1161/CIRCULATIONAHA.111.044164
   Huang P., 2019, CARDIOVASC RES
   Ibanez Borja, 2018, Eur Heart J, V39, P119, DOI 10.1093/eurheartj/ehx393
   Ibanez B, 2012, AM HEART J, V164, P473, DOI 10.1016/j.ahj.2012.07.020
   Ibrahim AGE, 2014, STEM CELL REP, V2, P606, DOI 10.1016/j.stemcr.2014.04.006
   Imai T, 2015, J EXTRACELL VESICLES, V4, DOI 10.3402/jev.v4.26238
   James S, 2009, AM HEART J, V157, P599, DOI 10.1016/j.ahj.2009.01.003
   Jazbutyte V, 2010, CURR DRUG TARGETS, V11, P926, DOI 10.2174/138945010791591403
   Jeanneteau J., 2012, AM J PHYSL HEAR CIRC, V303
   Jiang XF, 2018, CURR PHARM DESIGN, V24, P5334, DOI 10.2174/1381612825666190119130441
   JOHNSTONE RM, 1987, J BIOL CHEM, V262, P9412
   Jovanovic A, 2018, EUR J PHARMACOL, V833, P314, DOI 10.1016/j.ejphar.2018.06.029
   Jung C, 2012, ATHEROSCLEROSIS, V221, P226, DOI 10.1016/j.atherosclerosis.2011.12.025
   Kang K, 2015, STEM CELLS INT, V2015, DOI 10.1155/2015/659890
   Kapur NK, 2019, CIRCULATION, V139, P337, DOI 10.1161/CIRCULATIONAHA.118.038269
   Keerthikumar S, 2016, J MOL BIOL, V428, P688, DOI 10.1016/j.jmb.2015.09.019
   Keyes KT, 2010, AM J PHYSIOL-HEART C, V298, pH1198, DOI 10.1152/ajpheart.00915.2009
   Khan M, 2015, CIRC RES, V117, P52, DOI 10.1161/CIRCRESAHA.117.305990
   Kim DK, 2013, J EXTRACELL VESICLES, V2, DOI 10.3402/jev.v2i0.20384
   Kim EK, 2015, INT J CARDIOVAS IMAG, V31, P629, DOI 10.1007/s10554-015-0589-y
   Kim H, 2018, BIOCHEM BIOPH RES CO, V499, P803, DOI 10.1016/j.bbrc.2018.03.227
   Kishore R, 2017, EUR HEART J, V38, P212, DOI 10.1093/eurheartj/ehw324
   Kleinbongard P, 2013, AM J PHYSIOL-HEART C, V305, pH1222, DOI 10.1152/ajpheart.00358.2013
   Kleinbongard P, 2011, CIRC RES, V108, P344, DOI 10.1161/CIRCRESAHA.110.235713
   KLONER RA, 1974, J CLIN INVEST, V54, P1496, DOI 10.1172/JCI107898
   Kloner RA, 2006, EUR HEART J, V27, P2400, DOI 10.1093/eurheartj/ehl094
   Kojima H, 2017, CELL MOL LIFE SCI, V74, P2203, DOI 10.1007/s00018-017-2466-4
   Lai RC, 2010, STEM CELL RES, V4, P214, DOI 10.1016/j.scr.2009.12.003
   Lamont KT, 2011, J PINEAL RES, V50, P374, DOI 10.1111/j.1600-079X.2010.00853.x
   Lawson C, 2016, J ENDOCRINOL, V228, pR57, DOI 10.1530/JOE-15-0201
   Lecour S, 2005, CIRCULATION, V112, P3911, DOI 10.1161/CIRCULATIONAHA.105.581058
   LeDoux JF, 2008, CATHETER CARDIO INTE, V72, P513, DOI 10.1002/ccd.21698
   Leroyer AS, 2007, J AM COLL CARDIOL, V49, P772, DOI 10.1016/j.jacc.2006.10.053
   Li H, 2018, THERANOSTICS, V8, P2079, DOI 10.7150/thno.21895
   Li J, 2014, BASIC RES CARDIOL, V109, DOI 10.1007/s00395-014-0423-z
   Li N, 2019, J CARDIOVASC TRANSL, V12, P18, DOI 10.1007/s12265-018-9831-z
   Liang LG, 2017, SCI REP-UK, V7, DOI 10.1038/srep46224
   LIBBY WF, 1964, SCIENCE, V146, P1171
   Liu HB, 2016, J MOL CELL CARDIOL, V91, P123, DOI 10.1016/j.yjmcc.2015.12.028
   Liu JW, 2018, MOL THER-NUCL ACIDS, V11, P103, DOI 10.1016/j.omtn.2018.01.010
   Liu LT, 2011, PLOS ONE, V6, DOI 10.1371/journal.pone.0026285
   Liu L, 2017, CELL PHYSIOL BIOCHEM, V43, P52, DOI 10.1159/000480317
   Liu M, 2018, APOPTOSIS, V23, P436, DOI 10.1007/s10495-018-1469-4
   Liu Miao, 2015, Zhongguo Ying Yong Sheng Li Xue Za Zhi, V31, P524
   Loyer X, 2018, CIRC RES, V123, P100, DOI 10.1161/CIRCRESAHA.117.311326
   Luo QC, 2017, CELL PHYSIOL BIOCHEM, V44, P2105, DOI 10.1159/000485949
   Ma F, 2015, INT J CLIN EXP PATHO, V8, P10832
   Ma T, 2018, 2018 3RD IEEE INTERNATIONAL CONFERENCE ON INTEGRATED CIRCUITS AND MICROSYSTEMS (ICICM), P201, DOI 10.1109/ICAM.2018.8596537
   Ma XC, 2012, AUTOPHAGY, V8, P1394, DOI 10.4161/auto.21036
   Mackie AR, 2012, CIRC RES, V111, P312, DOI 10.1161/CIRCRESAHA.112.266015
   Maiuri MC, 2007, NAT REV MOL CELL BIO, V8, P741, DOI 10.1038/nrm2239
   Manciet L.H., 2017, AM J PHYSIOL-HEART C, V266, pH1541
   Manole CG, 2011, J CELL MOL MED, V15, P2284, DOI 10.1111/j.1582-4934.2011.01449.x
   Marini M, 2017, ADV EXP MED BIOL, V998, P237, DOI 10.1007/978-981-10-4397-0_16
   MAROKO PR, 1972, J CLIN INVEST, V51, P2710, DOI 10.1172/JCI107090
   Marzilli M, 2000, CIRCULATION, V101, P2154, DOI 10.1161/01.CIR.101.18.2154
   Massey HT, 2019, ANN CARDIOTHORAC SUR, V8, P32, DOI 10.21037/acs.2018.11.05
   Matsui Y, 2007, CIRC RES, V100, P914, DOI 10.1161/01.RES.0000261924.76669.36
   Mayr M, 2009, CIRC-CARDIOVASC GENE, V2, P379, DOI 10.1161/CIRCGENETICS.108.842849
   Methner C, 2013, PLOS ONE, V8, DOI 10.1371/journal.pone.0083910
   Methner C, 2013, BASIC RES CARDIOL, V108, DOI 10.1007/s00395-013-0337-1
   Michler RE, 2018, J CARDIAC SURG, V33, P520, DOI 10.1111/jocs.13789
   Mizushima N, 2007, GENE DEV, V21, P2861, DOI 10.1101/gad.1599207
   Mocanu MM, 2007, BRIT J PHARMACOL, V150, P833, DOI 10.1038/sj.bjp.0707155
   Mocanu MM, 2006, CARDIOVASC DRUG THER, V20, P319, DOI 10.1007/s10557-006-8876-4
   Mohl W, 2008, NAT CLIN PRACT CARD, V5, P528, DOI 10.1038/ncpcardio1298
   Mooberry MJ, 2016, CYTOM PART A, V89A, P111, DOI 10.1002/cyto.a.22647
   Morton AC, 2015, EUR HEART J, V36, P377, DOI 10.1093/eurheartj/ehu272
   Mukhopadhyay S, 2014, APOPTOSIS, V19, P555, DOI 10.1007/s10495-014-0967-2
   Murphy E, 2011, BBA-MOL CELL RES, V1813, P1302, DOI 10.1016/j.bbamcr.2010.09.003
   MURRY CE, 1986, CIRCULATION, V74, P1124, DOI 10.1161/01.CIR.74.5.1124
   Nagoshi T, 2005, J CLIN INVEST, V115, P2128, DOI 10.1172/JCI23073
   Nan JL, 2017, CIRC RES, V121, P392, DOI 10.1161/CIRCRESAHA.117.311143
   Nesto R W, 1987, Am J Cardiol, V59, p23C
   Niccoli G, 2009, J AM COLL CARDIOL, V54, P281, DOI 10.1016/j.jacc.2009.03.054
   Nomura S, 2001, ATHEROSCLEROSIS, V158, P277, DOI 10.1016/S0021-9150(01)00433-6
   Nomura S, 2016, J ATHEROSCLER THROMB, V23, P1, DOI 10.5551/jat.32326
   O'Sullivan KE, 2016, BASIC RES CARDIOL, V111, DOI 10.1007/s00395-016-0543-8
   Pachler K, 2017, CYTOTHERAPY, V19, P458, DOI 10.1016/j.jcyt.2017.01.001
   PAN BT, 1985, J CELL BIOL, V101, P942, DOI 10.1083/jcb.101.3.942
   PAN BT, 1983, CELL, V33, P967, DOI 10.1016/0092-8674(83)90040-5
   Pan JJ, 2019, J CELL BIOCHEM, V120, P4433, DOI 10.1002/jcb.27731
   Patel MR, 2011, JAMA-J AM MED ASSOC, V306, P1329, DOI 10.1001/jama.2011.1280
   PETRONILLI V, 1993, J BIOL CHEM, V268, P1011
   Pham T.P., 2019, CARDIOVASC RES
   Pierrakos CN, 2011, ARTIF ORGANS, V35, P867, DOI 10.1111/j.1525-1594.2011.01241.x
   Piot C, 2008, NEW ENGL J MED, V359, P473, DOI 10.1056/NEJMoa071142
   Pittenger MF, 2004, CIRC RES, V95, P9, DOI 10.1161/01.RES.0000135902.99383.6f
   Pizarro G, 2014, J AM COLL CARDIOL, V63, P2356, DOI 10.1016/j.jacc.2014.03.014
   Pomatto MAC, 2019, MOL THER-METH CLIN D, V13, P133, DOI 10.1016/j.omtm.2019.01.001
   Ponikowski, 2016, REV ESP CARDIOL, V69, P1167
   Azevedo LCP, 2007, CRIT CARE, V11, DOI 10.1186/cc6176
   Porrello ER, 2014, STEM CELL RES, V13, P556, DOI 10.1016/j.scr.2014.06.003
   Prathipati P, 2017, STEM CELL REV REP, V13, P79, DOI 10.1007/s12015-016-9696-y
   Przyklenk K, 2011, ANTIOXID REDOX SIGN, V14, P781, DOI 10.1089/ars.2010.3343
   Qiao SG, 2015, ANESTHESIOLOGY, V123, P786, DOI 10.1097/ALN.0000000000000807
   Ratajczak MZ, 2016, CLIN TRANSL MED, V5, DOI 10.1186/s40169-016-0087-4
   Rathore SS, 2009, BMJ-BRIT MED J, V338, DOI 10.1136/bmj.b1807
   Ridker PM, 2017, NEW ENGL J MED, V377, P1119, DOI 10.1056/NEJMoa1707914
   Rignault-Clerc S, 2017, SCI REP-UK, V7, DOI 10.1038/srep41936
   Roffi M, 2016, EUR HEART J, V37, P267, DOI 10.1093/eurheartj/ehv320
   Rosenblatt-Velin N, 2016, STEM CELLS INT, V2016, DOI 10.1155/2016/5961342
   Ross AM, 2005, J AM COLL CARDIOL, V45, P1775, DOI 10.1016/j.jacc.2005.02.061
   Rossello X, 2018, BASIC RES CARDIOL, V113, DOI 10.1007/s00395-017-0662-x
   Salloum FN, 2007, J MOL CELL CARDIOL, V42, P453, DOI 10.1016/j.yjmcc.2006.10.015
   Salloum FN, 2012, AM J PHYSIOL-HEART C, V302, pH1347, DOI 10.1152/ajpheart.00544.2011
   Santangelo L, 2016, CELL REP, V17, P799, DOI 10.1016/j.celrep.2016.09.031
   Sayed D, 2010, J BIOL CHEM, V285, P20281, DOI 10.1074/jbc.M110.109207
   Schulman D, 2002, AM J PHYSIOL-HEART C, V283, pH1481, DOI 10.1152/ajpheart.01089.2001
   Sciarretta S, 2018, CIRC RES, V122, P489, DOI 10.1161/CIRCRESAHA.117.311147
   Shah R, 2018, NEW ENGL J MED, V379, P958, DOI 10.1056/NEJMra1704286
   Shao L., 2019, CELL MOL LIFE SCI, V1, P3
   Sharkovska Y, 2010, J HYPERTENS, V28, P1666, DOI 10.1097/HJH.0b013e32833b558c
   Sherman LS, 2017, CYTOTHERAPY, V19, P19, DOI 10.1016/j.jcyt.2016.09.007
   Siddiqi N, 2014, EUR HEART J, V35, P1255, DOI 10.1093/eurheartj/ehu096
   Silva AKA, 2015, NANOMED-NANOTECHNOL, V11, P645, DOI 10.1016/j.nano.2014.11.009
   Simpkin JC, 2007, BASIC RES CARDIOL, V102, P518, DOI 10.1007/s00395-007-0671-2
   SIMS PJ, 1989, J BIOL CHEM, V264, P17049
   Sluijter JPG, 2018, CARDIOVASC RES, V114, P19, DOI 10.1093/cvr/cvx211
   Somers SJ, 2012, CARDIOVASC DRUG THER, V26, P227, DOI 10.1007/s10557-012-6376-2
   Song JP, 2014, SCI REP-UK, V4, DOI 10.1038/srep07583
   Spannbauer A, 2019, INT J MOL SCI, V20, DOI 10.3390/ijms20092140
   Staat P, 2005, CIRCULATION, V112, P2143, DOI 10.1161/CIRCULATIONAHA.105.558122
   Szatanek R, 2017, INT J MOL SCI, V18, DOI 10.3390/ijms18061153
   Takahashi K, 2014, FEBS OPEN BIO, V4, P458, DOI 10.1016/j.fob.2014.04.007
   Takahashi K, 2014, J CELL SCI, V127, P1585, DOI 10.1242/jcs.141069
   Takahashi Y, 2013, J BIOTECHNOL, V165, P77, DOI 10.1016/j.jbiotec.2013.03.013
   Tang YL, 2009, CIRC RES, V104, P1209, DOI 10.1161/CIRCRESAHA.109.197723
   Tao LC, 2016, CURR STEM CELL RES T, V11, P404, DOI 10.2174/1574888X10666150113113420
   Terashvili M, 2019, J CARDIOTHOR VASC AN, V33, P209, DOI 10.1053/j.jvca.2018.04.048
   Théry C, 2018, J EXTRACELL VESICLES, V7, DOI 10.1080/20013078.2018.1535750
   Thibault H, 2008, CIRCULATION, V117, P1037, DOI 10.1161/CIRCULATIONAHA.107.729780
   van Balkom BWM, 2013, BLOOD, V121, P3997, DOI 10.1182/blood-2013-02-478925
   van Nunen LX, 2015, EUROINTERVENTION, V11, P286, DOI 10.4244/EIJY14M09_10
   Vandergriff A, 2018, THERANOSTICS, V8, P1869, DOI 10.7150/thno.20524
   Vicencio JM, 2015, J AM COLL CARDIOL, V65, P1525, DOI 10.1016/j.jacc.2015.02.026
   Vrijsen KR, 2016, ADV HEALTHC MATER, V5, P2555, DOI 10.1002/adhm.201600308
   Wang DD, 2018, JACC-BASIC TRANSL SC, V3, P350, DOI 10.1016/j.jacbts.2018.01.005
   Wang J, 2016, ADV EXP MED BIOL, V913, P1, DOI 10.1007/978-981-10-1061-3_1
   Wang K, 2017, STEM CELL TRANSL MED, V6, P209, DOI 10.5966/sctm.2015-0386
   Wang XH, 2014, J MOL CELL CARDIOL, V74, P139, DOI 10.1016/j.yjmcc.2014.05.001
   Wang XH, 2012, CARDIOVASC RES, V94, P379, DOI 10.1093/cvr/cvs096
   Wang XJ, 2018, J AM HEART ASSOC, V7, DOI 10.1161/JAHA.118.008701
   Wang Z, 2018, J CARDIOVASC TRANSL, V11, P357, DOI 10.1007/s12265-018-9807-z
   Watson AJ, 2013, J HEART LUNG TRANSPL, V32, P633, DOI 10.1016/j.healun.2013.03.014
   Weigel G, 2007, J THORAC CARDIOV SUR, V133, P1581, DOI 10.1016/j.jtcvs.2006.12.044
   Wendt S, 2018, SCI REP-UK, V8, DOI 10.1038/s41598-018-33862-5
   Whitford W, 2019, FUTURE MED CHEM, V11, P1225, DOI 10.4155/fmc-2018-0417
   WOLF P, 1967, BRIT J HAEMATOL, V13, P269, DOI 10.1111/j.1365-2141.1967.tb08741.x
   Wu MX, 2017, P NATL ACAD SCI USA, V114, P10584, DOI 10.1073/pnas.1709210114
   Xiao CC, 2018, CIRC RES, V123, P564, DOI 10.1161/CIRCRESAHA.118.312758
   Xiao J, 2016, CELL DEATH DIS, V7, DOI 10.1038/cddis.2016.181
   Xu JY, 2017, FRONT PHYSIOL, V8, DOI 10.3389/fphys.2017.00494
   Xu MY, 2019, STEM CELL RES THER, V10, DOI 10.1186/s13287-019-1297-7
   Xue R, 2016, CLIN SCI, V130, P377, DOI 10.1042/CS20150496
   Yang Y, 2016, J MOL MED, V94, P711, DOI 10.1007/s00109-016-1387-2
   Ye Y., 2013, ROLE MICRORNA MODULA, P534
   Yellon DM, 2007, NEW ENGL J MED, V357, P1121, DOI 10.1056/NEJMra071667
   Youn SW, 2019, ANTIOXIDANTS-BASEL, V8, DOI 10.3390/antiox8010018
   Yu B, 2015, INT J CARDIOL, V182, P349, DOI 10.1016/j.ijcard.2014.12.043
   Yu B, 2013, PLOS ONE, V8, DOI 10.1371/journal.pone.0073304
   Yu LM, 2016, APOPTOSIS, V21, P809, DOI 10.1007/s10495-016-1246-1
   Yusuf S, 2000, EUR HEART J, V21, P2033
   Zhang HD, 2016, J CHEM-NY, V2016, DOI 10.1155/2016/5146573
   Zhang L, 2014, ARTERIOSCL THROM VAS, V34, P1114, DOI 10.1161/ATVBAHA.114.303809
   Zhang M, 2013, SCIENCE, V340, P559, DOI 10.1126/science.1234740
   Zhang Q, 2016, BMC CELL BIOL, V17, DOI 10.1186/s12860-016-0100-1
   Zhang XW, 2010, J MOL CELL CARDIOL, V49, P841, DOI 10.1016/j.yjmcc.2010.08.007
   Zhang ZW, 2016, J AM HEART ASSOC, V5, DOI 10.1161/JAHA.115.002856
   Zhao BY, 2014, J CELL MOL MED, V18, P780, DOI 10.1111/jcmm.12259
   Zhao LN, 2017, STEM CELL RES THER, V8, DOI 10.1186/s13287-017-0578-2
   Zhao YY, 2015, STEM CELLS INT, V2015, DOI 10.1155/2015/761643
   Zhao Z.-Q., 2015, AM J PHYSIOL-HEART C, V285, pH579
   Zilun W., 2019, LIFE SCI
NR 261
TC 65
Z9 71
U1 0
U2 15
PU MDPI
PI BASEL
PA MDPI AG, Grosspeteranlage 5, CH-4052 BASEL, SWITZERLAND
SN 1661-6596
EI 1422-0067
J9 INT J MOL SCI
JI Int. J. Mol. Sci.
PD OCT 2
PY 2019
VL 20
IS 20
AR 5024
DI 10.3390/ijms20205024
PG 36
WC Biochemistry & Molecular Biology; Chemistry, Multidisciplinary
WE Science Citation Index Expanded (SCI-EXPANDED)
SC Biochemistry & Molecular Biology; Chemistry
GA JQ3AZ
UT WOS:000498822800056
PM 31614414
OA Green Submitted, gold
DA 2026-02-11
ER

PT J
AU Cacciottola, L
   Vitale, F
   Donnez, J
   Dolmans, MM
AF Cacciottola, L.
   Vitale, F.
   Donnez, J.
   Dolmans, M. M.
TI Use of mesenchymal stem cells to enhance or restore fertility potential:
   a systematic review of available experimental strategies
SO HUMAN REPRODUCTION OPEN
LA English
DT Review
DE stem cell therapy; ovarian reserve; gonadotoxic damage; fertility
   restoration; ovarian rejuvenation; ovarian tissue transplantation
ID PREMATURE OVARIAN FAILURE; UMBILICAL-CORD BLOOD; BONE-MARROW;
   EXTRACELLULAR VESICLES; INTERNATIONAL-SOCIETY; STROMAL CELLS;
   TRANSPLANTATION; GRANULOSA; GROWTH; RATS
AB STUDY QUESTION To what extent does regenerative medicine with stem cell therapy help to address infertility issues for future clinical application?SUMMARY ANSWER Regenerative medicine using different stem cell sources is yielding promising results in terms of protecting the ovarian reserve from damage and senescence, and improving fertility potential in various preclinical settings.WHAT IS KNOWN ALREADY Regenerative medicine using stem cell therapy is emerging as a potential strategy to address a number of issues in the field of human reproduction. Indeed, different types of adult and fetal mesenchymal stem cells (MSCs) have been tested with promising results, owing to their ability to differentiate into different tissue lineages, move toward specific injured sites (homing), and generate a secretome with wound-healing, proangiogenic, and antioxidant capacities.STUDY DESIGN, SIZE, DURATION Guided by the checklist for preferred reporting items for systematic reviews and meta-analyses, we retrieved relevant studies from PubMed, Medline, and Embase databases until June 2023 using the following keywords: 'mesenchymal stem cells' AND 'ovarian follicles' OR 'ovarian tissue culture' OR 'ovarian follicle culture' OR 'cumulus oocyte complex'. Only peer-reviewed published articles written in English were included.PARTICIPANTS/MATERIALS, SETTING, METHODS The primary outcome for the experimental strategies was evaluation of the ovarian reserve, with a focus on follicle survival, number, and growth. Secondary outcomes involved analyses of other parameters associated with the follicle pool, such as hormones and growth factors, ovarian tissue viability markers including oxidative stress levels, oocyte growth and maturation rates, and of course pregnancy outcomes.MAIN RESULTS AND THE ROLE OF CHANCE Preclinical studies exploring MSCs from different animal origins and tissue sources in specific conditions were selected (n = 112), including: in vitro culture of granulosa cells, ovarian tissue and isolated ovarian follicles; ovarian tissue transplantation; and systemic or intraovarian injection after gonadotoxic or age-related follicle pool decline. Protecting the ovarian reserve from aging and gonadotoxic damage has been widely tested in vitro and in vivo using murine models and is now yielding initial data in the first ever case series of patients with premature ovarian insufficiency. Use of MSCs as feeder cells in ovarian tissue culture was found to improve follicle outcomes and oocyte competence, bringing us one step closer to future clinical application. MSCs also have proved effective at boosting revascularization in the transplantation site when grafting ovarian tissue in experimental animal models.LIMITATIONS, REASONS FOR CAUTION While preclinical results look promising in terms of protecting the ovarian reserve in different experimental models (especially those in vitro using various mammal experimental models and in vivo using murine models), there is still a lot of work to do before this approach can be considered safe and successfully implemented in a clinical setting.WIDER IMPLICATIONS OF THE FINDINGS All gathered data on the one hand show that regenerative medicine techniques are quickly gaining ground among innovative techniques being developed for future clinical application in the field of reproductive medicine. After proving MSC effectiveness in preclinical settings, there is still a lot of work to do before MSCs can be safely and effectively used in different clinical applications.
   STUDY FUNDING/COMPETING INTEREST(S) This study was supported by grants from the Fonds National de la Recherche Scientifique de Belgique (FNRS-PDR T.0077.14, FNRS-CDR J.0063.20, and grant 5/4/150/5 awarded to Marie-Madeleine Dolmans), Fonds Speciaux de Recherche, and the Fondation St Luc. None of the authors have any competing interest to disclose.REGISTRATION NUMBER N/A.
C1 [Cacciottola, L.; Vitale, F.; Dolmans, M. M.] Catholic Univ Louvain, Inst Rech Expt & Clin, Gynecol Res Unit, Ave Mounier 52, bte B1-52-02, B-1200 Brussels, Belgium.
   [Donnez, J.] Soc Res Infertil, Brussels, Belgium.
   [Donnez, J.] Catholic Univ Louvain, Brussels, Belgium.
   [Dolmans, M. M.] Clin Univ St Luc, Dept Gynecol, Brussels, Belgium.
C3 Universite Catholique Louvain; Universite Catholique Louvain; Universite
   Catholique Louvain; Cliniques Universitaires Saint-Luc
RP Dolmans, MM (corresponding author), Catholic Univ Louvain, Inst Rech Expt & Clin, Gynecol Res Unit, Ave Mounier 52, bte B1-52-02, B-1200 Brussels, Belgium.
EM marie-madeleine.dolmans@uclouvain.be
RI ; Marie-Madeleine, Dolmans/AAI-7167-2020
OI Cacciottola, Luciana/0000-0001-6738-289X; Marie-Madeleine,
   Dolmans/0000-0002-6331-3026; Vitale, Francisco/0000-0003-3792-0276
FU The authors thank Mira Hryniuk, BA, for reviewing the English language
   of the article.
FX The authors thank Mira Hryniuk, BA, for reviewing the English language
   of the article.
CR Abd-Allah SH, 2013, CYTOTHERAPY, V15, P64, DOI 10.1016/j.jcyt.2012.08.001
   Al-Zubaidi U, 2021, HUM REPROD, V36, P771, DOI 10.1093/humrep/deaa300
   Aljubran F, 2021, MOL CELL ENDOCRINOL, V525, DOI 10.1016/j.mce.2021.111190
   Neves CA, 2020, ZYGOTE, V28, P65, DOI 10.1017/S0967199419000686
   Bacakova L, 2018, BIOTECHNOL ADV, V36, P1111, DOI 10.1016/j.biotechadv.2018.03.011
   Badawy A, 2017, INT J WOMENS HEALTH, V9, DOI 10.2147/IJWH.S134074
   Baer PC, 2012, STEM CELLS INT, V2012, DOI 10.1155/2012/812693
   Bao RQ, 2018, GYNECOL ENDOCRINOL, V34, P320, DOI 10.1080/09513590.2017.1393661
   Besikcioglu HE, 2019, TAIWAN J OBSTET GYNE, V58, P53, DOI 10.1016/j.tjog.2018.11.010
   Bezerra MÉS, 2019, THERIOGENOLOGY, V125, P56, DOI 10.1016/j.theriogenology.2018.10.012
   Buigues A, 2021, FERTIL STERIL, V116, P896, DOI 10.1016/j.fertnstert.2021.04.009
   Buigues A, 2021, AM J OBSTET GYNECOL, V225, DOI 10.1016/j.ajog.2021.01.023
   Cacciottola L, 2021, F&S SCI, V2, P141, DOI 10.1016/j.xfss.2021.01.007
   Cacciottola L, 2021, FERTIL STERIL, V116, P306, DOI 10.1016/j.fertnstert.2021.04.026
   Cacciottola L, 2021, J ASSIST REPROD GEN, V38, P151, DOI 10.1007/s10815-020-02005-z
   Cacciottola L, 2020, J CLIN MED, V9, DOI 10.3390/jcm9092980
   Cao RC, 2023, ZOOL RES, V44, P620, DOI 10.24272/j.issn.2095-8137.2022.340
   Chen JY, 2023, TISSUE CELL, V82, DOI 10.1016/j.tice.2023.102121
   Chen XY, 2018, STEM CELL RES THER, V9, DOI 10.1186/s13287-018-0964-4
   Cheng JJ, 2022, STEM CELL RES THER, V13, DOI 10.1186/s13287-022-03167-6
   Cho J, 2021, LAB INVEST, V101, P304, DOI 10.1038/s41374-020-00513-1
   Choi JH, 2020, STEM CELL RES THER, V11, DOI 10.1186/s13287-020-02002-0
   Çil N, 2021, REPROD TOXICOL, V103, P71, DOI 10.1016/j.reprotox.2021.06.003
   Cloonan N, 2008, GENOME BIOL, V9, DOI 10.1186/gb-2008-9-8-r127
   Cui LL, 2020, STEM CELL RES THER, V11, DOI 10.1186/s13287-020-01904-3
   Damous LL, 2018, STEM CELL RES THER, V9, DOI 10.1186/s13287-018-1054-3
   Deng TR, 2021, REPROD SCI, V28, P1718, DOI 10.1007/s43032-021-00499-1
   Ding CY, 2020, STEM CELLS, V38, P1137, DOI 10.1002/stem.3204
   Ding CY, 2018, STEM CELL RES THER, V9, DOI 10.1186/s13287-018-0781-9
   Ding CY, 2017, STEM CELL RES THER, V8, DOI 10.1186/s13287-017-0613-3
   Ding DC, 2011, CELL TRANSPLANT, V20, P5, DOI 10.3727/096368910X
   Dolmans MM, 2021, FERTIL STERIL, V115, P1102, DOI 10.1016/j.fertnstert.2021.03.008
   Dolmans MM, 2021, TRENDS MOL MED, V27, P777, DOI 10.1016/j.molmed.2020.11.003
   Dominici M, 2006, CYTOTHERAPY, V8, P315, DOI 10.1080/14653240600855905
   Edessy M, 2016, Acta Medica International, V3, P19, DOI [10.5530/ami.2016.1.7, 10.5530/ami.2016.1.7, DOI 10.5530/AMI.2016.1.7]
   El-Derany MO, 2021, STEM CELL REV REP, V17, P1429, DOI 10.1007/s12015-021-10135-9
   Elfayomy AK, 2016, TISSUE CELL, V48, P370, DOI 10.1016/j.tice.2016.05.001
   Eslami N, 2023, LIFE SCI, V321, DOI 10.1016/j.lfs.2023.121536
   Fang Y, 2015, J BIOL RES-THESSALON, V22, DOI 10.1186/s40709-015-0035-2
   Feng XS, 2020, REPROD SCI, V27, P1502, DOI 10.1007/s43032-020-00147-0
   Fraison E, 2019, REPROD BIOMED ONLINE, V39, P467, DOI 10.1016/j.rbmo.2019.04.019
   Fu X, 2008, CYTOTHERAPY, V10, P353, DOI 10.1080/14653240802035926
   Fu XF, 2017, STEM CELL RES THER, V8, DOI 10.1186/s13287-017-0641-z
   Gabr H., 2016, J Tissue Sci Eng, V7, P27
   GENEROSO WM, 1971, MUTAT RES, V13, P171, DOI 10.1016/0027-5107(71)90010-8
   Geng ZX, 2022, OXID MED CELL LONGEV, V2022, DOI 10.1155/2022/3695848
   Grady ST, 2019, J ASSIST REPROD GEN, V36, P543, DOI 10.1007/s10815-018-1371-6
   Green LJ, 2019, STEM CELL RES THER, V10, DOI 10.1186/s13287-019-1199-8
   Griesche N, 2010, CELLS TISSUES ORGANS, V192, P106, DOI 10.1159/000289586
   Grosbois J, 2020, ENDOCR REV, V41, P847, DOI 10.1210/endrev/bnaa020
   Guo FY, 2019, REPROD BIOL ENDOCRIN, V17, DOI 10.1186/s12958-019-0499-2
   Guo JQ, 2013, BMC CELL BIOL, V14, DOI 10.1186/1471-2121-14-18
   Gupta Shreya, 2018, J Hum Reprod Sci, V11, P125, DOI [10.4103/jhrs.jhrs_57_18, 10.4103/jhrs.jhrs_57_18, 10.4103/jhrs.JHRS_57_18]
   Harada M, 2015, GYNECOL ENDOCRINOL, V31, P783, DOI 10.3109/09513590.2015.1062862
   HAY MF, 1976, CELL TISSUE RES, V169, P515, DOI 10.1007/BF00218150
   Herraiz S, 2018, FERTIL STERIL, V110, P496, DOI 10.1016/j.fertnstert.2018.04.025
   Herraiz S, 2018, FERTIL STERIL, V109, P908, DOI 10.1016/j.fertnstert.2018.01.004
   Hong LM, 2020, J MOL CELL BIOL, V12, P372, DOI 10.1093/jmcb/mjz105
   Horwitz EM, 2005, CYTOTHERAPY, V7, P393, DOI 10.1080/14653240500319234
   Hosseini M, 2020, CELLS TISSUES ORGANS, V208, P48, DOI 10.1159/000506303
   Huang BX, 2020, FRONT PHARMACOL, V11, DOI 10.3389/fphar.2020.00272
   Huang BX, 2018, STEM CELL RES THER, V9, DOI 10.1186/s13287-018-0953-7
   Jalalie L, 2021, ACTA HISTOCHEM, V123, DOI 10.1016/j.acthis.2020.151658
   Jia YX, 2017, STEM CELL RES THER, V8, DOI 10.1186/s13287-017-0604-4
   Jiao WL, 2022, STEM CELL RES THER, V13, DOI 10.1186/s13287-022-02724-3
   Kern S, 2006, STEM CELLS, V24, P1294, DOI 10.1634/stemcells.2005-0342
   Kilic S, 2014, GYNECOL ENDOCRINOL, V30, P135, DOI 10.3109/09513590.2013.860127
   Kim KH, 2020, STEM CELL RES THER, V11, DOI 10.1186/s13287-020-01988-x
   Kuang HX, 2014, GYNECOL ENDOCRINOL, V30, P57, DOI 10.3109/09513590.2013.850659
   Lai DM, 2014, PLOS ONE, V9, DOI 10.1371/journal.pone.0098749
   Lai DM, 2013, BMC DEV BIOL, V13, DOI 10.1186/1471-213X-13-34
   Lee SH, 2021, INT J MOL SCI, V22, DOI 10.3390/ijms22020579
   Li HX, 2019, CELL BIOL INT, V43, P899, DOI 10.1002/cbin.11165
   Li J, 2017, STEM CELL RES THER, V8, DOI 10.1186/s13287-017-0514-5
   Li ZK, 2021, FRONT ENDOCRINOL, V12, DOI 10.3389/fendo.2021.711902
   Lin PF, 2012, MOL REPROD DEV, V79, P423, DOI 10.1002/mrd.22045
   Ling L, 2022, CELL TRANSPLANT, V31, DOI 10.1177/09636897221129171
   Ling L, 2022, STEM CELL RES THER, V13, DOI 10.1186/s13287-022-02759-6
   Ling L, 2019, STEM CELL RES THER, V10, DOI 10.1186/s13287-019-1136-x
   Ling L, 2017, STEM CELL RES THER, V8, DOI 10.1186/s13287-017-0739-3
   Liu HW, 2021, STEM CELL RES THER, V12, DOI 10.1186/s13287-021-02382-x
   Liu JB, 2014, MOL CELLS, V37, P865
   Liu RX, 2019, STEM CELL RES THER, V10, DOI 10.1186/s13287-019-1315-9
   Liu T, 2014, STEM CELLS DEV, V23, P1548, DOI 10.1089/scd.2013.0371
   Luo QQ, 2022, REPROD BIOL ENDOCRIN, V20, DOI 10.1186/s12958-022-00992-5
   Luo QQ, 2020, REPROD SCI, V27, P1148, DOI 10.1007/s43032-019-00128-y
   Lv XD, 2021, J OVARIAN RES, V14, DOI 10.1186/s13048-021-00871-4
   Maidarti M, 2020, CELLS-BASEL, V9, DOI 10.3390/cells9010200
   Malard PF, 2020, SCI REP-UK, V10, DOI 10.1038/s41598-020-64810-x
   Maldonado M, 2018, STEM CELLS INT, V2018, DOI 10.1155/2018/7609284
   Manavella DD, 2019, MOL HUM REPROD, V25, P184, DOI 10.1093/molehr/gaz008
   Manavella DD, 2018, HUM REPROD, V33, P270, DOI 10.1093/humrep/dex374
   Mashayekhi M, 2021, J OVARIAN RES, V14, DOI 10.1186/s13048-020-00743-3
   McLaughlin M, 2018, MOL HUM REPROD, V24, P135, DOI 10.1093/molehr/gay002
   Melchiorri AJ, 2016, TISSUE ENG PART C-ME, V22, P663, DOI [10.1089/ten.tec.2015.0562, 10.1089/ten.TEC.2015.0562]
   Memczak S, 2013, NATURE, V495, P333, DOI 10.1038/nature11928
   Mi X, 2022, STEM CELL REV REP, V18, P1834, DOI 10.1007/s12015-022-10335-x
   Mohamed SA, 2019, BIOMEDICINES, V7, DOI 10.3390/biomedicines7010007
   Mohamed SA, 2018, REPROD SCI, V25, P51, DOI 10.1177/1933719117699705
   Moher D, 2009, J CLIN EPIDEMIOL, V62, P1006, DOI 10.1016/j.jclinepi.2009.06.005
   Moser B, 2001, NAT IMMUNOL, V2, P123, DOI 10.1038/84219
   Pan XH, 2021, J OVARIAN RES, V14, DOI 10.1186/s13048-021-00854-5
   Pan Y, 2017, ARCH GYNECOL OBSTET, V295, P247, DOI 10.1007/s00404-016-4224-5
   Park HS, 2023, STEM CELL RES THER, V14, DOI 10.1186/s13287-023-03397-2
   Park HS, 2021, SCI REP-UK, V11, DOI 10.1038/s41598-021-84216-7
   Polonio AM, 2021, FRONT ENDOCRINOL, V11, DOI 10.3389/fendo.2020.626322
   Qu QX, 2022, STEM CELL RES THER, V13, DOI 10.1186/s13287-022-03056-y
   Rajabi Z, 2018, REPROD BIOL, V18, P122, DOI 10.1016/j.repbio.2018.02.001
   Rodríguez-Fuentes DE, 2021, ARCH MED RES, V52, P93, DOI 10.1016/j.arcmed.2020.08.006
   Rosario R, 2021, CLIMACTERIC, V24, P491, DOI 10.1080/13697137.2020.1856806
   Rupaimoole R, 2017, NAT REV DRUG DISCOV, V16, P203, DOI 10.1038/nrd.2016.246
   Salvatore G, 2021, STEM CELL RES THER, V12, DOI 10.1186/s13287-021-02590-5
   Sen Halicioglu B, 2022, REPROD SCI, V29, P1316, DOI 10.1007/s43032-021-00718-9
   Shen J, 2020, WORLD J STEM CELLS, V12, P277, DOI 10.4252/wjsc.v12.i4.277
   Song D, 2016, BIOMED RES INT, V2016, DOI 10.1155/2016/2517514
   Sousa RP, 2021, REPROD SCI, V28, P1709, DOI 10.1007/s43032-021-00540-3
   Sun B, 2019, STEM CELL RES THER, V10, DOI 10.1186/s13287-019-1442-3
   Sun LP, 2017, SCI REP-UK, V7, DOI 10.1038/s41598-017-02786-x
   Sun M, 2013, STEM CELL RES THER, V4, DOI 10.1186/scrt231
   Takahashi K, 2006, CELL, V126, P663, DOI 10.1016/j.cell.2006.07.024
   Takahashi N, 2019, MOL HUM REPROD, V25, P684, DOI 10.1093/molehr/gaz050
   Takehara Y, 2013, LAB INVEST, V93, P181, DOI 10.1038/labinvest.2012.167
   Telfer EE, 2021, FERTIL STERIL, V115, P1116, DOI 10.1016/j.fertnstert.2021.03.004
   Tian C, 2023, STEM CELL REV REP, V19, P953, DOI 10.1007/s12015-022-10485-y
   Tian CA, 2021, STEM CELL RES THER, V12, DOI 10.1186/s13287-021-02486-4
   Tomaszewski CE, 2019, BIOMATER SCI-UK, V7, P571, DOI 10.1039/c8bm01253a
   Uccelli A, 2008, NAT REV IMMUNOL, V8, P726, DOI 10.1038/nri2395
   Uzumcu M, 2006, REPRODUCTION, V132, P291, DOI 10.1530/rep.1.00989
   Wang J, 2011, EXPERT OPIN BIOL TH, V11, P893, DOI 10.1517/14712598.2011.574119
   Wang LJ, 2022, J ADV RES, V38, P245, DOI 10.1016/j.jare.2021.09.001
   Wang Z, 2017, STEM CELL RES THER, V8, DOI 10.1186/s13287-016-0458-1
   Wei X, 2013, ACTA PHARMACOL SIN, V34, P747, DOI 10.1038/aps.2013.50
   Weissman IL, 2000, CELL, V100, P157, DOI 10.1016/S0092-8674(00)81692-X
   Xia X, 2015, REPROD SCI, V22, P1367, DOI 10.1177/1933719115578922
   Xiao GY, 2014, PLOS ONE, V9, DOI 10.1371/journal.pone.0106538
   Yan L, 2020, CELL PROLIFERAT, V53, DOI 10.1111/cpr.12938
   Yan ZR, 2019, STEM CELL RES THER, V10, DOI 10.1186/s13287-018-1101-0
   Yang ML, 2020, LAB INVEST, V100, P342, DOI 10.1038/s41374-019-0321-y
   Yang WJ, 2020, MOL THER, V28, P1200, DOI 10.1016/j.ymthe.2020.02.003
   Yang YJ, 2019, IN VITRO CELL DEV-AN, V55, P302, DOI 10.1007/s11626-019-00337-4
   Yang ZL, 2019, STEM CELL RES THER, V10, DOI 10.1186/s13287-019-1327-5
   Zafardoust S, 2023, ARCH MED RES, V54, P135, DOI 10.1016/j.arcmed.2022.12.015
   Zarbakhsh S, 2019, INT J FERTIL STERIL, V13, P196, DOI 10.22074/ijfs.2019.5725
   Zhang J, 2020, TAIWAN J OBSTET GYNE, V59, P527, DOI 10.1016/j.tjog.2020.05.010
   Zhang LF, 2023, MOLECULES, V28, DOI 10.3390/molecules28052112
   Zhang L, 2022, STEM CELL RES THER, V13, DOI 10.1186/s13287-022-02916-x
   Zhang Q, 2022, AGING-US, V14, P3826, DOI 10.18632/aging.204043
   Zhang SC, 2021, THERANOSTICS, V11, P8894, DOI 10.7150/thno.61690
   Zhang SW, 2021, STEM CELL RES THER, V12, DOI 10.1186/s13287-021-02255-3
   Zhang XY, 2021, GYNECOL ENDOCRINOL, V37, P353, DOI 10.1080/09513590.2021.1878133
   Zheng Q, 2019, BIOMED RES INT, V2019, DOI 10.1155/2019/6539294
   Zhu SF, 2015, J CELL MOL MED, V19, P2108, DOI 10.1111/jcmm.12571
NR 152
TC 17
Z9 18
U1 0
U2 22
PU OXFORD UNIV PRESS
PI OXFORD
PA GREAT CLARENDON ST, OXFORD OX2 6DP, ENGLAND
EI 2399-3529
J9 HUM REPROD OPEN
JI Hum. Reprod. Open
PD SEP 10
PY 2023
VL 2023
IS 4
AR hoad040
DI 10.1093/hropen/hoad040
EA NOV 2023
PG 27
WC Obstetrics & Gynecology; Reproductive Biology
WE Science Citation Index Expanded (SCI-EXPANDED)
SC Obstetrics & Gynecology; Reproductive Biology
GA X8KU8
UT WOS:001100880000001
PM 37954935
OA Green Submitted, Green Accepted, gold
DA 2026-02-11
ER

PT J
AU Bulati, M
   Miceli, V
   Gallo, A
   Amico, G
   Carcione, C
   Pampalone, M
   Conaldi, PG
AF Bulati, Matteo
   Miceli, Vitale
   Gallo, Alessia
   Amico, Giandomenico
   Carcione, Claudia
   Pampalone, Mariangela
   Conaldi, Pier Giulio
TI The Immunomodulatory Properties of the Human Amnion-Derived Mesenchymal
   Stromal/Stem Cells Are Induced by INF-γ Produced by Activated
   Lymphomonocytes and Are Mediated by Cell-To-Cell Contact and Soluble
   Factors
SO FRONTIERS IN IMMUNOLOGY
LA English
DT Article
DE human amnion-derived mesenchymal stem cells; immunomodulation;
   interferon-gamma; primed-hAMSCs; regenerative medicine; exosomes;
   M2-like monocytes; PDL-1
ID STEM-CELLS; IFN-GAMMA; INDOLEAMINE 2,3-DIOXYGENASE;
   LYMPHOCYTE-PROLIFERATION; INTERFERON-GAMMA; PROGENITOR CELLS;
   SUPPRESSION; MODULATION; EXPRESSION; INDUCTION
AB Human mesenchymal stromal/stem cells (MSCs), being immunoprivileged and having immunomodulatory ability, represent a promising tool to be applied in the field of regenerative medicine. Based on numerous in vitro evidences, the immunological effects of MSCs on immune cells could depend on different mechanisms as cell-to-cell contact and paracrine signals. Furthermore, recent studies have shown that the immunomodulatory activity of MSCs is initiated by activated immune cells; thus, their interaction represents a potential homeostatic mechanism by which MSCs regulate the immune response. MSCs also release exosomes able to give different effects, in a paracrine manner, by influencing inflammatory processes. In this study, we aimed to establish the potential role of human amnion-derived MSCs (hAMSCs), in immunomodulation. We found that the immunosuppressive properties of hAMSCs are not constitutive, but require "supportive signals" capable of promoting these properties. Indeed, we observed that hAMSCs alone are not able to produce an adequate amount of soluble immunomodulatory factors. Here, we studied, in depth, the strong immunomodulatory licensing signal deriving from the direct interaction between hAMSCs and stimulated peripheral blood mononuclear cells. We found that the immunomodulatory effect of hAMSCs also depends on cell-to-cell contact through the contribution of the PDL-1/PD-1 axis. We then investigated the IFN-gamma priming of hAMSCs (gamma-hAMSCs), which induce the increase of PDL-1 expression, high production of IDO, and upregulation of different immunomodulatory exosome-derived miRNAs. Our miRNA-target network analysis revealed that nine of the deregulated miRNAs are involved in the regulation of key proteins that control both T cell activation/anergy and monocyte differentiation pathways. Finally, we observed that gamma-hAMSCs induce in monocytes both M2-like phenotype and the increase of IL-10 production. The extensive implications of MSCs in modulating different aspects of the immune system make these cells attractive candidates to be employed in therapeutic application in immune-based diseases. For these reasons, we aimed, with this study, to shed light on the potential of hAMSCs, and how they could become a useful tool for treating different inflammatory diseases, including end-stage pathologies or adverse effects in transplanted patients.
C1 [Bulati, Matteo; Miceli, Vitale; Gallo, Alessia; Amico, Giandomenico; Pampalone, Mariangela; Conaldi, Pier Giulio] Mediterranean Inst Transplantat & Adv Specialized, Res Dept, Palermo, Italy.
   [Amico, Giandomenico; Carcione, Claudia; Pampalone, Mariangela] RiMED Fdn, Palermo, Italy.
C3 IRCCS Istituto Mediterraneo per i Trapianti e Terapie ad Alta
   Specializzazione (ISMETT)
RP Bulati, M (corresponding author), Mediterranean Inst Transplantat & Adv Specialized, Res Dept, Palermo, Italy.
EM mbulati@ismett.edu
RI Bulati, Matteo/AAT-1915-2020; Amico, Giandomenico/R-5248-2017;
   Pampalone, Mariangela/R-6117-2017; Miceli, Vitale/AAU-4031-2020;
   Conaldi, Pier Giulio/AAC-1573-2019
OI Bulati, Matteo/0000-0002-3269-935X; Carcione,
   Claudia/0000-0002-0305-1781; Amico, Giandomenico/0000-0002-6957-9861;
   Pampalone, Mariangela/0000-0001-6076-6831; Miceli,
   Vitale/0000-0001-8922-9909; Conaldi, Pier Giulio/0000-0003-1994-8005
FU Advanced Therapies for Endstage Organ Diseases Project, UPMC
   International [I00000171]; Italian Ministry of Education, University and
   Research [NOP for Research and Competitiveness 2007-2013, IRMI]
   [CTN01_00177_888744]
FX This work was supported by the Advanced Therapies for Endstage Organ
   Diseases Project, UPMC International (Grantx number: I00000171), and the
   Italian Ministry of Education, University and Research [NOP for Research
   and Competitiveness 2007-2013, IRMI (CTN01_00177_888744)]. The funders
   had no role in the study design, data collection and analysis, decision
   to publish, or preparation of the manuscript.
CR Andreeva E, 2017, CYTOTHERAPY, V19, P1152, DOI 10.1016/j.jcyt.2017.07.001
   Andrzejewska A, 2019, STEM CELLS, V37, P855, DOI 10.1002/stem.3016
   Augello A, 2005, EUR J IMMUNOL, V35, P1482, DOI 10.1002/eji.200425405
   Barlow S, 2008, STEM CELLS DEV, V17, P1095, DOI 10.1089/scd.2007.0154
   Bian SY, 2014, J MOL MED, V92, P387, DOI 10.1007/s00109-013-1110-5
   Bork S, 2010, AGING CELL, V9, P54, DOI 10.1111/j.1474-9726.2009.00535.x
   Brandl A, 2011, EXP CELL RES, V317, P1541, DOI 10.1016/j.yexcr.2011.02.015
   Castro-Manrreza ME, 2015, J IMMUNOL RES, V2015, DOI 10.1155/2015/394917
   Chan WK, 2008, EXP HEMATOL, V36, P1545, DOI 10.1016/j.exphem.2008.06.008
   Cheung TS, 2018, SEMIN IMMUNOL, V35, P59, DOI 10.1016/j.smim.2018.01.002
   Conti L, 2007, BLOOD, V109, P2496, DOI 10.1182/blood-2006-07-034231
   Davies LC, 2017, STEM CELLS, V35, P766, DOI 10.1002/stem.2509
   de Sousa EB, 2014, STEM CELL RES THER, V5, DOI 10.1186/scrt501
   DelaRosa O, 2009, TISSUE ENG PT A, V15, P2795, DOI [10.1089/ten.tea.2008.0630, 10.1089/ten.TEA.2008.0630]
   DelaRosa O, 2010, MEDIAT INFLAMM, V2010, DOI 10.1155/2010/865601
   Dominici M, 2006, CYTOTHERAPY, V8, P315, DOI 10.1080/14653240600855905
   Fan YN, 2018, METHODS MOL BIOL, V1819, P215, DOI 10.1007/978-1-4939-8618-7_10
   François M, 2012, MOL THER, V20, P187, DOI 10.1038/mt.2011.189
   FRIEDENSTEIN AJ, 1976, EXP HEMATOL, V4, P267
   Gallo Alessia, 2013, Methods Mol Biol, V1024, P183, DOI 10.1007/978-1-62703-453-1_14
   Gao F, 2016, CELL DEATH DIS, V7, DOI 10.1038/cddis.2015.327
   Han KH, 2010, TRANSPL IMMUNOL, V23, P141, DOI 10.1016/j.trim.2010.04.006
   Huang GTJ, 2009, J DENT RES, V88, P792, DOI 10.1177/0022034509340867
   Igura K, 2004, CYTOTHERAPY, V6, P543, DOI 10.1080/14653240410005366-1
   Ivanova-Todorova E, 2012, J BIOMED BIOTECHNOL, DOI 10.1155/2012/295167
   Kalinski P, 2012, J IMMUNOL, V188, P21, DOI 10.4049/jimmunol.1101029
   Kim DS, 2018, EBIOMEDICINE, V28, P261, DOI 10.1016/j.ebiom.2018.01.002
   Krampera M, 2003, BLOOD, V101, P3722, DOI 10.1182/blood-2002-07-2104
   Krampera M, 2006, STEM CELLS, V24, P386, DOI 10.1634/stemcells.2005-0008
   Lamichhane TN, 2015, TISSUE ENG PART B-RE, V21, P45, DOI [10.1089/ten.TEB.2014.0300, 10.1089/ten.teb.2014.0300]
   Lazarus HM, 2005, BIOL BLOOD MARROW TR, V11, P389, DOI 10.1016/j.bbmt.2005.02.001
   LeBlanc K, 2008, LANCET, V371, P1579, DOI 10.1016/S0140-6736(08)60690-X
   Lee JM, 2012, INT IMMUNOPHARMACOL, V13, P219, DOI 10.1016/j.intimp.2012.03.024
   Macias MI, 2010, AM J OBSTET GYNECOL, V203, DOI 10.1016/j.ajog.2010.06.045
   Miceli V, 2019, STEM CELLS INT, V2019, DOI 10.1155/2019/7486279
   Parolini O, 2008, STEM CELLS, V26, P300, DOI 10.1634/stemcells.2007-0594
   Penela P, 2010, P NATL ACAD SCI USA, V107, P1118, DOI 10.1073/pnas.0905778107
   Prasanna SJ, 2010, PLOS ONE, V5, DOI [10.1371/journal.pone.0009016, 10.1371/journal.pone.0014189]
   Ramasamy R, 2008, CELL IMMUNOL, V251, P131, DOI 10.1016/j.cellimm.2008.04.009
   Rashedi I, 2017, STEM CELLS, V35, P265, DOI 10.1002/stem.2485
   Regmi S, 2019, EUR J CELL BIOL, V98, DOI 10.1016/j.ejcb.2019.04.002
   Rehage N, 2018, NAT COMMUN, V9, DOI 10.1038/s41467-017-02582-1
   Romanov YA, 2003, STEM CELLS, V21, P105, DOI 10.1634/stemcells.21-1-105
   Rossi D, 2012, PLOS ONE, V7, DOI 10.1371/journal.pone.0046956
   Sangiorgi B, 2016, CYTOTHERAPY, V18, P846, DOI 10.1016/j.jcyt.2016.04.004
   Sharpe AH, 2018, NAT REV IMMUNOL, V18, P153, DOI 10.1038/nri.2017.108
   Sheng HM, 2008, CELL RES, V18, P846, DOI 10.1038/cr.2008.80
   Shi YF, 2018, NAT REV NEPHROL, V14, P493, DOI 10.1038/s41581-018-0023-5
   Shirjang S, 2017, CELL IMMUNOL, V315, P1, DOI 10.1016/j.cellimm.2016.12.005
   Singer NG, 2011, ANNU REV PATHOL-MECH, V6, P457, DOI 10.1146/annurev-pathol-011110-130230
   Sivanathan KN, 2014, STEM CELL REV REP, V10, P351, DOI 10.1007/s12015-014-9495-2
   Sohni A, 2013, STEM CELLS INT, V2013, DOI 10.1155/2013/130763
   Soncini M, 2007, J TISSUE ENG REGEN M, V1, P296, DOI 10.1002/term.40
   Tasso R, 2009, INT IMMUNOPHARMACOL, V9, P596, DOI 10.1016/j.intimp.2009.01.014
   Tugal D, 2013, ARTERIOSCL THROM VAS, V33, P1135, DOI 10.1161/ATVBAHA.113.301453
   Turley SJ, 2015, NAT REV IMMUNOL, V15, P669, DOI 10.1038/nri3902
   Vlachos IS, 2015, NUCLEIC ACIDS RES, V43, pW460, DOI 10.1093/nar/gkv403
   Yen BL, 2005, STEM CELLS, V23, P3, DOI 10.1634/stemcells.2004-0098
   Yukawa M, 2020, J EXP MED, V217, DOI 10.1084/jem.20182009
   Zhang B, 2014, STEM CELLS DEV, V23, P1233, DOI 10.1089/scd.2013.0479
   Zhang HJ, 2005, CELL BIOL INT, V29, P213, DOI 10.1016/j.cellbi.2004.12.007
   Zheng CL, 2009, CELL TRANSPLANT, V18, P1093, DOI 10.3727/096368909X12483162197042
   Zuk PA, 2002, MOL BIOL CELL, V13, P4279, DOI 10.1091/mbc.E02-02-0105
NR 63
TC 84
Z9 92
U1 1
U2 10
PU FRONTIERS MEDIA SA
PI LAUSANNE
PA AVENUE DU TRIBUNAL FEDERAL 34, LAUSANNE, CH-1015, SWITZERLAND
SN 1664-3224
J9 FRONT IMMUNOL
JI Front. Immunol.
PD FEB 12
PY 2020
VL 11
AR 54
DI 10.3389/fimmu.2020.00054
PG 20
WC Immunology
WE Science Citation Index Expanded (SCI-EXPANDED)
SC Immunology
GA KR4MC
UT WOS:000517592900001
PM 32117234
OA Green Submitted, gold
DA 2026-02-11
ER

PT J
AU Kim, DY
   Liu, Y
   Kim, G
   An, SB
   Han, I
AF Kim, Daniel Youngsuk
   Liu, Yanting
   Kim, Gyubin
   An, Seong Bae
   Han, Inbo
TI Innovative Strategies in 3D Bioprinting for Spinal Cord Injury Repair
SO INTERNATIONAL JOURNAL OF MOLECULAR SCIENCES
LA English
DT Review
DE spinal cord injury; bioprinting; stem cells; conductive material;
   neurotrophic factors; multi-channel
ID NEURAL STEM-CELLS; ELECTRICAL-STIMULATION; NEURONAL DIFFERENTIATION;
   FUNCTIONAL RECOVERY; HYDROGEL; TISSUE; SCAFFOLD; RELEASE
AB Spinal cord injury (SCI) is a catastrophic condition that disrupts neurons within the spinal cord, leading to severe motor and sensory deficits. While current treatments can alleviate pain, they do not promote neural regeneration or functional recovery. Three-dimensional (3D) bioprinting offers promising solutions for SCI repair by enabling the creation of complex neural tissue constructs. This review provides a comprehensive overview of 3D bioprinting techniques, bioinks, and stem cell applications in SCI repair. Additionally, it highlights recent advancements in 3D bioprinted scaffolds, including the integration of conductive materials, the incorporation of bioactive molecules like neurotrophic factors, drugs, and exosomes, and the design of innovative structures such as multi-channel and axial scaffolds. These innovative strategies in 3D bioprinting can offer a comprehensive approach to optimizing the spinal cord microenvironment, advancing SCI repair. This review highlights a comprehensive understanding of the current state of 3D bioprinting in SCI repair, offering insights into future directions in the field of regenerative medicine.
C1 [Kim, Daniel Youngsuk] CHA Univ, Sch Med, Res Competency Milestones Program RECOMP, Seongnam Si 13488, South Korea.
   [Kim, Daniel Youngsuk] CHA Univ, Sch Med, Dept Med, Seongnam Si 13496, South Korea.
   [Liu, Yanting; Kim, Gyubin; An, Seong Bae; Han, Inbo] CHA Univ, CHA Bundang Med Ctr, Dept Neurosurg, Seongnam Si 13496, South Korea.
C3 Pochon Cha University; Pochon Cha University; Pochon Cha University
RP Han, I (corresponding author), CHA Univ, CHA Bundang Med Ctr, Dept Neurosurg, Seongnam Si 13496, South Korea.
EM dkim304@chauniv.ac.kr; yantingliu02@gmail.com; gyubink06@gmail.com;
   anseongbae@gmail.com; hanib@cha.ac.kr
RI Liu, Yanting/IUQ-0984-2023
OI Liu, Yanting/0000-0002-9591-3042; An, Seong Bae/0000-0002-3706-2075;
   Han, Inbo/0000-0002-0834-9325
FU Ministry of Health and Welfare, Korea [HR16C0002]; National Research
   Foundation of Korea (NRF) - Korea government (MSIT) [RS-2024-00347403]
FX This work was funded by grants from the Ministry of Health and Welfare,
   Korea (HR16C0002) and the National Research Foundation of Korea (NRF)
   grant funded by the Korea government (MSIT) (RS-2024-00347403).
CR Aboul-Soud MAM, 2021, CELLS-BASEL, V10, DOI 10.3390/cells10092319
   Ahlfeld T, 2020, BIOMATER SCI-UK, V8, P2102, DOI 10.1039/d0bm00027b
   Ai AR, 2023, LIFE SCI, V330, DOI 10.1016/j.lfs.2023.122035
   Alizadeh A, 2019, FRONT NEUROL, V10, DOI 10.3389/fneur.2019.00282
   Baker EW, 2019, BRAIN BEHAV, V9, DOI 10.1002/brb3.1214
   Bedir T, 2020, MAT SCI ENG C-MATER, V110, DOI 10.1016/j.msec.2020.110741
   Cadena M, 2021, ADV HEALTHC MATER, V10, DOI 10.1002/adhm.202001600
   Chen C, 2022, REGEN BIOMATER, V9, DOI 10.1093/rb/rbac014
   Chiang MY, 2021, BIOMATERIALS, V271, DOI 10.1016/j.biomaterials.2021.120762
   Cristante AF, 2012, CLINICS, V67, P1219
   da Silva VA, 2023, INT J MOL SCI, V24, DOI 10.3390/ijms241713642
   Dell AC, 2022, PHARMACEUTICS, V14, DOI 10.3390/pharmaceutics14122596
   Deng WS, 2021, REV ASSOC MED BRAS, V67, P1342, DOI 10.1590/1806-9282.20200697
   Dixon DT, 2022, J FUNCT BIOMATER, V13, DOI 10.3390/jfb13010001
   dos Santos MG, 2024, TISSUE ENG PT A, V30, P61, DOI [10.1089/ten.tea.2023.0078, 10.1089/ten.TEA.2023.0078]
   Eckert MJ, 2017, SURG CLIN N AM, V97, P1031, DOI 10.1016/j.suc.2017.06.008
   Entezari M, 2022, J BIOMED MATER RES A, V110, P1134, DOI 10.1002/jbm.a.37361
   Fan L, 2022, ADV SCI, V9, DOI 10.1002/advs.202105586
   Gadot R, 2022, NEUROSPINE, V19, P283
   Gao B, 2016, TRENDS BIOTECHNOL, V34, P746, DOI 10.1016/j.tibtech.2016.03.004
   Gao C, 2023, CHEM ENG J, V451, DOI 10.1016/j.cej.2022.138788
   Gao S, 2014, TISSUE ENG PT A, V20, P1271, DOI [10.1089/ten.tea.2012.0773, 10.1089/ten.TEA.2012.0773]
   Gao YT, 2024, FRONT CELL NEUROSCI, V18, DOI 10.3389/fncel.2024.1362494
   Ghasemi-Mobarakeh L, 2011, J TISSUE ENG REGEN M, V5, pE17, DOI 10.1002/term.383
   Gillispie G, 2020, BIOFABRICATION, V12, DOI 10.1088/1758-5090/ab6f0d
   Gu ZM, 2020, ASIAN J PHARM SCI, V15, P529, DOI 10.1016/j.ajps.2019.11.003
   Guler S, 2023, BIOENGINEERING-BASEL, V10, DOI 10.3390/bioengineering10010030
   Hopley EL, 2014, BIOTECHNOL ADV, V32, P1000, DOI 10.1016/j.biotechadv.2014.05.003
   Hu YN, 2022, Engineered Regeneration, V3, P154, DOI [10.1016/j.engreg.2022.04.001, DOI 10.1016/J.ENGREG.2022.04.001]
   Huang LL, 2020, ACS APPL MATER INTER, V12, P48380, DOI 10.1021/acsami.0c15185
   Hurlbert R John, 2014, Neurosurgery, V61 Suppl 1, P32, DOI 10.1227/NEU.0000000000000393
   Janmey PA, 2009, J R SOC INTERFACE, V6, P1, DOI 10.1098/rsif.2008.0327
   Jia ZW, 2024, MATER DESIGN, V237, DOI 10.1016/j.matdes.2023.112617
   Jiang JP, 2020, NEURAL REGEN RES, V15, P959, DOI 10.4103/1673-5374.268974
   Jin Z, 2024, HELIYON, V10, DOI 10.1016/j.heliyon.2024.e30630
   Jiu J, 2024, BIOFABRICATION, V16, DOI 10.1088/1758-5090/ad3a13
   Joung D, 2020, ADV FUNCT MATER, V30, DOI 10.1002/adfm.201906237
   Joung D, 2018, ADV FUNCT MATER, V28, DOI 10.1002/adfm.201801850
   Ju DY, 2024, NEURAL REGEN RES, V19, P1751, DOI 10.4103/1673-5374.385842
   Juckett L, 2022, BIOMOLECULES, V12, DOI 10.3390/biom12121856
   Kacarevic ZP, 2018, MATERIALS, V11, DOI 10.3390/ma11112199
   Kalluri R, 2020, SCIENCE, V367, P640, DOI 10.1126/science.aau6977
   Keefe KM, 2017, INT J MOL SCI, V18, DOI 10.3390/ijms18030548
   Khaing ZZ, 2011, J NEURAL ENG, V8, DOI 10.1088/1741-2560/8/4/046033
   Kiyotake EA, 2022, J BIOMED MATER RES A, V110, P365, DOI 10.1002/jbm.a.37294
   Koffler J, 2019, NAT MED, V25, P263, DOI 10.1038/s41591-018-0296-z
   Kong WJ, 2023, CERAM INT, V49, P20623, DOI 10.1016/j.ceramint.2023.03.193
   Krych AJ, 2009, ACTA BIOMATER, V5, P2551, DOI 10.1016/j.actbio.2009.03.021
   Kumar H, 2020, METHODS MOL BIOL, V2140, P93, DOI 10.1007/978-1-0716-0520-2_6
   Kumar Piyush, 2021, Bioprinting, V23, pe00157, DOI [10.1016/j.bprint.2021.e00157, 10.1016/j.bprint.2021.e00157]
   Lee HY, 2023, BIOMATER SCI-UK, V11, P7884, DOI 10.1039/d3bm01152f
   Lee SJ, 2018, J NEURAL ENG, V15, DOI 10.1088/1741-2552/aa95a5
   Lee SJ, 2017, IEEE T BIO-MED ENG, V64, P408, DOI 10.1109/TBME.2016.2558493
   Lee S, 2022, NEUROSPINE, V19, P249
   Lee S, 2022, NEUROSPINE, V19, P946, DOI 10.14245/ns.2244658.329
   Lewis NE, 2022, NEUROSPINE, V19, P671, DOI 10.14245/ns.2244476.238
   Li G, 2021, BIOACT MATER, V6, P3766, DOI 10.1016/j.bioactmat.2021.03.036
   Li Y, 2021, J BIOMATER APPL, V35, P709, DOI 10.1177/0885328220961261
   Li YX, 2023, ACTA BIOMATER, V168, P400, DOI 10.1016/j.actbio.2023.07.020
   Liang JD, 2019, EXP THER MED, V17, P1688, DOI 10.3892/etm.2018.7109
   Lin ALC, 2022, NEUROSPINE, V19, P703, DOI 10.14245/ns.2244652.326
   Liu S, 2022, REGEN BIOMATER, V9, DOI 10.1093/rb/rbac038
   Liu S, 2019, NEURAL REGEN RES, V14, P1352, DOI 10.4103/1673-5374.253512
   Liu XY, 2021, REGEN BIOMATER, V8, DOI 10.1093/rb/rbab047
   Liu XY, 2022, ACTA BIOMATER, V151, P148, DOI 10.1016/j.actbio.2022.08.031
   Liu XY, 2021, BIOMATERIALS, V272, DOI 10.1016/j.biomaterials.2021.120771
   Liu ZQ, 2024, BIOMED MATER, V19, DOI 10.1088/1748-605X/ad4079
   Lu DZ, 2022, TISSUE ENG REGEN MED, V19, P1113
   Ma JJ, 2023, ADV HEALTHC MATER, V12, DOI 10.1002/adhm.202202377
   Ma YH, 2022, NEUROSPINE, V19, P616, DOI 10.14245/ns.2244272.136
   Mahadik B, 2023, BIOFABRICATION, V15, DOI 10.1088/1758-5090/ac933a
   Moradi S, 2019, STEM CELL RES THER, V10, DOI 10.1186/s13287-019-1455-y
   Nazeri N, 2022, J MATER SCI-MATER M, V33, DOI 10.1007/s10856-022-06669-0
   Ong W, 2019, ADV DRUG DELIVER REV, V149, P19, DOI 10.1016/j.addr.2019.03.004
   Panwar A, 2016, MOLECULES, V21, DOI 10.3390/molecules21060685
   Persaud A, 2022, Engineered Regeneration, V3, P292, DOI [10.1016/j.engreg.2022.07.002, 10.1016/j.engreg.2022.07.002, DOI 10.1016/J.ENGREG.2022.07.002]
   Poongodi R, 2021, INT J MOL SCI, V22, DOI 10.3390/ijms222413347
   Qin C, 2023, INT J NANOMED, V18, P7305, DOI 10.2147/IJN.S436111
   Rider P, 2018, J TISSUE ENG, V9, DOI 10.1177/2041731418802090
   Roman JA, 2016, ADV HEALTHC MATER, V5, P2628, DOI 10.1002/adhm.201600415
   Roolfs L, 2022, NEUROSPINE, V19, P961, DOI 10.14245/ns.2244624.312
   Saini G, 2021, J CLIN MED, V10, DOI 10.3390/jcm10214966
   Shang ZH, 2024, COMPOS PART B-ENG, V270, DOI 10.1016/j.compositesb.2023.111146
   Skardal A, 2015, ANN BIOMED ENG, V43, P730, DOI 10.1007/s10439-014-1207-1
   Song SS, 2023, BIOMATER ADV, V148, DOI 10.1016/j.bioadv.2023.213385
   Song SS, 2022, BIOMATER ADV, V133, DOI 10.1016/j.msec.2021.112639
   Song SQ, 2023, INT J BIOPRINTING, V9, P1, DOI 10.18063/ijb.692
   Sun XM, 2020, ACS BIOMATER SCI ENG, V6, P1228, DOI 10.1021/acsbiomaterials.0c00023
   Sun Y, 2019, J BIOMED MATER RES A, V107, P1898, DOI 10.1002/jbm.a.36675
   Sun ZA, 2023, J NANOBIOTECHNOL, V21, DOI 10.1186/s12951-023-01996-y
   Szymoniuk M, 2023, EXP NEUROL, V363, DOI 10.1016/j.expneurol.2023.114366
   Tabarestani TQ, 2022, NEUROSPINE, V19, P689, DOI 10.14245/ns.2244616.308
   Takami T, 2020, NEUROSPINE, V17, P785, DOI 10.14245/ns.2040408.204
   Tan XH, 2022, ACS BIOMATER SCI ENG, V8, P3242, DOI 10.1021/acsbiomaterials.2c00313
   Thang NH, 2023, GELS-BASEL, V9, DOI 10.3390/gels9070523
   Ueno Masaki, 2008, Biologics, V2, P253
   Ventura Reiza Dolendo, 2021, MEDICAL LASERS, V10, P76, DOI [10.25289/ml.2021.10.2.76, 10.25289/ML.2021.10.2.76]
   Wang JH, 2021, BIOFABRICATION, V13, DOI 10.1088/1758-5090/ac0c5f
   Wang QL, 2024, BIOENG TRANSL MED, V9, DOI 10.1002/btm2.10646
   Wang ZW, 2022, ADV MATER, V34, DOI 10.1002/adma.202107791
   Xie YB, 2018, SCI CHINA LIFE SCI, V61, P559, DOI 10.1007/s11427-017-9217-2
   Xie ZL, 2020, POLYMERS-BASEL, V12, DOI 10.3390/polym12081717
   Yang J, 2023, BIOACT MATER, V25, P160, DOI 10.1016/j.bioactmat.2023.01.023
   Yao SL, 2024, BIOACT MATER, V35, P534, DOI 10.1016/j.bioactmat.2024.01.021
   Ye D, 2023, CELL MOL NEUROBIOL, V43, P2337, DOI 10.1007/s10571-022-01313-5
   Yu HY, 2023, NEUROSPINE, V20, P164
   Yuan TY, 2022, FRONT BIOENG BIOTECH, V10, DOI 10.3389/fbioe.2022.847344
   Zarepour A, 2021, CELLS-BASEL, V10, DOI 10.3390/cells10113189
   Zhang L.G., 2022, 3D bioprinting and nanotechnology in tissue engineering and regenerative medicine
   Zhang L, 2010, MACROMOL BIOSCI, V10, P1456, DOI 10.1002/mabi.201000176
   Zhang WJ, 2022, BIOENGINEERING-BASEL, V9, DOI 10.3390/bioengineering9120785
   Zhao LL, 2023, PHARMACEUTICS, V15, DOI 10.3390/pharmaceutics15102514
   Zhao YH, 2020, BIOMATERIALS, V255, DOI 10.1016/j.biomaterials.2020.120164
   Zheng YY, 2022, CELLS-BASEL, V11, DOI 10.3390/cells11172765
NR 114
TC 14
Z9 14
U1 9
U2 37
PU MDPI
PI BASEL
PA ST ALBAN-ANLAGE 66, CH-4052 BASEL, SWITZERLAND
SN 1661-6596
EI 1422-0067
J9 INT J MOL SCI
JI Int. J. Mol. Sci.
PD SEP
PY 2024
VL 25
IS 17
AR 9592
DI 10.3390/ijms25179592
PG 18
WC Biochemistry & Molecular Biology; Chemistry, Multidisciplinary
WE Science Citation Index Expanded (SCI-EXPANDED)
SC Biochemistry & Molecular Biology; Chemistry
GA F6S5D
UT WOS:001311096300001
PM 39273538
OA Green Submitted, gold
DA 2026-02-11
ER

PT J
AU Abbasi-Malati, Z
   Roushandeh, AM
   Kuwahara, Y
   Roudkenar, MH
AF Abbasi-Malati, Zahra
   Roushandeh, Amaneh Mohammadi
   Kuwahara, Yoshikazu
   Roudkenar, Mehryar Habibi
TI Mesenchymal Stem Cells on Horizon: A New Arsenal of Therapeutic Agents
SO STEM CELL REVIEWS AND REPORTS
LA English
DT Review
DE MSC; Secretome; Cell-free therapy; Condition medium; Therapeutic agents
ID REGULATORY DENDRITIC CELLS; MARROW STROMAL CELLS; VERSUS-HOST-DISEASE;
   CONDITIONED MEDIUM; IN-VITRO; BONE; EXOSOMES; SECRETOME; MICROVESICLES;
   PROTECT
AB Over 10 years, mesenchymal stem cells (MSCs) have been considered as valuable and suitable cells for cell-based therapy applications, particularly in clinical trials. In any case, they are as yet not utilized routinely in clinics. At first, it was believed that MSCs play their roles, especially in regenerative medicine due to their differentiation and cell replacement properties. Interestingly, it is well-known that MSCs mainly exert their therapeutic effects through their vast bioactive factors. These findings turned scientists' consideration toward cell-free therapy concepts. From this point of view, MSCs can be considered as an arsenal of natural bioreactors in variety of therapeutic agents. MSCs inherently express various important therapeutic agents such as growth factors and cytokines that can be manufactured, handled and stored as a prepared-to-go biologic product. In this review, we provide a vision, highlight as well as discuss in order to introduce competitive natural robust bioreactor MSCs on the horizon.
C1 [Abbasi-Malati, Zahra] High Inst Res & Educ Transfus Med, Blood Transfus Res Ctr, Tehran, Iran.
   [Abbasi-Malati, Zahra; Roushandeh, Amaneh Mohammadi] Guilan Univ Med Sci, Paramed Fac, Med Biotechnol Res Ctr, Rasht, Iran.
   [Kuwahara, Yoshikazu] Tohoku Med & Pharmaceut Univ, Div Radiat Biol & Med, Fac Med, Sendai, Miyagi, Japan.
   [Roudkenar, Mehryar Habibi] Guilan Univ Med Sci, Cardiovasc Dis Res Ctr, Dept Cardiol, Heshmat Hosp,Sch Med, Rasht, Iran.
C3 Guilan University of Medical Sciences; Tohoku Medical & Pharmaceutical
   University; Guilan University of Medical Sciences
RP Roudkenar, MH (corresponding author), Guilan Univ Med Sci, Cardiovasc Dis Res Ctr, Dept Cardiol, Heshmat Hosp,Sch Med, Rasht, Iran.
EM roudkenar@gums.ac.ir
RI Mohammadi Roushandeh, Amaneh/F-3423-2017; Abbasi-Malati,
   Zahra/CAI-8200-2022; Habibi Roudkenar, Mehryar/ABI-5197-2020
OI Mohammadi Roushandeh, Amaneh/0000-0002-3639-2291; Kuwahara,
   Yoshikazu/0000-0001-8834-653X; Abbasi-Malati, Zahra/0000-0002-9473-531X;
   Habibi Roudkenar, Mehryar/0000-0001-8364-7245
FU Guilan University of Medical Sciences [IR.GUMS.REC.1396.343];
   Grants-in-Aid for Scientific Research [16K00538] Funding Source: KAKEN
FX Part of this study was supported by Guilan University of Medical
   Sciences (grant no: IR.GUMS.REC.1396.343).
CR Aliotta JM, 2016, CARDIOVASC RES, V110, P319, DOI 10.1093/cvr/cvw054
   Amiri F, 2015, CELL STRESS CHAPERON, V20, P237, DOI 10.1007/s12192-014-0560-1
   Aslam M, 2009, AM J RESP CRIT CARE, V180, P1122, DOI 10.1164/rccm.200902-0242OC
   Astori G, 2007, J TRANSL MED, V5, DOI 10.1186/1479-5876-5-55
   Bai LL, 2017, SCI REP-UK, V7, DOI 10.1038/s41598-017-04559-y
   Bakondi B, 2009, MOL THER, V17, P1938, DOI 10.1038/mt.2009.185
   Barry F, 2013, NAT REV RHEUMATOL, V9, P584, DOI 10.1038/nrrheum.2013.109
   Baylink D. J., 1993, J BONE MINERAL RES, V8
   Beer L, 2017, ANN TRANSL MED, V5, DOI 10.21037/atm.2017.03.50
   Bermudez MA, 2016, EXP EYE RES, V149, P84, DOI 10.1016/j.exer.2016.06.022
   Bermudez MA, 2015, INVEST OPHTH VIS SCI, V56, P983, DOI 10.1167/iovs.14-15859
   Bertolo A, 2017, STEM CELL RES THER, V8, DOI 10.1186/s13287-016-0452-7
   Bhang SH, 2014, MOL THER, V22, P862, DOI 10.1038/mt.2013.301
   Bittira B, 2003, EUR J CARDIO-THORAC, V24, P393, DOI 10.1016/S1010-7940(03)00325-7
   Bruno S, 2012, PLOS ONE, V7, DOI 10.1371/journal.pone.0033115
   Bruno S, 2009, J AM SOC NEPHROL, V20, P1053, DOI 10.1681/ASN.2008070798
   Cantinieaux D, 2013, PLOS ONE, V8, DOI 10.1371/journal.pone.0069515
   Chang CP, 2013, CLIN SCI, V124, P165, DOI 10.1042/CS20120226
   Chen LW, 2008, PLOS ONE, V3, DOI 10.1371/journal.pone.0001886
   Cho YJ, 2012, J NEUROSCI RES, V90, P1794, DOI 10.1002/jnr.23063
   Choi H, 2011, BLOOD, V118, P330, DOI 10.1182/blood-2010-12-327353
   Choi M, 2014, MOL CELLS, V37, P133, DOI 10.14348/molcells.2014.2317
   Di Santo S, 2009, PLOS ONE, V4, DOI 10.1371/journal.pone.0005643
   Ding DC, 2011, CELL TRANSPLANT, V20, P5, DOI 10.3727/096368910X
   Dominici M, 2006, CYTOTHERAPY, V8, P315, DOI 10.1080/14653240600855905
   Du ZY, 2013, J SURG RES, V183, P907, DOI 10.1016/j.jss.2013.02.009
   Duggal S, 2011, J CELL PHYSIOL, V226, P2908, DOI 10.1002/jcp.22637
   Duplantier AJ, 2013, FRONT IMMUNOL, V4, DOI 10.3389/fimmu.2013.00143
   Eiro N, 2014, ONCOTARGET, V5, P10692, DOI 10.18632/oncotarget.2530
   English K, 2008, IMMUNOL LETT, V115, P50, DOI 10.1016/j.imlet.2007.10.002
   English K, 2010, CELL STEM CELL, V7, P431, DOI 10.1016/j.stem.2010.09.009
   Fang S, 2016, STEM CELL TRANSL MED, V5, P1425, DOI 10.5966/sctm.2015-0367
   Fierabracci A, 2016, CURR DRUG TARGETS, V17, P229, DOI 10.2174/1389450116666150722140633
   Fontaine MJ, 2016, TRANSFUS MED REV, V30, P37, DOI 10.1016/j.tmrv.2015.11.004
   Forte A, 2008, J CELL PHYSIOL, V217, P789, DOI 10.1002/jcp.21559
   Forte A, 2012, CARDIOVASC DRUG THER, V26, P9, DOI 10.1007/s10557-011-6359-8
   Fossett E, 2012, STEM CELLS INT, V2012, DOI 10.1155/2012/465259
   Francois S, 2013, BIOMED RES INT, V2013, DOI 10.1155/2013/151679
   Gao F, 2016, CELL DEATH DIS, V7, DOI 10.1038/cddis.2015.327
   Gennai S, 2015, AM J TRANSPLANT, V15, P2404, DOI 10.1111/ajt.13271
   Guo J, 2016, J PLAST RECONSTR AES, V69, P180, DOI 10.1016/j.bjps.2015.10.014
   Hagberg H, 2015, NAT REV NEUROL, V11, P192, DOI 10.1038/nrneurol.2015.13
   Halabian R, 2015, CELL BIOL INT, V39, P152, DOI 10.1002/cbin.10344
   Halabian R, 2013, CELL STRESS CHAPERON, V18, P785, DOI 10.1007/s12192-013-0430-2
   Han SM, 2014, EXP MOL MED, V46, DOI 10.1038/emm.2014.28
   Han V.K., 2017, STEM CELLS INT, V2017
   Ho JCY, 2012, DIABETES-METAB RES, V28, P462, DOI 10.1002/dmrr.2304
   Hu GW, 2015, STEM CELL RES THER, V6, DOI 10.1186/scrt546
   Inukai T, 2013, BIOCHEM BIOPH RES CO, V430, P763, DOI 10.1016/j.bbrc.2012.11.074
   Ionescu L, 2012, AM J PHYSIOL-LUNG C, V303, pL967, DOI 10.1152/ajplung.00144.2011
   James RM, 2006, ARCH DIS CHILD, V91, P852, DOI 10.1136/adc.2006.094706
   Jubelirer SJ, 2011, ONCOLOGIST, V16, P704, DOI 10.1634/theoncologist.2011-0001
   Katagiri W, 2017, IMPLANT DENT, V26, P607, DOI 10.1097/ID.0000000000000618
   Keating A, 2012, CELL STEM CELL, V10, P709, DOI 10.1016/j.stem.2012.05.015
   Kiani AA, 2013, ARCH MED RES, V44, P185, DOI 10.1016/j.arcmed.2013.03.006
   Kim HO, 2013, TISSUE ENG REGEN MED, V10, P93, DOI 10.1007/s13770-013-0010-7
   Kim HS, 2015, STEM CELLS, V33, P1254, DOI 10.1002/stem.1913
   Kim J, 2014, IN VITRO CELL DEV-AN, V50, P146, DOI 10.1007/s11626-013-9687-0
   Kim MJ, 2016, TISSUE CELL, V48, P533, DOI 10.1016/j.tice.2016.06.010
   Koh MBC, 2012, BIOLOGICALS, V40, P214, DOI 10.1016/j.biologicals.2011.12.002
   Kornicka K, 2015, OXIDATIVE MED CELLUL
   Kraitchman DL, 2005, CIRCULATION, V112, P1451, DOI 10.1161/CIRCULATIONAHA.105.537480
   Krasnodembskaya A, 2010, STEM CELLS, V28, P2229, DOI 10.1002/stem.544
   Kucia M, 2005, STEM CELLS, V23, P879, DOI 10.1634/stemcells.2004-0342
   Lai RC, 2010, STEM CELL RES, V4, P214, DOI 10.1016/j.scr.2009.12.003
   Le Blanc K, 2004, LANCET, V363, P1439, DOI 10.1016/S0140-6736(04)16104-7
   Lee C, 2012, CIRCULATION, V112
   Lee KA, 2009, CYTOTHERAPY, V11, P688, DOI 10.3109/14653240902974032
   Lee MJ, 2011, CYTOTHERAPY, V13, P165, DOI 10.3109/14653249.2010.512632
   Lee RH, 2009, CELL STEM CELL, V5, P54, DOI 10.1016/j.stem.2009.05.003
   Legaki E, 2016, STEM CELL REV REP, V12, P604, DOI 10.1007/s12015-016-9677-1
   Li JS, 2015, SCI REP-UK, V5, DOI 10.1038/srep15286
   Li QF, 2013, J ENZYM INHIB MED CH, V28, P1182, DOI 10.3109/14756366.2012.719505
   Li TF, 2013, STEM CELLS DEV, V22, P845, DOI 10.1089/scd.2012.0395
   Li YP, 2008, J IMMUNOL, V180, P1598, DOI 10.4049/jimmunol.180.3.1598
   Ling W., 2014, CANC RES
   Liu XX, 2012, J IMMUNOL, V189, P1182, DOI 10.4049/jimmunol.1102996
   Lourenco S, 2015, J IMMUNOL, V194, P3463, DOI 10.4049/jimmunol.1402097
   Maredziak M, 2016, STEM CELLS INT, V2016, DOI 10.1155/2016/2152435
   Maredziak M, 2015, IN VITRO CELL DEV-AN, V51, P230, DOI 10.1007/s11626-014-9828-0
   Martinez-Agosto JA, 2007, GENE DEV, V21, P3044, DOI 10.1101/gad.1602607
   Marycz K, 2016, OXIDATIVE MED CELLUL
   Monsel A, 2015, AM J RESP CRIT CARE, V192, P324, DOI 10.1164/rccm.201410-1765OC
   Mueller Martin, 2016, Mol Cell Pediatr, V3, P6, DOI [10.1186/s40348-016-0034-x, 10.1186/s40348-016-0034-x]
   Nakamura Y, 2015, FEBS LETT, V589, P1257, DOI 10.1016/j.febslet.2015.03.031
   Nargesi AA, 2017, CURR GENE THER, V17, P29, DOI 10.2174/1566523217666170412110724
   Nauta AJ, 2006, J IMMUNOL, V177, P2080, DOI 10.4049/jimmunol.177.4.2080
   Németh K, 2009, NAT MED, V15, P42, DOI 10.1038/nm.1905
   Ophelders DRMG, 2016, STEM CELL TRANSL MED, V5, P754, DOI 10.5966/sctm.2015-0197
   Ozbey G, 2014, EUR CYTOKINE NETW, V25, P30, DOI 10.1684/ecn.2014.0353
   Pankajakshan D., 2014, Journal of biomedical technology and research, V1
   Park BS, 2010, BIOMED RES-TOKYO, V31, P27, DOI 10.2220/biomedres.31.27
   Pawitan JA, 2014, BIOMED RES INT, V2014, DOI 10.1155/2014/965849
   Phinney DG, 2017, STEM CELLS, V35, P851, DOI 10.1002/stem.2575
   Prigozhina TB, 2008, EXP HEMATOL, V36, P1370, DOI 10.1016/j.exphem.2008.04.022
   Prockop DJ, 2007, CLIN PHARMACOL THER, V82, P241, DOI 10.1038/sj.clpt.6100313
   Qi K., 2017, CELLULAR IMMUNOLOGY
   Qi Y, 2014, J INVEST DERMATOL, V134, P526, DOI 10.1038/jid.2013.328
   Rager TM, 2016, J PEDIATR SURG, V51, P942, DOI 10.1016/j.jpedsurg.2016.02.061
   Rajan TS, 2016, SCI REP-UK, V6, DOI 10.1038/srep38743
   Ranganath SH, 2012, CELL STEM CELL, V10, P244, DOI 10.1016/j.stem.2012.02.005
   Ray P, 2003, P NATL ACAD SCI USA, V100, P6098, DOI 10.1073/pnas.1031851100
   Roushandeh AM, 2017, ARCH MED RES, V48, P133, DOI 10.1016/j.arcmed.2017.03.007
   Ruvolo P, 2015, AM SOC HEMATOLOGY
   Sadat S, 2007, BIOCHEM BIOPH RES CO, V363, P674, DOI 10.1016/j.bbrc.2007.09.058
   Sato K, 2007, BLOOD, V109, P228, DOI 10.1182/blood-2006-02-002246
   Schoeberlein A, 2011, AM J OBSTET GYNECOL, V205, DOI 10.1016/j.ajog.2011.06.044
   Schouten HC, 2006, ANN ONCOL, V17, pX85, DOI 10.1093/annonc/mdl243
   Schu S, 2012, J CELL MOL MED, V16, P2094, DOI 10.1111/j.1582-4934.2011.01509.x
   See F, 2011, J CELL MOL MED, V15, P2117, DOI 10.1111/j.1582-4934.2010.01241.x
   Sell S, 2010, AM J PATHOL, V176, P2584, DOI 10.2353/ajpath.2010.091064
   Sevivas N, 2017, AM J SPORT MED, V45, P179, DOI 10.1177/0363546516657827
   Shake JG, 2002, ANN THORAC SURG, V73, P1919, DOI 10.1016/S0003-4975(02)03517-8
   Shim Kye Shik, 2015, Ann Pediatr Endocrinol Metab, V20, P8, DOI [10.6065/apem.2015.20.1.8, 10.6065/apem.2015.20.1.8]
   Shoji M, 2014, BIOMED RES INT, V2014, DOI 10.1155/2014/945127
   Shoji M, 2011, J ATHEROSCLER THROMB, V18, P464, DOI 10.5551/jat.6213
   Sotiropoulou PA, 2006, STEM CELLS, V24, P462, DOI 10.1634/stemcells.2004-0331
   Spaggiari GM, 2009, BLOOD, V113, P6576, DOI 10.1182/blood-2009-02-203943
   Steed DL, 1997, SURG CLIN N AM, V77, P575, DOI 10.1016/S0039-6109(05)70569-7
   Sudres M, 2006, J IMMUNOL, V176, P7761, DOI 10.4049/jimmunol.176.12.7761
   Sze SK, 2007, MOL CELL PROTEOMICS, V6, P1680, DOI 10.1074/mcp.M600393-MCP200
   Takahashi M, 2010, AM J PHYSIOL-HEART C, V298, pH415, DOI 10.1152/ajpheart.00391.2009
   Tan CY, 2014, STEM CELL RES THER, V5, DOI 10.1186/scrt465
   Teixeira FG, 2017, STEM CELL TRANSL MED, V6, P634, DOI 10.5966/sctm.2016-0071
   Teodelinda M, 2011, BIOMATERIALS, V32, P3689, DOI 10.1016/j.biomaterials.2011.01.071
   Timmers L, 2008, STEM CELL RES, V1, P129, DOI 10.1016/j.scr.2008.02.002
   Turner J- E, 2013, J EXP MED
   URIST MR, 1965, SCIENCE, V150, P893, DOI 10.1126/science.150.3698.893
   Vizoso FJ, 2017, INT J MOL SCI, V18, DOI 10.3390/ijms18091852
   Wakao Shohei, 2012, Cells, V1, P1045, DOI 10.3390/cells1041045
   Wang CH, 2008, ARTERIOSCL THROM VAS, V28, P54, DOI 10.1161/ATVBAHA.107.147256
   Xin HQ, 2013, J CEREBR BLOOD F MET, V33, P1711, DOI 10.1038/jcbfm.2013.152
   Xiong LL, 2017, FRONT CELL NEUROSCI, V11, DOI 10.3389/fncel.2017.00172
   Yang DY, 2013, PLOS ONE, V8, DOI 10.1371/journal.pone.0054495
   Yu B, 2015, INT J CARDIOL, V182, P349, DOI 10.1016/j.ijcard.2014.12.043
   Yue R, 2016, CELL STEM CELL, V18, P782, DOI 10.1016/j.stem.2016.02.015
   Zagoura DS, 2011, GUTGUTINL2011300908, V2011
   Zhang B, 2015, STEM CELLS, V33, P2158, DOI 10.1002/stem.1771
   Zhang B, 2015, STEM CELL TRANSL MED, V4, P513, DOI 10.5966/sctm.2014-0267
   Zhang B, 2009, BLOOD, V113, P46, DOI 10.1182/blood-2008-04-154138
   Zhang JY, 2015, J TRANSL MED, V13, DOI 10.1186/s12967-015-0417-0
   Zhou BR, 2013, BIOMED RES INT, V2013, DOI 10.1155/2013/519126
NR 142
TC 66
Z9 72
U1 0
U2 22
PU SPRINGER
PI NEW YORK
PA ONE NEW YORK PLAZA, SUITE 4600, NEW YORK, NY, UNITED STATES
SN 2629-3269
EI 2629-3277
J9 STEM CELL REV REP
JI Stem Cell Rev. Rep.
PD AUG
PY 2018
VL 14
IS 4
BP 484
EP 499
DI 10.1007/s12015-018-9817-x
PG 16
WC Cell & Tissue Engineering; Cell Biology; Medicine, Research &
   Experimental
WE Science Citation Index Expanded (SCI-EXPANDED)
SC Cell Biology; Research & Experimental Medicine
GA GK1ZY
UT WOS:000435924900003
PM 29687338
DA 2026-02-11
ER

PT J
AU Sung, Y
   Lee, SM
   Park, M
   Choi, HJ
   Kang, S
   Choi, BI
   Lew, H
AF Sung, Youngje
   Lee, Sang Min
   Park, Mira
   Choi, Hye Jeong
   Kang, Sukho
   Choi, Byung In
   Lew, Helen
TI Treatment of traumatic optic neuropathy using human placenta-derived
   mesenchymal stem cells in Asian patients
SO REGENERATIVE MEDICINE
LA English
DT Article
DE ophthalmology; optic nerve; placenta-derived stem cells; stem cells;
   trauma; visual loss
ID PROMOTE AXON SURVIVAL; NERVE CRUSH; IN-VIVO; REGENERATION; THERAPY;
   EXPRESSION; EXOSOMES
AB Aim: To assess the safety and feasibility of subtenon transplantation of human placenta-derived mesenchymal stem cells (hPMSCs) in Asian patients with traumatic optic neuropathy. Materials & methods: The survival of retinal ganglion cells in the rat retina was evaluated by monitoring the expression of Tuj1 and Gfap after optic nerve compression. Based on the preclinical data, we conducted a Phase I, open label, single center, nonrandomized clinical trial in four Asian traumatic optic neuropathy patients. The safety and ophthalmologic changes were evaluated. Results: The levels of Tuj1 and Gfap expression were significantly increased in the hPMSC treatment group compared with the sham group, suggesting a protective effect of hPMSCs on the optic nerve and retinal ganglion cells. There was no evidence of adverse proliferation, tumorigenicity, severe inflammation or other serious issues during the 12-month follow-up period. Visual acuity improved in all four patients. Conclusion: The results suggested that hPMSCs are safe and have potential utility in regenerative medicine.
C1 [Sung, Youngje; Lee, Sang Min; Park, Mira; Lew, Helen] CHA Univ, CHA Bundang Med Ctr, Dept Ophthalmol, Seongnam Si 463712, Gyeonggi Do, South Korea.
   [Choi, Hye Jeong] CHA Univ, CHA Bundang Med Ctr, Dept Radiat, Seongnam Si 463712, Gyeonggi Do, South Korea.
   [Kang, Sukho] CHA Univ, CHA Bundang Med Ctr, Dept Obstet & Gynecol, Seongnam Si 463712, Gyeonggi Do, South Korea.
   [Choi, Byung In] CHA Biotech Co Ltd, CHA Stem Cell Inst, Seoul 135907, South Korea.
C3 Pochon Cha University; Pochon Cha University; Pochon Cha University;
   Pochon Cha University
RP Lew, H (corresponding author), CHA Univ, CHA Bundang Med Ctr, Dept Ophthalmol, Seongnam Si 463712, Gyeonggi Do, South Korea.
EM eye@cha.ac.kr
RI ; Choi, Hyejeong/HJP-9451-2023; Sung, Youngje/IAN-2296-2023
OI Lee, Sang Min/0000-0003-3525-8899; 
FU Korea Health Technology R&D Project through the Korea Health Industry
   Development Institute (KHIDI) - Ministry of Health & Welfare, Republic
   of Korea [HI16C1559, H16C-1090-010016]
FX This research was supported by grants of the Korea Health Technology R&D
   Project through the Korea Health Industry Development Institute (KHIDI),
   funded by the Ministry of Health & Welfare, Republic of Korea (grant:
   HI16C1559 and H16C-1090-010016). The authors have no other relevant
   affiliations or financial involvement with any organization or entity
   with a financial interest in or financial conflict with the subject
   matter or materials discussed in the manuscript apart from those
   disclosed.
CR Abumaree MH, 2017, PLACENTA, V59, P87, DOI 10.1016/j.placenta.2017.04.003
   Abumaree MH, 2013, STEM CELL REV REP, V9, P16, DOI 10.1007/s12015-012-9385-4
   Bai LL, 2017, SCI REP-UK, V7, DOI 10.1038/s41598-017-04559-y
   Bang OY, 2019, FRONT NEUROL, V10, DOI 10.3389/fneur.2019.00211
   Benowitz LI, 2017, EXP NEUROL, V287, P365, DOI 10.1016/j.expneurol.2015.12.015
   Bracha P, 2017, EXPERT OPIN BIOL TH, V17, P1113, DOI 10.1080/14712598.2017.1346079
   Burton GJ, 2011, BEST PRACT RES CL OB, V25, P287, DOI 10.1016/j.bpobgyn.2010.10.016
   Chang CJ, 2006, STEM CELLS, V24, P2466, DOI 10.1634/stemcells.2006-0071
   Chen PM, 2011, J BIOMED SCI, V18, DOI 10.1186/1423-0127-18-49
   Chung S, 2016, INT J MOL MED, V37, P1170, DOI 10.3892/ijmm.2016.2532
   Entezari M, 2007, GRAEF ARCH CLIN EXP, V245, P1267, DOI 10.1007/s00417-006-0441-0
   Ezquer M, 2016, STEM CELL RES THER, V7, DOI 10.1186/s13287-016-0299-y
   Garg A, 2017, CELLS-BASEL, V6, DOI 10.3390/cells6010004
   Ge QH, 2018, MOL MED REP, V17, P1667, DOI 10.3892/mmr.2017.8059
   Kashkouli MB, 2018, GRAEF ARCH CLIN EXP, V256, P209, DOI 10.1007/s00417-017-3816-5
   Kho AR, 2018, BRAIN RES, V1689, P63, DOI 10.1016/j.brainres.2018.03.033
   Komaki M, 2017, STEM CELL RES THER, V8, DOI 10.1186/s13287-017-0660-9
   Kumar CM, 2011, EYE, V25, P694, DOI 10.1038/eye.2011.69
   Kurimoto T, 2003, J NEUROSCI, V23, P4023
   Kwon H, 2020, MOL NEUROBIOL, V57, P3362, DOI 10.1007/s12035-020-01965-8
   Lee JY, 2016, PLOS ONE, V11, DOI 10.1371/journal.pone.0157388
   Lee V, 2010, EYE, V24, P240, DOI 10.1038/eye.2009.79
   Levin LA, 1999, OPHTHALMOLOGY, V106, P1268, DOI 10.1016/S0161-6420(99)00707-1
   Li YY, 2017, MOL MED REP, V16, P8137, DOI 10.3892/mmr.2017.7605
   Limoli PG, 2018, JOVE-J VIS EXP, DOI 10.3791/56469
   Limoli PG, 2016, ONCOTARGET, V7, P46913, DOI 10.18632/oncotarget.10442
   Liu KJ, 2011, CELL TRANSPLANT, V20, P1721, DOI 10.3727/096368911X580590
   Liu W, 2014, CLIN TRANSL IMMUNOL, V3, DOI 10.1038/cti.2014.5
   Luan XY, 2013, TISSUE CELL, V45, P32, DOI 10.1016/j.tice.2012.09.002
   Mead B, 2013, INVEST OPHTH VIS SCI, V54, P7544, DOI 10.1167/iovs.13-13045
   Mesentier-Louro LA, 2019, STEM CELL RES THER, V10, DOI 10.1186/s13287-019-1226-9
   Mohamed EM, 2017, IUBMB LIFE, V69, P188, DOI 10.1002/iub.1608
   Munguba GC, 2014, INVEST OPHTH VIS SCI, V55, P6505, DOI 10.1167/iovs.14-14525
   Nair Anroop B, 2016, J Basic Clin Pharm, V7, P27, DOI [10.4103/0976-0105.177703, 10.4103/0976-0105.177703]
   Ng Tsz Kin, 2014, World J Stem Cells, V6, P111, DOI 10.4252/wjsc.v6.i2.111
   Oliveira RL, 2017, STEM CELLS INT, V2017, DOI 10.1155/2017/9824698
   Özmert E, 2020, STEM CELL RES THER, V11, DOI 10.1186/s13287-020-1549-6
   Park M, 2018, J TISSUE ENG REGEN M, V12, pE1441, DOI 10.1002/term.2561
   Park SS, 2017, PROG RETIN EYE RES, V56, P148, DOI 10.1016/j.preteyeres.2016.10.002
   Razeghinejad MR, 2016, CLIN NEUROPHARMACOL, V39, P40, DOI 10.1097/WNF.0000000000000115
   REH TA, 1993, J NEUROBIOL, V24, P949, DOI 10.1002/neu.480240708
   Sarkies N, 2004, EYE, V18, P1122, DOI 10.1038/sj.eye.6701571
   Savage VM, 2007, P NATL ACAD SCI USA, V104, P4718, DOI 10.1073/pnas.0611235104
   Shamir RR, 2016, INT J OPHTHALMOL-CHI, V9, P119, DOI 10.18240/ijo.2016.01.20
   Siniscalco D, 2010, CELL MOL LIFE SCI, V67, P655, DOI 10.1007/s00018-009-0202-4
   STEINSAPIR KD, 1994, SURV OPHTHALMOL, V38, P487, DOI 10.1016/0039-6257(94)90145-7
   Tan HB, 2015, CLIN INTERV AGING, V10, P487, DOI 10.2147/CIA.S75319
   Tan HB, 2012, NEUROPHARMACOLOGY, V63, P1182, DOI 10.1016/j.neuropharm.2012.06.037
   Tan HB, 2012, NEURAL REGEN RES, V7, P295, DOI 10.3969/j.issn.1673-5374.2012.04.010
   Tenon Jacque-Rene, 2003, Strabismus, V11, P63, DOI 10.1076/stra.11.1.63.14089
   Vellasamy Shalini, 2012, World J Stem Cells, V4, P53
   Weiss JN, 2015, NEURAL REGEN RES, V10, P982, DOI 10.4103/1673-5374.158365
   Wilkins A, 2009, STEM CELL RES, V3, P63, DOI 10.1016/j.scr.2009.02.006
   Wu N, 2008, J INT MED RES, V36, P883, DOI 10.1177/147323000803600503
   Xie NZ, 2016, J CELL MOL MED, V20, P29, DOI 10.1111/jcmm.12489
   Zhao JX, 2019, CARDIOVASC RES, V115, P1205, DOI 10.1093/cvr/cvz040
   Zisa D, 2009, BIOCHEM BIOPH RES CO, V390, P834, DOI 10.1016/j.bbrc.2009.10.058
NR 57
TC 19
Z9 24
U1 0
U2 8
PU FUTURE MEDICINE LTD
PI LONDON
PA UNITEC HOUSE, 3RD FLOOR, 2 ALBERT PLACE, FINCHLEY CENTRAL, LONDON, N3
   1QB, ENGLAND
SN 1746-0751
EI 1746-076X
J9 REGEN MED
JI Regen. Med.
PD OCT
PY 2020
VL 15
IS 10
DI 10.2217/rme-2020-0044
EA DEC 2020
PG 18
WC Cell & Tissue Engineering; Engineering, Biomedical
WE Science Citation Index Expanded (SCI-EXPANDED)
SC Cell Biology; Engineering
GA PG7IZ
UT WOS:000598498700001
PM 33315474
DA 2026-02-11
ER

PT J
AU Agrahari, V
   Agrahari, V
   Burnouf, PA
   Chew, CH
   Burnouf, T
AF Agrahari, Vivek
   Agrahari, Vibhuti
   Burnouf, Pierre-Alain
   Chew, Chee Ho
   Burnouf, Thierry
TI Extracellular Microvesicles as New Industrial Therapeutic Frontiers
SO TRENDS IN BIOTECHNOLOGY
LA English
DT Review
ID MESENCHYMAL STEM-CELLS; CLINICAL-PRACTICE GUIDELINE; STROMAL CELLS;
   FETAL BOVINE; IN-VITRO; VESICLES; EXOSOMES; DELIVERY; SERUM;
   FUNCTIONALIZATION
AB Microvesicles (MVs) are subcellular physiological vehicles present in all body fluids that mediate the transfer of intercellular information within biological systems and contribute to healthy conditions. MVs have lipid bilayer membranes decorated with multiple ligands that can interact with receptors on target cells, rendering them as promising candidates for targeted delivery. The biotechnology and cell therapy industries are developing MV-based preparations that use this subcellular therapeutic machinery (in a naive or modified state) for regenerative medicine, as substitutes for intact cell therapy, and as intelligent targeted drug delivery carriers. However, significant production challenges must be overcome before MVs scale-up development, clinical translation, and routine therapeutic application can be realized. The unique expertise developed in the biotechnology industry should facilitate market access to MV-based therapeutics. In this review, the roles of biotechnology and cell therapy industries to manufacture MVs as inherent therapeutic agents or drug delivery systems are summarized. The manufacturing, development, characterization, and regulatory challenges for successful translation are discussed.
C1 [Agrahari, Vivek] Eastern Virginia Med Sch, CONRAD, Arlington, TX USA.
   [Agrahari, Vibhuti] Shenandoah Univ, Bernard J Dunn Sch Pharm, Winchester, VA USA.
   [Burnouf, Pierre-Alain] Acad Sinica, Inst Biomed Sci, Taipei, Taiwan.
   [Chew, Chee Ho; Burnouf, Thierry] Taipei Med Univ, Coll Biomed Engn, Grad Inst Biomed Mat & Tissue Engn, Taipei, Taiwan.
   [Burnouf, Thierry] Taipei Med Univ, Coll Biomed Engn, Int PhD Program Biomed Engn, Taipei, Taiwan.
   [Burnouf, Thierry] Taipei Med Univ, Coll Med, Int PhD Program Cell Therapy & Regenerat Med, Taipei, Taiwan.
C3 Eastern Virginia Medical School; Shenandoah University; Academia Sinica
   - Taiwan; Taipei Medical University; Taipei Medical University; Taipei
   Medical University
RP Burnouf, T (corresponding author), Taipei Med Univ, Coll Biomed Engn, Grad Inst Biomed Mat & Tissue Engn, Taipei, Taiwan.; Burnouf, T (corresponding author), Taipei Med Univ, Coll Biomed Engn, Int PhD Program Biomed Engn, Taipei, Taiwan.; Burnouf, T (corresponding author), Taipei Med Univ, Coll Med, Int PhD Program Cell Therapy & Regenerat Med, Taipei, Taiwan.
EM thburnouf@gmail.com
RI Agrahari, Vibhuti/U-5495-2019; AGRAHARI, VIVEK/K-9972-2015; Burnouf,
   Thierry/H-4784-2019; Burnouf, Pierre-Alain/ABD-5452-2020
OI Burnouf, Thierry/0000-0002-0507-9243; Burnouf,
   Pierre-Alain/0000-0002-6135-1547
FU Ministry of Science and Technology (MOST) of Taiwan
   [107-2314-B-038-084]; Shenandoah University, Winchester, VA, USA; Taipei
   Medical University, Taiwan
FX This study was supported by a grant 107-2314-B-038-084 from the Ministry
   of Science and Technology (MOST) of Taiwan to Thierry Burnouf, Taipei
   Medical University, Taiwan, and Single Discipline Faculty Development
   Grant from Shenandoah University, Winchester, VA, USA to Vibhuti
   Agrahari.
CR Akyurekli C, 2015, STEM CELL REV REP, V11, P150, DOI 10.1007/s12015-014-9545-9
   Armstrong JPK, 2017, ACS NANO, V11, P69, DOI 10.1021/acsnano.6b07607
   Barile L, 2017, PHARMACOL THERAPEUT, V174, P63, DOI 10.1016/j.pharmthera.2017.02.020
   Bjorge IM, 2017, BIOMATER SCI-UK, V6, P60, DOI 10.1039/c7bm00479f
   Burnouf T, 2003, HAEMOPHILIA, V9, P24, DOI 10.1046/j.1365-2516.2003.00701.x
   Burnouf T, 2000, BLOOD REV, V14, P94, DOI 10.1054/blre.2000.0129
   Burnouf T, 2018, DRUG DISCOV TODAY, V23, P934, DOI 10.1016/j.drudis.2017.08.012
   Burnouf T, 2016, BIOMATERIALS, V76, P371, DOI 10.1016/j.biomaterials.2015.10.065
   Caplan AI, 2007, J CELL PHYSIOL, V213, P341, DOI 10.1002/jcp.21200
   Carson JL, 2012, ANN INTERN MED, V157, P49, DOI 10.7326/0003-4819-157-1-201206190-00429
   Carvalho PM, 2018, FRONT CHEM, V6, DOI 10.3389/fchem.2018.00237
   Centanni JM, 2017, BIOTECHNOLOGY OPERATIONS: PRINCIPLES AND PRACTICES, 2ND EDITION, P1
   Cha JM, 2018, SCI REP-UK, V8, DOI 10.1038/s41598-018-19211-6
   Chen WX, 2017, BIOCHEM J, V474, P4207, DOI 10.1042/BCJ20170682
   Choi H, 2016, STEM CELL RES THER, V7, DOI 10.1186/s13287-016-0316-1
   Colao IL, 2018, TRENDS MOL MED, V24, P242, DOI 10.1016/j.molmed.2018.01.006
   de Godoy MA, 2018, J BIOL CHEM, V293, P1957, DOI 10.1074/jbc.M117.807180
   de Soure AM, 2017, J TISSUE ENG REGEN M, V11, P1630, DOI 10.1002/term.2200
   Drew VJ, 2017, BLOOD TRANSFUS-ITALY, V15, P512, DOI 10.2450/2017.0344-16
   Eitan E, 2015, J EXTRACELL VESICLES, V4, DOI 10.3402/jev.v4.26373
   Fierabracci A, 2015, CELL TRANSPLANT, V24, P133, DOI 10.3727/096368913X675728
   Fu Y, 2017, TISSUE ENG PART B-RE, V23, P515, DOI [10.1089/ten.teb.2016.0365, 10.1089/ten.TEB.2016.0365]
   Fuhrmann G, 2015, NANO TODAY, V10, P397, DOI 10.1016/j.nantod.2015.04.004
   Fuster-Matanzo A, 2015, STEM CELL RES THER, V6, DOI 10.1186/s13287-015-0232-9
   Gangadaran P, 2018, FRONT PHARMACOL, V9, DOI 10.3389/fphar.2018.00169
   Gangadaran P, 2017, BIOMED RES INT, V2017, DOI 10.1155/2017/9158319
   García-Manrique P, 2018, TRENDS BIOTECHNOL, V36, P10, DOI 10.1016/j.tibtech.2017.10.005
   Gimona M, 2017, INT J MOL SCI, V18, DOI 10.3390/ijms18061190
   Haney MJ, 2015, J CONTROL RELEASE, V207, P18, DOI 10.1016/j.jconrel.2015.03.033
   Hong Y, 2018, ADV FUNCT MATER, V28, DOI 10.1002/adfm.201703074
   Iraci N, 2016, INT J MOL SCI, V17, DOI 10.3390/ijms17020171
   Kamerkar S, 2017, NATURE, V546, P498, DOI 10.1038/nature22341
   Kanada M, 2015, P NATL ACAD SCI USA, V112, pE1433, DOI 10.1073/pnas.1418401112
   Kao YC, 2016, CYTOTHERAPY, V18, P911, DOI 10.1016/j.jcyt.2016.04.002
   Kaufman RM, 2015, ANN INTERN MED, V162, P205, DOI 10.7326/M14-1589
   Klutz S, 2015, J BIOTECHNOL, V213, P120, DOI 10.1016/j.jbiotec.2015.06.388
   Koh E, 2017, BIOMATERIALS, V121, P121, DOI 10.1016/j.biomaterials.2017.01.004
   Konoshenko MY, 2018, BIOMED RES INT, V2018, DOI 10.1155/2018/8545347
   Kooijmans SAA, 2016, J CONTROL RELEASE, V224, P77, DOI 10.1016/j.jconrel.2016.01.009
   Kornilov R, 2018, J EXTRACELL VESICLES, V7, DOI 10.1080/20013078.2017.1422674
   Laberge A, 2018, J CELL PHYSIOL, V233, P5550, DOI 10.1002/jcp.26426
   Lai CP, 2015, NAT COMMUN, V6, DOI 10.1038/ncomms8029
   Lai CP, 2014, ACS NANO, V8, P483, DOI 10.1021/nn404945r
   Lamichhane TN, 2015, MOL PHARMACEUT, V12, P3650, DOI 10.1021/acs.molpharmaceut.5b00364
   Lane RE, 2017, METHODS MOL BIOL, V1660, P111, DOI 10.1007/978-1-4939-7253-1_10
   Lassailly F, 2010, BLOOD, V115, P5347, DOI 10.1182/blood-2009-05-224030
   Lässer C, 2018, MOL ASPECTS MED, V60, P1, DOI 10.1016/j.mam.2018.02.002
   Lawson C, 2016, J ENDOCRINOL, V228, pR57, DOI 10.1530/JOE-15-0201
   Lee J, 2016, ACS APPL MATER INTER, V8, P6790, DOI 10.1021/acsami.6b01315
   Lener T, 2015, J EXTRACELL VESICLES, V4, DOI 10.3402/jev.v4.30087
   Li JH, 2015, J EXTRACELL VESICLES, V4, DOI 10.3402/jev.v4.26883
   Liang K, 2017, NAT BIOMED ENG, V1, DOI 10.1038/s41551-016-0021
   Lorincz AM, 2014, J EXTRACELL VESICLES, V3, DOI 10.3402/jev.v3.25465
   Lötvall J, 2014, J EXTRACELL VESICLES, V3, DOI 10.3402/jev.v3.26913
   Maas SLN, 2017, METHODS MOL BIOL, V1545, P21, DOI 10.1007/978-1-4939-6728-5_2
   Matthay MA, 2017, STEM CELLS, V35, P316, DOI 10.1002/stem.2551
   Momen-Heravi F, 2012, FRONT PHYSIOL, V3, DOI 10.3389/fphys.2012.00354
   Monsel A, 2015, AM J RESP CRIT CARE, V192, P324, DOI 10.1164/rccm.201410-1765OC
   Mulcahy LA, 2014, J EXTRACELL VESICLES, V3, DOI 10.3402/jev.v3.24641
   Ng KS, 2019, BIOTECHNOL BIOENG, V116, P307, DOI 10.1002/bit.26809
   Nolte-'t Hoen E, 2016, P NATL ACAD SCI USA, V113, P9155, DOI 10.1073/pnas.1605146113
   Nordin JZ, 2015, NANOMED-NANOTECHNOL, V11, P879, DOI 10.1016/j.nano.2015.01.003
   Pachler K, 2017, CYTOTHERAPY, V19, P458, DOI 10.1016/j.jcyt.2017.01.001
   Pal AK, 2014, ACS NANO, V8, P9003, DOI 10.1021/nn502219q
   Park J, 2019, THORAX, V74, P43, DOI 10.1136/thoraxjnl-2018-211576
   Park SJ, 2018, IN VITRO CELL DEV-AN, V54, P423, DOI 10.1007/s11626-018-0261-7
   Pascucci L, 2014, J CONTROL RELEASE, V192, P262, DOI 10.1016/j.jconrel.2014.07.042
   Passweg JR, 2016, BONE MARROW TRANSPL, V51, P786, DOI 10.1038/bmt.2016.20
   Patel DB, 2018, BIOTECHNOL ADV, V36, P2051, DOI 10.1016/j.biotechadv.2018.09.001
   Phinney DG, 2017, STEM CELLS, V35, P851, DOI 10.1002/stem.2575
   Piffoux M, 2018, ACS NANO, V12, P6830, DOI 10.1021/acsnano.8b02053
   Ramirez MI, 2018, NANOSCALE, V10, P881, DOI 10.1039/c7nr08360b
   Raposo G, 2013, J CELL BIOL, V200, P373, DOI 10.1083/jcb.201211138
   Ratajczak MZ, 2017, AM J MED SCI, V354, P449, DOI 10.1016/j.amjms.2017.06.001
   Reiner AT, 2017, STEM CELL TRANSL MED, V6, P1730, DOI 10.1002/sctm.17-0055
   Riazifar M, 2017, ANNU REV PHARMACOL, V57, P125, DOI 10.1146/annurev-pharmtox-061616-030146
   Rufino-Ramos D, 2017, J CONTROL RELEASE, V262, P247, DOI 10.1016/j.jconrel.2017.07.001
   Rupert DLM, 2017, BBA-GEN SUBJECTS, V1861, P3164, DOI 10.1016/j.bbagen.2016.07.028
   Saari H, 2015, J CONTROL RELEASE, V220, P727, DOI 10.1016/j.jconrel.2015.09.031
   Sabin K, 2014, TRANSL RES, V163, P286, DOI 10.1016/j.trsl.2013.10.005
   Shah R, 2018, NEW ENGL J MED, V379, P958, DOI 10.1056/NEJMra1704286
   Shao HL, 2018, CHEM REV, V118, P1917, DOI 10.1021/acs.chemrev.7b00534
   Shelke GV, 2014, J EXTRACELL VESICLES, V3, DOI 10.3402/jev.v3.24783
   Shih DTB, 2011, TRANSFUSION, V51, P770, DOI 10.1111/j.1537-2995.2010.02915.x
   Silva AKA, 2015, NANOMED-NANOTECHNOL, V11, P645, DOI 10.1016/j.nano.2014.11.009
   Smyth T, 2014, BIOCONJUGATE CHEM, V25, P1777, DOI 10.1021/bc500291r
   Stremersch S, 2016, J CONTROL RELEASE, V244, P167, DOI 10.1016/j.jconrel.2016.07.054
   Sullivan R, 2017, FRONT ENDOCRINOL, V8, DOI 10.3389/fendo.2017.00194
   Sun DM, 2010, MOL THER, V18, P1606, DOI 10.1038/mt.2010.105
   Sunkara V, 2016, ANALYST, V141, P371, DOI 10.1039/c5an01775k
   Syn NL, 2017, TRENDS BIOTECHNOL, V35, P665, DOI 10.1016/j.tibtech.2017.03.004
   Szatanek R, 2017, INT J MOL SCI, V18, DOI 10.3390/ijms18061153
   Tang K, 2012, NAT COMMUN, V3, DOI 10.1038/ncomms2282
   Vader P, 2016, ADV DRUG DELIVER REV, V106, P148, DOI 10.1016/j.addr.2016.02.006
   Valkonen S, 2017, EUR J PHARM SCI, V98, P4, DOI 10.1016/j.ejps.2016.09.008
   Wan Y, 2018, CANCER RES, V78, P798, DOI 10.1158/0008-5472.CAN-17-2880
   Wang M, 2015, PLOS ONE, V10, DOI 10.1371/journal.pone.0141860
   Wang SH, 2012, J HEMATOL ONCOL, V5, DOI 10.1186/1756-8722-5-19
   Watson DC, 2016, BIOMATERIALS, V105, P195, DOI 10.1016/j.biomaterials.2016.07.003
   WHO, 2016, WHO TECHN REP SER
   Wiklander OPB, 2015, J EXTRACELL VESICLES, V4, DOI 10.3402/jev.v4.26316
   Willms E, 2018, FRONT IMMUNOL, V9, DOI 10.3389/fimmu.2018.00738
   Witwer KW, 2013, J EXTRACELL VESICLES, V2, DOI 10.3402/jev.v2i0.20360
   Xu R, 2016, J CLIN INVEST, V126, P1152, DOI 10.1172/JCI81129
   Yáñez-Mó M, 2015, J EXTRACELL VESICLES, V4, DOI 10.3402/jev.v4.27066
   Yang YS, 2017, ADV MATER, V29, DOI 10.1002/adma.201605604
   Yuan ZQ, 2017, J EXTRACELL VESICLES, V6, DOI 10.1080/20013078.2017.1265291
   Zhang W, 2017, ACS NANO, V11, P277, DOI 10.1021/acsnano.6b05630
NR 108
TC 177
Z9 188
U1 3
U2 79
PU ELSEVIER SCIENCE LONDON
PI LONDON
PA 84 THEOBALDS RD, LONDON WC1X 8RR, ENGLAND
SN 0167-7799
EI 1879-3096
J9 TRENDS BIOTECHNOL
JI Trends Biotechnol.
PD JUL
PY 2019
VL 37
IS 7
BP 707
EP 729
DI 10.1016/j.tibtech.2018.11.012
PG 23
WC Biotechnology & Applied Microbiology
WE Science Citation Index Expanded (SCI-EXPANDED)
SC Biotechnology & Applied Microbiology
GA IC7LH
UT WOS:000471155300006
PM 30638682
DA 2026-02-11
ER

PT J
AU Zeng, S
   Xiao, ZY
   Wang, Q
   Guo, YM
   He, YA
   Zhu, Q
   Zou, YZ
AF Zeng, Sen
   Xiao, Zhenyang
   Wang, Qun
   Guo, Yiming
   He, Yunan
   Zhu, Quan
   Zou, Yizhou
TI Strategies to achieve immune tolerance in allogeneic solid organ
   transplantation
SO TRANSPLANT IMMUNOLOGY
LA English
DT Review
DE Transplantation; Tolerance; Chimerism; Immunoregulatory cells;
   Helminthic therapy
ID REGULATORY T-CELLS; NATURAL-KILLER-CELLS; MESENCHYMAL STROMAL CELLS;
   DONOR-SPECIFIC UNRESPONSIVENESS; PROLONGS ALLOGRAFT SURVIVAL; IMMATURE
   DENDRITIC CELLS; TRICHURIS-SUIS THERAPY; RAT CARDIAC ALLOGRAFTS;
   LONG-TERM SURVIVAL; SUPPRESSOR-CELLS
AB Organ transplantation is an effective way to treat many end-stage diseases. In order to overcome post-transplant rejection, immunosuppressive agents have been widely used, but the long-term survival of transplanted organs still has not been achieved in the clinic. For decades, tolerance is the "holy grail" that transplant immunologists have longed for. The well-known approaches to induce immune tolerance are through adoptively transferred regulatory T cells and achieving chimeric states. In addition, there are a variety of promising potential strategies, including costimulatory blockade, regulating differentiation of immune cell subgroups, adoptive infusion of immunoregulatory cells, using apoptotic cells to induce tolerance, stem cell regenerative medicine to reconstitute tissue and organs, helminthic therapy, using exosomes carrying phagocytic antigen and phagocytic vesicles to induce tolerance, and blocking CD3 and targeted clearance of memory T cells. In this paper, we review the current developments and the potential of these strategies to achieve transplantation tolerance.
C1 [Zeng, Sen; Xiao, Zhenyang; Wang, Qun; Guo, Yiming; Zhu, Quan; Zou, Yizhou] Cent S Univ, Xiangya Sch Med, Changsha 410000, Hunan, Peoples R China.
   [He, Yunan] Sun Yat Sen Univ, Sun Yat Sen Mem Hosp, Dept Obstet & Gynecol, Guangzhou 510120, Guangdong, Peoples R China.
C3 Central South University; Sun Yat Sen University
RP Zou, YZ (corresponding author), Cent S Univ, Xiangya Sch Med, Dept Immunol, Changsha 410000, Hunan, Peoples R China.
EM yizhou_zou@sina.com
RI He, Yunan/V-8505-2018
OI He, Yunan/0000-0002-5726-4539
FU National Natural Science Fund of China [81273265, 81572562]
FX This work was supported by the National Natural Science Fund of China
   (No. 81273265 and No. 81572562).
CR Abe M, 2005, AM J TRANSPLANT, V5, P1808, DOI 10.1111/j.1600-6143.2005.00954.x
   Akl A, 2005, TRANSPL IMMUNOL, V14, P225, DOI 10.1016/j.trim.2005.03.011
   ANDERSON D, 1951, HEREDITY, V5, P379, DOI 10.1038/hdy.1951.38
   Araki R, 2013, NATURE, V494, P100, DOI 10.1038/nature11807
   Azzawi M, 1998, J HEART LUNG TRANSPL, V17, P881
   Badell IR, 2010, J CLIN INVEST, V120, P4520, DOI 10.1172/JCI43895
   BALNER H, 1964, TRANSPLANTATION, V2, P464, DOI 10.1097/00007890-196407000-00003
   Banchereau J, 2000, ANNU REV IMMUNOL, V18, P767, DOI 10.1146/annurev.immunol.18.1.767
   Bartholomew A, 2002, EXP HEMATOL, V30, P42, DOI 10.1016/S0301-472X(01)00769-X
   Bauer S, 1999, SCIENCE, V285, P727, DOI 10.1126/science.285.5428.727
   Beaudoin L, 2002, IMMUNITY, V17, P725, DOI 10.1016/S1074-7613(02)00473-9
   Beilke JN, 2005, NAT MED, V11, P1059, DOI 10.1038/nm1296
   Ben-David U, 2011, NAT REV CANCER, V11, P268, DOI 10.1038/nrc3034
   Besançon A, 2017, FRONT IMMUNOL, V8, DOI 10.3389/fimmu.2017.00218
   Boros P, 2010, HUM IMMUNOL, V71, P1061, DOI 10.1016/j.humimm.2010.08.001
   BRETSCHER P, 1970, SCIENCE, V169, P1042, DOI 10.1126/science.169.3950.1042
   Brunstein CG, 2016, BLOOD, V127, P1044, DOI 10.1182/blood-2015-06-653667
   Burnett F., 1949, MONOGRAPH WALTER ELI
   Butte MJ, 2007, IMMUNITY, V27, P111, DOI 10.1016/j.immuni.2007.05.016
   Casiraghi F, 2012, AM J TRANSPLANT, V12, P2373, DOI 10.1111/j.1600-6143.2012.04115.x
   Casiraghi F, 2008, J IMMUNOL, V181, P3933, DOI 10.4049/jimmunol.181.6.3933
   Cham CM, 2008, EUR J IMMUNOL, V38, P2438, DOI 10.1002/eji.200838289
   Chatenoud L, 2003, NAT REV IMMUNOL, V3, P123, DOI 10.1038/nri1000
   Chatenoud L, 2009, CURR OPIN ORGAN TRAN, V14, P351, DOI 10.1097/MOT.0b013e32832ce95a
   Chen LP, 2013, NAT REV IMMUNOL, V13, P227, DOI 10.1038/nri3405
   Chen Y, 2008, TRANSPL P, V40, P2691, DOI 10.1016/j.transproceed.2008.08.014
   Cherukuri A, 2014, J AM SOC NEPHROL, V25, P1575, DOI 10.1681/ASN.2013080837
   Chesneau M, 2014, AM J TRANSPLANT, V14, P144, DOI 10.1111/ajt.12508
   Chistiakov DA, 2014, FRONT PHYSIOL, V5, DOI 10.3389/fphys.2014.00279
   Chou HS, 2012, TRANSPLANTATION, V93, P272, DOI 10.1097/TP.0b013e31823ffd39
   Cordoba F, 2015, AM J TRANSPLANT, V15, P2825, DOI 10.1111/ajt.13377
   Corradi-Perini C, 2017, TRANSPL P, V49, P902, DOI 10.1016/j.transproceed.2017.01.064
   Cretney E, 2013, TRENDS IMMUNOL, V34, P74, DOI 10.1016/j.it.2012.11.002
   Croft M, 2010, ANNU REV IMMUNOL, V28, P57, DOI 10.1146/annurev-immunol-030409-101243
   Dangi Anil, 2017, Curr Transplant Rep, V4, P270, DOI [10.1007/s40472-017-0167-4, 10.1007/s40472-017-0167-4]
   de Almeida PE, 2014, NAT COMMUN, V5, DOI 10.1038/ncomms4903
   de Jonge H, 2015, PHARMACOGENOMICS J, V15, P144, DOI 10.1038/tpj.2014.49
   Di Ianni M, 2011, BLOOD, V117, P3921, DOI 10.1182/blood-2010-10-311894
   Dilek N, 2010, CURR OPIN ORGAN TRAN, V15, P765, DOI 10.1097/MOT.0b013e3283401742
   Ding Q, 2011, J CLIN INVEST, V121, P3645, DOI 10.1172/JCI46274
   Dominici M, 2006, CYTOTHERAPY, V8, P315, DOI 10.1080/14653240600855905
   Dooms H, 2007, J EXP MED, V204, P547, DOI 10.1084/jem.20062381
   Du J, 2017, BLOOD, V129, P3121, DOI 10.1182/blood-2016-11-752444
   Dugast AS, 2008, J IMMUNOL, V180, P7898, DOI 10.4049/jimmunol.180.12.7898
   Elgueta R, 2009, IMMUNOL REV, V229, P152, DOI 10.1111/j.1600-065X.2009.00782.x
   Elinav E, 2009, GASTROENTEROLOGY, V136, P1721, DOI 10.1053/j.gastro.2009.01.049
   Fairchild PJ, 2016, REGEN MED, V11, P817, DOI 10.2217/rme-2016-0134
   FINCK BK, 1994, SCIENCE, V265, P1225, DOI 10.1126/science.7520604
   Francipane Maria Giovanna, 2016, Curr Pathobiol Rep, V4, P77, DOI [10.1007/s40139-016-0111-9, 10.1007/s40139-016-0111-9]
   Francis RS, 2011, EUR J IMMUNOL, V41, P726, DOI 10.1002/eji.201040509
   Fu FM, 1996, TRANSPLANTATION, V62, P659, DOI 10.1097/00007890-199609150-00021
   Gabrilovich DI, 2009, NAT REV IMMUNOL, V9, P162, DOI 10.1038/nri2506
   Gao WD, 2003, TRANSPLANTATION, V76, P994, DOI 10.1097/01.TP.0000085010.39567.FB
   Goldrath AW, 2002, J EXP MED, V195, P1515, DOI 10.1084/jem.20020033
   Golshayan D, 2007, BLOOD, V109, P827, DOI 10.1182/blood-2006-05-025460
   Guillonneau C, 2007, J IMMUNOL, V179, P8164, DOI 10.4049/jimmunol.179.12.8164
   Guo H, 2018, STEM CELL RES THER, V9, DOI 10.1186/s13287-018-0988-9
   Harden JT, 2018, CURR OPIN ORGAN TRAN, V23, P66, DOI 10.1097/MOT.0000000000000479
   Harmon C, 2016, AM J TRANSPLANT, V16, P751, DOI 10.1111/ajt.13565
   HEIDECKE CD, 1985, TRANSPLANTATION, V40, P441
   Hotez PJ, 2008, J CLIN INVEST, V118, P1311, DOI 10.1172/JCI34261
   Huang Y, 2016, AM J TRANSPLANT, V16, P440, DOI 10.1111/ajt.13511
   Huang YM, 2011, BLOOD, V117, P2494, DOI 10.1182/blood-2010-06-291187
   Hutchinson JA, 2011, J IMMUNOL, V187, P2072, DOI 10.4049/jimmunol.1100762
   Huynh A, 2015, NAT IMMUNOL, V16, P188, DOI 10.1038/ni.3077
   IBRAHIM S, 1995, TRANSPLANTATION, V59, P724, DOI 10.1097/00007890-199503150-00015
   Inoue Y, 2016, CELL STEM CELL, V19, P152, DOI 10.1016/j.stem.2016.07.011
   Jiang SP, 2005, EUR J IMMUNOL, V35, P1193, DOI 10.1002/eji.200425899
   Johnston CJC, 2017, NAT COMMUN, V8, DOI 10.1038/s41467-017-01886-6
   Johnston CJ, 2014, TRANSPLANTATION, V97, P127, DOI 10.1097/TP.0b013e3182a53f59
   Johnston L., 2016, BLOOD, V128, P385
   Jones RG, 2007, IMMUNITY, V27, P173, DOI 10.1016/j.immuni.2007.07.008
   Kamano C, 2004, P NATL ACAD SCI USA, V101, P3827, DOI 10.1073/pnas.0306666101
   KAUFMAN CL, 1994, BLOOD, V84, P2436
   Kawai T, 2013, NEW ENGL J MED, V368, P1850, DOI 10.1056/NEJMc1213779
   Kenney LL, 2016, AM J TRANSPLANT, V16, P389, DOI 10.1111/ajt.13520
   Kinnear G, 2013, TRANSPLANTATION, V95, P527, DOI 10.1097/TP.0b013e31826d4672
   Kitchens WH, 2012, AM J TRANSPLANT, V12, P69, DOI 10.1111/j.1600-6143.2011.03762.x
   Klintmalm GB, 2014, AM J TRANSPLANT, V14, P1817, DOI 10.1111/ajt.12810
   KNOERZER DB, 1995, J CLIN INVEST, V96, P987, DOI 10.1172/JCI118146
   Kohlhaas S, 2009, J IMMUNOL, V182, P2578, DOI 10.4049/jimmunol.0803162
   Kraaijeveld R, 2018, TRANSPLANTATION, V102, pS366, DOI 10.1097/01.tp.0000543117.99051.48
   Kroemer A, 2008, CURR OPIN ORGAN TRAN, V13, P339, DOI 10.1097/MOT.0b013e3283061115
   Krummey SM, 2012, FRONT IMMUNOL, V3, DOI 10.3389/fimmu.2012.00036
   Kuang RX, 2015, CELL BIOSCI, V5, DOI 10.1186/s13578-015-0019-9
   Lal G, 2015, TRANSPLANTATION, V99, P1817, DOI 10.1097/TP.0000000000000718
   Lancaster MA, 2014, SCIENCE, V345, DOI 10.1126/science.1247125
   Laskowski IA, 2002, J AM SOC NEPHROL, V13, P519, DOI 10.1681/ASN.V132519
   Le Texier L, 2011, AM J TRANSPLANT, V11, P429, DOI 10.1111/j.1600-6143.2010.03336.x
   Lee AS, 2013, NAT MED, V19, P998, DOI 10.1038/nm.3267
   Lee CF, 2015, CELL REP, V13, P760, DOI 10.1016/j.celrep.2015.09.036
   Leventhal J, 2013, TRANSPLANTATION, V95, P169, DOI 10.1097/TP.0b013e3182782fc1
   Leventhal JR, 2015, TRANSPLANTATION, V99, P288, DOI 10.1097/TP.0000000000000605
   Li S, 2017, FRONT IMMUNOL, V8, DOI 10.3389/fimmu.2017.01268
   Li Ting, 2011, Zhong Nan Da Xue Xue Bao Yi Xue Ban, V36, P1147, DOI 10.3969/j.issn.1672-7347.2011.12.004
   Li XC, 2010, NAT REV NEPHROL, V6, P577, DOI 10.1038/nrneph.2010.101
   LINSLEY PS, 1993, ANNU REV IMMUNOL, V11, P191, DOI 10.1146/annurev.immunol.11.1.191
   LINSLEY PS, 1991, J EXP MED, V174, P561, DOI 10.1084/jem.174.3.561
   Liu DY, 2018, JCI INSIGHT, V3, DOI 10.1172/jci.insight.96378
   Liu MZ, 2017, ACTA PHARMACOL SIN, V38, P415, DOI 10.1038/aps.2016.153
   Liwski R, 2000, TRANSPLANTATION, V69, P1912, DOI 10.1097/00007890-200005150-00029
   Lu LF, 2009, IMMUNITY, V30, P80, DOI 10.1016/j.immuni.2008.11.010
   Luckey U, 2011, J CLIN INVEST, V121, P3860, DOI 10.1172/JCI45963
   Luo XR, 2008, P NATL ACAD SCI USA, V105, P14527, DOI 10.1073/pnas.0805204105
   Lutz MB, 2000, EUR J IMMUNOL, V30, P1813, DOI 10.1002/1521-4141(200007)30:7<1813::AID-IMMU1813>3.0.CO;2-8
   Ma B, 2016, SCI REP-UK, V6, DOI 10.1038/srep32971
   MacDonald KG, 2016, J CLIN INVEST, V126, P1413, DOI 10.1172/JCI82771
   MAIN JM, 1955, JNCI-J NATL CANCER I, V15, P1023
   Mariotti J, 2008, BLOOD, V112, P4765, DOI 10.1182/blood-2008-05-154278
   MARKUS PM, 1991, TRANSPL P, V23, P178
   Maroof A, 2008, IMMUNITY, V29, P295, DOI 10.1016/j.immuni.2008.06.012
   Martelli MF, 2014, BLOOD, V124, P638, DOI 10.1182/blood-2014-03-564401
   Maynard KM, 2014, EXP BIOL MED, V239, P484, DOI 10.1177/1535370214522936
   McCarthy DP, 2015, AM J TRANSPLANT, V15, P1475, DOI 10.1111/ajt.13237
   McSorley HJ, 2012, CLIN MICROBIOL REV, V25, P585, DOI 10.1128/CMR.05040-11
   Meier-Kriesche HU, 2004, AM J TRANSPLANT, V4, P378, DOI 10.1111/j.1600-6143.2004.00332.x
   Menon MC, 2017, J AM SOC NEPHROL, V28, P735, DOI 10.1681/ASN.2016080858
   Mestas J, 2004, J IMMUNOL, V172, P2731, DOI 10.4049/jimmunol.172.5.2731
   Mhoyan A, 1997, TRANSPLANTATION, V64, P1665, DOI 10.1097/00007890-199712270-00006
   Michalek RD, 2011, J IMMUNOL, V186, P3299, DOI 10.4049/jimmunol.1003613
   Ming YingZi Ming YingZi, 2015, Chinese Journal of Immunology, V31, P728
   Mizoguchi E, 2000, INT IMMUNOL, V12, P597, DOI 10.1093/intimm/12.5.597
   Monguio-Tortajada M, 2015, FRONT IMMUNOL, V5, DOI 10.3389/fimmu.2014.00416
   Moreau A, 2015, EUR J IMMUNOL, V45, P843, DOI 10.1002/eji.201445082
   Morelli AE, 2016, STEM CELLS, V34, P1142, DOI 10.1002/stem.2326
   MOSMANN TR, 1989, ANNU REV IMMUNOL, V7, P145, DOI 10.1146/annurev.immunol.7.1.145
   Mudrabettu C, 2015, NEPHROLOGY, V20, P25, DOI 10.1111/nep.12338
   Nakamura T, 2018, INT J MOL SCI, V19, DOI 10.3390/ijms19082357
   Nelsen MK, 2017, AM J TRANSPLANT, V17, P1742, DOI 10.1111/ajt.14194
   Ochando J, 2019, FRONT IMMUNOL, V10, DOI 10.3389/fimmu.2019.00374
   Ochando JC, 2006, NAT IMMUNOL, V7, P652, DOI 10.1038/ni1333
   Oka A, 2014, INFLAMM BOWEL DIS, V20, P315, DOI 10.1097/01.MIB.0000437983.14544.d5
   Okazaki T, 2002, CURR OPIN IMMUNOL, V14, P779, DOI 10.1016/S0952-7915(02)00398-9
   OLUWOLE SF, 1993, TRANSPLANTATION, V55, P1396, DOI 10.1097/00007890-199306000-00035
   OLUWOLE SF, 1993, TRANSPLANTATION, V55, P1389, DOI 10.1097/00007890-199306000-00034
   OWEN RD, 1945, SCIENCE, V102, P400, DOI 10.1126/science.102.2651.400
   Özkaynak E, 2002, J IMMUNOL, V169, P6546, DOI 10.4049/jimmunol.169.11.6546
   Page AJ, 2009, CURR OPIN ORGAN TRAN, V14, P643, DOI 10.1097/MOT.0b013e328332bd4a
   Pearce Erika L, 2013, Science, V342, P1242454, DOI 10.1126/science.1242454
   PEARSON TC, 1994, TRANSPLANTATION, V57, P1701, DOI 10.1097/00007890-199406270-00002
   Pêche H, 2006, AM J TRANSPLANT, V6, P1541, DOI 10.1111/j.1600-6143.2006.01344.x
   Pêche H, 2003, TRANSPLANTATION, V76, P1503, DOI 10.1097/01.TP.0000092494.75313.38
   Peng B, 2018, CELL DEATH DIS, V9, DOI 10.1038/s41419-017-0152-y
   PERICO N, 1991, J AM SOC NEPHROL, V2, P1063
   Perico N, 2011, CLIN J AM SOC NEPHRO, V6, P412, DOI 10.2215/CJN.04950610
   Perruche S, 2008, NAT MED, V14, P528, DOI 10.1038/nm1749
   Pestana JOM, 2012, AM J TRANSPLANT, V12, P630, DOI 10.1111/j.1600-6143.2011.03914.x
   Peters JH, 2008, PLOS ONE, V3, DOI 10.1371/journal.pone.0002233
   Pflugfelder SC, 2017, J OCUL PHARMACOL TH, V33, P5, DOI 10.1089/jop.2016.0105
   Plain KM, 1999, TRANSPLANTATION, V67, P605, DOI 10.1097/00007890-199902270-00020
   Poirier N, 2010, SCI TRANSL MED, V2, DOI 10.1126/scitranslmed.3000116
   Pratschke J, 2009, TRANSPL INT, V22, P859, DOI 10.1111/j.1432-2277.2009.00884.x
   Putnam AL, 2013, AM J TRANSPLANT, V13, P3010, DOI 10.1111/ajt.12433
   Qi HZ, 2015, J TRANSL MED, V13, DOI 10.1186/s12967-015-0638-2
   Qin Y, 2016, CELL IMMUNOL, V310, P184, DOI 10.1016/j.cellimm.2016.09.010
   Quigley M, 2008, J IMMUNOL, V180, P2158, DOI 10.4049/jimmunol.180.4.2158
   Raptopoulou AP, 2010, ARTHRITIS RHEUM-US, V62, P1870, DOI 10.1002/art.27500
   Rebollo-Mesa I, 2016, AM J TRANSPLANT, V16, P3443, DOI 10.1111/ajt.13932
   REMUZZI G, 1995, J AM SOC NEPHROL, V6, P1291
   Riella LV, 2011, AM J TRANSPLANT, V11, P832, DOI 10.1111/j.1600-6143.2011.03451.x
   Ripoll E, 2011, GENE THER, V18, P945, DOI 10.1038/gt.2011.39
   Riquelme P, 2018, NAT COMMUN, V9, DOI 10.1038/s41467-018-05167-8
   Riquelme P, 2012, TRANSPLANT RES, V1, DOI 10.1186/2047-1440-1-17
   Riquelme P, 2013, MOL THER, V21, P409, DOI 10.1038/mt.2012.168
   Robertson NJ, 2007, P NATL ACAD SCI USA, V104, P20920, DOI 10.1073/pnas.0710265105
   ROCHA B, 1995, J EXP MED, V181, P993, DOI 10.1084/jem.181.3.993
   Rodriguez A, 2007, SCIENCE, V316, P608, DOI 10.1126/science.1139253
   Roelofs-Haarhuis K, 2004, J IMMUNOL, V173, P1043, DOI 10.4049/jimmunol.173.2.1043
   Rosser EC, 2014, MOL IMMUNOL, V62, P296, DOI 10.1016/j.molimm.2014.01.014
   Sagoo P, 2011, SCI TRANSL MED, V3, DOI 10.1126/scitranslmed.3002076
   Sasaki H, 2018, HUM IMMUNOL, V79, P258, DOI 10.1016/j.humimm.2017.11.008
   SAYEGH MH, 1993, TRANSPLANTATION, V56, P461, DOI 10.1097/00007890-199308000-00040
   Scalea JR, 2016, FRONT IMMUNOL, V7, DOI 10.3389/fimmu.2016.00087
   Selmani Z, 2008, STEM CELLS, V26, P212, DOI 10.1634/stemcells.2007-0554
   Shi LZ, 2011, J EXP MED, V208, P1367, DOI 10.1084/jem.20110278
   Shi Y, 2017, NAT REV DRUG DISCOV, V16, P115, DOI 10.1038/nrd.2016.245
   Siegal FP, 1999, SCIENCE, V284, P1835, DOI 10.1126/science.284.5421.1835
   SLAVIN S, 1977, J EXP MED, V146, P34, DOI 10.1084/jem.146.1.34
   Spitzer TR, 2019, TRANSPLANTATION, V103, P2366, DOI 10.1097/TP.0000000000002669
   Stadlbauer THW, 2008, CARDIOVASC RES, V79, P698, DOI 10.1093/cvr/cvn135
   Stockinger B, 2006, IMMUNOL REV, V211, P39, DOI 10.1111/j.0105-2896.2006.00381.x
   Sugita S, 2015, INVEST OPHTH VIS SCI, V56, P1051, DOI 10.1167/iovs.14-15619
   Summers RW, 2005, GASTROENTEROLOGY, V128, P825, DOI 10.1053/j.gastro.2005.01.005
   Summers RW, 2005, GUT, V54, P87, DOI 10.1136/gut.2004.041749
   Summers RW, 2003, AM J GASTROENTEROL, V98, P2034, DOI 10.1111/j.1572-0241.2003.07660.x
   Takebe T, 2013, NATURE, V499, P481, DOI 10.1038/nature12271
   Tan JM, 2012, JAMA-J AM MED ASSOC, V307, P1169, DOI 10.1001/jama.2012.316
   Tan JT, 2002, J EXP MED, V195, P1523, DOI 10.1084/jem.20020066
   Tasaki M, 2016, AM J TRANSPLANT, V16, P2877, DOI 10.1111/ajt.13855
   Tay SS, 2009, CURR OPIN ORGAN TRAN, V14, P16, DOI 10.1097/MOT.0b013e32831ebdf5
   Terabe M, 2004, CURR OPIN IMMUNOL, V16, P157, DOI 10.1016/j.coi.2004.01.010
   Theien BE, 2001, J CLIN INVEST, V107, P995, DOI 10.1172/JCI11717
   Trani J, 2003, J IMMUNOL, V170, P279, DOI 10.4049/jimmunol.170.1.279
   Trinchieri G, 2003, NAT REV IMMUNOL, V3, P133, DOI 10.1038/nri1001
   Tripathi D, 2016, NAT COMMUN, V7, DOI 10.1038/ncomms13896
   Trzonkowski P, 2009, CLIN IMMUNOL, V133, P22, DOI 10.1016/j.clim.2009.06.001
   Ullah I, 2015, BIOSCIENCE REP, V35, DOI 10.1042/BSR20150025
   Vela-Ojeda J, 2005, STEM CELLS DEV, V14, P310, DOI 10.1089/scd.2005.14.310
   Vignali DAA, 2008, NAT REV IMMUNOL, V8, P523, DOI 10.1038/nri2343
   Vincenti F, 2017, AM J TRANSPLANT, V17, P3219, DOI 10.1111/ajt.14452
   Vitale G, 2010, MOL IMMUNOL, V48, P1, DOI 10.1016/j.molimm.2010.09.010
   von Boehmer H, 2003, IMMUNOL REV, V191, P62, DOI 10.1034/j.1600-065X.2003.00010.x
   Vu MD, 2006, J IMMUNOL, V176, P1394, DOI 10.4049/jimmunol.176.3.1394
   Wang GJ, 2008, J IMMUNOL, V181, P5242, DOI 10.4049/jimmunol.181.8.5242
   Wang LB, 2015, CELL DISCOV, V1, DOI 10.1038/celldisc.2015.15
   Wang W, 2019, SCAND J IMMUNOL, V89, DOI 10.1111/sji.12750
   Wang Y, 2018, MUCOSAL IMMUNOL, V11, P131, DOI 10.1038/mi.2017.34
   Wang Y, 2012, CLIN DEV IMMUNOL, DOI 10.1155/2012/731486
   Wang Z, 2006, AM J TRANSPLANT, V6, P1297, DOI 10.1111/j.1600-6143.2006.01308.x
   Wekerle T, 2001, J IMMUNOL, V166, P2311, DOI 10.4049/jimmunol.166.4.2311
   Wekerle T, 2017, LANCET, V389, P2152, DOI 10.1016/S0140-6736(17)31283-7
   Wen YJ, 2014, STEM CELLS, V32, P2732, DOI 10.1002/stem.1780
   Wing K, 2008, SCIENCE, V322, P271, DOI 10.1126/science.1160062
   Wood KJ, 2003, NAT REV IMMUNOL, V3, P199, DOI 10.1038/nri1027
   Wu TT, 2014, EXPERT REV CLIN IMMU, V10, P1385, DOI 10.1586/1744666X.2014.948424
   Wu WQ, 2012, CHIN J EVID BASED ME, V5, P139, DOI DOI 10.1111/J.1756-5391.2012.01191.X
   Wu YL, 2012, INT J BIOL SCI, V8, P1420, DOI 10.7150/ijbs.5273
   Yeung MY, 2015, AM J TRANSPLANT, V15, P942, DOI 10.1111/ajt.13087
   You S, 2012, AM J TRANSPLANT, V12, P2909, DOI 10.1111/j.1600-6143.2012.04213.x
   Zangi L, 2012, BLOOD, V120, P1647, DOI 10.1182/blood-2012-02-410803
   Zhang AC, 2017, J HEART LUNG TRANSPL, V36, P175, DOI 10.1016/j.healun.2016.04.018
   Zhang BY, 2016, NAT MATER, V15, P669, DOI [10.1038/NMAT4570, 10.1038/nmat4570]
   Zhang WT, 2018, J TRANSL MED, V16, DOI 10.1186/s12967-018-1395-9
   Zhang XX, 2019, NUCLEIC ACIDS RES, V47, pD721, DOI 10.1093/nar/gky900
   Zhao Y, 1996, NAT MED, V2, P1211, DOI 10.1038/nm1196-1211
   Zhuang Q, 2016, NAT COMMUN, V7, DOI 10.1038/ncomms12623
   ZINKERNA.RM, 1974, NATURE, V251, P547, DOI 10.1038/251547a0
   Zuber J, 2017, TRENDS IMMUNOL, V38, P829, DOI 10.1016/j.it.2017.07.008
   Zuber J, 2017, NEPHROL THER, V13, pS127, DOI 10.1016/j.nephro.2017.01.017
NR 229
TC 4
Z9 5
U1 0
U2 16
PU ELSEVIER
PI AMSTERDAM
PA RADARWEG 29, 1043 NX AMSTERDAM, NETHERLANDS
SN 0966-3274
EI 1878-5492
J9 TRANSPL IMMUNOL
JI Transpl. Immunol.
PD FEB
PY 2020
VL 58
AR 101250
DI 10.1016/j.trim.2019.101250
PG 13
WC Immunology; Transplantation
WE Science Citation Index Expanded (SCI-EXPANDED)
SC Immunology; Transplantation
GA KM2XX
UT WOS:000513987200007
PM 31655110
DA 2026-02-11
ER

PT J
AU Prescher, H
   Froimson, JR
   Hanson, SE
AF Prescher, Hannes
   Froimson, Jill R.
   Hanson, Summer E.
TI Deconstructing Fat to Reverse Radiation Induced Soft Tissue Fibrosis
SO BIOENGINEERING-BASEL
LA English
DT Review
DE radiation-induced fibrosis; fat grafting; adipose-derived stem cells;
   biological scaffolds; regenerative medicine; stromal vascular fraction;
   exosomes
AB Adipose tissue is composed of a collection of cells with valuable structural and regenerative function. Taken as an autologous graft, these cells can be used to address soft tissue defects and irregularities, while also providing a reparative effect on the surrounding tissues. Adipose-derived stem or stromal cells are primarily responsible for this regenerative effect through direct differentiation into native cells and via secretion of numerous growth factors and cytokines that stimulate angiogenesis and disrupt pro-inflammatory pathways. Separating adipose tissue into its component parts, i.e., cells, scaffolds and proteins, has provided new regenerative therapies for skin and soft tissue pathology, including that resulting from radiation. Recent studies in both animal models and clinical trials have demonstrated the ability of autologous fat grafting to reverse radiation induced skin fibrosis. An improved understanding of the complex pathologic mechanism of RIF has allowed researchers to harness the specific function of the ASCs to engineer enriched fat graft constructs to improve the therapeutic effect of AFG.
C1 [Prescher, Hannes; Froimson, Jill R.; Hanson, Summer E.] Univ Chicago, Sect Plast & Reconstruct Surg, Med Ctr, Chicago, IL 60615 USA.
C3 University of Chicago; University of Chicago Medical Center
RP Hanson, SE (corresponding author), Univ Chicago, Sect Plast & Reconstruct Surg, Med Ctr, Chicago, IL 60615 USA.
EM sehanson@bsd.uchicago.edu
OI Hanson, Summer/0000-0002-4106-9819
FU NIDDK NIH HHS [P30 DK020595] Funding Source: Medline; Plastic Surgery
   Foundation [no assigned number] Funding Source: Medline
CR Abbas DB, 2022, AESTHET SURG J, V42, P946, DOI 10.1093/asj/sjac066
   Adem S, 2022, ADV WOUND CARE, V11, P524, DOI 10.1089/wound.2021.0008
   Almadori A., 2022, PLASTIC AESTHETIC RE, P447
   An Y, 2021, CELL PROLIFERAT, V54, DOI 10.1111/cpr.12993
   ARCHAMBEAU JO, 1995, INT J RADIAT ONCOL, V31, P1171, DOI 10.1016/0360-3016(94)00423-I
   Awadeen A, 2023, AESTHET PLAST SURG, V47, P81, DOI 10.1007/s00266-022-03026-y
   Bamba R, 2021, J CRANIOFAC SURG, V32, pE211, DOI 10.1097/SCS.0000000000006894
   Bartels SAL, 2023, J CLIN ONCOL, V41, P2159, DOI 10.1200/JCO.22.01565
   Baskar R, 2012, INT J MED SCI, V9, P193, DOI 10.7150/ijms.3635
   Borrelli MR, 2020, Plastic & Reconstructive Surgery Global Open, V8, P101, DOI [10.1097/01.gox.0000667660.96224.7b, 10.1097/01.GOX.0000667660.96224.7b, DOI 10.1097/01.GOX.0000667660.96224.7B]
   Borrelli MR, 2020, Plastic & Reconstructive Surgery Global Open, V8, P24, DOI [10.1097/01.gox.0000667216.41221.71, 10.1097/01.GOX.0000667216.41221.71, DOI 10.1097/01.GOX.0000667216.41221.71]
   Borrelli MR, 2020, STEM CELLS, V38, P382, DOI 10.1002/stem.3115
   Borrelli MR, 2020, STEM CELL TRANSL MED, V9, P1401, DOI 10.1002/sctm.19-0317
   Borrelli MR, 2019, ANN PLAS SURG, V83, pS59, DOI 10.1097/SAP.0000000000002098
   Brett E, 2017, WOUND REPAIR REGEN, V25, P414, DOI 10.1111/wrr.12542
   Brook I, 2021, CANCER RADIOTHER, V25, P507, DOI 10.1016/j.canrad.2021.02.001
   Browall M, 2008, EUR J ONCOL NURS, V12, P180, DOI 10.1016/j.ejon.2008.01.005
   Bryant AK, 2017, CANCER EPIDEM BIOMAR, V26, P963, DOI 10.1158/1055-9965.EPI-16-1023
   Caviggioli F, 2016, STEM CELLS INT, V2016, DOI 10.1155/2016/2527349
   Caviggioli F, 2011, PLAST RECONSTR SURG, V128, P349, DOI 10.1097/PRS.0b013e31821e70e7
   Chang P, 2013, CELL DEATH DIS, V4, DOI 10.1038/cddis.2013.178
   Chen B, 2019, PLAST RECONSTR SURG, V144, p816E, DOI 10.1097/PRS.0000000000006175
   Chen YZ, 2014, BRIT J ORAL MAX SURG, V52, P740, DOI 10.1016/j.bjoms.2014.06.006
   Chu CN, 2021, BMC CANCER, V21, DOI 10.1186/s12885-021-08047-5
   Citrin DE, 2017, NEW ENGL J MED, V377, P1065, DOI 10.1056/NEJMra1608986
   Conley SM, 2020, FRONT CELL DEV BIOL, V8, DOI 10.3389/fcell.2020.00197
   Crawford KM, 2019, PRS-GLOB OPEN, V7, DOI 10.1097/GOX.0000000000002398
   Dai SJ, 2022, BURNS TRAUMA, V10, DOI 10.1093/burnst/tkab043
   del Vecchio D, 2022, PLAST RECONSTR SURG, V149, P1197, DOI 10.1097/PRS.0000000000009049
   Deleon NMD, 2021, J TISSUE ENG REGEN M, V15, P1105, DOI 10.1002/term.3253
   Deptula M, 2021, MED RES REV, V41, P2130, DOI 10.1002/med.21789
   Devulapalli C, 2018, PLAST RECONSTR SURG, V141, P579, DOI 10.1097/PRS.0000000000004105
   Ejaz A, 2019, STEM CELLS, V37, P791, DOI 10.1002/stem.3000
   Eto H, 2009, PLAST RECONSTR SURG, V124, P1087, DOI 10.1097/PRS.0b013e3181b5a3f1
   Faghahati S, 2010, ANN CHIR PLAST ESTH, V55, P169, DOI 10.1016/j.anplas.2009.05.004
   Falanga V, 2002, J CELL PHYSIOL, V191, P42, DOI 10.1002/jcp.10065
   Forcheron F, 2012, PLOS ONE, V7, DOI 10.1371/journal.pone.0031694
   Fu HT, 2023, REGEN THER, V22, P7, DOI 10.1016/j.reth.2022.11.008
   Garza RM, 2014, PLAST RECONSTR SURG, V134, P249, DOI 10.1097/PRS.0000000000000326
   Gentile P, 2019, J CLIN MED, V8, DOI 10.3390/jcm8040504
   Gentile P, 2017, REGEN MED, V12, P939, DOI 10.2217/rme-2017-0076
   Gill G, 2022, J OTOLARYNGOL-HEAD N, V51, DOI 10.1186/s40463-022-00593-7
   Guo J, 2016, J PLAST RECONSTR AES, V69, P180, DOI 10.1016/j.bjps.2015.10.014
   Hanson SE, 2021, AESTHET SURG J, V41, pS69, DOI 10.1093/asj/sjab130
   He L, 2020, BIOSCIENCE REP, V40, DOI 10.1042/BSR20192549
   Hofso K, 2013, J PAIN SYMPTOM MANAG, V45, P980, DOI 10.1016/j.jpainsymman.2012.06.003
   Hu L, 2016, SCI REP-UK, V6, DOI 10.1038/srep32993
   Huang SP, 2013, J BIOMED SCI, V20, DOI 10.1186/1423-0127-20-51
   Hymes SR, 2006, J AM ACAD DERMATOL, V54, P28, DOI 10.1016/j.jaad.2005.08.054
   Jarajapu YPR, 2010, CIRC RES, V106, P854, DOI 10.1161/CIRCRESAHA.109.213140
   Jiang X, 2021, BIOCHEM BIOPH RES CO, V541, P63, DOI 10.1016/j.bbrc.2020.12.108
   Jing W, 2019, International Journal of Sciences, V8, P114, DOI 10.18483/ijsci.1984
   Karantalis V, 2014, CIRC RES, V114, P1302, DOI 10.1161/CIRCRESAHA.114.303180
   Kerr AJ, 2022, CANCER TREAT REV, V105, DOI 10.1016/j.ctrv.2022.102375
   Kokai LE, 2019, PLAST RECONSTR SURG, V143, p299E, DOI 10.1097/PRS.0000000000005269
   Kolle SFT, 2013, LANCET, V382, P1113, DOI 10.1016/S0140-6736(13)61410-5
   Korzets Y, 2019, BREAST CANCER RES TR, V175, P531, DOI 10.1007/s10549-019-05209-9
   Kraaijenga SAC, 2016, LARYNGOSCOPE, V126, P2672, DOI 10.1002/lary.26003
   Kuruvilla AS, 2023, ANN PLAS SURG, V90, P106, DOI 10.1097/SAP.0000000000003385
   Lesniak DM, 2022, PLAST RECONSTR SURG, V149, P52, DOI 10.1097/PRS.0000000000008672
   Li C, 2022, STEM CELL REV REP, V18, P2059, DOI 10.1007/s12015-022-10378-0
   Li SJ, 2021, BIOMED PHARMACOTHER, V137, DOI 10.1016/j.biopha.2021.111401
   Lim JY, 2013, PLOS ONE, V8, DOI 10.1371/journal.pone.0071167
   Lin AJ, 2019, HEAD NECK-J SCI SPEC, V41, P722, DOI 10.1002/hed.25430
   Lindegren A, 2019, BRIT J SURG, V106, P563, DOI 10.1002/bjs.11072
   Lisa AVE, 2020, BREAST J, V26, P1652, DOI 10.1111/tbj.13923
   Liu GS, 2016, J TISSUE ENG REGEN M, V10, pE167, DOI 10.1002/term.1796
   Lockhart R.A., 2017, STEM CELL RES THER, V2, P64
   Louwen F, 2018, OBES REV, V19, P888, DOI 10.1111/obr.12679
   Luan A, 2016, STEM CELLS, V34, P668, DOI 10.1002/stem.2256
   Ma T, 2019, J CELL BIOCHEM, V120, P10847, DOI 10.1002/jcb.28376
   Maione L, 2014, AESTHET PLAST SURG, V38, P528, DOI 10.1007/s00266-014-0311-9
   Maredziak M, 2016, STEM CELLS INT, V2016, DOI 10.1155/2016/2152435
   Marta GN, 2011, SAO PAULO MED J, V129, P116, DOI 10.1590/S1516-31802011000200012
   Martin M, 2000, INT J RADIAT ONCOL, V47, P277, DOI 10.1016/S0360-3016(00)00435-1
   MARTIN M, 1993, RADIAT RES, V134, P63, DOI 10.2307/3578502
   Martin S, 2023, BJS-BRIT J SURG, V110, DOI 10.1093/bjs/znad101.188
   Masià-Gridilla J, 2023, CANCERS, V15, DOI 10.3390/cancers15030800
   Matsumoto D, 2006, TISSUE ENG, V12, P3375, DOI 10.1089/ten.2006.12.3375
   Minteer D, 2013, ADV BIOCHEM ENG BIOT, V129, P59, DOI 10.1007/10_2012_146
   Moon KC, 2019, DIABETES, V68, P837, DOI 10.2337/db18-0699
   Nemir S, 2021, AESTHET SURG J, V41, pS3, DOI 10.1093/asj/sjab080
   Nguyen A, 2016, J PLAST RECONSTR AES, V69, P170, DOI 10.1016/j.bjps.2015.10.015
   Nie CL, 2011, CELL TRANSPLANT, V20, P205, DOI 10.3727/096368910X520065
   Panettiere P, 2009, AESTHET PLAST SURG, V33, P695, DOI 10.1007/s00266-009-9366-4
   Phulpin B, 2009, PLAST RECONSTR SURG, V123, P1187, DOI 10.1097/PRS.0b013e31819f2928
   Powell SN, 2003, INT J RADIAT ONCOL, V55, P1209, DOI 10.1016/S0360-3016(02)04273-6
   Raziyeva K, 2021, BIOMOLECULES, V11, DOI 10.3390/biom11050700
   Retchkiman M, 2023, PRS-GLOB OPEN, V11, DOI 10.1097/GOX.0000000000004814
   Ribuffo D, 2013, AESTHET PLAST SURG, V37, P1146, DOI 10.1007/s00266-013-0221-2
   Rigotti G, 2007, PLAST RECONSTR SURG, V119, P1409, DOI 10.1097/01.prs.0000256047.47909.71
   Salvo N, 2010, CURR ONCOL, V17, P94
   See MSF, 2018, CLIN PLAST SURG, V45, P13, DOI 10.1016/j.cps.2017.08.001
   Seitz AJ, 2021, AESTHET SURG J, V41, pS61, DOI 10.1093/asj/sjab126
   Shabbir A, 2015, STEM CELLS DEV, V24, P1635, DOI 10.1089/scd.2014.0316
   Shukla L, 2020, FRONT PHARMACOL, V11, DOI 10.3389/fphar.2020.00158
   Shukla L, 2015, FRONT SURG, V2, DOI 10.3389/fsurg.2015.00001
   Sinnott CJ, 2021, ANN PLAS SURG, V87, pS21, DOI 10.1097/SAP.0000000000002801
   Souza LEB, 2018, ANGIOGENESIS, V21, P15, DOI 10.1007/s10456-017-9579-0
   Stewart F. A., 2012, Annals of the ICRP, V41, P37, DOI 10.1016/j.icrp.2012.02.001
   Sultan SM, 2012, J PLAST RECONSTR AES, V65, P219, DOI 10.1016/j.bjps.2011.08.046
   Tallet AV, 2003, INT J RADIAT ONCOL, V57, P136, DOI 10.1016/S0360-3016(03)00526-1
   Tchkonia T, 2010, AGING CELL, V9, P667, DOI 10.1111/j.1474-9726.2010.00608.x
   Voglimacci M, 2015, AESTHET SURG J, V35, P378, DOI 10.1093/asj/sjv030
   Wu QW, 2023, WORLD J SURG ONCOL, V21, DOI 10.1186/s12957-023-03010-z
   Wu YJ, 2007, STEM CELLS, V25, P2648, DOI 10.1634/stemcells.2007-0226
   Xue EY, 2020, SEMIN PLAST SURG, V34, P11, DOI 10.1055/s-0039-3402052
   Yao CL, 2021, STEM CELL RES THER, V12, DOI 10.1186/s13287-021-02516-1
   Yarnold J, 2010, RADIOTHER ONCOL, V97, P149, DOI 10.1016/j.radonc.2010.09.002
   Yoshimura K, 2008, DERMATOL SURG, V34, P1178, DOI 10.1111/j.1524-4725.2008.34256.x
   Yu DJ, 2021, RADIAT RES, V196, P250, DOI 10.1667/RADE-20-00156.1
   Yu F, 2020, STEM CELL RES THER, V11, DOI 10.1186/s13287-020-02008-8
   Yun IS, 2012, DERMATOL SURG, V38, P1678, DOI 10.1111/j.1524-4725.2012.02495.x
   Zheng HJ, 2019, STEM CELL RES THER, V10, DOI 10.1186/s13287-019-1290-1
   Zielins ER, 2016, TISSUE ENG PT A, V22, P214, DOI [10.1089/ten.tea.2015.0278, 10.1089/ten.TEA.2015.0278]
   Zuk PA, 2001, TISSUE ENG, V7, P211, DOI 10.1089/107632701300062859
   Zuo R, 2019, STEM CELL RES THER, V10, DOI 10.1186/s13287-018-1121-9
NR 117
TC 3
Z9 4
U1 0
U2 9
PU MDPI
PI BASEL
PA MDPI AG, Grosspeteranlage 5, CH-4052 BASEL, SWITZERLAND
EI 2306-5354
J9 BIOENGINEERING-BASEL
JI Bioengineering-Basel
PD JUN
PY 2023
VL 10
IS 6
AR 742
DI 10.3390/bioengineering10060742
PG 13
WC Biotechnology & Applied Microbiology; Engineering, Biomedical
WE Science Citation Index Expanded (SCI-EXPANDED)
SC Biotechnology & Applied Microbiology; Engineering
GA K1IM8
UT WOS:001014051200001
PM 37370673
OA Green Submitted, gold
DA 2026-02-11
ER

PT J
AU Tan, X
   Gong, YZ
   Wu, P
   Liao, DF
   Zheng, XL
AF Tan, Xi
   Gong, Yong-Zhen
   Wu, Ping
   Liao, Duan-Fang
   Zheng, Xi-Long
TI Mesenchymal Stem Cell-Derived Microparticles: A Promising Therapeutic
   Strategy
SO INTERNATIONAL JOURNAL OF MOLECULAR SCIENCES
LA English
DT Review
DE mesenchymal stem cells; microparticles; intercellular communication;
   clinical therapy
ID PROMOTE TUMOR-GROWTH; RED-BLOOD-CELLS; BONE-MARROW; MICROVESICLES;
   CANCER; TRANSPLANTATION; MECHANISM; EXOSOMES; DELIVERY; PROTECT
AB Mesenchymal stem cells (MSCs) are multipotent stem cells that give rise to various cell types of the mesodermal germ layer. Because of their unique ability to home in on injured and cancerous tissues, MSCs are of great potential in regenerative medicine. MSCs also contribute to reparative processes in different pathological conditions, including cardiovascular diseases and cancer. However, many studies have shown that only a small proportion of transplanted MSCs can actually survive and be incorporated into host tissues. The effects of MSCs cannot be fully explained by their number. Recent discoveries suggest that microparticles (MPs) derived from MSCs may be important for the physiological functions of their parent. Though the physiological role of MSC-MPs is currently not well understood, inspiring results indicate that, in tissue repair and anti-cancer therapy, MSC-MPs have similar pro-regenerative and protective properties as their cellular counterparts. Thus, MSC-MPs represent a promising approach that may overcome the obstacles and risks associated with the use of native or engineered MSCs.
C1 [Tan, Xi; Gong, Yong-Zhen; Wu, Ping; Liao, Duan-Fang; Zheng, Xi-Long] Hunan Univ Tradit Chinese Med, Coll Med, Div Stem Cell Regulat & Applicat, Changsha 410208, Hunan, Peoples R China.
   [Zheng, Xi-Long] Univ Calgary, Dept Biochem & Mol Biol, Libin Cardiovasc Inst Alberta, Smooth Muscle Res Grp, Calgary, AB T2N 4N1, Canada.
   [Gong, Yong-Zhen] Cent South Univ, Sch Pharmaceut Sci, Dept Pharmacol, Changsha 410078, Hunan, Peoples R China.
C3 Hunan University of Chinese Medicine; Libin Cardiovascular Institute Of
   Alberta; University of Calgary; Central South University
RP Liao, DF (corresponding author), Hunan Univ Tradit Chinese Med, Coll Med, Div Stem Cell Regulat & Applicat, Changsha 410208, Hunan, Peoples R China.
EM xitan5005@gmail.com; gongyongzhen@126.com; pingwu@xtu.edu.cn;
   dfliao66@aliyun.com; xlzheng@ucalgary.ca
RI ; tan, xi/KHX-5646-2024; 龚, 勇珍/ITV-9726-2023
OI Zheng, Xi-Long/0000-0002-0889-1827; 
FU National Natural Science Foundation of China [31371161, 81173047];
   Natural Science Foundation of Hunan [12JJ5068]; Postgraduate Technology
   Innovation Project of Hunan [CX2014B366]
FX This work was supported by the National Natural Science Foundation of
   China (31371161 and 81173047 for D.-F.L.), the Natural Science
   Foundation of Hunan (12JJ5068 for D.-F.L.) and the Postgraduate
   Technology Innovation Project of Hunan (CX2014B366 for X.T.).
CR Abramovici H, 2009, MOL BIOL CELL, V20, P2049, DOI 10.1091/mbc.E07-12-1248
   Aharon A, 2009, BEST PRACT RES CL HA, V22, P61, DOI 10.1016/j.beha.2008.11.002
   Al-Nedawi K, 2008, NAT CELL BIOL, V10, P619, DOI 10.1038/ncb1725
   Al-Nedawi K, 2009, CELL CYCLE, V8, P2014, DOI 10.4161/cc.8.13.8988
   Al-Nedawi K, 2009, P NATL ACAD SCI USA, V106, P3794, DOI 10.1073/pnas.0804543106
   Alexandre CS, 2009, STEM CELLS, V27, P682, DOI 10.1634/stemcells.2008-0496
   Baron M, 2012, J CELL MOL MED, V16, P1365, DOI 10.1111/j.1582-4934.2011.01486.x
   Bhansali A, 2009, STEM CELLS DEV, V18, P1407, DOI 10.1089/scd.2009.0164
   Bian Su-Yan, 2012, Zhongguo Shi Yan Xue Ye Xue Za Zhi, V20, P453
   Brune JC, 2011, INT J CANCER, V129, P319, DOI 10.1002/ijc.25697
   Bruno S, 2013, STEM CELLS DEV, V22, DOI 10.1089/scd.2012.0304
   Bruno S, 2009, J AM SOC NEPHROL, V20, P1053, DOI 10.1681/ASN.2008070798
   Buyanovskaya OA, 2009, B EXP BIOL MED+, V148, P109, DOI 10.1007/s10517-009-0647-3
   Camussi G, 2010, KIDNEY INT, V78, P838, DOI 10.1038/ki.2010.278
   Caplan AI, 2006, J CELL BIOCHEM, V98, P1076, DOI 10.1002/jcb.20886
   Cauwenberghs S, 2006, FEBS LETT, V580, P5313, DOI 10.1016/j.febslet.2006.08.082
   Chen SL, 2004, AM J CARDIOL, V94, P92, DOI 10.1016/j.amjcard.2004.03.034
   Chen TS, 2011, J TRANSL MED, V9, DOI 10.1186/1479-5876-9-47
   Chen TS, 2010, NUCLEIC ACIDS RES, V38, P215, DOI 10.1093/nar/gkp857
   Choi HY, 2014, PLOS ONE, V9, DOI 10.1371/journal.pone.0087853
   Cocucci E, 2009, TRENDS CELL BIOL, V19, P43, DOI 10.1016/j.tcb.2008.11.003
   Collino F, 2010, PLOS ONE, V5, DOI 10.1371/journal.pone.0011803
   CONNOR J, 1992, J BIOL CHEM, V267, P19412
   Crespin M, 2009, BLOOD COAGUL FIBRIN, V20, P63, DOI 10.1097/MBC.0b013e32831bc310
   Curti AM, 2009, J THROMB HAEMOST, V7, P701, DOI 10.1111/j.1538-7836.2009.03304.x
   Demarchi F, 2007, CELL CYCLE, V6, P136
   Diamant M, 2004, EUR J CLIN INVEST, V34, P392, DOI 10.1111/j.1365-2362.2004.01355.x
   Duijvestein M, 2010, GUT, V59, P1662, DOI 10.1136/gut.2010.215152
   Dwyer RM, 2007, CLIN CANCER RES, V13, P5020, DOI 10.1158/1078-0432.CCR-07-0731
   Estrada EJ, 2008, CELL TRANSPLANT, V17, P1295, DOI 10.3727/096368908787648119
   Fang ZQ, 2012, GENES CELLS, V17, P53, DOI 10.1111/j.1365-2443.2011.01572.x
   Farsad Khashayar, 2002, Yale Journal of Biology and Medicine, V75, P95
   Frank NY, 2010, J CLIN INVEST, V120, P41, DOI 10.1172/JCI41004
   Freyssinet JM, 2010, THROMB RES, V125, pS46, DOI 10.1016/j.thromres.2010.01.036
   Freyssinet JM, 1999, THROMB HAEMOSTASIS, V82, P727
   FRIEDENSTEIN AJ, 1966, J EMBRYOL EXP MORPH, V16, P381
   FRIEDENSTEIN AJ, 1974, TRANSPLANTATION, V17, P331, DOI 10.1097/00007890-197404000-00001
   FRIEDENSTEIN AJ, 1970, CELL TISSUE KINET, V3, P393, DOI 10.1111/j.1365-2184.1970.tb00347.x
   Gangji Valerie, 2005, J Bone Joint Surg Am, V87 Suppl 1, P106, DOI 10.2106/JBJS.D.02662
   García-Castro J, 2010, CANCER GENE THER, V17, P476, DOI 10.1038/cgt.2010.4
   Gatti S, 2011, NEPHROL DIAL TRANSPL, V26, P1474, DOI 10.1093/ndt/gfr015
   Giuliani A, 2013, STEM CELL TRANSL MED, V2, P316, DOI 10.5966/sctm.2012-0136
   Hare JM, 2009, J AM COLL CARDIOL, V54, P2277, DOI 10.1016/j.jacc.2009.06.055
   Herring JM, 2013, J VET INTERN MED, V27, P1020, DOI 10.1111/jvim.12128
   Ichim Thomas E, 2010, Int Arch Med, V3, P30, DOI 10.1186/1755-7682-3-30
   Johnstone RM, 2006, BLOOD CELL MOL DIS, V36, P315, DOI 10.1016/j.bcmd.2005.12.001
   Kidd S, 2012, PLOS ONE, V7, DOI 10.1371/journal.pone.0030563
   Kim HS, 2012, J PROTEOME RES, V11, P839, DOI 10.1021/pr200682z
   Komarova S, 2006, MOL CANCER THER, V5, P755, DOI 10.1158/1535-7163.MCT-05-0334
   Lai RC, 2011, REGEN MED, V6, P481, DOI [10.2217/rme.11.35, 10.2217/RME.11.35]
   Lai RC, 2010, STEM CELL RES, V4, P214, DOI 10.1016/j.scr.2009.12.003
   Le Blanc K, 2005, TRANSPLANTATION, V79, P1607, DOI 10.1097/01.TP.0000159029.48678.93
   Liang J, 2012, GUT, V61, P468, DOI 10.1136/gutjnl-2011-300083
   Lim P, 2011, STEM CELL-BASED TISSUE REPAIR, P346, DOI 10.1039/9781849732246-00346
   Lin TM, 2007, BIOCHEM BIOPH RES CO, V361, P883, DOI 10.1016/j.bbrc.2007.07.116
   Liu J, 2013, CYTOTHERAPY, V15, P185, DOI 10.1016/j.jcyt.2012.09.005
   Matushansky I, 2007, J CLIN INVEST, V117, P3248, DOI 10.1172/JCI31377
   Morigi M, 2004, J AM SOC NEPHROL, V15, P1794, DOI 10.1097/01.ASN.0000128974.07460.34
   Ohtani K, 2011, BASIC RES CARDIOL, V106, P5, DOI 10.1007/s00395-010-0139-7
   Pannuti A, 2010, CLIN CANCER RES, V16, P3141, DOI 10.1158/1078-0432.CCR-09-2823
   Pegtel DM, 2010, P NATL ACAD SCI USA, V107, P6328, DOI 10.1073/pnas.0914843107
   Pilzer D, 2005, SPRINGER SEMIN IMMUN, V27, P375, DOI 10.1007/s00281-005-0004-1
   Ratajczak J, 2006, LEUKEMIA, V20, P1487, DOI 10.1038/sj.leu.2404296
   Ratajczak J, 2006, LEUKEMIA, V20, P847, DOI 10.1038/sj.leu.2404132
   Riggi N, 2008, CANCER RES, V68, P2176, DOI 10.1158/0008-5472.CAN-07-1761
   Ritter E, 2008, ANN SURG, V247, P310, DOI 10.1097/SLA.0b013e31816401d5
   Roorda BD, 2009, CRIT REV ONCOL HEMAT, V69, P187, DOI 10.1016/j.critrevonc.2008.06.004
   Rubio D, 2008, PLOS ONE, V3, DOI 10.1371/journal.pone.0001398
   Rustom A, 2004, SCIENCE, V303, P1007, DOI 10.1126/science.1093133
   Ryan BM, 2010, NAT REV CANCER, V10, P389, DOI 10.1038/nrc2867
   SCHROIT AJ, 1984, BIOL CELL, V51, P227, DOI 10.1111/j.1768-322X.1984.tb00303.x
   Skog J, 2008, NAT CELL BIOL, V10, P1470, DOI 10.1038/ncb1800
   Sonabend AM, 2008, STEM CELLS, V26, P831, DOI 10.1634/stemcells.2007-0758
   Spaeth EL, 2009, PLOS ONE, V4, DOI 10.1371/journal.pone.0004992
   Stagg J, 2008, STEM CELL REV, V4, P119, DOI 10.1007/s12015-008-9030-4
   Stoff-Khalili MA, 2007, BREAST CANCER RES TR, V105, P157, DOI 10.1007/s10549-006-9449-8
   Suvà ML, 2009, CANCER RES, V69, P1776, DOI 10.1158/0008-5472.CAN-08-2242
   Takamori S, 2006, CELL, V127, P831, DOI 10.1016/j.cell.2006.10.030
   Tan KT, 2005, THROMB HAEMOSTASIS, V94, P488, DOI 10.1160/TH05-03-0201
   Tomasoni S, 2013, STEM CELLS DEV, V22, DOI 10.1089/scd.2012.0266
   Uccelli A, 2008, NAT REV IMMUNOL, V8, P726, DOI 10.1038/nri2395
   Valadi H, 2007, NAT CELL BIOL, V9, P654, DOI 10.1038/ncb1596
   van der Pol E, 2012, PHARMACOL REV, V64, P676, DOI 10.1124/pr.112.005983
   VanWijk MJ, 2003, CARDIOVASC RES, V59, P277, DOI 10.1016/S0008-6363(03)00367-5
   Wakitani S, 2007, J TISSUE ENG REGEN M, V1, P74, DOI 10.1002/term.8
   Wang Xiao-Qing, 2013, Zhongguo Shi Yan Xue Ye Xue Za Zhi, V21, P227, DOI 10.7534/j.issn.1009-2137.2013.01.046
   Weerheim AM, 2002, ANAL BIOCHEM, V302, P191, DOI 10.1006/abio.2001.5552
   Xu WT, 2009, CANCER LETT, V281, P32, DOI 10.1016/j.canlet.2009.02.022
   Xu XM, 2011, J CANCER RES CLIN, V137, P495, DOI 10.1007/s00432-010-0908-6
   Yagi H, 2010, CELL TRANSPLANT, V19, P667, DOI 10.3727/096368910X508762
   Yong RL, 2009, CANCER RES, V69, P8932, DOI 10.1158/0008-5472.CAN-08-3873
   Yu JL, 2004, J THROMB HAEMOST, V2, P2065, DOI 10.1111/j.1538-7836.2004.00972.x
   Zhou YF, 2006, CANCER RES, V66, P10849, DOI 10.1158/0008-5472.CAN-06-2146
   Zhu W, 2012, CANCER LETT, V315, P28, DOI 10.1016/j.canlet.2011.10.002
   ZWAAL RFA, 1993, BIOCHEM SOC T, V21, P248, DOI 10.1042/bst0210248
   Zwicker JI, 2007, CRIT REV ONCOL HEMAT, V62, P126, DOI 10.1016/j.critrevonc.2007.01.001
NR 96
TC 29
Z9 36
U1 0
U2 15
PU MDPI
PI BASEL
PA ST ALBAN-ANLAGE 66, CH-4052 BASEL, SWITZERLAND
EI 1422-0067
J9 INT J MOL SCI
JI Int. J. Mol. Sci.
PD AUG
PY 2014
VL 15
IS 8
BP 14348
EP 14363
DI 10.3390/ijms150814348
PG 16
WC Biochemistry & Molecular Biology; Chemistry, Multidisciplinary
WE Science Citation Index Expanded (SCI-EXPANDED)
SC Biochemistry & Molecular Biology; Chemistry
GA AO7GD
UT WOS:000341519600071
PM 25196436
OA Green Submitted, gold
DA 2026-02-11
ER

PT J
AU Su, XY
   Upadhyay, A
   Tran, SD
   Lin, ZM
AF Su, Xinyun
   Upadhyay, Akshaya
   Tran, Simon D. D.
   Lin, Zhengmei
TI Cell-Free Therapies: The Use of Cell Extracts to Mitigate
   Irradiation-Injured Salivary Glands
SO BIOLOGY-BASEL
LA English
DT Review
DE conditioned media; mesenchymal stem cells; radiation damage;
   regeneration; regenerative medicine; salivary gland; stem cell extracts;
   stem cell therapy; xerostomia
ID PLATELET-RICH PLASMA; MESENCHYMAL STEM-CELLS; RADIATION-INDUCED
   XEROSTOMIA; HUMAN BONE-MARROW; FIBROBLAST-GROWTH-FACTOR;
   INTENSITY-MODULATED RADIOTHERAPY; STAGE NASOPHARYNGEAL CARCINOMA; SMALL
   EXTRACELLULAR VESICLES; STROMAL-VASCULAR FRACTION; QUALITY-OF-LIFE
AB Simple Summary Radiation therapy for cancer treatment can lead to damage to surrounding healthy tissues and organs, like salivary glands. Loss of salivary function leads to a decrease in the quality and quantity of saliva, which increases the chances of oral and systemic infections; causes difficulty in swallowing and loss of taste leading to malnutrition. Current treatment modalities to counter this effect are unable to bring satisfaction to the patients whose quality of life is considerably reduced due to cancer and radiotherapy. Here we provide a comprehensive overview of prospective treatment strategies using stem cell-derived extracts and their comparison with other cell-free- therapies. This work is to serve as a resource for scientists to understand, apply and accelerate this treatment methodology in the clinics where its role will be vital to face this clinical challenge. Radiotherapy is a standard treatment for head and neck cancer patients worldwide. However, millions of patients who received radiotherapy consequently suffer from xerostomia because of irreversible damage to salivary glands (SGs) caused by irradiation (IR). Current treatments for IR-induced SG hypofunction only provide temporary symptom alleviation but do not repair the damaged SG, thus resulting in limited treatment efficacy. Therefore, there has recently been a growing interest in regenerative treatments, such as cell-free therapies. This review aims to summarize cell-free therapies for IR-induced SG, with a particular emphasis on utilizing diverse cell extract (CE) administrations. Cell extract is a group of heterogeneous mixtures containing multifunctional inter-cellular molecules. This review discusses the current knowledge of CE's components and efficacy. We propose optimal approaches to improve cell extract treatment from multiple perspectives (e.g., delivery routes, preparation methods, and other details regarding CE administration). In addition, the advantages and limitations of CE treatment are systematically discussed by comparing it to other cell-free (such as conditioned media and exosomes) and cell-based therapies. Although a comprehensive identification of the bioactive factors within CEs and their mechanisms of action have yet to be fully understood, we propose cell extract therapy as an effective, practical, user-friendly, and safe option to conventional therapies in IR-induced SG.
C1 [Su, Xinyun; Lin, Zhengmei] Sun Yat Sen Univ, Guanghua Sch Stomatol, Dept Operat Dent & Endodont, Guangdong Prov Key Lab Stomatol, Guangzhou 510055, Peoples R China.
   [Upadhyay, Akshaya; Tran, Simon D. D.] McGill Univ, Fac Dent Med & Oral Hlth Sci, McGill Craniofacial Tissue Engn & Stem Cells Lab, Montreal, PQ H2X 2J7, Canada.
C3 Sun Yat Sen University; McGill University
RP Lin, ZM (corresponding author), Sun Yat Sen Univ, Guanghua Sch Stomatol, Dept Operat Dent & Endodont, Guangdong Prov Key Lab Stomatol, Guangzhou 510055, Peoples R China.; Tran, SD (corresponding author), McGill Univ, Fac Dent Med & Oral Hlth Sci, McGill Craniofacial Tissue Engn & Stem Cells Lab, Montreal, PQ H2X 2J7, Canada.
EM simon.tran@mcgill.ca; linzhm@mail.sysu.edu.cn
RI ; Upadhyay, Akshaya/AAC-8151-2021
OI Tran, Simon D/0000-0001-5594-359X; Upadhyay, Akshaya/0000-0001-8790-8502
FU China Postdoctoral Science Foundation [2021M693622]; Guangdong Basic and
   Applied Basic Research Foundation [2021A1515110508]; Canadian Institutes
   of Health Research [159577]
FX This research was partly funded by the China Postdoctoral Science
   Foundation (2021M693622), Guangdong Basic and Applied Basic Research
   Foundation (2021A1515110508), and Canadian Institutes of Health
   Research, grant #159577.
CR Abughanam G, 2019, INT J MOL SCI, V20, DOI 10.3390/ijms20194750
   Agata H, 2010, TISSUE ENG PT A, V16, P663, DOI [10.1089/ten.tea.2009.0500, 10.1089/ten.TEA.2009.0500]
   Alam P, 2021, INT J MOL SCI, V22, DOI 10.3390/ijms222313104
   Albersen M, 2010, J SEX MED, V7, P3331, DOI 10.1111/j.1743-6109.2010.01875.x
   An HY, 2015, PLOS ONE, V10, DOI 10.1371/journal.pone.0141862
   Ana ID, 2021, FUTUR SCI OA, V7, DOI 10.2144/fsoa-2021-0050
   Angeli FS, 2012, OPEN CARDIOVASC MED, V6, P38, DOI 10.2174/1874192401206010038
   Annecke K, 2008, ADV CLIN CHEM, V45, P31, DOI 10.1016/S0065-2423(07)00002-9
   Argyropoulou A, 2013, NAT PROD REP, V30, P1412, DOI 10.1039/c3np70031c
   Augustine R, 2021, RSC ADV, V11, P572, DOI 10.1039/d0ra04997b
   Baum BJ, 2012, P NATL ACAD SCI USA, V109, P19403, DOI 10.1073/pnas.1210662109
   BENARYEH H, 1985, GERODONTOLOGY, V4, P77, DOI 10.1111/j.1741-2358.1985.tb00373.x
   Blitzer GC, 2022, CYTOTHERAPY, V24, P534, DOI 10.1016/j.jcyt.2021.11.003
   Boisvert WA, 2017, BMC COMPLEM ALTERN M, V17, DOI 10.1186/s12906-017-1624-4
   Borrelli DA, 2018, J CONTROL RELEASE, V273, P86, DOI 10.1016/j.jconrel.2018.01.022
   Bray F, 2018, CA-CANCER J CLIN, V68, P394, DOI [10.3322/caac.21492, 10.3322/caac.21609]
   Bruno S, 2013, STEM CELLS DEV, V22, DOI 10.1089/scd.2012.0304
   Byeon YE, 2010, CYTOTHERAPY, V12, P626, DOI 10.3109/14653249.2010.481665
   Chambers MS, 2004, HEAD NECK-J SCI SPEC, V26, P796, DOI 10.1002/hed.20045
   Chansaenroj A, 2022, BIOACT MATER, V18, P151, DOI 10.1016/j.bioactmat.2022.02.007
   Chansaenroj A, 2021, TISSUE ENG PART B-RE, V27, P155, DOI [10.1089/ten.TEB.2020.0149, 10.1089/ten.teb.2020.0149]
   Chen LJ, 2021, STEM CELL RES THER, V12, DOI 10.1186/s13287-021-02511-6
   Choi JM, 2022, ANTIOXIDANTS-BASEL, V11, DOI 10.3390/antiox11030601
   Collins T, 2021, EFORT OPEN REV, V6, P225, DOI [10.1302/2058-5241.6.200011, 10.1302/2058-5241.6.200017]
   Comella K, 2017, INT MED CASE REP J, V10, P295, DOI 10.2147/IMCRJ.S142514
   Coppes RP, 2001, BRIT J CANCER, V85, P1055, DOI 10.1054/bjoc.2001.2038
   Coppes RP, 2000, RADIAT RES, V153, P339, DOI 10.1667/0033-7587(2000)153[0339:EREOMR]2.0.CO;2
   COSTANTINO HR, 1995, BBA-PROTEIN STRUCT M, V1253, P69, DOI 10.1016/0167-4838(95)00156-O
   Dai TQ, 2019, AM J TRANSL RES, V11, P2908
   De Gregorio C, 2020, STEM CELL RES THER, V11, DOI 10.1186/s13287-020-01680-0
   DREIZEN S, 1976, CANCER-AM CANCER SOC, V38, P273, DOI 10.1002/1097-0142(197607)38:1<273::AID-CNCR2820380141>3.0.CO;2-8
   Fang DD, 2018, J TISSUE ENG REGEN M, V12, pE1289, DOI 10.1002/term.2567
   Fang DD, 2018, J TISSUE ENG REGEN M, V12, pE1195, DOI 10.1002/term.2513
   Fang DD, 2015, SCI REP-UK, V5, DOI 10.1038/srep16017
   Feng JL, 2009, RADIOTHER ONCOL, V92, P466, DOI 10.1016/j.radonc.2009.06.023
   Fernandes G, 2016, BONE RES, V4, DOI 10.1038/boneres.2016.36
   Forogh B, 2016, J SPORT MED PHYS FIT, V56, P901
   Fotouhi A, 2018, BIOMED PHARMACOTHER, V104, P652, DOI 10.1016/j.biopha.2018.05.019
   Fox NF, 2015, OR SURG OR MED OR PA, V120, P22, DOI 10.1016/j.oooo.2015.03.007
   Frontini MJ, 2011, NAT BIOTECHNOL, V29, P421, DOI 10.1038/nbt.1845
   Furness S, 2013, COCHRANE DB SYST REV, DOI [10.1002/14651858.CD009603.pub2, 10.1002/14651858.CD009603.pub3]
   Giampà C, 2019, J CELL MOL MED, V23, P1581, DOI 10.1111/jcmm.14113
   Gil-Montoya JA, 2016, MED ORAL PATOL ORAL, V21, pE355, DOI 10.4317/medoral.20969
   Gnecchi M, 2016, METHODS MOL BIOL, V1416, P123, DOI 10.1007/978-1-4939-3584-0_7
   Gorabi AM, 2019, MOL NEUROBIOL, V56, P8157, DOI 10.1007/s12035-019-01663-0
   Goshima H, 2016, J PHARM SCI-US, V105, P530, DOI 10.1016/j.xphs.2015.10.004
   Graham John M, 2015, Curr Protoc Cell Biol, V69, DOI [10.1002/0471143030.cb0301s69, 10.1002/0471143030.cb0301s69]
   Gronhoj C, 2018, INT J RADIAT ONCOL, V101, P581, DOI 10.1016/j.ijrobp.2018.02.034
   Gronhoj C, 2017, TRIALS, V18, DOI 10.1186/s13063-017-1856-0
   Gutierrez LS, 2008, BIOMARK INSIGHTS, V3, P171, DOI 10.4137/BMI.S630
   Han P, 2015, J PROSTHODONT RES, V59, P6, DOI 10.1016/j.jpor.2014.11.001
   He MT, 2021, INT J MOL SCI, V22, DOI 10.3390/ijms22136894
   He YT, 2022, FRONT SURG, V9, DOI 10.3389/fsurg.2022.847213
   He YF, 2019, STEM CELL RES THER, V10, DOI 10.1186/s13287-019-1356-0
   Hosseini ZF, 2018, J CELL SCI, V131, DOI 10.1242/jcs.208728
   Hsu MF, 2018, AGING-US, V10, P2900, DOI 10.18632/aging.101595
   Hu L, 2018, THERANOSTICS, V8, P4321, DOI 10.7150/thno.26509
   Hur J, 2007, CIRCULATION, V116, P1671, DOI 10.1161/CIRCULATIONAHA.107.694778
   Isaacson B, 2017, CELL REP, V20, P40, DOI 10.1016/j.celrep.2017.06.034
   Islam MS, 2017, MICROMACHINES-BASEL, V8, DOI 10.3390/mi8030083
   Iwasaki K, 2022, INT J MOL SCI, V23, DOI 10.3390/ijms23031011
   Jasmer KJ, 2020, J CLIN MED, V9, DOI 10.3390/jcm9124095
   Jellema AP, 2006, CANCER, V107, P544, DOI 10.1002/cncr.22020
   Jensen DH, 2014, OR SURG OR MED OR PA, V117, P335, DOI 10.1016/j.oooo.2013.11.496
   Jensen Siri Beier, 2019, Journal of the National Cancer Institute Monographs, P95, DOI [10.1093/jncimonographs/lgz016, 10.1093/jncimonographs/lgz016]
   Jeong J, 2013, EXP MOL MED, V45, DOI 10.1038/emm.2013.121
   Jin KL, 2002, P NATL ACAD SCI USA, V99, P11946, DOI 10.1073/pnas.182296499
   Joompang A, 2022, J MED FOOD, V25, P818, DOI 10.1089/jmf.2021.K.0130
   Kagami H, 2015, ORAL DIS, V21, P545, DOI 10.1111/odi.12320
   Kam MKM, 2007, J CLIN ONCOL, V25, P4873, DOI 10.1200/JCO.2007.11.5501
   Kawaguchi T, 2010, CURR MOL MED, V10, P302, DOI 10.2174/156652410791065255
   Kawasaki T, 2015, BIORESEARCH OPEN ACC, V4, P175, DOI 10.1089/biores.2014.0049
   Khan K, 2022, STEM CELL REV REP, V18, P1143, DOI 10.1007/s12015-021-10289-6
   Khubutiya MS, 2015, B EXP BIOL MED+, V159, P118, DOI 10.1007/s10517-015-2905-x
   Kichenbrand C, 2019, TISSUE ENG PART B-RE, V25, P78, DOI [10.1089/ten.teb.2018.0168, 10.1089/ten.TEB.2018.0168]
   Kobayashi F, 2016, INT J ORAL SCI, V8, P16, DOI 10.1038/ijos.2015.36
   Kojima T, 2011, LARYNGOSCOPE, V121, P1870, DOI 10.1002/lary.21873
   Kojima T, 2011, LARYNGOSCOPE, V121, P1864, DOI 10.1002/lary.22080
   Konings AWT, 2005, INT J RADIAT ONCOL, V62, P1187, DOI 10.1016/j.ijrobp.2004.12.051
   Kudinov VA, 2022, INT J MOL SCI, V23, DOI 10.3390/ijms23073417
   Kusindarta DL, 2021, VET WORLD, V14, P2588, DOI 10.14202/vetworld.2021.2588-2595
   Kwaan HC, 2013, SEMIN THROMB HEMOST, V39, P382, DOI 10.1055/s-0033-1338127
   Lambert E, 2004, CRIT REV ONCOL HEMAT, V49, P187, DOI 10.1016/j.critrevonc.2003.09.008
   Lawler J, 2000, CURR OPIN CELL BIOL, V12, P634, DOI 10.1016/S0955-0674(00)00143-5
   Lee CW, 2017, TRANSL RES, V182, P61, DOI 10.1016/j.trsl.2016.11.003
   Lee RH, 2011, J CELL BIOCHEM, V112, P3073, DOI 10.1002/jcb.23250
   Lei XD, 2021, ANTIOXID REDOX SIGN, V35, P849, DOI 10.1089/ars.2019.7965
   Li J, 2021, OSTEOARTHR CARTILAGE, V29, P313, DOI 10.1016/j.joca.2020.10.010
   Liang XT, 2014, CELL TRANSPLANT, V23, P1045, DOI 10.3727/096368913X667709
   Lim JY, 2013, PLOS ONE, V8, DOI 10.1371/journal.pone.0071167
   Lim JS, 2010, J KOREAN MED SCI, V25, P746, DOI 10.3346/jkms.2010.25.5.746
   Lombaert IMA, 2008, PLOS ONE, V3, DOI 10.1371/journal.pone.0002063
   Lombardi F, 2019, INT J MOL SCI, V20, DOI 10.3390/ijms20153721
   López JF, 2018, CYTOTECHNOLOGY, V70, P1193, DOI 10.1007/s10616-018-0211-y
   López-Jornet P, 2012, J ORAL PATHOL MED, V41, P201, DOI 10.1111/j.1600-0714.2011.01088.x
   Lu L, 2015, SCI REP-UK, V5, DOI 10.1038/srep10106
   Lynggaard CD, 2022, STEM CELL TRANSL MED, V11, P478, DOI 10.1093/stcltm/szac011
   Lysik D, 2019, INT J MOL SCI, V20, DOI 10.3390/ijms20133199
   Ma YJ, 2022, STEM CELL RES THER, V13, DOI 10.1186/s13287-022-03109-2
   MaarofBullet M, 2018, PROTEIN J, V37, P589, DOI 10.1007/s10930-018-9800-z
   Mangir N, 2014, INT J UROL, V21, P1280, DOI 10.1111/iju.12585
   Meunier M, 2019, J COSMET DERMATOL-US, V18, P1140, DOI 10.1111/jocd.12804
   Michel G, 2017, PLOS ONE, V12, DOI 10.1371/journal.pone.0178060
   Misuno K, 2014, PLOS ONE, V9, DOI 10.1371/journal.pone.0087158
   Mizrachi A, 2016, RADIAT RES, V186, P189, DOI 10.1667/RR14431.1
   Mohamed NH, 2022, TISSUE CELL, V76, DOI 10.1016/j.tice.2022.101780
   Na YK, 2017, BIOCHEM BIOPH RES CO, V485, P30, DOI 10.1016/j.bbrc.2017.01.103
   Nagata M, 2017, TISSUE ENG PT A, V23, P367, DOI [10.1089/ten.TEA.2016.0274, 10.1089/ten.tea.2016.0274]
   Nagler RM, 2002, ORAL DIS, V8, P141, DOI 10.1034/j.1601-0825.2002.02838.x
   Nakashima Y, 2018, CELL TRANSPLANT, V27, P1469, DOI 10.1177/0963689718795096
   Nanduri LSY, 2013, RADIOTHER ONCOL, V108, P458, DOI 10.1016/j.radonc.2013.05.020
   Nanduri LSY, 2011, RADIOTHER ONCOL, V99, P367, DOI 10.1016/j.radonc.2011.05.085
   Nazari J, 2021, ANTI-CANCER AGENT ME, V21, P100, DOI 10.2174/1871520620666200811112904
   Nishikawa T, 2021, DIGEST DIS SCI, V66, P1034, DOI 10.1007/s10620-020-06359-3
   Okamoto-Okubo CE, 2021, J VET MED SCI, V83, P881, DOI 10.1292/jvms.20-0730
   Okoturo EM, 2012, INT J ORAL MAX SURG, V41, P1383, DOI 10.1016/j.ijom.2012.07.016
   OKUMURA N, 1989, J BIOCHEM, V106, P904, DOI 10.1093/oxfordjournals.jbchem.a122950
   Patathananone S, 2016, ENVIRON TOXICOL, V31, P986, DOI 10.1002/tox.22108
   Pedersen AML, 2018, J ORAL REHABIL, V45, P730, DOI 10.1111/joor.12664
   Peláez P, 2021, BIOMEDICINES, V9, DOI 10.3390/biomedicines9111726
   Phosri S, 2018, J MICROBIOL BIOTECHN, V28, P1007, DOI 10.4014/jmb.1712.12002
   Pinna R, 2015, THER CLIN RISK MANAG, V11, P171, DOI 10.2147/TCRM.S70652
   Pow EHN, 2006, INT J RADIAT ONCOL, V66, P981, DOI 10.1016/j.ijrobp.2006.06.013
   Pringle S, 2016, STEM CELLS, V34, P640, DOI 10.1002/stem.2278
   Qi J, 2017, CELL PHYSIOL BIOCHEM, V42, P2242, DOI 10.1159/000479998
   Rajabzadeh Nassim, 2019, Stem Cell Investig, V6, P19, DOI [10.21037/sci.2019.06.04, 10.21037/sci.2019.06.04]
   Rajasingh J, 2008, CIRC RES, V102, pE107, DOI 10.1161/CIRCRESAHA.108.176115
   Rao ZL, 2022, FRONT CELL NEUROSCI, V16, DOI 10.3389/fncel.2022.926222
   Ries C, 2014, CELL MOL LIFE SCI, V71, P659, DOI 10.1007/s00018-013-1457-3
   Roblegg E, 2019, EUR J PHARM BIOPHARM, V142, P133, DOI 10.1016/j.ejpb.2019.06.016
   Ryu JH, 2022, LIFE-BASEL, V12, DOI 10.3390/life12040503
   Saad Norazalina, 2018, Oncotarget, V9, P16008, DOI [10.18632/oncotarget.24664, 10.18632/oncotarget.24664]
   Schmid D., 2008, SOFW-J, V134, P30
   Shao LB, 2017, BIOMED RES INT, V2017, DOI 10.1155/2017/4150705
   Shin HS, 2018, STEM CELLS, V36, P1020, DOI 10.1002/stem.2818
   Sood AJ, 2014, ORAL ONCOL, V50, P77, DOI 10.1016/j.oraloncology.2013.10.010
   Su X, 2022, J DENT RES, V101, P1645, DOI 10.1177/00220345221112332
   Su X, 2020, J DENT RES, V99, P293, DOI 10.1177/0022034519898138
   Su X, 2018, ORAL DIS, V24, P202, DOI 10.1111/odi.12728
   Suleiman Sherif, 2020, Tumour Biol, V42, p1010428320954735, DOI [10.1177/1010428320954735, 10.1177/1010428320954735]
   Sumita Y, 2020, MEDICINE, V99, DOI 10.1097/MD.0000000000020788
   Sumita Y, 2011, INT J BIOCHEM CELL B, V43, P80, DOI 10.1016/j.biocel.2010.09.023
   Sun CL, 2022, STEM CELLS INT, V2022, DOI 10.1155/2022/7842296
   Takagi K, 2003, RADIAT RES, V159, P351, DOI 10.1667/0033-7587(2003)159[0351:SOSIXI]2.0.CO;2
   Takahara K, 2016, STEM CELLS DEV, V25, P1290, DOI 10.1089/scd.2016.0093
   Takashi I, 2019, STEM CELL RES THER, V10, DOI 10.1186/s13287-019-1414-7
   Talaei-Khozani T, 2012, IRAN J REPROD MED, V10, P193
   Tan MI, 2022, CELLS-BASEL, V11, DOI 10.3390/cells11152319
   Tanaka J, 2021, JPN DENT SCI REV, V57, P54, DOI 10.1016/j.jdsr.2021.03.002
   Taranger CK, 2005, MOL BIOL CELL, V16, P5719, DOI 10.1091/mbc.e05-06-0572
   Théry C, 2018, J EXTRACELL VESICLES, V7, DOI 10.1080/20013078.2018.1535750
   Thula TT, 2005, ANN BIOMED ENG, V33, P685, DOI 10.1007/s10956-005-1853-z
   Toyserkani NM, 2017, STEM CELL TRANSL MED, V6, P1786, DOI 10.1002/sctm.17-0031
   Tran SD, 2003, LANCET, V361, P1084, DOI 10.1016/S0140-6736(03)12894-2
   Tran SD, 2013, PLOS ONE, V8, DOI 10.1371/journal.pone.0061632
   Urkasemsin G, 2019, ADV EXP MED BIOL, V1123, P151, DOI 10.1007/978-3-030-11096-3_9
   Vakhshiteh F, 2019, INT J NANOMED, V14, P2847, DOI 10.2147/IJN.S200036
   Vissink A, 2015, ORAL DIS, V21, pE1, DOI 10.1111/odi.12222
   Vissink A, 2010, INT J RADIAT ONCOL, V78, P983, DOI 10.1016/j.ijrobp.2010.06.052
   Vizoso FJ, 2017, INT J MOL SCI, V18, DOI 10.3390/ijms18091852
   Wang BY, 2017, STEM CELL RES THER, V8, DOI 10.1186/s13287-016-0463-4
   Wang C, 2019, STEM CELL RES THER, V10, DOI 10.1186/s13287-019-1238-5
   Wang JJ, 2018, CYTOTHERAPY, V20, P29, DOI 10.1016/j.jcyt.2017.08.002
   Wang T, 2018, NEURAL REGEN RES, V13, P887, DOI 10.4103/1673-5374.232484
   Wang Z, 2015, GENE THER, V22, P739, DOI 10.1038/gt.2015.36
   Woodward WA, 2009, INT J RADIAT ONCOL, V74, P1580, DOI 10.1016/j.ijrobp.2009.03.047
   Wu PP, 2018, CYTOTHERAPY, V20, P291, DOI 10.1016/j.jcyt.2017.11.002
   Wu S, 2013, PLOS ONE, V8, DOI 10.1371/journal.pone.0061366
   Xia DS, 2013, GROWTH FACTORS, V31, P165, DOI 10.3109/08977194.2013.830611
   Xiong XY, 2014, INT J MOL MED, V34, P749, DOI 10.3892/ijmm.2014.1837
   Xu JJ, 2010, INT J RADIAT ONCOL, V78, P897, DOI 10.1016/j.ijrobp.2010.05.048
   Xu SG, 2019, STEM CELL TRANSL MED, V8, P344, DOI 10.1002/sctm.18-0038
   Xu YD, 2020, AESTHET SURG J, V40, P904, DOI 10.1093/asj/sjz306
   Yaghoubi Y, 2019, LIFE SCI, V233, DOI 10.1016/j.lfs.2019.116733
   Yamamura Y, 2013, ARCH ORAL BIOL, V58, P935, DOI 10.1016/j.archoralbio.2013.02.015
   Yang YY, 2015, INT J ONCOL, V47, P244, DOI 10.3892/ijo.2015.3001
   Yari H, 2022, STEM CELL RES THER, V13, DOI 10.1186/s13287-022-03122-5
   Yeghiazarians Y, 2009, MOL THER, V17, P1250, DOI 10.1038/mt.2009.85
   Yi T, 2016, SCI REP-UK, V6, DOI 10.1038/srep36303
   You JJ, 2020, CLIN OPHTHALMOL, V14, P3195, DOI 10.2147/OPTH.S265701
   Yuan X, 2016, TISSUE ENG PT A, V22, P928, DOI [10.1089/ten.tea.2016.0052, 10.1089/ten.TEA.2016.0052]
   Yun S, 2016, J ORTHOP SURG RES, V11, DOI 10.1186/s13018-016-0342-9
   Zeilstra LJW, 2000, INT J RADIAT BIOL, V76, P419, DOI 10.1080/095530000138763
   Zhan WJ, 2010, MOL VIS, V16, P1154
   Zhang BH, 2022, TISSUE ENG PART B-RE, V28, P830, DOI [10.1089/ten.teb.2021.0100, 10.1089/ten.TEB.2021.0100]
   Zhang JY, 2018, YONSEI MED J, V59, P611, DOI 10.3349/ymj.2018.59.5.611
   Zhang W, 2017, SCI REP-UK, V7, DOI [10.1038/s41598-017-10802-3, 10.1038/s41598-017-00298-2]
   Zhao BJ, 2022, INT J NANOMED, V17, P519, DOI 10.2147/IJN.S346755
   Zhao JL, 2020, BMC MUSCULOSKEL DIS, V21, DOI 10.1186/s12891-020-03262-w
   Zhou WBS, 2023, PAIN, V164, pE77, DOI 10.1097/j.pain.0000000000002695
NR 190
TC 11
Z9 11
U1 1
U2 17
PU MDPI
PI BASEL
PA MDPI AG, Grosspeteranlage 5, CH-4052 BASEL, SWITZERLAND
EI 2079-7737
J9 BIOLOGY-BASEL
JI Biology-Basel
PD FEB
PY 2023
VL 12
IS 2
AR 305
DI 10.3390/biology12020305
PG 29
WC Biology
WE Science Citation Index Expanded (SCI-EXPANDED)
SC Life Sciences & Biomedicine - Other Topics
GA 9G7YP
UT WOS:000938364000001
PM 36829582
OA Green Submitted, gold
DA 2026-02-11
ER

PT J
AU Ghiasi, M
   Jadidi, K
   Hashemi, M
   Zare, H
   Salimi, A
   Aghamollaei, H
AF Ghiasi, Mohsen
   Jadidi, Khosrow
   Hashemi, Mehrdad
   Zare, Hamed
   Salimi, Ali
   Aghamollaei, Hossein
TI Application of mesenchymal stem cells in corneal regeneration
SO TISSUE & CELL
LA English
DT Article
DE Cornea; Mesenchymal stem cells; Regenerative medicine; Tissue
   engineering; Cell therapy
ID BONE-MARROW; STROMAL CELLS; IN-VIVO; EPITHELIAL-CELLS; ROCK INHIBITOR;
   TISSUE; TRANSPLANTATION; DIFFERENTIATION; EXPRESSION; EXOSOMES
AB Due to delicate its structure, the cornea is susceptible to physical, chemical, and genetic damages. Corneal transplantation is the main treatment for serious corneal damage, but it faces significant challenges, including donor shortages and severe complications. In recent years, cell therapy is suggested as a novel alternative method for corneal regeneration. Regarding the unique characteristics of Mesenchymal stem cells including the potential to differentiate into discrete cell types, secretion of growth factors, mobilization potency, and availability from different sources; special attention has been paid to these cells in corneal engineering. Differentiation of MSCs into specialized corneal cells such as keratocytes, epithelial and endothelial cells is reported. Potential for Treatment of keratitis, reducing inflammation, and inhibition of neovascularization by MSCs, introducing them as novel agents for corneal repairing. In this review, various types of MSCs used to treat corneal injuries as well as their potential for restoring different corneal layers was investigated.
C1 [Ghiasi, Mohsen] Islamic Azad Univ, Fac Adv Sci & Technol, Dept Cellular & Mol Biol, Tehran Med Sci, Tehran, Iran.
   [Jadidi, Khosrow] Semnan Univ Med Sci, Vis Hlth Res Ctr, Semnan, Iran.
   [Hashemi, Mehrdad] Islamic Azad Univ, Fac Adv Sci & Technol, Dept Genet, Tehran Med Sci, Tehran, Iran.
   [Zare, Hamed] Birjand Univ Med Sci, Cellular & Mol Res Ctr, Birjand, Iran.
   [Salimi, Ali] Baqiyatallah Univ Med Sci, Nanobiotechnol Res Ctr, Tehran, Iran.
   [Aghamollaei, Hossein] Baqiyatallah Univ Med Sci, Chem Injures Res Ctr, Syst Biol & Poisonings Inst, Molasadra St, Tehran, Iran.
C3 Islamic Azad University; Semnan University of Medical Sciences; Islamic
   Azad University; Birjand University of Medical Sciences; Baqiyatallah
   University of Medical Sciences (BMSU); Baqiyatallah University of
   Medical Sciences (BMSU)
RP Aghamollaei, H (corresponding author), Baqiyatallah Univ Med Sci, Chem Injures Res Ctr, Syst Biol & Poisonings Inst, Molasadra St, Tehran, Iran.
EM abrel@bmsu.ac.ir
RI ; Hashemi, Mehrdad/JHT-4661-2023
OI Ghiasi, Mohsen/0000-0003-2834-5804; Aghamollaei,
   Hossein/0000-0003-4275-8613; Hashemi, Mehrdad/0000-0003-0627-6991
CR Afshari NA, 2006, ARCH OPHTHALMOL-CHIC, V124, P777, DOI 10.1001/archopht.124.6.777
   Aghamollaei H., 2019, Materials for Biomedical Engineering, P507, DOI [10.1016/b978-0-12-816874-5.00015-3, DOI 10.1016/B978-0-12-816874-5.00015-3]
   Aghamollaei H, 2021, EXP EYE RES, V205, DOI 10.1016/j.exer.2021.108451
   Agorogiannis GI, 2012, GRAEF ARCH CLIN EXP, V250, P455, DOI 10.1007/s00417-011-1841-3
   del Barrio JLA, 2017, CORNEA, V36, P952, DOI 10.1097/ICO.0000000000001228
   del Barrio JLA, 2015, EXP EYE RES, V132, P91, DOI 10.1016/j.exer.2015.01.020
   ALLDREDGE OC, 1981, ARCH OPHTHALMOL-CHIC, V99, P599, DOI 10.1001/archopht.1981.03930010599002
   Anshu A, 2012, SURV OPHTHALMOL, V57, P236, DOI 10.1016/j.survophthal.2011.10.005
   Arnalich-Montiel F, 2008, STEM CELLS, V26, P570, DOI 10.1634/stemcells.2007-0653
   Atiya H, 2020, ADV EXP MED BIOL, V1234, P31, DOI 10.1007/978-3-030-37184-5_3
   Avadhanam VS, 2015, BRIT J OPHTHALMOL, V99, P878, DOI 10.1136/bjophthalmol-2014-305359
   Bajada S, 2008, J TISSUE ENG REGEN M, V2, P169, DOI 10.1002/term.83
   Balaji S, 2012, ADV WOUND CARE, V1, P159, DOI 10.1089/wound.2012.0361
   Bandeira F, 2020, STEM CELL RES THER, V11, DOI 10.1186/s13287-019-1533-1
   Baptista LS, 2015, WORLD J STEM CELLS, V7, P165, DOI 10.4252/wjsc.v7.i1.165
   Barry FP, 2004, INT J BIOCHEM CELL B, V36, P568, DOI 10.1016/j.biocel.2003.11.001
   Beckermann BM, 2008, BRIT J CANCER, V99, P622, DOI 10.1038/sj.bjc.6604508
   Bianco P, 2008, CELL STEM CELL, V2, P313, DOI 10.1016/j.stem.2008.03.002
   Blackburn BJ, 2019, FRONT BIOENG BIOTECH, V7, DOI 10.3389/fbioe.2019.00066
   Calonge M, 2019, TRANSL RES, V206, P18, DOI 10.1016/j.trsl.2018.11.003
   Casaroli-Marano RP, 2013, OPHTHALMIC RES, V49, P115, DOI 10.1159/000345257
   Cejka C, 2016, OXID MED CELL LONGEV, V2016, DOI 10.1155/2016/5843809
   Cejkova J, 2013, EXP EYE RES, V116, P312, DOI 10.1016/j.exer.2013.10.002
   Charbord P, 2010, HUM GENE THER, V21, P1045, DOI 10.1089/hum.2010.115
   Chen SL, 2019, J BIOMED SCI, V26, DOI 10.1186/s12929-018-0492-7
   Chong Eva-Marie, 2008, International Ophthalmology, V28, P209, DOI 10.1007/s10792-007-9099-9
   COTSARELIS G, 1989, CELL, V57, P201, DOI 10.1016/0092-8674(89)90958-6
   DelMonte DW, 2011, J CATARACT REFR SURG, V37, P588, DOI 10.1016/j.jcrs.2010.12.037
   Demirayak B, 2016, EXP EYE RES, V151, P227, DOI 10.1016/j.exer.2016.08.011
   Devine SM, 2003, BLOOD, V101, P2999, DOI 10.1182/blood-2002-06-1830
   Dlouhy BJ, 2014, J NEUROSURG-SPINE, V21, P618, DOI 10.3171/2014.5.SPINE13992
   Dominici M, 2006, CYTOTHERAPY, V8, P315, DOI 10.1080/14653240600855905
   Dos Santos A, 2019, INVEST OPHTH VIS SCI, V60, P3013, DOI 10.1167/iovs.19-27008
   Du YD, 2005, STEM CELLS, V23, P1266, DOI 10.1634/stemcells.2004-0256
   Du YQ, 2010, MOL VIS, V16, P2680
   Dufrane D, 2017, CELL TRANSPLANT, V26, P1496, DOI 10.1177/0963689717721203
   Eslaminejad MB, 2009, IN VITRO CELL DEV-AN, V45, P451, DOI 10.1007/s11626-009-9198-1
   Eslani M, 2017, INVEST OPHTH VIS SCI, V58, P5507, DOI 10.1167/iovs.17-22680
   Feiertag E, 2020, CORNEA, V39, P877, DOI 10.1097/ICO.0000000000002319
   Flaxman SR, 2017, LANCET GLOB HEALTH, V5, pE1221, DOI 10.1016/S2214-109X(17)30393-5
   FRIEDENSTEIN AJ, 1978, EXP HEMATOL, V6, P440
   FRIEDENSTEIN AJ, 1987, CELL TISSUE KINET, V20, P263, DOI 10.1111/j.1365-2184.1987.tb01309.x
   FRIEDENSTEIN AJ, 1966, J EMBRYOL EXP MORPH, V16, P381
   Gain P, 2016, JAMA OPHTHALMOL, V134, P167, DOI 10.1001/jamaophthalmol.2015.4776
   Galindo S, 2017, STEM CELLS, V35, P2160, DOI 10.1002/stem.2672
   Garzón I, 2014, INVEST OPHTH VIS SCI, V55, P4073, DOI 10.1167/iovs.14-14304
   Gealy EC, 2007, HISTOCHEM CELL BIOL, V128, P551, DOI 10.1007/s00418-007-0332-4
   GIPSON IK, 1992, INVEST OPHTH VIS SCI, V33, P218
   Golchet G, 2000, Optometry, V71, P318
   Goldstein AS, 2020, SURV OPHTHALMOL, V65, P438, DOI 10.1016/j.survophthal.2019.12.009
   Goodarzi H, 2019, INT J BIOL MACROMOL, V126, P620, DOI 10.1016/j.ijbiomac.2018.12.125
   Gorovoy MS, 2006, CORNEA, V25, P886, DOI 10.1097/01.ico.0000214224.90743.01
   Gowen A, 2020, FRONT CELL DEV BIOL, V8, DOI 10.3389/fcell.2020.00149
   Gu SF, 2009, MOL VIS, V15, P99
   Guo Tong, 2006, Zhonghua Yan Ke Za Zhi, V42, P246
   Gurunathan S, 2019, CELLS-BASEL, V8, DOI 10.3390/cells8040307
   Gutermuth A, 2019, CORNEA, V38, P110, DOI 10.1097/ICO.0000000000001765
   Han Y, 2019, CELLS-BASEL, V8, DOI 10.3390/cells8080886
   HANNA C, 1961, ARCH OPHTHALMOL-CHIC, V65, P695
   Higa K, 2008, CORNEA, V27, pS41, DOI 10.1097/ICO.0b013e31817f358e
   Jadidi K, 2018, INT MED CASE REP J, V11, P9, DOI 10.2147/IMCRJ.S152884
   Jester JV, 2007, INVEST OPHTH VIS SCI, V48, P4061, DOI 10.1167/iovs.07-0431
   Jester JV, 1999, J CELL SCI, V112, P613
   Jiang TS, 2010, MOL VIS, V16, P1304
   Jiang ZX, 2017, BRIT J OPHTHALMOL, V101, P1583, DOI 10.1136/bjophthalmol-2016-310012
   Johnstone RM, 2006, BLOOD CELL MOL DIS, V36, P315, DOI 10.1016/j.bcmd.2005.12.001
   JOHNSTONE RM, 1987, J BIOL CHEM, V262, P9412
   Joswig AJ, 2017, STEM CELL RES THER, V8, DOI 10.1186/s13287-017-0503-8
   Joyce NC, 2012, MOL VIS, V18, P547
   Joyce NC, 2003, PROG RETIN EYE RES, V22, P359, DOI 10.1016/S1350-9462(02)00065-4
   Ke YF, 2015, PLOS ONE, V10, DOI 10.1371/journal.pone.0119725
   Kim KM., 2005, Topics in Tissue Engineering, V2, P1
   Kinoshita S, 2018, NEW ENGL J MED, V378, P995, DOI 10.1056/NEJMoa1712770
   Koizumi N, 2007, INVEST OPHTH VIS SCI, V48, P4519, DOI 10.1167/iovs.07-0567
   Lan YN, 2012, INVEST OPHTH VIS SCI, V53, P3638, DOI 10.1167/iovs.11-9311
   LANGER R, 1993, SCIENCE, V260, P920, DOI 10.1126/science.8493529
   Li W, 2007, CELL RES, V17, P26, DOI 10.1038/sj.cr.7310137
   Liu HS, 2012, J CELL MOL MED, V16, P1114, DOI 10.1111/j.1582-4934.2011.01418.x
   Liu HS, 2010, PLOS ONE, V5, DOI 10.1371/journal.pone.0010707
   Liu Xiao-Wei, 2007, Zhonghua Yan Ke Za Zhi, V43, P540
   Lohan P, 2017, FRONT IMMUNOL, V8, DOI 10.3389/fimmu.2017.01626
   Lukomska B, 2019, STEM CELLS INT, V2019, DOI 10.1155/2019/9628536
   Lynch AP, 2017, TRANSL VIS SCI TECHN, V6, DOI 10.1167/tvst.6.1.6
   Ma YL, 2006, STEM CELLS, V24, P315, DOI 10.1634/stemcells.2005-0046
   Mansoor H, 2019, INT J MOL SCI, V20, DOI 10.3390/ijms20122853
   Mathews PM, 2018, CORNEA, V37, P1198, DOI 10.1097/ICO.0000000000001666
   Melles GRJ, 2008, AM J OPHTHALMOL, V145, P222, DOI 10.1016/j.ajo.2007.09.021
   Melles GRJ, 2000, OPHTHALMOLOGY, V107, P1850, DOI 10.1016/S0161-6420(00)00253-0
   Mendt M, 2019, BONE MARROW TRANSPL, V54, P789, DOI 10.1038/s41409-019-0616-z
   Mimeault M, 2007, CLIN PHARMACOL THER, V82, P252, DOI 10.1038/sj.clpt.6100301
   Mimura T, 2008, MOL VIS, V14, P197
   Mittal SK, 2016, STEM CELL REP, V7, P583, DOI 10.1016/j.stemcr.2016.09.001
   Mo MH, 2016, CELL MOL LIFE SCI, V73, P3311, DOI 10.1007/s00018-016-2229-7
   Musina RA, 2004, MOL BIOL+, V38, P469, DOI 10.1023/B:MBIL.0000036998.28930.df
   Nakahara M, 2013, PLOS ONE, V8, DOI 10.1371/journal.pone.0069009
   Nieto-Miguel T, 2019, ESSENT OPHTHALMOL, P231, DOI 10.1007/978-3-030-01304-2_17
   Nieto-Miguel T, 2013, CURR EYE RES, V38, P933, DOI 10.3109/02713683.2013.802809
   Notara M, 2010, EXP EYE RES, V90, P188, DOI 10.1016/j.exer.2009.09.023
   Nuzzi R, 2018, J OPHTHALMOL, V2018, DOI 10.1155/2018/6482095
   Oh JY, 2008, STEM CELLS, V26, P1047, DOI 10.1634/stemcells.2007-0737
   Oh JY, 2009, VET OPHTHALMOL, V12, P35, DOI 10.1111/j.1463-5224.2009.00724.x
   Oh JY, 2009, CYTOKINE, V46, P100, DOI 10.1016/j.cyto.2008.12.011
   Okumura N, 2012, AM J PATHOL, V181, P268, DOI 10.1016/j.ajpath.2012.03.033
   Omoto M, 2009, INVEST OPHTH VIS SCI, V50, P2109, DOI 10.1167/iovs.08-2262
   Orwin EJ, 2000, TISSUE ENG, V6, P307, DOI 10.1089/107632700418038
   OWEN M, 1988, J CELL SCI, P63
   Pachón-Peña G, 2016, STEM CELL TRANSL MED, V5, P464, DOI 10.5966/sctm.2015-0161
   Park M.N., 2017, HUMAN TURBINATE DERI
   Park SH, 2012, EXP EYE RES, V101, P16, DOI 10.1016/j.exer.2012.05.009
   Patel DM, 2013, STEM CELLS INT, V2013, DOI 10.1155/2013/496218
   Paunescu V, 2007, J CELL MOL MED, V11, P502, DOI 10.1111/j.1582-4934.2007.00041.x
   PIERSMA AH, 1985, EXP HEMATOL, V13, P237
   Pinnamaneni N, 2012, STEM CELLS, V30, P1059, DOI 10.1002/stem.1100
   Pittenger M., 2002, Journal of Musculoskeletal & Neuronal Interactions, V2, P309
   POLSE KA, 1990, INVEST OPHTH VIS SCI, V31, P1542
   Poole CA, 2003, CLIN EXP OPHTHALMOL, V31, P147, DOI 10.1046/j.1442-9071.2003.00623.x
   Porth JM, 2019, CORNEA, V38, P1602, DOI 10.1097/ICO.0000000000002122
   Posfai E, 2014, CURR TOP DEV BIOL, V107, P1, DOI 10.1016/B978-0-12-416022-4.00001-9
   Radtke CL, 2013, AM J VET RES, V74, P790, DOI 10.2460/ajvr.74.5.790
   Roddy GW, 2011, STEM CELLS, V29, P1572, DOI 10.1002/stem.708
   Sadler T., 2004, LANGMANS MEDICAL EMB, V9th, P57
   Salgado AJ, 2013, INT REV NEUROBIOL, V108, P1, DOI 10.1016/B978-0-12-410499-0.00001-0
   Samaeekia R, 2018, INVEST OPHTH VIS SCI, V59, P5194, DOI 10.1167/iovs.18-24803
   Shalaby S., 2020, BENHA MED J, V37, P524
   Shen L, 2017, SCI REP-UK, V7, DOI 10.1038/s41598-017-13787-1
   Shukla S, 2020, CURR EYE RES, V45, P265, DOI 10.1080/02713683.2019.1639765
   Soleimanifar F, 2017, J BIOMED MATER RES A, V105, P2703, DOI 10.1002/jbm.a.36123
   Song J, 2003, INVEST OPHTH VIS SCI, V44, P548, DOI 10.1167/iovs.02-0592
   Soong HK, 2019, ELSEVIER HLTH SCI, V5th
   Stepp MA, 2005, OCUL SURF, V3, P15, DOI 10.1016/S1542-0124(12)70119-2
   STIEMKE MM, 1991, CURR EYE RES, V10, P145, DOI 10.3109/02713689109001742
   Syed-Picard FN, 2015, STEM CELL TRANSL MED, V4, P276, DOI 10.5966/sctm.2014-0115
   Tang JM, 2009, EUR J CARDIO-THORAC, V36, P644, DOI 10.1016/j.ejcts.2009.04.052
   Tang QM, 2017, ACTA BIOMATER, V61, P101, DOI 10.1016/j.actbio.2017.08.001
   TUFT SJ, 1990, EYE, V4, P389, DOI 10.1038/eye.1990.53
   Ulloa-Montoya F, 2005, J BIOSCI BIOENG, V100, P12, DOI 10.1263/jbb.100.12
   Utheim Tor Paaske, 2013, Methods Mol Biol, V1014, P3, DOI 10.1007/978-1-62703-432-6_1
   Vemuganti GK, 2009, INT REV CEL MOL BIO, V275, P133, DOI 10.1016/S1937-6448(09)75005-1
   Wagner W, 2008, PLOS ONE, V3, DOI 10.1371/journal.pone.0002213
   WATSKY MA, 1989, EXP EYE RES, V49, P751, DOI 10.1016/S0014-4835(89)80036-3
   Watson SL, 2010, BRIT J OPHTHALMOL, V94, P1067, DOI 10.1136/bjo.2009.165837
   Yamagami S, 2006, CORNEA, V25, pS90, DOI 10.1097/01.ico.0000247221.95424.d7
   Yamashita K, 2018, STEM CELLS DEV, V27, P1097, DOI 10.1089/scd.2017.0297
   Yang YHK, 2018, REGEN THER, V9, P120, DOI 10.1016/j.reth.2018.09.002
   Yang YH, 2016, STEM CELLS, V34, P2525, DOI 10.1002/stem.2405
   Yao L, 2013, MOL VIS, V19, P2237
   Yao L, 2012, PLOS ONE, V7, DOI 10.1371/journal.pone.0030842
   Ye J, 2006, EYE, V20, P482, DOI 10.1038/sj.eye.6701913
   Yu B, 2014, INT J MOL SCI, V15, P4142, DOI 10.3390/ijms15034142
   Zhang S., 2013, J. Clin. Exp. Ophthalmol, V4, DOI 10.4172/2155-9570.1000270
   Zhang XC, 2018, CELL DEATH DIS, V9, DOI 10.1038/s41419-017-0176-3
NR 151
TC 30
Z9 32
U1 2
U2 17
PU CHURCHILL LIVINGSTONE
PI EDINBURGH
PA JOURNAL PRODUCTION DEPT, ROBERT STEVENSON HOUSE, 1-3 BAXTERS PLACE,
   LEITH WALK, EDINBURGH EH1 3AF, MIDLOTHIAN, SCOTLAND
SN 0040-8166
J9 TISSUE CELL
JI Tissue Cell
PD DEC
PY 2021
VL 73
AR 101600
DI 10.1016/j.tice.2021.101600
EA AUG 2021
PG 10
WC Anatomy & Morphology; Cell Biology
WE Science Citation Index Expanded (SCI-EXPANDED)
SC Anatomy & Morphology; Cell Biology
GA YJ0XW
UT WOS:000744263300005
PM 34371292
DA 2026-02-11
ER

PT J
AU Isik, M
   Vargel, I
   Ozgur, E
   Cam, SB
   Korkusuz, P
   Emregul, E
   Odabas, S
   Derkus, B
AF Isik, Melis
   Vargel, Ibrahim
   Ozgur, Erdogan
   Cam, Sefa Burak
   Korkusuz, Petek
   Emregul, Emel
   Odabas, Sedat
   Derkus, Burak
[truncated: 892,164 more chars]
