# Supplementary material for: Global Research Trends in Extracellular Vesicle–Based Therapy for Regenerative Medicine: A Bibliometric Analysis (2014–2024)
Source: Bioengineering (Basel). 2026 Feb 20;13(2):247. doi: 10.3390/bioengineering13020247 (PMC12937803; doi:10.3390/bioengineering13020247)
Supplement: Supplementary file 1 [file bioengineering-13-00247-s001.zip › download_ (14).txt]

FN Clarivate Analytics Web of Science
VR 1.0
PT J
AU Babajani, A
   Moeinabadi-Bidgoli, K
   Niknejad, F
   Rismanchi, H
   Shafiee, S
   Shariatzadeh, S
   Jamshidi, E
   Farjoo, MH
   Niknejad, H
AF Babajani, Amirhesam
   Moeinabadi-Bidgoli, Kasra
   Niknejad, Farnaz
   Rismanchi, Hamidreza
   Shafiee, Sepehr
   Shariatzadeh, Siavash
   Jamshidi, Elham
   Farjoo, Mohammad Hadi
   Niknejad, Hassan
TI Human placenta-derived amniotic epithelial cells as a new therapeutic
   hope for COVID-19-associated acute respiratory distress syndrome (ARDS)
   and systemic inflammation
SO STEM CELL RESEARCH & THERAPY
LA English
DT Review
DE ARDS; COVID-19; Amniotic membrane; Epithelial stem cells;
   Immunomodulation; Regenerative medicine; SARS-CoV-2; Exosome
ID MESENCHYMAL STEM-CELLS; HUMAN FETAL MEMBRANES; CONDITIONED MEDIUM;
   EXTRACELLULAR RNA; LUNG FIBROSIS; IN-VITRO; COVID-19; TRANSPLANTATION;
   REGENERATION; INJURY
AB Severe acute respiratory syndrome coronavirus 2 (SARS-CoV-2), which causes coronavirus disease 2019 (COVID-19), has become in the spotlight regarding the serious early and late complications, including acute respiratory distress syndrome (ARDS), systemic inflammation, multi-organ failure and death. Although many preventive and therapeutic approaches have been suggested for ameliorating complications of COVID-19, emerging new resistant viral variants has called the efficacy of current therapeutic approaches into question. Besides, recent reports on the late and chronic complications of COVID-19, including organ fibrosis, emphasize a need for a multi-aspect therapeutic method that could control various COVID-19 consequences. Human amniotic epithelial cells (hAECs), a group of placentaderived amniotic membrane resident stem cells, possess considerable therapeutic features that bring them up as a proposed therapeutic option for COVID-19. These cells display immunomodulatory effects in different organs that could reduce the adverse consequences of immune system hyper-reaction against SARS-CoV-2. Besides, hAECs would participate in alveolar fluid clearance, renin-angiotensin-aldosterone system regulation, and regeneration of damaged organs. hAECs could also prevent thrombotic events, which is a serious complication of COVID-19. This review focuses on the proposed early and late therapeutic mechanisms of hAECs and their exosomes to the injured organs. It also discusses the possible application of preconditioned and genetically modified hAECs as well as their promising role as a drug delivery system in COVID-19. Moreover, the recent advances in the pre-clinical and clinical application of hAECs and their exosomes as an optimistic therapeutic hope in COVID-19 have been reviewed.
C1 [Babajani, Amirhesam; Moeinabadi-Bidgoli, Kasra; Niknejad, Farnaz; Rismanchi, Hamidreza; Shafiee, Sepehr; Shariatzadeh, Siavash; Jamshidi, Elham; Farjoo, Mohammad Hadi; Niknejad, Hassan] Shahid Beheshti Univ Med Sci, Sch Med, Dept Pharmacol, Tehran, Iran.
C3 Shahid Beheshti University Medical Sciences
RP Niknejad, H (corresponding author), Shahid Beheshti Univ Med Sci, Sch Med, Dept Pharmacol, Tehran, Iran.
EM niknejad@sbmu.ac.ir
RI ; Babajani, Amirhesam/AAS-9972-2021; Jahidi, Elham/CAH-8045-2022;
   Moeinabadi-Bidgoli, Kasra/HME-0532-2023
OI Niknejad, Hassan/0000-0001-7736-1232; Rismanchi,
   Hamieza/0000-0001-5641-2643; Babajani, Amirhesam/0000-0002-8853-4343;
   Jahidi, Elham/0000-0002-6749-9016; 
FU Pharmacology Department of School of Medicine, Shahid Beheshti
   University of Medical Sciences; National Institutes for Medical Research
   Development (NIMAD), Tehran, Iran [963951]
FX This work was supported by the Pharmacology Department of School of
   Medicine, Shahid Beheshti University of Medical Sciences. In addition,
   it was supported by the National Institutes for Medical Research
   Development (NIMAD), Tehran, Iran [963951].
CR Abu-Raddad LJ, 2021, NEW ENGL J MED, V385, P187, DOI 10.1056/NEJMc2104974
   Acharya D, 2020, NAT REV IMMUNOL, V20, P397, DOI 10.1038/s41577-020-0346-x
   Acosta Saltos F, 2020, MDPI AG
   Aggarwal G, 2020, CURR PROB CARDIOLOGY, V45, DOI 10.1016/j.cpcardiol.2020.100617
   Ahmad S., 2010, SCI TRANSL MED
   Andrewartha N, 2019, STEM CELLS INT, V2019, DOI 10.1155/2019/8106482
   Arntz OJ, 2015, MOL NUTR FOOD RES, V59, P1701, DOI 10.1002/mnfr.201500222
   Babajani A, 2021, FRONT CELL DEV BIOL, V9, DOI 10.3389/fcell.2021.695362
   Babajani A, 2020, FRONT BIOENG BIOTECH, V8, DOI 10.3389/fbioe.2020.00748
   Baker EK, 2019, BMJ OPEN, V9, DOI 10.1136/bmjopen-2018-026265
   Barbaro RP, 2020, LANCET, V396, P1071, DOI 10.1016/S0140-6736(20)32008-0
   Barboni B, 2014, STEM CELL REV REP, V10, P725, DOI 10.1007/s12015-014-9519-y
   Bautista-Vargas M, 2020, J THROMB THROMBOLYS, V50, P479, DOI 10.1007/s11239-020-02172-x
   Becker RC, 2020, J THROMB THROMBOLYS, V50, P54, DOI 10.1007/s11239-020-02134-3
   Bedford P, 2018, FRONT MED-LAUSANNE, V5, DOI 10.3389/fmed.2018.00118
   Biniazan F, 2021, CELL TISSUE RES, V383, P751, DOI 10.1007/s00441-020-03280-z
   Bittmann S, 2020, Journal of Regenerative Biology and Medicine, DOI [10.37191/mapsci-2582-385x-2(3)-026, 10.37191/mapsci-2582-385x-2(3)-026, DOI 10.37191/MAPSCI-2582-385X-2(3)-026]
   Bongso A, 2008, J CELL BIOCHEM, V105, P1352, DOI 10.1002/jcb.21957
   Bouayad A, 2020, REV MED VIROL, V30, DOI 10.1002/rmv.2135
   Carcaterra M, 2021, MED HYPOTHESES, V146, DOI 10.1016/j.mehy.2020.110412
   Centurione L, 2018, CELL TRANSPLANT, V27, P12, DOI 10.1177/0963689717725078
   Chang CH, 2021, PLOS ONE, V16, DOI 10.1371/journal.pone.0252163
   Chen JH, 2022, J CHEM INF MODEL, V62, P412, DOI 10.1021/acs.jcim.1c01451
   Chen J, 2020, J INFECTION, V80, pE1, DOI 10.1016/j.jinf.2020.03.004
   Chhetri S, 2020, IDCASES, V21, DOI 10.1016/j.idcr.2020.e00829
   Dalan R, 2020, HORM METAB RES, V52, P257, DOI 10.1055/a-1155-0501
   Davies NG, 2021, NATURE, V593, P270, DOI [10.1038/s41586-021-03426-1, 10.1101/2021.02.01.21250959]
   De Biasi S, 2020, NAT COMMUN, V11, DOI 10.1038/s41467-020-17292-4
   DeKosky ST, 2021, J NEUROTRAUM, V38, P1, DOI 10.1089/neu.2020.7332
   Eisenhut M, 2020, FRONT PHYSIOL, V11, DOI 10.3389/fphys.2020.00872
   Evangelista M, 2008, CYTOTECHNOLOGY, V58, P33, DOI 10.1007/s10616-008-9162-z
   Evans MA, 2018, NEURAL REGEN RES, V13, P1346, DOI 10.4103/1673-5374.235223
   Evans MA, 2018, STROKE, V49, P700, DOI 10.1161/STROKEAHA.117.019136
   Farhadihosseinabadi B, 2018, ARTIF CELL NANOMED B, V46, P431, DOI 10.1080/21691401.2018.1458730
   Fischer UM, 2009, STEM CELLS DEV, V18, P683, DOI 10.1089/scd.2008.0253
   Francis KR, 2010, CELL DEATH DIS, V1, DOI 10.1038/cddis.2009.22
   Fraser E, 2020, BMJ-BRIT MED J, V370, DOI 10.1136/bmj.m3001
   Fujikawa T, 2005, AM J PATHOL, V166, P1781, DOI 10.1016/S0002-9440(10)62488-1
   Gadanec LK, 2021, INT J MOL SCI, V22, DOI 10.3390/ijms22030992
   García-Ortega A, 2021, J THORAC DIS, V13, P1239, DOI 10.21037/jtd-20-3062
   Garrido-Pascual P, 2020, STEM CELL RES THER, V11, DOI 10.1186/s13287-020-01851-z
   Geffen Y., 2020, CYTOTHERAPY, DOI DOI 10.1016/J.JCYT.2020.03.059
   Ghamari SH, 2020, FRONT BIOENG BIOTECH, V8, DOI 10.3389/fbioe.2020.00180
   Gramignoli Roberto, 2016, Curr Protoc Stem Cell Biol, V37, DOI [10.1002/cpsc.2, 10.1002/cpsc.2]
   Gu JY, 2020, GASTROENTEROLOGY, V158, P1518, DOI 10.1053/j.gastro.2020.02.054
   Guervilly C, 2020, J INFECT DIS, V222, P1789, DOI 10.1093/infdis/jiaa528
   Guo ZN, 2020, CRIT CARE, V24, DOI 10.1186/s13054-020-03142-8
   Gupta RK, 2021, NAT REV IMMUNOL, V21, P340, DOI 10.1038/s41577-021-00556-5
   Hariharan A, 2021, INFLAMMOPHARMACOLOGY, V29, P91, DOI [10.9734/ijmpcr/2020/v13i130110, 10.1007/s10787-020-00773-9]
   Harrington D, 2021, CLIN INFECT DIS, V73, P1946, DOI 10.1093/cid/ciab014
   He RY, 2020, J CLIN VIROL, V127, DOI 10.1016/j.jcv.2020.104361
   Ho MCD, 2017, DRUG METAB DISPOS, V45, P686, DOI 10.1124/dmd.116.074377
   Hodges RJ, 2012, AM J OBSTET GYNECOL, V206, DOI 10.1016/j.ajog.2012.02.038
   Huang CL, 2020, LANCET, V395, P497, DOI 10.1016/S0140-6736(20)30183-5
   Ibrahim IM, 2020, J INFECTION, V80, P554, DOI 10.1016/j.jinf.2020.02.026
   Ilancheran S, 2009, PLACENTA, V30, P2, DOI 10.1016/j.placenta.2008.09.009
   Ilancheran S, 2007, BIOL REPROD, V77, P577, DOI 10.1095/biolreprod.106.055244
   Izumi M, 2009, J REPROD IMMUNOL, V81, P39, DOI 10.1016/j.jri.2009.02.007
   Jafari A, 2021, MED ONCOL, V38, DOI 10.1007/s12032-021-01491-0
   Jahr S, 2001, CANCER RES, V61, P1659
   Jamshidi E, 2021, FRONT ARTIF INTELL, V4, DOI 10.3389/frai.2021.673527
   Jamshidi E, 2021, STEM CELL REV REP, V17, P176, DOI 10.1007/s12015-020-10109-3
   Johnsen KB, 2014, BBA-REV CANCER, V1846, P75, DOI 10.1016/j.bbcan.2014.04.005
   Jose RJ, 2020, LANCET RESP MED, V8, pE46, DOI 10.1016/S2213-2600(20)30216-2
   Kakavand M, 2017, J TISSUE ENG REGEN M, V11, P1701, DOI 10.1002/term.2064
   Kakudo N, 2015, PLOS ONE, V10, DOI 10.1371/journal.pone.0139890
   Kalimuthu S, 2017, STEM CELLS INT, V2017, DOI 10.1155/2017/8085637
   Kannemeier C, 2007, P NATL ACAD SCI USA, V104, P6388, DOI 10.1073/pnas.0608647104
   Khashkhusha TR, 2020, J CARDIAC SURG, V35, P1172, DOI 10.1111/jocs.14582
   Kim Cheul-Hong, 2019, J Dent Anesth Pain Med, V19, P343, DOI [10.17245/jdapm.2019.19.6.343, 10.17245/jdapm.2019.19.6.343]
   Klok FA, 2020, THROMB RES, V191, P145, DOI [10.1016/j.thromres.2020.04.013, 10.1016/j.thromres.2020.04.041]
   Koizumi N, 2000, CURR EYE RES, V20, P173, DOI 10.1076/0271-3683(200003)20:3;1-9;FT173
   Kollar Katarina, 2009, Int J Cell Biol, V2009, P904682, DOI 10.1155/2009/904682
   Kryvenko V, 2021, AM J PHYSIOL-LUNG C, V320, pL1186, DOI 10.1152/ajplung.00056.2021
   Kuba K, 2005, NAT MED, V11, P875, DOI 10.1038/nm1267
   Kuba K, 2006, J MOL MED, V84, P814, DOI 10.1007/s00109-006-0094-9
   Kubo M, 2008, AM J PHYSIOL-HEART C, V294, pH590, DOI 10.1152/ajpheart.00856.2007
   Kunutsor SK, 2020, J INFECTION, V81, pE72, DOI 10.1016/j.jinf.2020.06.043
   Kunutsor SK, 2020, ANN MED, V52, P345, DOI 10.1080/07853890.2020.1790643
   Laforge M, 2020, NAT REV IMMUNOL, V20, P515, DOI 10.1038/s41577-020-0407-1
   Lambert DW, 2008, BIOCHEM PHARMACOL, V75, P781, DOI 10.1016/j.bcp.2007.08.012
   Lee AS, 2013, NAT MED, V19, P998, DOI 10.1038/nm.3267
   Lemke A, 2017, SCI REP-UK, V7, DOI 10.1038/s41598-017-06402-w
   Leng ZK, 2020, AGING DIS, V11, P216, DOI 10.14336/AD.2020.0228
   Levi M, 2010, CRIT CARE MED, V38, pS26, DOI 10.1097/CCM.0b013e3181c98d21
   Li HC, 2005, INVEST OPHTH VIS SCI, V46, P900, DOI 10.1167/iovs.04-0495
   Li J, 2015, CELL TRANSPLANT, V24, P2065, DOI 10.3727/096368914X685230
   Li ZW, 2020, CELL PROLIFERAT, V53, DOI 10.1111/cpr.12939
   Liesveld JL, 2020, STEM CELLS, V38, P1241, DOI 10.1002/stem.3242
   Lim R, 2018, STEM CELL TRANSL MED, V7, P628, DOI 10.1002/sctm.18-0079
   Lim R, 2017, FRONT PHARMACOL, V8, DOI 10.3389/fphar.2017.00549
   Lin TH, 2017, STEM CELL RES THER, V8, DOI 10.1186/s13287-017-0730-z
   Liu JF, 2017, MOL IMMUNOL, V81, P76, DOI 10.1016/j.molimm.2016.11.019
   Liu QW, 2021, INT J MOL SCI, V22, DOI 10.3390/ijms22020970
   Liu Y, 2021, NEW ENGL J MED, V384, P1466, DOI 10.1056/NEJMc2102017
   Liu YH, 2012, PLOS ONE, V7, DOI 10.1371/journal.pone.0035758
   Longchamp G, 2021, THROMB J, V19, DOI 10.1186/s12959-021-00266-x
   Lowery SA, 2021, CELL HOST MICROBE, V29, P1052, DOI 10.1016/j.chom.2021.05.004
   García-Castro IL, 2015, PLOS ONE, V10, DOI 10.1371/journal.pone.0146082
   Maddaluno L, 2017, DEVELOPMENT, V144, P4047, DOI 10.1242/dev.152587
   Magatti M, 2017, J TISSUE ENG REGEN M, V11, P2895, DOI 10.1002/term.2193
   Magatti M, 2015, CELL TRANSPLANT, V24, P1733, DOI 10.3727/096368914X684033
   Malik YS, 2013, BIOCHEM BIOPH RES CO, V432, P355, DOI 10.1016/j.bbrc.2013.01.097
   Manik M, 2022, J MED VIROL, V94, P869, DOI 10.1002/jmv.27405
   Manuelpillai U, 2010, CELL TRANSPLANT, V19, P1157, DOI 10.3727/096368910X504496
   Marin-Luevano SP, 2021, TUBERCULOSIS, V128, DOI 10.1016/j.tube.2021.102080
   Maron BA, 2014, PULM CIRC, V4, P200, DOI 10.1086/675984
   Marongiu F, 2011, HEPATOLOGY, V53, P1719, DOI 10.1002/hep.24255
   McDonald CA, 2015, J NEUROINFLAMM, V12, DOI 10.1186/s12974-015-0322-8
   McDonald CA, 2014, STEM CELL RES THER, V5, DOI 10.1186/scrt495
   Melville JM, 2017, PLOS ONE, V12, DOI 10.1371/journal.pone.0173572
   Mena HA, 2018, STEM CELL RES THER, V9, DOI 10.1186/s13287-018-0872-7
   Mencucci R, 2011, BRIT J OPHTHALMOL, V95, P28, DOI 10.1136/bjo.2010.179556
   Mencucci R, 2006, CORNEA, V25, P428, DOI 10.1097/01.ico.0000214207.06952.23
   Meng SS, 2018, STEM CELL RES THER, V9, DOI 10.1186/s13287-018-1031-x
   Miesbach W, 2020, CLIN APPL THROMB-HEM, V26, DOI 10.1177/1076029620938149
   Miki T, 2005, STEM CELLS, V23, P1549, DOI 10.1634/stemcells.2004-0357
   Miki T, 2006, STEM CELL REV, V2, P133, DOI 10.1007/s12015-006-0020-0
   Miki T, 2018, AM J REPROD IMMUNOL, V80, DOI 10.1111/aji.13003
   Miki Toshio, 2010, Curr Protoc Stem Cell Biol, VChapter 1, DOI [10.1002/9780470151808.sc01e03s3, 10.1002/9780470151808.sc01e03s12]
   Mirastschijski U, 2020, FRONT MED-LAUSANNE, V7, DOI 10.3389/fmed.2020.00254
   Mirastschijski U, 2020, SCI REP-UK, V10, DOI 10.1038/s41598-020-59394-5
   Moeinabadi-Bidgoli K, 2021, BIOMED PHARMACOTHER, V142, DOI 10.1016/j.biopha.2021.112026
   Monteil V, 2020, CELL, V181, P905, DOI 10.1016/j.cell.2020.04.004
   Moodley Y, 2010, AM J RESP CRIT CARE, V182, P643, DOI 10.1164/rccm.201001-0014OC
   Motedayyen Hossein, 2017, BMC Res Notes, V10, P552, DOI [10.1186/s13104-017-2880-6, 10.1186/s13104-017-2880-6]
   Murphy Sean, 2010, Curr Protoc Stem Cell Biol, VChapter 1, DOI 10.1002/9780470151808.sc01e06s13
   Murphy S, 2011, CELL TRANSPLANT, V20, P909, DOI 10.3727/096368910X543385
   Murphy SV, 2012, CELL TRANSPLANT, V21, P1477, DOI 10.3727/096368911X601028
   Naicker S, 2020, KIDNEY INT, V97, P824, DOI 10.1016/j.kint.2020.03.001
   Nakazawa F, 2005, BIOCHEM J, V385, P831, DOI 10.1042/BJ20041021
   Neves LAA, 2008, AM J PHYSIOL-REG I, V294, pR151, DOI 10.1152/ajpregu.00514.2007
   Ng JJ, 2021, J INTENSIVE CARE, V9, DOI 10.1186/s40560-021-00535-x
   Niknejad H, 2008, EUR CELLS MATER, V15, P88
   Niknejad H, 2015, MED HYPOTHESES, V85, P197, DOI 10.1016/j.mehy.2015.04.030
   Niknejad H, 2013, CRYOBIOLOGY, V67, P56, DOI 10.1016/j.cryobiol.2013.05.001
   Okajima F, 2013, CELL SIGNAL, V25, P2263, DOI 10.1016/j.cellsig.2013.07.022
   Papagianis PC, 2021, PLOS ONE, V16, DOI 10.1371/journal.pone.0253456
   Petrovic V, 2020, FRONT PHYSIOL, V11, DOI 10.3389/fphys.2020.575600
   Philipp D, 2018, STEM CELL RES THER, V9, DOI 10.1186/s13287-018-1039-2
   Piva F, 2021, EUR J CLIN MICROBIOL, V40, P451, DOI 10.1007/s10096-020-04089-y
   Piva S, 2021, RESP RES, V22, DOI 10.1186/s12931-020-01603-w
   Polgar J, 2005, J THROMB HAEMOST, V3, P1590, DOI 10.1111/j.1538-7836.2005.01373.x
   Pourani MR, 2020, DERMATOL THER, V33, DOI 10.1111/dth.14443
   Prompetchara E, 2020, ASIAN PAC J ALLERGY, V38, P1, DOI 10.12932/AP-200220-0772
   Ragab D, 2020, FRONT IMMUNOL, V11, DOI 10.3389/fimmu.2020.01446
   Ren YF, 2020, STEM CELL RES THER, V11, DOI 10.1186/s13287-020-01917-y
   Resch MD, 2011, J OCUL PHARMACOL TH, V27, P323, DOI 10.1089/jop.2011.0007
   Rota C, 2012, STEM CELLS DEV, V21, P1911, DOI 10.1089/scd.2011.0333
   Rowe TF, 1997, AM J OBSTET GYNECOL, V176, P915, DOI 10.1016/S0002-9378(97)70621-5
   Roy R, 2015, CELL TRANSPLANT, V24, P985, DOI 10.3727/096368913X675151
   Sakata H, 2012, J NEUROSCI, V32, P3462, DOI 10.1523/JNEUROSCI.5686-11.2012
   Salvi V, 2021, JCI INSIGHT, V6, DOI 10.1172/jci.insight.150542
   Samavati L, 2020, FRONT CELL INFECT MI, V10, DOI 10.3389/fcimb.2020.00317
   Schultze JL, 2021, CELL, V184, P1671, DOI 10.1016/j.cell.2021.02.029
   Shereen MA, 2020, J ADV RES, V24, P91, DOI 10.1016/j.jare.2020.03.005
   Shovlin CL, 2023, QJM-INT J MED, V116, P629, DOI 10.1093/qjmed/hcaa241
   Solomon IH, 2020, NEW ENGL J MED, V383, P989, DOI 10.1056/NEJMc2019373
   Somers VK, 2020, MAYO CLIN PROC, V95, P2339, DOI 10.1016/j.mayocp.2020.09.015
   Song YS, 2015, CELL TRANSPLANT, V24, P2055, DOI 10.3727/096368914X685609
   Spagnolo P, 2020, LANCET RESP MED, V8, P750, DOI 10.1016/S2213-2600(20)30222-8
   Spitzhorn LS, 2017, STEM CELLS INT, V2017, DOI 10.1155/2017/5932706
   Spragg RG, 2004, NEW ENGL J MED, V351, P884, DOI 10.1056/NEJMoa033181
   Stock SJ, 2007, AM J OBSTET GYNECOL, V196, P255, DOI 10.1016/j.ajog.2006.10.908
   Strom SC, 2016, HUM IMMUNOL, V77, P734, DOI 10.1016/j.humimm.2016.07.002
   Suff N, 2020, FRONT IMMUNOL, V11, DOI 10.3389/fimmu.2020.00106
   Tan JL, 2018, STEM CELL TRANSL MED, V7, P180, DOI 10.1002/sctm.17-0185
   Tan JL, 2015, STEM CELL RES THER, V6, DOI 10.1186/scrt542
   Tan JL, 2014, CELL TRANSPLANT, V23, P319, DOI 10.3727/096368912X661409
   Tan Y, 2021, MED RES REV, V41, P1167, DOI 10.1002/med.21756
   Tehrani FA, 2017, SCI REP-UK, V7, DOI 10.1038/s41598-017-17210-7
   Thanuja MY, 2018, ADV DRUG DELIVER REV, V132, P57, DOI 10.1016/j.addr.2018.06.012
   Thiam HR, 2020, ANNU REV CELL DEV BI, V36, P191, DOI 10.1146/annurev-cellbio-020520-111016
   Tian YB, 2020, PEERJ, V8, DOI 10.7717/peerj.10104
   Tsukamoto A, 2016, STEM CELL TRANSL MED, V5, P1, DOI 10.5966/sctm.2015-0180
   Uchida S, 2000, J NEUROSCI RES, V62, P585, DOI 10.1002/1097-4547(20001115)62:4<585::AID-JNR13>3.0.CO;2-U
   Udwadia ZF, 2021, LUNG INDIA, V38, pS41, DOI 10.4103/lungindia.lungindia_818_20
   Ujma S, 2017, J INNATE IMMUN, V9, P3, DOI 10.1159/000451026
   van den Heuij LG, 2019, J CEREBR BLOOD F MET, V39, P223, DOI 10.1177/0271678X17729954
   Vosdoganes P, 2013, CELL TRANSPLANT, V22, P1337, DOI 10.3727/096368912X657657
   Vosdoganes P, 2013, CYTOTHERAPY, V15, P1021, DOI 10.1016/j.jcyt.2013.03.004
   Vosdoganes P, 2011, AM J OBSTET GYNECOL, V205, DOI 10.1016/j.ajog.2011.03.054
   Wang X, 2018, J AM HEART ASSOC, V7, DOI 10.1161/JAHA.118.008737
   Wang XJ, 2020, FREE RADICAL BIO MED, V159, P164, DOI 10.1016/j.freeradbiomed.2020.07.023
   Webb BJ, 2020, LANCET RHEUMATOL, V2, pE754, DOI 10.1016/S2665-9913(20)30343-X
   Wei L, 2012, NEUROBIOL DIS, V46, P635, DOI 10.1016/j.nbd.2012.03.002
   Werion A, 2020, KIDNEY INT, V98, P1296, DOI 10.1016/j.kint.2020.07.019
   Wibmer CK, 2021, NAT MED, V27, DOI [10.1038/s41591-021-01285-x, 10.1101/2021.01.18.427166]
   Wong SH, 2020, J GASTROEN HEPATOL, V35, P744, DOI 10.1111/jgh.15047
   Wong YP, 2021, DIAGNOSTICS, V11, DOI 10.3390/diagnostics11010094
   Wu HH, 2019, J CONTROL RELEASE, V294, P102, DOI 10.1016/j.jconrel.2018.12.019
   Wu QQ, 2017, INT J MOL MED, V39, P918, DOI 10.3892/ijmm.2017.2897
   Xu HM, 2019, STEM CELLS INT, V2019, DOI 10.1155/2019/5432301
   Xu L, 2020, LIVER INT, V40, P998, DOI 10.1111/liv.14435
   Yadav PD, 2021, SARS COV 2 VARIANT B, V2021, DOI DOI 10.1101/2021.05.05.442760
   Yang PJ, 2018, ACTA PHARMACOL SIN, V39, P1305, DOI 10.1038/aps.2018.22
   Yang S, 2013, J NEUROSCI RES, V91, P978, DOI 10.1002/jnr.23225
   Yin K, 2019, BIOMARK RES, V7, DOI 10.1186/s40364-019-0159-x
   Zaim S, 2020, CURR PROB CARDIOLOGY, V45, DOI 10.1016/j.cpcardiol.2020.100618
   Zhang D, 2021, J LEUKOCYTE BIOL, V109, P13, DOI 10.1002/JLB.4HI0720-470R
   Zhang QW, 2020, STEM CELL RES THER, V11, DOI 10.1186/s13287-020-01951-w
   Zhao B, 2018, STEM CELLS INT, V2018, DOI 10.1155/2018/5420463
   Zheng J, 2021, J INFECT DIS, V223, P785, DOI 10.1093/infdis/jiaa753
   Zhu D, 2017, STEM CELL RES THER, V8, DOI 10.1186/s13287-017-0689-9
NR 204
TC 21
Z9 23
U1 0
U2 8
PU BMC
PI LONDON
PA CAMPUS, 4 CRINAN ST, LONDON N1 9XW, ENGLAND
EI 1757-6512
J9 STEM CELL RES THER
JI Stem Cell Res. Ther.
PD MAR 25
PY 2022
VL 13
IS 1
AR 126
DI 10.1186/s13287-022-02794-3
PG 22
WC Cell & Tissue Engineering; Cell Biology; Medicine, Research &
   Experimental
WE Science Citation Index Expanded (SCI-EXPANDED)
SC Cell Biology; Research & Experimental Medicine
GA 0J8UF
UT WOS:000780374600004
PM 35337387
OA Green Submitted, gold
DA 2026-02-11
ER

PT J
AU Pelizzo, G
   Avanzini, MA
   Cornaglia, AI
   Osti, M
   Romano, P
   Avolio, L
   Maccario, R
   Dominici, M
   De Silvestri, A
   Andreatta, E
   Costanzo, F
   Mantelli, M
   Ingo, D
   Piccinno, S
   Calcaterra, V
AF Pelizzo, Gloria
   Avanzini, Maria Antonietta
   Cornaglia, Antonia Icaro
   Osti, Monica
   Romano, Piero
   Avolio, Luigi
   Maccario, Rita
   Dominici, Massimo
   De Silvestri, Annalisa
   Andreatta, Erika
   Costanzo, Federico
   Mantelli, Melissa
   Ingo, Daniela
   Piccinno, Serena
   Calcaterra, Valeria
TI Mesenchymal stromal cells for cutaneous wound healing in a rabbit model:
   pre-clinical study applicable in the pediatric surgical setting
SO JOURNAL OF TRANSLATIONAL MEDICINE
LA English
DT Article
DE Mesenchymal stromal cells; Cutaneous wounds; Adipose; Bone marrow;
   Pediatric surgery; Regenerative medicine
ID STEM-CELLS; EXTRACELLULAR VESICLES; ADIPOSE; REGENERATION; THERAPY;
   CULTURE; REPAIR
AB Objective: Mesenchymal stromal cells (MSCs) expanded in vitro have been proposed as a potential therapy for congenital or acquired skin defects in pediatrics. The aim of this pre-clinical study was to investigate the effects of intradermal injections of MSC in experimental cutaneous wound repair comparing allogeneic and autologous adipose stem cells (ASCs) and autologous bone marrow-mesenchymal stromal cells (BM-MSCs).
   Methods: Mesenchymal stromal cells were in vitro expanded from adipose and BM tissues of young female New Zealand rabbits. MSCs were characterized for plastic adhesion, surface markers, proliferation and differentiation capacity. When an adequate number of cells (ASCs 10 x 10(6) and BM-MSCs 3 x 10(6), because of their low rate of proliferation) was reached, two skin wounds were surgically induced in each animal. The first was topically treated with cell infusions, the second was used as a control. The intradermal inoculation included autologous or allogeneic ASCs or autologous BM-MSCs. For histological examination, animals were sacrificed and wounds were harvested after 11 and 21 days of treatment.
   Results: Rabbit ASCs were isolated and expanded in vitro with relative abundance, cells expressed typical surface markers (CD49e, CD90 and CD29). Topically, ASC inoculation provided more rapid wound healing than BM-MSCs and controls. Improved re-epithelization, reduced inflammatory infiltration and increased collagen deposition were observed in biopsies from wounds treated with ASCs, with the best result in the autologous setting. ASCs also improved restoration of skin architecture during wound healing.
   Conclusion: The use of ASCs may offer a promising solution to treat extended wounds. Pre-clinical studies are however necessary to validate the best skin regeneration technique, which could be used in pediatric surgical translational research.
C1 [Pelizzo, Gloria; Osti, Monica; Romano, Piero; Avolio, Luigi; Andreatta, Erika; Costanzo, Federico] Fdn IRCCS Policlin San Matteo, Pediat Surg Unit, I-27100 Pavia, Italy.
   [Pelizzo, Gloria; Osti, Monica; Romano, Piero; Avolio, Luigi; Andreatta, Erika; Costanzo, Federico; Calcaterra, Valeria] Univ Pavia, I-27100 Pavia, Italy.
   [Avanzini, Maria Antonietta; Maccario, Rita; Mantelli, Melissa; Ingo, Daniela] Fdn IRCCS Policlin San Matteo, Immunol & Transplantat Lab, Cell Factory, Pediat Hematol,Oncol Dept, I-27100 Pavia, Italy.
   [Cornaglia, Antonia Icaro] Univ Pavia, Dept Publ Hlth Expt Med & Forens, Histol & Embryol Unit, Pavia, Italy.
   [Dominici, Massimo; Piccinno, Serena] Univ Hosp Modena & Reggio, Dept Med & Surg Sci Children & Adults, Lab Cellular Therapies, Emilia, Italy.
   [De Silvestri, Annalisa] Fdn IRCCS Policlin San Matteo, Sci Direct, Biometry & Clin Epidemiol Unit, I-27100 Pavia, Italy.
   [Calcaterra, Valeria] Fdn IRCCS Policlin San Matteo, Pediat Unit, I-27100 Pavia, Italy.
C3 IRCCS Fondazione San Matteo; University of Pavia; IRCCS Fondazione San
   Matteo; University of Pavia; IRCCS Fondazione San Matteo; IRCCS
   Fondazione San Matteo
RP Pelizzo, G (corresponding author), Fdn IRCCS Policlin San Matteo, Pediat Surg Unit, I-27100 Pavia, Italy.
EM g.pelizzo@smatteo.pv.it
RI Dominici, Massimo/K-8014-2016; De Silvestri, Annalisa/I-6024-2014;
   avanzini, maria antonietta/K-7839-2016; CALCATERRA,
   VALERIA/AAB-7563-2022; Calcaterra, Valeria/AAB-7563-2022; Costanzo,
   Federico/JQV-5133-2023; Romano, Piero Giovanni/AAB-6652-2019; Avolio,
   Luigi/H-8598-2014
OI Dominici, Massimo/0000-0002-4007-1503; De Silvestri,
   Annalisa/0000-0003-3128-8441; avanzini, maria
   antonietta/0000-0002-6056-9018; CALCATERRA, VALERIA/0000-0002-2137-5974;
   Maccario, Rita/0000-0002-8231-2088; Mantelli,
   Melissa/0000-0001-9945-1861; Calcaterra, Valeria/0000-0003-3862-7872;
   Costanzo, Federico/0000-0003-1031-4209; Icaro Cornaglia,
   Antonia/0000-0001-6083-3133; Romano, Piero Giovanni/0000-0002-5036-0966;
   Pelizzo, Gloria/0000-0002-5253-8828; Avolio, Luigi/0000-0002-3703-6969
FU Fondazione IRCCS Policlinico San Matteo
FX This study was supported in part by Grants from the Fondazione IRCCS
   Policlinico San Matteo ("Stem cells in cutaneous wound healing in
   pediatric surgery" and "Fetal therapy for congenital malformations"
   projects). The authors thank Dr. E. Lenta and Dr. V. Viaggi for
   technical support in MSC expansion and differentiation and Dr. L.Kelly
   for English revision of the manuscript.
CR Arneja Jugpal S, 2009, Plast Reconstr Surg, V124, p1e, DOI 10.1097/PRS.0b013e3181ab11be
   Avanzini MA, 2009, HAEMATOL-HEMATOL J, V94, P1649, DOI 10.3324/haematol.2009.006171
   Barile L, 2014, CARDIOVASC RES, V103, P530, DOI 10.1093/cvr/cvu167
   Bernardo ME, 2007, CANCER RES, V67, P9142, DOI 10.1158/0008-5472.CAN-06-4690
   Bourin P, 2013, CYTOTHERAPY, V15, P641, DOI 10.1016/j.jcyt.2013.02.006
   Brown M, 2014, J BURN CARE RES, V35, P388, DOI 10.1097/BCR.0000000000000007
   Buzas EI, 2014, NAT REV RHEUMATOL, V10, P356, DOI 10.1038/nrrheum.2014.19
   Cherubino M, 2011, ANN PLAS SURG, V66, P210, DOI 10.1097/SAP.0b013e3181e6d06c
   Culling C.F.A., 1974, HDB HISTOPATHOLOGICA
   Daubs Michael D, 2015, J Spinal Disord Tech, V28, pE115, DOI 10.1097/BSD.0000000000000155
   Diegelmann RF, 2004, FRONT BIOSCI-LANDMRK, V9, P283, DOI 10.2741/1184
   Ennis WJ, 2013, ADV WOUND CARE, V2, P369, DOI 10.1089/wound.2013.0449
   Faga A, 2012, INT J MOL MED, V29, P732, DOI 10.3892/ijmm.2012.917
   Fierabracci A, 2015, CELL TRANSPLANT, V24, P133, DOI 10.3727/096368913X675728
   Gurtner GC, 2008, NATURE, V453, P314, DOI 10.1038/nature07039
   Gurtner GC, 2007, ANNU REV MED, V58, P299, DOI 10.1146/annurev.med.58.082405.095329
   Hanson SE, 2016, J TISSUE ENG REGEN M, V10, pE90, DOI 10.1002/term.1700
   Hanson SE, 2010, PLAST RECONSTR SURG, V125, P510, DOI 10.1097/PRS.0b013e3181c722bb
   Hong SJ, 2013, PLOS ONE, V8, DOI 10.1371/journal.pone.0055640
   Horwitz EM, 1999, NAT MED, V5, P309, DOI 10.1038/6529
   Hu MSM, 2014, ADV WOUND CARE, V3, P304, DOI 10.1089/wound.2013.0471
   Jackson WM, 2012, STEM CELL TRANSL MED, V1, P44, DOI 10.5966/sctm.2011-0024
   Kim YJ, 2014, J KOREAN MED SCI, V29, P462, DOI 10.3346/jkms.2014.29.4.462
   King A, 2014, ADV WOUND CARE, V3, P614, DOI 10.1089/wound.2013.0497
   Kramer J, 2012, STEM CELLS INT, V2012, DOI 10.1155/2012/684827
   Maxson S, 2012, STEM CELL TRANSL MED, V1, P142, DOI 10.5966/sctm.2011-0018
   McLaughlin MM, 2013, ORGANOGENESIS, V9, P79, DOI 10.4161/org.24946
   Meliga E, 2007, CELL TRANSPLANT, V16, P963, DOI 10.3727/096368907783338190
   Miura M, 2006, STEM CELLS, V24, P1095, DOI 10.1634/stemcells.2005-0403
   Mustoe TA, 2006, PLAST RECONSTR SURG, V117, p35S, DOI 10.1097/01.prs.0000225431.63010.1b
   Nakagawa H, 2005, BRIT J DERMATOL, V153, P29, DOI 10.1111/j.1365-2133.2005.06554.x
   Nuschke A, 2014, ORGANOGENESIS, V10, P29, DOI 10.4161/org.27405
   Liem PH, 2013, J ARTIF ORGANS, V16, P332, DOI 10.1007/s10047-013-0708-2
   Phinney DG, 2007, STEM CELLS, V25, P2896, DOI 10.1634/stemcells.2007-0637
   Piccinno MS, 2013, APOPTOSIS, V18, P1274, DOI 10.1007/s10495-013-0878-7
   Salibian AA, 2013, ARCH PLAST SURG-APS, V40, P666, DOI 10.5999/aps.2013.40.6.666
   Schäffler A, 2007, STEM CELLS, V25, P818, DOI 10.1634/stemcells.2006-0589
   Sellheyer K, 2010, J CUTAN PATHOL, V37, P624, DOI 10.1111/j.1600-0560.2009.01477.x
   Sheridan RL, 2014, SURG CLIN N AM, V94, P781, DOI 10.1016/j.suc.2014.05.002
   Shumakov VI, 2003, B EXP BIOL MED+, V136, P192, DOI 10.1023/A:1026387411627
   Singer AJ, 1999, NEW ENGL J MED, V341, P738, DOI 10.1056/NEJM199909023411006
   Stappenbeck TS, 2009, SCIENCE, V324, P1666, DOI 10.1126/science.1172687
   Strioga M, 2012, STEM CELLS DEV, V21, P2724, DOI 10.1089/scd.2011.0722
   Tepole AB, 2013, PEDIATR RES, V73, P553, DOI 10.1038/pr.2013.3
   Tetta C, 2013, ENDOCRINE, V44, P11, DOI 10.1007/s12020-012-9839-0
   Toyserkani NM, 2014, ANN PLAST SURG
   Ul Hassan W, 2014, WOUND REPAIR REGEN, V22, P313, DOI 10.1111/wrr.12173
   Wang YW, 2012, STEM CELLS INT, V2012, DOI 10.1155/2012/652034
   Werner S, 2003, PHYSIOL REV, V83, P835, DOI 10.1152/physrev.2003.83.3.835
   Wu LW, 2014, TRANSPL IMMUNOL, V30, P122, DOI 10.1016/j.trim.2014.03.001
   Zahorec P.al., 2014, CELL TISSUE BANK
   Zou JP, 2012, INT J LOW EXTR WOUND, V11, P244, DOI 10.1177/1534734612463935
NR 52
TC 60
Z9 64
U1 0
U2 19
PU BMC
PI LONDON
PA CAMPUS, 4 CRINAN ST, LONDON N1 9XW, ENGLAND
SN 1479-5876
J9 J TRANSL MED
JI J. Transl. Med.
PD JUL 8
PY 2015
VL 13
AR 219
DI 10.1186/s12967-015-0580-3
PG 14
WC Medicine, Research & Experimental
WE Science Citation Index Expanded (SCI-EXPANDED)
SC Research & Experimental Medicine
GA CM3DY
UT WOS:000357563100002
PM 26152232
OA Green Submitted, gold
DA 2026-02-11
ER

PT J
AU Elkhenany, H
   Soliman, MW
   Atta, D
   El-Badri, N
AF Elkhenany, Hoda
   Soliman, Mariam Waleed
   Atta, Dina
   El-Badri, Nagwa
TI Innovative Marine-Sourced Hydroxyapatite, Chitosan, Collagen, and
   Gelatin for Eco-Friendly Bone and Cartilage Regeneration
SO JOURNAL OF BIOMEDICAL MATERIALS RESEARCH PART A
LA English
DT Review
DE biomaterials; bone tissue engineering; chitosan; collagen;
   hydroxyapatite
ID CUTTLEFISH BONE; SQUID PEN; IN-VITRO; SULFATED POLYSACCHARIDES;
   ANTIMICROBIAL ACTIVITY; TRICALCIUM PHOSPHATE; ADHESION MOLECULES;
   DRUG-DELIVERY; II COLLAGEN; FISH SCALE
AB In recent years, the exploration of sustainable alternatives in the field of bone tissue engineering has led researchers to focus on marine waste byproducts as a valuable resource. These marine resources, often overlooked remnants of various industries, exhibit a rich composition of hydroxyapatite, collagen, calcium carbonate, and other minerals essential to the complex framework of bone structure. Marine waste by-products can emit gases such as methane and carbon dioxide, highlighting the urgency to repurpose these materials for innovative tissue regeneration solutions, offering a sustainable approach to address environmental challenges while advancing medical science. Using these discarded materials offers a promising pathway for sustainable development in regenerative medicine. This review investigates the distinctive properties of marine waste byproducts, emphasizing their capacity to be recycled effectively to contribute to the rebuilding of bone and cartilage tissue during regeneration processes. We also highlight the compatibility of these resources with biological materials such as platelet-rich plasma (PRP), stem cells, exosomes, and natural bioproducts, as well as nanoparticles (NPs) and polymers. By using the natural potential of these resources, we simultaneously address environmental challenges and promote innovative solutions in skeletal tissue engineering, initiating a new era of environmentally green biomedical research.
C1 [Elkhenany, Hoda] Alexandria Univ, Fac Vet Med, Dept Surg, Alexandria, Egypt.
   [Soliman, Mariam Waleed; Atta, Dina; El-Badri, Nagwa] Zewail City Sci & Technol, Ctr Excellence Stem Cells & Regenerat Med CESC, Giza, Egypt.
C3 Egyptian Knowledge Bank (EKB); Alexandria University; Egyptian Knowledge
   Bank (EKB); Zewail City of Science & Technology
RP Elkhenany, H (corresponding author), Alexandria Univ, Fac Vet Med, Dept Surg, Alexandria, Egypt.; El-Badri, N (corresponding author), Zewail City Sci & Technol, Ctr Excellence Stem Cells & Regenerat Med CESC, Giza, Egypt.
EM hoda.atef@alexu.edu.eg; nelbadri@zewailcity.edu.eg
RI Elkhenany, Hoda/K-9730-2017
OI Elkhenany, Hoda/0000-0003-2638-8640
FU Science and Technology Development Fund (STDF) [46721]
FX The Science and Technology Development Fund (STDF) (FLUG grant No.
   46721).
CR Abdel-Rahman RM, 2023, MAR DRUGS, V21, DOI 10.3390/md21080426
   Adamowicz J, 2021, MAT SCI ENG C-MATER, V119, DOI 10.1016/j.msec.2020.111579
   Adithya SP, 2020, INT J BIOL MACROMOL, V164, P1960, DOI 10.1016/j.ijbiomac.2020.08.053
   Aghajanzadeh M, 2022, PHARMACEUTICS, V14, DOI 10.3390/pharmaceutics14020322
   Aguilar A, 2019, MOLECULES, V24, DOI 10.3390/molecules24163009
   Ahmadi F, 2015, RES PHARM SCI, V10, P1
   Ahmed Z, 2021, MAR DRUGS, V19, DOI 10.3390/md19080405
   Aksel H, 2020, J ENDODONT, V46, P1867, DOI 10.1016/j.joen.2020.09.007
   Alakpa EV, 2017, ACS NANO, V11, P6717, DOI 10.1021/acsnano.7b01044
   Aydogdu Mehmet Onur, 2019, Bioprinting, V13, pe00046, DOI 10.1016/j.bprint.2019.e00046
   Baldwin F, 2020, MOLECULES, V25, DOI 10.3390/molecules25071583
   Basu B, 2005, J SCI IND RES INDIA, V64, P293
   BATTISTELLA E, 2010, ADV MAT RES, V89, P47
   Battistella E, 2012, J APPL BIOMATER FUNC, V10, P99, DOI 10.5301/JABFM.2012.9257
   Beaumont M, 2021, BIOMACROMOLECULES, V22, P1027, DOI 10.1021/acs.biomac.0c01406
   Bernhardt A, 2015, PLOS ONE, V10, DOI 10.1371/journal.pone.0129205
   Bertuola M, 2021, J MATER SCI, V56, P15327, DOI 10.1007/s10853-021-06250-0
   BLACKWEL.J, 1969, BIOPOLYMERS, V7, P281, DOI 10.1002/bip.1969.360070302
   Bose S, 2012, ACTA BIOMATER, V8, P1401, DOI 10.1016/j.actbio.2011.11.017
   Brakemi E, 2024, PROCESS BIOCHEM, V137, P122, DOI 10.1016/j.procbio.2023.12.016
   Buckeridge JS, 2010, INTEGR ZOOL, V5, P122, DOI 10.1111/j.1749-4877.2010.00195.x
   Bürgisser GM, 2016, BIOL OPEN, V5, P1324, DOI 10.1242/bio.020644
   CARLISLE EM, 1970, SCIENCE, V167, P279, DOI 10.1126/science.167.3916.279
   Carroll EC, 2016, IMMUNITY, V44, P597, DOI 10.1016/j.immuni.2016.02.004
   Caruso G., FISHERY WASTES BYPRO
   Chatzipetros E, 2021, INT J IMPLANT DENT, V7, DOI 10.1186/s40729-021-00327-w
   Chegu Krishnamurthi M., 2024, Marine Bioactive Molecules for Biomedical and Pharmacotherapeutic Applications, P231
   Chen R, 2012, COLLOID SURFACE B, V97, P132, DOI 10.1016/j.colsurfb.2012.03.027
   Cheng H, 2017, ACS APPL MATER INTER, V9, P11428, DOI 10.1021/acsami.6b16779
   Cho JK, 2014, FOOD CHEM, V159, P200, DOI 10.1016/j.foodchem.2014.03.012
   Chocholata P, 2019, MATERIALS, V12, DOI 10.3390/ma12040568
   Chung MT, 2020, FRONT MAR SCI, V6, DOI 10.3389/fmars.2019.00796
   Ciraldo FE, 2021, J BIOMED MATER RES A, V109, P1309, DOI 10.1002/jbm.a.37123
   Compton BG, 2014, ADV MATER, V26, P5930, DOI 10.1002/adma.201401804
   Costa-Pinto AR, 2021, MATERIALS, V14, DOI 10.3390/ma14040804
   Cozza N, 2018, J TISSUE ENG REGEN M, V12, pE1131, DOI 10.1002/term.2448
   Curti F, 2022, MAR DRUGS, V20, DOI 10.3390/md20110670
   Curti F, 2021, MAT SCI ENG C-MATER, V122, DOI 10.1016/j.msec.2021.111866
   Dai ML, 2018, MAT SCI ENG C-MATER, V89, P283, DOI 10.1016/j.msec.2018.04.021
   Deville S, 2006, BIOMATERIALS, V27, P5480, DOI 10.1016/j.biomaterials.2006.06.028
   Dimartino S, 2016, J R SOC INTERFACE, V13, DOI 10.1098/rsif.2015.1083
   Diogo GS, 2024, TISSUE ENG PART B-RE, V30, P299, DOI [10.1089/ten.teb.2023.0077, 10.1089/ten.TEB.2023.0077]
   Doguzhaeva LA, 2012, NEUES JAHRB GEOL P-A, V266, P31, DOI 10.1127/0077-7749/2012/0266
   Dragusin DM, 2017, MATER PLAST, V54, P207
   DUBOIS P, 1995, CELL TISSUE RES, V282, P297, DOI 10.1007/s004410050481
   Dubois P, 2001, MICROSC RES TECHNIQ, V55, P427, DOI 10.1002/jemt.1188
   Eaton P, 2008, ULTRAMICROSCOPY, V108, P1128, DOI 10.1016/j.ultramic.2008.04.015
   Ebrahimi M, 2020, Handbook of biomaterials biocompatibility, P251, DOI DOI 10.1016/B978-0-08-102967-1.00013-X
   Elango J, 2016, INT J BIOL MACROMOL, V91, P51, DOI 10.1016/j.ijbiomac.2016.05.067
   Elkhenany H., 2020, Regenerative Medicine and Stem Cell Biology, P289, DOI DOI 10.1007/978-3-030-55359-310
   Elkhenany H, 2023, NANOMEDICINE-UK, V18, P1459, DOI 10.2217/nnm-2023-0117
   Elkhenany H, 2017, NANOMED-NANOTECHNOL, V13, P2117, DOI 10.1016/j.nano.2017.05.009
   Ellingsen JE, 2006, PERIODONTOL 2000, V41, P136, DOI 10.1111/j.1600-0757.2006.00175.x
   Enax J, 2012, J STRUCT BIOL, V178, P290, DOI 10.1016/j.jsb.2012.03.012
   Fasolino I, 2019, MAT SCI ENG C-MATER, V105, DOI 10.1016/j.msec.2019.110046
   Feng X, 2022, INT J BIOL MACROMOL, V201, P288, DOI 10.1016/j.ijbiomac.2021.12.168
   Feng YS, 2021, CURR DRUG DELIV, V18, P847, DOI 10.2174/1567201817999201113100322
   Fong D, 2017, BIOMATERIALS, V129, P127, DOI 10.1016/j.biomaterials.2017.03.022
   Gani A, 2022, INT J BIOMATER, V2022, DOI 10.1155/2022/1817236
   Geng XY, 2005, BIOMATERIALS, V26, P5427, DOI 10.1016/j.biomaterials.2005.01.066
   Gentile P, 2011, BIOTECHNOL J, V6, P1187, DOI 10.1002/biot.201100294
   Gorzelak P, 2011, J STRUCT BIOL, V176, P119, DOI 10.1016/j.jsb.2011.07.008
   Green DW, 2015, MOL CELLS, V38, P267, DOI 10.14348/molcells.2015.2315
   Habibovic P, 2008, BIOMATERIALS, V29, P944, DOI 10.1016/j.biomaterials.2007.10.023
   Haseley SR, 2001, P NATL ACAD SCI USA, V98, P9419, DOI 10.1073/pnas.151111298
   Hembrick-Holloman V, 2020, J MATER RES TECHNOL, V9, P13729, DOI 10.1016/j.jmrt.2020.09.093
   Hermenean A, 2017, SCI REP-UK, V7, DOI 10.1038/s41598-017-16599-5
   Huang QL, 2020, BIOACT MATER, V5, P980, DOI 10.1016/j.bioactmat.2020.06.018
   Huet J, 2008, BIOCHEMISTRY-US, V47, P8283, DOI 10.1021/bi800655u
   HUGHES JM, 1991, AM MINERAL, V76, P1165
   Jamsaz A, 2020, PROCESS SAF ENVIRON, V139, P297, DOI 10.1016/j.psep.2020.04.042
   Jeevithan E, 2014, MAR DRUGS, V12, P3852, DOI 10.3390/md12073852
   Joy D. P., 2017, INT J CURR PHARM RES, V9, P24, DOI DOI 10.22159/IJCPR.2017V9I3.19591
   Jungbluth P, 2019, BONE RES, V7, DOI 10.1038/s41413-019-0069-4
   Kang HH, 2023, BIOENG TRANSL MED, V8, DOI 10.1002/btm2.10531
   Kannan S, 2007, ACTA BIOMATER, V3, P243, DOI 10.1016/j.actbio.2006.09.006
   Kanold JM, 2015, FEBS J, V282, P1891, DOI 10.1111/febs.13242
   Khrunyk Y, 2020, MAR DRUGS, V18, DOI 10.3390/md18120589
   Kim BS, 2017, CLIN ORAL IMPLAN RES, V28, P49, DOI 10.1111/clr.12613
   Kim D.M., 2022, MEDICAL CLIN RES, V7, P18
   Kim H. J., 2014, COMP IN VITRO IN VIV, V9
   Kim JE, 2021, DRUG DELIV TRANSL RE, V11, P956, DOI 10.1007/s13346-020-00807-3
   Kim S, 2018, INT J POLYM SCI, V2018, DOI 10.1155/2018/1708172
   Kim YH, 2005, CURR APPL PHYS, V5, P538, DOI 10.1016/j.cap.2005.01.031
   Kumar P, 2018, MICROB PATHOGENESIS, V116, P345, DOI 10.1016/j.micpath.2018.01.039
   Kvennefors ECE, 2012, MICROB ECOL, V63, P605, DOI 10.1007/s00248-011-9946-0
   Lee SW, 2014, TISSUE ENG REGEN MED, V11, P113
   Leonard AR, 2024, ADV FUNCT MATER, V34, DOI 10.1002/adfm.202405335
   Leukers B, 2005, J MATER SCI-MATER M, V16, P1121, DOI 10.1007/s10856-005-4716-5
   Li HM, 2015, J BIOMED MATER RES B, V103, P816, DOI 10.1002/jbm.b.33261
   Lim JI, 2011, J BIOMAT SCI-POLYM E, V22, P1319, DOI 10.1163/092050610X504783
   Lim T, 2020, J MATER CHEM B, V8, P4516, DOI 10.1039/d0tb00483a
   Liu C, 2015, BIOMED MATER, V10, DOI 10.1088/1748-6041/10/6/065020
   Liu YW, 2018, INT J BIOL MACROMOL, V106, P516, DOI 10.1016/j.ijbiomac.2017.08.044
   Lodoso-Torrecilla I, 2021, ACTA BIOMATER, V119, P1, DOI 10.1016/j.actbio.2020.10.013
   Lorget F, 2000, BIOCHEM BIOPH RES CO, V268, P899, DOI 10.1006/bbrc.2000.2229
   Lu HD, 2013, PLOS ONE, V8, DOI [10.1371/journal.pone.0069950, 10.1371/journal.pone.0072410]
   Luo JJ, 2019, ACS APPL BIO MATER, V2, P299, DOI 10.1021/acsabm.8b00599
   Martins A, 2023, POLYMERS-BASEL, V15, DOI 10.3390/polym15020399
   Matsumoto R, 2015, J BIOMED MATER RES A, V103, P2531, DOI 10.1002/jbm.a.35387
   Mawazi SM, 2024, POLYMERS-BASEL, V16, DOI 10.3390/polym16101351
   Mehnath S, 2020, SURF COAT TECH, V392, DOI 10.1016/j.surfcoat.2020.125727
   Mehwish N, 2022, GELS-BASEL, V8, DOI 10.3390/gels8100679
   Melrose J, 2022, MOLECULES, V27, DOI 10.3390/molecules27248982
   Meyers M.A., 2014, Biological Materials Science: Biological Materials, Bioinspired Materials, and Biomaterials
   Mitran V, 2018, MATERIALS, V11, DOI 10.3390/ma11071097
   Mittelbrunn M, 2012, NAT REV MOL CELL BIO, V13, P328, DOI 10.1038/nrm3335
   Mizuno M, 2013, J BIOL PHYS, V39, P123, DOI 10.1007/s10867-012-9290-8
   Mrkel K., 1983, ZOOMORPHOLOGY, V103, P43, DOI [10.1007/bf00312057, DOI 10.1007/BF00312057]
   Muller WEG, 1997, CELL TISSUE RES, V289, P383, DOI 10.1007/s004410050885
   Nasser S, 2024, BIOTECHNOL J, V19, DOI 10.1002/biot.202400448
   Negm S, 2018, Journal of Food and Dairy Sciences, V2018, P111, DOI [10.21608/jfds.2018.77765, DOI 10.21608/JFDS.2018.77765]
   Nicklas M, 2009, DRUG DEV IND PHARM, V35, P1035, DOI 10.1080/03639040902755213
   NIELSEN FH, 1974, AM J CLIN NUTR, V27, P515, DOI 10.1093/ajcn/27.5.515
   Nielsen MS, 2022, J BIOMED MATER RES A, V110, P861, DOI 10.1002/jbm.a.37334
   Okumus Z, 2005, TURK J VET ANIM SCI, V29, P1177
   PARISH CR, 1991, BIOCHIM BIOPHYS ACTA, V1073, P56, DOI 10.1016/0304-4165(91)90182-G
   Pascaretti-Grizon F, 2014, J RAMAN SPECTROSC, V45, P558, DOI 10.1002/jrs.4506
   Pati F, 2010, BIORESOURCE TECHNOL, V101, P3737, DOI 10.1016/j.biortech.2009.12.133
   Pena-Francesch A, 2014, ADV FUNCT MATER, V24, P6227, DOI 10.1002/adfm.201401534
   Peng Y., 2020, CHINESE J TISSUE ENG, V24, P3943, DOI [DOI 10.3969/J.ISSN.2095-4344.2102, 10.3969/j.issn.2095-4344.2102]
   Politi Y, 2004, SCIENCE, V306, P1161, DOI 10.1126/science.1102289
   Popa EG, 2015, J TISSUE ENG REGEN M, V9, P550, DOI 10.1002/term.1683
   Pozzolini M, 2019, J EXP BIOL, V222, DOI 10.1242/jeb.207894
   Pu'ad NASM, 2019, HELIYON, V5, DOI 10.1016/j.heliyon.2019.e01588
   Qin D, 2023, COMPOS PART B-ENG, V255, DOI 10.1016/j.compositesb.2023.110620
   Raftery RM, 2016, ACTA BIOMATER, V43, P160, DOI 10.1016/j.actbio.2016.07.009
   Raina JB, 2016, PEERJ, V4, DOI 10.7717/peerj.2275
   Ramay HR, 2003, BIOMATERIALS, V24, P3293, DOI 10.1016/S0142-9612(03)00171-6
   Rao SB, 1997, J BIOMED MATER RES, V34, P21, DOI 10.1002/(SICI)1097-4636(199701)34:1<21::AID-JBM4>3.0.CO;2-P
   Ren CG, 2022, MICROB BIOTECHNOL, V15, P738, DOI 10.1111/1751-7915.14014
   Rocha JHG, 2006, J BIOMED MATER RES A, V77A, P160, DOI 10.1002/jbm.a.30566
   Rodríguez-Ortiz ME, 2014, NEPHROL DIAL TRANSPL, V29, P282, DOI 10.1093/ndt/gft400
   Romano G, 2022, MAR DRUGS, V20, DOI 10.3390/md20040219
   Ruiz-Caro R, 2009, MOLECULES, V14, P4370, DOI 10.3390/molecules14114370
   Salvatore L, 2020, MAT SCI ENG C-MATER, V113, DOI 10.1016/j.msec.2020.110963
   Santos CPG, 2023, J FUNCT BIOMATER, V14, DOI 10.3390/jfb14030122
   Saravanan S., 2019, Marine-Derived Biomaterials for Tissue Engineering Applications, P413
   Sathiyavimal S, 2024, INT J BIOL MACROMOL, V278, DOI 10.1016/j.ijbiomac.2024.134143
   Schoeller J, 2021, NANOMATERIALS-BASEL, V11, DOI 10.3390/nano11071850
   Seo JW, 2020, TISSUE ENG REGEN MED, V17, P423, DOI 10.1007/s13770-020-00264-6
   Serafim A, 2015, RSC ADV, V5, P95467, DOI 10.1039/c5ra14361f
   Sergi R, 2020, MATERIALS, V13, DOI 10.3390/ma13235560
   Shavandi A, 2016, INT J BIOL MACROMOL, V93, P1446, DOI 10.1016/j.ijbiomac.2016.04.046
   Shavandi A, 2016, J SOL-GEL SCI TECHN, V77, P675, DOI 10.1007/s10971-015-3899-6
   Shavandi A, 2015, MAT SCI ENG C-MATER, V55, P373, DOI 10.1016/j.msec.2015.05.029
   Shelke NB, 2014, POLYM ADVAN TECHNOL, V25, P448, DOI 10.1002/pat.3266
   Shen Y, 2014, ACS APPL MATER INTER, V6, P12177, DOI 10.1021/am501448t
   Shih TC, 2013, J BIOMED MATER RES A, V101, P2405, DOI 10.1002/jbm.a.34540
   Siddiqi SA, 2016, RSC ADV, V6, P32897, DOI 10.1039/c5ra22423c
   Sidia B, 2022, J BIONIC ENG, V19, P1481, DOI 10.1007/s42235-022-00217-w
   Soares DG, 2020, J BIOMED MATER RES B, V108, P2546, DOI 10.1002/jbm.b.34586
   Song ZL, 2021, FOOD CHEM, V340, DOI 10.1016/j.foodchem.2020.128139
   Soriente A, 2022, J BIOMED MATER RES A, V110, P266, DOI 10.1002/jbm.a.37283
   Sukpaita T, 2019, INT J MOL SCI, V20, DOI 10.3390/ijms20194883
   Sukul M, 2016, MATER LETT, V181, P156, DOI 10.1016/j.matlet.2016.05.170
   Suwattanachai P, 2019, INT J BIOL MACROMOL, V134, P156, DOI 10.1016/j.ijbiomac.2019.04.074
   Swetha M, 2010, INT J BIOL MACROMOL, V47, P1, DOI 10.1016/j.ijbiomac.2010.03.015
   Tan HW, 2022, J RENEW MATER, V10, P909, DOI 10.32604/jrm.2022.018183
   Tangguh H, 2021, NIGER J CLIN PRACT, V24, P89, DOI 10.4103/njcp.njcp_516_19
   Tihan GT, 2017, CR CHIM, V20, P440, DOI 10.1016/j.crci.2016.11.003
   Tong ZM, 2022, COLLOID SURFACE B, V213, DOI 10.1016/j.colsurfb.2022.112392
   Tuemerkan ETA, 2023, MATER TODAY SUSTAIN, V23, DOI 10.1016/j.mtsust.2023.100445
   Varoni EM, 2018, J DENT RES, V97, P303, DOI 10.1177/0022034517736255
   Venkatesan J, 2019, CURR PHARM DESIGN, V25, P1200, DOI 10.2174/1381612825666190425161630
   Venkatesan J, 2018, BIOTECHNOL BIOPROC E, V23, P383, DOI 10.1007/s12257-018-0169-9
   Vilanova E, 2009, GLYCOBIOLOGY, V19, P860, DOI 10.1093/glycob/cwp059
   Walsh PJ, 2019, MAR DRUGS, V17, DOI 10.3390/md17030141
   Wan ZQ, 2020, ACTA BIOMATER, V101, P26, DOI 10.1016/j.actbio.2019.10.038
   Wang HW, 2024, GIANT-AMSTERDAM, V19, DOI 10.1016/j.giant.2024.100298
   Wang JW, 2020, J MATER SCI-MATER M, V31, DOI 10.1007/s10856-020-06441-2
   Wang L, 2023, THERANOSTICS, V13, P673, DOI 10.7150/thno.77417
   Wang XY, 2021, J BIOMAT SCI-POLYM E, V32, P1337, DOI 10.1080/09205063.2021.1916868
   Wang XH, 2012, CURR OPIN BIOTECH, V23, P570, DOI 10.1016/j.copbio.2012.01.018
   Wang YA, 2023, J NANOBIOTECHNOL, V21, DOI 10.1186/s12951-023-02112-w
   Wang YYF, 2022, J NANOBIOTECHNOL, V20, DOI 10.1186/s12951-022-01646-9
   Whitelock JM, 2005, CHEM REV, V105, P2745, DOI 10.1021/cr010213m
   Xu MC, 2016, NANOSCALE, V8, P13790, DOI 10.1039/c6nr01952h
   Xu ZZ, 2022, J APPL POLYM SCI, V139, DOI 10.1002/app.52894
   Yang YM, 2007, J MATER SCI-MATER M, V18, P2117, DOI 10.1007/s10856-007-3013-x
   Yang Y, 2011, CHEM ENG J, V173, P837, DOI 10.1016/j.cej.2011.07.029
   Yin D, 2019, INT J NANOMED, V14, P3831, DOI 10.2147/IJN.S206313
   Zhai MM, 2020, ADV SCI, V7, DOI 10.1002/advs.202001334
   Zhang K, 2018, BONE RES, V6, DOI 10.1038/s41413-018-0032-9
   Zhang X, 2013, FRONT MATER SCI, V7, P103, DOI 10.1007/s11706-013-0204-x
   Zhang YH, 2021, FRONT BIOENG BIOTECH, V9, DOI 10.3389/fbioe.2021.684335
NR 186
TC 17
Z9 17
U1 10
U2 32
PU WILEY
PI HOBOKEN
PA 111 RIVER ST, HOBOKEN 07030-5774, NJ USA
SN 1549-3296
EI 1552-4965
J9 J BIOMED MATER RES A
JI J. Biomed. Mater. Res. Part A
PD JAN
PY 2025
VL 113
IS 1
DI 10.1002/jbm.a.37833
EA NOV 2024
PG 27
WC Engineering, Biomedical; Materials Science, Biomaterials
WE Science Citation Index Expanded (SCI-EXPANDED)
SC Engineering; Materials Science
GA Q1O1P
UT WOS:001354464100001
PM 39508545
DA 2026-02-11
ER

PT J
AU Lange-Consiglio, A
   Capra, E
   Herrera, V
   Lang-Olip, I
   Ponsaerts, P
   Cremonesi, F
AF Lange-Consiglio, Anna
   Capra, Emanuele
   Herrera, Valentina
   Lang-Olip, Ingrid
   Ponsaerts, Peter
   Cremonesi, Fausto
TI Application of Perinatal Derivatives in Ovarian Diseases
SO FRONTIERS IN BIOENGINEERING AND BIOTECHNOLOGY
LA English
DT Review
DE perinatal derivatives; ovarian diseases; secretome; extracellular
   vesicles; animal models
ID POSTPARTUM DAIRY-COWS; STEM-CELLS; STROMAL CELLS; MOUSE MODEL;
   INFERTILITY; FERTILITY; SYNCHRONIZATION; DIFFERENTIATION;
   TRANSPLANTATION; REGENERATION
AB Reproductive diseases could lead to infertility and have implications for overall health, most importantly due to psychological, medical and socio-economic consequences for individuals and society. Furthermore, economical losses also occur in animal husbandry. In both human and veterinary medicine, hormonal and surgical treatments, as well as assisted reproductive technologies are used to cure reproductive disorders, however they do not improve fertility. With ovarian disorders being the main reproductive pathology in human and bovine, over the past 2 decades research has approached regenerative medicine in animal model to restore normal function. Ovarian pathologies are characterized by granulosa cell and oocyte apoptosis, follicular atresia, decrease in oocyte quality and embryonic development potential, oxidative stress and mitochondrial abnormalities, ultimately leading to a decrease in fertility. At current, application of mesenchymal stromal cells or derivatives thereof represents a valid strategy for regenerative purposes. Considering their paracrine/autocrine mode of actions that are able to regenerate injured tissues, trophic support, preventing apoptosis and fibrosis, promoting angiogenesis, stimulating the function and differentiation of endogenous stem cells and even reducing the immune response, are all important players in their future therapeutic success. Nevertheless, obtaining mesenchymal stromal cells (MSC) from adult tissues requires invasive procedures and implicates decreased cell proliferation and a reduced differentiation capacity with age. Alternatively, the use of embryonic stem cells as source of cellular therapeutic encountered several ethical concerns, as well as the risk of teratoma formation. Therefore, several studies have recently focussed on perinatal derivatives (PnD) that can be collected non-invasively and, most importantly, display similar characteristics in terms of regenerating-inducing properties, immune-modulating properties and hypo-immunogenicity. This review will provide an overview of the current knowledge and future perspectives of PnD application in the treatment of ovarian hypofunction.
C1 [Lange-Consiglio, Anna; Herrera, Valentina; Cremonesi, Fausto] Univ Milan, Dipartimento Med Vet, Lodi, Italy.
   [Lange-Consiglio, Anna; Cremonesi, Fausto] Univ Milan, Ctr Clin Vet & Zootecn Sperimental Ateneo, Lodi, Italy.
   [Capra, Emanuele] Consiglio Nazl Ric IBBA CNR, Ist Biol & Biotecnol Agr, Lodi, Italy.
   [Lang-Olip, Ingrid] Med Univ Graz, Div Cell Biol Histol & Embryol, Gottfried Schatz Res Ctr, Graz, Austria.
   [Ponsaerts, Peter] Univ Antwerp, Vaccine & Infect Dis Inst Vaxinfectio, Lab Expt Hematol, Antwerp, Belgium.
C3 University of Milan; University of Milan; Medical University of Graz;
   University of Antwerp
RP Lange-Consiglio, A (corresponding author), Univ Milan, Dipartimento Med Vet, Lodi, Italy.; Lange-Consiglio, A (corresponding author), Univ Milan, Ctr Clin Vet & Zootecn Sperimental Ateneo, Lodi, Italy.
EM anna.langeconsiglio@unimi.it
RI Lange-Consiglio, Anna/AAI-4146-2021; Capra, Emanuele/AAV-1595-2020;
   Cremonesi, Fausto/J-2506-2014; Ponsaerts, Peter/B-6213-2017; Herrera,
   Valentina/LEM-6915-2024
OI Ponsaerts, Peter/0000-0002-1892-6499; Herrera,
   Valentina/0000-0002-6855-9279; Lang-Olip, Ingrid/0000-0003-0403-4884
FU Department of Veterinary Medicine of Universita degli Studi di Milano,
   Italy;  [17116];  [CA17116]
FX This study was funded by the Department of Veterinary Medicine of
   Universita degli Studi di Milano, Italy.
CR Agarwal A, 2021, LANCET, V397, P319, DOI 10.1016/S0140-6736(20)32667-2
   Akdemir A, 2014, J GYNECOL ONCOL, V25, P328, DOI 10.3802/jgo.2014.25.4.328
   Berhanu Mekibib Berhanu Mekibib, 2013, Journal of Veterinary Medicine and Animal Health, V5, P46
   Bi B, 2007, J AM SOC NEPHROL, V18, P2486, DOI 10.1681/ASN.2007020140
   Boivin J, 2007, HUM REPROD, V22, P1506, DOI 10.1093/humrep/dem046
   Bouhali K, 2011, HUM MOL GENET, V20, P2642, DOI 10.1093/hmg/ddr166
   Bruno S, 2019, AM J PHYSIOL-CELL PH, V317, pC303, DOI 10.1152/ajpcell.00129.2019
   Cheng X, 2012, DNA CELL BIOL, V31, P1198, DOI 10.1089/dna.2011.1396
   Chimenti I, 2010, CIRC RES, V106, P971, DOI 10.1161/CIRCRESAHA.109.210682
   Cremonesi F, 2020, FRONT VET SCI, V7, DOI 10.3389/fvets.2020.00517
   Ding CY, 2020, STEM CELLS, V38, P1137, DOI 10.1002/stem.3204
   Ding CY, 2020, AGING-US, V12, P2992, DOI 10.18632/aging.102794
   Ding CY, 2018, STEM CELL RES THER, V9, DOI 10.1186/s13287-018-0781-9
   Ding CY, 2017, STEM CELL RES THER, V8, DOI 10.1186/s13287-017-0613-3
   Duffield JS, 2005, J CLIN INVEST, V115, P1743, DOI 10.1172/JCI22593
   Farsimadan M, 2021, J VIRAL HEPATITIS, V28, P1234, DOI 10.1111/jvh.13565
   Gurunath S, 2011, HUM REPROD UPDATE, V17, P575, DOI 10.1093/humupd/dmr015
   Hanson B, 2017, J ASSIST REPROD GEN, V34, P167, DOI 10.1007/s10815-016-0836-8
   Hong LM, 2020, J MOL CELL BIOL, V12, P372, DOI 10.1093/jmcb/mjz105
   Hossein-Zadeh NG, 2013, SPAN J AGRIC RES, V11, P718, DOI 10.5424/sjar/2013113-4140
   Huang BX, 2020, FRONT PHARMACOL, V11, DOI 10.3389/fphar.2020.00272
   Ilancheran S, 2009, PLACENTA, V30, P2, DOI 10.1016/j.placenta.2008.09.009
   Kim JY, 2019, INT J MOL SCI, V20, DOI 10.3390/ijms20215299
   Kim TH, 2018, SCI REP-UK, V8, DOI 10.1038/s41598-018-33575-9
   Lai DM, 2013, BMC DEV BIOL, V13, DOI 10.1186/1471-213X-13-34
   Lange-Consiglio A, 2012, J TISSUE ENG REGEN M, V6, P622, DOI 10.1002/term.465
   Lange-Consiglio A, 2020, STEM CELL RES THER, V11, DOI 10.1186/s13287-020-01611-z
   Lange-Consiglio A, 2016, STEM CELLS DEV, V25, P610, DOI 10.1089/scd.2015.0348
   Lange-Consiglio A, 2013, CYTOTHERAPY, V15, P1011, DOI 10.1016/j.jcyt.2013.03.002
   Li HX, 2019, CELL BIOL INT, V43, P899, DOI 10.1002/cbin.11165
   Li J, 2017, STEM CELL RES THER, V8, DOI 10.1186/s13287-017-0514-5
   Li J, 2018, STEM CELL RES THER, V9, DOI 10.1186/s13287-018-0819-z
   Liao WJ, 2019, ARCH GYNECOL OBSTET, V300, P421, DOI 10.1007/s00404-019-05209-6
   Lin KY, 2015, J FORMOS MED ASSOC, V114, P1105, DOI 10.1016/j.jfma.2014.04.005
   Ling L, 2019, STEM CELL RES THER, V10, DOI 10.1186/s13287-019-1136-x
   Liu T, 2012, INT J MED SCI, V9, P592, DOI 10.7150/ijms.4841
   López-Gatius F, 2006, THERIOGENOLOGY, V65, P1678, DOI 10.1016/j.theriogenology.2005.09.027
   López-Gatius F, 2004, J VET MED A, V51, P33, DOI 10.1111/j.1439-0442.2004.00594.x
   López-Gatius F, 2001, THERIOGENOLOGY, V56, P649, DOI 10.1016/S0093-691X(01)00596-9
   Lu XY, 2020, STEM CELL RES THER, V11, DOI 10.1186/s13287-020-01784-7
   Luo QQ, 2020, REPROD SCI, V27, P1148, DOI 10.1007/s43032-019-00128-y
   Papait A, 2020, CELLS-BASEL, V9, DOI 10.3390/cells9010127
   Ribitsch I, 2020, FRONT BIOENG BIOTECH, V8, DOI 10.3389/fbioe.2020.00972
   Sabapathy V, 2014, PLOS ONE, V9, DOI 10.1371/journal.pone.0093726
   Seok J, 2020, ANTIOXIDANTS-BASEL, V9, DOI 10.3390/antiox9070591
   Shen J, 2020, WORLD J STEM CELLS, V12, P277, DOI 10.4252/wjsc.v12.i4.277
   Silini AR, 2017, CELL TRANSPLANT, V26, P531, DOI 10.3727/096368916X693699
   Silini AR, 2020, FRONT BIOENG BIOTECH, V8, DOI 10.3389/fbioe.2020.610544
   Song D, 2016, BIOMED RES INT, V2016, DOI 10.1155/2016/2517514
   Sun LP, 2017, SCI REP-UK, V7, DOI 10.1038/s41598-017-02786-x
   Thabet E, 2020, MOL HUM REPROD, V26, P906, DOI 10.1093/molehr/gaaa068
   Tögel F, 2005, AM J PHYSIOL-RENAL, V289, pF31, DOI 10.1152/ajprenal.00007.2005
   Wang Z, 2020, STEM CELLS INT, V2020, DOI 10.1155/2020/3249495
   Xiao GY, 2016, SCI REP-UK, V6, DOI 10.1038/srep23120
   Xiao GY, 2014, PLOS ONE, V9, DOI 10.1371/journal.pone.0106538
   Yang WJ, 2020, MOL THER, V28, P1200, DOI 10.1016/j.ymthe.2020.02.003
   Yang YJ, 2019, IN VITRO CELL DEV-AN, V55, P302, DOI 10.1007/s11626-019-00337-4
   Yang ZL, 2019, STEM CELL RES THER, V10, DOI 10.1186/s13287-019-1327-5
   Yániz J, 2008, REPROD DOMEST ANIM, V43, P38, DOI 10.1111/j.1439-0531.2008.01227.x
   Yániz JL, 2004, REPROD DOMEST ANIM, V39, P86, DOI 10.1111/j.1439-0531.2004.00483.x
   Yao XF, 2016, STEM CELLS INT, V2016, DOI 10.1155/2016/4148923
   Yin N, 2020, STEM CELL RES THER, V11, DOI 10.1186/s13287-019-1537-x
   Yin N, 2018, STEM CELL RES THER, V9, DOI 10.1186/s13287-018-0772-x
   Yoon BS, 2010, STEM CELLS DEV, V19, P887, DOI 10.1089/scd.2009.0138
   Zhang BF, 2018, PLOS ONE, V13, DOI 10.1371/journal.pone.0201136
   Zhang HQ, 2018, STEM CELL RES THER, V9, DOI 10.1186/s13287-017-0745-5
   Zhang H, 2015, HUM REPROD UPDATE, V21, P779, DOI 10.1093/humupd/dmv037
   Zhang QW, 2017, STEM CELL RES THER, V8, DOI 10.1186/s13287-017-0721-0
   Zheng Q, 2019, BIOMED RES INT, V2019, DOI 10.1155/2019/6539294
   Zhu SF, 2015, J CELL MOL MED, V19, P2108, DOI 10.1111/jcmm.12571
NR 70
TC 9
Z9 10
U1 0
U2 8
PU FRONTIERS MEDIA SA
PI LAUSANNE
PA AVENUE DU TRIBUNAL FEDERAL 34, LAUSANNE, CH-1015, SWITZERLAND
SN 2296-4185
J9 FRONT BIOENG BIOTECH
JI Front. Bioeng. Biotechnol.
PD JAN 24
PY 2022
VL 10
AR 811875
DI 10.3389/fbioe.2022.811875
PG 19
WC Biotechnology & Applied Microbiology; Engineering, Biomedical
WE Science Citation Index Expanded (SCI-EXPANDED)
SC Biotechnology & Applied Microbiology; Engineering
GA YU4RG
UT WOS:000752031700001
PM 35141212
OA Green Submitted, gold
DA 2026-02-11
ER

PT J
AU Mahmoudi, A
   Meidany, P
   Almahmeed, W
   Jamialahmadi, T
   Sahebkar, A
AF Mahmoudi, Ali
   Meidany, Pouria
   Almahmeed, Wael
   Jamialahmadi, Tannaz
   Sahebkar, Amirhossein
TI Stem Cell Therapy as a Potential Treatment of Non-Alcoholic
   Steatohepatitis-Related End-Stage Liver Disease: A Narrative Review
SO CURRENT STEM CELL REPORTS
LA English
DT Review; Early Access
DE Stem cell therapy; Liver injury; Liver renewal; Nonalcoholic fatty live
   disease
ID MESENCHYMAL STROMAL CELLS; COLONY-STIMULATING FACTOR;
   ISCHEMIA-REPERFUSION INJURY; SUPPRESS T-LYMPHOCYTE; FATTY LIVER;
   UMBILICAL-CORD; ADIPOSE-TISSUE; EXTRACELLULAR VESICLES; PORTAL-VEIN;
   MOUSE MODEL
AB Purpose of ReviewTo review recent research using various stem cell-related therapies, including bone marrow, adipose tissue, hematopoietic stem cells, umbilical cord and induced pluripotent stem cells, both animal and human studies in non-alcoholic fatty liver disease (NAFLD) and non-alcoholic steatohepatitis (NASH); to discuss the current challenges and future expectations in stem cell therapy for treating liver disease.Recent FindingsNAFLD is one of the most prevalent chronic liver diseases, affecting around 25% of adults, potentially evolving to NASH and cirrhosis. Currently, liver transplantation is the conventional treatment for NASH related end-stage liver disease; however, this is very costly and with the increased difficulties of finding suitable organs, using permanent immunosuppressive agents and surgical complications. Stem cell technology may be a viable future alternative treatment. Stem cells are self-renewing and undifferentiated cells that possess the potential to differentiate into terminal cell types such as hepatocytes that could be used as a novel treatment for NAFLD and NASH. In addition to using the conventional approach in stem cell therapy, other novel techniques such as gene-modified MSCs, 3-D and co-culture systems and others approaches may be helpful in making this a future therapeutic reality.SummaryStem cell therapy remains in its infancy though may have a major role in the future of regenerative medicine and in particular for the treatment of NAFLD and NASH, either alone or in combination with other approaches. Promising results from recent clinical trials suggest that stem cell technology in this area has some utility though there are still many obstacles to overcome.
C1 [Mahmoudi, Ali; Meidany, Pouria] Mashhad Univ Med Sci, Student Res Comm, Fac Med, Mashhad, Iran.
   [Mahmoudi, Ali; Meidany, Pouria] Mashhad Univ Med Sci, Fac Med, Dept Med Biotechnol & Nanotechnol, Mashhad, Iran.
   [Almahmeed, Wael] Cleveland Clin Abu Dhabi, Heart & Vasc Inst, POB 124140, Abu Dhabi, U Arab Emirates.
   [Jamialahmadi, Tannaz] Mashhad Univ Med Sci, Pharmaceut Technol Inst, Pharmaceut Res Ctr, Mashhad, Iran.
   [Jamialahmadi, Tannaz] Mashhad Univ Med Sci, Med Toxicol Res Ctr, Mashhad, Iran.
   [Sahebkar, Amirhossein] Saveetha Univ, Saveetha Med Coll & Hosp, Saveetha Inst Med & Tech Sci, Ctr Global Hlth Res, Chennai, India.
   [Sahebkar, Amirhossein] Mashhad Univ Med Sci, Pharmaceut Technol Inst, Biotechnol Res Ctr, Mashhad, Iran.
   [Sahebkar, Amirhossein] Mashhad Univ Med Sci, Appl Biomed Res Ctr, Mashhad, Iran.
C3 Mashhad University of Medical Sciences; Mashhad University of Medical
   Sciences; Cleveland Clinic Foundation; Mashhad University of Medical
   Sciences; Mashhad University of Medical Sciences; Saveetha Institute of
   Medical & Technical Science; Saveetha Medical College & Hospital;
   Mashhad University of Medical Sciences; Mashhad University of Medical
   Sciences
RP Sahebkar, A (corresponding author), Saveetha Univ, Saveetha Med Coll & Hosp, Saveetha Inst Med & Tech Sci, Ctr Global Hlth Res, Chennai, India.; Sahebkar, A (corresponding author), Mashhad Univ Med Sci, Pharmaceut Technol Inst, Biotechnol Res Ctr, Mashhad, Iran.; Sahebkar, A (corresponding author), Mashhad Univ Med Sci, Appl Biomed Res Ctr, Mashhad, Iran.
EM amir_saheb2000@yahoo.com
RI Mahmoudi, Ali/OQJ-4895-2025; ALMAHMEED, WAEL/MFZ-6461-2025; Sahebkar,
   Amirhossein/B-5124-2018
OI Mahmoudi, Ali/0000-0002-1864-4766; ALMAHMEED, WAEL/0000-0003-0312-9910; 
FX Not applicable.
CR Aggarwal S, 2005, BLOOD, V105, P1815, DOI 10.1182/blood-2004-04-1559
   Akira S, 2006, CELL, V124, P783, DOI 10.1016/j.cell.2006.02.015
   Allers C, 2004, TRANSPLANTATION, V78, P503, DOI 10.1097/01.TP.0000128334.93343.B3
   Aly Riham Mohamed, 2020, Stem Cell Investig, V7, P8, DOI [10.21037/sci-2020-001, 10.21037/sci-2020-001]
   An SY, 2017, GASTROENTEROLOGY, V152, P1174, DOI 10.1053/j.gastro.2016.12.003
   Andreone P, 2015, DIGEST LIVER DIS, V47, P1059, DOI 10.1016/j.dld.2015.08.018
   [Anonymous], 2010, Stem Cell.
   Ardalani H, 2019, ACTA BIOMATER, V95, P371, DOI 10.1016/j.actbio.2019.07.047
   Arutyunyan I, 2016, STEM CELLS INT, V2016, DOI 10.1155/2016/6901286
   Aurich I, 2007, GUT, V56, P405, DOI 10.1136/gut.2005.090050
   Babaei A, 2018, BIOLOGICALS, V52, P55, DOI 10.1016/j.biologicals.2017.12.006
   Balaphas A, 2019, LIVER INT, V39, P1801, DOI 10.1111/liv.14189
   Bartholomew A, 2002, EXP HEMATOL, V30, P42, DOI 10.1016/S0301-472X(01)00769-X
   Bruno S, 2020, MOL THER, V28, P479, DOI 10.1016/j.ymthe.2019.10.016
   Burganova G R, 2012, Eksp Klin Gastroenterol, P91
   Byrne CD, 2015, J HEPATOL, V62, pS47, DOI 10.1016/j.jhep.2014.12.012
   Caballero M, 2014, ANN PLAS SURG, V72, pS176, DOI 10.1097/SAP.0000000000000107
   Cai Ting, 2015, Med Sci Monit, V21, P1381, DOI 10.12659/MSM.892990
   Cardinale V, 2014, BMC GASTROENTEROL, V14, DOI 10.1186/s12876-014-0204-z
   Chai NL, 2016, WORLD J GASTROENTERO, V22, P6036, DOI 10.3748/wjg.v22.i26.6036
   Chen L, 2018, J EXTRACELL VESICLES, V7, DOI 10.1080/20013078.2018.1461505
   Chen LY, 2019, CELL MOL BIOL LETT, V24, DOI 10.1186/s11658-019-0144-2
   Chen L, 2017, STEM CELL RES THER, V8, DOI 10.1186/s13287-016-0453-6
   Chen MK, 2019, BIOTECHNOL LETT, V41, P305, DOI 10.1007/s10529-019-02649-7
   Chen SD, 2018, INT J MOL SCI, V19, DOI 10.3390/ijms19082423
   Chiabotto G, 2020, FRONT CELL DEV BIOL, V8, DOI 10.3389/fcell.2020.594794
   Chien Yueh, 2018, Oncotarget, V9, P18594, DOI [10.18632/oncotarget.23603, 10.18632/oncotarget.23603]
   Chinnadurai R, 2016, STEM CELLS, V34, P2429, DOI 10.1002/stem.2415
   Chinnadurai R, 2014, STEM CELL REP, V3, DOI 10.1016/j.stemcr.2014.05.003
   Choi SS, 2011, INT J BIOCHEM CELL B, V43, P238, DOI 10.1016/j.biocel.2010.10.015
   Choi SS, 2009, HEPATOLOGY, V50, P2007, DOI 10.1002/hep.23196
   Chrienova Z, 2021, J ENZYM INHIB MED CH, V36, P1679, DOI 10.1080/14756366.2021.1955873
   Cieslik KA, 2017, J MOL CELL CARDIOL, V111, P81, DOI 10.1016/j.yjmcc.2017.08.003
   Coppin LCF, 2020, STEM CELL RES THER, V11, DOI 10.1186/s13287-020-1572-7
   Cottle C, 2022, CURR STEM CELL REP, V8, P72, DOI 10.1007/s40778-022-00212-1
   Cypess AM, 2009, NEW ENGL J MED, V360, P1509, DOI 10.1056/NEJMoa0810780
   Damania A, 2018, STEM CELL RES THER, V9, DOI 10.1186/s13287-017-0752-6
   Damodharan SN, 2020, CYTOTHERAPY, V22, P450, DOI 10.1016/j.jcyt.2020.05.001
   de Medina P, 2022, AGEING RES REV, V77, DOI 10.1016/j.arr.2022.101615
   Debnath T, 2019, HEMATOL TRANSF CELL, V41, P7, DOI 10.1016/j.htct.2018.05.001
   Desoutter J, 2019, CYTOTHERAPY, V21, P612, DOI 10.1016/j.jcyt.2019.04.004
   Devalaraja-Narashimha K, 2010, J ENDOCRINOL, V205, P242, DOI 10.1677/JOE-09-0402
   Di Nicola M, 2002, BLOOD, V99, P3838, DOI 10.1182/blood.V99.10.3838
   Doege CA, 2012, NATURE, V488, P652, DOI 10.1038/nature11333
   Duffy MM, 2011, STEM CELL RES THER, V2, DOI 10.1186/scrt75
   El-Ansary M, 2012, STEM CELL REV REP, V8, P972, DOI 10.1007/s12015-011-9322-y
   Esmaeilzadeh A, 2019, CELL J, V21, P268, DOI 10.22074/cellj.2019.6108
   Ewald CY, 2015, NATURE, V519, P97, DOI 10.1038/nature14021
   Ezquer M, 2011, J HEPATOL, V55, P1112, DOI 10.1016/j.jhep.2011.02.020
   Fan H, 2019, CURR STEM CELL RES T, V14, P230, DOI 10.2174/1574888X13666180726110138
   Fan JY, 2018, STEM CELL RES THER, V9, DOI 10.1186/s13287-018-0979-x
   Fan XL, 2020, CELL MOL LIFE SCI, V77, P2771, DOI 10.1007/s00018-020-03454-6
   Fang J, 2018, AGING-US, V10, P2954, DOI 10.18632/aging.101602
   Fang XQ, 2017, Chinese J Tissue Eng Res, V21, P2696, DOI DOI 10.3969/J.ISSN.2095-4344.2017.17.012
   Farkhad NK, 2021, CURR STEM CELL RES T, V16, P980, DOI 10.2174/1574888X16666210302151823
   Fernando DH, 2019, INT J MOL SCI, V20, DOI 10.3390/ijms20205037
   François M, 2012, CYTOTHERAPY, V14, P147, DOI 10.3109/14653249.2011.623691
   Friedman SL, 2018, NAT MED, V24, P908, DOI 10.1038/s41591-018-0104-9
   Gholamrezanezhad A, 2011, NUCL MED BIOL, V38, P961, DOI 10.1016/j.nucmedbio.2011.03.008
   Götze T, 2019, CLIN TRANSL GASTROEN, V10, DOI 10.14309/ctg.0000000000000095
   Gong SC, 2022, INT J MOL SCI, V23, DOI 10.3390/ijms232113122
   Graja A, 2015, GERONTOLOGY, V61, P211, DOI 10.1159/000366557
   Grange C, 2019, SCI REP-UK, V9, DOI 10.1038/s41598-019-41100-9
   Haga H, 2017, LIVER TRANSPLANT, V23, P791, DOI 10.1002/lt.24770
   Haga M, 2022, BIOCHEM J, V479, P161, DOI 10.1042/BCJ20210547
   Han HT, 2022, MOL BIOMED, V3, DOI 10.1186/s43556-022-00088-x
   Han HS, 2014, HEPATO-GASTROENTEROL, V61, P156, DOI 10.5754/hge13178
   Harms M, 2013, NAT MED, V19, P1252, DOI 10.1038/nm.3361
   Harn HJ, 2012, CELL TRANSPLANT, V21, P2753, DOI 10.3727/096368912X652959
   Hazra A, 2007, BIOPHARM DRUG DISPOS, V28, P263, DOI 10.1002/bdd.551
   Henriksson HB, 2019, STEM CELLS DEV, V28, P1203, DOI 10.1089/scd.2019.0074
   Hornberger K, 2019, TRANSFUS MED HEMOTH, V46, P188, DOI 10.1159/000496068
   Hu XY, 2016, STEM CELLS, V34, P1846, DOI 10.1002/stem.2391
   Huang B, 2016, J TRANSL MED, V14, DOI 10.1186/s12967-016-0792-1
   Huang Xiao-lun, 2014, Chinese Medical Sciences Journal, V29, P15
   Ismail Alaa, 2010, J Gastrointest Cancer, V41, P17, DOI 10.1007/s12029-009-9092-9
   Jagtap P, 2005, NAT REV DRUG DISCOV, V4, P421, DOI 10.1038/nrd1718
   Jalili R, 2020, ADV PHARM BULL, V10, P542, DOI 10.34172/apb.2020.065
   Ji J, 2017, ACTA BIOCH BIOPH SIN, V49, P208, DOI 10.1093/abbs/gmw134
   Jiang WQ, 2018, STEM CELLS INT, V2018, DOI 10.1155/2018/6079642
   Jiang XX, 2005, BLOOD, V105, P4120, DOI 10.1182/blood-2004-02-0586
   Jin JF, 2015, PATIENT PREFER ADHER, V9, P923, DOI 10.2147/PPA.S87271
   Jin SZ, 2010, DIGEST DIS SCI, V55, P2805, DOI 10.1007/s10620-009-1117-5
   Kaindl J, 2019, STEM CELL TRANSL MED, V8, P247, DOI 10.1002/sctm.18-0121
   Kamada T, 2019, P NATL ACAD SCI USA, V116, P9999, DOI 10.1073/pnas.1822001116
   Kawagishi H, 2018, J MOL CELL CARDIOL, V123, P180, DOI 10.1016/j.yjmcc.2018.09.005
   Khanh VC, 2018, BIOCHEM BIOPH RES CO, V500, P682, DOI 10.1016/j.bbrc.2018.04.136
   Kharaziha P, 2009, EUR J GASTROEN HEPAT, V21, P1199, DOI 10.1097/MEG.0b013e32832a1f6c
   Kholia S, 2018, FRONT IMMUNOL, V9, DOI 10.3389/fimmu.2018.01639
   Kleiner DE, 2016, CLIN LIVER DIS, V20, P293, DOI 10.1016/j.cld.2015.10.011
   Knoefel WT, 2013, ZBL CHIR, V138, P166, DOI 10.1055/s-0031-1271587
   Koç ON, 2000, J CLIN ONCOL, V18, P307, DOI 10.1200/JCO.2000.18.2.307
   Kong CM, 2019, STEM CELL REV REP, V15, P415, DOI 10.1007/s12015-019-9872-y
   Konomi K, 2015, CELL STEM CELL, V16, P350, DOI 10.1016/j.stem.2015.03.012
   Kraus WL, 2008, CURR OPIN CELL BIOL, V20, P294, DOI 10.1016/j.ceb.2008.03.006
   Laplane L, 2019, ELIFE, V8, DOI 10.7554/eLife.46563
   Lawrence T, 2011, NAT REV IMMUNOL, V11, P750, DOI 10.1038/nri3088
   Lecchi L, 2016, TRANSFUS APHER SCI, V54, P324, DOI 10.1016/j.transci.2016.05.009
   Lee C, 2021, BIOMEDICINES, V9, DOI 10.3390/biomedicines9111598
   Lee KD, 2004, HEPATOLOGY, V40, P1275, DOI 10.1002/hep.20469
   Lee S, 2018, INT J MED SCI, V15, P1083, DOI 10.7150/ijms.26314
   Lezaic L, 2016, NUCL MED BIOL, V43, P410, DOI 10.1016/j.nucmedbio.2015.12.003
   Li B, 2019, STEM CELLS INT, V2019, DOI 10.1155/2019/8628027
   Li DD, 2020, LIFE SCI, V253, DOI 10.1016/j.lfs.2020.117678
   Li HW, 2018, CELL BIOCHEM FUNCT, V36, P331, DOI 10.1002/cbf.3353
   Li J, 2020, CARCINOGENESIS, V41, P223, DOI 10.1093/carcin/bgz096
   Li M, 2015, INT J BIOL SCI, V11, P1458, DOI [10.7150/ijbs.10809, 10.7150/ijbs.13444, 10.7150/ijbs.10809]
   Li R, 2020, FRONT BIOENG BIOTECH, V8, DOI 10.3389/fbioe.2020.00001
   Li R, 2018, TISSUE ENG PART C-ME, V24, P289, DOI [10.1089/ten.tec.2017.0531, 10.1089/ten.TEC.2017.0531]
   Li TF, 2013, STEM CELLS DEV, V22, P845, DOI 10.1089/scd.2012.0395
   Li YY, 2016, HEPATOLOGY, V63, P1860, DOI 10.1002/hep.28472
   Liang J, 2017, INT J RHEUM DIS, V20, P1219, DOI 10.1111/1756-185X.13015
   Liao NS, 2016, INT J MOL MED, V37, P1389, DOI 10.3892/ijmm.2016.2528
   Liberal R, 2015, HEPATOLOGY, V62, P863, DOI 10.1002/hep.27884
   Lin Hu, 2012, Zhonghua Gan Zang Bing Za Zhi, V20, P487, DOI 10.3760/cma.j.issn.1007-3418.2012.07.002
   Lin PC, 2015, CELL TRANSPLANT, V24, P533, DOI 10.3727/096368915X687228
   Long TH., 2015, Chin J Tissue Eng Res, V19, P4588
   Lotfy A, 2021, STEM CELL RES THER, V12, DOI 10.1186/s13287-021-02464-w
   Lu GL, 2021, BIOMED PHARMACOTHER, V137, DOI 10.1016/j.biopha.2021.111286
   Lu HJ, 2023, INT IMMUNOPHARMACOL, V124, DOI 10.1016/j.intimp.2023.111002
   Lukashyk SP, 2021, The Russian Archives of Internal Medicine, V11, P132, DOI [10.20514/2226-6704-2021-11-2-132-145, 10.20514/2226-6704-2021-11-2-132-145, DOI 10.20514/2226-6704-2021-11-2-132-145]
   Mahmoudi A, 2024, EUR POLYM J, V208, DOI 10.1016/j.eurpolymj.2024.112866
   Mahmoudi A, 2024, CURR GENOMICS, V25, P120, DOI 10.2174/0113892029280454240214072212
   Mahmoudi A, 2024, J DIABETES COMPLICAT, V38, DOI 10.1016/j.jdiacomp.2024.108722
   Mahmoudi A, 2024, J CLIN EXP HEPATOL, V14, DOI 10.1016/j.jceh.2024.101365
   Mahmoudi A, 2024, CURR MED CHEM, V31, P3631, DOI 10.2174/0929867330666230516123028
   Mahmoudi A, 2022, PPAR RES, V2022, DOI 10.1155/2022/5805398
   Mahmoudi A, 2022, DRUG DISCOV TODAY, V27, P2363, DOI 10.1016/j.drudis.2022.05.007
   Mahmoudi A, 2022, NUTRIENTS, V14, DOI 10.3390/nu14071331
   Mahmoudi A, 2022, J CELL PHYSIOL, V237, P2078, DOI 10.1002/jcp.30699
   Mahmoudi A, 2021, BIOMED RES INT, V2021, DOI 10.1155/2021/3654660
   Mano SS, 2017, THERANOSTICS, V7, P4658, DOI 10.7150/thno.20582
   Mantovani A, 2021, INT J MOL SCI, V22, DOI 10.3390/ijms22052350
   Mardpour S, 2018, J CELL PHYSIOL, V233, P9330, DOI 10.1002/jcp.26413
   Marks PW, 2017, NEW ENGL J MED, V376, P1007, DOI 10.1056/NEJMp1613723
   Martinho AM, 2017, REGEN MED, V12, P419, DOI [10.2217/rme-2017-0002, 10.2217/rme-2017-0015]
   Mata MM, 2014, J IMMUNOL METHODS, V406, P1, DOI 10.1016/j.jim.2014.01.017
   Meier RPH, 2013, STEM CELL RES, V11, P1348, DOI 10.1016/j.scr.2013.08.011
   Meng DP, 2019, STEM CELLS INT, V2019, DOI 10.1155/2019/4848279
   Miki T, 2019, GASTROENT HEPAT-BARC, V42, P202, DOI 10.1016/j.gastrohep.2018.10.007
   Mohamadnejad M, 2007, ARCH IRAN MED, V10, P459
   Moll G, 2014, STEM CELLS, V32, P2430, DOI 10.1002/stem.1729
   Moll G, 2014, PLOS ONE, V9, DOI 10.1371/journal.pone.0085040
   Nam HH, 2017, ONCOTARGET, V8, P97965, DOI 10.18632/oncotarget.18967
   Németh K, 2009, NAT MED, V15, P42, DOI 10.1038/nm.1905
   Newsome PN, 2018, LANCET GASTROENTEROL, V3, P25, DOI 10.1016/S2468-1253(17)30326-6
   Nong KT, 2016, CYTOTHERAPY, V18, P1548, DOI 10.1016/j.jcyt.2016.08.002
   Oh JY, 2012, MOL THER, V20, P2143, DOI 10.1038/mt.2012.165
   Ohara M, 2018, STEM CELLS INT, V2018, DOI 10.1155/2018/3212643
   Okita K, 2007, NATURE, V448, P313, DOI 10.1038/nature05934
   Omenetti A, 2011, J HEPATOL, V54, P366, DOI 10.1016/j.jhep.2010.10.003
   Ou Y Q, 2017, Zhonghua Xue Ye Xue Za Zhi, V38, P325, DOI 10.3760/cma.j.issn.0253-2727.2017.04.012
   OWENS DR, 1981, LANCET, V2, P118
   Pan F, 2015, MOL MED REP, V12, P3725, DOI 10.3892/mmr.2015.3847
   Park IH, 2008, NATURE, V451, P141, DOI 10.1038/natureO6534
   Pelz S, 2012, EXP CELL RES, V318, P276, DOI 10.1016/j.yexcr.2011.11.005
   Peng L, 2011, HEPATOLOGY, V54, P820, DOI 10.1002/hep.24434
   Pisonero-Vaquero S, 2015, MOL NUTR FOOD RES, V59, P879, DOI 10.1002/mnfr.201400913
   Putra Agung, 2020, Folia Med (Plovdiv), V62, P52, DOI [10.3897/folmed.62.e47712, 10.3897/folmed..e47712, 10.3897/folmed.62.e47712]
   Qi XS, 2014, NAT REV GASTRO HEPAT, V11, P435, DOI 10.1038/nrgastro.2014.36
   Qiao HW, 2018, STEM CELLS INT, V2018, DOI 10.1155/2018/1239143
   Ringdén O, 2006, TRANSPLANTATION, V81, P1390, DOI 10.1097/01.tp.0000214462.63943.14
   Roemhild A, 2020, BMJ-BRIT MED J, V371, DOI 10.1136/bmj.m3734
   Rogers NH, 2012, AGING CELL, V11, P1074, DOI 10.1111/acel.12010
   Rogulska O, 2019, STEM CELLS INT, V2019, DOI 10.1155/2019/4150690
   Rowe RG, 2019, NAT REV GENET, V20, P377, DOI 10.1038/s41576-019-0100-z
   Saito Y, 2013, J SURG RES, V180, P162, DOI 10.1016/j.jss.2012.10.009
   Sakai Y, 2020, JMIR RES PROTOC, V9, DOI 10.2196/17904
   Sakai Y, 2017, REGEN THER, V6, P52, DOI 10.1016/j.reth.2016.12.001
   Salama H, 2014, STEM CELL RES THER, V8, DOI 10.1186/scrt459
   Saleh FA, 2021, TISSUE BARRIERS, V9, DOI 10.1080/21688370.2021.1952150
   Sanchez-Diaz M, 2021, J CLIN MED, V10, DOI 10.3390/jcm10132925
   Sanz-Ruiz R, 2018, PHARMACOL RES, V127, P92, DOI 10.1016/j.phrs.2017.05.024
   Selmani Z, 2008, STEM CELLS, V26, P212, DOI 10.1634/stemcells.2007-0554
   Selvarani R, 2021, GEROSCIENCE, V43, P1135, DOI 10.1007/s11357-020-00274-1
   Sensebé L, 2013, STEM CELLS INT, V2013, DOI 10.1155/2013/678063
   Shen X, 2017, FRONT IMMUNOL, V8, DOI 10.3389/fimmu.2017.01450
   Shi M, 2017, STEM CELL TRANSL MED, V6, P2053, DOI 10.1002/sctm.17-0134
   Shi M, 2012, STEM CELL TRANSL MED, V1, P725, DOI 10.5966/sctm.2012-0034
   Shiota G, 2017, HEPATOL RES, V47, P127, DOI 10.1111/hepr.12747
   Singh V, 2014, AM J GASTROENTEROL, V109, P1417, DOI 10.1038/ajg.2014.154
   Smets F, 2019, TRANSPLANTATION, V103, P1903, DOI 10.1097/TP.0000000000002605
   Söderdahl G, 2003, TRANSPLANTATION, V75, P1061, DOI 10.1097/01.TP.0000058515.02300.5E
   Sokal EM, 2017, TRANSPLANTATION, V101, P1845, DOI 10.1097/TP.0000000000001773
   Sood V, 2015, CLIN NUCL MED, V40, P697, DOI 10.1097/RLU.0000000000000850
   Sorbi D, 1999, AM J GASTROENTEROL, V94, P1018
   Spada M, 2020, STEM CELL REV REP, V16, P186, DOI 10.1007/s12015-019-09925-z
   Sun CK, 2012, CRIT CARE MED, V40, P1279, DOI 10.1097/CCM.0b013e31823dae23
   Sun W, 2018, METABOLISM, V88, P61, DOI 10.1016/j.metabol.2018.06.006
   Syn Wing-Kin, 2013, Clin Med (Lond), V13 Suppl 6, ps15, DOI 10.7861/clinmedicine.13-6-s15
   Takahashi K, 2007, CELL, V131, P861, DOI 10.1016/j.cell.2007.11.019
   Takahashi T, 2000, Gan To Kagaku Ryoho, V27, P1801
   Taketani H, 2019, DIABET METAB SYND OB, V12, P1473, DOI 10.2147/DMSO.S214093
   Tan CY, 2014, STEM CELL RES THER, V5, DOI 10.1186/scrt465
   Taniguchi H, 1996, NAT MED, V2, P198, DOI 10.1038/nm0296-198
   Tatsumi Kohei, 2017, Curr Transplant Rep, V4, P184, DOI [10.1007/s40472-017-0156-7, 10.1007/s40472-017-0156-7]
   Tiwari SS, 2018, CELL STEM CELL, V23, P649, DOI 10.1016/j.stem.2018.10.007
   Tiwari SS, 2014, NEW GENET SOC, V33, P413, DOI 10.1080/14636778.2014.970269
   Toyoda K, 2008, BIOCHEM BIOPH RES CO, V367, P793, DOI 10.1016/j.bbrc.2008.01.046
   Treska V, 2013, BRATISL MED J, V114, P389, DOI 10.4149/BLL_2013_082
   Turner L, 2016, CELL STEM CELL, V19, P154, DOI 10.1016/j.stem.2016.06.007
   Vader P, 2016, ADV DRUG DELIVER REV, V106, P148, DOI 10.1016/j.addr.2016.02.006
   Wang HF, 2018, MOL MED REP, V17, P3769, DOI 10.3892/mmr.2017.8326
   Wang HF, 2017, INT IMMUNOPHARMACOL, V42, P67, DOI 10.1016/j.intimp.2016.11.012
   Wang K, 2017, STEM CELL RES THER, V8, DOI 10.1186/s13287-017-0614-2
   Wang S, 2019, BIOMATERIALS, V219, DOI 10.1016/j.biomaterials.2019.119375
   Winkler S, 2014, METHODS MOL BIOL, V1213, P51, DOI 10.1007/978-1-4939-1453-1_5
   Wu WJ, 2020, J ENDOCRINOL, V245, P141, DOI 10.1530/JOE-19-0518
   Xu FY, 2016, J HISTOCHEM CYTOCHEM, V64, P157, DOI 10.1369/0022155415627681
   Xu RA, 2012, CELL MOL IMMUNOL, V9, P296, DOI 10.1038/cmi.2011.53
   Xu WX, 2019, STEM CELLS INT, V2019, DOI 10.1155/2019/4130757
   Xu XJ, 2020, TISSUE CELL, V66, DOI 10.1016/j.tice.2020.101382
   Yamazaki Y, 2009, AM J PHYSIOL-ENDOC M, V297, pE1179, DOI 10.1152/ajpendo.90997.2008
   Yan L, 2007, STEM CELL REV, V3, P265, DOI 10.1007/s12015-007-9004-y
   Yan WH, 2017, BIOL PHARM BULL, V40, P1174, DOI 10.1248/bpb.b16-00777
   Yan YM, 2017, MOL THER, V25, P465, DOI 10.1016/j.ymthe.2016.11.019
   Yang SQ, 2004, HEPATOLOGY, V39, P403, DOI 10.1002/hep.20082
   Yang X, 2020, CELL BIOSCI, V10, DOI 10.1186/s13578-020-00480-6
   Yao LC, 2022, STEM CELL RES THER, V13, DOI 10.1186/s13287-022-03001-z
   Younossi ZM, 2016, HEPATOLOGY, V64, P73, DOI 10.1002/hep.28431
   Yu JY, 2007, SCIENCE, V318, P1917, DOI 10.1126/science.1151526
   Yue R, 2016, CELL STEM CELL, V18, P782, DOI 10.1016/j.stem.2016.02.015
   Yun JW, 2016, REGUL TOXICOL PHARM, V81, P437, DOI 10.1016/j.yrtph.2016.09.029
   Yun SP, 2018, BIOMOL THER, V26, P389, DOI 10.4062/biomolther.2017.071
   Yun YC, 2019, J TISSUE ENG REGEN M, V13, P110, DOI 10.1002/term.2776
   Zekri ARN, 2015, STEM CELL RES THER, V6, DOI 10.1186/s13287-015-0106-1
   Zhang DY, 2017, MOL MED REP, V16, P1685, DOI 10.3892/mmr.2017.6832
   Zhang J, 2016, BIOMATERIALS, V89, P114, DOI 10.1016/j.biomaterials.2016.02.040
   Zhang LL, 2020, CHEM-BIOL INTERACT, V332, DOI 10.1016/j.cbi.2020.109252
   Zhang LL, 2018, FRONT IMMUNOL, V9, DOI 10.3389/fimmu.2018.01087
   Zhang Y, 2023, Hepatic stellate cell-derived exosome miR-122-5p targets TNFRSF19 to inhibit EMT and fibrosis in intrahepatic biliary epithelial cells via the p38 MAPK pathway, DOI DOI 10.21203/RS.3.RS-2997966/V1
   Zhang Y, 2014, INT J ARTIF ORGANS, V37, P133, DOI 10.5301/ijao.5000284
   Zhang Z, 2012, J GASTROEN HEPATOL, V27, P112, DOI 10.1111/j.1440-1746.2011.07024.x
   Zhao W, 2012, WORLD J GASTROENTERO, V18, P1048, DOI 10.3748/wjg.v18.i10.1048
   Zhou W, 2019, CELL TRANSPLANT, V28, P1116, DOI 10.1177/0963689719859262
   Zhu H, 2010, NAT PROTOC, V5, P550, DOI 10.1038/nprot.2009.238
   Zou SL, 2020, MOL CANCER, V19, DOI 10.1186/s12943-020-01258-7
NR 237
TC 0
Z9 0
U1 0
U2 2
PU SPRINGER HEIDELBERG
PI HEIDELBERG
PA TIERGARTENSTRASSE 17, D-69121 HEIDELBERG, GERMANY
EI 2198-7866
J9 CURR STEM CELL REP
JI Curr. Stem. Cell Rep.
PD 2024 JUL 2
PY 2024
DI 10.1007/s40778-024-00241-y
EA JUL 2024
PG 23
WC Cell & Tissue Engineering
WE Emerging Sources Citation Index (ESCI)
SC Cell Biology
GA XF9V8
UT WOS:001260396100001
DA 2026-02-11
ER

PT J
AU Chouaib, B
   Cuisinier, F
   Collart-Dutilleul, PY
AF Chouaib, Batoul
   Cuisinier, Frederic
   Collart-Dutilleul, Pierre-Yves
TI Dental stem cell-conditioned medium for tissue regeneration:
   Optimization of production and storage
SO WORLD JOURNAL OF STEM CELLS
LA English
DT Article
DE Tissue engineering; Mesenchymal stem cells; Dental; Conditioned medium;
   Secretome; Regeneration
ID SHOW MULTIFACETED BENEFITS; SIDE POPULATION CELLS; RAT SPINAL-CORD;
   COLONY-STIMULATING FACTOR; IG-LIKE LECTIN-9; BONE-MARROW; ODONTOGENIC
   DIFFERENTIATION; THERAPEUTIC BENEFITS; SECRETED ECTODOMAIN; MULTIPOTENT
   CELLS
AB BACKGROUND Mesenchymal stem cells (MSC) effects on tissue regeneration are mainly mediated by their secreted substances (secretome), inducing their paracrine activity. This Conditioned medium (CM), including soluble factors (proteins, nucleic acids, lipids) and extracellular vesicles is emerging as a potential alternative to cell therapy. However, the manufacturing of CM suffers from variable procedures and protocols leading to varying results between studies. Besides, there is no well-defined optimized procedure targeting specific applications in regenerative medicine. AIM To focus on conditioned medium produced from dental MSC (DMSC-CM), we reviewed the current parameters and manufacturing protocols, in order to propose a standardization and optimization of these manufacturing procedures. METHODS We have selected all publications investigating the effects of dental MSC secretome in in vitro and in vivo models of tissue regeneration, in accordance with the PRISMA guidelines. RESULTS A total of 351 results were identified. And based on the inclusion criteria described above, 118 unique articles were included in the systematic review. DMSC-CM production was considered at three stages: before CM recovery (cell sources for CM), during CM production (culture conditions) and after production (CM treatment). CONCLUSION No clear consensus could be recovered as evidence-based methods, but we were able to describe the most commonly used protocols: donors under 30 years of age, dental pulp stem cells and exfoliated deciduous tooth stem cells with cell passage between 1 and 5, at a confluence of 70% to 80%. CM were often collected during 48 h, and stored at -80 ?. It is important to point out that the preconditioning environment had a significant impact on DMSC-CM content and efficiency. (C) The Author(s) 2022. Published by Baishideng Publishing Group Inc. All rights reserved
C1 [Chouaib, Batoul; Cuisinier, Frederic; Collart-Dutilleul, Pierre-Yves] Univ Montpellier, Lab Bioengn, Nanosci UR UM104, F-34000 Montpellier, France.
   [Collart-Dutilleul, Pierre-Yves] Univ Montpellier, Lab Bioengn, Nanosci UR UM104, 545 Ave Prof Jean-Louis Viala, F-34000 Montpellier, France.
C3 Universite de Montpellier; Universite de Montpellier
RP Collart-Dutilleul, PY (corresponding author), Univ Montpellier, Lab Bioengn, Nanosci UR UM104, F-34000 Montpellier, France.; Collart-Dutilleul, PY (corresponding author), Univ Montpellier, Lab Bioengn, Nanosci UR UM104, 545 Ave Prof Jean-Louis Viala, F-34000 Montpellier, France.
EM pierre-yves.collart-dutilleul@umontpellier.fr
RI cuisinier, frederic/ABD-4152-2020; Collart-Dutilleul,
   Pierre-Yves/AAJ-2468-2021
OI Collart-Dutilleul, Pierre-Yves/0000-0003-3017-6843
CR Aghamohamadi Z, 2020, TISSUE CELL, V65, DOI 10.1016/j.tice.2020.101373
   Ahmed NEB, 2016, STEM CELLS INT, V2016, DOI 10.1155/2016/8102478
   Akazawa Y, 2015, INT J MOL MED, V36, P442, DOI 10.3892/ijmm.2015.2247
   Alkhalil Moustafa, 2015, Med Glas (Zenica), V12, P27
   Alraies A, 2017, BMC CELL BIOL, V18, DOI 10.1186/s12860-017-0128-x
   Aranha AMF, 2010, J ENDODONT, V36, P1633, DOI 10.1016/j.joen.2010.05.013
   Asadi-Golshan R, 2018, ASIAN SPINE J, V12, P785, DOI 10.31616/asj.2018.12.5.785
   Baer PC, 2018, INT J MOL SCI, V19, DOI 10.3390/ijms19061719
   Bakopoulou A, 2015, STEM CELLS DEV, V24, P2496, DOI 10.1089/scd.2015.0197
   Bronckaers A, 2013, PLOS ONE, V8, DOI 10.1371/journal.pone.0071104
   Caseiro AR, 2019, PLOS ONE, V14, DOI 10.1371/journal.pone.0221378
   Chen FM., 2014, P PRINCIPLES TISSUE, V1507, P1540
   Chen TF, 2019, INT J MOL SCI, V20, DOI 10.3390/ijms20153747
   Chen XC, 2018, CELL PHYSIOL BIOCHEM, V51, P2290, DOI 10.1159/000495873
   Chen YR, 2020, INT J MOL SCI, V21, DOI 10.3390/ijms21113807
   Chouaib B, 2021, NEUROCHEM INT, V144, DOI 10.1016/j.neuint.2021.104961
   Cianci E, 2016, STEM CELL TRANSL MED, V5, P20, DOI 10.5966/sctm.2015-0163
   De Rosa A, 2011, TISSUE ENG PT A, V17, P645, DOI [10.1089/ten.tea.2010.0340, 10.1089/ten.TEA.2010.0340]
   Diomede F, 2018, INT J NANOMED, V13, P3805, DOI 10.2147/IJN.S162836
   Diomede F, 2018, INT J MOL SCI, V19, DOI 10.3390/ijms19020329
   El Moshy S, 2020, STEM CELLS INT, V2020, DOI 10.1155/2020/7593402
   Fu Y, 2017, TISSUE ENG PART B-RE, V23, P515, DOI [10.1089/ten.teb.2016.0365, 10.1089/ten.TEB.2016.0365]
   Fujii H, 2015, BRAIN RES, V1613, P59, DOI 10.1016/j.brainres.2015.04.001
   Gervois P, 2017, J DENT RES, V96, P654, DOI 10.1177/0022034517690491
   Gervois P, 2019, STEM CELLS INT, V2019, DOI 10.1155/2019/8589149
   Gharaei MA, 2018, STEM CELL RES THER, V9, DOI 10.1186/s13287-018-0815-3
   Gronthos S, 2000, P NATL ACAD SCI USA, V97, P13625, DOI 10.1073/pnas.240309797
   Gunawardena TNA, 2019, PLOS ONE, V14, DOI 10.1371/journal.pone.0216003
   Han Y, 2020, J DENT RES, V99, P804, DOI 10.1177/0022034520912190
   de Cara SPHM, 2019, HELIYON, V5, DOI 10.1016/j.heliyon.2019.e01560
   Hayashi Y, 2015, STEM CELL RES THER, V6, DOI 10.1186/s13287-015-0088-z
   Hiraki T, 2020, ORAL DIS, V26, P381, DOI 10.1111/odi.13244
   Hirata M, 2016, STEM CELL TRANSL MED, V5, P1416, DOI 10.5966/sctm.2015-0353
   Horibe H, 2014, PLOS ONE, V9, DOI 10.1371/journal.pone.0098553
   Hu L, 2016, EXP THER MED, V12, P3137, DOI 10.3892/etm.2016.3709
   Hu XL, 2019, STEM CELL RES THER, V10, DOI 10.1186/s13287-019-1278-x
   Huang CC, 2016, BIOMATERIALS, V111, P103, DOI 10.1016/j.biomaterials.2016.09.029
   Huo N, 2010, STEM CELLS DEV, V19, P93, DOI 10.1089/scd.2009.0048
   Iezzi I, 2019, EUR CELLS MATER, V37, P175, DOI 10.22203/eCM.v037a11
   Ikeda E, 2008, DIFFERENTIATION, V76, P495, DOI 10.1111/j.1432-0436.2007.00245.x
   Inoue T, 2013, TISSUE ENG PT A, V19, P24, DOI [10.1089/ten.tea.2011.0385, 10.1089/ten.TEA.2011.0385]
   Iohara K, 2008, STEM CELLS, V26, P2408, DOI 10.1634/stemcells.2008-0393
   Iohara K, 2014, EXP GERONTOL, V52, P39, DOI 10.1016/j.exger.2014.01.020
   Iohara K, 2013, STEM CELL TRANSL MED, V2, P521, DOI 10.5966/sctm.2012-0132
   Iohara K, 2009, REGEN MED, V4, P377, DOI 10.2217/RME.09.5
   Ishikawa J, 2016, BONE, V83, P210, DOI 10.1016/j.bone.2015.11.012
   Ishizaka R, 2013, BIOMATERIALS, V34, P1888, DOI 10.1016/j.biomaterials.2012.10.045
   Ivica A, 2020, J CLIN MED, V9, DOI 10.3390/jcm9020491
   Izumoto-Akita T, 2015, BMJ OPEN DIAB RES CA, V3, DOI 10.1136/bmjdrc-2015-000128
   Jarmalaviciute A, 2015, CYTOTHERAPY, V17, P932, DOI 10.1016/j.jcyt.2014.07.013
   Ji LJ, 2019, IMMUNOL RES, V67, P432, DOI 10.1007/s12026-019-09088-6
   Jin SS, 2020, STEM CELL RES THER, V11, DOI 10.1186/s13287-020-1584-3
   Joo KH, 2018, J ENDODONT, V44, P87, DOI 10.1016/j.joen.2017.08.018
   Kang H, 2018, INT J MOL SCI, V19, DOI 10.3390/ijms19123843
   Kano F, 2017, STEM CELLS, V35, P641, DOI 10.1002/stem.2534
   Karamzadeh R, 2013, REGENERATIVE MEDICINE AND TISSUE ENGINEERING, P95, DOI 10.5772/55927
   Kawamura R, 2016, STEM CELL RES THER, V7, DOI 10.1186/s13287-016-0334-z
   Kichenbrand C, 2019, TISSUE ENG PART B-RE, V25, P78, DOI [10.1089/ten.teb.2018.0168, 10.1089/ten.TEB.2018.0168]
   Kingham PJ, 2014, STEM CELLS DEV, V23, P741, DOI 10.1089/scd.2013.0396
   Kolar MK, 2017, SCI REP-UK, V7, DOI 10.1038/s41598-017-12969-1
   Kumar A, 2018, BIOCHIMIE, V155, P129, DOI 10.1016/j.biochi.2018.10.014
   Kumar A, 2017, SCI REP-UK, V7, DOI 10.1038/s41598-017-14358-0
   Kumar A, 2017, MOL NEUROBIOL, V54, P4672, DOI 10.1007/s12035-016-0011-3
   Lambrichts I, 2017, J ENDODONT, V43, pS12, DOI 10.1016/j.joen.2017.06.001
   Li JB, 2021, CONNECT TISSUE RES, V62, P277, DOI 10.1080/03008207.2019.1694010
   Li XX, 2019, STEM CELLS DEV, V28, P1514, DOI 10.1089/scd.2019.0158
   Li Y, 2017, STEM CELL RES THER, V8, DOI 10.1186/s13287-017-0648-5
   Liu N, 2014, PLOS ONE, V9, DOI 10.1371/journal.pone.0093364
   Madrigal M, 2014, J TRANSL MED, V12, DOI 10.1186/s12967-014-0260-8
   Makino E, 2019, J DIABETES INVEST, V10, P1199, DOI 10.1111/jdi.13045
   Mao Q, 2019, TISSUE ENG PT A, V25, P887, DOI [10.1089/ten.tea.2018.0176, 10.1089/ten.TEA.2018.0176]
   Matsubara K, 2015, J NEUROSCI, V35, P2452, DOI 10.1523/JNEUROSCI.4088-14.2015
   Matsushita Y, 2017, J TISSUE ENG REGEN M, V11, P1888, DOI 10.1002/term.2086
   Mead B, 2014, PLOS ONE, V9, DOI 10.1371/journal.pone.0109305
   Merckx G, 2020, CELLS-BASEL, V9, DOI 10.3390/cells9020312
   Mita T, 2015, BEHAV BRAIN RES, V293, P189, DOI 10.1016/j.bbr.2015.07.043
   Miura-Yura E, 2020, J DIABETES INVEST, V11, P28, DOI 10.1111/jdi.13085
   Moher D, 2009, PLOS MED, V6, DOI 10.1371/journal.pmed.1000097
   Muhammad SA, 2018, REV NEUROSCIENCE, V29, P321, DOI 10.1515/revneuro-2017-0069
   Murakami M, 2015, CELL TRANSPLANT, V24, P1753, DOI 10.3727/096368914X683502
   Murakami M, 2013, BIOMATERIALS, V34, P9036, DOI 10.1016/j.biomaterials.2013.08.011
   Mussano F, 2018, INT J MOL SCI, V19, DOI 10.3390/ijms19051454
   Nagata M, 2017, TISSUE ENG PT A, V23, P367, DOI [10.1089/ten.TEA.2016.0274, 10.1089/ten.tea.2016.0274]
   Nakayama H, 2017, ORAL DIS, V23, P620, DOI 10.1111/odi.12619
   Ogasawara N, 2020, OSTEOARTHR CARTILAGE, V28, P831, DOI 10.1016/j.joca.2020.03.010
   Omi M, 2017, STEM CELL RES THER, V8, DOI 10.1186/s13287-017-0729-5
   Omi M, 2016, J DIABETES INVEST, V7, P485, DOI 10.1111/jdi.12452
   Omori M, 2015, STEM CELL RES THER, V6, DOI 10.1186/s13287-015-0114-1
   Park YJ, 2016, STEM CELLS INT, V2016, DOI 10.1155/2016/9305986
   Paschalidis T, 2014, DENT MATER, V30, pE405, DOI 10.1016/j.dental.2014.08.377
   Pawitan JA, 2014, BIOMED RES INT, V2014, DOI 10.1155/2014/965849
   Piva E, 2017, J ENDODONT, V43, P568, DOI 10.1016/j.joen.2016.11.018
   Pivoraite U, 2015, INFLAMMATION, V38, P1933, DOI 10.1007/s10753-015-0173-6
   Qiu JL, 2020, STEM CELL RES THER, V11, DOI 10.1186/s13287-019-1546-9
   Rajan TS, 2017, INT J IMMUNOPATH PH, V30, P383, DOI 10.1177/0394632017740976
   Rao F, 2019, STEM CELLS INT, V2019, DOI 10.1155/2019/2546367
   Sakai K, 2012, J CLIN INVEST, V122, P80, DOI 10.1172/JCI59251
   Shan TF, 2015, CELL BIOL INT, V39, P35, DOI 10.1002/cbin.10340
   Shen CY, 2015, TISSUE ENG REGEN MED, V12, P59, DOI 10.1007/s13770-014-9053-7
   Shen ZS, 2020, BIOACT MATER, V5, P1113, DOI 10.1016/j.bioactmat.2020.07.002
   Shimojima C, 2016, J IMMUNOL, V196, P4164, DOI 10.4049/jimmunol.1501457
   Silvestro S, 2020, GENES-BASEL, V11, DOI 10.3390/genes11020118
   Song M, 2015, J NEUROSCI RES, V93, P973, DOI 10.1002/jnr.23569
   Stanko P, 2018, STEM CELLS INT, V2018, DOI 10.1155/2018/8973613
   Stastna M, 2012, CIRC-CARDIOVASC GENE, V5, pO8, DOI 10.1161/CIRCGENETICS.111.960187
   Sugimura-Wakayama Y, 2015, STEM CELLS DEV, V24, P2687, DOI 10.1089/scd.2015.0104
   Swanson WB, 2020, J CONTROL RELEASE, V324, P679, DOI 10.1016/j.jconrel.2020.06.006
   Tachida Y, 2015, Journal of Proteomics & Bioinformatics, V8, DOI [10.4172/jpb.1000379, DOI 10.4172/JPB.1000379, 10.4172/jpb.1000379]
   Tsuruta T, 2018, PLOS ONE, V13, DOI 10.1371/journal.pone.0208938
   Venugopal C, 2018, CURR GENE THER, V18, P307, DOI 10.2174/1566523218666180913152615
   Wada N, 2009, J CELL PHYSIOL, V219, P667, DOI 10.1002/jcp.21710
   Wakayama H, 2015, CYTOTHERAPY, V17, P1119, DOI 10.1016/j.jcyt.2015.04.009
   Wang JM, 2019, BRAIN SCI, V9, DOI 10.3390/brainsci9070165
   Wang MH, 2020, DIFFERENTIATION, V111, P1, DOI 10.1016/j.diff.2019.10.003
   Wang R, 2020, INT IMMUNOPHARMACOL, V81, DOI 10.1016/j.intimp.2019.106030
   Wang YX, 2011, J TISSUE ENG REGEN M, V5, P354, DOI 10.1002/term.321
   Wei JZ, 2020, J MOL HISTOL, V51, P455, DOI 10.1007/s10735-020-09896-3
   Wen XJ, 2015, EXP CELL RES, V337, P76, DOI 10.1016/j.yexcr.2015.07.001
   Wen XJ, 2011, BIOCHEM BIOPH RES CO, V409, P583, DOI 10.1016/j.bbrc.2011.05.067
   Wu JY, 2013, J ENDODONT, V39, P1015, DOI 10.1016/j.joen.2013.04.011
   Xia XF, 2018, BBA-MOL BASIS DIS, V1864, P178, DOI 10.1016/j.bbadis.2017.10.009
   Xian XH, 2018, J ENDODONT, V44, P751, DOI 10.1016/j.joen.2017.12.024
   Yamagata M, 2013, STROKE, V44, P551, DOI 10.1161/STROKEAHA.112.676759
   Yamaguchi S, 2015, SCI REP-UK, V5, DOI 10.1038/srep16295
   Yamamoto A, 2014, METHODS MOL BIOL, V1213, P321, DOI 10.1007/978-1-4939-1453-1_26
   Yamamoto T, 2016, CELL TRANSPLANT, V25, P183, DOI 10.3727/096368915X688074
   Yang ZH, 2009, J PERIODONTAL RES, V44, P199, DOI 10.1111/j.1600-0765.2008.01106.x
   Yang ZH, 2009, TISSUE ENG PART C-ME, V15, P571, DOI 10.1089/ten.tec.2008.0561
   Ye LF, 2015, CELL BIOL INT, V39, P1151, DOI 10.1002/cbin.10488
   Yu JH, 2006, TISSUE ENG, V12, P3097, DOI 10.1089/ten.2006.12.3097
   Yu S, 2020, FRONT PHYSIOL, V11, DOI 10.3389/fphys.2020.00041
   Yu S, 2020, STEM CELLS DEV, V29, P795, DOI 10.1089/scd.2019.0262
   Yu S, 2016, STEM CELLS DEV, V25, P499, DOI 10.1089/scd.2015.0298
   Zhang J, 2012, BIOMATERIALS, V33, P6974, DOI 10.1016/j.biomaterials.2012.06.032
   Zhang WH, 2020, INT J MOL MED, V45, P1501, DOI 10.3892/ijmm.2020.4525
   Zhang Y, 2019, J DENT RES, V98, P225, DOI 10.1177/0022034518804531
   Zhang Z, 2020, INT J MED SCI, V17, P558, DOI 10.7150/ijms.40918
   Zhou H, 2020, STEM CELL RES THER, V11, DOI 10.1186/s13287-020-01614-w
   Zhou T, 2019, STEM CELLS INT, V2019, DOI 10.1155/2019/9159605
   Zhuang XY, 2020, STEM CELLS INT, V2020, DOI 10.1155/2020/5816723
NR 140
TC 11
Z9 13
U1 1
U2 13
PU BAISHIDENG PUBLISHING GROUP INC
PI PLEASANTON
PA 7041 Koll Center Parkway, Suite 160, PLEASANTON, CA, UNITED STATES
SN 1948-0210
J9 WORLD J STEM CELLS
JI World J. Stem Cells
PD APR 26
PY 2022
VL 14
IS 4
BP 287
EP 302
DI 10.4252/wjsc.v14.i4.287
PG 16
WC Cell & Tissue Engineering; Cell Biology
WE Science Citation Index Expanded (SCI-EXPANDED)
SC Cell Biology
GA 1V3XR
UT WOS:000806027400002
PM 35662860
OA Green Submitted, Green Accepted, hybrid
DA 2026-02-11
ER

PT J
AU Alicka, M
   Major, P
   Wysocki, M
   Marycz, K
AF Alicka, Michalina
   Major, Piotr
   Wysocki, Michal
   Marycz, Krzysztof
TI Adipose-Derived Mesenchymal Stem Cells Isolated from Patients with Type
   2 Diabetes Show Reduced "Stemness" through an Altered Secretome Profile,
   Impaired Anti-Oxidative Protection, and Mitochondrial Dynamics
   Deterioration
SO JOURNAL OF CLINICAL MEDICINE
LA English
DT Article
DE adipose-derived mesenchymal stem cells; type 2 diabetes; extracellular
   microvesicle; insulin resistance; regenerative medicine
ID METABOLIC SYNDROME; OXIDATIVE STRESS; BONE-MARROW; DIFFERENTIATION;
   PROLIFERATION; CONTRIBUTES; TELOMERE; HYPOXIA; MARKER; SIRT1
AB The widespread epidemic of obesity and type 2 diabetes (T2D), suggests that both disorders are closely linked. Several pre-clinical and clinical studies have showed that adipose-derived mesenchymal stem cells (ASC) transplantation is efficient and safe. Moreover, scientists have already highlighted the therapeutic capacity of their secretomes. In this study, we used quantitative PCR, a flow cytometry-based system, the ELISA method, spectrophotometry, and confocal and scanning electron microscopy, to compare the differences in proliferation activity, viability, morphology, mitochondrial dynamics, mRNA and miRNA expression, as well as the secretory activity of ASCs derived from two donor groups-non-diabetic and T2D patients. We demonstrated that ASCs from T2D patients showed a reduced viability and a proliferative potential. Moreover, they exhibited mitochondrial dysfunction and senescence phenotype, due to excessive oxidative stress. Significant differences were observed in the expressions of miRNA involved in cell proliferations (miR-16-5p, miR-146a-5p, and miR-145-5p), as well as miRNA and genes responsible for glucose homeostasis and insulin sensitivity (miR-24-3p, 140-3p, miR-17-5p, SIRT1, HIF-1 alpha, LIN28, FOXO1, and TGF beta). We have observed a similar correlation of miR-16-5p, miR-146a-5p, miR-24-3p, 140-3p, miR-17-5p, and miR-145-5p expression in extracellular vesicles fraction. Furthermore, we have shown that ASC(T2D) exhibited a lower VEGF, adiponectin, and CXCL-12 secretion, but showed an overproduction of leptin. We have shown that type 2 diabetes attenuated crucial functions of ASC, like proliferation, viability, and secretory activity, which highly reduced their therapeutic efficiency.
C1 [Alicka, Michalina; Marycz, Krzysztof] Wroclaw Univ Environm & Life Sci, Dept Expt Biol, Norwida 27B, PL-50365 Wroclaw, Poland.
   [Major, Piotr; Wysocki, Michal] Jagiellonian Univ, Dept Gen Surg 2, Med Coll, Kopernika 21, PL-31501 Krakow, Poland.
   [Marycz, Krzysztof] Justus Liebig Univ, Fac Vet Med, Equine Clin Equine Surg, D-35392 Giessen, Germany.
   [Marycz, Krzysztof] Int Inst Translat Med, Jesionowa 11, PL-55114 Malin, Wisznia Mala, Poland.
C3 Wroclaw University of Environmental & Life Sciences; Jagiellonian
   University; Collegium Medicum Jagiellonian University; Justus Liebig
   University Giessen
RP Marycz, K (corresponding author), Wroclaw Univ Environm & Life Sci, Dept Expt Biol, Norwida 27B, PL-50365 Wroclaw, Poland.; Marycz, K (corresponding author), Justus Liebig Univ, Fac Vet Med, Equine Clin Equine Surg, D-35392 Giessen, Germany.; Marycz, K (corresponding author), Int Inst Translat Med, Jesionowa 11, PL-55114 Malin, Wisznia Mala, Poland.
EM michalina.alicka@upwr.edu.pl; piotr.major@uj.edu.pl;
   m.wysocki@doctoral.uj.edu.pl; krzysztofmarycz@interia.pl
RI Alicka, Michalina/AGZ-1134-2022
OI Alicka, Michalina/0000-0002-6717-9864; Major, Piotr/0000-0001-6552-7979;
   Marycz, Krzysztof/0000-0003-3676-796X
FU National Science Centre in Poland [2018/29/B/NZ7/02662]
FX This work was supported by a grant from the National Science Centre in
   Poland, over the course of the realization of the project: 'Inhibition
   of tyrosine phosphatase as a strategy to enhance insulin sensitivity
   through the activation of chaperone-mediated autophagy and amelioration
   of inflammation and cellular stress in the liver of equine metabolic
   syndrome (EMS) horses.' (2018/29/B/NZ7/02662).
CR Abdi R, 2008, DIABETES, V57, P1759, DOI 10.2337/db08-0180
   Alicka M, 2018, STEM CELLS INT, V2018, DOI 10.1155/2018/4274361
   Asahara T, 1999, EMBO J, V18, P3964, DOI 10.1093/emboj/18.14.3964
   Biran A, 2017, AGING CELL, V16, P661, DOI 10.1111/acel.12592
   Bonventre JV, 2009, J AM SOC NEPHROL, V20, P927, DOI 10.1681/ASN.2009030322
   Carrier A, 2017, ANTIOXID REDOX SIGN, V26, P429, DOI 10.1089/ars.2016.6929
   Cha JM, 2018, SCI REP-UK, V8, DOI 10.1038/s41598-018-19211-6
   Chen JH., 2007, Methods Mol Biol, V371, P179
   CHOMCZYNSKI P, 1987, ANAL BIOCHEM, V162, P156, DOI 10.1006/abio.1987.9999
   Choo KB, 2014, INT J MED SCI, V11, P1201, DOI 10.7150/ijms.8356
   Choudhery MS, 2014, J TRANSL MED, V12, DOI 10.1186/1479-5876-12-8
   Cusi K, 2010, CURR DIABETES REP, V10, P306, DOI 10.1007/s11892-010-0122-6
   de Almeida DC, 2017, FRONT IMMUNOL, V7, DOI 10.3389/fimmu.2016.00645
   de Candia P, 2017, PLOS ONE, V12, DOI 10.1371/journal.pone.0188980
   del Campo A, 2018, FRONT ENDOCRINOL, V9, DOI 10.3389/fendo.2018.00144
   Dong DY, 2016, TOXICOL SCI, V150, P84, DOI 10.1093/toxsci/kfv313
   Ferrer-Lorente R, 2014, DIABETOLOGIA, V57, P246, DOI 10.1007/s00125-013-3081-z
   FRIEDENSTEIN AJ, 1970, CELL TISSUE KINET, V3, P393, DOI 10.1111/j.1365-2184.1970.tb00347.x
   Ge QH, 2018, MOL MED REP, V17, P1667, DOI 10.3892/mmr.2017.8059
   Grzesiak Jakub, 2011, Int J Stem Cells, V4, P99
   He YQ, 2017, INT J MOL SCI, V18, DOI 10.3390/ijms18030456
   Hiyama E, 2007, BRIT J CANCER, V96, P1020, DOI 10.1038/sj.bjc.6603671
   Hu CJ, 2013, J SURG RES, V183, P427, DOI 10.1016/j.jss.2013.01.019
   Inwald EC, 2013, BREAST CANCER RES TR, V139, P539, DOI 10.1007/s10549-013-2560-8
   Jha SK, 2017, BBA-MOL BASIS DIS, V1863, P1132, DOI 10.1016/j.bbadis.2016.06.015
   Jiang CT, 2011, DIABETES, V60, P2484, DOI 10.2337/db11-0174
   Jumabay M, 2015, J CELL PHYSIOL, V230, P2821, DOI 10.1002/jcp.25012
   Kirchner H, 2017, GENES-BASEL, V8, DOI 10.3390/genes8070176
   Kitada M, 2013, DIABETES METAB J, V37, P315
   Kocí Z, 2014, CELL BIOCHEM FUNCT, V32, P597, DOI 10.1002/cbf.3056
   Kornicka K, 2015, OXID MED CELL LONGEV, V2015, DOI 10.1155/2015/309169
   Krebs J, 2015, BIOCHEM BIOPH RES CO, V460, P114, DOI 10.1016/j.bbrc.2015.02.004
   Lee H, 2009, J BIOL CHEM, V284, P10601, DOI 10.1074/jbc.M808742200
   Lv BK, 2017, AM J TRANSL RES, V9, P1521
   Mahjoub S, 2012, CASP J INTERN MED, V3, P386
   Maredziak M, 2015, IN VITRO CELL DEV-AN, V51, P230, DOI 10.1007/s11626-014-9828-0
   MARYCZ K, 2016, OXID MED CELL LONGEV, V2016, DOI DOI 10.1155/2016/4710326
   Marycz K, 2018, STEM CELLS INT, V2018, DOI 10.1155/2018/5340756
   Marycz K, 2016, OXID MED CELL LONGEV, V2016, DOI 10.1155/2016/3718468
   Miller I, 2018, CELL REP, V24, P1105, DOI 10.1016/j.celrep.2018.06.110
   Mishra P, 2016, J CELL BIOL, V212, P379, DOI 10.1083/jcb.201511036
   Mizuno H, 2012, STEM CELLS, V30, P804, DOI 10.1002/stem.1076
   Monteiro R, 2010, MEDIAT INFLAMM, V2010, DOI 10.1155/2010/289645
   Nawrocka D, 2017, MAR DRUGS, V15, DOI 10.3390/md15080237
   Park SG, 2011, EXPERT OPIN THER TAR, V15, P1297, DOI 10.1517/14728222.2011.628315
   Qian X, 2013, J DENT RES, V92, P956, DOI 10.1177/0022034513501286
   Qu YH, 2017, ONCOTARGET, V8, P72400, DOI 10.18632/oncotarget.20398
   Révész D, 2015, J CLIN ENDOCR METAB, V100, P3050, DOI 10.1210/JC.2015-1995
   Roglic G., 2016, GLOBAL REPORT DIABET
   Roth V., Doubling Time Computing
   Simic P, 2013, EMBO MOL MED, V5, P430, DOI 10.1002/emmm.201201606
   Tilokani L, 2018, ESSAYS BIOCHEM, V62, P341, DOI 10.1042/EBC20170104
   Twig G, 2008, EMBO J, V27, P433, DOI 10.1038/sj.emboj.7601963
   Urruticoechea A, 2005, J CLIN ONCOL, V23, P7212, DOI 10.1200/JCO.2005.07.501
   Wang Q, 2010, PLOS ONE, V5, DOI 10.1371/journal.pone.0015901
   Ye XH, 2016, PLOS ONE, V11, DOI 10.1371/journal.pone.0166590
   Yoon KB, 2016, IMMUNE NETW, V16, P183, DOI 10.4110/in.2016.16.3.183
   Zhao Hong, 2013, Methods Mol Biol, V965, P83, DOI 10.1007/978-1-62703-239-1_5
NR 58
TC 96
Z9 103
U1 0
U2 12
PU MDPI
PI BASEL
PA ST ALBAN-ANLAGE 66, CH-4052 BASEL, SWITZERLAND
EI 2077-0383
J9 J CLIN MED
JI J. Clin. Med.
PD JUN
PY 2019
VL 8
IS 6
AR 765
DI 10.3390/jcm8060765
PG 19
WC Medicine, General & Internal
WE Science Citation Index Expanded (SCI-EXPANDED)
SC General & Internal Medicine
GA II7CG
UT WOS:000475349300009
PM 31151180
OA Green Submitted, gold
DA 2026-02-11
ER

PT J
AU Balbi, C
   Bollini, S
AF Balbi, C.
   Bollini, S.
TI Fetal and perinatal stem cells in cardiac regeneration: Moving forward
   to the paracrine era
SO PLACENTA
LA English
DT Article
DE Amniotic fluid; Amniotic membrane; Placenta; Umbilical cord; Wharton's
   Jelly; Mesenchymal stem cells; Paracrine effect; Cardio-protection;
   Cardiac regeneration; Extracellular vesicle; Conditioned medium
ID HUMAN AMNIOTIC-FLUID; MESENCHYMAL STROMAL CELLS; CONDITIONED MEDIUM;
   PROGENITOR CELLS; MYOCARDIAL INJURY; SOLUBLE FACTORS; HEART; ADULT;
   BLOOD; MOUSE
AB Cardiovascular disease (CD) is a major burden for Western society. Regenerative medicine has provided encouraging results, yet it has not addressed the focal defects causing CD and mainly related to the inefficient repair programme of the heart. In this scenario, stem cells have been broadly investigated and their paracrine effect proposed as a possible working strategy to boost endogenous mechanisms of repair and regeneration from within the cardiac tissue.
   The scientific community is now focusing on identifying the most effective stem cell secretome, as the whole of bioactive factors and extracellular vesicles secreted by stem cells and endowed with regenerative potential. Indeed, the adult stem cell-paracrine potential for cardiac regeneration have been widely analyzed with positive outcome. Nevertheless, low yield, invasive sampling and controversial self-renewal may limit adult stem cell application. On the contrary, fetal and perinatal stem cells, which can be easily isolated from leftover sample via prenatal screening during gestation or as clinical waste material after birth, can offer an ideal alternative. These broadly multipotent immature progenitors share features with both adult and embryonic stem cells, show high self-renewal, but they are not tumorigenic neither cause any ethical concern. While fetal and perinatal stem cells demonstrated to improve cardiac function when injected in the injured heart, the comprehensive characterization of their secretome for future applications is still at its infancy.
   In this review, we will discuss the paracrine potential of the fetal and perinatal stem cell secretome to provide cardiac repair and resurge the dormant mechanisms of cardiac regeneration for future therapy. (C) 2017 Elsevier Ltd. All rights reserved.
C1 [Balbi, C.; Bollini, S.] Univ Genoa, Regenerat Med Lab, Dept Expt Med DIMES, Genoa, Italy.
C3 University of Genoa
RP Bollini, S (corresponding author), Univ Genoa, Dept Expt Med DIMES, Lgo R Benzi 10, I-16132 Genoa, Italy.
EM sveva.bollini@unige.it
RI ; Bollini, Sveva/J-6004-2016
OI Balbi, Carolina/0000-0002-7394-1173; Bollini, Sveva/0000-0003-1076-0823
FU Programma Giovani Ricercatori Rita Levi Montalcini Bando from Italian
   Ministry of Research and Education (MIUR)
FX Bollini S. is funded by Programma Giovani Ricercatori Rita Levi
   Montalcini Bando 2012 from the Italian Ministry of Research and
   Education (MIUR). Part of the schematic in Fig. 1 has been produced
   using Servier Medical Art (www.servier.com).
CR amahara K. Y., 2014, PLOS ONE, V14
   [Anonymous], NAT BIOTECHNOL
   Arno AI, 2014, STEM CELL RES THER, V5, DOI 10.1186/scrt417
   Bader AM, 2014, EUR J CARDIO-THORAC, V45, P983, DOI 10.1093/ejcts/ezt576
   Bailo M, 2004, TRANSPLANTATION, V78, P1439, DOI 10.1097/01.TP.0000144606.84234.49
   Balbi C., 2017, STEM CELLS TRANSL ME
   Barile L., 2016, EUR HEART J, V21
   Barile L, 2014, CARDIOVASC RES, V103, P530, DOI 10.1093/cvr/cvu167
   Beltrami AP, 2003, CELL, V114, P763, DOI 10.1016/S0092-8674(03)00687-1
   Bergmann O, 2009, SCIENCE, V324, P98, DOI 10.1126/science.1164680
   Bock-Marquette I, 2004, NATURE, V432, P466, DOI 10.1038/nature03000
   Bollini S, 2011, STEM CELLS DEV, V20, P1985, DOI 10.1089/scd.2010.0424
   Bollini S, 2011, J MOL CELL CARDIOL, V50, P296, DOI 10.1016/j.yjmcc.2010.07.006
   Bollini S, 2011, STEM CELL REV REP, V7, P364, DOI 10.1007/s12015-010-9200-z
   Cargnoni A, 2014, CYTOTHERAPY, V16, P17, DOI 10.1016/j.jcyt.2013.07.002
   Cargnoni A, 2009, CELL TRANSPLANT, V18, P1147, DOI 10.3727/096368909X12483162196764
   Chen HJ, 2015, STEM CELL TRANSL MED, V4, P269, DOI 10.5966/sctm.2014-0135
   Chiavegato A, 2007, J MOL CELL CARDIOL, V42, P746, DOI 10.1016/j.yjmcc.2006.12.008
   Choi M, 2013, INT J BIOCHEM CELL B, V45, P560, DOI 10.1016/j.biocel.2012.12.001
   Danieli P, 2015, STEM CELL TRANSL MED, V4, P448, DOI 10.5966/sctm.2014-0253
   Di Trapani M, 2013, STEM CELLS DEV, V22, P2990, DOI 10.1089/scd.2013.0204
   Fong CY, 2012, J CELL BIOCHEM, V113, P658, DOI 10.1002/jcb.23395
   Gaebel R, 2011, PLOS ONE, V6, DOI 10.1371/journal.pone.0015652
   Gnecchi M, 2006, FASEB J, V20, P661, DOI 10.1096/fj.05-5211com
   Gong XH, 2016, EUR J CELL BIOL, V95, P57, DOI 10.1016/j.ejcb.2015.11.003
   Gopinath S, 2010, BIOCHEM BIOPH RES CO, V395, P367, DOI 10.1016/j.bbrc.2010.04.021
   Gu D, 2016, STEM CELLS INT, V2016, DOI 10.1155/2016/2093940
   HANLEY FL, 1993, J THORAC CARDIOV SUR, V105, P1047, DOI 10.1016/S0022-5223(19)33777-8
   Huang CQ, 2010, CIRCULATION, V121, P675, DOI 10.1161/CIRCULATIONAHA.109.902221
   Ibrahim AGE, 2014, STEM CELL REP, V2, P606, DOI 10.1016/j.stemcr.2014.04.006
   in 'tAnker PS, 2003, BLOOD, V102, P1548, DOI 10.1182/blood-2003-04-1291
   Iop L, 2008, CELL TRANSPLANT, V17, P679, DOI 10.3727/096368908786092739
   Jesty SA, 2012, P NATL ACAD SCI USA, V109, P13380, DOI 10.1073/pnas.1208114109
   Laflamme MA, 2011, NATURE, V473, P326, DOI 10.1038/nature10147
   Lai RC, 2010, STEM CELL RES, V4, P214, DOI 10.1016/j.scr.2009.12.003
   Lazzarini E, 2016, SCI REP-UK, V6, DOI 10.1038/srep29994
   Lee HJ, 2013, BIOMATERIALS, V34, P9819, DOI 10.1016/j.biomaterials.2013.09.013
   Levy D, 2002, NEW ENGL J MED, V347, P1397, DOI 10.1056/NEJMoa020265
   López Y, 2013, CURR STEM CELL RES T, V8, P46
   Lotvall J., 2014, J EXTRACELL VESICLES, V3
   Loukogeorgakis S. P., 2016, STEM CELL
   Ma J., 2016, STEM CELLS TRANSL ME, V22
   Magatti M., 2016, J TISSUE ENG REGEN M, V11
   Magatti M, 2008, STEM CELLS, V26, P182, DOI 10.1634/stemcells.2007-0491
   Magatti M, 2009, CELL TRANSPLANT, V18, P899, DOI 10.3727/096368909X471314
   Majore I, 2011, STEM CELL REV REP, V7, P17, DOI 10.1007/s12015-010-9165-y
   Mirabella T, 2012, STEM CELLS DEV, V21, P2179, DOI 10.1089/scd.2011.0639
   Molinaro M, 2015, BIOMED RES INT, V2015, DOI 10.1155/2015/138148
   Mozaffarian D., 2015, CIRCULATION, V16, P131
   Nascimento DS, 2014, STEM CELL RES THER, V5, DOI 10.1186/scrt394
   Nichols M, 2014, EUR HEART J, V35, P2950, DOI 10.1093/eurheartj/ehu299
   Parolini O, 2008, STEM CELLS, V26, P300, DOI 10.1634/stemcells.2007-0594
   Passipieri JA, 2014, STEM CELL RES THER, V5, DOI 10.1186/scrt490
   Pianta S, 2015, STEM CELL REV REP, V11, P394, DOI 10.1007/s12015-014-9558-4
   Piccoli M, 2012, STEM CELLS, V30, P1675, DOI 10.1002/stem.1134
   Poloni A, 2008, CYTOTHERAPY, V10, P690, DOI 10.1080/14653240802419310
   Porrello ER, 2011, SCIENCE, V331, P1078, DOI 10.1126/science.1200708
   Prusa AR, 2003, HUM REPROD, V18, P1489, DOI 10.1093/humrep/deg279
   Rossi D, 2012, PLOS ONE, V7, DOI 10.1371/journal.pone.0046956
   Salomon C, 2013, PLOS ONE, V8, DOI 10.1371/journal.pone.0068451
   Schiavo AA, 2015, STEM CELL RES THER, V6, DOI 10.1186/s13287-015-0204-0
   Senyo SE, 2013, NATURE, V493, P433, DOI 10.1038/nature11682
   Shohara R, 2012, CYTOTHERAPY, V14, P1171, DOI 10.3109/14653249.2012.706705
   Silini A, 2013, CURR STEM CELL RES T, V8, P6, DOI 10.2174/1574888X11308010003
   Silva GV, 2005, CIRCULATION, V111, P150, DOI 10.1161/01.CIR.0000151812.86142.45
   Smart N, 2007, NATURE, V445, P177, DOI 10.1038/nature05383
   Smart N, 2011, NATURE, V474, P640, DOI 10.1038/nature10188
   Soncini M, 2007, J TISSUE ENG REGEN M, V1, P296, DOI 10.1002/term.40
   Steed DL, 2008, EPLASTY, V8, P18
   Tao HY, 2016, STEM CELLS INT, V2016, DOI 10.1155/2016/1314709
   Teodelinda M, 2011, BIOMATERIALS, V32, P3689, DOI 10.1016/j.biomaterials.2011.01.071
   Todeschi MR, 2015, STEM CELLS DEV, V24, P1570, DOI 10.1089/scd.2014.0490
   Wang H. S., 2004, STEM CELLS, V7, P22
   Wang M, 2009, IMMUNOLOGY, V126, P220, DOI 10.1111/j.1365-2567.2008.02891.x
   Wang Y, 2016, MOL MED REP, V14, P234, DOI 10.3892/mmr.2016.5212
   Yeh YC, 2010, TISSUE ENG PT A, V16, P1925, DOI [10.1089/ten.tea.2009.0728, 10.1089/ten.TEA.2009.0728]
   Yeh YC, 2010, BIOMATERIALS, V31, P6444, DOI 10.1016/j.biomaterials.2010.04.069
   Yoon BS, 2010, STEM CELLS DEV, V19, P887, DOI 10.1089/scd.2009.0138
   Zhang B, 2015, STEM CELL TRANSL MED, V4, P513, DOI 10.5966/sctm.2014-0267
   Zhang GY, 2014, PLOS ONE, V9, DOI 10.1371/journal.pone.0092129
   Zhang W, 2013, CORONARY ARTERY DIS, V24, P549, DOI 10.1097/MCA.0b013e3283640f00
   Zhao LY, 2016, EXP CELL RES, V344, P30, DOI 10.1016/j.yexcr.2016.03.024
   Zhao YY, 2015, STEM CELLS INT, V2015, DOI 10.1155/2015/761643
   Zhou B, 2011, J CLIN INVEST, V121, P1894, DOI 10.1172/JCI45529
NR 84
TC 33
Z9 40
U1 0
U2 9
PU W B SAUNDERS CO LTD
PI LONDON
PA 32 JAMESTOWN RD, LONDON NW1 7BY, ENGLAND
SN 0143-4004
EI 1532-3102
J9 PLACENTA
JI Placenta
PD NOV
PY 2017
VL 59
BP 96
EP 106
DI 10.1016/j.placenta.2017.04.008
PG 11
WC Developmental Biology; Obstetrics & Gynecology; Reproductive Biology
WE Science Citation Index Expanded (SCI-EXPANDED)
SC Developmental Biology; Obstetrics & Gynecology; Reproductive Biology
GA FO3ID
UT WOS:000416720100014
PM 28416208
DA 2026-02-11
ER

PT J
AU Vozel, D
   Bozic, D
   Jeran, M
   Jan, ZL
   Pajnic, M
   Paden, L
   Steiner, N
   Kralj-Iglic, V
   Battelino, S
AF Vozel, Domen
   Bozic, Darja
   Jeran, Marko
   Jan, Zala
   Pajnic, Manca
   Paden, Ljubisa
   Steiner, Nejc
   Kralj-Iglic, Veronika
   Battelino, Saba
TI Autologous Platelet- and Extracellular Vesicle-Rich Plasma Is an
   Effective Treatment Modality for Chronic Postoperative Temporal Bone
   Cavity Inflammation: Randomized Controlled Clinical Trial
SO FRONTIERS IN BIOENGINEERING AND BIOTECHNOLOGY
LA English
DT Article
DE regenerative medicine; mastoidectomy; cholesteatoma; theranostic
   nanomedicine; quality of life; temporal bone; platelet-rich plasma;
   extracellular vesicles
ID QUALITY-OF-LIFE; OTITIS-MEDIA COMQ-12; CANAL WALL
AB Purpose To determine the efficacy of autologous platelet- and extracellular vesicle-rich plasma (PVRP) to treat chronic postoperative temporal bone cavity inflammation (CPTBCI) after exhausting surgical and standard conservative therapies. Materials and Methods Patients were randomly allocated to treatment with PVRP (PVRP group) or standard conservative methods (control group) in a setting of four once-monthly checkups and subsequent follow-up. The treatment outcome was measured with the Chronic Otitis Media Questionnaire-12 (COMQ-12), CPTBCI focus surface area, and CPTBCI symptom-free time after the fourth checkup. Results Eleven patients from each group completed the trial; 95% of patients suffered from chronically discharging mastoid cavity (the type of CPTBCI). Within four checkups, the COMQ-12 score decreased statistically significantly in the PVRP group (p < 0.001) but not in the control group (p = 0.339). The CPTBCI foci surface area decreased statistically significantly between the first and second checkups (p < 0.0005) but not between other checkups (p > 0.05) in the PVRP group. No statistically significant differences in CPTBCI foci surface area were detected between checkups in the control group (p = 0.152). Nine patients from the PVRP group and three patients from the control group were CPTBCI symptom-free at the fourth checkup. The median symptom-free time was 9.2 months (95% CI [7.4, 11.9]) in the PVRP group. Cumulatively, 49% of patients in the PVRP group remained CPTBCI symptom-free for 12.7 months after the fourth checkup. Conclusion Autologous PVRP represents a novel additional and successful treatment modality for a chronically discharging radical mastoid cavity when the surgical and standard conservative treatment methods have been exhausted. Trial Number (NCT04281901).
C1 [Vozel, Domen; Steiner, Nejc; Battelino, Saba] Univ Med Ctr Ljubljana, Dept Otothinolaryngol & Cervicofacial Surg, Ljubljana, Slovenia.
   [Vozel, Domen; Battelino, Saba] Univ Ljubljana, Fac Med, Ljubljana, Slovenia.
   [Bozic, Darja; Jeran, Marko; Jan, Zala; Pajnic, Manca; Paden, Ljubisa; Kralj-Iglic, Veronika] Univ Ljubljana, Fac Hlth Sci, Lab Clin Biophys, Ljubljana, Slovenia.
   [Bozic, Darja; Jeran, Marko] Univ Ljubljana, Fac Elect Engn, Lab Phys, Ljubljana, Slovenia.
   [Kralj-Iglic, Veronika] Natl Res Council Italy, Inst Biosci & BioResources, Extracellular Vesicles & Mass Spectrometry Lab, Naples, Italy.
C3 University Medical Centre Ljubljana; University of Ljubljana; University
   of Ljubljana; University of Ljubljana; Consiglio Nazionale delle
   Ricerche (CNR); Istituto di Bioscienze e Biorisorse (IBBR-CNR)
RP Battelino, S (corresponding author), Univ Med Ctr Ljubljana, Dept Otothinolaryngol & Cervicofacial Surg, Ljubljana, Slovenia.; Battelino, S (corresponding author), Univ Ljubljana, Fac Med, Ljubljana, Slovenia.
EM saba.battelino@kclj.si
RI Vozel, Domen/ABB-5954-2020; Jeran, Marko/P-6954-2018
OI Vozel, Domen/0000-0002-9992-5892; Pađen, Ljubiša/0000-0003-1701-3070;
   Jeran, Marko/0000-0001-8064-4970
FU EU Commission; Slovenian Research Agency [P3-0388, J1-9162, J2-8166,
   J2-8169]
FX This work was supported by the EU Commission (Ves4us) and the Slovenian
   Research Agency (Grants P3-0388, J1-9162, J2-8166, and J2-8169).
CR Altamura SA, 2020, BIOMED RES INT, V2020, DOI 10.1155/2020/8243865
   Chahla J, 2017, J BONE JOINT SURG AM, V99, P1769, DOI 10.2106/JBJS.16.01374
   Cobden SB, 2016, J VOICE, V30, P731, DOI 10.1016/j.jvoice.2015.07.012
   DeLong JM, 2012, ARTHROSCOPY, V28, P998, DOI 10.1016/j.arthro.2012.04.148
   Demir B, 2020, EUR ARCH OTO-RHINO-L, V277, P3037, DOI 10.1007/s00405-020-06030-7
   Dettori Joseph R, 2011, Evid Based Spine Care J, V2, P7, DOI 10.1055/s-0030-1267080
   Dornhoffer JL, 2008, LARYNGOSCOPE, V118, P1427, DOI 10.1097/MLG.0b013e318173dd7e
   Eid AM, 2021, EUR ARCH OTO-RHINO-L, V278, P463, DOI 10.1007/s00405-020-06404-x
   Eryilmaz A, 2016, AURIS NASUS LARYNX, V43, P62, DOI 10.1016/j.anl.2015.06.012
   Fais S, 2016, ACS NANO, V10, P3886, DOI 10.1021/acsnano.5b08015
   Gluth MB, 2013, J LARYNGOL OTOL, V127, P458, DOI 10.1017/S0022215113000583
   Guo SC, 2017, THERANOSTICS, V7, P81, DOI 10.7150/thno.16803
   Henatsch D, 2015, OTOL NEUROTOL, V36, P782, DOI 10.1097/MAO.0000000000000728
   Kalinec GM, 2019, FRONT CELL NEUROSCI, V13, DOI 10.3389/fncel.2019.00530
   Khafagy YW, 2018, EUR ARCH OTO-RHINO-L, V275, P2245, DOI 10.1007/s00405-018-5048-7
   Khalil Hisham S, 2003, BMC Ear Nose Throat Disord, V3, P1, DOI 10.1186/1472-6815-3-1
   Kütük SG, 2019, EUR ARCH OTO-RHINO-L, V276, P489, DOI 10.1007/s00405-018-5211-1
   Machin D, 2010, RANDOMIZED CLINICAL TRIALS: DESIGN, PRACTICE AND REPORTING, P95
   Ogorevc E, 2014, PROTOPLASMA, V251, P699, DOI 10.1007/s00709-013-0544-5
   Onder SS, 2020, EUR ARCH OTO-RHINO-L, V277, P3103, DOI 10.1007/s00405-020-06091-8
   Otahal A, 2020, FRONT BIOENG BIOTECH, V8, DOI 10.3389/fbioe.2020.584050
   Özgürsoy SK, 2018, TURK ARCH OTORHINOL, V56, P30, DOI 10.5152/tao.2018.2942
   Pachito DV, 2019, INT J CLIN PRACT, V73, DOI 10.1111/ijcp.13402
   Pareschi R, 2019, ACTA OTORHINOLARYNGO, V39, P122, DOI 10.14639/0392-100X-2237
   Phillips JS, 2014, OTOL NEUROTOL, V35, P454, DOI 10.1097/MAO.0000000000000205
   Piao L, 2017, PLOS ONE, V12, DOI 10.1371/journal.pone.0187509
   Rachul C, 2017, PLOS ONE, V12, DOI 10.1371/journal.pone.0182496
   Sanchez M., 2018, PLATELET RICH PLASMA
   Schulz KF, 2010, EPIDEMIOL BIOSTAT PU, V7, P325
   Smith CW, 2007, PERFUSION-UK, V22, P41, DOI 10.1177/0267659107077950
   Stolle M, 2018, TISSUE ENG PT A, V24, P493, DOI [10.1089/ten.tea.2017.0120, 10.1089/ten.TEA.2017.0120]
   Sustar V, 2011, INT J NANOMED, V6, P2737, DOI 10.2147/IJN.S24537
   Tambella AM, 2018, PLOS ONE, V13, DOI 10.1371/journal.pone.0191093
   Tao SC, 2017, INT J BIOL SCI, V13, P828, DOI 10.7150/ijbs.19776
   Vidovic A, 2017, TIERAERZTL PRAX G N, V45, P219, DOI [10.15653/TPG-160712, 10.15653/tpg-160712]
   Vozel D., 2020, SOCR LECT 3 INT MIN
   Vozel D, 2021, ADV BIOMEMBR LIPID, V33, P119, DOI 10.1016/bs.abl.2020.05.003
   Vozel D, 2020, SLOVEN J PUBLIC HEAL, V59, P120, DOI 10.2478/sjph-2020-0016
   Wang C, 2019, PLOS ONE, V14, DOI 10.1371/journal.pone.0220392
   Wilkie MD, 2019, J LARYNGOL OTOL, V133, P1074, DOI 10.1017/S0022215119002408
   Yáñez-Mó M, 2015, J EXTRACELL VESICLES, V4, DOI 10.3402/jev.v4.27066
   Yasak AG, 2018, LARYNGOSCOPE, V128, pE157, DOI 10.1002/lary.27029
   Yung M, 2016, OTOL NEUROTOL, V37, P248, DOI 10.1097/MAO.0000000000000959
NR 43
TC 19
Z9 20
U1 1
U2 6
PU FRONTIERS MEDIA SA
PI LAUSANNE
PA AVENUE DU TRIBUNAL FEDERAL 34, LAUSANNE, CH-1015, SWITZERLAND
SN 2296-4185
J9 FRONT BIOENG BIOTECH
JI Front. Bioeng. Biotechnol.
PD JUL 7
PY 2021
VL 9
AR 677541
DI 10.3389/fbioe.2021.677541
PG 11
WC Biotechnology & Applied Microbiology; Engineering, Biomedical
WE Science Citation Index Expanded (SCI-EXPANDED)
SC Biotechnology & Applied Microbiology; Engineering
GA TL7ED
UT WOS:000675020300001
PM 34307321
OA Green Submitted, gold
DA 2026-02-11
ER

PT J
AU Valerio, LSA
   Sugaya, K
AF Valerio, Luis Sebastian Alexis
   Sugaya, Kiminobu
TI Xeno- and transgene-free reprogramming of mesenchymal stem cells toward
   the cells expressing neural markers using exosome treatments
SO PLOS ONE
LA English
DT Article
ID UMBILICAL-CORD BLOOD; INTEGRATION; GENERATION; SOX2
AB Neural stem cells (NSCs), capable of self-renew and differentiate into neural cells, hold promise for use in studies and treatments for neurological diseases. However, current approaches to obtain NSCs from a live brain are risky and invasive, since NSCs reside in the subventricular zone and the in the hippocampus dentate gyrus. Alternatively, mesenchymal stem cells (MSCs) could be a more available cell source due to their abundance in tissues and easier to access. However, MSCs are committed to producing mesenchymal tissue and are not capable of spontaneously differentiating into neural cells. Thus, the process of reprogramming of MSCs into neural cells to use in clinical and scientific settings has significantly impacted the advancement of regenerative medicine. Previously, our laboratory reported trans-differentiation of MSCs to neural cells through the induced pluripotent stem (iPS) cells state, which was produced by overexpression of the embryonic stem cell gene NANOG. In the current study, we demonstrate that treatment with exosomes derived from NSCs makes MSCs capable of expressing neural cell markers bypassing the generation of iPS cells. An epigenetic modifier, decitabine (5-aza-2'-deoxycytidine), enhanced the process. This novel Xeno and transgene-free trans-differentiation technology eliminates the issues associated with iPS cells, such as tumorigenesis. Thus, it may accelerate the development of neurodegenerative therapies andin vitroneurological disorder models for personalized medicine.
C1 [Valerio, Luis Sebastian Alexis; Sugaya, Kiminobu] Univ Cent Florida, Coll Med, Burnett Sch Biomed Sci, Orlando, FL 32816 USA.
   [Valerio, Luis Sebastian Alexis; Sugaya, Kiminobu] Inst Sci Res & Technol Serv INDICASAT, Panama City, Panama.
   [Valerio, Luis Sebastian Alexis] Acharya Nagarjuna Univ, Dept Biotechnol, Guntur, Andhra Pradesh, India.
C3 State University System of Florida; University of Central Florida;
   Acharya Nagarjuna University
RP Sugaya, K (corresponding author), Univ Cent Florida, Coll Med, Burnett Sch Biomed Sci, Orlando, FL 32816 USA.; Sugaya, K (corresponding author), Inst Sci Res & Technol Serv INDICASAT, Panama City, Panama.
EM ksugaya@ucf.edu
OI Valerio Hernandez, Luis Sebastian Alexis/0000-0001-8972-1223
FU SENACYT, Panama [KS FID14-203]
FX KS FID14-203 from SENACYT, Panama, https://www.senacyt.gob.pa. No
   contribution to the study design, data collection and analysis, decision
   to publish, or preparation of the manuscript by the funder.
CR Alexanian AR, 2013, INT J BIOCHEM CELL B, V45, P1633, DOI 10.1016/j.biocel.2013.04.022
   [Anonymous], 2017, LANCET HIV, V2017, pPE475
   [Anonymous], 2018, LANCET ONCOL, V19, pe581
   [Anonymous], 2016, THE TOTAL AUDIENCE R
   [Anonymous], 2017, The Nielsen Total Audience Report Q1 2017
   Azmitia L, 2018, METHODS MOL BIOL, V1842, P31, DOI 10.1007/978-1-4939-8697-2_2
   Capetian P, 2016, FRONT CELL NEUROSCI, V10, DOI 10.3389/fncel.2016.00245
   Chen YC, 2017, STEM CELL RES, V23, P57, DOI 10.1016/j.scr.2017.06.002
   Choi DH, 2017, INT J MOL SCI, V18, P1
   Eminli S, 2008, STEM CELLS, V26, P2467, DOI 10.1634/stemcells.2008-0317
   Gao M, 2018, CELL DEATH DIS, V9, DOI 10.1038/s41419-017-0172-7
   Gao M, 2017, STEM CELL RES, V23, P132, DOI 10.1016/j.scr.2017.07.015
   Gao M, 2016, SCI REP-UK, V6, DOI 10.1038/srep29955
   Habich A, 2013, ACTA NEUROBIOL EXP, V73, P143, DOI 10.55782/ane-2013-1928
   Han DW, 2012, CELL STEM CELL, V10, P465, DOI 10.1016/j.stem.2012.02.021
   Hemmer K, 2014, STEM CELL REP, V3, P423, DOI 10.1016/j.stemcr.2014.06.017
   Hermann A, 2004, J CELL SCI, V117, P4411, DOI 10.1242/jcs.01307
   Kharizinejad E, 2016, MICROSC RES TECHNIQ, V79, P365, DOI 10.1002/jemt.22639
   Kim JJ, 2017, INT J STEM CELLS, V10, P227, DOI 10.15283/ijsc17025
   Kim SM, 2016, STEM CELL RES, V16, P460, DOI 10.1016/j.scr.2016.02.025
   Kumar D, 2015, HISTOL HISTOPATHOL, V30, P1397, DOI 10.14670/HH-11-656
   Kwon Jihye, 2012, Int J Stem Cells, V5, P140
   Madhu V, 2016, STEM CELLS INT, V2016, DOI 10.1155/2016/1035374
   Martins-Taylor K, 2012, EPIGENETICS-US, V7, P71, DOI 10.4161/epi.7.1.18750
   Okolie O, 2018, PLOS ONE, V13, DOI 10.1371/journal.pone.0198596
   Pauly MG, 2018, FRONT CELL DEV BIOL, V6, DOI 10.3389/fcell.2018.00003
   Qu TY, 2004, RESTOR NEUROL NEUROS, V22, P459
   Smith Jason E., 2010, OFF J EUR COMMUN L, V1.1, P1, DOI DOI 10.2202/2152-2812.1013
   Sugaya K, 2005, Patent No. [US8192988, 8192988]
   Takahashi K, 2006, CELL, V126, P663, DOI 10.1016/j.cell.2006.07.024
   Takeda YS, 2015, PLOS ONE, V10, DOI 10.1371/journal.pone.0135111
   Uchugonova A, 2016, J BIOPHOTONICS, V9, P942, DOI 10.1002/jbio.201500240
   Yamashita T, 2017, CELL TRANSPLANT, V26, P461, DOI 10.3727/096368916X692988
NR 33
TC 5
Z9 7
U1 1
U2 5
PU PUBLIC LIBRARY SCIENCE
PI SAN FRANCISCO
PA 1160 BATTERY STREET, STE 100, SAN FRANCISCO, CA 94111 USA
SN 1932-6203
J9 PLOS ONE
JI PLoS One
PD OCT 13
PY 2020
VL 15
IS 10
AR e0240469
DI 10.1371/journal.pone.0240469
PG 14
WC Multidisciplinary Sciences
WE Science Citation Index Expanded (SCI-EXPANDED)
SC Science & Technology - Other Topics
GA OG3UK
UT WOS:000581813300051
PM 33048978
OA Green Submitted, gold
DA 2026-02-11
ER

PT J
AU Shi, L
   Zhang, ZF
   Deng, M
   Zheng, FY
   Liu, WH
   Ye, SJ
AF Shi, Lan
   Zhang, Zhifen
   Deng, Miao
   Zheng, Fangyuan
   Liu, Wenhua
   Ye, Shujin
TI Biological mechanisms and applied prospects of mesenchymal stem cells in
   premature ovarian failure
SO MEDICINE
LA English
DT Review
DE infertility; mesenchymal stem cells; premature ovarian failure; primary
   ovarian insufficiency
ID UMBILICAL-CORD BLOOD; BONE-MARROW; COLLAGEN SCAFFOLDS; RAT MODEL;
   STROMAL CELLS; TRANSPLANTATION; MSCS; INJURY; DIFFERENTIATION;
   STRATEGIES
AB Premature ovarian failure (POF), also known as primary ovarian insufficiency (POI), refers to the loss of ovarian function in women after puberty and before the age of 40 characterized by high serum gonadotropins and low estrogen, irregular menstruation, amenorrhea, and decreased fertility. However, the specific pathogenesis of POF is unexplained, and there is no effective therapy for its damaged ovarian tissue structure and reduced reserve function. Mesenchymal stem cells (MSCs), with multidirectional differentiation potential and self-renewal ability, as well as the cytokines and exosomes they secrete, have been studied and tested to play an active therapeutic role in a variety of degenerative pathologies, and MSCs are the most widely used stem cells in regenerative medicine. MSCs can reverse POI and enhance ovarian reserve function through differentiation into granulosa cells (GCs), immune regulation, secretion of cytokines and other nutritional factors, reduction of GCs apoptosis, and promotion of GCs regeneration. Many studies have proved that MSCs may have a restorative effect on the structure and fertility of injured ovarian tissues and turn to be a useful clinical approach to the treatment of patients with POF in recent years. We intend to use MSCs-based therapy to completely reverse POI in the future.
C1 [Shi, Lan; Zhang, Zhifen; Ye, Shujin] Zhejiang Chinese Med Univ, Sch Clin Med 4, Hangzhou, Zhejiang, Peoples R China.
   [Zhang, Zhifen; Deng, Miao; Zheng, Fangyuan; Liu, Wenhua] Hangzhou Matern & Child Hlth, Dept Obstet & Gynecol, Hangzhou Womens Hosp, Hangzhou, Zhejiang, Peoples R China.
C3 Zhejiang Chinese Medical University
RP Zhang, ZF (corresponding author), Hangzhou Womens Hosp, Dept Obstet & Gynecol, 369 Kunpeng Rd, Hangzhou 310008, Zhejiang, Peoples R China.
EM zhangzf@zju.edu.cn
OI zhi Feng, zhang/0000-0002-0025-8242
FU Zhejiang Province Major Science and Technology Program of Medicine and
   Health [WKJ-ZJ-2010]; Hangzhou city Major Science and Technology Program
   of Medicine and Health [Z20200007]
FX This study was supported by grants from the Zhejiang Province Major
   Science and Technology Program of Medicine and Health [No. WKJ-ZJ-2010]
   and the Hangzhou city Major Science and Technology Program of Medicine
   and Health [Z20200007].
CR Abd-Allah SH, 2013, CYTOTHERAPY, V15, P64, DOI 10.1016/j.jcyt.2012.08.001
   Anding AL, 2017, DEV CELL, V41, P10, DOI 10.1016/j.devcel.2017.02.016
   Atabiekov I, 2018, BIOMEDICINES, V6, DOI 10.3390/biomedicines6040102
   Bachelot A, 2016, PLOS ONE, V11, DOI 10.1371/journal.pone.0164638
   Bao RQ, 2018, GYNECOL ENDOCRINOL, V34, P320, DOI 10.1080/09513590.2017.1393661
   Cao JY, 2020, STEM CELL RES THER, V11, DOI 10.1186/s13287-020-01719-2
   Carletti MZ, 2010, BIOL REPROD, V83, P286, DOI 10.1095/biolreprod.109.081448
   Cheng K, 2013, EXP MOL PATHOL, V94, P466, DOI 10.1016/j.yexmp.2013.03.002
   Cho J, 2021, LAB INVEST, V101, P304, DOI 10.1038/s41374-020-00513-1
   Cui LL, 2020, STEM CELL RES THER, V11, DOI 10.1186/s13287-020-01904-3
   Deak E, 2010, INT REV IMMUNOL, V29, P514, DOI 10.3109/08830185.2010.498931
   Devine PJ, 2012, BIOL REPROD, V86, DOI 10.1095/biolreprod.111.095224
   Ding LJ, 2018, SCI CHINA LIFE SCI, V61, P1554, DOI 10.1007/s11427-017-9272-2
   Ding LJ, 2014, BIOMATERIALS, V35, P4888, DOI 10.1016/j.biomaterials.2014.02.046
   Dzobo K, 2018, STEM CELLS INT, V2018, DOI 10.1155/2018/2495848
   El-Derany MO, 2021, STEM CELL REV REP, V17, P1429, DOI 10.1007/s12015-021-10135-9
   Elfayomy AK, 2016, TISSUE CELL, V48, P370, DOI 10.1016/j.tice.2016.05.001
   Follin B, 2016, TISSUE ENG PART B-RE, V22, P322, DOI [10.1089/ten.teb.2015.0532, 10.1089/ten.TEB.2015.0532]
   Fu XF, 2017, STEM CELL RES THER, V8, DOI 10.1186/s13287-017-0641-z
   Gabr H, 2016, MICROSC RES TECHNIQ, V79, P938, DOI 10.1002/jemt.22725
   Gao F, 2016, CELL DEATH DIS, V7, DOI 10.1038/cddis.2015.327
   Jing G, 2017, REPROD BIOMED ONLINE, V35, P475, DOI 10.1016/j.rbmo.2017.06.010
   Gowen A, 2020, FRONT CELL DEV BIOL, V8, DOI 10.3389/fcell.2020.00149
   Guan J, 2013, BIOMATERIALS, V34, P5937, DOI 10.1016/j.biomaterials.2013.04.047
   He YT, 2018, STEM CELL RES THER, V9, DOI 10.1186/s13287-018-1008-9
   Heo JS, 2016, INT J MOL MED, V37, P115, DOI 10.3892/ijmm.2015.2413
   Hu CX, 2019, STEM CELL RES THER, V10, DOI 10.1186/s13287-019-1225-x
   Hu CHD, 2019, STEM CELLS DEV, V28, P933, DOI 10.1089/scd.2019.0059
   Huang S, 2015, STEM CELL RES THER, V6, DOI 10.1186/s13287-015-0198-7
   Ishizuka B, 2021, FRONT ENDOCRINOL, V12, DOI 10.3389/fendo.2021.626924
   Karp JM, 2009, CELL STEM CELL, V4, P206, DOI 10.1016/j.stem.2009.02.001
   Keshtkar S, 2018, STEM CELL RES THER, V9, DOI 10.1186/s13287-018-0791-7
   Kusuma GD, 2017, STEM CELLS DEV, V26, P617, DOI 10.1089/scd.2016.0349
   Lai DM, 2015, J TRANSL MED, V13, DOI 10.1186/s12967-015-0516-y
   Lai DM, 2014, PLOS ONE, V9, DOI 10.1371/journal.pone.0098749
   Levy O, 2020, SCI ADV, V6, DOI 10.1126/sciadv.aba6884
   Li HX, 2019, CELL BIOL INT, V43, P899, DOI 10.1002/cbin.11165
   Li MX, 2019, CYTOTHERAPY, V21, P3, DOI 10.1016/j.jcyt.2018.10.013
   Li XR, 2020, J IMMUNOL RES, V2020, DOI 10.1155/2020/3582648
   Li ZK, 2021, FRONT CELL DEV BIOL, V9, DOI 10.3389/fcell.2021.718192
   Liao ZQ, 2021, FRONT ENDOCRINOL, V12, DOI 10.3389/fendo.2021.665645
   Ling L, 2019, STEM CELL RES THER, V10, DOI 10.1186/s13287-019-1136-x
   Liu CH, 2020, CELL TRANSPLANT, V29, DOI 10.1177/0963689720923575
   Liu JB, 2014, MOL CELLS, V37, P865
   Liu JJ, 2015, PLOS ONE, V10, DOI 10.1371/journal.pone.0126715
   Liu RX, 2019, STEM CELL RES THER, V10, DOI 10.1186/s13287-019-1315-9
   Lu XY, 2020, STEM CELL RES THER, V11, DOI 10.1186/s13287-020-01784-7
   Lu XY, 2019, STEM CELL RES THER, V10, DOI 10.1186/s13287-019-1313-y
   Manshadi MD, 2019, MICROSC RES TECHNIQ, V82, P635, DOI 10.1002/jemt.23120
   Maqsood M, 2020, LIFE SCI, V256, DOI 10.1016/j.lfs.2020.118002
   Mohamed SA, 2018, REPROD SCI, V25, P51, DOI 10.1177/1933719117699705
   Naji A, 2019, CELL MOL LIFE SCI, V76, P3323, DOI 10.1007/s00018-019-03125-1
   Ni XB, 2017, INT J MOL MED, V40, P418, DOI 10.3892/ijmm.2017.3019
   Noory P, 2019, CELL REPROGRAM, V21, P249, DOI 10.1089/cell.2019.0020
   Oggu GS, 2017, STEM CELL REV REP, V13, P725, DOI 10.1007/s12015-017-9760-2
   Park HS, 2021, SCI REP-UK, V11, DOI 10.1038/s41598-021-84216-7
   Park Hang-Soo, 2019, HSOA J Stem Cells Res Dev Ther, V5, DOI [10.24966/srdt-2060/100019, 10.24966/srdt-2060/100019]
   Parzych KR, 2014, ANTIOXID REDOX SIGN, V20, P460, DOI 10.1089/ars.2013.5371
   Qiao PF, 2015, WORLD J GASTROENTERO, V21, P12822, DOI 10.3748/wjg.v21.i45.12822
   Regmi S, 2021, AUTOPHAGY, V17, P2991, DOI 10.1080/15548627.2020.1850608
   Rossetti R, 2017, CLIN GENET, V91, P183, DOI 10.1111/cge.12921
   Schrepfer S, 2007, TRANSPL P, V39, P573, DOI 10.1016/j.transproceed.2006.12.019
   Seok J, 2020, ANTIOXIDANTS-BASEL, V9, DOI 10.3390/antiox9070591
   Sohni A, 2013, STEM CELLS INT, V2013, DOI 10.1155/2013/130763
   Song D, 2016, BIOMED RES INT, V2016, DOI 10.1155/2016/2517514
   Su J, 2016, HUM REPROD, V31, P1075, DOI 10.1093/humrep/dew041
   Sun M, 2013, STEM CELL RES THER, V4, DOI 10.1186/scrt231
   Ulin M, 2021, REPROD SCI, V28, P1688, DOI 10.1007/s43032-021-00528-z
   Ullah M, 2019, ISCIENCE, V15, P421, DOI 10.1016/j.isci.2019.05.004
   Vasandan AB, 2016, SCI REP-UK, V6, DOI 10.1038/srep38308
   Wang Z, 2017, STEM CELL RES THER, V8, DOI 10.1186/s13287-016-0458-1
   Wei W, 2018, GENE THER, V25, P538, DOI 10.1038/s41434-018-0041-8
   Wiklander OPB, 2019, SCI TRANSL MED, V11, DOI 10.1126/scitranslmed.aav8521
   Witwer KW, 2019, J EXTRACELL VESICLES, V8, DOI 10.1080/20013078.2019.1609206
   Wobma Holly M, 2018, J Immunol Regen Med, V1, P45, DOI [10.1016/j.regen.2018.01.001, 10.1016/j.regen.2018.01.001]
   Xiao GY, 2016, SCI REP-UK, V6, DOI 10.1038/srep23120
   Xiao GY, 2014, PLOS ONE, V9, DOI 10.1371/journal.pone.0106538
   Xu Y, 2016, J CELL MOL MED, V20, P1203, DOI 10.1111/jcmm.12651
   Yan L, 2020, CELL PROLIFERAT, V53, DOI 10.1111/cpr.12938
   Yang YJ, 2019, IN VITRO CELL DEV-AN, V55, P302, DOI 10.1007/s11626-019-00337-4
   Yang ZL, 2019, STEM CELL RES THER, V10, DOI 10.1186/s13287-019-1327-5
   Yin N, 2018, STEM CELL RES THER, V9, DOI 10.1186/s13287-018-0772-x
   Yin N, 2018, REPROD SCI, V25, P1073, DOI 10.1177/1933719117732156
   Young JM, 2010, REPRODUCTION, V140, P489, DOI 10.1530/REP-10-0094
   Yu XF, 2018, HYPERTENSION, V71, P729, DOI 10.1161/HYPERTENSIONAHA.117.10350
   Zhang C, 2020, J CELL MOL MED, V24, P8703, DOI 10.1111/jcmm.15502
   Zhang HQ, 2018, STEM CELL RES THER, V9, DOI 10.1186/s13287-017-0745-5
   Zhang J, 2020, TAIWAN J OBSTET GYNE, V59, P527, DOI 10.1016/j.tjog.2020.05.010
   Zhang QW, 2017, STEM CELL RES THER, V8, DOI 10.1186/s13287-017-0721-0
   Zhang QW, 2015, STEM CELL RES THER, V6, DOI 10.1186/s13287-015-0148-4
   Zhang SC, 2021, THERANOSTICS, V11, P8894, DOI 10.7150/thno.61690
   Zhang SC, 2021, BIOACT MATER, V6, P1957, DOI 10.1016/j.bioactmat.2020.12.008
   Zhao AG, 2020, STEM CELLS INT, V2020, DOI 10.1155/2020/8825771
   Zhao Y, 2020, STEM CELL RES THER, V11, DOI 10.1186/s13287-020-01972-5
   Zheng Q, 2019, BIOMED RES INT, V2019, DOI 10.1155/2019/6539294
   Zhou Y, 2021, STEM CELLS DEV, V30, P782, DOI 10.1089/scd.2021.0005
   Zhou Y, 2013, STEM CELL RES THER, V4, DOI 10.1186/scrt194
   Zohni K, 2021, CANCER LETT, V501, P133, DOI 10.1016/j.canlet.2020.12.035
NR 98
TC 14
Z9 18
U1 3
U2 33
PU LIPPINCOTT WILLIAMS & WILKINS
PI PHILADELPHIA
PA TWO COMMERCE SQ, 2001 MARKET ST, PHILADELPHIA, PA 19103 USA
SN 0025-7974
EI 1536-5964
J9 MEDICINE
JI Medicine (Baltimore)
PD AUG 12
PY 2022
VL 101
IS 32
AR e30013
DI 10.1097/MD.0000000000030013
PG 10
WC Medicine, General & Internal
WE Science Citation Index Expanded (SCI-EXPANDED)
SC General & Internal Medicine
GA 3S6WE
UT WOS:000839733700005
PM 35960112
OA Green Submitted, gold
DA 2026-02-11
ER

PT J
AU Micheu, MM
   Scarlatescu, AI
   Scafa-Udriste, A
   Dorobantu, M
AF Micheu, Miruna Mihaela
   Scarlatescu, Alina Ioana
   Scafa-Udriste, Alexandru
   Dorobantu, Maria
TI The Winding Road of Cardiac Regeneration-Stem Cell Omics in the
   Spotlight
SO CELLS
LA English
DT Review
DE stem cells; cardiac regeneration; omics data; cardioprotection;
   precision medicine
ID ENDOTHELIAL PROGENITOR CELLS; CARDIOSPHERE-DERIVED CELLS; BONE-MARROW;
   TISSUE KALLIKREIN; GENOMIC INSTABILITY; ISCHEMIC-HEART; GROWTH-FACTOR;
   MYOCARDIAL-INFARCTION; IN-VITRO; CHROMOSOMAL-ABERRATIONS
AB Despite significant progress in treating ischemic cardiac disease and succeeding heart failure, there is still an unmet need to develop effective therapeutic strategies given the persistent high-mortality rate. Advances in stem cell biology hold great promise for regenerative medicine, particularly for cardiac regeneration. Various cell types have been used both in preclinical and clinical studies to repair the injured heart, either directly or indirectly. Transplanted cells may act in an autocrine and/or paracrine manner to improve the myocyte survival and migration of remote and/or resident stem cells to the site of injury. Still, the molecular mechanisms regulating cardiac protection and repair are poorly understood. Stem cell fate is directed by multifaceted interactions between genetic, epigenetic, transcriptional, and post-transcriptional mechanisms. Decoding stem cells' "panomic" data would provide a comprehensive picture of the underlying mechanisms, resulting in patient-tailored therapy. This review offers a critical analysis of omics data in relation to stem cell survival and differentiation. Additionally, the emerging role of stem cell-derived exosomes as "cell-free" therapy is debated. Last but not least, we discuss the challenges to retrieve and analyze the huge amount of publicly available omics data.
C1 [Micheu, Miruna Mihaela; Scarlatescu, Alina Ioana; Scafa-Udriste, Alexandru; Dorobantu, Maria] Clin Emergency Hosp Bucharest, Dept Cardiol, Floreasca St 8, Bucharest 014461, Romania.
   [Scafa-Udriste, Alexandru; Dorobantu, Maria] Univ Med & Pharm Carol Davila, Dept Cardiothorac Pathol 4, Eroii Sanitari Bvd 8, Bucharest 050474, Romania.
C3 Carol Davila University of Medicine & Pharmacy
RP Micheu, MM (corresponding author), Clin Emergency Hosp Bucharest, Dept Cardiol, Floreasca St 8, Bucharest 014461, Romania.
EM mirunamicheu@yahoo.com; alina.scarlatescu@gmail.com;
   alexscafa@yahoo.com; maria.dorobantu@gmail.com
RI Micheu, Miruna Mihaela/G-9138-2011; Alexanu, Scafa Uiste/C-2452-2014;
   Scarlatescu, Alina/OTI-6140-2025; DOROBANTU, MARIA/AAS-2934-2020
OI Micheu, Miruna Mihaela/0000-0001-7201-3132; Alexanu, Scafa
   Uiste/0000-0003-3207-1025; 
FU Romanian National Authority for Scientific Research and Innovation,
   CNCS/CCCDI UEFISCDI, within PNCDI III [PN-III-P2-2.1-PED-2016-1333]
FX This work was supported by a grant from the Romanian National Authority
   for Scientific Research and Innovation, CNCS/CCCDI UEFISCDI, project
   number PN-III-P2-2.1-PED-2016-1333, within PNCDI III.
CR Abazova N, 2017, CURR OPIN GENET DEV, V46, P149, DOI 10.1016/j.gde.2017.07.007
   Abdelwahid E, 2016, APOPTOSIS, V21, P252, DOI 10.1007/s10495-015-1203-4
   Adamiak M, 2018, MOL THER, V26, P1635, DOI 10.1016/j.ymthe.2018.04.024
   Antonitsis P, 2008, THORAC CARDIOV SURG, V56, P77, DOI 10.1055/s-2007-989328
   Antonitsis Polychronis, 2007, Interact Cardiovasc Thorac Surg, V6, P593, DOI 10.1510/icvts.2007.157875
   Arslan F, 2013, STEM CELL RES, V10, P301, DOI 10.1016/j.scr.2013.01.002
   Assou S, 2018, STEM CELLS, V36, P814, DOI 10.1002/stem.2797
   Bao CY, 2010, BIOCHEM CELL BIOL, V88, P629, DOI 10.1139/O10-018
   Barrand S, 2010, BIOCHEM BIOPH RES CO, V391, P762, DOI 10.1016/j.bbrc.2009.11.134
   Bartunek J, 2017, EUR HEART J, V38, P648, DOI 10.1093/eurheartj/ehw543
   Bartunek J, 2013, J AM COLL CARDIOL, V61, P2329, DOI 10.1016/j.jacc.2013.02.071
   Beltrami AP, 2003, CELL, V114, P763, DOI 10.1016/S0092-8674(03)00687-1
   Ben-David U, 2011, CELL STEM CELL, V9, P97, DOI 10.1016/j.stem.2011.06.013
   Berdasco M, 2011, STEM CELL RES THER, V2, DOI 10.1186/scrt83
   Bhute VJ, 2017, CURR OPIN CHEM ENG, V15, P36, DOI 10.1016/j.coche.2016.11.007
   Bian SY, 2014, J MOL MED, V92, P387, DOI 10.1007/s00109-013-1110-5
   Billing AM, 2016, SCI REP-UK, V6, DOI 10.1038/srep21507
   Bock C, 2011, CELL, V144, P439, DOI 10.1016/j.cell.2010.12.032
   Cai J, 2014, STEM CELL REP, V3, P227, DOI 10.1016/j.stemcr.2014.05.019
   Chao Julie, 2014, World J Stem Cells, V6, P448, DOI 10.4252/wjsc.v6.i4.448
   Chen JJ, 2011, CARDIOL J, V18, P675, DOI 10.5603/CJ.2011.0032
   Cho YM, 2006, BIOCHEM BIOPH RES CO, V348, P1472, DOI 10.1016/j.bbrc.2006.08.020
   Choong Oi Kuan, 2017, Noncoding RNA Res, V2, P100, DOI [10.1016/j.ncrna.2017.06.001, 10.1016/j.ncrna.2017.06.001]
   Chung ES, 2015, EUR HEART J, V36, P2228, DOI 10.1093/eurheartj/ehv254
   Cui XJ, 2017, J CARDIOVASC PHARM, V70, P225, DOI 10.1097/FJC.0000000000000507
   Davidson SM, 2018, MOL ASPECTS MED, V60, P104, DOI 10.1016/j.mam.2017.11.004
   de Couto G, 2017, CIRCULATION, V136, P200, DOI 10.1161/CIRCULATIONAHA.116.024590
   de Oliveira MS, 2017, DRUG DISCOV TODAY, V22, P1730, DOI 10.1016/j.drudis.2017.07.012
   Der Sarkissian S, 2017, WORLD J STEM CELLS, V9, P9, DOI 10.4252/wjsc.v9.i1.9
   Devetzi M, 2018, INT J MOL MED, V41, P1177, DOI 10.3892/ijmm.2018.3361
   Di Mauro Vittoria, 2018, Noncoding RNA Res, V3, P12, DOI 10.1016/j.ncrna.2018.02.001
   Dorobantu M, 2017, WORLD J STEM CELLS, V9, P203, DOI 10.4252/wjsc.v9.i12.203
   Dovey OM, 2010, P NATL ACAD SCI USA, V107, P8242, DOI 10.1073/pnas.1000478107
   Duan HF, 2003, MOL THER, V8, P467, DOI 10.1016/S1525-0016(03)00186-2
   Dupont C, 2009, SEMIN REPROD MED, V27, P351, DOI 10.1055/s-0029-1237423
   Eulalio A, 2012, NATURE, V492, P376, DOI 10.1038/nature11739
   Ezashi T, 2005, P NATL ACAD SCI USA, V102, P4783, DOI 10.1073/pnas.0501283102
   Facucho-Oliveira JM, 2007, J CELL SCI, V120, P4025, DOI 10.1242/jcs.016972
   Feng YL, 2014, PLOS ONE, V9, DOI 10.1371/journal.pone.0088685
   Fernández-Avilés F, 2017, EUR HEART J, V38, P2532, DOI 10.1093/eurheartj/ehx248
   Flynn RA, 2014, CELL STEM CELL, V14, P752, DOI 10.1016/j.stem.2014.05.014
   Fouse SD, 2008, CELL STEM CELL, V2, P160, DOI 10.1016/j.stem.2007.12.011
   Fu Y, 2006, CHINESE MED J-PEKING, V119, P1664, DOI 10.1097/00029330-200610010-00011
   Gallet R, 2017, EUR HEART J, V38, P201, DOI 10.1093/eurheartj/ehw240
   Gao L, 2013, CIRC J, V77, P2134, DOI 10.1253/circj.CJ-12-1585
   Gartz M, 2018, J AM HEART ASSOC, V7, DOI 10.1161/JAHA.117.007954
   Ge QH, 2018, MOL MED REP, V17, P1667, DOI 10.3892/mmr.2017.8059
   Glass C, 2011, AM J PHYSIOL-HEART C, V301, pH2038, DOI 10.1152/ajpheart.00271.2011
   Gnecchi M, 2006, FASEB J, V20, P661, DOI 10.1096/fj.05-5211com
   Godini R, 2018, GENE EXPR PATTERNS, V29, P1, DOI 10.1016/j.gep.2018.04.001
   Gong M, 2017, ONCOTARGET, V8, P45200, DOI 10.18632/oncotarget.16778
   Gray WD, 2015, CIRC RES, V116, P255, DOI 10.1161/CIRCRESAHA.116.304360
   Gu GL, 2015, CARDIOVASC THER, V33, P109, DOI 10.1111/1755-5922.12118
   Gupta SK, 2016, CARDIOVASC RES, V110, P215, DOI 10.1093/cvr/cvw030
   Haider HK, 2008, CIRC RES, V103, P1300, DOI 10.1161/CIRCRESAHA.108.186742
   Hasin Y, 2017, GENOME BIOL, V18, DOI 10.1186/s13059-017-1215-1
   Hastings CL, 2015, ADV DRUG DELIVER REV, V84, P85, DOI 10.1016/j.addr.2014.08.006
   Henry VJ, 2014, DATABASE-OXFORD, DOI 10.1093/database/bau069
   Horrillo A, 2013, CELL DEATH DIS, V4, DOI 10.1038/cddis.2013.88
   Hou JY, 2017, STEM CELL RES THER, V8, DOI 10.1186/s13287-016-0454-5
   Hoxha E, 2012, PLOS ONE, V7, DOI 10.1371/journal.pone.0045046
   Hoxha E, 2012, STEM CELLS, V30, P2412, DOI 10.1002/stem.1209
   Hsiao LC, 2014, STEM CELLS DEV, V23, P1027, DOI 10.1089/scd.2013.0388
   Hu SJ, 2011, CIRCULATION, V124, pS27, DOI 10.1161/CIRCULATIONAHA.111.017954
   Huang F, 2013, INT J MOL MED, V31, P484, DOI 10.3892/ijmm.2012.1200
   Iaconetti C, 2016, PHYSIOLOGY, V31, P16, DOI 10.1152/physiol.00029.2015
   Ibrahim AGE, 2014, STEM CELL REP, V2, P606, DOI 10.1016/j.stemcr.2014.04.006
   Ivey KN, 2008, CELL STEM CELL, V2, P219, DOI 10.1016/j.stem.2008.01.016
   Jackson R, 2015, J AM HEART ASSOC, V4, DOI 10.1161/JAHA.115.002104
   Jakob P, 2012, CIRCULATION, V126, P2962, DOI 10.1161/CIRCULATIONAHA.112.093906
   Jayawardena TM, 2012, CIRC RES, V110, P1465, DOI 10.1161/CIRCRESAHA.112.269035
   Jiang SJ, 2006, CIRC RES, V99, P776, DOI 10.1161/01.RES.0000244687.97719.4f
   Kane NM, 2014, STEM CELLS, V32, P1059, DOI 10.1002/stem.1629
   Khan M, 2015, CIRC RES, V117, P52, DOI 10.1161/CIRCRESAHA.117.305990
   Kim HW, 2009, J BIOL CHEM, V284, P33161, DOI 10.1074/jbc.M109.020925
   Kim HS, 2012, J PROTEOME RES, V11, P839, DOI 10.1021/pr200682z
   Kim MS, 2014, NATURE, V509, P575, DOI 10.1038/nature13302
   Kim M, 2017, SCI REP-UK, V7, DOI 10.1038/s41598-017-15155-5
   Klattenhoff CA, 2013, CELL, V152, P570, DOI 10.1016/j.cell.2013.01.003
   Klungland A, 2017, FREE RADICAL BIO MED, V107, P62, DOI 10.1016/j.freeradbiomed.2016.11.038
   Kuppusamy KT, 2013, CURR MOL MED, V13, P757, DOI 10.2174/1566524011313050007
   Kuppusamy KT, 2015, P NATL ACAD SCI USA, V112, pE2785, DOI 10.1073/pnas.1424042112
   Lagarkova MA, 2006, CELL CYCLE, V5, P416, DOI 10.4161/cc.5.4.2440
   Lai Ruenn Chai, 2012, Int J Proteomics, V2012, P971907, DOI 10.1155/2012/971907
   Lai RC, 2010, STEM CELL RES, V4, P214, DOI 10.1016/j.scr.2009.12.003
   Laurent LC, 2011, CELL STEM CELL, V8, P106, DOI 10.1016/j.stem.2010.12.003
   Lee S, 2014, AGE, V36, DOI 10.1007/s11357-014-9724-2
   Lefort N, 2008, NAT BIOTECHNOL, V26, P1364, DOI 10.1038/nbt.1509
   Lener T, 2015, J EXTRACELL VESICLES, V4, DOI 10.3402/jev.v4.30087
   Li B, 2019, DRUG DISCOV TODAY, V24, P233, DOI 10.1016/j.drudis.2018.05.032
   Li LP, 2016, STEM CELLS INT, V2016, DOI 10.1155/2016/9682757
   Li M, 2014, PHILOS T R SOC B, V369, DOI 10.1098/rstb.2013.0502
   Li TS, 2011, CARDIOVASC RES, V89, P157, DOI 10.1093/cvr/cvq251
   Li TS, 2010, STEM CELLS, V28, P1178, DOI 10.1002/stem.438
   Liu JJ, 2017, STEM CELL RES THER, V8, DOI 10.1186/s13287-017-0515-4
   Liu TT, 2017, STEM CELLS DEV, V26, P1540, DOI 10.1089/scd.2017.0050
   Liu Y, 2003, CARDIOVASC RES, V58, P460, DOI 10.1016/S0008-6363(03)00265-7
   Liu YJ, 2015, BIOTECHNOL PROGR, V31, P468, DOI 10.1002/btpr.2034
   Liu ZQ, 2009, BBA-MOL CELL RES, V1793, P300, DOI 10.1016/j.bbamcr.2008.08.013
   Loewer S, 2010, NAT GENET, V42, P1113, DOI 10.1038/ng.710
   Lu DF, 2014, PLOS ONE, V9, DOI 10.1371/journal.pone.0093222
   Lu DF, 2014, PLOS ONE, V9, DOI 10.1371/journal.pone.0092179
   Mangi AA, 2003, NAT MED, V9, P1195, DOI 10.1038/nm912
   Manzoni C, 2018, BRIEF BIOINFORM, V19, P286, DOI 10.1093/bib/bbw114
   Martin-Rendon E, 2008, VOX SANG, V95, P137, DOI 10.1111/j.1423-0410.2008.01076.x
   Matsumoto R, 2005, ARTERIOSCL THROM VAS, V25, P1168, DOI 10.1161/01.ATV.0000165696.25680.ce
   Mayshar Y, 2010, CELL STEM CELL, V7, P521, DOI 10.1016/j.stem.2010.07.017
   Medina RJ, 2017, STEM CELL TRANSL MED, V6, P1316, DOI 10.1002/sctm.16-0360
   Medina RJ, 2010, BMC MED GENOMICS, V3, DOI 10.1186/1755-8794-3-18
   Menasché P, 2015, EUR HEART J, V36, P2011, DOI 10.1093/eurheartj/ehv189
   Meng Y, 2018, CYTOM PART A, V93A, P93, DOI 10.1002/cyto.a.23165
   Messina E, 2004, CIRC RES, V95, P911, DOI 10.1161/01.RES.0000147315.71699.51
   Micheu MM, 2017, WORLD J STEM CELLS, V9, P68, DOI 10.4252/wjsc.v9.i4.68
   Mocharla P, 2013, BLOOD, V121, P226, DOI 10.1182/blood-2012-01-407106
   Mohsin S, 2013, CIRC RES, V113, P1169, DOI 10.1161/CIRCRESAHA.113.302302
   Mohsin S, 2012, J AM COLL CARDIOL, V60, P1278, DOI 10.1016/j.jacc.2012.04.047
   Mohyeldin A, 2010, CELL STEM CELL, V7, P150, DOI 10.1016/j.stem.2010.07.007
   Molgat ASD, 2014, CIRCULATION, V130, pS70, DOI 10.1161/CIRCULATIONAHA.113.007908
   Monsanto MM, 2017, CIRC RES, V121, P113, DOI 10.1161/CIRCRESAHA.116.310494
   Muraski JA, 2007, NAT MED, V13, P1467, DOI 10.1038/nm1671
   Nadal-Ginard B, 2014, STEM CELL RES, V13, P615, DOI 10.1016/j.scr.2014.04.008
   Naeem N, 2013, CARDIOVASC THER, V31, P201, DOI 10.1111/j.1755-5922.2012.00320.x
   Namazi H, 2018, J CELL BIOCHEM, V119, P4150, DOI 10.1002/jcb.26621
   Nguyen HT, 2014, MOL HUM REPROD, V20, P168, DOI 10.1093/molehr/gat077
   Noiseux N, 2006, MOL THER, V14, P840, DOI 10.1016/j.ymthe.2006.05.016
   García AN, 2015, WORLD J STEM CELLS, V7, P352, DOI 10.4252/wjsc.v7.i2.352
   Oliveira PH, 2014, STEM CELLS, V32, P2824, DOI 10.1002/stem.1796
   Olivieri F, 2013, CURR PHARM DESIGN, V19, P1710
   Ounzain S, 2015, J MOL CELL CARDIOL, V89, P98, DOI 10.1016/j.yjmcc.2015.09.016
   Pankajakshan Divya, 2014, J Biomed Technol Res, V1, DOI 10.19104/jbtr.2014.107
   Prathipati P, 2017, STEM CELL REV REP, V13, P79, DOI 10.1007/s12015-016-9696-y
   Prudhomme W, 2004, P NATL ACAD SCI USA, V101, P2900, DOI 10.1073/pnas.0308768101
   Ratajczak MZ, 2017, AM J MED SCI, V354, P449, DOI 10.1016/j.amjms.2017.06.001
   Razban V, 2012, BIORESEARCH OPEN ACC, V1, P174, DOI 10.1089/biores.2012.9905
   Rebuzzini P, 2015, CYTOGENET GENOME RES, V147, P1, DOI 10.1159/000441645
   Rosca AM, 2011, STEM CELLS DEV, V20, P1213, DOI 10.1089/scd.2010.0433
   Sahoo S, 2011, CIRC RES, V109, P724, DOI 10.1161/CIRCRESAHA.111.253286
   Schey KL, 2015, METHODS, V87, P75, DOI 10.1016/j.ymeth.2015.03.018
   SCHUMANN GB, 1985, CLIN LAB MED, V5, P275, DOI 10.1016/S0272-2712(18)30870-9
   Seeger FH, 2013, ARTERIOSCL THROM VAS, V33, P1739, DOI 10.1161/ATVBAHA.113.300138
   Sen S, 2010, HUM GENE THER, V21, P1327, DOI 10.1089/hum.2010.006
   Shi B, 2018, PLOS ONE, V13, DOI 10.1371/journal.pone.0191616
   Shi GL, 2010, STEM CELL RES THER, V1, DOI 10.1186/scrt39
   Sluijter JPG, 2010, ARTERIOSCL THROM VAS, V30, P859, DOI 10.1161/ATVBAHA.109.197434
   Song H, 2005, MOL CELLS, V19, P402
   Song SW, 2009, STEM CELLS, V27, P1358, DOI 10.1002/stem.47
   Spillmann F, 2006, REGEN MED, V1, P246, DOI 10.2217/17460751.1.2.235
   Spits C, 2008, NAT BIOTECHNOL, V26, P1361, DOI 10.1038/nbt.1510
   Stastna M, 2009, FEBS LETT, V583, P1800, DOI 10.1016/j.febslet.2009.03.026
   Steinle H, 2017, STEM CELLS, V35, P68, DOI 10.1002/stem.2402
   Strauer BE, 2001, DEUT MED WOCHENSCHR, V126, P932, DOI 10.1055/s-2001-16579-1
   Taapken SM, 2011, NAT BIOTECHNOL, V29, P313, DOI 10.1038/nbt.1835
   Tang JM, 2010, MOL CELLS, V29, P9, DOI 10.1007/s10059-010-0001-7
   Tang YL, 2005, J AM COLL CARDIOL, V46, P1339, DOI 10.1016/j.jacc.2005.05.079
   Tao HY, 2016, STEM CELLS INT, V2016, DOI 10.1155/2016/1314709
   Torre D, 2018, SCI DATA, V5, DOI 10.1038/sdata.2018.23
   Tosca L, 2015, MOL CYTOGENET, V8, DOI 10.1186/s13039-015-0133-8
   Urbich C, 2005, J MOL CELL CARDIOL, V39, P733, DOI 10.1016/j.yjmcc.2005.07.003
   Vallabhaneni KC, 2015, ONCOTARGET, V6, P4953, DOI 10.18632/oncotarget.3211
   Vilne B, 2018, FRONT CARDIOVASC MED, V5, DOI 10.3389/fcvm.2018.00089
   Wang SS, 2008, DEV CELL, V15, P261, DOI 10.1016/j.devcel.2008.07.002
   Wang XH, 2013, CARDIOVASC RES, V97, P432, DOI 10.1093/cvr/cvs356
   Wang YD, 2013, CELL DEATH DIS, V4, DOI 10.1038/cddis.2013.272
   Wang Y, 2013, DEV CELL, V25, P69, DOI 10.1016/j.devcel.2013.03.002
   Westermann D, 2008, INT IMMUNOPHARMACOL, V8, P148, DOI 10.1016/j.intimp.2007.07.022
   Wilhelm M, 2014, NATURE, V509, P582, DOI 10.1038/nature13319
   Wilson KD, 2010, CIRC-CARDIOVASC GENE, V3, P426, DOI 10.1161/CIRCGENETICS.109.934281
   Wojciechowska A, 2017, ADV CLIN EXP MED, V26, P865, DOI 10.17219/acem/62915
   Wu FS, 2009, BIOCHEM BIOPH RES CO, V386, P549, DOI 10.1016/j.bbrc.2009.06.075
   Wyles SP, 2015, STEM CELL REV REP, V11, P501, DOI 10.1007/s12015-014-9557-5
   Yang JY, 2015, WORLD J STEM CELLS, V7, P852, DOI 10.4252/wjsc.v7.i5.852
   Yao YY, 2008, CARDIOVASC RES, V80, P354, DOI 10.1093/cvr/cvn223
   Yao YY, 2013, LAB INVEST, V93, P577, DOI 10.1038/labinvest.2013.48
   Yao YY, 2012, HUM GENE THER, V23, P859, DOI 10.1089/hum.2011.123
   Ye Neng-Sheng, 2006, Genomics Proteomics & Bioinformatics, V4, P18, DOI 10.1016/S1672-0229(06)60012-0
   Ye NS, 2006, STEM CELLS DEV, V15, P665, DOI 10.1089/scd.2006.15.665
   Yin H, 2005, J BIOL CHEM, V280, P8022, DOI 10.1074/jbc.M407179200
   Yin H, 2008, LIFE SCI, V82, P156, DOI 10.1016/j.lfs.2007.10.021
   Yoshihara M, 2017, STEM CELL REV REP, V13, P7, DOI 10.1007/s12015-016-9680-6
   Zamani P, 2019, TRENDS CARDIOVAS MED, V29, P313, DOI 10.1016/j.tcm.2018.10.010
   Zangi L, 2013, NAT BIOTECHNOL, V31, P898, DOI 10.1038/nbt.2682
   Zeng LF, 2006, J CELL BIOL, V174, P1059, DOI 10.1083/jcb.200605113
   Zhang J, 2012, CELL STEM CELL, V11, P589, DOI 10.1016/j.stem.2012.10.005
   Zhang ZW, 2016, J AM HEART ASSOC, V5, DOI 10.1161/JAHA.115.002856
   Zhao YY, 2015, STEM CELLS INT, V2015, DOI 10.1155/2015/761643
   Ziller MJ, 2011, PLOS GENET, V7, DOI 10.1371/journal.pgen.1002389
NR 186
TC 9
Z9 9
U1 0
U2 11
PU MDPI
PI BASEL
PA ST ALBAN-ANLAGE 66, CH-4052 BASEL, SWITZERLAND
EI 2073-4409
J9 CELLS-BASEL
JI Cells
PD DEC
PY 2018
VL 7
IS 12
AR 255
DI 10.3390/cells7120255
PG 25
WC Cell Biology
WE Science Citation Index Expanded (SCI-EXPANDED)
SC Cell Biology
GA HG9IM
UT WOS:000455320700033
PM 30544622
OA Green Submitted, gold
DA 2026-02-11
ER

PT J
AU Wu, TY
   Jiang, YP
   Shi, WP
   Wang, YZ
   Li, T
AF Wu, Tingyu
   Jiang, Yaping
   Shi, Weipeng
   Wang, Yingzhen
   Li, Tao
TI Endoplasmic reticulum stress: a novel targeted approach to repair bone
   defects by regulating osteogenesis and angiogenesis
SO JOURNAL OF TRANSLATIONAL MEDICINE
LA English
DT Review
DE Endoplasmic reticulum stress; Unfolded protein response; Osteogenesis;
   Angiogenesis; High glucose; Inflammation; Exosome; Bone defects
ID UNFOLDED PROTEIN RESPONSE; ENDOTHELIAL-CELL APOPTOSIS; ER STRESS;
   OXIDATIVE STRESS; OSTEOBLAST DIFFERENTIATION; TRANSCRIPTION FACTOR;
   STEM-CELLS; IRE1-ALPHA-XBP1 PATHWAY; EIF2-ALPHA-ATF4 PATHWAY;
   QUALITY-CONTROL
AB Bone regeneration therapy is clinically important, and targeted regulation of endoplasmic reticulum (ER) stress is important in regenerative medicine. The processing of proteins in the ER controls cell fate. The accumulation of misfolded and unfolded proteins occurs in pathological states, triggering ER stress. ER stress restores homeostasis through three main mechanisms, including protein kinase-R-like ER kinase (PERK), inositol-requiring enzyme 1alpha (IRE1alpha) and activating transcription factor 6 (ATF6), collectively known as the unfolded protein response (UPR). However, the UPR has both adaptive and apoptotic effects. Modulation of ER stress has therapeutic potential for numerous diseases. Repair of bone defects involves both angiogenesis and bone regeneration. Here, we review the effects of ER stress on osteogenesis and angiogenesis, with emphasis on ER stress under high glucose (HG) and inflammatory conditions, and the use of ER stress inducers or inhibitors to regulate osteogenesis and angiogenesis. In addition, we highlight the ability for exosomes to regulate ER stress. Recent advances in the regulation of ER stress mediated osteogenesis and angiogenesis suggest novel therapeutic options for bone defects.
C1 [Wu, Tingyu; Shi, Weipeng; Wang, Yingzhen; Li, Tao] Qingdao Univ, Affiliated Hosp, Dept Joint Surg, 59,Haier Rd, Qingdao 266003, Peoples R China.
   [Jiang, Yaping] Qingdao Univ, Affiliated Hosp, Dept Oral Implantol, Qingdao 266003, Peoples R China.
C3 Qingdao University; Qingdao University
RP Li, T (corresponding author), Qingdao Univ, Affiliated Hosp, Dept Joint Surg, 59,Haier Rd, Qingdao 266003, Peoples R China.
EM qdult@qdu.edu.cn
RI Jiang, Yaping/OHU-4515-2025; Wu, Tingyu/JZT-6624-2024
OI Wu, Tingyu/0009-0009-7492-0671
CR Abdelsalam SS, 2021, MOL MED REP, V24, DOI 10.3892/mmr.2021.12304
   Adamson B, 2016, CELL, V167, P1867, DOI 10.1016/j.cell.2016.11.048
   Amin A, 2012, J PATHOL, V227, P165, DOI 10.1002/path.3960
   Anelli T, 2008, EMBO J, V27, P315, DOI 10.1038/sj.emboj.7601974
   Anitha RE, 2021, EUR J PHARMACOL, V899, DOI 10.1016/j.ejphar.2021.174014
   Bae H, 2020, MAR DRUGS, V18, DOI 10.3390/md18050261
   Behnke J, 2015, J MOL BIOL, V427, P1589, DOI 10.1016/j.jmb.2015.02.011
   Bettigole SE, 2015, ANNU REV IMMUNOL, V33, P107, DOI 10.1146/annurev-immunol-032414-112116
   Bharadwaz A, 2021, MAT SCI ENG C-MATER, V120, DOI 10.1016/j.msec.2020.111748
   Bhatta M, 2018, CELL DEATH DIS, V9, DOI 10.1038/s41419-018-0501-5
   Bhatta M, 2015, DIABETOLOGIA, V58, P2181, DOI 10.1007/s00125-015-3643-3
   Binet F, 2015, CELL METAB, V22, P560, DOI 10.1016/j.cmet.2015.07.010
   Bronner DN, 2015, IMMUNITY, V43, P451, DOI 10.1016/j.immuni.2015.08.008
   Burman A, 2018, MATRIX BIOL, V68-69, P355, DOI 10.1016/j.matbio.2018.03.015
   Cai FY, 2023, J ORTHOP SURG RES, V18, DOI 10.1186/s13018-023-03644-5
   Cain DW, 2017, NAT REV IMMUNOL, V17, P233, DOI 10.1038/nri.2017.1
   Castranova D, 2016, ARTERIOSCL THROM VAS, V36, P655, DOI 10.1161/ATVBAHA.115.307087
   Ceriello A, 2008, DIABETES, V57, P1349, DOI 10.2337/db08-0063
   Chang C, 2020, J AUTOIMMUN, V110, DOI 10.1016/j.jaut.2020.102460
   Che JM, 2021, CELL SIGNAL, V84, DOI 10.1016/j.cellsig.2021.110024
   Chen L, 2016, BMB REP, V49, P122, DOI 10.5483/BMBRep.2016.49.2.228
   Chen L, 2020, THERANOSTICS, V10, P9425, DOI 10.7150/thno.43315
   Chen SF, 2019, CELL METAB, V30, P1141, DOI 10.1016/j.cmet.2019.08.021
   Chen WQ, 2016, REDOX BIOL, V10, P78, DOI 10.1016/j.redox.2016.09.006
   Chen X, 2021, NAT REV CANCER, V21, P71, DOI 10.1038/s41568-020-00312-2
   Chen Y, 2012, DIABETOLOGIA, V55, P2533, DOI 10.1007/s00125-012-2594-1
   Chen YB, 2019, J EXP CLIN CANC RES, V38, DOI 10.1186/s13046-019-1413-7
   Cheng ZP, 2022, MOL MED, V28, DOI 10.1186/s10020-022-00448-x
   Chiu HW, 2015, CANCER LETT, V356, P762, DOI 10.1016/j.canlet.2014.10.025
   Cnop M, 2017, MOL METAB, V6, P1024, DOI 10.1016/j.molmet.2017.06.001
   Corazzari M, 2015, CELL DEATH DIFFER, V22, P946, DOI 10.1038/cdd.2014.183
   COX JS, 1993, CELL, V73, P1197, DOI 10.1016/0092-8674(93)90648-A
   Cox JS, 1996, CELL, V87, P391, DOI 10.1016/S0092-8674(00)81360-4
   Cubillos-Ruiz JR, 2017, CELL, V168, P692, DOI 10.1016/j.cell.2016.12.004
   Cui C, 2020, MOL MED REP, V21, P2427, DOI 10.3892/mmr.2020.11063
   Dalla Bella E, 2021, BRAIN, V144, P2635, DOI 10.1093/brain/awab167
   Dokladny K, 2015, AUTOPHAGY, V11, P200, DOI 10.1080/15548627.2015.1009776
   Dong X, 2021, THERANOSTICS, V11, P5107, DOI 10.7150/thno.54755
   DORNER AJ, 1989, J BIOL CHEM, V264, P20602
   Doron B, 2019, LEUKEMIA, V33, P918, DOI 10.1038/s41375-018-0254-2
   Drogat B, 2007, CANCER RES, V67, P6700, DOI 10.1158/0008-5472.CAN-06-3235
   Duangchan T, 2021, LIFE SCI, V278, DOI 10.1016/j.lfs.2021.119628
   Duran I, 2022, J BONE MINER RES, V37, P675, DOI 10.1002/jbmr.4501
   El Zaoui I, 2015, TOXICOL SCI, V143, P441, DOI 10.1093/toxsci/kfu243
   Feng Y, 2021, STEM CELLS INT, V2021, DOI 10.1155/2021/6618943
   Gao LY, 2022, PHYTOMEDICINE, V100, DOI 10.1016/j.phymed.2022.154065
   Gao YC, 2020, INT J BIOL SCI, V16, P543, DOI 10.7150/ijbs.35256
   Gargalovic PS, 2006, P NATL ACAD SCI USA, V103, P12741, DOI 10.1073/pnas.0605457103
   Gerber HP, 1999, NAT MED, V5, P623, DOI 10.1038/9467
   Ghosh R, 2010, PLOS ONE, V5, pA104, DOI 10.1371/journal.pone.0009575
   Grellier M, 2009, TRENDS BIOTECHNOL, V27, P562, DOI 10.1016/j.tibtech.2009.07.001
   Guerriero CJ, 2012, PHYSIOL REV, V92, P537, DOI 10.1152/physrev.00027.2011
   Gurunathan S, 2022, INT J NANOMED, V17, P5697, DOI 10.2147/IJN.S385113
   Gurunathan S, 2021, INT J NANOMED, V16, P2849, DOI 10.2147/IJN.S305269
   Haas MJ, 2016, FREE RADICAL BIO MED, V99, P1, DOI 10.1016/j.freeradbiomed.2016.07.020
   Han C, 2021, EXP CELL RES, V406, DOI 10.1016/j.yexcr.2021.112781
   He SQ, 2021, J CLIN INVEST, V131, DOI 10.1172/JCI143737
   Hetz C, 2020, NAT REV MOL CELL BIO, V21, P421, DOI 10.1038/s41580-020-0250-z
   Hetz C, 2018, MOL CELL, V69, P169, DOI 10.1016/j.molcel.2017.06.017
   Hillary RF, 2018, J BIOMED SCI, V25, DOI 10.1186/s12929-018-0453-1
   Horiuchi K, 2016, CELL MOL LIFE SCI, V73, P2851, DOI 10.1007/s00018-016-2178-1
   Hu H, 2019, FRONT IMMUNOL, V9, DOI 10.3389/fimmu.2018.03083
   Huang JY, 2018, MOL MED REP, V17, P6483, DOI 10.3892/mmr.2018.8658
   Huang JS, 2022, BIOMED PHARMACOTHER, V155, DOI 10.1016/j.biopha.2022.113829
   Huang PS, 2020, CARDIOVASC RES, V116, P353, DOI 10.1093/cvr/cvz139
   Huang Z, 2004, WORLD J GASTROENTERO, V10, P463, DOI 10.3748/wjg.v10.i4.463
   Huang ZY, 2022, FRONT PHARMACOL, V13, DOI 10.3389/fphar.2022.860757
   Hughes A, 2017, INT J MOL SCI, V18, DOI 10.3390/ijms18030665
   Hwang JW, 2018, TRENDS BIOCHEM SCI, V43, P593, DOI 10.1016/j.tibs.2018.06.005
   Jang WG, 2012, J BIOL CHEM, V287, P905, DOI 10.1074/jbc.M111.253187
   Jaud M, 2019, CANCERS, V11, DOI 10.3390/cancers11020142
   Jheng JR, 2018, J CACHEXIA SARCOPENI, V9, P570, DOI 10.1002/jcsm.12288
   Jheng JR, 2018, J BIOMED SCI, V25, DOI 10.1186/s12929-018-0412-x
   Jiao HL, 2015, CURR OSTEOPOROS REP, V13, P327, DOI 10.1007/s11914-015-0286-8
   Jin NQ, 2020, BIOMATER SCI-UK, V8, P2840, DOI 10.1039/d0bm00424c
   Jin S, 2011, EXP MOL MED, V43, P411, DOI 10.3858/emm.2011.43.7.045
   Jing L, 2018, MOL MED REP, V17, P2415, DOI 10.3892/mmr.2017.8128
   Kanemoto S, 2016, BIOCHEM BIOPH RES CO, V480, P166, DOI 10.1016/j.bbrc.2016.10.019
   Keestra-Gounder AM, 2016, NATURE, V532, P394, DOI 10.1038/nature17631
   Kong YP, 2022, CELL SIGNAL, V95, DOI 10.1016/j.cellsig.2022.110335
   Kousteni S, 2011, EMBO REP, V12, P382, DOI 10.1038/embor.2011.61
   KOZUTSUMI Y, 1988, NATURE, V332, P462, DOI 10.1038/332462a0
   Kuang W, 2017, BONE RES, V5, DOI 10.1038/boneres.2017.37
   Lai DW, 2017, CIRC RES, V121, pE37, DOI 10.1161/CIRCRESAHA.117.311066
   Lamalice L, 2007, CIRC RES, V100, P782, DOI 10.1161/01.RES.0000259593.07661.1e
   Lebeaupin C, 2018, J HEPATOL, V69, P927, DOI 10.1016/j.jhep.2018.06.008
   Li H, 2020, STEM CELL RES THER, V11, DOI 10.1186/s13287-020-01732-5
   Li HX, 2018, AUTOPHAGY, V14, P1726, DOI 10.1080/15548627.2018.1483807
   Li JJ, 2020, STEM CELLS DEV, V29, P667, DOI 10.1089/scd.2019.0198
   Li J, 2017, BONE, V97, P2, DOI 10.1016/j.bone.2016.12.009
   Li MT, 2021, FRONT PHARMACOL, V12, DOI 10.3389/fphar.2021.732874
   Li XY, 2019, MOL CELL BIOCHEM, V454, P77, DOI 10.1007/s11010-018-3454-1
   Li Y, 2021, CELL BIOL TOXICOL, V37, P401, DOI 10.1007/s10565-020-09550-4
   Liang HC, 2018, ONCOGENE, V37, P1961, DOI 10.1038/s41388-017-0089-8
   Liao ZF, 2021, THERANOSTICS, V11, P268, DOI 10.7150/thno.47021
   Liao ZW, 2019, THERANOSTICS, V9, P4084, DOI 10.7150/thno.33638
   Lin DM, 2021, J INVEST SURG, V34, P610, DOI 10.1080/08941939.2019.1676483
   Lin JH, 2007, SCIENCE, V318, P944, DOI 10.1126/science.1146361
   Lin Y, 2020, J EXTRACELL VESICLES, V9, DOI 10.1080/20013078.2020.1722385
   Liu DQ, 2017, SCI REP-UK, V7, DOI 10.1038/s41598-017-05488-6
   Liu WL, 2018, INT J MOL MED, V41, P2028, DOI 10.3892/ijmm.2018.3412
   Liu W, 2018, TOXICOLOGY, V406, P70, DOI 10.1016/j.tox.2018.06.002
   Liu YK, 2017, BIOCHEM BIOPH RES CO, V491, P368, DOI 10.1016/j.bbrc.2017.07.094
   Loeuillard E, 2018, BBA-MOL BASIS DIS, V1864, P3688, DOI 10.1016/j.bbadis.2018.10.008
   Lokeswara AW, 2021, FRONT CELL DEV BIOL, V9, DOI 10.3389/fcell.2021.726513
   Ma MJ, 2021, STEM CELLS, V39, P581, DOI 10.1002/stem.3332
   Ma SY, 2022, FRONT BIOENG BIOTECH, V10, DOI 10.3389/fbioe.2022.1091360
   Maamoun H, 2019, INT J MOL SCI, V20, DOI 10.3390/ijms20071658
   Maamoun H, 2017, BIOCHEM PHARMACOL, V127, P46, DOI 10.1016/j.bcp.2016.12.009
   Madonna R, 2016, CARDIOVASC DIABETOL, V15, DOI 10.1186/s12933-016-0342-4
   Marciniak SJ, 2022, NAT REV DRUG DISCOV, V21, P115, DOI 10.1038/s41573-021-00320-3
   McCullough KD, 2001, MOL CELL BIOL, V21, P1249, DOI 10.1128/MCB.21.4.1249-1259.2001
   Meng XT, 2018, INT J MOL MED, V41, P1003, DOI 10.3892/ijmm.2017.3300
   Miyagi H, 2013, PLOS ONE, V8, DOI 10.1371/journal.pone.0055155
   Mohamed E, 2020, IMMUNITY, V52, P668, DOI 10.1016/j.immuni.2020.03.004
   Mohsin AA, 2020, ARCH BIOCHEM BIOPHYS, V683, DOI 10.1016/j.abb.2020.108299
   Moore KA, 2012, ANNU REV GENET, V46, P165, DOI 10.1146/annurev-genet-110711-155644
   Nakashima K, 2002, CELL, V108, P17, DOI 10.1016/S0092-8674(01)00622-5
   Nazari-Shafti TZ, 2020, STEM CELL TRANSL MED, V9, P1558, DOI 10.1002/sctm.19-0432
   Nie X, 2020, REDOX BIOL, V37, DOI 10.1016/j.redox.2020.101728
   Niu JL, 2013, J PHARMACOL EXP THER, V347, P288, DOI 10.1124/jpet.113.207316
   O'Neill CL, 2016, CARDIOVASC RES, V112, P677, DOI 10.1093/cvr/cvw209
   Oakes SA, 2015, ANNU REV PATHOL-MECH, V10, P173, DOI 10.1146/annurev-pathol-012513-104649
   Olejarz W, 2020, INT J MOL SCI, V21, DOI 10.3390/ijms21165840
   Oyadomari S, 2004, CELL DEATH DIFFER, V11, P381, DOI 10.1038/sj.cdd.4401373
   Ozawa K, 2001, J CLIN INVEST, V108, P41, DOI 10.1172/JCI200111772
   Ozge G, 2023, MEDICINA-LITHUANIA, V59, DOI 10.3390/medicina59020323
   Pahl HL, 1999, PHYSIOL REV, V79, P683, DOI 10.1152/physrev.1999.79.3.683
   Park SJ, 2012, J BONE MINER METAB, V30, P474, DOI 10.1007/s00774-011-0346-9
   Pereira ER, 2010, PLOS ONE, V5, DOI 10.1371/journal.pone.0012521
   Pereira RC, 2007, BONE, V40, P619, DOI 10.1016/j.bone.2006.09.028
   Philippe C, 2016, SCI SIGNAL, V9, DOI 10.1126/scisignal.aaf2753
   Preissler S, 2019, CSH PERSPECT BIOL, V11, DOI 10.1101/cshperspect.a033894
   Qin YH, 2016, INT J MOL SCI, V17, DOI 10.3390/ijms17050712
   Qu MY, 2020, NAT COMMUN, V11, DOI 10.1038/s41467-020-18802-0
   Rather HA, 2019, MAT SCI ENG C-MATER, V103, DOI 10.1016/j.msec.2019.109761
   Ren YZ, 2022, WORLD J STEM CELLS, V14, P473, DOI 10.4252/wjsc.v14.i7.473
   Romero-Brey I, 2016, VIRUSES-BASEL, V8, DOI 10.3390/v8060160
   Roy A, 2012, CELL SIGNAL, V24, P2123, DOI 10.1016/j.cellsig.2012.07.014
   Rusnati M, 2004, BLOOD, V104, P92, DOI 10.1182/blood-2003-10-3433
   Saito A, 2011, J BIOL CHEM, V286, P4809, DOI 10.1074/jbc.M110.152900
   Sato AY, 2015, BONE, V73, P60, DOI 10.1016/j.bone.2014.12.012
   Scheiber AL, 2019, BIOCHEM BIOPH RES CO, V509, P235, DOI 10.1016/j.bbrc.2018.12.111
   Schott NG, 2021, TISSUE ENG PART B-RE, V27, P199, DOI [10.1089/ten.TEB.2020.0132, 10.1089/ten.teb.2020.0132]
   Shanguan WJ, 2017, INT J MOL MED, V40, P1741, DOI 10.3892/ijmm.2017.3160
   Shi MQ, 2021, BIOMED MATER, V16, DOI 10.1088/1748-605X/abbfee
   Shi MQ, 2017, ACTA BIOMATER, V54, P175, DOI 10.1016/j.actbio.2017.03.018
   Shimoda Y, 2014, BIOCHEM BIOPH RES CO, V446, P1243, DOI 10.1016/j.bbrc.2014.03.098
   Shin YJ, 2021, PLANT PHYSIOL, V186, P1878, DOI 10.1093/plphys/kiab181
   SHING Y, 1984, SCIENCE, V223, P1296, DOI 10.1126/science.6199844
   Shioi A, 2018, J ATHEROSCLER THROMB, V25, P294, DOI 10.5551/jat.RV17020
   Shirakawa K, 2006, MOL CELL BIOL, V26, P6105, DOI 10.1128/MCB.02429-05
   SHIU RPC, 1977, P NATL ACAD SCI USA, V74, P3840, DOI 10.1073/pnas.74.9.3840
   Shore GC, 2011, CURR OPIN CELL BIOL, V23, P143, DOI 10.1016/j.ceb.2010.11.003
   Sim HJ, 2022, SCI ADV, V8, DOI 10.1126/sciadv.abl4222
   Smith MH, 2011, SCIENCE, V334, P1086, DOI 10.1126/science.1209235
   Soczewski E, 2020, MOL CELL ENDOCRINOL, V516, DOI 10.1016/j.mce.2020.110948
   Soczewski E, 2020, REPRODUCTION, V159, pR203, DOI 10.1530/REP-19-0391
   Son HE, 2020, MOL CELLS, V43, P58, DOI 10.14348/molcells.2019.0136
   Son HE, 2018, LIFE SCI, V193, P34, DOI 10.1016/j.lfs.2017.12.008
   Strong AL, 2021, STEM CELLS DEV, V30, P91, DOI 10.1089/scd.2020.0162
   Sun X, 2021, BIOACT MATER, V6, P757, DOI 10.1016/j.bioactmat.2020.08.030
   Suzuki R, 2020, J BONE MINER RES, V35, P1992, DOI 10.1002/jbmr.4053
   Szokalska A, 2009, CANCER RES, V69, P4235, DOI 10.1158/0008-5472.CAN-08-3439
   Tabas I, 2011, NAT CELL BIOL, V13, P184, DOI 10.1038/ncb0311-184
   Tan J, 2022, ANN TRANSL MED, V10, DOI 10.21037/atm-22-6
   Tan J, 2016, J PERIODONTOL, V87, pE159, DOI 10.1902/jop.2016.150718
   Tang CL, 2020, LIFE SCI, V257, DOI 10.1016/j.lfs.2020.118004
   Tang J, 2015, CELL PROLIFERAT, V48, P239, DOI 10.1111/cpr.12173
   Tang V, 2019, REDOX BIOL, V26, DOI 10.1016/j.redox.2019.101274
   Tao SC, 2017, THERANOSTICS, V7, P733, DOI 10.7150/thno.17450
   Tohmonda T, 2011, EMBO REP, V12, P451, DOI 10.1038/embor.2011.34
   Urra H, 2016, TRENDS CANCER, V2, P252, DOI 10.1016/j.trecan.2016.03.007
   van der Pol E, 2012, PHARMACOL REV, V64, P676, DOI 10.1124/pr.112.005983
   Vandewynckel YP, 2016, BMC CANCER, V16, DOI 10.1186/s12885-015-1990-6
   Varone E, 2022, BRIT J PHARMACOL, V179, P5180, DOI 10.1111/bph.15927
   Vassalle M, 2004, J BIOMED SCI, V11, P542, DOI 10.1159/000079666
   Victor P, 2021, EUR J PHARMACOL, V892, DOI 10.1016/j.ejphar.2020.173749
   Wang F, 2022, BIOENGINEERED, V13, P844, DOI 10.1080/21655979.2021.2013109
   Wang G, 2018, J AGR FOOD CHEM, V66, P9522, DOI [10.1021/acs.jafc.8b02949, 10.1021/acs.jafc.8b05116]
   Wang JM, 2017, DIABETES, V66, P177, DOI 10.2337/db16-0052
   Wang JM, 2018, FOOD CHEM TOXICOL, V116, P189, DOI 10.1016/j.fct.2018.04.013
   Wang YN, 2021, CELL BIOSCI, V11, DOI 10.1186/s13578-021-00593-6
   Wang Y, 2011, INT J MOL SCI, V12, P7569, DOI 10.3390/ijms12117569
   Wang YM, 2022, BIOCHEM PHARMACOL, V206, DOI 10.1016/j.bcp.2022.115343
   Wang Y, 2020, BIOMED PHARMACOTHER, V124, DOI 10.1016/j.biopha.2019.109699
   Wang ZY, 2022, CELL TRANSPLANT, V31, DOI 10.1177/09636897221083549
   Wei JW, 2008, J CELL PHYSIOL, V217, P693, DOI 10.1002/jcp.21543
   Wiseman RL, 2022, MOL CELL, V82, P1477, DOI 10.1016/j.molcel.2022.03.025
   Wu CT, 2019, J ORTHOP RES, V37, P942, DOI 10.1002/jor.24264
   Wu SX, 2022, J VIROL, V96, DOI [10.1128/jvi.01975-21, 10.1128/JVI.01975-21]
   Wu ZR, 2022, ADV HEALTHC MATER, V11, DOI 10.1002/adhm.202200298
   Xiang ZC, 2021, ACS BIOMATER SCI ENG, V7, P3256, DOI 10.1021/acsbiomaterials.0c01802
   Xiao YS, 2022, J ETHNOPHARMACOL, V291, DOI 10.1016/j.jep.2022.115154
   Xiong L, 2022, DIABETOLOGIA, V65, P188, DOI 10.1007/s00125-021-05591-4
   Xiong Y, 2020, SMALL, V16, DOI 10.1002/smll.201904044
   Xue P, 2016, CELL DEATH DIFFER, V23, P1862, DOI 10.1038/cdd.2016.74
   Yamaguchi H, 2004, J BIOL CHEM, V279, P45495, DOI 10.1074/jbc.M406933200
   Yan Y, 2021, ENVIRON INT, V152, DOI 10.1016/j.envint.2021.106495
   Yang F, 2019, MOL MED REP, V19, P1629, DOI 10.3892/mmr.2019.9825
   Yang LY, 2021, EVID-BASED COMPL ALT, V2021, DOI 10.1155/2021/6623464
   Yang SY, 2016, CELL SIGNAL, V28, P880, DOI 10.1016/j.cellsig.2016.04.003
   Yang XG, 2004, CELL, V117, P387, DOI 10.1016/S0092-8674(04)00344-7
   Ying R, 2018, J TRANSL MED, V16, DOI 10.1186/s12967-018-1481-z
   Yu H, 2020, HUM EXP TOXICOL, V39, P1690, DOI 10.1177/0960327120937049
   Yu QS, 2015, CHINESE MED J-PEKING, V128, P1956, DOI 10.4103/0366-6999.160564
   Yuan B, 2020, SCI ADV, V6, DOI 10.1126/sciadv.abc4704
   Zachariah M, 2021, J CELL PHYSIOL, V236, P4348, DOI 10.1002/jcp.30175
   Zeng LF, 2013, CIRCULATION, V127, P1712, DOI 10.1161/CIRCULATIONAHA.112.001337
   Zeng LF, 2009, P NATL ACAD SCI USA, V106, P8326, DOI 10.1073/pnas.0903197106
   Zeng ZC, 2018, NAT COMMUN, V9, DOI 10.1038/s41467-018-07810-w
   Zhan FB, 2022, CANCER SCI, V113, P4104, DOI 10.1111/cas.15551
   Zhang D, 2020, STEM CELL RES THER, V11, DOI 10.1186/s13287-020-02037-3
   Zhang D, 2021, J NANOBIOTECHNOL, V19, DOI 10.1186/s12951-021-00964-8
   Zhang JY, 2013, PLOS ONE, V8, DOI 10.1371/journal.pone.0073086
   Zhang SX, 2015, PROG RETIN EYE RES, V45, P111, DOI 10.1016/j.preteyeres.2014.12.001
   Zhang WJ, 2022, INT J BIOL SCI, V18, P1053, DOI 10.7150/ijbs.63593
   Zhao XY, 2021, BIOCHEM BIOPH RES CO, V541, P8, DOI 10.1016/j.bbrc.2020.12.101
   Zheng CC, 2021, INT J BIOPRINTING, V7, P100, DOI 10.18063/ijb.v7i1.317
   Zhou RY, 2020, FRONT PHARMACOL, V11, DOI 10.3389/fphar.2020.602307
   Zhu K, 2013, J BONE MINER RES, V28, P1870, DOI 10.1002/jbmr.1958
   Zhu ZL, 2022, EXP MOL MED, V54, P1927, DOI 10.1038/s12276-022-00879-w
   Zou J, 2019, J CELL PHYSIOL, V234, P17690, DOI 10.1002/jcp.28395
   Zuo SK, 2018, EMBO MOL MED, V10, DOI 10.15252/emmm.201708237
NR 224
TC 17
Z9 19
U1 7
U2 46
PU BMC
PI LONDON
PA CAMPUS, 4 CRINAN ST, LONDON N1 9XW, ENGLAND
EI 1479-5876
J9 J TRANSL MED
JI J. Transl. Med.
PD JUL 18
PY 2023
VL 21
IS 1
AR 480
DI 10.1186/s12967-023-04328-8
PG 16
WC Medicine, Research & Experimental
WE Science Citation Index Expanded (SCI-EXPANDED)
SC Research & Experimental Medicine
GA M9OA8
UT WOS:001033422500002
PM 37464413
OA Green Submitted, gold
DA 2026-02-11
ER

PT J
AU Shen, ZQ
   Xia, T
   Zhao, J
   Pan, S
AF Shen, Ziqing
   Xia, Tian
   Zhao, Jun
   Pan, Shu
TI Current status and future trends of reconstructing a vascularized
   tissue-engineered trachea
SO CONNECTIVE TISSUE RESEARCH
LA English
DT Article
DE Tissue engineering; trachea; vascularization
ID MESENCHYMAL STEM-CELLS; VEGF; NOTCH; ANGIOGENESIS; MECHANISMS; HYDROGEL;
   EXOSOMES; DISEASE
AB Alternative treatment of long tracheal defects remains one of the challenges faced by thoracic surgeons. Tissue engineering has shown great potential in addressing this regenerative medicine conundrum and the technology to make tracheal grafts using this technique is rapidly maturing, leading to unique therapeutic approaches. However, the clinical application of tissue-engineered tracheal implants is limited by insufficient revascularization. Among them, realizing the vascularization of a tissue-engineered trachea is the most challenging problem to overcome. To achieve long-term survival after tracheal transplantation, an effective blood supply must be formed to support the metabolism of seeded cells and promote tissue healing and regeneration. Otherwise, repeated infection, tissue necrosis, lumen stenosis lack of effective epithelialization, need for repeated bronchoscopy after surgery, and other complications will be inevitable and lead to graft failure and a poor outcome. Here we review and analyze various tissue engineering studies promoting angiogenesis in recent years. The general situation of reconstructing a vascularized tissue-engineered trachea, including current problems and future development trends, is elaborated from the perspectives of seed cells, scaffold materials, growth factors and signaling pathways, surgical interventions in animal models and clinical applications. This review also provides ideas and methods for the further development of better biocompatible tracheal substitutes in the future.
C1 [Shen, Ziqing; Xia, Tian; Zhao, Jun; Pan, Shu] Soochow Univ, Affiliated Hosp 1, Dept Thorac Surg, Suzhou, Peoples R China.
   [Zhao, Jun] Soochow Univ, Affiliated Hosp 1, Dept Thorac Surg, 899 Pinghai Rd, Suzhou 215000, Peoples R China.
C3 Soochow University - China; Soochow University - China
RP Zhao, J; Pan, S (corresponding author), Soochow Univ, Affiliated Hosp 1, Dept Thorac Surg, Suzhou, Peoples R China.; Zhao, J (corresponding author), Soochow Univ, Affiliated Hosp 1, Dept Thorac Surg, 899 Pinghai Rd, Suzhou 215000, Peoples R China.
EM zhaojia0327@126.com; panshusz@126.com
OI Xia, Tian/0009-0004-3376-9040
FU Natural Science Foundation of Guangdong Province [BK20200196]; Research
   Project of Gusu Health Talents in Suzhou [GSWS2021013]
FX The work was supported by the~Natural Science Foundation of Guangdong
   Province [BK20200196]; The Research Project of Gusu Health Talents in
   Suzhou [GSWS2021013].
CR Anderson EM, 2017, J VASC RES, V54, P288, DOI 10.1159/000479869
   Aoki FG, 2019, SCI REP-UK, V9, DOI 10.1038/s41598-019-48450-4
   Apte RS, 2019, CELL, V176, P1248, DOI 10.1016/j.cell.2019.01.021
   Bae SW, 2018, INT J MOL SCI, V19, DOI 10.3390/ijms19061624
   Bateman ME, 2018, STEM CELLS, V36, P1311, DOI 10.1002/stem.2847
   Bertassoni LE, 2014, LAB CHIP, V14, P2202, DOI 10.1039/c4lc00030g
   Betz C, 2016, DEVELOPMENT, V143, P2249, DOI 10.1242/dev.135616
   Bian XW, 2019, STEM CELL RES THER, V10, DOI 10.1186/s13287-019-1276-z
   Boareto M, 2015, P NATL ACAD SCI USA, V112, pE3836, DOI 10.1073/pnas.1511814112
   Buie T, 2020, TRENDS BIOTECHNOL, V38, P546, DOI 10.1016/j.tibtech.2019.12.005
   Cai GF, 2021, STEM CELL RES THER, V12, DOI 10.1186/s13287-020-02030-w
   Cao J, 2020, CANCER LETT, V494, P7, DOI 10.1016/j.canlet.2020.07.005
   Carrieri FA, 2017, FRONT CELL DEV BIOL, V4, DOI 10.3389/fcell.2016.00151
   Chae S, 2021, BIOMATERIALS, V267, DOI 10.1016/j.biomaterials.2020.120466
   Chari Sheila, 2016, Cell, V164, P580, DOI [10.1016/j.cell.2016.01.023, 10.1016/j.cell.2016.01.023]
   Chen WQ, 2019, J CELL COMMUN SIGNAL, V13, P291, DOI 10.1007/s12079-019-00511-z
   Chinen T, 2016, ANN THORAC CARDIOVAS, V22, P153, DOI 10.5761/atcs.oa.15-00375
   Crapo PM, 2011, BIOMATERIALS, V32, P3233, DOI 10.1016/j.biomaterials.2011.01.057
   Damiano G, 2021, LIFE-BASEL, V11, DOI 10.3390/life11070618
   Den Hondt M, 2017, J MATER SCI-MATER M, V28, DOI 10.1007/s10856-016-5835-x
   Dharmadhikari S, 2020, ACTA BIOMATER, V102, P181, DOI 10.1016/j.actbio.2019.11.008
   Dhasmana A, 2020, J TISSUE ENG REGEN M, V14, P653, DOI 10.1002/term.3019
   Dornan GL, 2018, FRONT IMMUNOL, V9, DOI 10.3389/fimmu.2018.00575
   Farooqi AA, 2020, CANCERS, V12, DOI 10.3390/cancers12040951
   Fruman DA, 2017, CELL, V170, P605, DOI 10.1016/j.cell.2017.07.029
   Fu XR, 2019, CELLS-BASEL, V8, DOI 10.3390/cells8080784
   Gao BT, 2019, ACTA BIOMATER, V97, P177, DOI 10.1016/j.actbio.2019.07.043
   Gao YH, 2019, FRONT CELL DEV BIOL, V7, DOI 10.3389/fcell.2019.00342
   Garcia-Villen F, 2021, PHARMACEUTICS, V13, DOI 10.3390/pharmaceutics13111806
   Ghorbani F, 2017, MAT SCI ENG C-MATER, V81, P74, DOI 10.1016/j.msec.2017.04.150
   Goh CSL, 2018, J SURG RES, V231, P140, DOI 10.1016/j.jss.2018.05.025
   Guibert Nicolas, 2017, Am J Respir Crit Care Med, V195, pe31, DOI [10.1164/rccm.201611-2361im, 10.1164/rccm.201611-2361IM]
   Hasaart KAL, 2022, ISCIENCE, V25, DOI 10.1016/j.isci.2022.103736
   Heo JS, 2021, TISSUE ENG REGEN MED, V18, P537, DOI 10.1007/s13770-020-00316-x
   Hosseini M, 2020, DARU, V28, P533, DOI 10.1007/s40199-020-00356-7
   Hu CX, 2018, EXP THER MED, V15, P2755, DOI 10.3892/etm.2018.5735
   Huang TF, 2022, INT J MOL SCI, V23, DOI 10.3390/ijms23031446
   Huang Y, 2020, STEM CELL RES THER, V11, DOI 10.1186/s13287-020-02005-x
   Jeske R, 2020, TISSUE ENG PART B-RE, V26, P129, DOI [10.1089/ten.teb.2019.0252, 10.1089/ten.TEB.2019.0252]
   Joddar B, 2018, CELL BIOCHEM BIOPHYS, V76, P187, DOI 10.1007/s12013-017-0828-z
   Johnson T, 2019, J MOL MED, V97, P141, DOI 10.1007/s00109-018-1729-3
   Jung SY, 2016, BIOFABRICATION, V8, DOI 10.1088/1758-5090/8/4/045015
   Kampmann A, 2013, MICROVASC RES, V90, P71, DOI 10.1016/j.mvr.2013.07.006
   Ke DX, 2020, BIOFABRICATION, V12, DOI 10.1088/1758-5090/ab5354
   Kim S, 2020, BIOMOL THER, V28, P45, DOI 10.4062/biomolther.2019.119
   Kreimendahl F, 2019, J BIOMED MATER RES A, V107, P2053, DOI 10.1002/jbm.a.36718
   Kreimendahl F, 2019, J BIOMED MATER RES A, V107, P1340, DOI 10.1002/jbm.a.36648
   Kronemberger GS, 2021, FRONT BIOENG BIOTECH, V9, DOI 10.3389/fbioe.2021.682498
   Kwak EA, 2022, NAT COMMUN, V13, DOI 10.1038/s41467-022-28933-1
   Lee H, 2021, SCI REP-UK, V11, DOI 10.1038/s41598-020-80841-w
   Lee M, 2021, LARYNGOSCOPE, V131, P1732, DOI 10.1002/lary.29178
   Li HR, 2020, EVID-BASED COMPL ALT, V2020, DOI 10.1155/2020/8467046
   Liang B, 2019, STEM CELL RES THER, V10, DOI 10.1186/s13287-019-1410-y
   Liao W, 2019, CLIN SCI, V133, P1955, DOI 10.1042/CS20181064
   Liu CS, 2022, J BIOMED MATER RES B, V110, P1292, DOI 10.1002/jbm.b.35000
   Ludwig N, 2016, NUCLEIC ACIDS RES, V44, P3865, DOI 10.1093/nar/gkw116
   Luo W, 2021, NATURE, V589, P437, DOI 10.1038/s41586-020-3018-x
   Luongo F, 2019, CANCERS, V11, DOI 10.3390/cancers11081076
   Lv KQ, 2019, THERANOSTICS, V9, P7403, DOI 10.7150/thno.32637
   Ma LM, 2022, J HEALTHC ENG, V2022, DOI 10.1155/2022/7026174
   Machino R, 2019, ADV HEALTHC MATER, V8, DOI 10.1002/adhm.201800983
   Mao Q, 2019, STEM CELL RES THER, V10, DOI 10.1186/s13287-019-1522-4
   Martinod E, 2022, AM J TRANSPLANT, V22, P2961, DOI 10.1111/ajt.17137
   Martinod E, 2018, JAMA-J AM MED ASSOC, V319, P2212, DOI 10.1001/jama.2018.4653
   Marziano C, 2021, ANGIOGENESIS, V24, P213, DOI 10.1007/s10456-021-09785-7
   Mayorca-Guiliani AE, 2019, NAT PROTOC, V14, P3395, DOI 10.1038/s41596-019-0225-8
   Mulholland EJ, 2017, MOL THER-NUCL ACIDS, V8, P46, DOI 10.1016/j.omtn.2017.06.003
   Ni J, 2019, OXID MED CELL LONGEV, V2019, DOI 10.1155/2019/1958941
   O'Leary C, 2020, FRONT BIOENG BIOTECH, V8, DOI 10.3389/fbioe.2020.00190
   Panfoli I, 2018, EXPERT REV PROTEOMIC, V15, P801, DOI 10.1080/14789450.2018.1528149
   Park HS, 2018, ARTIF CELL NANOMED B, V46, pS1131, DOI 10.1080/21691401.2018.1533844
   Park JH, 2019, SCI REP-UK, V9, DOI 10.1038/s41598-019-38565-z
   Park JY, 2019, BIOFABRICATION, V11, DOI 10.1088/1758-5090/aae545
   Park SH, 2018, BIOMATERIALS, V161, P270, DOI 10.1016/j.biomaterials.2018.01.055
   Partington L, 2013, ACTA BIOMATER, V9, P5251, DOI 10.1016/j.actbio.2012.10.004
   Pati F, 2014, NAT COMMUN, V5, DOI 10.1038/ncomms4935
   Peters EB, 2018, TISSUE ENG PART B-RE, V24, P1, DOI [10.1089/ten.TEB.2017.0127, 10.1089/ten.teb.2017.0127]
   Phng LK, 2009, DEV CELL, V16, P70, DOI 10.1016/j.devcel.2008.12.009
   Pitulescu ME, 2017, NAT CELL BIOL, V19, P915, DOI 10.1038/ncb3555
   Pontes-Quero S, 2019, NAT COMMUN, V10, DOI 10.1038/s41467-019-09875-7
   Rehmani SS, 2017, ANN THORAC SURG, V104, P998, DOI 10.1016/j.athoracsur.2017.03.051
   Resheidat A, 2019, J CARDIOTHOR VASC AN, V33, P781, DOI 10.1053/j.jvca.2018.04.027
   Shah S, 2012, PLOS ONE, V7, DOI 10.1371/journal.pone.0038368
   Sharma D, 2021, SCI REP-UK, V11, DOI 10.1038/s41598-021-02637-w
   She YL, 2021, FRONT CELL DEV BIOL, V9, DOI 10.3389/fcell.2021.629796
   Shin YS, 2015, ANN BIOMED ENG, V43, P1003, DOI 10.1007/s10439-014-1126-1
   Simons M, 2016, NAT REV MOL CELL BIO, V17, P611, DOI 10.1038/nrm.2016.87
   Song HHG, 2018, CELL STEM CELL, V22, P340, DOI 10.1016/j.stem.2018.02.009
   Soriano L, 2021, EUR RESPIR REV, V30, DOI 10.1183/16000617.0154-2021
   Su DD, 2020, J EXTRACELL VESICLES, V9, DOI 10.1080/20013078.2019.1709262
   Subbiah R, 2019, ADV HEALTHC MATER, V8, DOI 10.1002/adhm.201801000
   Sun F, 2016, SCI REP-UK, V6, DOI 10.1038/srep24429
   Sun SJ, 2021, STEM CELL REP, V16, P1662, DOI 10.1016/j.stemcr.2021.05.003
   Swaminathan B, 2022, SCI REP-UK, V12, DOI 10.1038/s41598-022-05666-1
   Tang Q, 2018, EXP MOL MED, V50, DOI 10.1038/s12276-018-0062-9
   Tang YF, 2021, CANCER CELL INT, V21, DOI 10.1186/s12935-021-01920-0
   Taniguchi D, 2018, INTERACT CARDIOV TH, V26, P745, DOI 10.1093/icvts/ivx444
   Tetzlaff F, 2018, ADV EXP MED BIOL, V1066, P319, DOI 10.1007/978-3-319-89512-3_16
   Vallejo-Díaz J, 2019, TRENDS CANCER, V5, P233, DOI 10.1016/j.trecan.2019.02.009
   van Rensburg AJ, 2017, ACTA BIOMATER, V49, P89, DOI 10.1016/j.actbio.2016.11.036
   Vogiatzi G, 2018, CURR OPIN PHARMACOL, V39, P105, DOI 10.1016/j.coph.2018.04.001
   Vranckx JJ, 2020, CURR OPIN ORGAN TRAN, V25, P601, DOI 10.1097/MOT.0000000000000808
   Wang BS, 2021, MOL MED REP, V23, DOI 10.3892/mmr.2021.11883
   Wang K, 2015, BIOMED RES INT, V2015, DOI 10.1155/2015/865076
   Wang M, 2020, FRONT PEDIATR, V8, DOI 10.3389/fped.2020.579209
   Wang YP, 2020, FRONT PHARMACOL, V10, DOI 10.3389/fphar.2019.01595
   Wei Q, 2022, STEM CELL REV REP, V18, P1025, DOI 10.1007/s12015-021-10176-0
   Wu D, 2021, J NANOBIOTECHNOL, V19, DOI 10.1186/s12951-021-00958-6
   Xiao SN, 2021, STEM CELL RES THER, V12, DOI 10.1186/s13287-021-02333-6
   Xu HY, 2020, J CELL BIOCHEM, V121, P2089, DOI 10.1002/jcb.27399
   Xu YY, 2020, TRANSL LUNG CANCER R, V9, P705, DOI 10.21037/tlcr-20-534
   Yang JS, 2022, MOL MED REP, V25, DOI 10.3892/mmr.2022.12596
   Yao ZY, 2021, STEM CELLS INT, V2021, DOI 10.1155/2021/6624265
   Zeng T, 2022, ADV SCI, V9, DOI 10.1002/advs.202102735
   Zhang JF, 2020, EXP THER MED, V20, DOI 10.3892/etm.2020.9366
   Zhang SQ, 2021, J CELL MOL MED, V25, P2776, DOI 10.1111/jcmm.16359
   Zhang W, 2018, EXP CELL RES, V370, P333, DOI 10.1016/j.yexcr.2018.06.035
   Zhang XY, 2021, MAT SCI ENG C-MATER, V129, DOI 10.1016/j.msec.2021.112371
   Zhang X, 2021, STEM CELL RES THER, V12, DOI 10.1186/s13287-021-02475-7
   Zhang Z, 2018, MOL MED REP, V18, P3547, DOI 10.3892/mmr.2018.9375
   Zhong Y, 2019, J BIOMATER APPL, V34, P47, DOI 10.1177/0885328219839193
   Zhu DH, 2022, J MOL CELL CARDIOL, V162, P10, DOI 10.1016/j.yjmcc.2021.08.010
NR 122
TC 12
Z9 12
U1 1
U2 26
PU TAYLOR & FRANCIS INC
PI PHILADELPHIA
PA 530 WALNUT STREET, STE 850, PHILADELPHIA, PA 19106 USA
SN 0300-8207
EI 1607-8438
J9 CONNECT TISSUE RES
JI Connect. Tissue Res.
PD SEP 3
PY 2023
VL 64
IS 5
BP 428
EP 444
DI 10.1080/03008207.2023.2212052
EA MAY 2023
PG 17
WC Cell Biology; Orthopedics
WE Science Citation Index Expanded (SCI-EXPANDED)
SC Cell Biology; Orthopedics
GA GY4C5
UT WOS:000990479000001
PM 37171223
DA 2026-02-11
ER

PT J
AU Zhao, XJ
   Yu, ZN
   Wang, XR
   Li, XJ
   Liu, Y
   Wang, L
AF Zhao, Xiaojing
   Yu, Zhongna
   Wang, Xinrun
   Li, Xiaojing
   Liu, Yang
   Wang, Liang
TI The administration of human amniotic epithelial cells in premature
   ovarian insufficiency: From preclinical to clinical
SO GYNECOLOGICAL ENDOCRINOLOGY
LA English
DT Review
DE Premature ovarian insufficiency (POI); premature ovarian failure (POF);
   human amniotic epithelial cells (hAECs); underlying mechanisms; clinical
   translation
ID MESENCHYMAL STEM-CELLS; EXOSOMES; SECRETION; TRANSPLANTATION;
   TRANSCRIPTION; BIOGENESIS; FERTILITY; RATS
AB Premature ovarian insufficiency (POI) or premature ovarian failure (POF) is a multifactorial disorder occurring in reproductive-age women, characterized by elevated levels of follicle-stimulating hormone (FSH) and irregular or absent menstrual cycles, often accompanied by perimenopausal symptoms and infertility. While assisted reproductive technology can address the reproductive aspirations of some POI-affected women, it is hindered by issues such as exorbitant expenses, substantial risks, and poor rates of conception. Encouragingly, extensive research is exploring novel approaches to enhance fertility, particularly in the realm of stem cell therapy, showcasing both feasibility and significant potential. Human amniotic epithelial cells (hAECs) from discarded placental tissues are crucial in regenerative medicine for their pluripotency, low immunogenicity, non-tumorigenicity, accessibility, and minimal ethical concerns. Preclinical studies highlight the underlying mechanisms and therapeutic effects of hAECs in POI treatment, and current research is focusing on innovative interventions to augment hAECs' efficacy. However, despite these strides, overcoming application challenges is essential for successful clinical translation. This paper conducted a comprehensive analysis of the aforementioned issues, examining the prospects and challenges of hAECs in POI, with the aim of providing some insights for future research and clinical practice.
   [GRAPHICS]
C1 [Zhao, Xiaojing; Wang, Xinrun; Li, Xiaojing; Liu, Yang; Wang, Liang] Zhejiang Univ, Affiliated Hosp 2, Sch Med, Dept Gynecol, 88 Jiefang Rd, Hangzhou, Zhejiang, Peoples R China.
   [Yu, Zhongna] Ningbo Univ, Affiliated Peoples Hosp, Dept Gynecol, Ningbo, Zhejiang, Peoples R China.
C3 Zhejiang University; Ningbo University
RP Wang, L (corresponding author), Zhejiang Univ, Affiliated Hosp 2, Sch Med, Dept Gynecol, 88 Jiefang Rd, Hangzhou, Zhejiang, Peoples R China.
EM 2196042@zju.edu.cn
RI zhao, xiaojing/PDY-4820-2025
FU Zhejiang Traditional Chinese Medicine Administration [2024038810]
FX This work was supported by the Zhejiang Traditional Chinese Medicine
   Administration (grant numbers 2024038810, 2023)
CR AKLE CA, 1981, LANCET, V2, P1003
   Angarita AM, 2016, FRONT ONCOL, V6, DOI 10.3389/fonc.2016.00102
   Bao RQ, 2018, GYNECOL ENDOCRINOL, V34, P320, DOI 10.1080/09513590.2017.1393661
   Bolouri MR, 2022, CANCER CELL INT, V22, DOI 10.1186/s12935-022-02755-z
   Bu SX, 2017, INT J ONCOL, V51, P1405, DOI 10.3892/ijo.2017.4123
   Chon SJ, 2021, FRONT CELL DEV BIOL, V9, DOI 10.3389/fcell.2021.672890
   Cohen LE, 2008, ANN NY ACAD SCI, V1135, P123, DOI 10.1196/annals.1429.023
   Colombo M, 2014, ANNU REV CELL DEV BI, V30, P255, DOI 10.1146/annurev-cellbio-101512-122326
   Cui LL, 2020, STEM CELL RES THER, V11, DOI 10.1186/s13287-020-01904-3
   Ding LJ, 2018, SCI CHINA LIFE SCI, V61, P1554, DOI 10.1007/s11427-017-9272-2
   Ebrahimi M, 2011, INT J FERTIL STERIL, V5, P54
   Edessy M, 2016, Acta Medica International, V3, P19, DOI [10.5530/ami.2016.1.7, 10.5530/ami.2016.1.7, DOI 10.5530/AMI.2016.1.7]
   Esteban MA, 2010, CELL STEM CELL, V6, P71, DOI 10.1016/j.stem.2009.12.001
   Evans MA, 2018, STROKE, V49, P700, DOI 10.1161/STROKEAHA.117.019136
   Evron A, 2012, REPROD BIOL ENDOCRIN, V10, DOI 10.1186/1477-7827-10-108
   Ferdousi F, 2022, FRONT CELL DEV BIOL, V10, DOI 10.3389/fcell.2022.865810
   Gao Y, 2015, FEBS J, V282, P685, DOI 10.1111/febs.13173
   Gao Y, 2021, FRONT CELL DEV BIOL, V9, DOI 10.3389/fcell.2021.779718
   Golezar S, 2019, CLIMACTERIC, V22, P403, DOI 10.1080/13697137.2019.1574738
   Gong Y, 2020, REPROD BIOL ENDOCRIN, V18, DOI 10.1186/s12958-020-00677-x
   Guo K, 2016, MOL HUM REPROD, V22, P316, DOI 10.1093/molehr/gaw015
   Gurunathan S, 2019, CELLS-BASEL, V8, DOI 10.3390/cells8040307
   Hall SE, 2018, REPROD FERT DEVELOP, V30, P624, DOI 10.1071/RD17024
   Herberts CA, 2011, J TRANSL MED, V9, DOI 10.1186/1479-5876-9-29
   Hershlag A, 2002, FERTIL STERIL, V77, P419, DOI 10.1016/S0015-0282(01)02987-9
   Hessvik NP, 2018, CELL MOL LIFE SCI, V75, P193, DOI 10.1007/s00018-017-2595-9
   Hou SY, 2020, STEM CELL RES THER, V11, DOI 10.1186/s13287-020-01666-y
   Huang QY, 2022, REPROD BIOL ENDOCRIN, V20, DOI 10.1186/s12958-022-00892-8
   Huang YT, 2021, STEM CELL RES THER, V12, DOI 10.1186/s13287-021-02280-2
   Huang YH, 2022, REPROD BIOL, V22, DOI 10.1016/j.repbio.2022.100607
   Ishizuka B, 2021, FRONT ENDOCRINOL, V12, DOI 10.3389/fendo.2021.626924
   Johnson J, 2004, NATURE, V428, P145, DOI 10.1038/nature02316
   Kakishita K, 2003, BRAIN RES, V980, P48, DOI 10.1016/S0006-8993(03)02875-0
   Kalluri R, 2016, J CLIN INVEST, V126, P1208, DOI 10.1172/JCI81135
   Kang NH, 2012, INT J ONCOL, V40, P2022, DOI 10.3892/ijo.2012.1372
   Kang X, 2022, FRONT CELL DEV BIOL, V9, DOI 10.3389/fcell.2021.752053
   Ke HN, 2023, NAT MED, V29, DOI 10.1038/s41591-022-02194-3
   Koike N, 2022, MICROSCOPY-JPN, V71, P66, DOI 10.1093/jmicro/dfab035
   Kowal J, 2014, CURR OPIN CELL BIOL, V29, P116, DOI 10.1016/j.ceb.2014.05.004
   Kuchakzadeh F, 2024, REGEN THER, V25, P10, DOI 10.1016/j.reth.2023.11.007
   Li JY, 2021, FRONT CELL DEV BIOL, V9, DOI 10.3389/fcell.2021.737242
   Liesveld JL, 2020, STEM CELLS, V38, P1241, DOI 10.1002/stem.3242
   López-Onieva L, 2008, DEVELOPMENT, V135, P533, DOI 10.1242/dev.016121
   Lu YC, 2023, PHARMACEUTICS, V15, DOI 10.3390/pharmaceutics15020598
   Maclaran K, 2015, WOMENS HEALTH, V11, P169, DOI [10.2217/whe.14.82, 10.2217/WHE.14.82]
   Martin JJ, 2019, CELLS-BASEL, V8, DOI 10.3390/cells8020093
   Mashayekhi M, 2021, J OVARIAN RES, V14, DOI 10.1186/s13048-020-00743-3
   Miki T, 2005, STEM CELLS, V23, P1549, DOI 10.1634/stemcells.2004-0357
   Miki T, 2018, AM J REPROD IMMUNOL, V80, DOI 10.1111/aji.13003
   Moeinabadi-Bidgoli K, 2022, FRONT CELL DEV BIOL, V10, DOI 10.3389/fcell.2022.900418
   Motedayyen Hossein, 2017, BMC Res Notes, V10, P552, DOI [10.1186/s13104-017-2880-6, 10.1186/s13104-017-2880-6]
   Ozaki Y, 2007, STEM CELLS DEV, V16, P119, DOI 10.1089/scd.2006.0032
   Peserico A, 2023, INT J MOL SCI, V24, DOI 10.3390/ijms24108737
   Sanders JE, 1996, BLOOD, V87, P3045, DOI 10.1182/blood.V87.7.3045.bloodjournal8773045
   Simpson RJ, 2008, PROTEOMICS, V8, P4083, DOI 10.1002/pmic.200800109
   Srinivasan RC, 2019, CYTOTHERAPY, V21, P113, DOI 10.1016/j.jcyt.2018.10.007
   Tian YB, 2020, PEERJ, V8, DOI 10.7717/peerj.10104
   Un B, 2023, EUR J OBSTET GYN R B, V288, P191, DOI 10.1016/j.ejogrb.2023.08.001
   van Niel G, 2006, J BIOCHEM, V140, P13, DOI 10.1093/jb/mvj128
   Vosdoganes P, 2013, CELL TRANSPLANT, V22, P1337, DOI 10.3727/096368912X657657
   Wagner M, 2020, NAT COMMUN, V11, DOI 10.1038/s41467-020-14936-3
   Wang FY, 2013, STEM CELL RES THER, V4, DOI 10.1186/scrt335
   Wang Fei, 2013, Sichuan Da Xue Xue Bao Yi Xue Ban, V44, P357
   Wang GL, 2018, INT J MOL MED, V41, P791, DOI 10.3892/ijmm.2017.3261
   Wang Hui, 2017, Sichuan Da Xue Xue Bao Yi Xue Ban, V48, P531
   Wesevich Victoria, 2020, F1000Res, V9, DOI [10.12688/f1000research.26423.1, 10.12688/f1000research.26423.1]
   Wolbank S, 2010, ADV BIOCHEM ENG BIOT, V123, P1, DOI 10.1007/10_2010_71
   Wu BX, 2021, FRONT IMMUNOL, V12, DOI 10.3389/fimmu.2021.774601
   Wu HB, 2014, STEM CELLS, V32, P166, DOI 10.1002/stem.1523
   Wu QQ, 2017, INT J MOL MED, V39, P918, DOI 10.3892/ijmm.2017.2897
   Yan L, 2020, CELL PROLIFERAT, V53, DOI 10.1111/cpr.12938
   Yang PJ, 2018, ACTA PHARMACOL SIN, V39, P1305, DOI 10.1038/aps.2018.22
   Yang Y, 2024, REPROD SCI, V31, P1159, DOI 10.1007/s43032-023-01417-3
   Yao XF, 2016, STEM CELLS INT, V2016, DOI 10.1155/2016/4148923
   Zafardoust S, 2020, STEM CELL REV REP, V16, P755, DOI 10.1007/s12015-020-09969-6
   Zhang JF, 2021, J NEUROIMMUNE PHARM, V16, P620, DOI 10.1007/s11481-020-09969-w
   Zhang QW, 2019, ACTA BIOCH BIOPH SIN, V51, P845, DOI 10.1093/abbs/gmz065
   Zhang QW, 2019, MOL THER-NUCL ACIDS, V16, P407, DOI 10.1016/j.omtn.2019.03.008
   Zhang QW, 2017, STEM CELL RES THER, V8, DOI 10.1186/s13287-017-0721-0
   Zhang QW, 2015, STEM CELL RES THER, V6, DOI 10.1186/s13287-015-0148-4
   Zhang SC, 2021, BIOACT MATER, V6, P1957, DOI 10.1016/j.bioactmat.2020.12.008
   Zhang YL, 2020, AM J TRANSL RES, V12, P3234
   Zhou KX, 2013, CELL REPROGRAM, V15, P55, DOI 10.1089/cell.2012.0021
   Zhu DD, 2022, STEM CELL RES THER, V13, DOI 10.1186/s13287-022-02874-4
NR 84
TC 3
Z9 4
U1 4
U2 50
PU TAYLOR & FRANCIS LTD
PI ABINGDON
PA 2-4 PARK SQUARE, MILTON PARK, ABINGDON OR14 4RN, OXON, ENGLAND
SN 0951-3590
EI 1473-0766
J9 GYNECOL ENDOCRINOL
JI Gynecol. Endocrinol.
PD DEC 31
PY 2024
VL 40
IS 1
AR 2382818
DI 10.1080/09513590.2024.2382818
PG 10
WC Endocrinology & Metabolism; Obstetrics & Gynecology
WE Science Citation Index Expanded (SCI-EXPANDED)
SC Endocrinology & Metabolism; Obstetrics & Gynecology
GA ZL2M6
UT WOS:001275389700001
PM 39039858
OA Green Submitted, gold
DA 2026-02-11
ER

PT J
AU Wu, KC
   Chang, YH
   Ding, DC
   Lin, SZ
AF Wu, Kun-Chi
   Chang, Yu-Hsun
   Ding, Dah-Ching
   Lin, Shinn-Zong
TI Mesenchymal Stromal Cells for Aging Cartilage Regeneration: A Review
SO INTERNATIONAL JOURNAL OF MOLECULAR SCIENCES
LA English
DT Review
DE mesenchymal stromal cells; cartilage regeneration; aging;
   osteoarthritis; tissue engineering; regenerative medicine
ID PROOF-OF-CONCEPT; STEM-CELLS; KNEE OSTEOARTHRITIS; CHONDROGENIC
   DIFFERENTIATION; INTRAARTICULAR INJECTION; CLINICAL-OUTCOMES; GLOBAL
   BURDEN; IN-VITRO; THERAPY; BONE
AB Cartilage degeneration is a key feature of aging and osteoarthritis, characterized by the progressive deterioration of joint function, pain, and limited mobility. Current treatments focus on symptom relief, not cartilage regeneration. Mesenchymal stromal cells (MSCs) offer a promising therapeutic option due to their capability to differentiate into chondrocytes, modulate inflammation, and promote tissue regeneration. This review explores the potential of MSCs for cartilage regeneration, examining their biological properties, action mechanisms, and applications in preclinical and clinical settings. MSCs derived from bone marrow, adipose tissue, and other sources can self-renew and differentiate into multiple cell types. In aging cartilage, they aid in tissue regeneration by secreting growth factors and cytokines that enhance repair and modulate immune responses. Recent preclinical studies show that MSCs can restore cartilage integrity, reduce inflammation, and improve joint function, although clinical translation remains challenging due to limitations such as cell viability, scalability, and regulatory concerns. Advancements in MSC delivery, including scaffold-based approaches and engineered exosomes, may improve therapeutic effectiveness. Potential risks, such as tumorigenicity and immune rejection, are also discussed, emphasizing the need for optimized treatment protocols and large-scale clinical trials to develop effective, minimally invasive therapies for cartilage regeneration.
C1 [Wu, Kun-Chi] Tzu Chi Univ, Hualien Tzu Chi Hosp, Buddhist Tzu Chi Med Fdn, Dept Orthoped, Hualien 970, Taiwan.
   [Chang, Yu-Hsun] Tzu Chi Univ, Hualien Tzu Chi Hosp, Buddhist Tzu Chi Med Fdn, Dept Pediat, Hualien 970, Taiwan.
   [Ding, Dah-Ching] Tzu Chi Univ, Hualien Tzu Chi Hosp, Buddhist Tzu Chi Med Fdn, Dept Obstet & Gynecol, Hualien 970, Taiwan.
   [Ding, Dah-Ching] Tzu Chi Univ, Inst Med Sci, Coll Med, Hualien 970, Taiwan.
   [Lin, Shinn-Zong] Tzu Chi Univ, Hualien Tzu Chi Hosp, Buddhist Tzu Chi Med Fdn, Dept Neurosurg, Hualien 970, Taiwan.
C3 Tzu Chi University; Buddhist Tzu Chi General Hospital; Hualien Tzu Chi
   Hospital; Tzu Chi University; Buddhist Tzu Chi General Hospital; Hualien
   Tzu Chi Hospital; Tzu Chi University; Buddhist Tzu Chi General Hospital;
   Hualien Tzu Chi Hospital; Tzu Chi University; Tzu Chi University;
   Buddhist Tzu Chi General Hospital; Hualien Tzu Chi Hospital
RP Ding, DC (corresponding author), Tzu Chi Univ, Hualien Tzu Chi Hosp, Buddhist Tzu Chi Med Fdn, Dept Obstet & Gynecol, Hualien 970, Taiwan.; Ding, DC (corresponding author), Tzu Chi Univ, Inst Med Sci, Coll Med, Hualien 970, Taiwan.; Lin, SZ (corresponding author), Tzu Chi Univ, Hualien Tzu Chi Hosp, Buddhist Tzu Chi Med Fdn, Dept Neurosurg, Hualien 970, Taiwan.
EM drwukunchi@yahoo.com.tw; cyh0515@gmail.com; dah1003@yahoo.com.tw;
   shinnzong@yahoo.com.tw
RI Lin, Shinn-Zong/LGZ-4163-2024; Ding, Dah-Ching/Y-3592-2019
OI Lin, Shinn-Zong/0000-0002-4601-9933; Ding, Dah-Ching/0000-0001-5105-068X
FU NSTC;  [113-2314-B-303-024]
FX This research received funding from NSTC (project number:
   113-2314-B-303-024).
CR Aghajanian P, 2018, BONE RES, V6, DOI 10.1038/s41413-018-0021-z
   Ahmed MR, 2014, OSTEOARTHR CARTILAGE, V22, P1894, DOI 10.1016/j.joca.2014.07.028
   Akatsu Y, 2019, CELL TISSUE RES, V375, P425, DOI 10.1007/s00441-018-2914-y
   Akkawi Ibrahim, 2022, Acta Biomed, V93, pe2022135, DOI 10.23750/abm.v93i1.11102
   Alias L, 2019, BONE, V120, P523, DOI 10.1016/j.bone.2018.10.004
   Alonso-Camino V, 2020, CYTOTHERAPY, V22, pS65
   Alorfi NM, 2023, INT J GEN MED, V16, P3247, DOI 10.2147/IJGM.S419239
   Amsar RM, 2022, FUTUR SCI OA, V8, DOI 10.2144/fsoa-2021-0096
   Ansboro S, 2012, EUR CELLS MATER, V23, P310, DOI 10.22203/eCM.v023a24
   Ayhan E, 2014, WORLD J ORTHOP, V5, P351, DOI 10.5312/wjo.v5.i3.351
   Barisón MJ, 2022, INT J MOL SCI, V23, DOI 10.3390/ijms23116010
   Barkholt L, 2013, CYTOTHERAPY, V15, P753, DOI 10.1016/j.jcyt.2013.03.005
   Barry F, 2019, J ORTHOP RES, V37, P1229, DOI 10.1002/jor.24343
   Bhattacharjee A, 2019, ACS BIOMATER SCI ENG, V5, P114, DOI 10.1021/acsbiomaterials.8b00246
   Bin Sulaiman S, 2021, BIOMEDICINES, V9, DOI 10.3390/biomedicines9080880
   Borakati A, 2018, CURR STEM CELL RES T, V13, P215, DOI 10.2174/1574888X12666170915120620
   Calcat-i-Cervera S., 2022, bioRxiv, DOI [10.1101/2022.09.14.507944, DOI 10.1101/2022.09.14.507944]
   Caplan H, 2019, FRONT IMMUNOL, V10, DOI 10.3389/fimmu.2019.01645
   Carneiro P, 2022, PLOS ONE, V17, DOI 10.1371/journal.pone.0262299
   Cesnik AB, 2024, FRONT CELL DEV BIOL, V12, DOI 10.3389/fcell.2024.1400347
   Chang C, 2021, ADV HEALTHC MATER, V10, DOI 10.1002/adhm.202001689
   Chang YH, 2022, BIOMEDICINES, V10, DOI 10.3390/biomedicines10112773
   Chang Yu-Hsun, 2021, Stem Cells Int, V2021, P2989054, DOI [10.1155/2021/2989054, 10.1155/2021/2989054]
   Chang YH, 2020, STEM CELLS INT, V2020, DOI 10.1155/2020/8867349
   Chang YH, 2020, J BIOMED MATER RES A, V108, P2069, DOI 10.1002/jbm.a.36966
   Chang YH, 2018, CELL TRANSPLANT, V27, P349, DOI 10.1177/0963689717723636
   Chen S, 2024, J TRANSL MED, V22, DOI 10.1186/s12967-024-05294-5
   Chen S, 2015, GENES DIS, V2, P76, DOI 10.1016/j.gendis.2014.12.003
   Chen X, 2017, CYTOTHERAPY, V19, P1522, DOI 10.1016/j.jcyt.2017.08.016
   Chen XQ, 2023, PLOS ONE, V18, DOI 10.1371/journal.pone.0288561
   Chen Y, 2013, CELL TRANSPLANT, V22, P1075, DOI 10.3727/096368912X657602
   Chen YH, 2023, FRONT IMMUNOL, V14, DOI 10.3389/fimmu.2023.1238972
   Cheng J, 2022, MEMBRANES-BASEL, V12, DOI 10.3390/membranes12080739
   Cheng W, 2023, ISCIENCE, V26, DOI 10.1016/j.isci.2023.108282
   Chiang ER, 2016, PLOS ONE, V11, DOI 10.1371/journal.pone.0149835
   Choi Y, 2019, AGING DIS, V10, P818, DOI 10.14336/AD.2018.0802
   Costela-Ruiz VJ, 2022, INT J MOL SCI, V23, DOI 10.3390/ijms23116356
   Couch Y, 2021, J EXTRACELL VESICLES, V10, DOI 10.1002/jev2.12144
   Cross M, 2014, ANN RHEUM DIS, V73, P1323, DOI 10.1136/annrheumdis-2013-204763
   Czerwiec K, 2023, INT J MOL SCI, V24, DOI 10.3390/ijms24043888
   Dayem AA, 2024, NANO CONVERG, V11, DOI 10.1186/s40580-024-00430-9
   Carneiro DD, 2023, INT J MOL SCI, V24, DOI 10.3390/ijms24129939
   Delling U, 2015, CELL TRANSPLANT, V24, P2391, DOI 10.3727/096368915X686193
   Denoeud C, 2023, COMMUN BIOL, V6, DOI 10.1038/s42003-023-05643-y
   Deschepper M, 2013, STEM CELLS, V31, P526, DOI 10.1002/stem.1299
   Detela G, 2018, BIOTECHNOL J, V13, DOI 10.1002/biot.201700085
   Diekman BO, 2013, CELL TRANSPLANT, V22, P1395, DOI 10.3727/096368912X653264
   Ding DC, 2016, CELL TRANSPLANT, V25, P217, DOI 10.3727/096368915X688182
   Ding DC, 2015, CELL TRANSPLANT, V24, P339, DOI 10.3727/096368915X686841
   Ding DC, 2011, CELL TRANSPLANT, V20, P5, DOI 10.3727/096368910X
   Doyle EC, 2020, KNEE SURG SPORT TR A, V28, P3827, DOI 10.1007/s00167-020-05859-z
   Emadedin M, 2018, CYTOTHERAPY, V20, P1238, DOI 10.1016/j.jcyt.2018.08.005
   Esmaeili A, 2022, STEM CELL RES THER, V13, DOI 10.1186/s13287-022-02806-2
   Fan MH, 2024, BIOACT MATER, V38, P1, DOI 10.1016/j.bioactmat.2024.04.007
   Fares MY, 2024, ACTA ORTHOP BELG, V90, P319, DOI 10.52628/90.2.12364
   Farrell MJ, 2015, OSTEOARTHR CARTILAGE, V23, P134, DOI 10.1016/j.joca.2014.09.012
   Fellows CR, 2016, FRONT GENET, V7, DOI 10.3389/fgene.2016.00213
   Fernandez-Santos ME, 2022, FRONT IMMUNOL, V13, DOI 10.3389/fimmu.2022.918565
   Fransen M, 2011, INT J RHEUM DIS, V14, P113, DOI 10.1111/j.1756-185X.2011.01608.x
   Frisbie DD, 2009, J ORTHOP RES, V27, P1675, DOI 10.1002/jor.20933
   Fujii Y, 2022, INT J MOL SCI, V23, DOI 10.3390/ijms23116316
   Galocha-León C, 2018, CURR PHARM ANAL, V14, P427, DOI 10.2174/1573412913666170613090734
   Golchin Ali, 2020, Adv Exp Med Biol, V1247, P89, DOI 10.1007/5584_2019_459
   Gonzalez-Fernandez P, 2022, EUR J PHARM BIOPHARM, V172, P41, DOI 10.1016/j.ejpb.2022.01.003
   González-González A, 2020, WORLD J STEM CELLS, V12, P1529, DOI 10.4252/wjsc.v12.i12.1529
   Gowen A, 2020, FRONT CELL DEV BIOL, V8, DOI 10.3389/fcell.2020.00149
   Green A, 2023, WORLD J ORTHOP, V14, DOI 10.5312/wjo.v14.i12.853
   Guan YT, 2019, MOL MED REP, V20, P633, DOI 10.3892/mmr.2019.10286
   Guo CT, 2023, FRONT BIOENG BIOTECH, V11, DOI 10.3389/fbioe.2023.1143157
   Gurusinghe S, 2014, BIOMED RES INT, V2014, DOI 10.1155/2014/369528
   Han YY, 2022, SIGNAL TRANSDUCT TAR, V7, DOI 10.1038/s41392-022-00932-0
   Harrell CR, 2019, BIOMED PHARMACOTHER, V109, P2318, DOI 10.1016/j.biopha.2018.11.099
   Harrington J, 2014, CONNECT TISSUE RES, V55, P62, DOI 10.3109/03008207.2014.923859
   Hashemi-Afzal F, 2025, BIOACT MATER, V43, P1, DOI 10.1016/j.bioactmat.2024.09.005
   Hazrati A, 2022, BIOMED PHARMACOTHER, V156, DOI 10.1016/j.biopha.2022.113943
   Herberts CA, 2011, J TRANSL MED, V9, DOI 10.1186/1479-5876-9-29
   Higuchi J, 2020, REGEN THER, V14, P332, DOI 10.1016/j.reth.2020.04.003
   Honarpardaz A, 2019, J BIOMED MATER RES A, V107, P38, DOI 10.1002/jbm.a.36501
   Hu CX, 2018, J CELL MOL MED, V22, P1428, DOI 10.1111/jcmm.13492
   Huang JH, 2022, J TRANSL MED, V20, DOI 10.1186/s12967-022-03726-8
   Huang SJ, 2023, ORTHOP SURG, V15, P2749, DOI 10.1111/os.13848
   Huang YT, 2022, INT J MOL SCI, V23, DOI 10.3390/ijms231710023
   Huerta CT, 2023, ADV WOUND CARE, V12, P467, DOI 10.1089/wound.2022.0107
   Humenik F, 2022, ANIMALS-BASEL, V12, DOI 10.3390/ani12121502
   Hyunchul C, 2017, AM J SPORT MED, V45, P2774, DOI 10.1177/0363546517716641
   Im GI, 2023, THER ADV MUSCULOSKEL, V15, DOI 10.1177/1759720X231194813
   Im GI, 2022, TISSUE ENG REGEN MED, V19, P321, DOI 10.1007/s13770-021-00397-2
   Im GI, 2020, INT J STEM CELLS, V13, P177, DOI 10.15283/ijsc20069
   Javaheri B, 2018, FRONT BIOENG BIOTECH, V6, DOI 10.3389/fbioe.2018.00028
   Jevotovsky DS, 2018, OSTEOARTHR CARTILAGE, V26, P711, DOI 10.1016/j.joca.2018.02.906
   Jeyaraman M, 2022, INDIAN J ORTHOP, V56, P2042, DOI 10.1007/s43465-022-00751-z
   Jiang W, 2020, CELL PROLIFERAT, V53, DOI 10.1111/cpr.12712
   Jo CH, 2014, STEM CELLS, V32, P1254, DOI 10.1002/stem.1634
   Kang CM, 2016, STEM CELLS INT, V2016, DOI 10.1155/2016/3453890
   Kang Taeyoung, 2021, Subcell Biochem, V97, P19, DOI 10.1007/978-3-030-67171-6_2
   Kaonis S, 2024, ADV BIOL-GER, V8, DOI 10.1002/adbi.202300318
   Ke WC, 2022, ACTA BIOMATER, V150, P83, DOI 10.1016/j.actbio.2022.07.050
   Kim HJ, 2022, BIOMATER SCI-UK, V10, P514, DOI 10.1039/d1bm01716k
   Kim IG, 2016, BIOMATERIALS, V85, P18, DOI 10.1016/j.biomaterials.2016.01.048
   Kim KI, 2022, STEM CELL TRANSL MED, V11, P586, DOI 10.1093/stcltm/szac024
   Kim YS, 2015, AM J SPORT MED, V43, P2738, DOI 10.1177/0363546515599632
   Kim YS, 2015, AM J SPORT MED, V43, P2293, DOI 10.1177/0363546515588317
   Kim YS, 2021, J CONTROL RELEASE, V330, P565, DOI 10.1016/j.jconrel.2020.12.055
   Klontzas ME, 2021, EXPERT OPIN BIOL TH, V21, P1253, DOI 10.1080/14712598.2021.1890711
   Koga BAA, 2023, FRONT CELL DEV BIOL, V10, DOI 10.3389/fcell.2022.1047094
   Kong H, 2022, FRONT AGING NEUROSCI, V14, DOI 10.3389/fnagi.2022.854026
   Kong L, 2017, J ORTHOP TRANSL, V9, P89, DOI 10.1016/j.jot.2017.03.006
   Kovermann NJ, 2019, CELLS-BASEL, V8, DOI 10.3390/cells8060636
   Kraus VB, 2019, GENOMIC AND PRECISION MEDICINE: INFECTIOUS AND INFLAMMATORY DISEASE, 3RD EDITION, P429, DOI 10.1016/B978-0-12-801496-7.00022-8
   Kuppa SS, 2023, INT J MOL SCI, V24, DOI 10.3390/ijms241512282
   Kwon DG, 2022, INT J MOL SCI, V23, DOI 10.3390/ijms23031618
   Kyurkchiev Dobroslav, 2014, World J Stem Cells, V6, P552, DOI 10.4252/wjsc.v6.i5.552
   Labarre KW, 2022, BONE REP, V16, DOI 10.1016/j.bonr.2022.101168
   Lamo-Espinosa JM, 2016, J TRANSL MED, V14, DOI 10.1186/s12967-016-0998-2
   Lamo-Espinosa JM, 2021, J TRANSL MED, V19, DOI 10.1186/s12967-021-03160-2
   Le HX, 2020, J TISSUE ENG, V11, DOI 10.1177/2041731420943839
   Lee BC, 2021, J CLIN MED, V10, DOI 10.3390/jcm10040711
   Lee HJ, 2023, BIOMED PHARMACOTHER, V168, DOI 10.1016/j.biopha.2023.115759
   Lee JY, 2021, TISSUE ENG REGEN MED, V18, P479, DOI 10.1007/s13770-021-00365-w
   Lee KA, 2009, CYTOTHERAPY, V11, P688, DOI 10.3109/14653240902974032
   Lee WYW, 2017, J ORTHOP TRANSL, V9, P76, DOI 10.1016/j.jot.2017.03.005
   Lee WS, 2019, STEM CELL TRANSL MED, V8, P504, DOI 10.1002/sctm.18-0122
   Li CH, 2021, CELL BIOSCI, V11, DOI 10.1186/s13578-021-00698-y
   Liang JQ, 2023, J ORTHOP TRANSL, V41, P54, DOI 10.1016/j.jot.2023.08.006
   Lin FH, 2018, MEDICINE, V97, DOI 10.1097/MD.0000000000011749
   Lin LY, 2018, CELL IMMUNOL, V326, P24, DOI 10.1016/j.cellimm.2017.07.010
   Lin SC, 2023, BIOMEDICINES, V11, DOI 10.3390/biomedicines11071810
   Liu S, 2018, METHODS MOL BIOL, V1868, P145, DOI 10.1007/978-1-4939-8802-0_15
   Liu TP, 2022, FRONT CELL DEV BIOL, V10, DOI 10.3389/fcell.2022.982199
   Liu XZ, 2022, STEMedicine, V3, pe109, DOI [10.37175/stemedicine.v3i1.109, DOI 10.37175/STEMEDICINE.V3I1.109]
   Lopes R, 2024, FRONT BIOENG BIOTECH, V11, DOI 10.3389/fbioe.2023.1339189
   Lu Y, 2022, FRONT CELL DEV BIOL, V10, DOI 10.3389/fcell.2022.898394
   Luchetti F, 2023, NEURAL REGEN RES, V18, P760, DOI 10.4103/1673-5374.353480
   Luque-Campos N, 2021, FRONT IMMUNOL, V12, DOI 10.3389/fimmu.2021.624746
   Mamidi MK, 2016, OSTEOARTHR CARTILAGE, V24, P1307, DOI 10.1016/j.joca.2016.03.003
   Lamo-Espinosa JM, 2018, J TRANSL MED, V16, DOI 10.1186/s12967-018-1591-7
   Mariani E, 2014, INT J MOL SCI, V15, P8667, DOI 10.3390/ijms15058667
   Massaro F, 2023, FRONT IMMUNOL, V14, DOI 10.3389/fimmu.2023.1267550
   Matas J, 2024, STEM CELL TRANSL MED, V13, P193, DOI 10.1093/stcltm/szad088
   Matsumoto T, 2009, ARTHRITIS RHEUM-US, V60, P1390, DOI 10.1002/art.24443
   Maudens P, 2018, DRUG DISCOV TODAY, V23, P1761, DOI 10.1016/j.drudis.2018.05.023
   Mautner K, 2019, TECH ORTHOP, V34, P244, DOI 10.1097/BTO.0000000000000357
   McIlwraith CW, 2011, CARTILAGE, V2, P317, DOI 10.1177/1947603511406531
   Meng FG, 2016, EUR CELLS MATER, V31, P79, DOI 10.22203/eCM.v031a06
   Moya A, 2018, STEM CELLS, V36, P363, DOI 10.1002/stem.2763
   Murphy JM, 2003, ARTHRITIS RHEUM-US, V48, P3464, DOI 10.1002/art.11365
   Music E, 2018, OSTEOARTHR CARTILAGE, V26, P730, DOI 10.1016/j.joca.2018.03.006
   Narcisi R, 2015, STEM CELL REP, V4, P459, DOI 10.1016/j.stemcr.2015.01.017
   Park YB, 2017, STEM CELL TRANSL MED, V6, P613, DOI 10.5966/sctm.2016-0157
   Pfeifer CG, 2019, INT J STEM CELLS, V12, P139, DOI 10.15283/ijsc18088
   Phinney DG, 2012, J CELL BIOCHEM, V113, P2806, DOI 10.1002/jcb.24166
   Piperigkou Z, 2023, MOL BIOL REP, V50, P5125, DOI 10.1007/s11033-023-08461-x
   Prithiviraj S, 2024, bioRxiv, DOI [10.1101/2023.07.28.550935, 10.1101/2023.07.28.550935, DOI 10.1101/2023.07.28.550935]
   Qin B, 2021, HISTOL HISTOPATHOL, V36, P615, DOI 10.14670/HH-18-297
   Rady D, 2020, STEM CELLS INT, V2020, DOI 10.1155/2020/8837654
   Regmi S, 2021, AUTOPHAGY, V17, P2991, DOI 10.1080/15548627.2020.1850608
   Reinders MEJ, 2021, AM J TRANSPLANT, V21, P3055, DOI 10.1111/ajt.16528
   Ren HJ, 2016, STEM CELLS INT, V2016, DOI 10.1155/2016/3516574
   Renesme L, 2022, STEM CELL TRANSL MED, V11, P44, DOI 10.1093/stcltm/szab009
   Renesme L, 2021, BMJ OPEN, V11, DOI 10.1136/bmjopen-2021-054740
   Roelofs AJ, 2013, OSTEOARTHR CARTILAGE, V21, P892, DOI 10.1016/j.joca.2013.04.008
   Rojewski MT, 2019, CYTOTHERAPY, V21, P468, DOI 10.1016/j.jcyt.2019.03.001
   Saeedi Pardis, 2019, Stem Cell Investig, V6, P34, DOI [10.21037/sci.2019.08.11, 10.21037/sci.2019.08.11]
   Safiri S, 2020, ANN RHEUM DIS, V79, P819, DOI 10.1136/annrheumdis-2019-216515
   Salazar-Noratto GE, 2020, STEM CELLS, V38, P22, DOI 10.1002/stem.3079
   Salerno A, 2020, OSTEOARTHR CARTILAGE, V28, pS502
   Samara O, 2022, REGEN MED, V17, P299, DOI 10.2217/rme-2021-0121
   Sampath Samuel Joshua Pragasam, 2021, Stem Cell Investig, V8, P5, DOI [10.21037/sci-2020-048, 10.21037/sci-2020-048]
   Sarugaser R, 2009, PLOS ONE, V4, DOI 10.1371/journal.pone.0006498
   Sato M, 2012, ARTHRITIS RES THER, V14, DOI 10.1186/ar3735
   Schwarzl T, 2023, SCI DATA, V10, DOI 10.1038/s41597-023-02686-y
   Servais S, 2023, FRONT IMMUNOL, V14, DOI 10.3389/fimmu.2023.1106464
   Shaz BH, 2024, CYTOTHERAPY, V26, P531, DOI 10.1016/j.jcyt.2023.11.003
   Sheta M, 2023, BIOLOGY-BASEL, V12, DOI 10.3390/biology12010110
   Singh N, 2023, LIFE SCI, V334, DOI 10.1016/j.lfs.2023.122212
   Smolinska V, 2022, INT J MOL SCI, V23, DOI 10.3390/ijms23052490
   Solanki Ketansinh, 2021, J Clin Orthop Trauma, V22, P101602, DOI [10.1016/j.jcot.2021.101602, 10.1016/j.jcot.2021.101602]
   Solchaga LA, 2011, METHODS MOL BIOL, V698, P253, DOI 10.1007/978-1-60761-999-4_20
   Somoza RA, 2014, TISSUE ENG PART B-RE, V20, P596, DOI [10.1089/ten.TEB.2013.0771, 10.1089/ten.teb.2013.0771]
   Song N, 2020, TRENDS PHARMACOL SCI, V41, P653, DOI 10.1016/j.tips.2020.06.009
   Soufihasanabad S, 2024, MED HYPOTHESES, V187, DOI 10.1016/j.mehy.2024.111353
   Spasovski D, 2024, J CLIN MED, V13, DOI 10.3390/jcm13133861
   Steinert AF, 2009, TISSUE ENG PT A, V15, P1127, DOI 10.1089/ten.tea.2007.0252
   Szabó E, 2015, STEM CELLS DEV, V24, P2171, DOI 10.1089/scd.2014.0581
   Szwedowski D, 2020, INT J MOL SCI, V21, DOI 10.3390/ijms21155430
   Tang Y, 2017, J CELL MOL MED, V21, P2153, DOI 10.1111/jcmm.13138
   Thorp H, 2021, CELLS-BASEL, V10, DOI 10.3390/cells10030643
   Todtenhaupt P, 2023, CYTOTHERAPY, V25, P1057, DOI 10.1016/j.jcyt.2023.07.004
   Touani FK, 2021, STEM CELLS INT, V2021, DOI 10.1155/2021/6663467
   Ulpiano C, 2023, BIOMEDICINES, V11, DOI 10.3390/biomedicines11041231
   van der Kraan PM, 2017, OSTEOARTHR CARTILAGE, V25, P369, DOI 10.1016/j.joca.2016.09.005
   van Niel G, 2022, NAT REV MOL CELL BIO, V23, P369, DOI 10.1038/s41580-022-00460-3
   Vandermeulen M, 2022, LIVER TRANSPLANT, V28, P636, DOI 10.1002/lt.26323
   Varela-Eirín M, 2018, CELL DEATH DIS, V9, DOI 10.1038/s41419-018-1225-2
   Vega A, 2015, TRANSPLANTATION, V99, P1681, DOI 10.1097/TP.0000000000000678
   Volz M, 2022, STEM CELLS DEV, V31, P460, DOI 10.1089/scd.2022.0049
   von Bahr L, 2012, STEM CELLS, V30, P1575, DOI 10.1002/stem.1118
   Wagenbrenner M, 2021, GELS-BASEL, V7, DOI 10.3390/gels7040217
   Wang AT, 2019, WORLD J STEM CELLS, V11, P222, DOI 10.4252/wjsc.v11.i4.222
   Wang PZ, 2022, ANN TRANSL MED, V10, DOI 10.21037/atm-22-1715
   Wen W, 2022, EXP HEMATOL, V110, P13, DOI 10.1016/j.exphem.2022.03.002
   Wong AY, 2023, LANCET RHEUMATOL, V5, pE496, DOI 10.1016/S2665-9913(23)00207-2
   Wood Alexander MacDonald, 2013, Int J Chronic Dis, V2013, P845015, DOI 10.1155/2013/845015
   Wright A, 2020, STEM CELLS DEV, V29, P695, DOI 10.1089/scd.2019.0145
   Wruck W, 2021, FRONT CELL DEV BIOL, V9, DOI 10.3389/fcell.2021.717772
   Wu JL, 2021, APPL SCI-BASEL, V11, DOI 10.3390/app11146650
   Wu KC, 2019, TZU CHI MED J, V31, P11, DOI 10.4103/tcmj.tcmj_87_18
   Wu MR, 2024, CELL RES, V34, P101, DOI 10.1038/s41422-023-00918-9
   Xia YT, 2024, ADV MATER, V36, DOI 10.1002/adma.202403199
   Xiang XN, 2022, STEM CELL RES THER, V13, DOI 10.1186/s13287-021-02689-9
   Xing D, 2018, OSTEOARTHR CARTILAGE, V26, P445, DOI 10.1016/j.joca.2018.01.010
   Xu X, 2021, REGEN BIOMATER, V8, DOI 10.1093/rb/rbab038
   Xu X, 2023, ACTA BIOMATER, V168, P372, DOI 10.1016/j.actbio.2023.07.024
   Xu X, 2018, BONE RES, V6, DOI 10.1038/s41413-017-0005-4
   Yao Q, 2023, SIGNAL TRANSDUCT TAR, V8, DOI 10.1038/s41392-023-01330-w
   Yin BH, 2022, THERANOSTICS, V12, P207, DOI 10.7150/thno.62708
   Yin L, 2018, LAB CHIP, V18, P878, DOI 10.1039/c7lc01005b
   Zelinka A, 2022, OSTEOARTHR CARTILAGE, V30, P1547, DOI 10.1016/j.joca.2022.07.012
   Zellner J, 2017, STEM CELL RES THER, V8, DOI 10.1186/s13287-017-0678-z
   Zha KK, 2021, STEM CELLS INT, V2021, DOI 10.1155/2021/8830834
   Zhang SY, 2022, STEM CELL RES THER, V13, DOI 10.1186/s13287-022-02788-1
   Zhang XY, 2024, BIOMED PHARMACOTHER, V179, DOI 10.1016/j.biopha.2024.117386
   Zhang Y, 2014, TISSUE ENG PART B-RE, V20, P655, DOI [10.1089/ten.teb.2014.0014, 10.1089/ten.TEB.2014.0014]
   Zhao AG, 2020, STEM CELLS INT, V2020, DOI 10.1155/2020/8825771
   Zhao JL, 2022, BMJ OPEN, V12, DOI 10.1136/bmjopen-2022-061008
   Zhao LF, 2020, STEM CELL RES THER, V11, DOI 10.1186/s13287-020-01721-8
   Zhao X, 2021, FRONT BIOENG BIOTECH, V9, DOI 10.3389/fbioe.2021.603444
   Zhou H, 2024, REGEN BIOMATER, V11, DOI 10.1093/rb/rbae008
NR 228
TC 11
Z9 12
U1 4
U2 8
PU MDPI
PI BASEL
PA ST ALBAN-ANLAGE 66, CH-4052 BASEL, SWITZERLAND
SN 1661-6596
EI 1422-0067
J9 INT J MOL SCI
JI Int. J. Mol. Sci.
PD DEC
PY 2024
VL 25
IS 23
AR 12911
DI 10.3390/ijms252312911
PG 26
WC Biochemistry & Molecular Biology; Chemistry, Multidisciplinary
WE Science Citation Index Expanded (SCI-EXPANDED)
SC Biochemistry & Molecular Biology; Chemistry
GA P2P3H
UT WOS:001376389800001
PM 39684619
OA Green Submitted, gold
DA 2026-02-11
ER

PT J
AU Hajizadeh-Tafti, F
   Golzadeh, J
   Farashahi-Yazd, E
   Heidarian-Meimandi, H
   Aflatoonian, B
AF Hajizadeh-Tafti, Fatemeh
   Golzadeh, Jalal
   Farashahi-Yazd, Ehsan
   Heidarian-Meimandi, Hassan
   Aflatoonian, Behrouz
TI Established Yazd human foreskin fibroblast lines (#8, #17, and #18)
   displaying similar characteristics to mesenchymal stromal cells: A lab
   resources report
SO INTERNATIONAL JOURNAL OF REPRODUCTIVE BIOMEDICINE
LA English
DT Article
DE Cell therapy; Fibroblasts; Mesenchymal stem/stromal cells; Human
   embryonic stem cells; Micro-vesicles
ID EMBRYONIC STEM-CELLS
AB Background: Fibroblasts from different parts of the human body have been used in cell biology, drug discovery and cell therapy studies. One of the most available sources of human fibroblasts is neonatal foreskin. Not only do these cells have wound-healing applications, but they are also the most popular source for pluripotent stem cell biotechnology. Moreover, several studies have indicated that different sources of fibroblasts display similar features to mesenchymal stem cells.
   Objective: Generation and establishment of new human foreskin fibroblast cell lines called Yazd human foreskin fibroblasts (YhFFs).
   Materials and Methods: In this lab resources study, the production of 3 YhFF cell lines (YhFF#8, YhFF#17, and YhFF#18) is reported. Their biological features were characterized using immunofluorescence, polymerase chain reaction, and flow-cytometry for mesenchymal markers such as fibronectin, vimentin, CD44, CD73, CD90, CD105, and hematopoietic markers CD34 and CD45.
   Results: The YhFF cell lines were passaged more than 40 times and their normal karyotype was checked using G-binding. Similarly to previous reports, the flow cytometry analysis revealed that the YhFF cell lines displayed mesenchymal stromal cell characteristics.
   Conclusion: This study will contribute to the development of clinical-grade cell-based products such as micro-vesicles and exosomes for future therapeutic applications in regenerative medicine.
C1 [Hajizadeh-Tafti, Fatemeh; Golzadeh, Jalal; Farashahi-Yazd, Ehsan; Aflatoonian, Behrouz] Shahid Sadoughi Univ Med Sci, Yazd Reprod Sci Inst, Stem Cell Biol Res Ctr, Yazd, Iran.
   [Heidarian-Meimandi, Hassan] Shahid Sadoughi Univ Med Sci, Yazd Reprod Sci Inst, Abort Res Ctr, Yazd, Iran.
   [Aflatoonian, Behrouz] Shahid Sadoughi Univ Med Sci, Sch Med, Dept Reprod Biol, Yazd, Iran.
   [Aflatoonian, Behrouz] Shahid Sadoughi Univ Med Sci, Yazd Reprod Sci Inst, Med Nanotechnol & Tissue Engn Res Ctr, Yazd, Iran.
   [Aflatoonian, Behrouz] Shahid Sadoughi Univ Med Sci, Sch Paramed, Dept Adv Med Sci & Technol Med Sci, Yazd, Iran.
C3 Shahid Sadoughi University of Medical Sciences; Shahid Sadoughi
   University of Medical Sciences; Shahid Sadoughi University of Medical
   Sciences; Shahid Sadoughi University of Medical Sciences; Shahid
   Sadoughi University of Medical Sciences
RP Aflatoonian, B (corresponding author), Yazd Reprod Sci Inst, Stem Cell Biol Res Ctr, Bouali Ave, Yazd 891687739, Iran.
EM b.aflatoonian@ssu.ac.ir
RI Farashahi Yazd, Ehsan/A-9977-2017; Aflatoonian, Behrouz/AAZ-4648-2021
OI Farashahi Yazd, Ehsan/0000-0003-1122-0626; 
FU Yazd Reproductive Sciences Institute; Research Deputy of the Shahid
   Sadoughi University of Medical Sciences, Yazd, Iran
FX This study was supported by Yazd Reproductive Sciences Institute and the
   Research Deputy of the Shahid Sadoughi University of Medical Sciences,
   Yazd, Iran.
CR Akyash F, 2020, INT J REPROD BIOMED, V18, P943, DOI 10.18502/ijrm.v13i11.7961
   Akyash F, 2019, INT J REPROD BIOMED, V17, P891, DOI 10.18502/ijrm.v17i12.5808
   Akyash F, 2017, INT J REPROD BIOMED, V15, P255, DOI 10.29252/ijrm.15.5.255
   Alt E, 2011, BIOL CELL, V103, P197, DOI 10.1042/BC20100117
   Cano A, 2000, NAT CELL BIOL, V2, P76, DOI 10.1038/35000025
   Fang F, 2017, TISSUE CELL, V49, P56, DOI 10.1016/j.tice.2016.12.003
   Jayidpou Mahdieh, 2020, Iranian Biomedical Journal, V25, P99, DOI [10.29252/ibj.25.2.99, 10.29252/ibj.25.2.99]
   Kim KM, 2017, BMC COMPLEM ALTERN M, V17, DOI 10.1186/s12906-017-2043-2
   Larijani B, 2015, MED HYPOTHESES, V84, P577, DOI 10.1016/j.mehy.2015.03.004
   Ma Y, 2012, STEM CELL RES THER, V3, DOI 10.1186/scrt120
   Maqsood M, 2020, LIFE SCI, V256, DOI 10.1016/j.lfs.2020.118002
   Mendez MG, 2010, FASEB J, V24, P1838, DOI 10.1096/fj.09-151639
   Omidi M, 2019, STEM CELLS DEV, V28, P303, DOI 10.1089/scd.2018.0168
   Sadeghian-Nodoushan F, 2016, MOL REPROD DEV, V83, P312, DOI 10.1002/mrd.22620
   Thomson JA, 1998, SCIENCE, V282, P1145, DOI 10.1126/science.282.5391.1145
   Ugurlu B, 2020, ACTA HISTOCHEM, V122, DOI 10.1016/j.acthis.2020.151634
   Yin K, 2019, BIOMARK RES, V7, DOI 10.1186/s40364-019-0159-x
NR 17
TC 4
Z9 4
U1 0
U2 2
PU SHAHID SADOUGHI UNIV MEDICAL SCIENCES
PI YAZD
PA Central Administration, Bahonar Sq, YAZD, IRAN
SN 2476-4108
EI 2476-3772
J9 INT J REPROD BIOMED
JI Int. J. Reprod. Biomed.
PD JUL
PY 2022
VL 20
IS 7
BP 519
EP 528
DI 10.18502/ijrm.v20i7.11554
PG 10
WC Obstetrics & Gynecology
WE Emerging Sources Citation Index (ESCI)
SC Obstetrics & Gynecology
GA 4S0DP
UT WOS:000857123200001
PM 36187737
OA Green Submitted, gold
DA 2026-02-11
ER

PT J
AU Xuan, Y
   Wang, C
   Ghatak, S
   Sen, CK
AF Xuan, Yi
   Wang, Cong
   Ghatak, Subhadip
   Sen, Chandan K.
TI Tissue Nanotransfection Silicon Chip and Related Electroporation-Based
   Technologies for In Vivo Tissue Reprogramming
SO NANOMATERIALS
LA English
DT Review
DE tissue nanotransfection; electroporation; gene transfer; cell
   reprogramming
ID GENE-TRANSFER; MICRONEEDLE ARRAY; DRUG-DELIVERY; LOW-COST; MODEL; DNA;
   TRANSFECTION; CELLS; SKIN; ELECTROCHEMOTHERAPY
AB Tissue nanotransfection (TNT), a cutting-edge technique of in vivo gene therapy, has gained substantial attention in various applications ranging from in vivo tissue reprogramming in regenerative medicine, and wound healing to cancer treatment. This technique harnesses the advancements in the semiconductor processes, facilitating the integration of conventional transdermal gene delivery methods-nanoelectroporation and microneedle technologies. TNT silicon chips have demonstrated considerable promise in reprogramming fibroblast cells of skin in vivo into vascular or neural cells in preclinical studies to assist in the recovery of injured limbs and damaged brain tissue. More recently, the application of TNT chips has been extended to the area of exosomes, which are vital for intracellular communication to track their functionality during the wound healing process. In this review, we provide an in-depth examination of the design, fabrication, and applications of TNT silicon chips, alongside a critical analysis of the electroporation-based gene transfer mechanisms. Additionally, the review discussed the existing limitations and challenges in the current technique, which may project future trajectories in the landscape of gene therapy. Through this exploration, the review aims to shed light on the prospects of TNT in the broader context of gene therapy and tissue regeneration.
C1 [Xuan, Yi; Wang, Cong; Ghatak, Subhadip; Sen, Chandan K.] Univ Pittsburgh, Sch Med, McGowan Inst Regenerat Med, Dept Surg, Pittsburgh, PA 15219 USA.
C3 Pennsylvania Commonwealth System of Higher Education (PCSHE); University
   of Pittsburgh
RP Sen, CK (corresponding author), Univ Pittsburgh, Sch Med, McGowan Inst Regenerat Med, Dept Surg, Pittsburgh, PA 15219 USA.
EM c.k.sen@pitt.edu
RI Xuan, Yi/C-2421-2011; Ghatak, Subhadip/I-1453-2017; Sen, Chandan
   K/MSW-3479-2025
OI Ghatak, Subhadip/0000-0001-5641-3902; Sen, Chandan
   K/0000-0003-3151-5202; Xuan, Yi/0000-0003-4795-957X
FU NIH R01
FX No Statement Available
CR Abrbekoh FN, 2022, J TISSUE ENG, V13, DOI 10.1177/20417314221085390
   Amante DH, 2015, HUM GENE THER METHOD, V26, P134, DOI 10.1089/hgtb.2015.020
   Badnikar K, 2020, MACROMOL MATER ENG, V305, DOI 10.1002/mame.202000072
   BARNETT A, 1991, BIOELECTROCH BIOENER, V25, P163, DOI 10.1016/0302-4598(91)87001-W
   Bhatnagar S, 2017, J CONTROL RELEASE, V260, P164, DOI 10.1016/j.jconrel.2017.05.029
   Blauw MA, 2000, J VAC SCI TECHNOL B, V18, P3453, DOI 10.1116/1.1313578
   Briz P, 2023, BIOELECTROCHEMISTRY, V154, DOI 10.1016/j.bioelechem.2023.108510
   Brown BA, 2022, ANAL CHEM, V94, P8909, DOI 10.1021/acs.analchem.2c00453
   Byagathvalli G, 2020, PLOS BIOL, V18, DOI 10.1371/journal.pbio.3000589
   Ching CTS, 2012, SENSOR ACTUAT B-CHEM, V166, P292, DOI 10.1016/j.snb.2012.02.065
   Choi SO, 2012, SMALL, V8, P1081, DOI 10.1002/smll.201101747
   Choi SO, 2010, BIOMED MICRODEVICES, V12, P263, DOI 10.1007/s10544-009-9381-x
   Clark A, 2022, NPJ REGEN MED, V7, DOI 10.1038/s41536-022-00259-y
   Clinical Trials, AboutUs
   COBURN JW, 1989, APPL PHYS LETT, V55, P2730, DOI 10.1063/1.101937
   Corovic S, 2013, BIOMED ENG ONLINE, V12, DOI 10.1186/1475-925X-12-16
   Davalos RV, 2005, ANN BIOMED ENG, V33, P223, DOI 10.1007/s10439-005-8981-8
   Diaz-Starokozheva L, 2020, CELL MOL BIOENG, V13, P435, DOI 10.1007/s12195-020-00621-4
   Do HD, 2020, PHARMACEUTICS, V12, DOI 10.3390/pharmaceutics12090854
   Donnelly RF, 2010, DRUG DELIV, V17, P187, DOI 10.3109/10717541003667798
   Duarte-Sanmiguel S, 2023, BIOMATER SCI-UK, V11, P6834, DOI 10.1039/d3bm00573a
   Erdem Ö, 2021, BIOSENSORS-BASEL, V11, DOI 10.3390/bios11090296
   Forjanic T, 2019, IEEE T BIO-MED ENG, V66, P2671, DOI 10.1109/TBME.2019.2894659
   Gallego-Perez D, 2017, NAT NANOTECHNOL, V12, P974, DOI [10.1038/nnano.2017.134, 10.1038/NNANO.2017.134]
   Gao YG, 2016, ORG BIOMOL CHEM, V14, P6346, DOI 10.1039/c6ob00917d
   Ghatak S, 2023, MOL THER, V31, P454, DOI 10.1016/j.ymthe.2022.09.002
   Gordillo GM, 2023, MOL THER, V31, P1402, DOI 10.1016/j.ymthe.2022.11.003
   GOTTSCHO RA, 1992, J VAC SCI TECHNOL B, V10, P2133, DOI 10.1116/1.586180
   Granot Y, 2008, INT J HEAT MASS TRAN, V51, P5610, DOI 10.1016/j.ijheatmasstransfer.2008.04.041
   Harrison RL, 1998, FEBS LETT, V435, P1, DOI 10.1016/S0014-5793(98)00987-9
   Hassanein AH, 2021, JOVE-J VIS EXP, DOI 10.3791/61848
   Held J, 2010, J MICROMECH MICROENG, V20, DOI 10.1088/0960-1317/20/2/025024
   Huang D, 2018, THERANOSTICS, V8, P2361, DOI 10.7150/thno.23438
   Huff M, 2021, MICROMACHINES-BASEL, V12, DOI 10.3390/mi12080991
   Ji J., 2006, Microfabricated Silicon Microneedle Array for Transdermal Drug Delivery
   Kim SK, 2018, MRS BULL, V43, P334, DOI 10.1557/mrs.2018.95
   Kotnik T, 2000, BIOPHYS J, V79, P670, DOI 10.1016/S0006-3495(00)76325-9
   Kotnik T, 2012, IEEE ELECTR INSUL M, V28, P14, DOI 10.1109/MEI.2012.6268438
   Kotnik T, 2019, ANNU REV BIOPHYS, V48, P63, DOI 10.1146/annurev-biophys-052118-115451
   Krassowska W, 2007, BIOPHYS J, V92, P404, DOI 10.1529/biophysj.106.094235
   Lai SL, 2006, J VAC SCI TECHNOL A, V24, P1283, DOI 10.1116/1.2172944
   Larrañeta E, 2016, MAT SCI ENG R, V104, P1, DOI 10.1016/j.mser.2016.03.001
   Larrañeta E, 2016, PHARM RES-DORDR, V33, P1055, DOI 10.1007/s11095-016-1885-5
   Lemmerman LR, 2021, SCI ADV, V7, DOI 10.1126/sciadv.abd4735
   Li XL, 2021, ADV SCI, V8, DOI 10.1002/advs.202100827
   Li ZG, 2022, NANO RES, V15, P3409, DOI 10.1007/s12274-021-3947-1
   Liu B, 2022, CHIN J MECH ENG-EN, V35, DOI 10.1186/s10033-022-00773-6
   Liu GS, 2020, BIOMATERIALS, V232, DOI 10.1016/j.biomaterials.2019.119740
   Ma O, 2009, IEEE T AUTOM SCI ENG, V6, P228, DOI 10.1109/TASE.2008.917138
   Mahnic-Kalamiza S, 2014, BBA-BIOMEMBRANES, V1838, P1950, DOI 10.1016/j.bbamem.2014.03.004
   Miklavcic D, 2000, BBA-GEN SUBJECTS, V1523, P73, DOI 10.1016/S0304-4165(00)00101-X
   Mo JS, 2022, MICROMACHINES-BASEL, V13, DOI 10.3390/mi13050718
   Moore JT, 2020, ADV BIOSYST, V4, DOI 10.1002/adbi.202000157
   Mukherjee P, 2022, SMALL, V18, DOI 10.1002/smll.202107795
   Murugesan M, 2020, JPN J APPL PHYS, V59, DOI 10.35848/1347-4065/ab75b8
   Neu JC, 1999, PHYS REV E, V59, P3471, DOI 10.1103/PhysRevE.59.3471
   NEUMANN E, 1982, EMBO J, V1, P841, DOI 10.1002/j.1460-2075.1982.tb01257.x
   Pal D, 2023, NAT COMMUN, V14, DOI 10.1038/s41467-023-36665-z
   Prausnitz MR, 2008, NAT BIOTECHNOL, V26, P1261, DOI 10.1038/nbt.1504
   Pucihar G, 2009, IEEE T BIO-MED ENG, V56, P1491, DOI 10.1109/TBME.2009.2014244
   Qiu BL, 2019, THEOR APPL MECH LETT, V9, P36, DOI 10.1016/j.taml.2019.01.006
   Rad ZF, 2021, BEILSTEIN J NANOTECH, V12, P1034, DOI 10.3762/bjnano.12.77
   Rems L, 2022, ELIFE, V11, DOI [10.7554/eLife.74773, 10.7554/eLife.74773.sa1, 10.7554/eLife.74773.sa2]
   Roy S, 2020, NANOMED-NANOTECHNOL, V28, DOI 10.1016/j.nano.2020.102220
   Rustagi Y, 2022, DIABETES, V71, P1149, DOI 10.2337/db21-0830
   Sachdev S, 2022, BIOELECTROCHEMISTRY, V144, DOI 10.1016/j.bioelechem.2021.107994
   Schmitt MA, 2019, BIOSENS BIOELECTRON, V131, P95, DOI 10.1016/j.bios.2019.02.024
   SCHWAN H P, 1957, Adv Biol Med Phys, V5, P147
   Sharma S, 2019, MAT SCI ENG C-MATER, V103, DOI 10.1016/j.msec.2019.05.002
   Singh K, 2022, J CLIN INVEST, V132, DOI 10.1172/JCI157279
   Smith KC, 2004, BIOPHYS J, V86, P2813, DOI 10.1016/S0006-3495(04)74334-9
   Tang YM, 2018, J MICROELECTROMECH S, V27, P686, DOI 10.1109/JMEMS.2018.2843722
   TONER M, 1990, BIOPHYS J, V57, pA76
   TSONG TY, 1990, BIOELECTROCH BIOENER, V24, P271, DOI 10.1016/0302-4598(90)80028-H
   Tucak A, 2020, MICROMACHINES-BASEL, V11, DOI 10.3390/mi11110961
   Turner JG, 2021, MACROMOL BIOSCI, V21, DOI 10.1002/mabi.202000307
   Upadhyay P, 2001, INT J PHARM, V217, P249, DOI 10.1016/S0378-5173(01)00608-1
   Wang XD, 2005, J GENE MED, V7, P1235, DOI 10.1002/jgm.765
   WEAVER JC, 1994, ADV CHEM SER, V235, P447
   Weaver JC, 1996, BIOELECTROCH BIOENER, V41, P135, DOI 10.1016/S0302-4598(96)05062-3
   Wei D, 2023, DRUG DELIV, V30, DOI 10.1080/10717544.2023.2165736
   Wei ZW, 2014, LAB CHIP, V14, P4093, DOI 10.1039/c4lc00800f
   Wilke N, 2005, SENSOR ACTUAT A-PHYS, V123-24, P319, DOI 10.1016/j.sna.2005.05.017
   Wilke N, 2005, MICROELECTRON J, V36, P650, DOI 10.1016/j.mejo.2005.04.044
   Xia DN, 2021, P NATL ACAD SCI USA, V118, DOI 10.1073/pnas.2110817118
   Xu J, 2021, MOLECULES, V26, DOI 10.3390/molecules26195912
   Xuan Y, 2021, NAT PROTOC, V16, P5707, DOI 10.1038/s41596-021-00631-0
   Yang TR, 2021, NANO TODAY, V36, DOI 10.1016/j.nantod.2020.101017
   Zappatore M, 2021, IEEE MICROW MAG, V22, P42, DOI 10.1109/MMM.2021.3086316
   Zhou XJ, 2020, ACS NANO, V14, P12732, DOI 10.1021/acsnano.0c03064
   Zupanic A, 2012, PHYS MED BIOL, V57, P5425, DOI 10.1088/0031-9155/57/17/5425
NR 91
TC 9
Z9 9
U1 2
U2 15
PU MDPI
PI BASEL
PA ST ALBAN-ANLAGE 66, CH-4052 BASEL, SWITZERLAND
EI 2079-4991
J9 NANOMATERIALS-BASEL
JI Nanomaterials
PD JAN
PY 2024
VL 14
IS 2
AR 217
DI 10.3390/nano14020217
PG 19
WC Chemistry, Multidisciplinary; Nanoscience & Nanotechnology; Materials
   Science, Multidisciplinary; Physics, Applied
WE Science Citation Index Expanded (SCI-EXPANDED)
SC Chemistry; Science & Technology - Other Topics; Materials Science;
   Physics
GA GF1Y4
UT WOS:001151171300001
PM 38276735
OA Green Submitted, gold
DA 2026-02-11
ER

PT J
AU Sakamoto, T
   Fuku, A
   Horie, T
   Kitajima, H
   Nakamura, Y
   Tanida, I
   Sunami, H
   Hirata, H
   Tachi, Y
   Iida, Y
   Yamada, S
   Yamamoto, N
   Shimizu, Y
   Ishigaki, Y
   Ichiseki, T
   Kaneuji, A
   Osawa, S
   Kawahara, N
AF Sakamoto, Takuya
   Fuku, Atsushi
   Horie, Tetsuhiro
   Kitajima, Hironori
   Nakamura, Yuka
   Tanida, Ikuhiro
   Sunami, Hiroshi
   Hirata, Hiroaki
   Tachi, Yoshiyuki
   Iida, Yasuo
   Yamada, Sohsuke
   Yamamoto, Naoki
   Shimizu, Yusuke
   Ishigaki, Yasuhito
   Ichiseki, Toru
   Kaneuji, Ayumi
   Osawa, Satoshi
   Kawahara, Norio
TI A novel cell source for therapy of knee osteoarthritis using
   atelocollagen microsphere-adhered adipose-derived stem cells: Impact of
   synovial fluid exposure on cell activity
SO REGENERATIVE THERAPY
LA English
DT Article
DE Adipose-derived stem cell; Atelocollagen microsphere; Knee
   osteoarthritis; Exosome; IL-10; RNA-seq
ID COLLAGENASE; PROTEIN; JOINT; SERUM
AB Introduction: Administration of adipose -derived stem cells (ADSCs) into the joint cavity has been shown to alleviate the symptoms of knee osteoarthritis (OA) by releasing exosomes and anti-inflammatory cytokines. However, the therapeutic effect of these cells is limited by their rapid disappearance after administration. Thus, it is necessary to prolong cell survival in the joint cavity. This study aimed to investigate the potential application of ADSCs adhered to atelocollagen microspheres (AMSs) for cell therapy of knee OA. Methods: ADSCs were cultured for 2, 4, and 7 days in AMS suspension or adherent culture dishes. The supernatants were analyzed for IL -10 and exosome secretion via enzyme -linked immunosorbent assay and Nanosight. The effect of AMS was compared with that of adherent -cultured ADSCs (2D -cultured ADSCs) using transcriptome analysis. Moreover, the solubility of AMS and viability of ADSCs were evaluated using synovial fluid (SF) from patients with knee OA. Results: Compared with 2D -cultured ADSCs, AMS-cultured ADSCs exhibited a significant increase in secretion of exosomes and IL -10, and the expression of several genes involved in extracellular matrix and immune regulation were altered. Furthermore, when AMS-cultured ADSCs were cultured in SF from knee OA patients to mimic the intra-articular environment, the SF dissolved the AMSs and released viable ADSCs. In addition, AMS-cultured ADSCs showed significantly higher long-term cell viability than 2Dcultured ADSCs. Conclusion: Increased survival of AMS-adhered ADSCs was observed in the intra-articular environment, and AMSs were found to gradually dissipate. These results suggest that AMS-adhered ADSCs are promising source for cell therapy of knee OA. (c) 2024, The Japanese Society for Regenerative Medicine. Production and hosting by Elsevier B.V. This is an open access article under the CC BY -NC -ND license (http://creativecommons.org/licenses/by-nc-nd/ 4.0/).
C1 [Sakamoto, Takuya; Horie, Tetsuhiro; Nakamura, Yuka; Ishigaki, Yasuhito; Ichiseki, Toru] Kanazawa Med Univ, Med Res Inst, Kahoku, Ishikawa 9200293, Japan.
   [Sakamoto, Takuya; Horie, Tetsuhiro; Tanida, Ikuhiro] Kanazawa Med Univ Hosp, Dept Pharm, Kahoku, Ishikawa 9200293, Japan.
   [Fuku, Atsushi; Kitajima, Hironori; Hirata, Hiroaki; Tachi, Yoshiyuki; Ichiseki, Toru; Kaneuji, Ayumi; Kawahara, Norio] Kanazawa Med Univ, Dept Orthoped Surg, Kahoku, Ishikawa 9200293, Japan.
   [Tanida, Ikuhiro; Osawa, Satoshi] Kanazawa Inst Technol, Genome Biotechnol Lab, Haku San, Ishikawa 9240838, Japan.
   [Sunami, Hiroshi] Univ Ryukyus, Fac Med, Adv Med Res Ctr, 207 Uehara, Nakagami, Okinawa 9030215, Japan.
   [Iida, Yasuo] Kanazawa Med Univ, Dept Math, Div Gen Educ, Kahoku, Ishikawa 9200293, Japan.
   [Yamada, Sohsuke; Ishigaki, Yasuhito] Kanazawa Med Univ Hosp, Ctr Regenerat Med, Kahoku, Ishikawa 9200293, Japan.
   [Yamada, Sohsuke] Kanazawa Med Univ, Dept Pathol & Lab Med, Kahoku, Ishikawa 9200293, Japan.
   [Yamada, Sohsuke] Kanazawa Med Univ Hosp, Dept Pathol, Kahoku, Ishikawa 9200293, Japan.
   [Yamamoto, Naoki] Fujita Hlth Univ, Ctr Translat Res, Support Off Bioresource Res, Translat Res Headquarters, Toyoake, Aichi 4701192, Japan.
   [Shimizu, Yusuke] Univ Ryukyus, Grad Sch Med, Dept Plast & Reconstruct Surg, Nakagami, Okinawa 9030215, Japan.
C3 Kanazawa Medical University; Kanazawa Medical University; Kanazawa
   Medical University; Kanazawa Institute of Technology; University of the
   Ryukyus; Kanazawa Medical University; Kanazawa Medical University;
   Kanazawa Medical University; Kanazawa Medical University; Fujita Health
   University; University of the Ryukyus
RP Ichiseki, T (corresponding author), Kanazawa Med Univ, Med Res Inst, Kahoku, Ishikawa 9200293, Japan.; Fuku, A; Ichiseki, T (corresponding author), Kanazawa Med Univ, Dept Orthoped Surg, Kahoku, Ishikawa 9200293, Japan.
EM taku0731@kanazawa-med.ac.jp; f-29@kanazawa-med.ac.jp;
   horie-te@kanazawa-med.ac.jp; kuppy@kanazawa-med.ac.jp;
   yuka-n@kanazawa-med.ac.jp; tanida@neptune.kanazawa-it.ac.jp;
   sunami@med.u-ryukyu.ac.jp; hiro6246@kanazawa-med.ac.jp;
   y-t-s17@kanazawa-med.ac.jp; yiida@kanazawa-med.ac.jp;
   sohsuke@kanazawa-med.ac.jp; naokiy@fujita-hu.ac.jp; yyssprs@gmail.com;
   ishigaki@kanazawa-med.ac.jp; tsy-ichi@kanazawa-med.ac.jp;
   kaneuji@kanazawa-med.ac.jp; osawa@neptune.kanazawa-it.ac.jp;
   kawa@kanazawa-med.ac.jp
RI Horie, Tetsuhiro/JZC-9649-2024; SHIMIZU, YUSUKE/AHD-8342-2022; Osawa,
   Satoshi/AAS-3283-2020
OI Horie, Tetsuhiro/0000-0002-2095-9425; SHIMIZU,
   YUSUKE/0000-0002-2528-2003; 
FU JSPS KAKENHI [22K16779, 23K14363, 22K20726]; Private University Research
   Branding Project of the Ministry of Education, Culture, Sports, Science
   and Technology (MEXT) of Japan; Grant for Collaborative Research from
   Kanazawa Medical University [C2021-3, C2022-1]; Shibuya Science Culture
   and Sports Foundation [2021]; Grants-in-Aid for Scientific Research
   [23K09017, 23K14363, 22K16779, 22K19390, 21K16666, 21K09312, 21H04865]
   Funding Source: KAKEN
FX Role of the funding source The present study was funded by the JSPS
   KAKENHI grant numbers 22K16779, 23K14363, 22K20726 and the Private
   University Research Branding Project of the Ministry of Education,
   Culture, Sports, Science and Technology (MEXT) of Japan. This work was
   supported by a Grant for Collaborative Research from Kanazawa Medical
   University (C2021-3 and C2022-1) and the Shibuya Science Culture and
   Sports Foundation (2021) .
CR Abubacker S, 2019, J ORTHOP RES, V37, P2077, DOI 10.1002/jor.24378
   Al-Ghadban S, 2022, FRONT BIOENG BIOTECH, V9, DOI 10.3389/fbioe.2021.837464
   Albuquerque R, 2021, SCAND J IMMUNOL, V93, DOI 10.1111/sji.13012
   Arden NK, 2021, NAT REV RHEUMATOL, V17, P59, DOI 10.1038/s41584-020-00523-9
   Bhattacharjee M, 2022, P NATL ACAD SCI USA, V119, DOI 10.1073/pnas.2120968119
   Bialkowska K, 2020, INT J MOL SCI, V21, DOI 10.3390/ijms21176225
   da Cruz ICB, 2021, FRONT CELL DEV BIOL, V9, DOI 10.3389/fcell.2021.606890
   Cha JM, 2018, SCI REP-UK, V8, DOI 10.1038/s41598-018-19211-6
   Chen XY, 2020, BIOTECHNOL LETT, V42, P1, DOI 10.1007/s10529-019-02738-7
   Debbi L, 2022, BIOTECHNOL ADV, V59, DOI 10.1016/j.biotechadv.2022.107983
   Feng JW, 2017, SCI REP-UK, V7, DOI 10.1038/s41598-017-01528-3
   Fuku A, 2022, CELLS-BASEL, V11, DOI 10.3390/cells11030337
   Furuhashi K, 2013, J AM SOC NEPHROL, V24, P587, DOI 10.1681/ASN.2012030264
   GYSEN P, 1985, CLIN RHEUMATOL, V4, P39, DOI 10.1007/BF02032316
   Hodgetts SI, 2000, CELL TRANSPLANT, V9, P489, DOI 10.1177/096368970000900406
   Holmes R, 2017, MAT SCI ENG C-MATER, V77, P823, DOI 10.1016/j.msec.2017.03.267
   Huang P, 2020, NPJ MICROGRAVITY, V6, DOI 10.1038/s41526-020-0106-z
   Jiang LF, 2021, INT IMMUNOPHARMACOL, V94, DOI 10.1016/j.intimp.2021.107489
   Jin GZ, 2016, TISSUE ENG REGEN MED, V13, P242, DOI 10.1007/s13770-016-0040-z
   Joosten LAB, 2006, P NATL ACAD SCI USA, V103, P3298, DOI 10.1073/pnas.0511233103
   Kim KI, 2022, STEM CELL TRANSL MED, V11, P586, DOI 10.1093/stcltm/szac024
   Kitajima H, 2023, CELLS-BASEL, V12, DOI 10.3390/cells12020330
   Koellensperger E, 2014, CYTOTHERAPY, V16, P789, DOI 10.1016/j.jcyt.2014.01.007
   Kuroda K, 2015, BMC MUSCULOSKEL DIS, V16, DOI 10.1186/s12891-015-0701-4
   Kuwasawa A, 2023, J ORTHOP SCI, V28, P408, DOI 10.1016/j.jos.2021.12.020
   Lee HS, 2021, CARTILAGE, V13, p342S, DOI 10.1177/1947603519865304
   Leslie SK, 2018, J TISSUE ENG REGEN M, V12, P1742, DOI 10.1002/term.2702
   Liao SD, 2021, J ORTHOP TRANSL, V27, P101, DOI 10.1016/j.jot.2020.10.005
   Lynn AK, 2004, J BIOMED MATER RES B, V71B, P343, DOI 10.1002/jbm.b.30096
   Mashiko T, 2021, CELLS-BASEL, V10, DOI 10.3390/cells10030560
   Miao CG, 2021, FRONT PHARMACOL, V12, DOI 10.3389/fphar.2021.685623
   Oh JS, 2011, CELL TRANSPLANT, V20, P837, DOI 10.3727/096368910X539083
   Patrikoski M, 2013, STEM CELL RES THER, V4, DOI 10.1186/scrt175
   Ren ML, 2011, STEM CELLS INT, V2011, DOI 10.4061/2011/310928
   Rengel Y, 2007, ARTHRITIS RES THER, V9, DOI 10.1186/ar2304
   Ruan MZC, 2013, SCI TRANSL MED, V5, DOI 10.1126/scitranslmed.3005409
   Sakamoto T, 2022, INT J MOL SCI, V23, DOI 10.3390/ijms23158362
   Shikani AH, 2004, AM J RHINOL, V18, P105, DOI 10.1177/194589240401800207
   SORSA T, 1992, SEMIN ARTHRITIS RHEU, V22, P44, DOI 10.1016/0049-0172(92)90048-I
   Taghiyar L, 2021, ADV EXP MED BIOL, V1326, P73, DOI 10.1007/5584_2021_625
   Taki Y, 2022, MED MOL MORPHOL, V55, P187, DOI 10.1007/s00795-022-00319-8
   Tchetverikov I, 2005, ANN RHEUM DIS, V64, P694, DOI 10.1136/ard.2004.022434
   Toupet K, 2015, PLOS ONE, V10, DOI 10.1371/journal.pone.0114962
   Vu BT, 2021, Adv Exp Med Biol, V11, P3
   Xing D, 2020, CELL TRANSPLANT, V29, DOI 10.1177/0963689720932142
   Xu LH, 2016, TUMOR BIOL, V37, P7835, DOI 10.1007/s13277-015-4664-8
   Yao L, 2013, STEM CELL RES THER, V4, DOI 10.1186/scrt320
   Zelinka A, 2022, OSTEOARTHR CARTILAGE, V30, P1547, DOI 10.1016/j.joca.2022.07.012
   Zhang S, 2016, OSTEOARTHR CARTILAGE, V24, P2135, DOI 10.1016/j.joca.2016.06.022
NR 49
TC 1
Z9 2
U1 0
U2 2
PU ELSEVIER
PI AMSTERDAM
PA RADARWEG 29, 1043 NX AMSTERDAM, NETHERLANDS
SN 2352-3204
J9 REGEN THER
JI Regen. Ther.
PD DEC
PY 2024
VL 27
BP 408
EP 418
DI 10.1016/j.reth.2024.04.010
EA APR 2024
PG 11
WC Cell & Tissue Engineering; Engineering, Biomedical
WE Science Citation Index Expanded (SCI-EXPANDED)
SC Cell Biology; Engineering
GA SB6K5
UT WOS:001232036700001
PM 38694445
OA Green Submitted, gold
DA 2026-02-11
ER

PT J
AU Sharma, S
   Mishra, R
   Bigham, GE
   Wehman, B
   Khan, MM
   Xu, HC
   Saha, P
   Goo, YA
   Datla, SR
   Chen, L
   Tulapurkar, ME
   Taylor, BS
   Yang, PX
   Karathanasis, S
   Goodlett, DR
   Kaushal, S
AF Sharma, Sudhish
   Mishra, Rachana
   Bigham, Grace E.
   Wehman, Brody
   Khan, Mohd M.
   Xu, Huichun
   Saha, Progyaparamita
   Goo, Young Ah
   Datla, Srinivasa Raju
   Chen, Ling
   Tulapurkar, Mohan E.
   Taylor, Bradley S.
   Yang, Peixin
   Karathanasis, Sotirios
   Goodlett, David R.
   Kaushal, Sunjay
TI A Deep Proteome Analysis Identifies the Complete Secretome as the
   Functional Unit of Human Cardiac Progenitor Cells
SO CIRCULATION RESEARCH
LA English
DT Article
DE adult stem cells; exosomes; heat-shock proteins; myocardial ischemia;
   proteomics; stem cells
ID MESENCHYMAL STEM-CELLS; CARDIOSPHERE-DERIVED CELLS; HEAT-SHOCK RESPONSE;
   MYOCARDIAL-INFARCTION; PARACRINE MECHANISMS; GROWTH-FACTOR; ISCHEMIC
   CARDIOMYOPATHY; REGENERATIVE MEDICINE; COLLATERAL PERFUSION; OXIDATIVE
   STRESS
AB Rationale: Cardiac progenitor cells are an attractive cell type for tissue regeneration, but their mechanism for myocardial remodeling is still unclear.
   Objective: This investigation determines how chronological age influences the phenotypic characteristics and the secretome of human cardiac progenitor cells (CPCs), and their potential to recover injured myocardium.
   Methods and Results: Adult (aCPCs) and neonatal (nCPCs) cells were derived from patients aged >40 years or <1 month, respectively, and their functional potential was determined in a rodent myocardial infarction model. A more robust in vitro proliferative capacity of nCPCs, compared with aCPCs, correlated with significantly greater myocardial recovery mediated by nCPCs in vivo. Strikingly, a single injection of nCPC-derived total conditioned media was significantly more effective than nCPCs, aCPC-derived TCM, or nCPC-derived exosomes in recovering cardiac function, stimulating neovascularization, and promoting myocardial remodeling. High-resolution accurate mass spectrometry with reverse phase liquid chromatography fractionation and mass spectrometry was used to identify proteins in the secretome of aCPCs and nCPCs, and the literature-based networking software identified specific pathways affected by the secretome of CPCs in the setting of myocardial infarction. Examining the TCM, we quantified changes in the expression pattern of 804 proteins in nCPC-derived TCM and 513 proteins in aCPC-derived TCM. The literature-based proteomic network analysis identified that 46 and 6 canonical signaling pathways were significantly targeted by nCPC-derived TCM and aCPC-derived TCM, respectively. One leading candidate pathway is heat-shock factor-1, potentially affecting 8 identified pathways for nCPC-derived TCM but none for aCPC-derived TCM. To validate this prediction, we demonstrated that the modulation of heat-shock factor-1 by knockdown in nCPCs or overexpression in aCPCs significantly altered the quality of their secretome.
   Conclusions: A deep proteomic analysis revealed both detailed and global mechanisms underlying the chronological age-based differences in the ability of CPCs to promote myocardial recovery via the components of their secretome.
C1 [Sharma, Sudhish; Mishra, Rachana; Bigham, Grace E.; Wehman, Brody; Saha, Progyaparamita; Datla, Srinivasa Raju; Taylor, Bradley S.; Karathanasis, Sotirios] Univ Maryland, Sch Med, Div Cardiac Surg, 110 S Paca St,7th Floor, Baltimore, MD 21201 USA.
   [Khan, Mohd M.; Goo, Young Ah; Goodlett, David R.] Univ Maryland, Sch Pharm, Dept Pharmaceut Sci, 110 S Paca St,7th Floor, Baltimore, MD 21201 USA.
   [Xu, Huichun] Univ Maryland, Dept Med, Div Endocrinol Diabet & Nutr, 110 S Paca St,7th Floor, Baltimore, MD 21201 USA.
   [Chen, Ling] Univ Maryland, Sch Med, Dept Physiol & Med, 110 S Paca St,7th Floor, Baltimore, MD 21201 USA.
   [Yang, Peixin] Univ Maryland, Sch Med, Dept Biochem & Mol Biol, Dept OB GYN & Reprod Sci, 110 S Paca St,7th Floor, Baltimore, MD 21201 USA.
   [Tulapurkar, Mohan E.] Univ Maryland, Sch Med, Dept Med, Pulm & Crit Care Med, 110 S Paca St,7th Floor, Baltimore, MD 21201 USA.
   [Karathanasis, Sotirios] Medimmune Inc, Cardiovasc & Metab Dis, Innovat Med Biotech Unit, Gaithersburg, MD 20878 USA.
C3 University System of Maryland; University of Maryland Baltimore;
   University System of Maryland; University of Maryland Baltimore;
   University System of Maryland; University of Maryland Baltimore;
   University System of Maryland; University of Maryland Baltimore;
   University System of Maryland; University of Maryland Baltimore;
   University System of Maryland; University of Maryland Baltimore;
   AstraZeneca; Medimmune
RP Kaushal, S (corresponding author), Univ Maryland, Med Ctr, Div Cardiac Surg, 110 S Paca St,7th Floor, Baltimore, MD 21201 USA.
EM skaushal@smail.umaryland.edu
RI Khan, Mohd M/D-4451-2015; CHEN, LING/AAA-8943-2021; Saha,
   Progyaparamita/AAR-2653-2020
OI Khan, Mohd M/0000-0003-2793-1705; 
FU National Institutes of Health [1R01HL118491]; MedImmune; Maryland Stem
   Research Fund; Maryland Stem Cell Research Fund;  [P30 DK072488];
   National Heart Lung and Blood Institute [R01HL118491] Funding Source:
   NIH RePORTER
FX S. Kaushal was supported partly through National Institutes of Health
   grants 1R01HL118491, MedImmune, and Maryland Stem Research Fund. S.
   Sharma and S. R. Datla are supported by Maryland Stem Cell Research
   Fund. This work was supported, in part, by P30 DK072488.
CR Åkerfelt M, 2010, NAT REV MOL CELL BIO, V11, P545, DOI 10.1038/nrm2938
   Bearzi C, 2007, P NATL ACAD SCI USA, V104, P14068, DOI 10.1073/pnas.0706760104
   Beegle JR, 2016, MOL THER-METH CLIN D, V3, DOI 10.1038/mtm.2016.53
   Beltrami AP, 2009, PHARMACOL THERAPEUT, V124, P23, DOI 10.1016/j.pharmthera.2009.06.003
   Beltrami AP, 2003, CELL, V114, P763, DOI 10.1016/S0092-8674(03)00687-1
   Caplan AI, 2006, J CELL BIOCHEM, V98, P1076, DOI 10.1002/jcb.20886
   Cesselli D, 2011, AM J PATHOL, V179, P349, DOI 10.1016/j.ajpath.2011.03.036
   Chen JH, 2004, J BIOL CHEM, V279, P49439, DOI 10.1074/jbc.M409153200
   Chen L, 2010, J APPL PHYSIOL, V109, P1675, DOI 10.1152/japplphysiol.01372.2009
   Chiang WC, 2012, CELL, V148, P322, DOI 10.1016/j.cell.2011.12.019
   Chong JJH, 2011, CELL STEM CELL, V9, P527, DOI 10.1016/j.stem.2011.10.002
   Chugh AR, 2012, CIRCULATION, V126, pS54, DOI 10.1161/CIRCULATIONAHA.112.092627
   Cox J, 2014, MOL CELL PROTEOMICS, V13, P2513, DOI 10.1074/mcp.M113.031591
   Crisostomo V, 2015, EXPERT REV CARDIOVAS, V13, P285, DOI 10.1586/14779072.2015.1011621
   Duran JM, 2013, CIRC RES, V113, P539, DOI 10.1161/CIRCRESAHA.113.301202
   Ellison GM, 2013, CELL, V154, P827, DOI 10.1016/j.cell.2013.07.039
   Ellison GM, 2011, J AM COLL CARDIOL, V58, P977, DOI 10.1016/j.jacc.2011.05.013
   Feng YL, 2014, STEM CELLS, V32, P462, DOI 10.1002/stem.1571
   Fisher SA, 2015, CIRC RES, V116, P1361, DOI 10.1161/CIRCRESAHA.116.304386
   Gao F, 2007, CAN J CARDIOL, V23, P891
   Gerber Y, 2016, CIRC-HEART FAIL, V9, DOI 10.1161/CIRCHEARTFAILURE.115.002460
   Gerber Y, 2015, JAMA INTERN MED, V175, P996, DOI 10.1001/jamainternmed.2015.0924
   Gnecchi M, 2005, NAT MED, V11, P367, DOI 10.1038/nm0405-367
   Gnecchi M, 2008, CIRC RES, V103, P1204, DOI 10.1161/CIRCRESAHA.108.176826
   Gnecchi M, 2006, FASEB J, V20, P661, DOI 10.1096/fj.05-5211com
   Hare JM, 2012, JAMA-J AM MED ASSOC, V308, P2369, DOI 10.1001/jama.2012.25321
   Hatzistergos KE, 2016, CIRC RES, V119, P921, DOI 10.1161/CIRCRESAHA.116.309281
   Haubner BJ, 2016, CIRC RES, V118, P216, DOI 10.1161/CIRCRESAHA.115.307017
   HAYFLICK L, 1973, AM J MED SCI, V265, P432, DOI 10.1097/00000441-197306000-00001
   He JQ, 2011, PLOS ONE, V6, DOI 10.1371/journal.pone.0027719
   Hiyama E, 2007, BRIT J CANCER, V96, P1020, DOI 10.1038/sj.bjc.6603671
   Hong KU, 2014, PLOS ONE, V9, DOI 10.1371/journal.pone.0096725
   Hong KU, 2013, BASIC RES CARDIOL, V108, DOI 10.1007/s00395-013-0346-0
   Hultdin M, 1998, NUCLEIC ACIDS RES, V26, P3651, DOI 10.1093/nar/26.16.3651
   Ibrahim AGE, 2014, STEM CELL REP, V2, P606, DOI 10.1016/j.stemcr.2014.04.006
   Jiang SJ, 2006, CIRC RES, V99, P776, DOI 10.1161/01.RES.0000244687.97719.4f
   Kaeberlein M, 2010, NATURE, V464, P513, DOI 10.1038/nature08981
   Kamihata H, 2001, CIRCULATION, V104, P1046, DOI 10.1161/hc3501.093817
   Kervadec A, 2016, J HEART LUNG TRANSPL, V35, P795, DOI 10.1016/j.healun.2016.01.013
   Khan M, 2015, CIRC RES, V117, P52, DOI 10.1161/CIRCRESAHA.117.305990
   Kim PJ, 2015, CIRC RES, V116, pE40, DOI 10.1161/CIRCRESAHA.116.304668
   Kinnaird T, 2004, CIRC RES, V94, P678, DOI 10.1161/01.RES.0000118601.37875.AC
   Kinnaird T, 2004, CIRCULATION, V109, P1543, DOI 10.1161/01.CIR.0000124062.31102.57
   Li TS, 2012, J AM COLL CARDIOL, V59, P942, DOI 10.1016/j.jacc.2011.11.029
   Liang XT, 2014, CELL TRANSPLANT, V23, P1045, DOI 10.3727/096368913X667709
   LINDQUIST S, 1988, ANNU REV GENET, V22, P631, DOI 10.1146/annurev.ge.22.120188.003215
   Linke A, 2005, P NATL ACAD SCI USA, V102, P8966, DOI 10.1073/pnas.0502678102
   Locke M, 1996, CELL STRESS CHAPERON, V1, P251, DOI 10.1379/1466-1268(1996)001<0251:DHSRIT>2.3.CO;2
   Loh YH, 2006, NAT GENET, V38, P431, DOI 10.1038/ng1760
   Malliaras K, 2012, CIRCULATION, V125, P100, DOI 10.1161/CIRCULATIONAHA.111.042598
   Meng L, 2010, ONCOGENE, V29, P5204, DOI 10.1038/onc.2010.277
   Mirotsou M, 2011, J MOL CELL CARDIOL, V50, P280, DOI 10.1016/j.yjmcc.2010.08.005
   Mishra R, 2011, CIRCULATION, V123, P364, DOI 10.1161/CIRCULATIONAHA.110.971622
   Morimoto RI, 2008, GENE DEV, V22, P1427, DOI 10.1101/gad.1657108
   Mozaffarian D, 2016, CIRCULATION, V133, P447, DOI 10.1161/CIR.0000000000000366
   Noiseux N, 2006, MOL THER, V14, P840, DOI 10.1016/j.ymthe.2006.05.016
   Ratajczak MZ, 2012, LEUKEMIA, V26, P1166, DOI 10.1038/leu.2011.389
   Rota M, 2008, CIRC RES, V103, P107, DOI 10.1161/CIRCRESAHA.108.178525
   Sahoo S, 2014, CIRC RES, V114, P333, DOI 10.1161/CIRCRESAHA.114.300639
   Samanta A, 2016, CIRC RES, V118, P1186, DOI 10.1161/CIRCRESAHA.116.308620
   Sanganalmath SK, 2013, CIRC RES, V113, P810, DOI 10.1161/CIRCRESAHA.113.300219
   Sanina C, 2015, CIRC RES, V117, P229, DOI 10.1161/CIRCRESAHA.117.306306
   Saxena A, 2008, CIRCULATION, V117, P2224, DOI 10.1161/CIRCULATIONAHA.107.694992
   Schulman IH, 2015, STEM CELL TRANSL MED, V4, P118, DOI 10.5966/sctm.2014-0144
   Senyo SE, 2013, NATURE, V493, P433, DOI 10.1038/nature11682
   Sharma S, 2015, STEM CELLS, V33, P1213, DOI 10.1002/stem.1937
   Sharpless NE, 2007, NAT REV MOL CELL BIO, V8, P703, DOI 10.1038/nrm2241
   Simpson DL, 2012, CIRCULATION, V126, pS46, DOI 10.1161/CIRCULATIONAHA.111.084699
   Smart N, 2011, NATURE, V474, P640, DOI 10.1038/nature10188
   Smith A, 2006, NATURE, V441, P1060, DOI 10.1038/nature04954
   Sultana N, 2015, NAT COMMUN, V6, DOI 10.1038/ncomms9701
   Takeuchi T, 2015, P NATL ACAD SCI USA, V112, pE2497, DOI 10.1073/pnas.1412651112
   Tang XL, 2016, CIRC RES, V118, P1091, DOI 10.1161/CIRCRESAHA.115.307647
   Telukuntla KS, 2013, J AM HEART ASSOC, V2, DOI 10.1161/JAHA.113.000338
   Tothova Z, 2007, CELL, V128, P325, DOI 10.1016/j.cell.2007.01.003
   van Berlo JH, 2014, NATURE, V509, P337, DOI 10.1038/nature13309
   van Rooij E, 2016, NEW ENGL J MED, V374, P85, DOI 10.1056/NEJMcibr1512011
   Vincent SD, 2010, CURR TOP DEV BIOL, V90, P1, DOI 10.1016/S0070-2153(10)90001-X
   Vogel R, 2015, EXPERT REV CARDIOVAS, V13, P75, DOI 10.1586/14779072.2015.988142
   Wang XH, 2009, STEM CELLS, V27, P3021, DOI 10.1002/stem.230
   Wehman B, 2015, ANN THORAC SURG, V100, P615, DOI 10.1016/j.athoracsur.2015.04.088
   Wei K, 2015, NATURE, V525, P479, DOI 10.1038/nature15372
   Williams AR, 2011, CIRC RES, V109, P923, DOI 10.1161/CIRCRESAHA.111.243147
   Yang JF, 2007, CARDIOLOGY, V107, P17, DOI 10.1159/000093609
   Yang JY, 2011, CELL CYCLE, V10, P144, DOI 10.4161/cc.10.1.14455
   Zwetsloot PP, 2016, CIRC RES, V118, P1223, DOI 10.1161/CIRCRESAHA.115.307676
NR 86
TC 121
Z9 136
U1 0
U2 27
PU LIPPINCOTT WILLIAMS & WILKINS
PI PHILADELPHIA
PA TWO COMMERCE SQ, 2001 MARKET ST, PHILADELPHIA, PA 19103 USA
SN 0009-7330
EI 1524-4571
J9 CIRC RES
JI Circ.Res.
PD MAR 3
PY 2017
VL 120
IS 5
BP 816
EP 834
DI 10.1161/CIRCRESAHA.116.309782
PG 19
WC Cardiac & Cardiovascular Systems; Hematology; Peripheral Vascular
   Disease
WE Science Citation Index Expanded (SCI-EXPANDED)
SC Cardiovascular System & Cardiology; Hematology
GA EM8WT
UT WOS:000395592500021
PM 27908912
OA Green Submitted
DA 2026-02-11
ER

PT J
AU Chen, XF
   Cai, DL
   Li, H
   Wei, QP
   Li, X
   Han, ZX
   Liang, JJ
   Xie, JX
   Ruan, JJ
   Liu, JC
   Xiang, Z
   Dong, WX
   Guo, WJ
AF Chen, Xiaofeng
   Cai, Dongling
   Li, Hao
   Wei, Qipeng
   Li, Xi
   Han, Zhuangxun
   Liang, Jinjun
   Xie, Junxian
   Ruan, Jiajian
   Liu, Jincheng
   Xiang, Zhen
   Dong, Wenxuan
   Guo, Weijun
TI Exosomal U2AF2 derived from human bone marrow mesenchymal stem cells
   attenuates the intervertebral disc degeneration through
   circ_0036763/miR-583/ACAN axis
SO REGENERATIVE THERAPY
LA English
DT Article
DE Intervertebral disc degeneration; U2AF2; Circ_0036763; CircRNA mature;
   Exosomes derived from human bMSCs
ID NUCLEUS PULPOSUS CELL; BIOGENESIS; PROMOTES; PROLIFERATION; MUTATIONS;
   BINDING
AB Intervertebral disc degeneration (IDD) is one of the major leading causes of back pain affecting the patient's quality of life. However, the roles of circular RNA (circRNA) in IDD remains unclear. This study aimed to explore the function and underlying mechanism of circ_0036763 in IDD. In this study, expressions of circ_0036763, U2 small nuclear RNA auxiliary factor 2 (U2AF2), miR-583 and aggrecan (ACAN) in primary human nucleus pulposus cells (HNPCs) derived from IDD patients and healthy controls were detected by quantitative real-time reverse transcription-PCR (qRT-PCR) or Western blot (WB). The relationship between pre-circ_0036763 and U2AF2, circ_0036763 and miR-583, miR-583 and ACAN mRNA was determined by bioinformatic analysis, miRNA pull down or RNA immunoprecipitation (RIP) assay. The expressions of Collagen I and Collagen II were evaluated by WB. Co -culture of bone marrow mesenchymal stem cells (bMSCs) or bMSCs-derived exosomes and HNPCs were performed to identify the effect of U2AF2 on the mature of circ_0036763 and ACAN. Results indicated that circ_0036763, U2AF2 and ACAN were downregulated while miR-583 was upregulated in HNPCs derived from IDD patients compared with that in normal HNPCs. Besides, overexpression of circ_0036763 elevated the expressions of ACAN and Collagen II whereas reduced Collagen I expression in HNPCs. Moreover, U2AF2 promoted the mature of circ_0036763, and circ_0036763 positively regulated ACAN by directly sponging miR-583. Furthermore, exosomal U2AF2 derived from bMSCs could increase U2AF2 levels in HNPCs and subsequently regulate the expression of ACAN by circ_0036763/miR-583 axis. In summary, circ_0036763 modified by exosomal U2AF2 derived from bMSCs alleviated IDD through regulating miR-583/ACAN axis in HNPCs. Thus, this study might provide novel therapeutic targets for IDD. (c) 2024, The Japanese Society for Regenerative Medicine. Production and hosting by Elsevier B.V. This is an open access article under the CC BY -NC -ND license (http://creativecommons.org/licenses/by-nc-nd/ 4.0/).
C1 [Chen, Xiaofeng; Cai, Dongling; Li, Hao; Wei, Qipeng; Han, Zhuangxun; Liang, Jinjun; Xie, Junxian; Guo, Weijun] Panyu Hosp Chinese Med, Dept Orthoped, 93 & 65 Qiaodong Rd, Guangzhou 511400, Peoples R China.
   [Li, Xi] Panyu Hosp Chinese Med, Dept Dermatol, 93 & 65 Qiaodong Rd, Guangzhou 511400, Peoples R China.
   [Li, Xi; Ruan, Jiajian; Liu, Jincheng; Xiang, Zhen; Dong, Wenxuan] Guangzhou Univ Chinese Med, 12 Jichang Rd, Guangzhou 510405, Peoples R China.
C3 Guangzhou University of Chinese Medicine
RP Guo, WJ (corresponding author), Panyu Hosp Chinese Med, Dept Orthoped, 93 & 65 Qiaodong Rd, Guangzhou 511400, Peoples R China.
EM zemainfancy@163.com
OI Hao, Li/0000-0002-7802-9351
FU Guangzhou Municipal Health Commission [20211A011120]
FX <BOLD>Funding</BOLD> This work was supported by Guangzhou Municipal
   Health Commission (#20211A011120) .
CR Cai HZ, 2019, MOL THER-NUCL ACIDS, V18, P787, DOI 10.1016/j.omtn.2019.09.023
   Cech TR, 2014, CELL, V157, P77, DOI 10.1016/j.cell.2014.03.008
   Chen LL, 2016, NAT REV MOL CELL BIO, V17, P205, DOI 10.1038/nrm.2015.32
   Chen XF, 2016, INT J SURG, V28, P77, DOI 10.1016/j.ijsu.2016.02.045
   Conn SJ, 2015, CELL, V160, P1125, DOI 10.1016/j.cell.2015.02.014
   Cooper NA, 2016, EUR SPINE J, V25, P1258, DOI 10.1007/s00586-015-4027-6
   Cui SQ, 2020, MOL THER NUCL ACIDS, V20, P385, DOI 10.1016/j.omtn.2020.01.026
   Dateki S, 2017, CLIN PEDIATR ENDOCRI, V26, P119, DOI 10.1297/cpe.26.119
   Guo W, 2020, CELL DEATH DIS, V11, DOI 10.1038/s41419-020-2543-8
   Ivanov A, 2015, CELL REP, V10, P170, DOI 10.1016/j.celrep.2014.12.019
   Jarman JP, 2015, EUR SPINE J, V24, P1944, DOI 10.1007/s00586-014-3564-8
   Jiang Y, 2020, J EXP CLIN CANC RES, V39, DOI 10.1186/s13046-020-01691-y
   Kibble MJ, 2022, INT J MOL SCI, V23, DOI 10.3390/ijms23136915
   Laagland LT, 2022, JOR SPINE, V5, DOI 10.1002/jsp2.1219
   Le Maitre CL, 2005, ARTHRITIS RES THER, V7, pR732, DOI 10.1186/ar1732
   Li H, 2022, ANAL CELL PATHOL, V2022, DOI 10.1155/2022/9550499
   Li YX, 2023, FOLIA MORPHOL, V82, P745, DOI 10.5603/FM.a2022.0102
   Li YW, 2017, EMBO REP, V18, P1646, DOI 10.15252/embr.201643581
   Li YJ, 2021, J ORTHOP TRANSL, V26, P121, DOI 10.1016/j.jot.2020.07.007
   Liao ZW, 2019, THERANOSTICS, V9, P4084, DOI 10.7150/thno.33638
   Liu ZG, 2019, CELL DEATH DIS, V10, DOI 10.1038/s41419-019-2089-9
   Liu ZT, 2022, FRONT BIOENG BIOTECH, V10, DOI 10.3389/fbioe.2022.1058251
   Lu TX, 2018, J ALLERGY CLIN IMMUN, V141, P1202, DOI 10.1016/j.jaci.2017.08.034
   Luan WK, 2018, BIOCHEM BIOPH RES CO, V502, P22, DOI 10.1016/j.bbrc.2018.05.114
   Lv F, 2017, MED SCI MONITOR, V23, P659, DOI 10.12659/MSM.898660
   Ma CJ, 2015, CURR STEM CELL RES T, V10, P285, DOI 10.2174/1574888X10666150416114027
   Maji D, 2020, J BIOL CHEM, V295, P17148, DOI 10.1074/jbc.RA120.015339
   Navone SE, 2017, HISTOL HISTOPATHOL, V32, P523, DOI 10.14670/HH-11-846
   Novais EJ, 2021, NAT COMMUN, V12, DOI 10.1038/s41467-021-25453-2
   Roughley P, 2006, EUR CELLS MATER, V11, P1
   RUSKIN B, 1988, CELL, V52, P207, DOI 10.1016/0092-8674(88)90509-0
   Song J, 2020, MOL THER-NUCL ACIDS, V21, P1087, DOI 10.1016/j.omtn.2020.07.039
   Stergar J, 2019, BOSNIAN J BASIC MED, V19, P130, DOI 10.17305/bjbms.2019.3778
   Tan HY, 2018, J CELL BIOCHEM, V119, P7218, DOI 10.1002/jcb.26888
   Tang N, 2020, AM J TRANSL RES, V12, P5449
   Tao B, 2017, MOL MED REP, V16, P7553, DOI 10.3892/mmr.2017.7560
   Tu J, 2022, ADV SCI, V9, DOI 10.1002/advs.202103631
   Vicens Q, 2014, CELL, V159, P13, DOI 10.1016/j.cell.2014.09.005
   Wang L, 2021, CLIN TRANSL MED, V11, DOI 10.1002/ctm2.613
   Wang WJ, 2015, CLIN CHIM ACTA, V448, P238, DOI 10.1016/j.cca.2015.06.023
   Wang XB, 2018, BBA-MOL BASIS DIS, V1864, P3754, DOI 10.1016/j.bbadis.2018.08.033
   Wei QS, 2019, CONNECT TISSUE RES, V60, P209, DOI 10.1080/03008207.2018.1499731
   Xiang Q, 2020, EBIOMEDICINE, V53, DOI 10.1016/j.ebiom.2020.102679
   Xu XL, 2019, THERANOSTICS, V9, P2252, DOI 10.7150/thno.30658
   Yang H, 2018, LAB INVEST, V98, P755, DOI 10.1038/s41374-018-0036-5
   Yang Z, 2020, EUR REV MED PHARMACO, V24, P10975, DOI 10.26355/eurrev_202011_23581
   Zhang B, 2018, CELL PHYSIOL BIOCHEM, V45, P2506, DOI 10.1159/000488269
   Zhang XN, 2019, MOL CANCER, V18, DOI 10.1186/s12943-019-0959-5
   Zhao ZJ, 2017, RNA BIOL, V14, P514, DOI 10.1080/15476286.2015.1122162
   Zhou ZB, 2019, MOL THER, V27, P531, DOI 10.1016/j.ymthe.2019.01.006
   Zhu GD, 2020, EXP CELL RES, V393, DOI 10.1016/j.yexcr.2020.112109
   Zhu JW, 2019, MOL MED REP, V20, P3160, DOI 10.3892/mmr.2019.10569
NR 52
TC 5
Z9 6
U1 4
U2 7
PU ELSEVIER
PI AMSTERDAM
PA RADARWEG 29, 1043 NX AMSTERDAM, NETHERLANDS
SN 2352-3204
J9 REGEN THER
JI Regen. Ther.
PD MAR
PY 2024
VL 25
BP 344
EP 354
DI 10.1016/j.reth.2024.01.006
EA FEB 2024
PG 11
WC Cell & Tissue Engineering; Engineering, Biomedical
WE Science Citation Index Expanded (SCI-EXPANDED)
SC Cell Biology; Engineering
GA LA2R5
UT WOS:001183993000001
PM 38362337
OA Green Submitted, gold
DA 2026-02-11
ER

PT J
AU Arjmand, B
   Alavi-Moghadam, S
   Sarvari, M
   Rezaei-Tavirani, M
   Mafi, AR
   Arjmand, R
   Nikandish, M
   Nasli-Esfahani, E
   Larijani, B
AF Arjmand, Babak
   Alavi-Moghadam, Sepideh
   Sarvari, Masoumeh
   Rezaei-Tavirani, Mostafa
   Rezazadeh- Mafi, Ahmad
   Arjmand, Rasta
   Nikandish, Mohsen
   Nasli-Esfahani, Ensieh
   Larijani, Bagher
TI Critical roles of cytokine storm and bacterial infection in patients
   with COVID-19: therapeutic potential of mesenchymal stem cells
SO INFLAMMOPHARMACOLOGY
LA English
DT Review
DE Bacterial Infections; COVID-19; Cytokine storm; Mesenchymal stem cells;
   Cell therapy
ID COINFECTIONS; EXOSOMES; DISEASE
AB The severe acute respiratory syndrome coronavirus 2 has been a shocking disaster for healthcare systems worldwide since December 2019. This virus can affect all systems of the body and its symptoms vary from a simple upper respiratory infection to fatal complications including end-organ damage. On the other hand, the normal immune system plays a pivotal role in the recovery of infectious diseases such as COVID-19. However, occasionally, exaggerated immune system inflammation and an excessive synthesis of cytokines, known as a "cytokine storm, " can deteriorate the patient's clinical condition. Secondary bacterial co-infection is another problem in COVID-19 which affects the prognosis of patients. Although there are a few studies about this complication, they suggest not using antibiotics commonly, especially broad-spectrum ones. During this pandemic, various approaches and therapeutics were introduced for treating COVID-19 patients. However, available treatments are not helpful enough, especially for complicated cases. Hence, in this era, cell therapy and regenerative medicine will create new opportunities. Therefore, the therapeutic benefits of mesenchymal stem cells, especially their antimicrobial activity, will help us understand how to treat COVID-19. Herein, mesenchymal stem cells may stop the immune system from becoming overactive in COVID-19 patients. On the other side, the stem cells' capacity for repair could encourage natural healing processes.
C1 [Arjmand, Babak; Alavi-Moghadam, Sepideh; Arjmand, Rasta] Univ Tehran Med Sci, Endocrinol & Metab Mol Cellular Sci Inst, Cell Therapy & Regenerat Med Res Ctr, Tehran, Iran.
   [Arjmand, Babak; Sarvari, Masoumeh] Iranian Canc Control Ctr MACSA, Tehran, Iran.
   [Rezaei-Tavirani, Mostafa] Shahid Beheshti Univ Med Sci, Prote Res Ctr, Tehran, Iran.
   [Rezazadeh- Mafi, Ahmad] Shaheed Beheshti Med Univ, Imam Hossein Hosp, Dept Radiat Oncol, Tehran, Iran.
   [Nikandish, Mohsen] AJA Univ Med Sci, AJA Canc Epidemiol Res & Treatment Ctr AJA CERTC, Tehran, Iran.
   [Nasli-Esfahani, Ensieh] Univ Tehran Med Sci, Endocrinol & Metab Clin Sci Inst, Diabet Res Ctr, Tehran, Iran.
   [Larijani, Bagher] Univ Tehran Med Sci, Endocrinol & Metab Clin Sci Inst, Endocrinol & Metab Res Ctr, Tehran, Iran.
C3 Tehran University of Medical Sciences; Shahid Beheshti University
   Medical Sciences; Shahid Beheshti University Medical Sciences; Aja
   University of Medical Sciences In Iran; Tehran University of Medical
   Sciences; Tehran University of Medical Sciences
RP Arjmand, B (corresponding author), Univ Tehran Med Sci, Endocrinol & Metab Mol Cellular Sci Inst, Cell Therapy & Regenerat Med Res Ctr, Tehran, Iran.; Arjmand, B (corresponding author), Iranian Canc Control Ctr MACSA, Tehran, Iran.
EM barjmand@sina.tums.ac.ir; sepidalavi@gmail.com;
   maasoomehsarvari@yahoo.com; Tavirany@yahoo.com; ahmadrmafi@yahoo.com;
   rastaarjmand52@gmail.com; Mohsen.nik93@yahoo.com; n.nasli@yahoo.com;
   emrc@tums.ac.ir
RI Arjmand, babak/AAS-3830-2020; sarvari, masi/KSL-6266-2024; larijani,
   Bagher/ABE-3315-2020; R Mafi, Ahmad/AAY-9639-2021
OI Rezaei-Tavirani, Mostafa/0000-0003-1767-7475; Alavi Moghadam,
   Sepideh/0000-0003-4488-9131; R Mafi, Ahmad/0000-0003-2484-1835
CR Abedi Mina, 2020, Cell Regen, V9, P20, DOI [10.1186/s13619-020-00058-0, 10.1186/s13619-020-00058-0]
   Aghayan HR, 2021, METHODS MOL BIOL, V2286, P213, DOI 10.1007/7651_2020_282
   Aghayan HR, 2022, DRUG DELIV TRANSL RE, V12, P538, DOI 10.1007/s13346-021-00952-3
   Aghili SMM, 2021, INT J OBESITY, V45, P998, DOI 10.1038/s41366-021-00776-8
   Alijotas-Reig J, 2020, AUTOIMMUN REV, V19, DOI 10.1016/j.autrev.2020.102569
   Alrubayyi Aljawharah, 2020, Nat Rev Immunol, V20, P520, DOI 10.1038/s41577-020-0408-0
   Arjmand B, 2021, FRONT CELL DEV BIOL, V9, P1342
   Arjmand Babak, 2020, Gastroenterol Hepatol Bed Bench, V13, P321
   Arjmand B, 2020, FRONT ENDOCRINOL, V11, DOI 10.3389/fendo.2020.00430
   Arjmand B, 2019, FRONT ENDOCRINOL, V10, DOI 10.3389/fendo.2019.00761
   Auletta JJ, 2012, BLOOD, V119, P1801, DOI 10.1182/blood-2011-10-384354
   Batiha Gaber El-Saber, 2021, Sci Afr, pe01084, DOI 10.1016/j.sciaf.2021.e01084
   Batu ED, 2020, RHEUMATOL INT, V40, P1193, DOI 10.1007/s00296-020-04612-6
   Bousoik E, 2018, FRONT ONCOL, V8, DOI 10.3389/fonc.2018.00287
   Braun E, 2019, CLIN TRANSL IMMUNOL, V8, DOI 10.1002/cti2.1073
   Breikaa RM, 2021, FRONT CARDIOVASC MED, V8, DOI 10.3389/fcvm.2021.681948
   Carsetti R, 2020, FRONT IMMUNOL, V11, DOI 10.3389/fimmu.2020.610300
   Chaplin DD, 2010, J ALLERGY CLIN IMMUN, V125, pS3, DOI 10.1016/j.jaci.2009.12.980
   Chaudhry R, 2022, J MED VIROL, V94, P303, DOI 10.1002/jmv.27324
   Chen J, 2007, ANNU REV IMMUNOL, V25, P443, DOI 10.1146/annurev.immunol.25.022106.141706
   Chertow DS, 2013, JAMA-J AM MED ASSOC, V309, P275, DOI 10.1001/jama.2012.194139
   Chi P.-I., 2013, ISRN Virology, V2013, P1, DOI [10.5402/2013/306595, DOI 10.5402/2013/306595, 10.5402/2013/30659510.5402/2013/306595, DOI 10.5402/2013/30659510.5402/2013/306595]
   Chowdhury MA, 2020, J INFECT PUBLIC HEAL, V13, P1619, DOI 10.1016/j.jiph.2020.07.001
   Contreras RA, 2016, STEM CELLS INT, V2016, DOI 10.1155/2016/3162743
   Cruz FF, 2020, EXPERT REV RESP MED, V14, P31, DOI 10.1080/17476348.2020.1679628
   Dayer MR, 2021, ARXIV
   De León-Rodríguez SG, 2020, B MED HOSP INFANT M, V77, P252, DOI [10.24875/BMHIM.200001911, 10.24875/bmhim.200001911, 10.24875/BMHIM.20000191]
   de Queiroz TM, 2020, FRONT PHARMACOL, V11, DOI 10.3389/fphar.2020.01154
   El-Metwaly S, 2019, HELIYON, V5, DOI 10.1016/j.heliyon.2019.e02710
   Ellison-Hughes GM, 2020, FRONT CARDIOVASC MED, V7, DOI 10.3389/fcvm.2020.602183
   Esposito D, 2020, INT C PRACTICAL APPL
   Farahani M, 2022, BIOMED PHARMACOTHER, V145, DOI 10.1016/j.biopha.2021.112420
   Farrell JM, 2021, FRONT MICROBIOL, V12, DOI 10.3389/fmicb.2021.682571
   Fattorini L, 2020, ANN I SUPER SANITA, V56, P359, DOI 10.4415/ANN_20_03_14
   Feldman C, 2021, PNEUMONIA, V13, DOI 10.1186/s41479-021-00083-w
   Feng Y, 2020, AM J RESP CRIT CARE, V201, P1380, DOI 10.1164/rccm.202002-0445OC
   Fernández-Francos S, 2021, INT J MOL SCI, V22, DOI 10.3390/ijms22073576
   Földvári-Nagy L, 2021, CELL COMMUN SIGNAL, V19, DOI 10.1186/s12964-020-00699-3
   Franchi L, 2006, J IMMUNOL, V177, P3507, DOI 10.4049/jimmunol.177.6.3507
   Fu YQ, 2020, OPEN FORUM INFECT DI, V7, DOI 10.1093/ofid/ofaa220
   Furuhashi M, 2020, HYPERTENS RES, V43, P837, DOI 10.1038/s41440-020-0478-1
   García LF, 2020, FRONT IMMUNOL, V11, DOI 10.3389/fimmu.2020.01441
   Gelmann EP, 2013, MOL ONCOLOGY CAUSES
   Ghandour M, 2021, American Journal of Medical Case Reports, V9, P170, DOI 10.12691/ajmcr-9-3-10
   Ghasemzadeh M, 2022, HUM IMMUNOL, V83, P86, DOI 10.1016/j.humimm.2021.09.004
   Ghazanfar H, 2022, CUREUS J MED SCIENCE, V14, DOI 10.7759/cureus.23333
   Ghezelayagh Z, 2022, STEM CELL REV REP, V18, P360, DOI 10.1007/s12015-021-10266-z
   Giamarellos-Bourboulis EJ, 2020, CELL HOST MICROBE, V27, P992, DOI 10.1016/j.chom.2020.04.009
   Gilany K, 2022, CELL TISSUE BANK, V23, P653, DOI 10.1007/s10561-021-09963-3
   Golchin A, 2020, STEM CELL REV REP, V16, P427, DOI 10.1007/s12015-020-09973-w
   Golchin A, 2019, STEM CELL REV REP, V15, P166, DOI 10.1007/s12015-018-9866-1
   Neto AGM, 2021, J MED VIROL, V93, P1489, DOI 10.1002/jmv.26441
   Goodarzi P, 2019, INT J MOL CELL MED, V8, P30, DOI 10.22088/IJMCM.BUMS.8.2.30
   Goodarzi P, 2018, ADV EXP MED BIOL, V1119, P119, DOI 10.1007/5584_2018_251
   Goodarzi P, 2019, CELL TISSUE BANK, V20, P11, DOI 10.1007/s10561-018-9741-y
   Gupta N, 2012, THORAX, V67, P533, DOI 10.1136/thoraxjnl-2011-201176
   Hainaut P, 2019, Encyclopedia of Cancer, V3rd ed., P472, DOI [DOI 10.1016/B978-0-12-801238-3.64980-2, DOI 10.1016/B978-0-12-801,238-3.64980-2]
   Hamel M, 2010, AM J INFECT CONTROL, V38, P173, DOI 10.1016/j.ajic.2009.08.016
   Han H, 2020, EMERG MICROBES INFEC, V9, P1123, DOI 10.1080/22221751.2020.1770129
   Hariharan A, 2021, INFLAMMOPHARMACOLOGY, V29, P91, DOI [10.9734/ijmpcr/2020/v13i130110, 10.1007/s10787-020-00773-9]
   Hoang DM, 2022, SIGNAL TRANSDUCT TAR, V7, DOI 10.1038/s41392-022-01134-4
   Hocková B, 2021, J CLIN MED, V10, DOI 10.3390/jcm10040581
   Hojyo S, 2020, INFLAMM REGEN, V40, DOI 10.1186/s41232-020-00146-3
   Horiuchi M, 1999, HYPERTENSION, V33, P613, DOI 10.1161/01.HYP.33.2.613
   Hu XY, 2021, SIGNAL TRANSDUCT TAR, V6, DOI 10.1038/s41392-021-00791-1
   Huang CL, 2020, LANCET, V395, P497, DOI 10.1016/S0140-6736(20)30183-5
   Huang YQ, 2015, World Chinese Journal of Digestology, V23, P2688, DOI 10.11569/wcjd.v23.i17.2688
   Isaacs JD, 2020, SMART BATTLES IMMUNO
   Islam MS, 2022, PROG BIOMATER, V11, P385, DOI 10.1007/s40204-022-00200-y
   Johnson V, 2017, SCI REP-UK, V7, DOI 10.1038/s41598-017-08311-4
   Jung YJ, 2019, ANN TRANSL MED, V7, DOI 10.21037/atm.2019.10.48
   Klimpel GR., 1996, Medical Microbiology
   Krämer OH, 2010, MOL CELL ENDOCRINOL, V315, P40, DOI 10.1016/j.mce.2009.10.007
   Krasnodembskaya A, 2010, STEM CELLS, V28, P2229, DOI 10.1002/stem.544
   Kuba K, 2005, NAT MED, V11, P875, DOI 10.1038/nm1267
   Kumar R, 2018, VIRUS RES, V253, P48, DOI 10.1016/j.virusres.2018.05.028
   Lan TX, 2021, J HEMATOL ONCOL, V14, DOI 10.1186/s13045-021-01208-w
   Langford BJ, 2020, CLIN MICROBIOL INFEC, V26, P1622, DOI 10.1016/j.cmi.2020.07.016
   Lansbury L, 2020, J INFECTION, V81, P266, DOI 10.1016/j.jinf.2020.05.046
   Larijani Bagher, 2015, Acta Med Iran, V53, P540
   Larijani Bagher, 2015, Methods Mol Biol, V1283, P123, DOI 10.1007/7651_2014_101
   Lawrence Toby, 2009, Cold Spring Harb Perspect Biol, V1, pa001651, DOI 10.1101/cshperspect.a001651
   Leng ZK, 2020, AGING DIS, V11, P216, DOI 10.14336/AD.2020.0228
   Li W, 2021, FRONT IMMUNOL, DOI [10.3389/fimmu.2021.7509, DOI 10.3389/FIMMU.2021.7509]
   Luo J, 2021, GENE, V768, DOI 10.1016/j.gene.2020.145325
   Madani S, 2021, J DIABETES METAB DIS, V20, P1179, DOI 10.1007/s40200-021-00837-9
   Maes M, 2021, MEDRXIV
   Mahmoudi H, 2020, GMS HYG INFECT CONTR, V15, DOI 10.3205/dgkh000370
   Mao AS, 2015, P NATL ACAD SCI USA, V112, P14452, DOI 10.1073/pnas.1508520112
   Marc F, 2022, J CLIN MED, V11, DOI 10.3390/jcm11102945
   Meiliana A, 2016, INDONES BIOMED J, V8, P71, DOI 10.18585/inabj.v8i2.211
   Mishra VK, 2020, CELLS-BASEL, V9, DOI 10.3390/cells9051145
   Moezzi Meisam, 2021, Inform Med Unlocked, V24, P100591, DOI [10.1016/j.imu.2021.100591, 10.1016/j.imu.2021.100591]
   Niknam Z, 2022, EUR J MED RES, V27, DOI 10.1186/s40001-021-00626-3
   Orilisi G, 2021, INT J ENV RES PUB HE, V18, DOI 10.3390/ijerph182312511
   Roudsari PP, 2020, CELL TISSUE BANK, V21, P405, DOI 10.1007/s10561-020-09842-3
   Perlman S, 2005, NAT REV IMMUNOL, V5, P917, DOI 10.1038/nri1732
   Pourajam S, 2022, FRONT CELL INFECT MI, V12, DOI 10.3389/fcimb.2022.784130
   Póvoa HCC, 2020, INFECT DIS THER, V9, P417, DOI 10.1007/s40121-020-00306-5
   Racaniello V, 2020, VIROLOGY BLOG
   Ragab D, 2020, FRONT IMMUNOL, V11, DOI 10.3389/fimmu.2020.01446
   Rahmani-Kukia N, 2020, INT IMMUNOPHARMACOL, V84, DOI 10.1016/j.intimp.2020.106602
   Rahmati S, 2020, CHEM PHYS LIPIDS, V226, DOI 10.1016/j.chemphyslip.2019.104836
   Rajarshi Keshav, 2020, Biotechnology Reports, V26, pe00467, DOI [10.1016/j.btre.2020.e00467, 10.1016/j.btre.2020.e00467]
   Rana MM, 2020, Journal of Research in Clinical Medicine, V8, P38, DOI [10.34172/jrcm.2020.038, 10.34172/jrcm.2020.038, DOI 10.34172/JRCM.2020.038]
   Rawson TM, 2020, CLIN INFECT DIS, V71, P2459, DOI 10.1093/cid/ciaa530
   Rezakhani L, 2021, CHEM PHYS LIPIDS, V234, DOI 10.1016/j.chemphyslip.2020.105009
   Rezk NA, 2013, EGYPT J CHEST DIS TU, V62, P167, DOI 10.1016/j.ejcdt.2013.02.013
   Rice TW, 2012, CRIT CARE MED, V40, P1487, DOI 10.1097/CCM.0b013e3182416f23
   Rivera-Cruz CM, 2017, STEM CELLS INT, V2017, DOI 10.1155/2017/4015039
   Rizzo P, 2020, BASIC RES CARDIOL, V115, DOI 10.1007/s00395-020-0791-5
   Roux PP, 2004, MICROBIOL MOL BIOL R, V68, P320, DOI 10.1128/MMBR.68.2.320-344.2004
   Sadeghi S, 2020, LIFE SCI, V262, DOI 10.1016/j.lfs.2020.118493
   Saeedi P, 2019, J CELL PHYSIOL, V234, P4970, DOI 10.1002/jcp.27298
   Sagaradze G.D., 2018, Biopharmaceuticals, V47, P47, DOI DOI 10.5772/INTECHOPEN.78605
   Sahu T, 2021, WORLD J GASTROENTERO, V27, P449, DOI 10.3748/wjg.v27.i6.449
   Saleh FA, 2021, AM J TRANSL RES, V13, P12195
   Sanders JM, 2020, JAMA-J AM MED ASSOC, V323, P1824, DOI 10.1001/jama.2020.6019
   Sant AJ, 2012, J EXP MED, V209, P1391, DOI 10.1084/jem.20121517
   Sarvar DP, 2016, ADV PHARM BULL, V6, P293, DOI 10.15171/apb.2016.041
   Satarker S, 2021, POSTGRAD MED, V133, P489, DOI 10.1080/00325481.2020.1855921
   Seif F, 2017, CELL COMMUN SIGNAL, V15, DOI 10.1186/s12964-017-0177-y
   Sharifipour E, 2020, BMC INFECT DIS, V20, DOI 10.1186/s12879-020-05374-z
   Sharun K, 2021, RECENT ADV INFLAMM A, V15, P5, DOI 10.2174/2772270816666211220152218
   Shi JZ, 2020, SCIENCE, V368, P1016, DOI 10.1126/science.abb7015
   Shou SY, 2021, FRONT MICROBIOL, V12, DOI 10.3389/fmicb.2021.626553
   Shoukat A, 2020, CAN MED ASSOC J, V192, pE489, DOI 10.1503/cmaj.200457
   Sinha P, 2020, JAMA INTERN MED, V180, P1152, DOI 10.1001/jamainternmed.2020.3313
   Sirivongrangson P, 2020, INTENS CARE MED EXP, V8, DOI 10.1186/s40635-020-00362-8
   Soleimanian S, 2020, FRONT PHARMACOL, V11, DOI 10.3389/fphar.2020.01309
   Song J, 2020, RHEUMATOL INT, V40, P991, DOI 10.1007/s00296-020-04584-7
   Trivedi P, 2021, FRONT CELL DEV BIOL, V9, DOI 10.3389/fcell.2021.691644
   Vaillancourt M, 2020, MBIO, V11, DOI 10.1128/mBio.01806-20
   Vietzen H, 2021, GENET MED, V23, P963, DOI 10.1038/s41436-020-01077-7
   Wang FT, 2020, LIFE SCI, V260, DOI 10.1016/j.lfs.2020.118312
   Wang LT, 2021, STEM CELL TRANSL MED, V10, P1288, DOI 10.1002/sctm.21-0021
   Waterman Ruth S, 2010, PLoS One, V5, pe10088, DOI 10.1371/journal.pone.0010088
   Westblade LF, 2021, TRENDS MICROBIOL, V29, P930, DOI 10.1016/j.tim.2021.03.018
   White IA, 2016, METHODS MOL BIOL, V1416, P55, DOI 10.1007/978-1-4939-3584-0_4
   Williamson BN, 2020, NATURE, V585, P273, DOI 10.1038/s41586-020-2423-5
   Wrapp D, 2020, SCIENCE, V367, P1260, DOI [10.1126/science.abb2507, 10.1101/2020.02.11.944462]
   Xaki S, 2021, ARCH NEUROSCI, V8, DOI 10.5812/ans.118661
   Xu D, 2008, FRONT BIOSCI-LANDMRK, V13, P4925, DOI 10.2741/3051
   Xu RN, 2021, INFECT DIS IMMUN, V1, P68, DOI 10.1097/ID9.0000000000000016
   Yagi H, 2020, STEM CELL RES THER, V11, DOI 10.1186/s13287-020-01807-3
   Yang L, 2021, SIGNAL TRANSDUCT TAR, V6, DOI 10.1038/s41392-021-00679-0
   Yin QQ, 2021, FRONT PHARMACOL, V12, DOI 10.3389/fphar.2021.716672
   Yue JC, 2020, INT J MOL SCI, V21, DOI 10.3390/ijms21072346
   Zamanian Azodi Mona, 2020, Gastroenterol Hepatol Bed Bench, V13, P367
   Zamanian-Azodi M, 2021, ARCH ACAD EMERG MED, V9, DOI 10.22037/aaem.v9i1.1108
   Zhao N, 2021, CYTOKINE GROWTH F R, V61, P2, DOI 10.1016/j.cytogfr.2021.06.002
   Zheng GP, 2015, STEM CELLS INT, V2015, DOI 10.1155/2015/989473
   Zhou Y-W., 2021, Signal transduction and targeted therapy, V6, P1
   Zhu XJ, 2020, VIRUS RES, V285, DOI 10.1016/j.virusres.2020.198005
   Zipeto D, 2020, FRONT IMMUNOL, DOI [10.3389/fimmu.2020.5767, DOI 10.3389/FIMMU.2020.5767]
   Zumla A, 2020, INT J INFECT DIS, V96, P431, DOI 10.1016/j.ijid.2020.05.040
NR 156
TC 9
Z9 9
U1 0
U2 8
PU SPRINGER BASEL AG
PI BASEL
PA PICASSOPLATZ 4, BASEL, 4052, SWITZERLAND
SN 0925-4692
EI 1568-5608
J9 INFLAMMOPHARMACOLOGY
JI Inflammopharmacology
PD FEB
PY 2023
VL 31
IS 1
BP 171
EP 206
DI 10.1007/s10787-022-01132-6
EA JAN 2023
PG 36
WC Immunology; Pharmacology & Pharmacy; Toxicology
WE Science Citation Index Expanded (SCI-EXPANDED)
SC Immunology; Pharmacology & Pharmacy; Toxicology
GA CD6I2
UT WOS:000907861000001
PM 36600055
OA Green Submitted, Bronze
DA 2026-02-11
ER

PT J
AU Jeong, GJ
   Castels, H
   Kang, I
   Aliya, B
   Jang, YC
AF Jeong, Gun-Jae
   Castels, Hannah
   Kang, Innie
   Aliya, Berna
   Jang, Young C.
TI Nanomaterial for Skeletal Muscle Regeneration
SO TISSUE ENGINEERING AND REGENERATIVE MEDICINE
LA English
DT Review
DE Nanomaterial; Muscle regeneration; Muscular dystrophy; Nanoparticle;
   Exosome
ID SATELLITE CELLS; GRAPHENE OXIDE; MYOBLAST DIFFERENTIATION; POLYMERIC
   NANOPARTICLES; EXTRACELLULAR-MATRIX; DELIVERY; TISSUE; EXOSOMES;
   PROLIFERATION; DYSTROPHIN
AB Skeletal muscle has an innate regenerative capacity to restore their structure and function following acute damages and injuries. However, in congenital muscular dystrophies, large volumetric muscle loss, cachexia, or aging, the declined regenerative capacity of skeletal muscle results in muscle wasting and functional impairment. Recent studies indicate that muscle mass and function are closely correlated with morbidity and mortality due to the large volume and location of skeletal muscle. However, the options for treating neuromuscular disorders are limited. Biomedical engineering strategies such as nanotechnologies have been implemented to address this issue. In this review, we focus on recent studies leveraging nano-sized materials for regeneration of skeletal muscle. We look at skeletal muscle pathologies and describe various proof-of-concept and pre-clinical studies that have used nanomaterials, with a focus on how nano-sized materials can be used for skeletal muscle regeneration depending on material dimensionality. Depending on the dimensionality of nano-sized materials, their application have been changed because of their different physical and biochemical properties. Nanomaterials have been spotlighted as a great candidate for addressing the unmet needs of regenerative medicine. Nanomaterials could be applied to several types of tissues and diseases along with the unique characteristics of nanomaterials. However, when confined to muscle tissue, the targets of nanomaterial applications are limited and can be extended in future research.
C1 [Jeong, Gun-Jae; Castels, Hannah; Kang, Innie; Aliya, Berna; Jang, Young C.] Emory Sch Med, Emory Musculoskeletal Inst, Dept Orthoped, Atlanta, GA 30329 USA.
   [Jeong, Gun-Jae; Jang, Young C.] Emory Sch Med, Georgia Inst Technol, Wallace H Coulter Dept Biomed Engn, Atlanta, GA 30332 USA.
   [Jeong, Gun-Jae; Castels, Hannah; Kang, Innie; Aliya, Berna; Jang, Young C.] Georgia Inst Technol, Parker H Petit Inst Bioengn & Biosci, Atlanta, GA 30332 USA.
   [Jeong, Gun-Jae; Castels, Hannah; Kang, Innie; Aliya, Berna; Jang, Young C.] Georgia Inst Technol, Sch Biol Sci, Atlanta, GA 30332 USA.
C3 Emory University; University System of Georgia; Georgia Institute of
   Technology; Emory University; University System of Georgia; Georgia
   Institute of Technology; University System of Georgia; Georgia Institute
   of Technology
RP Jang, YC (corresponding author), Emory Sch Med, Emory Musculoskeletal Inst, Dept Orthoped, Atlanta, GA 30329 USA.; Jang, YC (corresponding author), Emory Sch Med, Georgia Inst Technol, Wallace H Coulter Dept Biomed Engn, Atlanta, GA 30332 USA.; Jang, YC (corresponding author), Georgia Inst Technol, Parker H Petit Inst Bioengn & Biosci, Atlanta, GA 30332 USA.; Jang, YC (corresponding author), Georgia Inst Technol, Sch Biol Sci, Atlanta, GA 30332 USA.
EM young.jang@emory.edu
RI ; Jeong, Gun-Jae/C-7982-2019
OI Castels, Hannah/0009-0000-3617-887X; Aliya, Berna/0000-0003-4901-6356; 
FU National Institutes of Health [R01AG072309, R03AG062976, R21AR072287];
   Department of Defense [W81XWH-20-1-0336]; SR Foundation; National
   Institute on Aging [R01AG072309] Funding Source: NIH RePORTER
FX The authors apologize to those colleagues whose work they could not cite
   due to space limitations. This work was supported by the National
   Institutes of Health under Award Numbers R01AG072309 (Y.C.J.),
   R03AG062976 (Y.C.J) and R21AR072287 (Y.C.J.), Department of Defense
   W81XWH-20-1-0336 (Y.C.J.), and S&R Foundation (Y.C.J.). The author GJJ
   designed and drafted manuscript and figure. HC, IK, and BA reviewed and
   edited manuscript. YCJ Conceptualized and edited manuscript.
CR Aminzadeh MA, 2018, STEM CELL REP, V10, P942, DOI 10.1016/j.stemcr.2018.01.023
   Aviss KJ, 2010, EUR CELLS MATER, V19, P193, DOI 10.22203/eCM.v019a19
   Begines B, 2020, NANOMATERIALS-BASEL, V10, DOI 10.3390/nano10071403
   Bier A, 2018, BIOMATERIALS, V174, P67, DOI 10.1016/j.biomaterials.2018.04.055
   Bjorge IM, 2017, BIOMATER SCI-UK, V6, P60, DOI 10.1039/c7bm00479f
   Blake DJ, 2002, TRENDS CARDIOVAS MED, V12, P224, DOI 10.1016/S1050-1738(02)00166-4
   Brack AS, 2007, STEM CELL REV, V3, P226, DOI 10.1007/s12015-007-9000-2
   Bursac N, 2015, ANNU REV BIOMED ENG, V17, P217, DOI 10.1146/annurev-bioeng-071114-040640
   Byun SE, 2021, CURR ISSUES MOL BIOL, V43, P1473, DOI 10.3390/cimb43030104
   Christopherson GT, 2021, TISSUE ENG REGEN MED, V18, P963, DOI 10.1007/s13770-021-00355-y
   Dugan JM, 2010, BIOMACROMOLECULES, V11, P2498, DOI 10.1021/bm100684k
   Fan Y, 1996, MUSCLE NERVE, V19, P853, DOI 10.1002/(SICI)1097-4598(199607)19:7<853::AID-MUS7>3.0.CO;2-8
   Fang J, 2021, NAT BIOMED ENG, V5, P864, DOI 10.1038/s41551-021-00696-y
   Fenton OS, 2018, ADV MATER, V30, DOI 10.1002/adma.201705328
   Fodor J, 2020, SCI REP-UK, V10, DOI 10.1038/s41598-020-58500-x
   Fu SY, 2019, NANO MATER SCI, V1, P2, DOI 10.1016/j.nanoms.2019.02.006
   Ge J., 2021, CHEM ENG J, V425
   Ge J, 2018, BIOMATERIALS, V175, P19, DOI 10.1016/j.biomaterials.2018.05.027
   Gillies AR, 2011, MUSCLE NERVE, V44, P318, DOI 10.1002/mus.22094
   Grefte S, 2007, STEM CELLS DEV, V16, P857, DOI 10.1089/scd.2007.0058
   Guerette B, 1997, CELL TRANSPLANT, V6, P101, DOI 10.1016/S0963-6897(96)00230-8
   Han WM, 2018, SCI ADV, V4, DOI 10.1126/sciadv.aar4008
   Hilder TA, 2008, CURR APPL PHYS, V8, P258, DOI 10.1016/j.cap.2007.10.011
   Huang D, 2020, ACTA BIOMATER, V118, P196, DOI 10.1016/j.actbio.2020.10.009
   Jana S, 2014, BIOFABRICATION, V6, DOI 10.1088/1758-5082/6/3/035012
   Kim D, 2018, ACS CENTRAL SCI, V4, P324, DOI 10.1021/acscentsci.7b00574
   Kim HY, 2018, NANO LETT, V18, P4965, DOI 10.1021/acs.nanolett.8b01816
   Kim J, 2008, ADV MATER, V20, P478, DOI 10.1002/adma.200701726
   Kim SJ, 2016, ADV FUNCT MATER, V26, P3207, DOI 10.1002/adfm.201504578
   Kim SW, 2020, ADV EXP MED BIOL, V1249, P115, DOI 10.1007/978-981-15-3258-0_8
   Kim W, 2019, NANO LETT, V19, P8612, DOI 10.1021/acs.nanolett.9b03182
   Kolahalam LA, 2019, MATER TODAY-PROC, V18, P2182, DOI 10.1016/j.matpr.2019.07.371
   Kraft JC, 2014, J PHARM SCI-US, V103, P29, DOI 10.1002/jps.23773
   Ku SH, 2013, BIOMATERIALS, V34, P2017, DOI 10.1016/j.biomaterials.2012.11.052
   Kwon HJ, 2016, ACS NANO, V10, P2860, DOI 10.1021/acsnano.5b08045
   Lee EA, 2021, MAT SCI ENG C-MATER, V126, DOI 10.1016/j.msec.2021.112174
   Lee JR, 2020, SCI ADV, V6, DOI 10.1126/sciadv.aaz0952
   Lee K, 2017, NAT BIOMED ENG, V1, P889, DOI 10.1038/s41551-017-0137-2
   Lee WC, 2011, ACS NANO, V5, P7334, DOI 10.1021/nn202190c
   Li J, 2019, MATER TODAY CHEM, V14, DOI 10.1016/j.mtchem.2019.100199
   Lieber RL, 2000, MUSCLE NERVE, V23, P1647, DOI 10.1002/1097-4598(200011)23:11<1647::AID-MUS1>3.0.CO;2-M
   Lin CH, 2014, INT J ARTIF ORGANS, V37, P546, DOI 10.5301/ijao.5000344
   Liu JQ, 2013, ACTA BIOMATER, V9, P9243, DOI 10.1016/j.actbio.2013.08.016
   Liu JY, 2017, ACTA BIOMATER, V55, P13, DOI 10.1016/j.actbio.2017.03.055
   Liu QQ, 2021, ADV FUNCT MATER, V31, DOI 10.1002/adfm.202008171
   Liu SB, 2011, ACS NANO, V5, P6971, DOI 10.1021/nn202451x
   McKeon-Fischer KD, 2011, J TISSUE ENG REGEN M, V5, P560, DOI 10.1002/term.348
   McKeon-Fischer KD, 2015, J BIOMED MATER RES A, V103, P3633, DOI 10.1002/jbm.a.35481
   Mclaughlin S, 2016, FRONT MATER, V3, DOI 10.3389/fmats.2016.00027
   Mitchell MJ, 2021, NAT REV DRUG DISCOV, V20, P101, DOI 10.1038/s41573-020-0090-8
   Mittal S, 2016, SCI REP-UK, V6, DOI 10.1038/srep39548
   Nakamura Y, 2015, FEBS LETT, V589, P1257, DOI 10.1016/j.febslet.2015.03.031
   Narayanan N, 2020, FRONT BIOENG BIOTECH, V8, DOI 10.3389/fbioe.2020.00203
   Nowak KJ, 2004, EMBO REP, V5, P872, DOI 10.1038/sj.embor.7400221
   Otto A, 2008, J CELL SCI, V121, P2939, DOI 10.1242/jcs.026534
   Patel A, 2016, ACTA BIOMATER, V32, P77, DOI 10.1016/j.actbio.2016.01.004
   Pham-Nguyen OV, 2021, ADV HEALTHC MATER, V10, DOI 10.1002/adhm.202002228
   Poussard S, 2015, INT J NANOMED, V10, P1479, DOI 10.2147/IJN.S74158
   Raimondo TM, 2021, SCI ADV, V7, DOI 10.1126/sciadv.abh3693
   Raimondo TM, 2018, P NATL ACAD SCI USA, V115, P10648, DOI 10.1073/pnas.1806908115
   Ramalingam V, 2020, BIOORG CHEM, V105, DOI 10.1016/j.bioorg.2020.104459
   Ran N, 2020, BIOMATERIALS, V236, DOI 10.1016/j.biomaterials.2020.119826
   Sanes JR, 2003, J BIOL CHEM, V278, P12601, DOI 10.1074/jbc.R200027200
   Shin YC, 2015, J NANOBIOTECHNOL, V13, DOI 10.1186/s12951-015-0081-9
   Sicari BM, 2014, SCI TRANSL MED, V6, DOI 10.1126/scitranslmed.3008085
   Singh R, 2009, EXP MOL PATHOL, V86, P215, DOI 10.1016/j.yexmp.2008.12.004
   Soppimath KS, 2001, J CONTROL RELEASE, V70, P1, DOI 10.1016/S0168-3659(00)00339-4
   Srisuk P, 2018, ACS APPL BIO MATER, V1, P1893, DOI 10.1021/acsabm.8b00465
   Tang YY, 2021, STEM CELL RES THER, V12, DOI 10.1186/s13287-021-02138-7
   von Maltzahn J, 2013, P NATL ACAD SCI USA, V110, P16474, DOI 10.1073/pnas.1307680110
   Wang J, 2021, J CONTROL RELEASE, V329, P894, DOI 10.1016/j.jconrel.2020.10.020
   Wang LN, 2013, BIOMATERIALS, V34, P2641, DOI 10.1016/j.biomaterials.2012.12.048
   Wang L, 2015, ACS NANO, V9, P9167, DOI 10.1021/acsnano.5b03644
   Wilkinson DJ, 2018, AGEING RES REV, V47, P123, DOI 10.1016/j.arr.2018.07.005
   Xue JJ, 2019, CHEM REV, V119, P5298, DOI 10.1021/acs.chemrev.8b00593
   Yadid M, 2019, NANO LETT, V19, P2198, DOI 10.1021/acs.nanolett.9b00472
   Yeo M, 2019, CARBOHYD POLYM, V223, DOI 10.1016/j.carbpol.2019.115041
   Yin H, 2013, PHYSIOL REV, V93, P23, DOI 10.1152/physrev.00043.2011
   Yoon JK, 2017, ADV FUNCT MATER, V27, DOI 10.1002/adfm.201703853
   Zare P, 2021, NANOMATERIALS-BASEL, V11, DOI 10.3390/nano11051083
   Zhou M, 2021, INT IMMUNOPHARMACOL, V101, DOI 10.1016/j.intimp.2021.108223
   Zhu YW, 2010, ADV MATER, V22, P3906, DOI 10.1002/adma.201001068
NR 82
TC 20
Z9 21
U1 1
U2 38
PU KOREAN TISSUE ENGINEERING REGENERATIVE MEDICINE SOC
PI SEOCHO-GU
PA 1414 SEOCHO WORLD OFFICETEL 19, SEOUN-RO, SEOCHO-GU, SEOUL 06732, SOUTH
   KOREA
SN 1738-2696
EI 2212-5469
J9 TISSUE ENG REGEN MED
JI Tissue Eng. Regen. Med.
PD APR
PY 2022
VL 19
IS 2
SI SI
BP 253
EP 261
DI 10.1007/s13770-022-00446-4
EA MAR 2022
PG 9
WC Cell & Tissue Engineering; Engineering, Biomedical
WE Science Citation Index Expanded (SCI-EXPANDED)
SC Cell Biology; Engineering
GA 0E5XC
UT WOS:000773166100001
PM 35334091
OA Green Submitted, Bronze
DA 2026-02-11
ER

PT J
AU Nasiri, K
   Jahri, M
   Kolahdouz, S
   Soleimani, M
   Makiya, A
   Saini, RS
   Merza, MS
   Yasamineh, S
   Banakar, M
   Yazdanpanah, MH
AF Nasiri, Kamyar
   Jahri, Mohammad
   Kolahdouz, Shirin
   Soleimani, Milad
   Makiya, Ali
   Saini, Ravinder S.
   Merza, Muna S.
   Yasamineh, Saman
   Banakar, Morteza
   Yazdanpanah, Mohammad Hossein
TI MicroRNAs Function in Dental Stem Cells as a Promising Biomarker and
   Therapeutic Target for Dental Diseases
SO MOLECULAR DIAGNOSIS & THERAPY
LA English
DT Review
ID OSTEOGENIC DIFFERENTIATION; FOLLICLE CELLS; PROMOTES DIFFERENTIATION;
   APICAL PAPILLA; PULP; EXPRESSION; REGENERATION; EXOSOMES; GINGIVAL;
   REPAIR
AB Undifferentiated, highly proliferative, clonogenic, and self-renewing dental stem cells have paved the way for novel approaches to mending cleft palates, rebuilding lost jawbone and periodontal tissue, and, most significantly, recreating lost teeth. New treatment techniques may be guided by a better understanding of these cells and their potential in terms of the specificity of the regenerative response. MicroRNAs have been recognized as an essential component in stem cell biology due to their role as epigenetic regulators of the processes that determine stem cell destiny. MicroRNAs have been proven to be crucial in a wide variety of molecular and biological processes, including apoptosis, cell proliferation, migration, and necrocytosis. MicroRNAs have been recognized to control protein translation, messenger RNA stability, and transcription and have been reported to play essential roles in dental stem cell biology, including the differentiation of dental stem cells, the immunological response, apoptosis, and the inflammation of the dental pulp. Because microRNAs increase dental stem cell differentiation, they may be used in regenerative medicine to either preserve the stem cell phenotype or to aid in the development of tooth tissue. The development of novel biomarkers and therapies for dental illnesses relies heavily on progress made in our knowledge of the roles played by microRNAs in regulating dental stem cells. In this article, we discuss how dental stem cells and their associated microRNAs may be used to cure dental illness.
C1 [Nasiri, Kamyar] Islamic Azad Univ, Dept Dent, Tehran, Iran.
   [Jahri, Mohammad] Shahid Beheshti Univ Med Sci, Res Inst Dent Sci, Sch Dent, Dent Res Ctr, Tehran, Iran.
   [Kolahdouz, Shirin] Shahid Sadoughi Univ Med Sci, Yazd, Iran.
   [Makiya, Ali] Mashhad Univ Med Sci, Student Res Comm, Fac Dent, Mashhad, Razavi Khorasan, Iran.
   [Saini, Ravinder S.] King Khalid Univ, COAMS, Abha 62529, Saudi Arabia.
   [Merza, Muna S.] Al Mustaqbal Univ Coll, Prosthet Dent Tech Dept, Babylon 51001, Iraq.
   [Yasamineh, Saman] Islamic Azad Univ, Tabriz Branch, Young Researchers & Elite Club, Tabriz, Iran.
   [Banakar, Morteza] Univ Tehran Med Sci, Dent Res Inst, Dent Res Ctr, Tehran, Iran.
   [Banakar, Morteza] Shahed Univ, Dept Pediat Dent, Fac Dent, Tehran, Iran.
   [Yazdanpanah, Mohammad Hossein] Shiraz Univ Med Sci, Sch Dent, Student Res Comm, Shiraz, Iran.
C3 Islamic Azad University; Shahid Beheshti University Medical Sciences;
   Shahid Sadoughi University of Medical Sciences; Mashhad University of
   Medical Sciences; King Khalid University; Al-Mustaqbal University
   College; Islamic Azad University; Tehran University of Medical Sciences;
   Shahed University; Shiraz University of Medical Science
RP Banakar, M (corresponding author), Univ Tehran Med Sci, Dent Res Inst, Dent Res Ctr, Tehran, Iran.; Banakar, M (corresponding author), Shahed Univ, Dept Pediat Dent, Fac Dent, Tehran, Iran.; Yazdanpanah, MH (corresponding author), Shiraz Univ Med Sci, Sch Dent, Student Res Comm, Shiraz, Iran.
EM Dr.mbanakar@gmail.com; mohammadhy1372@gmail.com
RI Merza, Muna/HJI-2733-2023; Saini, RAVINDER/JDW-9795-2023; yasamineh,
   saman/GLU-7502-2022; Nasiri, Kamyar/NQE-7210-2025; Banakar,
   Morteza/O-1456-2018
OI Nasiri, Kamyar/0000-0003-0773-4579; Kolahdouz,
   Shirin/0009-0006-1146-9236; Banakar, Morteza/0000-0003-1715-0198
FU The authors thank all researchers who contributed to the advancement of
   science.
FX The authors thank all researchers who contributed to the advancement of
   science.
CR Al Gashaamy ZJ, 2023, PEERJ, V11, DOI 10.7717/peerj.14949
   Alarcón-Apablaza J, 2023, CELLS-BASEL, V12, DOI 10.3390/cells12101392
   Bakopoulou A, 2011, ARCH ORAL BIOL, V56, P709, DOI 10.1016/j.archoralbio.2010.12.008
   Baru O, 2023, CURR ISSUES MOL BIOL, V45, P2248, DOI 10.3390/cimb45030145
   Byun JS, 2015, ORAL DIS, V21, P987, DOI 10.1111/odi.12374
   Chalisserry EP, 2017, J TISSUE ENG, V8, DOI 10.1177/2041731417702531
   Chen H, 2022, J CARDIOVASC TRANSL, V15, P514, DOI 10.1007/s12265-022-10216-1
   Chen P, 2014, J CELL BIOCHEM, V115, P340, DOI 10.1002/jcb.24668
   Chen SCY, 2016, INFECT IMMUN, V84, P3282, DOI 10.1128/IAI.00263-16
   Chen YY, 2023, PEERJ, V10, DOI 10.7717/peerj.14550
   Costantini E, 2023, SCI REP-UK, V13, DOI 10.1038/s41598-022-26421-6
   d'Aquino R, 2009, EUR CELLS MATER, V18, P75, DOI 10.22203/eCM.v018a07
   Eiring AM, 2010, CELL, V140, P652, DOI 10.1016/j.cell.2010.01.007
   El Moshy S, 2020, STEM CELLS INT, V2020, DOI 10.1155/2020/7593402
   Fan JF, 2018, AGING DIS, V9, P1103, DOI 10.14336/AD.2018.1110
   Gangaraju VK, 2009, NAT REV MOL CELL BIO, V10, P116, DOI 10.1038/nrm2621
   Gao J, 2013, PLOS ONE, V8, DOI 10.1371/journal.pone.0065138
   Gao S, 2022, INT ENDOD J, V55, P263, DOI 10.1111/iej.13666
   Gay IC, 2007, ORTHOD CRANIOFAC RES, V10, P149, DOI 10.1111/j.1601-6343.2007.00399.x
   Ge J, 2015, J DENT RES, V94, P936, DOI 10.1177/0022034515578908
   Gong QM, 2012, J ENDODONT, V38, P1348, DOI 10.1016/j.joen.2012.06.016
   Granz CL, 2020, WORLD J STEM CELLS, V12, P897, DOI 10.4252/wjsc.v12.i9.897
   Gu M, 2020, FRONT PHYSIOL, V11, DOI 10.3389/fphys.2020.01052
   Gu SS, 2016, FEBS LETT, V590, P1123, DOI 10.1002/1873-3468.12138
   Gu XG, 2021, J CELL MOL MED, V25, P4501, DOI 10.1111/jcmm.16541
   Guo WH, 2012, TISSUE ENG PT A, V18, P459, DOI [10.1089/ten.tea.2011.0261, 10.1089/ten.TEA.2011.0261]
   Han PP, 2020, INT J MOL SCI, V21, DOI 10.3390/ijms21082809
   Han TS, 2019, GASTROENTEROLOGY, V156, P1140, DOI 10.1053/j.gastro.2018.11.059
   Han X, 2021, FRONT DENT MED, V2, DOI 10.3389/fdmed.2021.747068
   Hu JL, 2021, ARCH VIROL, V166, P2649, DOI 10.1007/s00705-021-05152-5
   Hu L, 2018, ORAL DIS, V24, P696, DOI 10.1111/odi.12703
   Hu XL, 2019, STEM CELL RES THER, V10, DOI 10.1186/s13287-019-1278-x
   Huang CC, 2016, BIOMATERIALS, V111, P103, DOI 10.1016/j.biomaterials.2016.09.029
   Huang GTJ, 2008, J ENDODONT, V34, P645, DOI 10.1016/j.joen.2008.03.001
   Huang PC, 2022, J DENT SCI, V17, P1501, DOI 10.1016/j.jds.2022.04.031
   Huang X, 2019, INT ENDOD J, V52, P491, DOI 10.1111/iej.13032
   Hussain A, 2022, STEM CELLS INT, V2022, DOI 10.1155/2022/5304860
   Iranmanesh P, 2023, STEM CELL RES THER, V14, DOI 10.1186/s13287-023-03289-5
   Ito K, 2020, J DENT SCI, V15, P457, DOI 10.1016/j.jds.2019.11.004
   Jevnaker AM, 2008, ARCH ORAL BIOL, V53, P629, DOI 10.1016/j.archoralbio.2008.01.014
   Jiang WK, 2022, INT ENDOD J, V55, P1225, DOI 10.1111/iej.13814
   Jin Y, 2017, ARCH ORAL BIOL, V73, P302, DOI 10.1016/j.archoralbio.2016.08.026
   Kaczor-Urbanowicz KE, 2018, J CLIN PERIODONTOL, V45, P806, DOI 10.1111/jcpe.12930
   Kang LX, 2023, IMMUN INFLAMM DIS, V11, DOI 10.1002/iid3.743
   Ke ZH, 2019, BIOMED RES INT, V2019, DOI 10.1155/2019/4759060
   Kim D, 2021, FRONT IMMUNOL, V12, DOI 10.3389/fimmu.2021.667221
   Kim Su-Hwan, 2015, Singapore Dent J, V36, P18, DOI [10.1016/j.sdj.2015.09.001, 10.1016/j.sdj.2015.09.001]
   Klingelhöffer C, 2016, ARCH ORAL BIOL, V72, P47, DOI 10.1016/j.archoralbio.2016.08.005
   Kogure T, 2011, HEPATOLOGY, V54, P1237, DOI 10.1002/hep.24504
   Kulthanaamondhita P, 2022, J ENDODONT, V48, P688, DOI 10.1016/j.joen.2022.02.012
   Kunimatsu R, 2018, BIOCHEM BIOPH RES CO, V501, P193, DOI 10.1016/j.bbrc.2018.04.213
   Li CX, 2012, MOL MED REP, V5, P1340, DOI 10.3892/mmr.2012.797
   Li N, 2021, miRNA-124-3p. 1 inhibits the osteogenic and odontogenic differentiation of SCAPs via MACF1/smad7 Axis
   Li N, 2017, STEM CELL RES THER, V8, DOI 10.1186/s13287-017-0551-0
   Li PS, 2023, CELL MOL IMMUNOL, V20, P558, DOI 10.1038/s41423-023-00998-y
   Li Y., 2022, Oral Dis
   Li Y, 2022, INT J ORAL SCI, V14, DOI 10.1038/s41368-021-00152-2
   Li YZ, 2020, STEM CELL RES THER, V11, DOI 10.1186/s13287-020-01970-7
   Li ZH, 2019, EXP CELL RES, V383, DOI 10.1016/j.yexcr.2019.111562
   Liu JQ, 2020, FRONT GENET, V11, DOI 10.3389/fgene.2020.582366
   Liu W, 2014, J ENDODONT, V40, P76, DOI 10.1016/j.joen.2013.09.035
   Lovelace TW, 2011, J ENDODONT, V37, P133, DOI 10.1016/j.joen.2010.10.009
   Luo HT, 2023, J NANOBIOTECHNOL, V21, DOI 10.1186/s12951-023-01863-w
   Lymperi S, 2013, OPEN DENT J, V7, P76, DOI 10.2174/1874210601307010076
   Ma S, 2023, CELL REPROGRAM, V25, P53, DOI 10.1089/cell.2022.0147
   Mai ZZ, 2021, FRONT GENET, V12, DOI 10.3389/fgene.2021.750990
   Manikkath J, 2022, NANOMEDICINE-UK, V17, P181, DOI 10.2217/nnm-2021-0381
   Matsui S, 2016, J ORAL SCI, V58, P101, DOI 10.2334/josnusd.58.101
   Miran S, 2016, STEM CELLS INT, V2016, DOI 10.1155/2016/7231038
   Miura M, 2003, P NATL ACAD SCI USA, V100, P5807, DOI 10.1073/pnas.0937635100
   Morsczeck C., 2023, Expert Opin BiolTher, V23, P1
   Morsczeck C, 2018, EXPERT OPIN BIOL TH, V18, P187, DOI 10.1080/14712598.2018.1402004
   Nada OA, 2018, FRONT BIOENG BIOTECH, V6, DOI 10.3389/fbioe.2018.00103
   Nakamura S, 2009, J ENDODONT, V35, P1536, DOI 10.1016/j.joen.2009.07.024
   Nakao Y, 2021, ACTA BIOMATER, V122, P306, DOI 10.1016/j.actbio.2020.12.046
   Norouzi M, 2019, MAT SCI ENG C-MATER, V104, DOI 10.1016/j.msec.2019.110007
   Ortiz GGR, 2023, CELL COMMUN SIGNAL, V21, DOI 10.1186/s12964-023-01117-0
   Ortiz GGR, 2023, MicroRNAs: influencers and targets in hematopoietic stem cell aging
   Osaki M, 2008, BIOMARKERS, V13, P658, DOI 10.1080/13547500802646572 
   Ou CL, 2023, GENES DIS, V10, DOI 10.1016/j.gendis.2021.08.012
   Oveili E, 2023, CELL COMMUN SIGNAL, V21, DOI 10.1186/s12964-022-01017-9
   Potdar PD, 2015, WORLD J STEM CELLS, V7, P839, DOI 10.4252/wjsc.v7.i5.839
   Qiao WL, 2020, EXP THER MED, V19, P9, DOI 10.3892/etm.2019.8213
   Rajabzadeh Nassim, 2019, Stem Cell Investig, V6, P19, DOI [10.21037/sci.2019.06.04, 10.21037/sci.2019.06.04]
   Rajan TS, 2016, SCI REP-UK, V6, DOI 10.1038/srep38743
   Rosa V, 2016, STEM CELLS INT, V2016, DOI 10.1155/2016/5957806
   Santonocito S, 2021, INT J MOL SCI, V22, DOI 10.3390/ijms22115456
   Sanz JL, 2021, DENT MATER, V37, pE256, DOI 10.1016/j.dental.2021.01.025
   Sehic A, 2017, GENE, V596, P9, DOI 10.1016/j.gene.2016.10.009
   Seo BM, 2004, LANCET, V364, P149, DOI 10.1016/S0140-6736(04)16627-0
   Shen ZS, 2020, BIOACT MATER, V5, P1113, DOI 10.1016/j.bioactmat.2020.07.002
   Sheth N, 2017, INT J ORAL MAX SURG, V46, P215, DOI [10.1016/j.ijom.2017.02.730, 10.1016/j.ijom.2017.02.730, DOI 10.1016/J.IJOM.2017.02.730]
   Shi X, 2023, REGEN MED, V18, P313, DOI 10.2217/rme-2022-0206
   Sinha A, 2023, BIOMED PHARMACOTHER, V159, DOI 10.1016/j.biopha.2023.114269
   Sipert CR, 2014, J ORAL SCI, V56, P157, DOI 10.2334/josnusd.56.157
   Soudi A, 2021, EXCLI J, V20, P454, DOI 10.17179/excli2021-3335
   Sun DG, 2017, EUR J ORAL SCI, V125, P419, DOI 10.1111/eos.12384
   Sun F, 2014, J DENT RES, V93, P589, DOI 10.1177/0022034514531146
   Sun Y, 2023, J STOMATOL ORAL MAXI, V124, DOI 10.1016/j.jormas.2022.101369
   Taguchi T, 2019, SURG TODAY, V49, P316, DOI 10.1007/s00595-019-01783-z
   Tan XB, 2017, PLOS ONE, V12, DOI 10.1371/journal.pone.0177832
   Tatullo M, 2015, J TISSUE ENG REGEN M, V9, P1205, DOI 10.1002/term.1899
   Tayanloo-Beik A, 2022, Tissue Differentiation, Repair in Health and Disease., V18, P83
   Tian SB, 2020, CELL CYCLE, V19, P1048, DOI [10.1080/15384101.2020.1744976, 10.1145/3334480.3381437]
   Tomé M, 2011, CELL DEATH DIFFER, V18, P985, DOI 10.1038/cdd.2010.167
   Tomoki R, 2015, J HARD TISSUE BIOL, V24, P23, DOI 10.2485/jhtb.24.23
   Tomokiyo A, 2019, STEM CELLS DEV, V28, P974, DOI 10.1089/scd.2019.0031
   Trubiani O, 2019, STEM CELLS DEV, V28, P995, DOI 10.1089/scd.2019.0025
   Tsutsui TW, 2020, STEM CELLS CLONING, V13, P33, DOI 10.2147/SCCAA.S166759
   Tu SQ, 2023, STEM CELLS INT, V2023, DOI 10.1155/2023/5671809
   Urvasizoglu G, 2021, INT J ORAL MAX IMPL, V36, P115, DOI 10.11607/jomi.8470
   Uttamani JR, 2023, J CLIN PERIODONTOL, V50, P102, DOI 10.1111/jcpe.13715
   Vasanthan P, 2015, J CELL MOL MED, V19, P566, DOI 10.1111/jcmm.12381
   Volponi AA, 2010, TRENDS CELL BIOL, V20, P715, DOI 10.1016/j.tcb.2010.09.012
   Wang JH, 2020, CYTOTECHNOLOGY, V72, P69, DOI 10.1007/s10616-019-00358-7
   Wang Y, 2013, CELL PROLIFERAT, V46, P677, DOI 10.1111/cpr.12071
   Wang YQ, 2018, J CELL BIOCHEM, V119, P6545, DOI 10.1002/jcb.26737
   Wang YZ, 2023, STEM CELLS, V41, P184, DOI 10.1093/stmcls/sxac087
   Wei FL, 2017, SCI REP-UK, V7, DOI 10.1038/s41598-017-16720-8
   Wei FL, 2015, STEM CELLS DEV, V24, P312, DOI 10.1089/scd.2014.0191
   Wei JZ, 2020, J MOL HISTOL, V51, P455, DOI 10.1007/s10735-020-09896-3
   Wu ML, 2021, CELL PROLIFERAT, V54, DOI 10.1111/cpr.13074
   Wu P, 2021, AM J TRANSL RES, V13, P6670
   Xing X, 2020, THERANOSTICS, V10, P8648, DOI 10.7150/thno.48291
   Xu K, 2018, CELL REPROGRAM, V20, P107, DOI 10.1089/cell.2017.0042
   Yamaza T, 2010, STEM CELL RES THER, V1, DOI 10.1186/scrt5
   Yan CT, 2022, J TRANSL MED, V20, DOI 10.1186/s12967-022-03412-9
   Yao S, 2008, J DENT RES, V87, P767, DOI 10.1177/154405910808700801
   Yasamineh S, 2022, STEM CELL RES THER, V13, DOI 10.1186/s13287-022-02944-7
   Yi R, 2008, NATURE, V452, P225, DOI 10.1038/nature06642
   Yuan H, 2019, CLIN EXP PHARMACOL P, V46, P389, DOI 10.1111/1440-1681.13059
   Zhai QM, 2019, FRONT MED-PRC, V13, P152, DOI 10.1007/s11684-018-0628-x
   Zhang WB, 2021, TRENDS MOL MED, V27, P501, DOI 10.1016/j.molmed.2021.02.005
   Zhao M, 2002, J BONE MINER RES, V17, P1441, DOI 10.1359/jbmr.2002.17.8.1441
   Zheng JM, 2020, STEM CELL RES THER, V11, DOI 10.1186/s13287-020-02039-1
   Zheng Y, 2019, J CELL PHYSIOL, V234, P20662, DOI 10.1002/jcp.28671
   Zhong S, 2012, J ENDODONT, V38, P746, DOI 10.1016/j.joen.2012.02.020
   Zhou H, 2021, CELL PROLIFERAT, V54, DOI 10.1111/cpr.13026
   Zhou T, 2019, STEM CELLS INT, V2019, DOI 10.1155/2019/9159605
   Zhuang XY, 2020, STEM CELLS INT, V2020, DOI 10.1155/2020/5816723
NR 140
TC 13
Z9 13
U1 2
U2 13
PU ADIS INT LTD
PI NORTHCOTE
PA 5 THE WAREHOUSE WAY, NORTHCOTE 0627, AUCKLAND, NEW ZEALAND
SN 1177-1062
EI 1179-2000
J9 MOL DIAGN THER
JI Mol. Diagn. Ther.
PD NOV
PY 2023
VL 27
IS 6
BP 703
EP 722
DI 10.1007/s40291-023-00675-w
EA SEP 2023
PG 20
WC Genetics & Heredity; Pharmacology & Pharmacy
WE Science Citation Index Expanded (SCI-EXPANDED)
SC Genetics & Heredity; Pharmacology & Pharmacy
GA U3RW4
UT WOS:001073073900001
PM 37773247
DA 2026-02-11
ER

PT J
AU Qian, B
   Shen, A
   Huang, SX
   Shi, HP
   Long, Q
   Zhong, YM
   Qi, ZX
   He, XJ
   Zhang, YC
   Hai, WX
   Wang, XM
   Cui, YN
   Chen, ZH
   Xuan, HX
   Zhao, Q
   You, ZW
   Ye, XF
AF Qian, Bei
   Shen, Ao
   Huang, Shixing
   Shi, Hongpeng
   Long, Qiang
   Zhong, Yiming
   Qi, Zhaoxi
   He, Xiaojun
   Zhang, Yecen
   Hai, Wangxi
   Wang, Xinming
   Cui, Yanna
   Chen, Ziheng
   Xuan, Huixia
   Zhao, Qiang
   You, Zhengwei
   Ye, Xiaofeng
TI An Intrinsically Magnetic Epicardial Patch for Rapid Vascular
   Reconstruction and Drug Delivery
SO ADVANCED SCIENCE
LA English
DT Article
DE epicardial patch; magnetic field therapy; myocardial infarction;
   myocardial revascularization; targeted drug delivery
ID IMPROVES CARDIAC-FUNCTION; HEART-TISSUE; CELLS; EXOSOMES; REPAIR;
   INFARCTION; APOPTOSIS; THERAPY; CAPTURE
AB Myocardial infarction (MI) is a major cause of mortality worldwide. The major limitation of regenerative therapy for MI is poor cardiac retention of therapeutics, which results from an inefficient vascular network and poor targeting ability. In this study, a two-layer intrinsically magnetic epicardial patch (MagPatch) prepared by 3D printing with biocompatible materials like poly (glycerol sebacate) (PGS) is designed, poly (epsilon-caprolactone) (PCL), and NdFeB. The two-layer structure ensured that the MagPatch multifariously utilized the magnetic force for rapid vascular reconstruction and targeted drug delivery. MagPatch accumulates superparamagnetic iron oxide (SPION)-labelled endothelial cells, instantly forming a ready-implanted organization, and rapidly reconstructs a vascular network anastomosed with the host. In addition, the prefabricated vascular network within the MagPatch allowed for the efficient accumulation of SPION-labelled therapeutics, amplifying the therapeutic effects of cardiac repair. This study defined an extendable therapeutic platform for vascularization-based targeted drug delivery that is expected to assist in the progress of regenerative therapies in clinical applications.
   The intrinsically magnetic epicardial patch (MagPatch) is designed for rapid vascular reconstruction and targeted drug delivery in myocardial infarction therapy. MagPatch utilizes superparamagnetic iron oxide (SPION)-labelled endothelial cells to form a functional vascular network and accumulates SPION-labelled drugs for enhancing therapeutic effects. This technology offers a promising platform for vascularization-based targeted drug delivery in regenerative medicine.image
C1 [Qian, Bei; Huang, Shixing; Shi, Hongpeng; Long, Qiang; Zhong, Yiming; Qi, Zhaoxi; He, Xiaojun; Zhang, Yecen; Wang, Xinming; Zhao, Qiang; Ye, Xiaofeng] Shanghai Jiao Tong Univ, Ruijin Hosp, Sch Med, Dept Cardiovasc Surg, Shanghai 200025, Peoples R China.
   [Shen, Ao; Xuan, Huixia; You, Zhengwei] Donghua Univ, Coll Mat Sci & Engn, Shanghai Engn Res Ctr Nanobiomat & Regenerat Med, State Key Lab Modificat Chem Fibers & Polymer Mat,, Shanghai 201620, Peoples R China.
   [Hai, Wangxi] Shanghai Jiao Tong Univ, Ruijin Hosp, Sch Med, Dept Nucl Med, Shanghai 200025, Peoples R China.
   [Cui, Yanna] Shanghai Jiao Tong Univ, Sch Med, Dept Pharmacol & Chem Biol, Shanghai 200000, Peoples R China.
   [Chen, Ziheng] Shanghai Univ, Sch Mechatron Engn & Automat, Shanghai 200000, Peoples R China.
C3 Shanghai Jiao Tong University; Donghua University; Shanghai Jiao Tong
   University; Shanghai Jiao Tong University; Shanghai University
RP Zhao, Q; Ye, XF (corresponding author), Shanghai Jiao Tong Univ, Ruijin Hosp, Sch Med, Dept Cardiovasc Surg, Shanghai 200025, Peoples R China.; You, ZW (corresponding author), Donghua Univ, Coll Mat Sci & Engn, Shanghai Engn Res Ctr Nanobiomat & Regenerat Med, State Key Lab Modificat Chem Fibers & Polymer Mat,, Shanghai 201620, Peoples R China.
EM zq11607@rjh.com.cn; zyou@dhu.edu.cn; yxf11612@rhj.com.cn
RI ; Wang, Xinming/ODK-1642-2025; He, Xiaojun/LGZ-3720-2024; You,
   Zhengwei/AAU-4307-2021
OI Ziheng, Chen/0000-0001-9970-5243; Qian, Bei/0000-0003-1524-7340; Wang,
   Xinming/0000-0001-5290-8254; 
FU B.Q. and A.S. contributed equally to this work. This study received
   financial support from various sources, including National Science
   Foundation for Distinguished Young Scholars of China (82125019),
   National Key Research and Development Program of China ( [82125019];
   National Science Foundation for Distinguished Young Scholars of China
   [2022YFA1105100]; National Key Research and Development Program of China
   [82070429, 52173117]; National Natural Science Foundation of China
   [2019B10068]; Ningbo 2025 Science and Technology Major Project
   [JCYJ20220818102804009]; Shenzhen Science and Technology Innovation
   Commission [20520741000]; Belt amp; Road Young Scientist Exchanges
   Project of Science and Technology Commission Foundation of Shanghai
   [20DZ2270800, 20DZ2254900]; Science and Technology Commission of
   Shanghai Municipality [201409005400]; Program of Shanghai Academic
   [82100264, 52303178]; Youth Fund of the National Natural Science
   Foundation of China [21YF1426500, 23YF1400500]; Shanghai Sailing
   Program; Shanghai Municipal Education Commission [21CGA17]; Shanghai
   Education Development Foundation [ZH2018QNA53]; Interdisciplinary
   Program of Shanghai Jiaotong University
FX B.Q. and A.S. contributed equally to this work. This study received
   financial support from various sources, including National Science
   Foundation for Distinguished Young Scholars of China (82125019),
   National Key Research and Development Program of China (2022YFA1105100),
   National Natural Science Foundation of China (82070429, 52173117),
   Ningbo 2025 Science and Technology Major Project (2019B10068), Shenzhen
   Science and Technology Innovation Commission (JCYJ20220818102804009),
   Belt & Road Young Scientist Exchanges Project of Science and Technology
   Commission Foundation of Shanghai (20520741000), Science and Technology
   Commission of Shanghai Municipality (20DZ2270800, 20DZ2254900), Program
   of Shanghai Academic (201409005400), Youth Fund of the National Natural
   Science Foundation of China (82100264, 52303178), Shanghai Sailing
   Program (21YF1426500, 23YF1400500), "Chen Guang" project supported by
   Shanghai Municipal Education Commission and Shanghai Education
   Development Foundation (21CGA17) and Interdisciplinary Program of
   Shanghai Jiaotong University (ZH2018QNA53). The authors would like to
   thank Ying Huang and all members of the Core Facility of Basic Medical
   Sciences of Shanghai Jiao Tong University for their technical support.
   The authors would like to thank Jian Tian from Shiyanjia Lab () for the
   magnetic field simulation.
CR Ajdary R, 2020, ADV FUNCT MATER, V30, DOI 10.1002/adfm.202003440
   Al-Jamal KT, 2016, NANO LETT, V16, P5652, DOI 10.1021/acs.nanolett.6b02261
   Atala A, 2012, SCI TRANSL MED, V4, DOI 10.1126/scitranslmed.3004890
   Baman Jayson R, 2020, JAMA, V324, P1015, DOI [10.1001/jama.2020.13310, 10.1001/jama.2020.13310]
   Borrelli MA, 2021, ADV DRUG DELIVER REV, V173, P181, DOI 10.1016/j.addr.2021.03.014
   Cao KY, 2023, ADV SCI, V10, DOI 10.1002/advs.202207233
   Carlsson L, 2018, MOL THER-METH CLIN D, V9, P330, DOI 10.1016/j.omtm.2018.04.003
   Chen JL, 2017, THERANOSTICS, V7, P4149, DOI 10.7150/thno.21040
   Chen QZ, 2008, BIOMATERIALS, V29, P47, DOI 10.1016/j.biomaterials.2007.09.010
   Dad HA, 2021, MOL THER, V29, P13, DOI 10.1016/j.ymthe.2020.11.030
   Dvir T, 2009, P NATL ACAD SCI USA, V106, P14990, DOI 10.1073/pnas.0812242106
   Ezazi NZ, 2020, ACS APPL MATER INTER, V12, P6899, DOI 10.1021/acsami.9b21066
   Farzin A, 2020, ADV HEALTHC MATER, V9, DOI 10.1002/adhm.201901058
   Guo R, 2020, STEM CELL RES THER, V11, DOI 10.1186/s13287-019-1536-y
   Hastings CL, 2015, ADV DRUG DELIVER REV, V84, P85, DOI 10.1016/j.addr.2014.08.006
   Hu BB, 2016, SMALL, V12, P4707, DOI 10.1002/smll.201600263
   Huang SX, 2021, NAT MED, V27, P480, DOI 10.1038/s41591-021-01279-9
   Huang ZY, 2010, BIOMATERIALS, V31, P2130, DOI 10.1016/j.biomaterials.2009.11.062
   Jacimovic J, 2017, ADV ENG MATER, V19, DOI 10.1002/adem.201700098
   Gavira JJ, 2010, EUR HEART J, V31, P1013, DOI 10.1093/eurheartj/ehp342
   Kalluri R, 2020, SCIENCE, V367, P640, DOI 10.1126/science.aau6977
   Kang JY, 2021, J CONTROL RELEASE, V331, P62, DOI 10.1016/j.jconrel.2021.01.018
   Karimi M, 2016, CHEM SOC REV, V45, P1457, DOI 10.1039/c5cs00798d
   Li Y, 2019, ADV FUNCT MATER, V29, DOI 10.1002/adfm.201904977
   Liu MF, 2014, J BIOMED NANOTECHNOL, V10, P2038, DOI 10.1166/jbn.2014.1894
   Liu SY, 2020, NAT BIOMED ENG, V4, P1063, DOI 10.1038/s41551-020-00637-1
   Ma WJ, 2022, ADV SCI, V9, DOI 10.1002/advs.202103317
   Magadum A, 2022, INT J MOL SCI, V23, DOI 10.3390/ijms232415514
   Mirvakili SM, 2021, NAT ELECTRON, V4, P464, DOI 10.1038/s41928-021-00614-9
   Mougenot MF, 2022, PHARMACEUTICS, V14, DOI 10.3390/pharmaceutics14102008
   Ogle BM, 2016, SCI TRANSL MED, V8, DOI 10.1126/scitranslmed.aad2304
   Qian B, 2022, BIOACT MATER, V7, P401, DOI 10.1016/j.bioactmat.2021.05.042
   Robey TE, 2008, J MOL CELL CARDIOL, V45, P567, DOI 10.1016/j.yjmcc.2008.03.009
   Sahoo S, 2021, NAT REV CARDIOL, V18, P389, DOI 10.1038/s41569-020-00499-9
   Sahoo S, 2014, CIRC RES, V114, P333, DOI 10.1161/CIRCRESAHA.114.300639
   Scimia MC, 2014, EXPERT OPIN BIOL TH, V14, P183, DOI 10.1517/14712598.2014.866085
   Shafei AE, 2017, J GENE MED, V19, DOI 10.1002/jgm.2995
   Sharifi M, 2020, ACS BIOMATER SCI ENG, V6, P3574, DOI 10.1021/acsbiomaterials.0c00086
   Spadaccio C, 2022, J CARDIOVASC TRANSL, V15, P1024, DOI 10.1007/s12265-022-10241-0
   Stevens KR, 2009, P NATL ACAD SCI USA, V106, P16568, DOI 10.1073/pnas.0908381106
   Sun XH, 2019, THROMB RES, V177, P23, DOI 10.1016/j.thromres.2019.02.002
   Tsao CW, 2023, CIRCULATION, V147, pE93, DOI 10.1161/CIR.0000000000001123
   Vandergriff AC, 2014, BIOMATERIALS, V35, P8528, DOI 10.1016/j.biomaterials.2014.06.031
   Wei XX, 2022, J ADV CERAM, V11, P665, DOI 10.1007/s40145-022-0567-5
   Wei XX, 2020, J MAGN MAGN MATER, V493, DOI 10.1016/j.jmmm.2019.165664
   Wu XK, 2021, CARDIOVASC RES, V117, P1257, DOI 10.1093/cvr/cvaa287
   Yang QB, 2020, ADV DRUG DELIVER REV, V160, P1, DOI 10.1016/j.addr.2020.10.003
   Yang Yang, 2019, Advanced Healthcare Materials, V8, DOI 10.1002/adhm.201900065
   Yang Y, 2019, ADV HEALTHC MATER, V8, DOI 10.1002/adhm.201900065
   Zangi L, 2013, NAT BIOTECHNOL, V31, P898, DOI 10.1038/nbt.2682
   Zhang Q, 2022, SIGNAL TRANSDUCT TAR, V7, DOI 10.1038/s41392-022-00925-z
   Zhang Y, 2022, ACS BIOMATER SCI ENG, V8, P3659, DOI 10.1021/acsbiomaterials.2c00348
   Zhao TQ, 2010, MICROVASC RES, V80, P188, DOI 10.1016/j.mvr.2010.03.014
   Zhu DS, 2021, NAT COMMUN, V12, DOI 10.1038/s41467-021-24804-3
NR 54
TC 15
Z9 16
U1 8
U2 86
PU WILEY
PI HOBOKEN
PA 111 RIVER ST, HOBOKEN 07030-5774, NJ USA
EI 2198-3844
J9 ADV SCI
JI Adv. Sci.
PD DEC
PY 2023
VL 10
IS 36
DI 10.1002/advs.202303033
EA NOV 2023
PG 14
WC Chemistry, Multidisciplinary; Nanoscience & Nanotechnology; Materials
   Science, Multidisciplinary
WE Science Citation Index Expanded (SCI-EXPANDED)
SC Chemistry; Science & Technology - Other Topics; Materials Science
GA GR5E8
UT WOS:001100946200001
PM 37964406
OA Green Submitted, gold
DA 2026-02-11
ER

PT J
AU Zhou, Y
   Deng, GZ
   She, HJ
   Bai, F
   Xiang, BY
   Zhou, J
   Zhang, SQ
AF Zhou, Yi
   Deng, Guozhen
   She, Hongjiang
   Bai, Fan
   Xiang, Bingyan
   Zhou, Jian
   Zhang, Shuiqin
TI Polydopamine-coated biomimetic bone scaffolds loaded with exosomes
   promote osteogenic differentiation of BMSC and bone regeneration
SO REGENERATIVE THERAPY
LA English
DT Article
DE Exosomes; Polydopamine; Bionic scaffold; Osteogenic differentiation;
   Bone regeneration
ID SILK FIBROIN; REPAIR; ENHANCEMENT; CHITOSAN
AB Introduction: The repair of bone defects is ideally accomplished with bone tissue engineering. Recent studies have explored the possibility of functional modification of scaffolds in bone tissue engineering. We prepared an SF-CS-nHA (SCN) biomimetic bone scaffold and functionally modified the scaffold material by adding a polydopamine (PDA) coating loaded with exosomes (Exos) of marrow mesenchymal stem cells (BMSCs). The effects of the functional composite scaffold (SCN/PDA-Exo) on BMSC proliferation and osteogenic differentiation were investigated. Furthermore, the SCN/PDA-Exo scaffolds were implanted into animals to evaluate their effect on bone regeneration. Methods: SCN biomimetic scaffolds were prepared by a vacuum freeze-drying/chemical crosslinking method. A PDA-functionalized coating loaded with BMSC-Exos was added by the surface coating method. The physical and chemical properties of the functional composite scaffolds were detected by scanning electron microscopy (SEM), energy spectrum analysis and contact angle tests. In vitro, BMSCs were inoculated on different scaffolds, and the Exo internalization by BMSCs was detected by confocal microscopy. The BMSC proliferation activity and cell morphology were detected by SEM, CCK-8 assays and phalloidin staining. BMSC osteogenic differentiation was detected by immunofluorescence, alizarin red staining and qRT-PCR. In vivo, the functional composite scaffold was implanted into a rabbit critical radial defect model. Bone repair was detected by 3D-CT scanning. HE staining, Masson staining, and immunohistochemistry were used to evaluate bone regeneration. Results: Compared with the SCN scaffold, the SCN/PDA-Exo-functionalized composite scaffold had a larger average surface roughness and stronger hydrophilicity. In vitro, the Exos immobilized on the SCN/ PDA-Exo scaffolds were internalized by BMSCs. The BMSC morphology, proliferation ability and osteogenic differentiation effect in the SCN/PDA-Exo group were significantly better than those in the other control groups (p < 0.05). The effects of the SCN/PDA-Exo functional composite scaffold on bone defect repair and new bone formation were significantly better than those of the other control groups (p < 0.05).Conclusions: In this study, we found that the SCN/PDA-Exo-functionalized composite scaffold promoted BMSC proliferation and osteogenic differentiation in vitro and improved bone regeneration efficiency in vivo. Therefore, combining Exos with biomimetic bone scaffolds by functional PDA coatings may be an effective strategy for functionally modifying biological scaffolds. (c) 2023, The Japanese Society for Regenerative Medicine. Production and hosting by Elsevier B.V. This is an open access article under the CC BY-NC-ND license (http://creativecommons.org/licenses/by-nc-nd/ 4.0/).
C1 [Zhou, Yi; Zhou, Jian] Jian Yang Hosp Tradit Chinese Med, Dept Orthopaed, Jian Yang 641400, Peoples R China.
   [Deng, Guozhen; She, Hongjiang; Bai, Fan; Xiang, Bingyan] Zunyi Med Univ, Peoples Hosp Zunyi City 1, Dept Orthopaed, Affiliated Hosp 3, Zunyi 563000, Peoples R China.
   [Zhang, Shuiqin] Second Peoples Hosp Yibin, Cent Lab, Yibin 644000, Peoples R China.
   [Zhang, Shuiqin] Second Peoples Hosp Yibin, Cent Lab, North St 96, Yibin 644000, Peoples R China.
C3 Zunyi Medical University
RP Zhang, SQ (corresponding author), Second Peoples Hosp Yibin, Cent Lab, North St 96, Yibin 644000, Peoples R China.
EM 1322995029@qq.com; 1914690385@qq.com; 1419925703@qq.com; zmcbf@126.com;
   xby1978@126.com; 21422174@qq.com; 18328660475@163.com
OI Zhang, Shuiqin/0000-0003-4413-3035
FU Science and Technology Fund Project of Guizhou Province, China
   [gzwjkj2020-1-129, ZK2023-491]
FX Funding This work was supported by the Science and Technology Fund
   Project of Guizhou Province, China (gzwjkj2020-1-129, ZK2023-491) .
CR Aghali A, 2021, CELLS-BASEL, V10, DOI 10.3390/cells10112993
   Baylan N, 2013, BIOMED MATER, V8, DOI 10.1088/1748-6041/8/4/045011
   Chen PX, 2021, ACS BIOMATER SCI ENG, V7, P841, DOI 10.1021/acsbiomaterials.9b01683
   Chen Y, 2017, THERANOSTICS, V7, P1072, DOI 10.7150/thno.18193
   Chollakup R, 2020, INT J MOL SCI, V21, DOI 10.3390/ijms21030775
   Chu DT, 2020, INT J MOL SCI, V21, DOI 10.3390/ijms21030708
   Demir AK, 2018, MAT SCI ENG C-MATER, V89, P8, DOI 10.1016/j.msec.2018.03.021
   El Yakhlifi S, 2020, COLLOID SURFACE B, V186, DOI 10.1016/j.colsurfb.2019.110719
   García I, 2021, MAT SCI ENG C-MATER, V126, DOI 10.1016/j.msec.2021.112168
   Guo JT, 2021, J BIOMED MATER RES B, V109, P214, DOI 10.1002/jbm.b.34693
   Hu JL, 2020, J COLLOID INTERF SCI, V571, P326, DOI 10.1016/j.jcis.2020.03.046
   Huang Y, 2020, STEM CELL RES THER, V11, DOI 10.1186/s13287-020-02005-x
   James AW, 2016, TISSUE ENG PART B-RE, V22, P284, DOI [10.1089/ten.TEB.2015.0357, 10.1089/ten.teb.2015.0357]
   Kang Y, 2022, BIOACT MATER, V18, P26, DOI 10.1016/j.bioactmat.2022.02.012
   Kao CT, 2018, MATERIALS, V11, DOI 10.3390/ma11091664
   Ke WN, 2021, ADV DRUG DELIVER REV, V176, DOI 10.1016/j.addr.2021.113835
   Kim HD, 2017, ADV HEALTHC MATER, V6, DOI [10.1002/adhm.201770120, 10.1002/adhm.201700612]
   Komori T, 2020, INT J MOL SCI, V21, DOI 10.3390/ijms21207513
   Kundu B, 2013, ADV DRUG DELIVER REV, V65, P457, DOI 10.1016/j.addr.2012.09.043
   Li WY, 2018, ACS APPL MATER INTER, V10, P5240, DOI 10.1021/acsami.7b17620
   Liu CY, 2016, LANGMUIR, V32, P5019, DOI 10.1021/acs.langmuir.6b00990
   Liu ZQ, 2021, ANN TRANSL MED, V9, DOI 10.21037/atm-20-8198
   Lu GD, 2020, FRONT CELL DEV BIOL, V8, DOI 10.3389/fcell.2020.608521
   Sanz JL, 2020, MATERIALS, V13, DOI 10.3390/ma13040974
   Mahdavi R, 2020, J MATER SCI-MATER M, V31, DOI 10.1007/s10856-020-06430-5
   Zaffarin ASM, 2021, NANOMATERIALS-BASEL, V11, DOI 10.3390/nano11102569
   Mu JF, 2021, ASIAN J PHARM SCI, V16, P806, DOI 10.1016/j.ajps.2021.10.002
   Noori A, 2017, INT J NANOMED, V12, P4937, DOI 10.2147/IJN.S124671
   Perikamana SKM, 2017, COLLOID SURFACE B, V159, P546, DOI 10.1016/j.colsurfb.2017.08.022
   Qi X, 2016, INT J BIOL SCI, V12, P836, DOI 10.7150/ijbs.14809
   Rodríguez-Vázquez M, 2015, BIOMED RES INT-UK, V2015, DOI 10.1155/2015/821279
   Roseti L, 2017, MAT SCI ENG C-MATER, V78, P1246, DOI 10.1016/j.msec.2017.05.017
   Roth Y, 2020, POLYMERS-BASEL, V12, DOI 10.3390/polym12051131
   Salazar VS, 2016, NAT REV ENDOCRINOL, V12, P203, DOI 10.1038/nrendo.2016.12
   Schmidt AH, 2021, INJURY, V52, pS18, DOI 10.1016/j.injury.2021.01.043
   Shao LT, 2022, ARTHRITIS RES THER, V24, DOI 10.1186/s13075-022-02778-x
   Shim NY, 2021, INT J MOL SCI, V22, DOI 10.3390/ijms22147323
   Sun SY, 2021, J COLLOID INTERF SCI, V601, P294, DOI 10.1016/j.jcis.2021.05.096
   Sun WZ, 2021, INT J MOL SCI, V22, DOI 10.3390/ijms22031499
   Tang YY, 2021, STEM CELL RES THER, V12, DOI 10.1186/s13287-021-02138-7
   Vernaez O, 2019, POLYMERS-BASEL, V11, DOI 10.3390/polym11121939
   Wang G, 2018, J BIOMED NANOTECHNOL, V14, P698, DOI 10.1166/jbn.2018.2548
   Wang R, 2021, CELL TISSUE RES, V384, P113, DOI 10.1007/s00441-020-03319-1
   Wang X, 2020, INT J NANOMED, V15, P3483, DOI 10.2147/IJN.S248741
   Wang YYF, 2022, J NANOBIOTECHNOL, V20, DOI 10.1186/s12951-022-01646-9
   Wu Y, 2021, COLLOID SURFACE B, V207, DOI 10.1016/j.colsurfb.2021.112019
   Wubneh A, 2018, ACTA BIOMATER, V80, P1, DOI 10.1016/j.actbio.2018.09.031
   Xiao HL, 2019, INT J NANOMED, V14, P2011, DOI 10.2147/IJN.S191627
   Xu HL, 2022, ACS APPL MATER INTER, V14, P46161, DOI 10.1021/acsami.2c11102
   Yang XC, 2019, AGING-US, V11, P8777, DOI 10.18632/aging.102264
   Ye G, 2020, NANOMEDICINE-UK, V15, P1995, DOI 10.2217/nnm-2020-0112
   Zeng Y, 2018, JOVE-J VIS EXP, DOI 10.3791/58458
   Zhai MM, 2020, ADV SCI, V7, DOI 10.1002/advs.202001334
   Zhang FX, 2021, BIOMATERIALS, V278, DOI 10.1016/j.biomaterials.2021.121169
   Zhang YJ, 2019, MAT SCI ENG C-MATER, V96, P841, DOI 10.1016/j.msec.2018.12.014
   Zhang Y, 2019, BIOMATER SCI-UK, V7, P5232, DOI 10.1039/c9bm00974d
   Zhao BJ, 2017, MAT SCI ENG C-MATER, V70, P832, DOI 10.1016/j.msec.2016.07.045
   Zheng P, 2020, MACROMOL BIOSCI, V20, DOI 10.1002/mabi.202000228
   Zhou Y, 2022, REGEN THER, V21, P307, DOI 10.1016/j.reth.2022.08.006
   Zhu C, 2021, ACS APPL MATER INTER, V13, P47327, DOI 10.1021/acsami.1c10898
   Zhuang JW, 2022, FRONT CHEM, V10, DOI 10.3389/fchem.2022.984131
NR 61
TC 25
Z9 26
U1 4
U2 55
PU ELSEVIER
PI AMSTERDAM
PA RADARWEG 29, 1043 NX AMSTERDAM, NETHERLANDS
SN 2352-3204
J9 REGEN THER
JI Regen. Ther.
PD JUN
PY 2023
VL 23
BP 25
EP 36
DI 10.1016/j.reth.2023.03.005
EA MAR 2023
PG 12
WC Cell & Tissue Engineering; Engineering, Biomedical
WE Science Citation Index Expanded (SCI-EXPANDED)
SC Cell Biology; Engineering
GA D3ZV0
UT WOS:000968153700001
PM 37063095
OA Green Submitted, gold
DA 2026-02-11
ER

PT J
AU Zucca, E
   Corsini, E
   Galbiati, V
   Lange-Consiglio, A
   Ferrucci, F
AF Zucca, Enrica
   Corsini, Emanuela
   Galbiati, Valentina
   Lange-Consiglio, Anna
   Ferrucci, Francesco
TI Evaluation of amniotic mesenchymal cell derivatives on cytokine
   production in equine alveolar macrophages: an in vitro approach to lung
   inflammation
SO STEM CELL RESEARCH & THERAPY
LA English
DT Article
DE Horse; Amniotic mesenchymal cell derivatives; Alveolar macrophages;
   Cytokine
ID GROWTH-FACTOR-BETA; STEM-CELLS; EXTRACELLULAR VESICLES; TGF-BETA;
   MEMBRANE-VESICLES; IMMUNE-RESPONSES; MICROVESICLES; INJURY; APOPTOSIS;
   DISEASE
AB Background: Data obtained in both animal models and clinical trials suggest that cell-based therapies represent a potential therapeutic strategy for lung repair and remodeling. Recently, new therapeutic approaches based on the use of stem cell derivatives (e.g., conditioned medium (CM) and microvesicles (MVs)) to regenerate tissues and improve their functions were proposed. The aim of this study was to investigate the immunomodulatory effects of equine amniotic mesenchymal cell derivatives on lipopolysaccharide (LPS)-induced cytokine production in equine alveolar macrophages, which may be beneficial in lung inflammatory disorders such as recurrent airway obstruction (RAO) in horses. RAO shares many features with human asthma, including an increased number of cells expressing mRNA for interleukin (IL)-4 and IL-5 and a decreased expression of IFN-gamma in bronchoalveolar lavage fluid (BALF) of affected horses.
   Methods: The release of TNF-alpha, IL-6, and TGF-beta 1 at different time points (1, 24, 48, and 72 h) was measured in equine alveolar macrophages stimulated or not with LPS (10 and 100 ng/mL) in the presence or absence of 10 % CM or 50 x 10(6) MVs/mL. Cytokines were measured using commercially available ELISA kits. For multiple comparisons, analysis of variance was used with Tukey post-hoc test. Differences were considered significant at p <= 0.05.
   Results: Significant modulatory effects of CM on LPS-induced TNF-alpha release at 24 h, and of both CM and MVs on TNF-alpha release at 48 h were observed. A trend toward a modulatory effect of both CM and MVs on the release of TGF-beta and possibly IL-6 was visible over time.
   Conclusions: Results support the potential use of CM and MVs in lung regenerative medicine, especially in situations in which TGF-beta may be detrimental, such as respiratory allergy. Further studies should evaluate the potential clinical applications of CM and MVs in equine lung diseases, such as RAO and other inflammatory disorders.
C1 [Zucca, Enrica; Ferrucci, Francesco] Univ Milan, Dept Hlth Anim Sci & Food Safety VESPA, Via Celoria 10, I-20133 Milan, Italy.
   [Corsini, Emanuela; Galbiati, Valentina] Univ Milan, DiSFeB, Lab Toxicol, Milan, Italy.
   [Lange-Consiglio, Anna] Univ Milan, Reprod Unit, Large Anim Hosp, Lodi, Italy.
C3 University of Milan; University of Milan; University of Milan
RP Lange-Consiglio, A (corresponding author), Univ Milan, Reprod Unit, Large Anim Hosp, Lodi, Italy.
EM anna.langeconsiglio@unimi.it
RI Lange-Consiglio, Anna/AAI-4146-2021; Ferrucci, Francesco/AAQ-9002-2020;
   Galbiati, Valentina/AAI-2051-2021; Corsini, Emanuela/B-5602-2011
OI Zucca, Enrica/0000-0003-0494-1329; Ferrucci,
   Francesco/0000-0002-7285-9880; Galbiati, Valentina/0000-0003-3380-1501;
   Corsini, Emanuela/0000-0002-6927-5956
FU University of Milan
FX The research was financially supported by the "Line-B fund for
   supporting research" of the University of Milan, dedicated to young
   researcher.
CR Berger M, 2011, P AM THOR SOC INT C, DOI [10.1164/ajrccm-conference.2011.183.1_MeetingAbstracts.A2545, DOI 10.1164/AJRCCM-CONFERENCE.2011.183.1_MEETINGABSTRACTS.A2545]
   Biancone L, 2012, NEPHROL DIAL TRANSPL, V27, P3037, DOI 10.1093/ndt/gfs168
   Bobrie A, 2011, TRAFFIC, V12, P1659, DOI 10.1111/j.1600-0854.2011.01225.x
   Bruno S, 2009, J AM SOC NEPHROL, V20, P1053, DOI 10.1681/ASN.2008070798
   Bullone M, 2015, MOL IMMUNOL, V66, P97, DOI 10.1016/j.molimm.2014.12.005
   Camussi G, 2010, KIDNEY INT, V78, P838, DOI 10.1038/ki.2010.278
   CHAOUCHI N, 1995, ONCOGENE, V11, P1615
   Cossetti C, 2014, MOL CELL, V56, P193, DOI 10.1016/j.molcel.2014.08.020
   De Jong OG, 2014, FRONT IMMUNOL, V5, P1, DOI 10.3389/fimmu.2014.00608
   Ferro E, 2002, J EQUINE VET SCI, V22, P165, DOI 10.1016/S0737-0806(02)70142-1
   Ferrucci F, 2001, SISVET ANN M SELECT, V3, P101
   Fröhlich D, 2014, PHILOS T R SOC B, V369, DOI 10.1098/rstb.2013.0510
   GERLIER D, 1986, J IMMUNOL METHODS, V94, P57, DOI 10.1016/0022-1759(86)90215-2
   Gupta N, 2007, J IMMUNOL, V179, P1855, DOI 10.4049/jimmunol.179.3.1855
   György B, 2011, CELL MOL LIFE SCI, V68, P2667, DOI 10.1007/s00018-011-0689-3
   Jones CV, 2013, RESP RES, V14, DOI 10.1186/1465-9921-14-41
   Karagianni AE, 2017, EQUINE VET J, V49, P375, DOI 10.1111/evj.12584
   Karagianni AE, 2013, VET IMMUNOL IMMUNOP, V155, P219, DOI 10.1016/j.vetimm.2013.07.003
   KAUP FJ, 1990, EQUINE VET J, V22, P349, DOI 10.1111/j.2042-3306.1990.tb04288.x
   Lange-Consiglio A, 2012, J TISSUE ENG REGEN M, V6, P622, DOI 10.1002/term.465
   Lange-Consiglio A, 2016, STEM CELLS DEV, V25, P610, DOI 10.1089/scd.2015.0348
   Lange-Consiglio A, 2013, STEM CELLS DEV, V22, P3015, DOI 10.1089/scd.2013.0214
   Leclere M, 2011, RESPIROLOGY, V16, P1027, DOI 10.1111/j.1440-1843.2011.02033.x
   Lee JW, 2009, P NATL ACAD SCI USA, V106, P16357, DOI 10.1073/pnas.0907996106
   Li Y, 2012, BIOMATERIALS, V33, P402, DOI 10.1016/j.biomaterials.2011.09.091
   LOMO J, 1995, J IMMUNOL, V154, P1634
   Mathivanan S, 2010, J PROTEOMICS, V73, P1907, DOI 10.1016/j.jprot.2010.06.006
   Matthay MA, 2010, CHEST, V138, P965, DOI 10.1378/chest.10-0518
   Mei SHJ, 2007, PLOS MED, V4, P1525, DOI 10.1371/journal.pmed.0040269
   Miki T, 2006, STEM CELL REV, V2, P133, DOI 10.1007/s12015-006-0020-0
   Mills CD, 2015, FRONT IMMUNOL, V6, DOI 10.3389/fimmu.2015.00212
   Molet S, 2001, SEVERE ASTHMA, P89
   Ramesh S, 2009, CELL CYCLE, V8, P11, DOI 10.4161/cc.8.1.7291
   Raposo G, 2013, J CELL BIOL, V200, P373, DOI 10.1083/jcb.201211138
   Ratajczak J, 2006, LEUKEMIA, V20, P847, DOI 10.1038/sj.leu.2404132
   Sueblinvong V, 2010, TRANSL RES, V156, P188, DOI 10.1016/j.trsl.2010.06.007
   Takahashi T, 2003, CIRCULATION, V107, P1912, DOI 10.1161/01.CIR.0000064899.53876.A3
   Théry C, 2009, NAT REV IMMUNOL, V9, P581, DOI 10.1038/nri2567
   Toda A, 2007, J PHARMACOL SCI, V105, P215, DOI 10.1254/jphs.CR0070034
   Tran DQ, 2012, J MOL CELL BIOL, V4, P29, DOI 10.1093/jmcb/mjr033
   Wahl SM, 2000, CYTOKINE GROWTH F R, V11, P71, DOI 10.1016/S1359-6101(99)00030-1
   Wan YY, 2007, IMMUNOL REV, V220, P199, DOI 10.1111/j.1600-065X.2007.00565.x
   Wei JP, 2003, CELL TRANSPLANT, V12, P545, DOI 10.3727/000000003108747000
NR 43
TC 18
Z9 19
U1 0
U2 18
PU BIOMED CENTRAL LTD
PI LONDON
PA 236 GRAYS INN RD, FLOOR 6, LONDON WC1X 8HL, ENGLAND
SN 1757-6512
J9 STEM CELL RES THER
JI Stem Cell Res. Ther.
PD SEP 20
PY 2016
VL 7
AR 137
DI 10.1186/s13287-016-0398-9
PG 10
WC Cell & Tissue Engineering; Cell Biology; Medicine, Research &
   Experimental
WE Science Citation Index Expanded (SCI-EXPANDED)
SC Cell Biology; Research & Experimental Medicine
GA DX7VX
UT WOS:000384598600003
PM 27651133
OA Green Submitted, gold
DA 2026-02-11
ER

PT J
AU Horie, T
   Hirata, H
   Sakamoto, T
   Kitajima, H
   Fuku, A
   Nakamura, Y
   Sunatani, Y
   Tanida, I
   Sunami, H
   Tachi, Y
   Ishigaki, Y
   Yamamoto, N
   Shimizu, Y
   Ichiseki, T
   Kaneuji, A
   Iwabuchi, K
   Osawa, S
   Kawahara, N
AF Horie, Tetsuhiro
   Hirata, Hiroaki
   Sakamoto, Takuya
   Kitajima, Hironori
   Fuku, Atsushi
   Nakamura, Yuka
   Sunatani, Yumi
   Tanida, Ikuhiro
   Sunami, Hiroshi
   Tachi, Yoshiyuki
   Ishigaki, Yasuhito
   Yamamoto, Naoki
   Shimizu, Yusuke
   Ichiseki, Toru
   Kaneuji, Ayumi
   Iwabuchi, Kuniyoshi
   Osawa, Satoshi
   Kawahara, Norio
TI Multiomics analyses reveal adipose-derived stem cells inhibit the
   inflammatory response of M1-like macrophages through secreting lactate
SO STEM CELL RESEARCH & THERAPY
LA English
DT Article
DE Adipose-derived stem cell; Lactate; Macrophage; Metabolomics;
   Transcriptomics; Bioinformatics
ID POLARIZATION; METABOLISM; ACTIVATION; THERAPY; PATHWAY; INFLUX; ACID
AB BackgroundAdipose-derived stem cells (ADSCs) are widely used in the field of regenerative medicine because of their various functions, including anti-inflammatory effects. ADSCs are considered to exert their anti-inflammatory effects by secreting anti-inflammatory cytokines and extracellular vesicles. Although recent studies have reported that metabolites have a variety of physiological activities, whether those secreted by ADSCs have anti-inflammatory properties remains unclear. Here, we performed multiomics analyses to examine the effect of ADSC-derived metabolites on M1-like macrophages, which play an important role in inflammatory responses.MethodsThe concentration of metabolites in the culture supernatant of ADSCs was quantified using capillary electrophoresis time-of-flight mass spectrometry. To evaluate their effects on inflammatory responses, M1-like macrophages were exposed to the conditioned ADSC medium or their metabolites, and RNA sequencing was used to detect gene expression changes. Immunoblotting was performed to examine how the metabolite suppresses inflammatory processes. To clarify the contribution of the metabolite in the conditioned medium to its anti-inflammatory effects, metabolite uptake was pharmacologically inhibited, and gene expression and the tumor necrosis factor-alpha concentration were measured by quantitative PCR and enzyme-linked immunosorbent assay, respectively.ResultsMetabolomic analysis showed large amounts of lactate in the culture supernatant. The conditioned medium and lactate significantly suppressed or increased the pro-inflammatory and anti-inflammatory gene expressions. However, sequencing and immunoblotting analysis revealed that lactate did not induce polarization from M1- to M2-like macrophages. Based on a recent report that the immunosuppressive effect of lactate depends on epigenetic reprogramming, histone acetylation was investigated, and H3K27ac expression was upregulated. In addition, 7ACC2, which specifically inhibits the monocarboxylate transporter 1, significantly inhibited the anti-inflammatory effect of the conditioned ADSC medium on M1-like macrophages.ConclusionsOur results showed that ADSCs suppress pro-inflammatory effects of M1-like macrophages by secreting lactate. This study adds to our understanding of the importance of metabolites and is also expected to elucidate new mechanisms of ADSC treatments.
C1 [Horie, Tetsuhiro; Sakamoto, Takuya; Nakamura, Yuka; Ishigaki, Yasuhito] Kanazawa Med Univ, Med Res Inst, Kahoku, Ishikawa 9200293, Japan.
   [Horie, Tetsuhiro; Sakamoto, Takuya] Kanazawa Med Univ Hosp, Dept Pharm, Kahoku, Ishikawa 9200293, Japan.
   [Hirata, Hiroaki; Kitajima, Hironori; Fuku, Atsushi; Tachi, Yoshiyuki; Ichiseki, Toru; Kaneuji, Ayumi; Kawahara, Norio] Kanazawa Med Univ, Dept Orthoped Surg, Kahoku, Ishikawa 9200293, Japan.
   [Sunatani, Yumi; Iwabuchi, Kuniyoshi] Kanazawa Med Univ, Dept Biochem 1, Kahoku, Ishikawa 9200293, Japan.
   [Tanida, Ikuhiro; Osawa, Satoshi] Kanazawa Inst Technol, Genome Biotechnol Lab, Haku San, Ishikawa 9240838, Japan.
   [Sunami, Hiroshi] Univ Ryukyus, Fac Med, Adv Med Res Ctr, Nakagami, Okinawa 9030215, Japan.
   [Yamamoto, Naoki] Fujita Hlth Univ, Res Promot Headquarters, Toyoake, Aichi 4701192, Japan.
   [Shimizu, Yusuke] Univ Ryukyus, Grad Sch Med, Dept Plast & Reconstruct Surg, Nakagami, Okinawa 9030215, Japan.
C3 Kanazawa Medical University; Kanazawa Medical University; Kanazawa
   Medical University; Kanazawa Medical University; Kanazawa Institute of
   Technology; University of the Ryukyus; Fujita Health University;
   University of the Ryukyus
RP Hirata, H; Ichiseki, T (corresponding author), Kanazawa Med Univ, Dept Orthoped Surg, Kahoku, Ishikawa 9200293, Japan.
EM hiro6246@kanazawa-med.ac.jp; tsy-ichi@kanazawa-med.ac.jp
RI SHIMIZU, YUSUKE/AHD-8342-2022; Osawa, Satoshi/AAS-3283-2020; Horie,
   Tetsuhiro/JZC-9649-2024
OI SHIMIZU, YUSUKE/0000-0002-2528-2003; 
FU Japan Society for the Promotion of Science; Institute of Medical
   Science; Grants-in-Aid for Scientific Research [22K19390, 22K16779,
   23K09017, 21H04865, 21K09312] Funding Source: KAKEN
FX The authors would like to thank Ms. Ayane Kuwano (Kanazawa Institute of
   Technology) for technical assistance with the experiments on the early
   stages of this work and Ms. Yuka Hiramatsu (Kanazawa Medical University)
   for her help with the histological analysis. Metabolomic analysis and
   RNA-seq were performed by Human Metabolome Technologies, Inc. (Yamagata,
   Japan) and Bioengineering Lab. Co., Ltd. (Kanagawa, Japan),
   respectively. The super-computing resource was provided by Human Genome
   Center, the Institute of Medical Science, the University of Tokyo.
CR Ahmed I, 2021, ANN TRANSL MED, V9, DOI 10.21037/atm-20-4747
   Alves-Simoes M, 2022, OSTEOARTHR CARTILAGE, V30, P802, DOI 10.1016/j.joca.2022.01.010
   Amodeo G, 2021, BRAIN BEHAV IMMUN, V94, P29, DOI 10.1016/j.bbi.2021.03.011
   Bai XZ, 2020, FRONT IMMUNOL, V11, DOI 10.3389/fimmu.2020.01391
   Bannister AJ, 2011, CELL RES, V21, P381, DOI 10.1038/cr.2011.22
   Boneva B, 2022, LIFE-BASEL, V12, DOI 10.3390/life12111938
   Ceccarelli S, 2020, FRONT CELL DEV BIOL, V8, DOI 10.3389/fcell.2020.00236
   Chang TH, 2022, BIOMEDICINES, V10, DOI 10.3390/biomedicines10071725
   Chen SY, 2020, CELL MOL IMMUNOL, V17, P36, DOI 10.1038/s41423-019-0315-0
   Cheng H, 2020, PROTEIN CELL, V11, P34, DOI 10.1007/s13238-019-0633-0
   Cheng JH, 2021, BIOMEDICINES, V9, DOI 10.3390/biomedicines9101399
   Clarke G, 2018, CURR OPIN CELL BIOL, V55, P59, DOI 10.1016/j.ceb.2018.05.006
   Colegio OR, 2014, NATURE, V513, P559, DOI 10.1038/nature13490
   Deng Y, 2021, FRONT NUTR, V7, DOI 10.3389/fnut.2020.612397
   Dorrington MG, 2019, FRONT IMMUNOL, V10, DOI 10.3389/fimmu.2019.00705
   Doss MX, 2019, CELLS-BASEL, V8, DOI 10.3390/cells8050403
   Draoui N, 2014, MOL CANCER THER, V13, P1410, DOI 10.1158/1535-7163.MCT-13-0653
   Ferreira JR, 2018, FRONT IMMUNOL, V9, DOI 10.3389/fimmu.2018.02837
   Freemerman AJ, 2014, J BIOL CHEM, V289, P7884, DOI 10.1074/jbc.M113.522037
   Fuku A, 2022, CELLS-BASEL, V11, DOI 10.3390/cells11030337
   Fukuzumi M, 1996, INFECT IMMUN, V64, P108, DOI 10.1128/IAI.64.1.108-112.1996
   Gao F, 2016, CELL DEATH DIS, V7, DOI 10.1038/cddis.2015.327
   Greenberg MVC, 2019, NAT REV MOL CELL BIO, V20, P590, DOI 10.1038/s41580-019-0159-6
   Griessinger E, 2023, CANCER RES, V83, P2461, DOI 10.1158/0008-5472.CAN-23-1006
   Guillén MI, 2018, FRONT PHYSIOL, V9, DOI 10.3389/fphys.2018.00661
   Hamilton BK, 2012, STEM CELLS, V30, P1581, DOI 10.1002/stem.1140
   Heo JS, 2019, STEM CELLS INT, V2019, DOI 10.1155/2019/7921760
   Hoang DM, 2022, SIGNAL TRANSDUCT TAR, V7, DOI 10.1038/s41392-022-01134-4
   Issa MR, 2022, THER ADV MUSCULOSKEL, V14, DOI 10.1177/1759720X221146005
   Jha MK, 2021, J CLIN INVEST, V131, DOI 10.1172/JCI141964
   Jia QY, 2023, FRONT IMMUNOL, V14, DOI 10.3389/fimmu.2023.1214757
   Kamada K, 2021, J CLIN MED, V10, DOI 10.3390/jcm10194309
   Kassim Adetola A, 2017, Hematol Oncol Stem Cell Ther, V10, P245, DOI [10.1016/j.hemonc.2017.05.021, 10.1016/j.hemonc.2017.05.021]
   Kim JY, 2022, STEM CELL REV REP, V18, P142, DOI 10.1007/s12015-021-10262-3
   Krzyszczyk P, 2018, FRONT PHYSIOL, V9, DOI 10.3389/fphys.2018.00419
   Ledesma-Martínez E, 2016, STEM CELLS INT, V2016, DOI 10.1155/2016/4709572
   Lee MC, 2018, ARTHRITIS RES THER, V20, DOI 10.1186/s13075-018-1560-9
   Lefevre C, 2019, STEM CELLS INT, V2019, DOI 10.1155/2019/9323864
   Liberti MV, 2016, TRENDS BIOCHEM SCI, V41, P211, DOI 10.1016/j.tibs.2015.12.001
   Lin F, 2020, INT J ONCOL, V56, P151, DOI 10.3892/ijo.2019.4933
   Liu JC, 2020, STEM CELLS, V38, P1307, DOI 10.1002/stem.3250
   Liu T, 2017, SIGNAL TRANSDUCT TAR, V2, DOI 10.1038/sigtrans.2017.23
   Lv ZY, 2021, CELL DEATH DIS, V12, DOI 10.1038/s41419-021-03792-8
   Manferdini C, 2017, OSTEOARTHR CARTILAGE, V25, P1161, DOI 10.1016/j.joca.2017.01.011
   Maumus M, 2016, FRONT IMMUNOL, V7, DOI 10.3389/fimmu.2016.00392
   McKinley KL, 2023, SCIENCE, V380, P796, DOI 10.1126/science.add6492
   Medina CB, 2020, NATURE, V580, P130, DOI 10.1038/s41586-020-2121-3
   Miller AM, 2007, INVEST OPHTH VIS SCI, V48, P1615, DOI 10.1167/iovs.06-1086
   Mischen BT, 2008, PLAST RECONSTR SURG, V122, P725, DOI 10.1097/PRS.0b013e318180ec9f
   Nascimento CR, 2022, BIOCHEM BIOPHYS REP, V32, DOI 10.1016/j.bbrep.2022.101383
   Netea MG, 2020, NAT REV IMMUNOL, V20, P375, DOI 10.1038/s41577-020-0285-6
   Niemann B, 2022, NATURE, V609, P361, DOI 10.1038/s41586-022-05041-0
   Noe JT, 2021, SCI ADV, V7, DOI 10.1126/sciadv.abi8602
   Ntege EH, 2020, REGEN THER, V14, P136, DOI 10.1016/j.reth.2020.01.004
   Okada K, 2020, SCI REP-UK, V10, DOI 10.1038/s41598-020-62463-4
   Orkin SH, 2008, CELL, V132, P631, DOI 10.1016/j.cell.2008.01.025
   Park HS, 2016, MOL MED REP, V14, P4706, DOI 10.3892/mmr.2016.5796
   Pittenger MF, 2019, NPJ REGEN MED, V4, DOI 10.1038/s41536-019-0083-6
   Pucino V, 2023, FRONT IMMUNOL, V14, DOI 10.3389/fimmu.2023.1183825
   Roemeling-van Rhijn M, 2013, FRONT IMMUNOL, V4, DOI 10.3389/fimmu.2013.00203
   Samuvel DJ, 2009, J IMMUNOL, V182, P2476, DOI 10.4049/jimmunol.0802059
   Schneider S, 2017, EUR J MED RES, V22, DOI 10.1186/s40001-017-0258-9
   Selleri S, 2016, ONCOTARGET, V7, P30193, DOI 10.18632/oncotarget.8623
   Shi WW, 2024, CELL REP, V43, DOI 10.1016/j.celrep.2024.113746
   Si ZZ, 2019, BIOMED PHARMACOTHER, V114, DOI 10.1016/j.biopha.2019.108765
   Stone SC, 2019, J LEUKOCYTE BIOL, V105, P1041, DOI 10.1002/JLB.3A0718-274RR
   Suganuma K, 2010, LEUKEMIA LYMPHOMA, V51, P2112, DOI 10.3109/10428194.2010.512966
   Tan Z, 2015, J BIOL CHEM, V290, P46, DOI 10.1074/jbc.M114.603589
   Thomas AC, 2014, FRONT IMMUNOL, V5, DOI [10.3389/fimmu.2014.00479, 10.3389/fimmu.2014.00478]
   Van Hée VF, 2015, FRONT PHARMACOL, V6, DOI 10.3389/fphar.2015.00228
   Vassilev LT, 2004, CELL CYCLE, V3, P419
   Vassilev LT, 2004, SCIENCE, V303, P844, DOI 10.1126/science.1092472
   Végran F, 2011, CANCER RES, V71, P2550, DOI 10.1158/0008-5472.CAN-10-2828
   Wang Y, 2023, THERANOSTICS, V13, P2192, DOI 10.7150/thno.78736
   Xie YW, 2021, CANCER CELL INT, V21, DOI 10.1186/s12935-021-02381-1
   Yamanaka S, 2020, CELL STEM CELL, V27, P523, DOI 10.1016/j.stem.2020.09.014
   Yang CX, 2021, FRONT GENET, V12, DOI 10.3389/fgene.2021.627347
   Yang K, 2020, FRONT IMMUNOL, V11, DOI 10.3389/fimmu.2020.587913
   Yao YL, 2019, FRONT IMMUNOL, V10, DOI 10.3389/fimmu.2019.00792
   Ylä-Herttuala S, 2018, MOL THER, V26, P2077, DOI 10.1016/j.ymthe.2018.08.006
   Yokota N, 2019, AM J SPORT MED, V47, P2577, DOI 10.1177/0363546519864359
   Zakrzewski W, 2019, STEM CELL RES THER, V10, DOI 10.1186/s13287-019-1165-5
   Zhang XL, 2016, ACTA BIOMATER, V42, P329, DOI 10.1016/j.actbio.2016.06.029
   Zhao C, 2020, MOL MED REP, V21, P1881, DOI 10.3892/mmr.2020.10982
   Zhao XY, 2018, CELL TISSUE RES, V371, P1, DOI 10.1007/s00441-017-2738-1
   Zhou HC, 2022, FRONT IMMUNOL, V13, DOI 10.3389/fimmu.2022.1013686
   Zhou HC, 2022, INT REV IMMUNOL, V41, P4, DOI 10.1080/08830185.2021.1955876
   Zhou LT, 2017, CELL IMMUNOL, V316, P53, DOI 10.1016/j.cellimm.2017.03.006
   Zhu XB, 2021, ARTHRITIS RES THER, V23, DOI 10.1186/s13075-021-02457-3
   Zizzo G, 2012, J IMMUNOL, V189, P3508, DOI 10.4049/jimmunol.1200662
NR 90
TC 5
Z9 5
U1 1
U2 4
PU BMC
PI LONDON
PA CAMPUS, 4 CRINAN ST, LONDON N1 9XW, ENGLAND
EI 1757-6512
J9 STEM CELL RES THER
JI Stem Cell Res. Ther.
PD DEC 18
PY 2024
VL 15
IS 1
AR 485
DI 10.1186/s13287-024-04072-w
PG 15
WC Cell & Tissue Engineering; Cell Biology; Medicine, Research &
   Experimental
WE Science Citation Index Expanded (SCI-EXPANDED)
SC Cell Biology; Research & Experimental Medicine
GA P9L2O
UT WOS:001381025600015
PM 39696485
OA Green Submitted, gold
DA 2026-02-11
ER

PT J
AU Hekimoglu, ER
   Esrefoglu, M
   Cimen, FBK
   Pasin,Ö
   Dedeakayogullari, H
AF Hekimoglu, Emine Rumeysa
   Esrefoglu, Mukaddes
   Cimen, Fatma Bedia Karakaya
   Pasin, Ozge
   Dedeakayogullari, Huri
TI Therapeutic Potential of Stromal Vascular Fraction in Enhancing Wound
   Healing: A Preclinical Study
SO AESTHETIC PLASTIC SURGERY
LA English
DT Article; Early Access
DE Mesenchymal stem cell; Pathophysiology; Stromal vascular fraction; Wound
   healing
ID STEM-CELLS; EXTRACELLULAR VESICLES; ADHESION; BIOLOGY; THY-1
AB BackgroundAdipose tissue provides an abundant source of stromal vascular fraction (SVF) cells for immediate administration. It can also give rise to many multipotent adipose-derived stromal cells. SVF is the population of cells obtained from mechanical or enzymatic digestion of lipoaspirate with no necessity for cell culture or expansion. Recently, the heterogeneous cell population found in the SVF gained wide-ranging translational significance in regenerative medicine.MethodsForty-eight male rats were randomly divided into two main groups, including the control and SVF groups. Each group was further divided into four groups as follows: 0th-, 3rd-, 7th-, and 10th-day groups. A skin excision of 1 x 1 cm covering the epidermis and dermis was performed on the back skin. Just after the wound was created, a subepidermal injection of SVF was applied. SVF was obtained from human adipose tissue using Lipocube SVFTM. On the 0th (1 h after the injections), 3rd, 7th, and 10th days, rats were killed, and skin excisions from the wound areas tissues were performed. Histopathological, biochemical, and western blotting analyses were performed on tissues.ResultsOur data showed that SVF obtained from a healthy woman improved wound healing in healthy rats. SVF has promoted wound healing mainly because of its antioxidant, antiapoptotic, and fibroblast/myofibroblast stimulating effects. SVF stimulated collagen production and contraction of the wound lips, supporting the closure.ConclusionsOur study provides additional data about the efficacy and pathophysiological and molecular mechanisms of the action of SVF on wound healing in healthy subjects. Our study is an experimental animal study.No Level AssignedThis journal requires that authors assign a level of evidence to each submission to which Evidence-Based Medicine rankings are applicable. This excludes Review Articles, Book Reviews, and manuscripts that concern Basic Science, Animal Studies, Cadaver Studies, and Experimental Studies. For a full description of these Evidence-Based Medicine ratings, please refer to the Table of Contents or the online Instructions to Authors www.springer.com/00266.
C1 [Hekimoglu, Emine Rumeysa; Esrefoglu, Mukaddes; Cimen, Fatma Bedia Karakaya] Bezmialem Vakif Univ, Fac Med, Dept Histol & Embryol, Istanbul, Turkiye.
   [Pasin, Ozge] Bezmialem Vakif Univ, Fac Med, Dept Biostat, Istanbul, Turkiye.
   [Dedeakayogullari, Huri] Istinye Univ, Fac Med, Dept Med Biochem, Istanbul, Turkiye.
C3 Bezmialem Vakif University; Bezmialem Vakif University; Istinye
   University
RP Hekimoglu, ER (corresponding author), Bezmialem Vakif Univ, Fac Med, Dept Histol & Embryol, Istanbul, Turkiye.
EM rumeysagurbuz@gmail.com
RI Bulut, Huri/AAM-1432-2020; Karakaya, Fatma/JWP-7029-2024; Pasin,
   Ozge/OIR-5498-2025; Eşrefoğlu, Mukaddes/JWA-4590-2024
OI HEKİMOĞLU, RÜMEYSA HEKİMOĞLU/0000-0003-4300-7213; 
FU Bezmialem Vakimath;f niversitesi [20220204]; Scientific Research Unit of
   Bezmialem Vakif University
FX This study was financially supported by the Scientific Research Unit of
   Bezmialem Vakif University (Project ID: 20220204).
CR Astori G, 2007, J TRANSL MED, V5, DOI 10.1186/1479-5876-5-55
   Aum J, 2022, STEM CELLS INT, V2022, DOI 10.1155/2022/1379680
   Bellei B, 2018, STEM CELL RES THER, V9, DOI 10.1186/s13287-018-0956-4
   Bi HS, 2019, STEM CELL RES THER, V10, DOI 10.1186/s13287-019-1415-6
   Bourin P, 2013, CYTOTHERAPY, V15, P641, DOI 10.1016/j.jcyt.2013.02.006
   Bunnell BA, 2008, METHODS, V45, P115, DOI 10.1016/j.ymeth.2008.03.006
   Carstens MH, 2021, STEM CELL TRANSL MED, V10, P1138, DOI 10.1002/sctm.20-0497
   Chae DS, 2017, CYTOTHERAPY, V19, P543, DOI 10.1016/j.jcyt.2017.01.006
   Cohen SR, 2019, AESTHET SURG J OPEN, V1, DOI 10.1093/asjof/ojz028
   Deng CL, 2017, WOUND REPAIR REGEN, V25, P923, DOI 10.1111/wrr.12602
   Eiro N, 2021, CELL BIOSCI, V11, DOI 10.1186/s13578-021-00620-6
   El-Habta R, 2021, STEM CELL RES THER, V12, DOI 10.1186/s13287-021-02230-y
   Gaur M, 2017, INT J MOL SCI, V18, DOI 10.3390/ijms18010208
   Guo J, 2016, J PLAST RECONSTR AES, V69, P180, DOI 10.1016/j.bjps.2015.10.014
   Hassanshahi A, 2019, J CELL PHYSIOL, V234, P7903, DOI 10.1002/jcp.27922
   Kim H, 2008, GUT LIVER, V2, P74, DOI 10.5009/gnl.2008.2.2.74
   Kim WS, 2009, EXPERT OPIN BIOL TH, V9, P879, DOI 10.1517/14712590903039684
   Kokai LE, 2014, TRANSL RES, V163, P399, DOI 10.1016/j.trsl.2013.11.009
   Lee C, 2017, CELL TISSUE RES, V368, P603, DOI 10.1007/s00441-017-2585-0
   Lee YJ, 2019, INT WOUND J, V16, P286, DOI 10.1111/iwj.13030
   Lindley LE, 2016, PLAST RECONSTR SURG, V138, p18S, DOI 10.1097/PRS.0000000000002682
   Mazini L, 2020, INT J MOL SCI, V21, DOI 10.3390/ijms21041306
   Raposio E, 2016, ANN PLAS SURG, V76, P124, DOI 10.1097/SAP.0000000000000609
   Rege TA, 2006, BBA-MOL CELL RES, V1763, P991, DOI 10.1016/j.bbamcr.2006.08.008
   Rege TA, 2006, FASEB J, V20, P1045, DOI 10.1096/fj.05-5460rev
   Rieger S, 2015, CELL BIOCHEM FUNCT, V33, P1, DOI 10.1002/cbf.3086
   Roohaninasab M, 2023, STEM CELL RES THER, V14, DOI 10.1186/s13287-023-03480-8
   Roohaninasab M, 2022, J COSMET DERMATOL-US, V21, P6928, DOI 10.1111/jocd.15375
   Salgado AJ, 2010, CURR STEM CELL RES T, V5, P103
   Shi J, 2021, WORLD J STEM CELLS, V13, P49, DOI 10.4252/wjsc.v13.i1.49
   Su WH, 2010, MEDIAT INFLAMM, V2010, DOI 10.1155/2010/413238
   Tadi FB, 2022, LASER MED SCI, V37, P3297, DOI 10.1007/s10103-022-03630-z
   Tan SS, 2018, EXP MOL PATHOL, V104, P250, DOI 10.1016/j.yexmp.2018.03.007
   Tiryaki T., 2021, CellR4, VR4, pe3060
   Tracy EP, 2023, ANTIOXID REDOX SIGN, V38, P261, DOI 10.1089/ars.2021.0249
   van Dongen JA, 2018, J TISSUE ENG REGEN M, V12, pE261, DOI 10.1002/term.2407
   Veijouye SJ, 2017, IRAN J PUBLIC HEALTH, V46, P1167
   Wang JW, 2023, PLAST RECONSTR SURG, V151, P331, DOI 10.1097/PRS.0000000000009840
   Wang L, 2021, FRONT IMMUNOL, V12, DOI 10.3389/fimmu.2021.726909
   Yang C, 2024, HELIYON, V10, DOI 10.1016/j.heliyon.2023.e22802
   Zhou Y, 2021, STEM CELL RES THER, V12, DOI 10.1186/s13287-021-02287-9
NR 41
TC 1
Z9 1
U1 1
U2 5
PU SPRINGER
PI NEW YORK
PA ONE NEW YORK PLAZA, SUITE 4600, NEW YORK, NY, UNITED STATES
SN 0364-216X
EI 1432-5241
J9 AESTHET PLAST SURG
JI Aesthet. Plast. Surg.
PD 2024 DEC 16
PY 2024
DI 10.1007/s00266-024-04554-5
EA DEC 2024
PG 16
WC Surgery
WE Science Citation Index Expanded (SCI-EXPANDED)
SC Surgery
GA P5M5P
UT WOS:001378350500001
PM 39681692
DA 2026-02-11
ER

PT J
AU Merckx, G
   Tay, H
   Lo Monaco, M
   van Zandvoort, M
   De Spiegelaere, W
   Lambrichts, I
   Bronckaers, A
AF Merckx, Greet
   Tay, Hanna
   Lo Monaco, Melissa
   van Zandvoort, Marc
   De Spiegelaere, Ward
   Lambrichts, Ivo
   Bronckaers, Annelies
TI Chorioallantoic Membrane Assay as Model for Angiogenesis in Tissue
   Engineering: Focus on Stem Cells
SO TISSUE ENGINEERING PART B-REVIEWS
LA English
DT Article
DE angiogenesis; stem cells; chorioallantoic membrane assay; tissue
   engineering
ID ENDOTHELIAL PROGENITOR CELLS; MESENCHYMAL STROMAL CELLS; LESS
   CULTURE-SYSTEM; HIND-LIMB ISCHEMIA; IN-VIVO EVALUATION; CHICK-EMBRYO;
   GROWTH-FACTOR; EXTRACELLULAR VESICLES; PROMOTE ANGIOGENESIS; TUMOR
   ANGIOGENESIS
AB Tissue engineering aims to structurally and functionally regenerate damaged tissues, which requires the formation of new blood vessels that supply oxygen and nutrients by the process of angiogenesis. Stem cells are a promising tool in regenerative medicine due to their combined differentiation and paracrine angiogenic capacities. The study of their proangiogenic properties and associated potential for tissue regeneration requires complex in vivo models comprising all steps of the angiogenic process. The highly vascularized extraembryonic chorioallantoic membrane (CAM) of fertilized chicken eggs offers a simple, easy accessible, and cheap angiogenic screening tool compared to other animal models. Although the CAM assay was initially primarily performed for evaluation of tumor growth and metastasis, stem cell studies using this model are increasing. In this review, a detailed summary of angiogenic observations of different mesenchymal, cardiac, and endothelial stem cell types and derivatives in the CAM model is presented. Moreover, we focus on the variation in experimental setup, including the benefits and limitations of in ovo and ex ovo protocols, diverse biological and synthetic scaffolds, imaging techniques, and outcome measures of neovascularization. Finally, advantages and disadvantages of the CAM assay as a model for angiogenesis in tissue engineering in comparison with alternative in vivo animal models are described.
   Impact statement
   The chorioallantoic membrane (CAM) assay is an easy and cheap screening tool for the angiogenic properties of stem cells and their associated potential in the tissue engineering field. This review offers an overview of all published angiogenic studies of stem cells using this model, with emphasis on the variation in used experimental timeline, culture protocol (in ovo vs. ex ovo), stem cell type (derivatives), scaffolds, and outcome measures of vascularization. The purpose of this overview is to aid tissue engineering researchers to determine the ideal CAM experimental setup based on their specific study goals.
C1 [Merckx, Greet; Lo Monaco, Melissa; Lambrichts, Ivo; Bronckaers, Annelies] Hasselt Univ, Biomed Res Inst BIOMED, Fac Med & Life Sci, Agoralaan,Bldg C,Room BMO C012, B-3590 Diepenbeek, Belgium.
   [Tay, Hanna; De Spiegelaere, Ward] Univ Ghent, Dept Morphol, Fac Vet Med, Merelbeke, Belgium.
   [Lo Monaco, Melissa] Univ Namur, Integrated Vet Res Unit, Namur Res Inst Life Sci IVRU NARILIS, Dept Vet Med,Fac Sci, Namur, Belgium.
   [van Zandvoort, Marc] Maastricht Univ, Dept Genet & Cell Biol, Sch Cardiovasc Dis CARIM, Maastricht, Netherlands.
   [van Zandvoort, Marc] Maastricht Univ, Sch Oncol & Dev GROW, Maastricht, Netherlands.
C3 Hasselt University; Ghent University; University of Namur; Maastricht
   University; Maastricht University
RP Bronckaers, A (corresponding author), Hasselt Univ, Biomed Res Inst BIOMED, Fac Med & Life Sci, Agoralaan,Bldg C,Room BMO C012, B-3590 Diepenbeek, Belgium.
EM annelies.bronckaers@uhasselt.be
RI Lambrichts, Ivo/CAJ-1727-2022; De Spiegelaere, Ward/C-6245-2008
OI Lambrichts, Ivo/0000-0001-7520-0021; De Spiegelaere,
   Ward/0000-0003-2097-8439; Bronckaers, Annelies/0000-0001-8969-873X; Tay,
   Hanna/0000-0002-6354-4692
FU "Bijzonder Onderzoeksfonds'' of Hasselt University (BOF) [BOF16DOC06];
   Research Foundation Flanders (FWO) [FWO1522518]
FX This study was funded by "Bijzonder Onderzoeksfonds'' of Hasselt
   University (BOF, BOF16DOC06) and Research Foundation Flanders (FWO,
   FWO1522518).
CR Akhtar Nasim, 2002, Angiogenesis, V5, P75, DOI 10.1023/A:1021507031486
   Alvarez-Alvarez L, 2019, INT J PHARMACEUT, V568, DOI 10.1016/j.ijpharm.2019.118519
   ARMSTRONG PB, 1982, CANCER RES, V42, P1826
   Arnaoutova I, 2010, NAT PROTOC, V5, P628, DOI 10.1038/nprot.2010.6
   Arroyo AG, 2010, CARDIOVASC RES, V86, P226, DOI 10.1093/cvr/cvq049
   Asahara T, 1997, SCIENCE, V275, P964, DOI 10.1126/science.275.5302.964
   Asahara T, 1999, CIRC RES, V85, P221, DOI 10.1161/01.RES.85.3.221
   Auerbach R, 2000, CANCER METAST REV, V19, P167, DOI 10.1023/A:1026574416001
   AUERBACH R, 1974, DEV BIOL, V41, P391, DOI 10.1016/0012-1606(74)90316-9
   AUSPRUNK DH, 1975, AM J PATHOL, V79, P597
   AUSPRUNK DH, 1974, DEV BIOL, V38, P237, DOI 10.1016/0012-1606(74)90004-9
   Azzarello J, 2007, BIOMED MATER, V2, P55, DOI 10.1088/1748-6041/2/2/001
   Ball SG, 2010, BIOCHEM J, V427, P29, DOI 10.1042/BJ20091512
   Barile FA, 2010, J PHARMACOL TOXICOL, V61, P136, DOI 10.1016/j.vascn.2010.01.001
   Baum O, 2010, MICROCIRCULATION, V17, P447, DOI 10.1111/j.1549-8719.2010.00043.x
   Bearzi C, 2007, P NATL ACAD SCI USA, V104, P14068, DOI 10.1073/pnas.0706760104
   BENNINGER, 2013, CURR PROTOC CELL BIO, V4, P1
   Bergers G, 2003, NAT REV CANCER, V3, P401, DOI 10.1038/nrc1093
   Bernardo ME, 2007, CONNECT TISSUE RES, V48, P132, DOI 10.1080/03008200701228464
   Bertossi M, 1999, Angiogenesis, V3, P305, DOI 10.1023/A:1026550510585
   Bertossi M, 1998, ANAT EMBRYOL, V198, P267, DOI 10.1007/s004290050183
   Beugels J, 2019, SCI REP-UK, V9, DOI 10.1038/s41598-019-48369-w
   Bian SY, 2014, J MOL MED, V92, P387, DOI 10.1007/s00109-013-1110-5
   Bigliardi PL, 2017, INT J SURG, V44, P260, DOI 10.1016/j.ijsu.2017.06.073
   Bisha M, 2018, BRIT J PHARMACOL, V175, P1607, DOI 10.1111/bph.14166
   Blascakova L, 2018, PHOTODIAGN PHOTODYN, V23, P306, DOI 10.1016/j.pdpdt.2018.07.009
   Brenes RA, 2012, J VASC SURG, V56, P1669, DOI 10.1016/j.jvs.2012.04.067
   Bronckaers A, 2014, PHARMACOL THERAPEUT, V143, P181, DOI 10.1016/j.pharmthera.2014.02.013
   Bronckaers A, 2013, PLOS ONE, V8, DOI 10.1371/journal.pone.0071104
   BRUNER LH, 1991, FUND APPL TOXICOL, V17, P136, DOI 10.1016/0272-0590(91)90246-Z
   Burgio F, 2018, BIOL OPEN, V7, DOI 10.1242/bio.034488
   Campbell KT, 2018, BIOMATERIALS, V179, P109, DOI 10.1016/j.biomaterials.2018.06.038
   Chen JY, 2014, PLOS ONE, V9, DOI 10.1371/journal.pone.0115316
   Cheng NC, 2017, ACTA BIOMATER, V51, P258, DOI 10.1016/j.actbio.2017.01.060
   Cheng NC, 2012, J BIOMED MATER RES B, V100B, P1369, DOI 10.1002/jbm.b.32706
   Chiba A, 2010, ARCH HISTOL CYTOL, V73, P45, DOI 10.1679/aohc.73.45
   Choi M, 2013, INT J BIOCHEM CELL B, V45, P560, DOI 10.1016/j.biocel.2012.12.001
   Comsa S, 2017, IN VIVO, V31, P1139, DOI 10.21873/invivo.11180
   DAGG CP, 1956, CANCER RES, V16, P589
   de la Garza-Rodea AS, 2012, CELL TRANSPLANT, V21, P153, DOI 10.3727/096368911X580554
   Demir R, 2009, PATHOL ONCOL RES, V15, P417, DOI 10.1007/s12253-008-9140-y
   Di Santo S, 2014, PLOS ONE, V9, DOI 10.1371/journal.pone.0095731
   Djonov V, 2000, CIRC RES, V86, P286, DOI 10.1161/01.RES.86.3.286
   Djonov VG, 2000, ANAT EMBRYOL, V202, P347, DOI 10.1007/s004290000126
   Doeppner TR, 2015, STEM CELL TRANSL MED, V4, P1131, DOI 10.5966/sctm.2015-0078
   Dohle Daniel S, 2009, J Vis Exp, DOI 10.3791/1620
   Dominici M, 2006, CYTOTHERAPY, V8, P315, DOI 10.1080/14653240600855905
   DOUGHERTY RM, 1962, VIROLOGY, V18, P559, DOI 10.1016/0042-6822(62)90057-0
   Dzhoyashvili NA, 2015, ADV HEALTHC MATER, V4, P2342, DOI 10.1002/adhm.201400798
   *EDQM, 2018, INT FIG DON TRANSPL
   Fanton Y, 2016, J MOL CELL CARDIOL, V97, P235, DOI 10.1016/j.yjmcc.2016.06.005
   Farhat A, 2018, J EGYPT NATL CANCER, V30, P1, DOI 10.1016/j.jnci.2018.01.005
   Fernández-Ferreiro A, 2017, J OCUL PHARMACOL TH, V33, P202, DOI 10.1089/jop.2016.0053
   FETT JW, 1987, BIOCHEM BIOPH RES CO, V146, P1122, DOI 10.1016/0006-291X(87)90764-9
   FISHER JR, 1957, J EMBRYOL EXP MORPH, V5, P215
   FLAMME I, 1991, DEVELOPMENT, V111, P683
   FOLKMAN J, 1974, CANCER RES, V34, P2109
   FRIEDENSTEIN AJ, 1966, J EMBRYOL EXP MORPH, V16, P381
   Gallina C, 2015, STEM CELLS INT, V2015, DOI 10.1155/2015/765846
   Giannopoulou E, 2001, INT J CANCER, V94, P690, DOI 10.1002/ijc.1535
   Girolamo F, 2006, MED SCI MONITOR, V12, pBR21
   Goodpasture EW, 1931, SCIENCE, V74, P371, DOI 10.1126/science.74.1919.371
   Goodwin AM, 2007, MICROVASC RES, V74, P172, DOI 10.1016/j.mvr.2007.05.006
   Gronthos S, 2000, P NATL ACAD SCI USA, V97, P13625, DOI 10.1073/pnas.240309797
   Gruber R, 2005, TISSUE ENG, V11, P896, DOI 10.1089/ten.2005.11.896
   Hagedorn M, 2005, P NATL ACAD SCI USA, V102, P1643, DOI 10.1073/pnas.0408622102
   Hamamichi S, 2001, TOXICOL LETT, V119, P95, DOI 10.1016/S0378-4274(00)00300-3
   HAMBURGER V, 1992, DEV DYNAM, V195, P231, DOI 10.1002/dvdy.1001950404
   Handel M, 2013, TISSUE ENG PT A, V19, P2703, DOI [10.1089/ten.TEA.2012.0707, 10.1089/ten.tea.2012.0707]
   Harnoss JC, 2019, WOUND REPAIR REGEN, V27, P183, DOI 10.1111/wrr.12689
   HARRIS JJ, 1958, ANN NY ACAD SCI, V76, P764, DOI 10.1111/j.1749-6632.1958.tb54894.x
   Hawkes SP, 2010, METHODS MOL BIOL, V622, P257, DOI 10.1007/978-1-60327-299-5_16
   He TR, 2005, AM J PHYSIOL-HEART C, V289, pH968, DOI 10.1152/ajpheart.01166.2004
   He YF, 2016, STEM CELLS INT, V2016, DOI 10.1155/2016/5786257
   Hilkens P, 2014, STEM CELL RES, V12, P778, DOI 10.1016/j.scr.2014.03.008
   Hoppe A, 2011, BIOMATERIALS, V32, P2757, DOI 10.1016/j.biomaterials.2011.01.004
   HOUSER JW, 1961, ANAT RECORD, V140, P29, DOI 10.1002/ar.1091400105
   Hughes CS, 2010, PROTEOMICS, V10, P1886, DOI 10.1002/pmic.200900758
   Humenik F, 2019, MOL CELL PROTEOMICS, V18, P1824, DOI 10.1074/mcp.RA119.001507
   JAKOB W, 1978, EXP PATHOL-JENA, V15, P241, DOI 10.1016/S0014-4908(78)80064-7
   JANKOVIC BD, 1975, IMMUNOLOGY, V29, P497
   Jefferies B, 2017, SCI REP-UK, V7, DOI 10.1038/s41598-017-04572-1
   Ji L, 2002, TOXICOL SCI, V69, P217, DOI 10.1093/toxsci/69.1.217
   Jilani SM, 2003, J HISTOCHEM CYTOCHEM, V51, P597, DOI 10.1177/002215540305100505
   JOHNSTON PM, 1955, AM J PHYSIOL, V183, P365
   Kastana P, 2019, METHODS MOL BIOL, V1952, P219, DOI 10.1007/978-1-4939-9133-4_18
   Katzer T, 2014, J MICROENCAPSUL, V31, P519, DOI 10.3109/02652048.2013.879930
   Kaushik K, 2019, CYTOTHERAPY, V21, P260, DOI 10.1016/j.jcyt.2019.01.004
   Kilarski WW, 2009, NAT MED, V15, P657, DOI 10.1038/nm.1985
   Kim IY, 2008, BIOTECHNOL ADV, V26, P1, DOI 10.1016/j.biotechadv.2007.07.009
   Kirchner LM, 1996, MICROVASC RES, V51, P2, DOI 10.1006/mvre.1996.0002
   Kishore A S, 2008, Int J Toxicol, V27, P449, DOI 10.1080/10915810802656996
   Kleinman HK, 2005, SEMIN CANCER BIOL, V15, P378, DOI 10.1016/j.semcancer.2005.05.004
   Klueh U, 2003, J BIOMED MATER RES A, V67A, P838, DOI 10.1002/jbm.a.10059
   KNIGHTON D, 1977, BRIT J CANCER, V35, P347, DOI 10.1038/bjc.1977.49
   Komatsu A, 2019, CELLS-BASEL, V8, DOI 10.3390/cells8050440
   Konishi N, 2008, CLIN CANCER RES, V14, P4408, DOI 10.1158/1078-0432.CCR-07-4120
   Kundu B, 2013, ADV DRUG DELIVER REV, V65, P457, DOI 10.1016/j.addr.2012.09.043
   Kunzi-Rapp K, 2001, J UROLOGY, V166, P1502, DOI 10.1016/S0022-5347(05)65820-X
   Kunzi-Rapp K, 1999, ARCH DERMATOL RES, V291, P290, DOI 10.1007/s004030050410
   KURZ H, 1995, DEV DYNAM, V203, P174, DOI 10.1002/aja.1002030206
   Kurz H, 2008, HISTOCHEM CELL BIOL, V130, P1027, DOI 10.1007/s00418-008-0478-8
   Lammers T, 2015, ADV FUNCT MATER, V25, P36, DOI 10.1002/adfm.201401199
   Lampugnani MG, 1999, METH MOL B, V96, P177
   Langenmayer MC, 2018, VIRUSES-BASEL, V10, DOI 10.3390/v10090452
   LANGER R, 1993, SCIENCE, V260, P920, DOI 10.1126/science.8493529
   Laschke MW, 2006, TISSUE ENG, V12, P2093, DOI 10.1089/ten.2006.12.2093
   Laugwitz KL, 2005, NATURE, V433, P647, DOI 10.1038/nature03215
   LAWLEY TJ, 1989, J INVEST DERMATOL, V93, pS59, DOI 10.1111/1523-1747.ep12581070
   Lee MY, 2009, PLOS ONE, V4, DOI 10.1371/journal.pone.0006913
   LEESON TS, 1963, J ANAT, V97, P585
   Leong Hon Sing, 2012, Methods Mol Biol, V872, P1, DOI 10.1007/978-1-61779-797-2_1
   Liang CC, 2007, NAT PROTOC, V2, P329, DOI 10.1038/nprot.2007.30
   Limbourg A, 2009, NAT PROTOC, V4, P1737, DOI 10.1038/nprot.2009.185
   Liu M, 2013, TRANSL ONCOL, V6, P273, DOI 10.1593/tlo.13175
   Liu Y, 2011, J BIOL CHEM, V286, P25007, DOI 10.1074/jbc.M110.213108
   Lo Monaco M, 2018, STEM CELLS INT, V2018, DOI 10.1155/2018/9079538
   Lu CL, 2013, J CELL PHYSIOL, V228, P1827, DOI 10.1002/jcp.24342
   LUEPKE NP, 1985, FOOD CHEM TOXICOL, V23, P287, DOI 10.1016/0278-6915(85)90030-4
   Luo X, 2017, J BIOMED MATER RES B, V105, P585, DOI 10.1002/jbm.b.33572
   Ma J, 2017, STEM CELL TRANSL MED, V6, P51, DOI 10.5966/sctm.2016-0038
   Makanya AN, 2016, PLOS ONE, V11, DOI 10.1371/journal.pone.0152821
   Maksimov VF, 2006, B EXP BIOL MED+, V142, P367, DOI 10.1007/s10517-006-0368-9
   Marquardt C, 2010, EUR J MED RES, V15, P204, DOI 10.1186/2047-783X-15-5-204
   Mathew SA, 2018, PHARMACOL RES, V132, P90, DOI 10.1016/j.phrs.2018.04.002
   McFerrin HE, 2014, PLOS ONE, V9, DOI 10.1371/journal.pone.0105411
   Merckx G, 2020, CELLS-BASEL, V9, DOI 10.3390/cells9020312
   Messina E, 2004, CIRC RES, V95, P911, DOI 10.1161/01.RES.0000147315.71699.51
   Miller Walter J, 2004, J Transl Med, V2, P4, DOI 10.1186/1479-5876-2-4
   MISSIRLIS E, 1990, TISSUE CELL, V22, P419, DOI 10.1016/0040-8166(90)90071-G
   Mondon K, 2011, PHOTOCHEM PHOTOBIOL, V87, P399, DOI 10.1111/j.1751-1097.2010.00879.x
   Moreno-Jiménez I, 2018, J TISSUE ENG REGEN M, V12, P1877, DOI 10.1002/term.2711
   Moreno-Jiménez I, 2017, TISSUE ENG PART C-ME, V23, P938, DOI [10.1089/ten.TEC.2017.0186, 10.1089/ten.tec.2017.0186]
   Morrow G, 1938, SCIENCE, V88, P384, DOI 10.1126/science.88.2286.384
   Muenzner JK, 2018, J CELL MOL MED, V22, P6238, DOI 10.1111/jcmm.13911
   Murphy JB, 1916, J EXP MED, V24, P1, DOI 10.1084/jem.24.1.1
   Murphy JB, 1913, J EXP MED, V17, P482, DOI 10.1084/jem.17.4.482
   Navarro M, 2003, J ANAT, V202, P213, DOI 10.1046/j.1469-7580.2003.00156.x
   NGUYEN M, 1994, MICROVASC RES, V47, P31, DOI 10.1006/mvre.1994.1003
   Nikiforidis G, 1999, EUR J RADIOL, V29, P168, DOI 10.1016/S0720-048X(98)00025-4
   Nowak-Sliwinska P, 2014, ANGIOGENESIS, V17, P779, DOI 10.1007/s10456-014-9440-7
   Oh H, 2003, P NATL ACAD SCI USA, V100, P12313, DOI 10.1073/pnas.2132126100
   Oskowitz A, 2011, STEM CELL RES, V6, P215, DOI 10.1016/j.scr.2011.01.004
   OSSOWSKI L, 1980, CANCER RES, V40, P2300
   Patan S, 1996, MICROVASC RES, V51, P80, DOI 10.1006/mvre.1996.0009
   Pfiffner FK, 2015, TISSUE ENG PART C-ME, V21, P339, DOI [10.1089/ten.TEC.2014.0212, 10.1089/ten.tec.2014.0212]
   Polytarchou C, 2004, ANTICANCER RES, V24, P2941
   Potente M, 2011, CELL, V146, P873, DOI 10.1016/j.cell.2011.08.039
   Prieto CP, 2017, STEM CELL RES THER, V8, DOI 10.1186/s13287-017-0494-5
   Prieto-Vila M, 2016, AM J CANCER RES, V6, P1906
   Rahmati M, 2018, ADV EXP MED BIOL, V1107, P73, DOI 10.1007/5584_2018_215
   Raposo G, 2013, J CELL BIOL, V200, P373, DOI 10.1083/jcb.201211138
   Ratajczak J, 2018, SCI REP-UK, V8, DOI 10.1038/s41598-018-32936-8
   Ren ZL, 2017, METHODS MOL BIOL, V1626, P79, DOI 10.1007/978-1-4939-7111-4_8
   Ribatti D, 1997, J VASC RES, V34, P455, DOI 10.1159/000159256
   Ribatti D, 2017, REPROD TOXICOL, V70, P97, DOI 10.1016/j.reprotox.2016.11.004
   Ribatti D, 2016, MECH DEVELOP, V141, P70, DOI 10.1016/j.mod.2016.05.003
   Rous P, 1911, J AMER MED ASSOC, V56, P741
   Sabin FR, 2002, J HEMATOTH STEM CELL, V11, P5, DOI 10.1089/152581602753448496
   Sahle FF, 2014, EUR J PHARM BIOPHARM, V86, P244, DOI 10.1016/j.ejpb.2013.07.011
   Sahu RK, 2014, ARH HIG RADA TOKSIKO, V65, P157, DOI 10.2478/10004-1254-65-2014-2461
   SCHER CD, 1976, CELL, V8, P373, DOI 10.1016/0092-8674(76)90149-5
   Schlatter P, 1997, MICROVASC RES, V54, P65, DOI 10.1006/mvre.1997.2022
   Schneiderhan W, 2007, J CELL SCI, V120, P512, DOI 10.1242/jcs.03347
   Schomann T, 2013, STEM CELLS INT, V2013, DOI 10.1155/2013/960958
   SCOTT PS, 1993, MICROVASC RES, V45, P324, DOI 10.1006/mvre.1993.1029
   Seandel M, 2001, BLOOD, V97, P2323, DOI 10.1182/blood.V97.8.2323
   Shaer A, 2014, PAK J MED SCI, V30, P1022, DOI 10.12669/pjms.305.4537
   Sharma AK, 2009, J UROLOGY, V182, P1898, DOI 10.1016/j.juro.2009.03.014
   Shimada K, 2009, CANCER RES, V69, P3157, DOI 10.1158/0008-5472.CAN-08-3530
   Steiner R, 1992, EXS, V61, P449
   Steinle H, 2018, MOL THER NUCL ACIDS, V13, P387, DOI 10.1016/j.omtn.2018.09.005
   Strassburg S, 2016, J TISSUE ENG REGEN M, V10, P496, DOI 10.1002/term.1769
   Strong AL, 2012, STEM CELLS, V30, P2774, DOI 10.1002/stem.1229
   Tahara Y, 2014, J POULT SCI, V51, P307, DOI 10.2141/jpsa.0130043
   TANAKA NG, 1986, EXP PATHOL-JENA, V30, P143, DOI 10.1016/S0232-1513(86)80087-1
   TAYLOR S, 1982, NATURE, V297, P307, DOI 10.1038/297307a0
   Todorova D, 2017, CIRC RES, V120, P1658, DOI 10.1161/CIRCRESAHA.117.309681
   TUAN RS, 1986, J CELL SCI, V82, P73
   Tufan AC, 2005, CURR CANCER DRUG TAR, V5, P249, DOI 10.2174/1568009054064624
   Turtoi A, 2014, J PROTEOME RES, V13, P5660, DOI 10.1021/pr500657w
   Urbich C, 2005, J MOL CELL CARDIOL, V39, P733, DOI 10.1016/j.yjmcc.2005.07.003
   Valdes TI, 2002, J BIOMED MATER RES, V62, P273, DOI 10.1002/jbm.10152
   van Hinsbergh VWM, 2008, CARDIOVASC RES, V78, P203, DOI 10.1093/cvr/cvm102
   Vargas A, 2007, ADV DRUG DELIVER REV, V59, P1162, DOI 10.1016/j.addr.2007.04.019
   Vargas GE, 2009, ACTA BIOMATER, V5, P374, DOI 10.1016/j.actbio.2008.07.016
   Velpandian T., 2006, Indian Journal of Experimental Biology, V44, P387
   Vishnubalaji R, 2015, STEM CELLS INT, V2015, DOI 10.1155/2015/257019
   VUKICEVIC S, 1992, EXP CELL RES, V202, P1, DOI 10.1016/0014-4827(92)90397-Q
   Wahl EA, 2015, BIOMED RES INT, V2015, DOI 10.1155/2015/108571
   Wang S, 2015, MOL CELL BIOL, V35, P1299, DOI 10.1128/MCB.00306-14
   Warnock G, 2013, J NUCL MED, V54, P1782, DOI 10.2967/jnumed.112.117150
   Willerth SM, 2019, StemJournal, V1, P1, DOI [10.3233/stj-180001, DOI 10.3233/STJ-180001, 10.3233/STJ-180001]
   Willier BH, 1924, AM J ANAT, V33, P67, DOI 10.1002/aja.1000330105
   Wittig R, 2014, NANOMEDICINE-UK, V9, P971, DOI [10.2217/NNM.13.62, 10.2217/nnm.13.62]
   Wolint P, 2019, ANGIOGENESIS, V22, P37, DOI 10.1007/s10456-018-9635-4
   WOLOSZYK A, 2016, FRONT PHYSIOL, V7
   Woodruff AM, 1931, AM J PATHOL, V7, P209
   Wu ZJ, 2013, CIRC-CARDIOVASC IMAG, V6, P974, DOI 10.1161/CIRCIMAGING.113.000805
   Xia HM, 2018, NAT REV MATER, V3, P174, DOI 10.1038/s41578-018-0027-6
   Xian XH, 2018, J ENDODONT, V44, P751, DOI 10.1016/j.joen.2017.12.024
   Xiang LZ, 2007, J BIOMED OPT, V12, DOI 10.1117/1.2437752
   Xu YB, 2019, BIOACT MATER, V4, P366, DOI 10.1016/j.bioactmat.2019.11.002
   Yang KQ, 2017, BMC CANCER, V17, DOI 10.1186/s12885-017-3879-z
   Yousefnia Saghar, 2019, Tumour Biol, V41, p1010428319869101, DOI [10.1177/1010428319869101, 10.1177/1010428319869101]
   Yu J, 2018, METHODS MOL BIOL, V1717, P135, DOI 10.1007/978-1-4939-7526-6_11
   Zavala G, 2017, STEM CELL RES THER, V8, DOI 10.1186/s13287-017-0653-8
   Zhang JY, 2015, J TRANSL MED, V13, DOI 10.1186/s12967-015-0417-0
   Zuo Z, 2017, SCI REP-UK, V7, DOI 10.1038/srep46690
   Zwadlo-Klarwasser G, 2001, J MATER SCI-MATER M, V12, P195, DOI 10.1023/A:1008950713001
   2019, AM J TRANSPLANT S2, V19, P11
NR 211
TC 59
Z9 63
U1 0
U2 25
PU MARY ANN LIEBERT, INC
PI NEW ROCHELLE
PA 140 HUGUENOT STREET, 3RD FL, NEW ROCHELLE, NY 10801 USA
SN 1937-3368
EI 1937-3376
J9 TISSUE ENG PART B-RE
JI Tissue Eng. Part B-Rev.
PD DEC 1
PY 2020
VL 26
IS 6
BP 519
EP 539
DI 10.1089/ten.teb.2020.0048
EA MAY 2020
PG 21
WC Cell & Tissue Engineering; Biotechnology & Applied Microbiology; Cell
   Biology; Engineering, Biomedical; Materials Science, Biomaterials
WE Science Citation Index Expanded (SCI-EXPANDED)
SC Cell Biology; Biotechnology & Applied Microbiology; Engineering;
   Materials Science
GA QK3XU
UT WOS:000530290400001
PM 32220219
OA Green Published, Bronze
DA 2026-02-11
ER

PT J
AU Ingavle, G
   Vaidya, A
   Kale, V
AF Ingavle, Ganesh
   Vaidya, Anuradha
   Kale, Vaijayanti
TI Constructing Three-Dimensional Microenvironments Using Engineered
   Biomaterials for Hematopoietic Stem Cell Expansion
SO TISSUE ENGINEERING PART B-REVIEWS
LA English
DT Article
DE hematopoietic stem cells; mesenchymal stem; stromal cells; biomaterials;
   electrospun nonfibers; emulsion templating; interpenetrating network
   hydrogel
ID UMBILICAL-CORD BLOOD; INTERPENETRATING NETWORK HYDROGELS; MESENCHYMAL
   STROMAL CELLS; EX-VIVO EXPANSION; BONE-MARROW; IN-VITRO; EXTRACELLULAR
   VESICLES; SUBSTRATE ELASTICITY; N-CADHERIN; STEM/PROGENITOR CELLS
AB In a native bone marrow tissue microenvironment, mesenchymal stem/stromal cells form an important constituent of the stem cell niche, which is composed of extracellular matrix (ECM), niche cells, biophysical cues, and growth factors. These microenvironmental elements play a major role in guiding stem cell behavior, such as growth, stemness, maintenance, and lineage differentiation. The rapid progress in biomaterials advancement and stem cell biology has opened new directions in stem cell therapy. Ideally, biomaterials intended for tissue regenerative medicine applications should perform the structural and biochemical functions of the native ECM, which provides cells with physical (structural/morphological), chemical, and mechanical cues through its three-dimensional (3D) architecture, until the cells' own ECM takes over. Advanced techniques related to material synthesis are significantly important for designing temporary tissue engineering scaffolds, which not only support cell growth but also facilitates 3D tissue formation. This review concisely describes the types of natural and synthetic polymeric biomaterials and the different approaches of designing and developing porous scaffolds for the expansion of hematopoietic stem cells (HSCs). It also illustrates the relationship between material science and tissue engineering and reviews the most frequently used materials and some exciting recent advancements in scaffold manufacture technologies. Furthermore, this review focuses on an introduction to existing HSC niche concepts and summarizes approaches to mimic them in vitro. Impact Statement This review discusses designing novel biomaterial-based hematopoietic stem cell (HSC) expansion strategies that would contribute to the field of hematopoiesis and also proposes possible approaches for HSC expansion using interpenetrating network hydrogels, emulsion templated polymers poly(HIPEs) (high internal phase emulsion templated polymers), and three-dimensional cell printing, which could provide optimal environment for HSC attachment, proliferation, and differentiation. These novel approaches could improve the efficacy of bone marrow transplantation and also offer new insights in the field of regenerative biology.
C1 [Ingavle, Ganesh; Vaidya, Anuradha; Kale, Vaijayanti] Symbiosis Int Deemed Univ, Symbiosis Ctr Stem Cell Res, Pune 412115, Maharashtra, India.
   [Vaidya, Anuradha] Symbiosis Int Deemed Univ, SSBS, Pune, Maharashtra, India.
C3 Symbiosis International University; Symbiosis International University;
   Symbiosis School of Biological Sciences (SSBS)
RP Ingavle, G (corresponding author), Symbiosis Int Deemed Univ, Symbiosis Ctr Stem Cell Res, Pune 412115, Maharashtra, India.
EM ganesh.ingavle@ssbs.edu.in
RI Vaidya, Anuradha/AFN-2363-2022; Kale, Vaijayanti/R-9342-2019; Ingavle,
   Ganesh/O-7903-2019
OI Vaidya, Anuradha/0000-0001-7451-7414; 
FU Symbiosis Centre for Research and Innovation (SCRI), Symbiosis
   International (Deemed University), Lavale, Pune, India
FX The authors thank Symbiosis Centre for Research and Innovation (SCRI),
   Symbiosis International (Deemed University), Lavale, Pune, India for
   providing financial support for this research work.
CR Adamo L, 2009, NATURE, V459, P1131, DOI 10.1038/nature08073
   Ahearne M, 2014, INTERFACE FOCUS, V4, DOI 10.1098/rsfs.2013.0038
   Aqmasheh S, 2017, ADV PHARM BULL, V7, P165, DOI 10.15171/apb.2017.021
   Arai F, 2005, TRENDS CARDIOVAS MED, V15, P75, DOI 10.1016/j.tcm.2005.03.002
   Arai F, 2004, CELL, V118, P149, DOI 10.1016/j.cell.2004.07.004
   Arai F, 2012, ANN NY ACAD SCI, V1266, P72, DOI 10.1111/j.1749-6632.2012.06576.x
   Axpe E, 2016, INT J MOL SCI, V17, DOI 10.3390/ijms17121976
   Bagley J, 1999, EXP HEMATOL, V27, P496, DOI 10.1016/S0301-472X(98)00053-8
   Barbetta A, 2005, ADV FUNCT MATER, V15, P118, DOI 10.1002/adfm.200400072
   Barbetta A, 2006, BIOMACROMOLECULES, V7, P3059, DOI 10.1021/bm060533l
   Bello AB, 2018, ACTA BIOMATER, V72, P1, DOI 10.1016/j.actbio.2018.03.028
   Bianco P, 2011, BLOOD, V117, P5281, DOI 10.1182/blood-2011-01-315069
   Bichara DA, 2012, TISSUE ENG PART B-RE, V18, P51, DOI [10.1089/ten.teb.2011.0326, 10.1089/ten.TEB.2011.0326]
   Bokhari MA, 2005, BIOMATERIALS, V26, P5198, DOI 10.1016/j.biomaterials.2005.01.040
   Bokhari M, 2007, J ANAT, V211, P567, DOI 10.1111/j.1469-7580.2007.00778.x
   Boulais PE, 2015, BLOOD, V125, P2621, DOI 10.1182/blood-2014-09-570192
   Bromberg O, 2012, BLOOD, V120, P303, DOI 10.1182/blood-2011-09-377853
   Busby W, 2001, BIOMACROMOLECULES, V2, P154, DOI 10.1021/bm0000889
   Butler JM, 2010, CELL STEM CELL, V6, P251, DOI 10.1016/j.stem.2010.02.001
   Cabrita GJM, 2003, TRENDS BIOTECHNOL, V21, P233, DOI 10.1016/S0167-7799(03)00076-3
   Caliari SR, 2016, NAT METHODS, V13, P405, DOI 10.1038/nmeth.3839
   Campos DFD, 2013, BIOFABRICATION, V5, DOI 10.1088/1758-5082/5/1/015003
   Camussi G, 2010, CURR OPIN NEPHROL HY, V19, P7, DOI 10.1097/MNH.0b013e328332fb6f
   Carnachan RJ, 2006, SOFT MATTER, V2, P608, DOI 10.1039/b603211g
   Chitteti BR, 2015, J IMMUNOL METHODS, V425, P108, DOI 10.1016/j.jim.2015.07.001
   Choi JS, 2012, BIOMATERIALS, V33, P4460, DOI 10.1016/j.biomaterials.2012.03.010
   Choi JS, 2017, SCI ADV, V3, DOI 10.1126/sciadv.1600455
   Choi JS, 2015, BIOTECHNOL J, V10, P1529, DOI 10.1002/biot.201400758
   Chua KN, 2007, EXP HEMATOL, V35, P771, DOI 10.1016/j.exphem.2007.02.002
   Chua KN, 2006, BIOMATERIALS, V27, P6043, DOI 10.1016/j.biomaterials.2006.06.017
   Chun YW, 2009, ANN BIOMED ENG, V37, P2034, DOI 10.1007/s10439-009-9722-1
   CLARK EA, 1995, SCIENCE, V268, P233, DOI 10.1126/science.7716514
   Cook MM, 2012, TISSUE ENG PART C-ME, V18, P319, DOI [10.1089/ten.tec.2011.0159, 10.1089/ten.TEC.2011.0159]
   Crane GM, 2017, NAT REV IMMUNOL, V17, P573, DOI 10.1038/nri.2017.53
   Csaszar E, 2012, CELL STEM CELL, V10, P218, DOI 10.1016/j.stem.2012.01.003
   Cuchiara ML, 2016, BIOTECHNOL BIOENG, V113, P870, DOI 10.1002/bit.25848
   Cuchiara ML, 2013, ACTA BIOMATER, V9, P9258, DOI 10.1016/j.actbio.2013.08.012
   Cushing MC, 2007, SCIENCE, V316, P1133, DOI 10.1126/science.1140171
   Das S, 2015, ACTA BIOMATER, V11, P233, DOI 10.1016/j.actbio.2014.09.023
   Dawson E, 2008, ADV DRUG DELIVER REV, V60, P215, DOI 10.1016/j.addr.2007.08.037
   De Luca L, 2016, ONCOTARGET, V7, P6676, DOI 10.18632/oncotarget.6791
   DeKosky BJ, 2010, TISSUE ENG PART C-ME, V16, P1533, DOI 10.1089/ten.tec.2009.0761
   Ding L, 2014, NATURE, V514, DOI 10.1038/nature13880
   Ding L, 2013, NATURE, V495, P231, DOI 10.1038/nature11885
   Discher DE, 2009, SCIENCE, V324, P1673, DOI 10.1126/science.1171643
   Drury JL, 2003, BIOMATERIALS, V24, P4337, DOI 10.1016/S0142-9612(03)00340-5
   Du MC, 2015, BIOFABRICATION, V7, DOI 10.1088/1758-5090/7/4/044104
   DuFort CC, 2011, NAT REV MOL CELL BIO, V12, P308, DOI 10.1038/nrm3112
   Ehring B, 2003, CYTOTHERAPY, V5, P490, DOI 10.1080/14653240310003585
   ELMARSAFY S, 2014, J STEM CELL RES THER, V4, P225
   Engler AJ, 2006, CELL, V126, P677, DOI 10.1016/j.cell.2006.06.044
   Evans ND, 2009, EUR CELLS MATER, V18, P1
   Feng Q, 2006, J BIOMED MATER RES A, V78A, P781, DOI 10.1002/jbm.a.30829
   Ferreira MSV, 2012, BIOMATERIALS, V33, P6987, DOI 10.1016/j.biomaterials.2012.06.029
   Franke K, 2007, BIOMATERIALS, V28, P836, DOI 10.1016/j.biomaterials.2006.09.031
   Friel J, 2005, J CELL PHYSIOL, V204, P247, DOI 10.1002/jcp.20291
   Fujita A, 2010, PEDIATR RES, V68, P35, DOI 10.1203/00006450-201011001-00064
   Futrega K, 2017, TISSUE ENG PART C-ME, V23, P200, DOI 10.1089/ten.tec.2016.0329
   Gao GF, 2016, BIOTECHNOL LETT, V38, P203, DOI 10.1007/s10529-015-1975-1
   Geckil H, 2010, NANOMEDICINE-UK, V5, P469, DOI 10.2217/NNM.10.12
   Gilbert PM, 2010, SCIENCE, V329, P1078, DOI 10.1126/science.1191035
   Gong JP, 2003, ADV MATER, V15, P1155, DOI 10.1002/adma.200304907
   Greenbaum A, 2013, NATURE, V495, P227, DOI 10.1038/nature11926
   Greenbaum AM, 2012, BLOOD, V120, P295, DOI 10.1182/blood-2011-09-377457
   Griffin MF, 2015, WORLD J STEM CELLS, V7, P37, DOI 10.4252/wjsc.v7.i1.37
   Guilak F, 2009, CELL STEM CELL, V5, P17, DOI 10.1016/j.stem.2009.06.016
   Guo WH, 2006, BIOPHYS J, V90, P2213, DOI 10.1529/biophysj.105.070144
   Hadjipanayi E, 2009, J TISSUE ENG REGEN M, V3, P77, DOI 10.1002/term.136
   Hartmann L, 2011, J BIOMED MATER RES B, V98B, P8, DOI 10.1002/jbm.b.31806
   Hayman MW, 2005, J BIOCHEM BIOPH METH, V62, P231, DOI 10.1016/j.jbbm.2004.12.001
   Holst J, 2010, NAT BIOTECHNOL, V28, P1123, DOI 10.1038/nbt.1687
   Horwitz ME, 2016, CURR HEMATOL MALIG R, V11, P12, DOI 10.1007/s11899-015-0297-7
   Hosokawa K, 2010, BLOOD, V116, P554, DOI 10.1182/blood-2009-05-224857
   Huebsch N, 2010, NAT MATER, V9, P518, DOI [10.1038/NMAT2732, 10.1038/nmat2732]
   Ieyasu A, 2017, STEM CELL REP, V8, P500, DOI 10.1016/j.stemcr.2017.01.015
   Ingavle G, 2016, BIOINSPIR BIOMIM NAN, V5, P12, DOI 10.1680/jbibn.15.00013
   Ingavle GC, 2014, TISSUE ENG PART B-RE, V20, P277, DOI [10.1089/ten.TEB.2013.0276, 10.1089/ten.teb.2013.0276]
   Ingavle GC, 2014, BIOMATERIALS, V35, P3558, DOI 10.1016/j.biomaterials.2014.01.002
   Ingavle GC, 2013, TISSUE ENG PT A, V19, P1349, DOI [10.1089/ten.tea.2012.0160, 10.1089/ten.TEA.2012.0160]
   Ingavle GC, 2012, J MATER SCI-MATER M, V23, P157, DOI 10.1007/s10856-011-4499-9
   Ingber DE, 2003, J CELL SCI, V116, P1397, DOI 10.1242/jcs.00360
   Ingber DE, 2003, J CELL SCI, V116, P1157, DOI 10.1242/jcs.00359
   Itkin T, 2016, NATURE, V538, P274, DOI 10.1038/nature19088
   Jaing TH, 2014, J PEDIAT HEMATOL ONC, V36, pE553, DOI 10.1097/MPH.0000000000000215
   Jaing TH, 2014, CELL TRANSPLANT, V23, P493, DOI 10.3727/096368914X678300
   Jiang XS, 2011, INTERFACE FOCUS, V1, P725, DOI 10.1098/rsfs.2011.0033
   Jing DH, 2010, HAEMATOL-HEMATOL J, V95, P542, DOI 10.3324/haematol.2009.010736
   Karageorgiou V, 2005, BIOMATERIALS, V26, P5474, DOI 10.1016/j.biomaterials.2005.02.002
   Kirouac DC, 2009, MOL SYST BIOL, V5, DOI 10.1038/msb.2009.49
   Klamer S, 2014, CELL ADHES MIGR, V8, P563, DOI 10.4161/19336918.2014.968501
   Kumar R, 2018, J CELL SCI, V131, DOI 10.1242/jcs.201707
   Kumar SS, 2013, BIOMATERIALS, V34, P7632, DOI 10.1016/j.biomaterials.2013.07.002
   Kuznetsov SA, 2004, J CELL BIOL, V167, P1113, DOI 10.1083/jcb.200408079
   Lai W, 2013, J TISSUE ENG, V4, DOI 10.1177/2041731413508668
   LANGER R, 1993, SCIENCE, V260, P920, DOI 10.1126/science.8493529
   Lee J, 2009, SMALL, V5, P1008, DOI 10.1002/smll.200801242
   Lee-Thedieck C, 2012, J CELL SCI, V125, P3765, DOI 10.1242/jcs.095596
   Leisten I, 2012, BIOMATERIALS, V33, P1736, DOI 10.1016/j.biomaterials.2011.11.034
   Liang XT, 2014, CELL TRANSPLANT, V23, P1045, DOI 10.3727/096368913X667709
   Lumelsky Y, 2008, MACROMOLECULES, V41, P1469, DOI 10.1021/ma7027177
   MA PX, 2004, ENCY POLYM SCI TECHN, P262
   Madkaikar M, 2007, ACTA HAEMATOL-BASEL, V118, P153, DOI 10.1159/000108630
   Mandrycky C, 2016, BIOTECHNOL ADV, V34, P422, DOI 10.1016/j.biotechadv.2015.12.011
   Méndez-Ferrer S, 2010, NATURE, V466, P829, DOI 10.1038/nature09262
   Moglia R, 2014, MACROMOL RAPID COMM, V35, P1301, DOI 10.1002/marc.201400145
   Morrison SJ, 2014, NATURE, V505, P327, DOI 10.1038/nature12984
   Müller M, 2015, BIOFABRICATION, V7, DOI 10.1088/1758-5090/7/3/035006
   MuellerKlieser W, 1997, AM J PHYSIOL-CELL PH, V273, pC1109, DOI 10.1152/ajpcell.1997.273.4.C1109
   Murphy SV, 2014, NAT BIOTECHNOL, V32, P773, DOI 10.1038/nbt.2958
   Myung D, 2007, POLYMER, V48, P5376, DOI 10.1016/j.polymer.2007.06.070
   Nilsson SK, 2001, BLOOD, V97, P2293, DOI 10.1182/blood.V97.8.2293
   O'Connell CD, 2016, BIOFABRICATION, V8, DOI 10.1088/1758-5090/8/1/015019
   Oh IH, 2010, STEM CELLS, V28, P1243, DOI 10.1002/stem.453
   Omatsu Y, 2010, IMMUNITY, V33, P387, DOI 10.1016/j.immuni.2010.08.017
   Page H, 2013, CELL TISSUE RES, V352, P123, DOI 10.1007/s00441-012-1441-5
   Park D, 2012, FRONT BIOSCI-LANDMRK, V17, P30, DOI 10.2741/3913
   Parmar K, 2007, P NATL ACAD SCI USA, V104, P5431, DOI 10.1073/pnas.0701152104
   Pati F, 2016, ANGEW CHEM INT EDIT, V55, P4650, DOI 10.1002/anie.201505062
   Pati F, 2015, BIOMATERIALS, V62, P164, DOI 10.1016/j.biomaterials.2015.05.043
   Pati F, 2015, BIOMATERIALS, V37, P230, DOI 10.1016/j.biomaterials.2014.10.012
   Pati F, 2014, NAT COMMUN, V5, DOI 10.1038/ncomms4935
   Pecora AL, 2001, BONE MARROW TRANSPL, V28, P295, DOI 10.1038/sj.bmt.1703137
   Pelham RJ, 1997, P NATL ACAD SCI USA, V94, P13661, DOI 10.1073/pnas.94.25.13661
   Pietrzyk-Nivau A, 2015, PLOS ONE, V10, DOI 10.1371/journal.pone.0136652
   Prewitz MC, 2013, NAT METHODS, V10, P788, DOI [10.1038/nmeth.2523, 10.1038/NMETH.2523]
   Raic A, 2014, BIOMATERIALS, V35, P929, DOI 10.1016/j.biomaterials.2013.10.038
   Rehfeldt F, 2007, ADV DRUG DELIVER REV, V59, P1329, DOI 10.1016/j.addr.2007.08.007
   Riether C, 2015, CELL DEATH DIFFER, V22, P187, DOI 10.1038/cdd.2014.89
   Robinson JL, 2016, TISSUE ENG PT A, V22, P403, DOI [10.1089/ten.TEA.2015.0370, 10.1089/ten.tea.2015.0370]
   Rödling L, 2017, SCI REP-UK, V7, DOI 10.1038/s41598-017-04808-0
   Ruder WC, 2012, P NATL ACAD SCI USA, V109, P11060, DOI 10.1073/pnas.1208617109
   Sacchetti B, 2007, CELL, V131, P324, DOI 10.1016/j.cell.2007.08.025
   Santos E, 2012, TRENDS BIOTECHNOL, V30, P331, DOI 10.1016/j.tibtech.2012.03.005
   Schmal O, 2016, STEM CELLS INT, V2016, DOI 10.1155/2016/4148093
   Schoefinius JS, 2017, STEM CELLS, V35, P2379, DOI 10.1002/stem.2716
   SEKUA M, 2018, BIOMATERIALS REGENER, P316
   Sharma MB, 2012, HAEMATOL-HEMATOL J, V97, P651, DOI 10.3324/haematol.2011.050500
   Sieber S, 2018, J TISSUE ENG REGEN M, V12, P479, DOI 10.1002/term.2507
   Singh S, 2016, STEM CELLS, V34, P2354, DOI 10.1002/stem.2409
   Skardal A, 2015, ANN BIOMED ENG, V43, P730, DOI 10.1007/s10439-014-1207-1
   Stiff P, 2000, BLOOD, V95, P2169, DOI 10.1182/blood.V95.6.2169
   Suda T, 2005, CORNEA, V24, pS12, DOI 10.1097/01.ico.0000178742.98716.65
   Sugiyama T, 2006, IMMUNITY, V25, P977, DOI 10.1016/j.immuni.2006.10.016
   Taichman RS, 1996, BLOOD, V87, P518, DOI 10.1182/blood.V87.2.518.bloodjournal872518
   Tamma R, 2017, INT J MOL SCI, V18, DOI 10.3390/ijms18010151
   Tan H, 2018, LANGMUIR, V34, P4820, DOI 10.1021/acs.langmuir.7b04047
   Taqvi S, 2006, J BIOMED MATER RES A, V79A, P689, DOI 10.1002/jbm.a.30916
   Taqvi S, 2006, BIOMATERIALS, V27, P6024, DOI 10.1016/j.biomaterials.2006.05.052
   Thevenot PT, 2010, BIOMATERIALS, V31, P3997, DOI 10.1016/j.biomaterials.2010.01.144
   Timari H, 2017, ADV PHARM BULL, V7, P531, DOI 10.15171/apb.2017.065
   Tiwari A, 2013, J TISSUE ENG REGEN M, V7, P871, DOI 10.1002/term.1479
   Topman G, 2013, MICRON, V51, P9, DOI 10.1016/j.micron.2013.06.002
   Ueda T, 2000, J CLIN INVEST, V105, P1013, DOI 10.1172/JCI8583
   Unadkat HV, 2011, P NATL ACAD SCI USA, V108, P16565, DOI 10.1073/pnas.1109861108
   Vaidya Anuradha, 2015, J Stem Cells, V10, P13
   Walasek MA, 2012, ANN NY ACAD SCI, V1266, P138, DOI 10.1111/j.1749-6632.2012.06549.x
   Wang HB, 2000, AM J PHYSIOL-CELL PH, V279, pC1345, DOI 10.1152/ajpcell.2000.279.5.C1345
   Wang L, 2016, STEM CELLS DEV, V25, P1874, DOI 10.1089/scd.2016.0107
   Wang WJ, 2009, BIOMATERIALS, V30, P2705, DOI 10.1016/j.biomaterials.2009.01.030
   Wright DE, 2001, SCIENCE, V294, P1933, DOI 10.1126/science.1064081
   Xie H, 2016, STEM CELLS INT, V2016, DOI 10.1155/2016/6493241
   Zhang JW, 2003, NATURE, V425, P836, DOI 10.1038/nature02041
   Zhang TZ, 2014, COLLOID SURFACE A, V452, P115, DOI 10.1016/j.colsurfa.2014.03.085
   Zhao K, 2016, J HEMATOL ONCOL, V9, DOI 10.1186/s13045-016-0276-z
NR 164
TC 25
Z9 28
U1 0
U2 77
PU MARY ANN LIEBERT, INC
PI NEW ROCHELLE
PA 140 HUGUENOT STREET, 3RD FL, NEW ROCHELLE, NY 10801 USA
SN 1937-3368
EI 1937-3376
J9 TISSUE ENG PART B-RE
JI Tissue Eng. Part B-Rev.
PD AUG 1
PY 2019
VL 25
IS 4
BP 312
EP 329
DI 10.1089/ten.teb.2018.0286
EA JUL 2019
PG 18
WC Cell & Tissue Engineering; Biotechnology & Applied Microbiology; Cell
   Biology; Engineering, Biomedical; Materials Science, Biomaterials
WE Science Citation Index Expanded (SCI-EXPANDED)
SC Cell Biology; Biotechnology & Applied Microbiology; Engineering;
   Materials Science
GA IO0VK
UT WOS:000478681000001
PM 30950320
DA 2026-02-11
ER

PT J
AU Sato, Y
   Zhang, WX
   Baba, T
   Chung, UI
   Teramura, Y
AF Sato, Yuya
   Zhang, Weixu
   Baba, Teruhiko
   Chung, Ung-il
   Teramura, Yuji
TI Extracellular vesicle-liposome hybrids via membrane fusion using
   cell-penetrating peptide-conjugated lipids
SO REGENERATIVE THERAPY
LA English
DT Article
DE Membrane fusion; Extracellular vesicle; Liposome; Tat peptide; Cell
   surface modification
AB Extracellular vesicles (EVs) are natural carriers for intercellular communication within the human body. Mimicking and utilizing EVs by combining them with artificial nanocarriers such as liposomes for drug delivery has garnered considerable attention. However, current technologies for manipulating EVs to facilitate their fusion with liposomes are limited; the existing technique of polyethylene glycol (PEG)induced fusion is highly inefficient for fusion. In our previous study, we demonstrated that membrane fusion could be induced by Tat peptide (YGRKKRRQRRR)-conjugated poly(ethylene glycol)-phospholipids (Tat-PEG-lipids), in which the Tat peptide and lipid domain facilitate membrane attachment and subsequent fusion between cells and liposomes. This approach is promising for forming EV and liposomal hybrids. In this study, we aim to fuse EVs and liposomes using Tat-PEG-lipids. We isolated and characterized EVs derived from HEK293T cell culture medium and treated a mixture of EVs and liposomes composed of 1,2-dipalmitoyl-sn-glycero-3-phosphocholine and cholesterol (1:1, molar ratio), with TatPEG-lipids with different lipid chain lengths. Here, we used nonanoyl (C9), dodecanoyl (C12), and myristoyl (C14) groups as lipid anchors with 5 kDa PEG chains. Dynamic light scattering analysis revealed a large increase in the apparent size of mixture of EVs and liposomes by adding Tat-PEG-lipids (especially C14, C12, followed by C9). Fluorescence resonance energy transfer, confocal laser scanning microscopy, and transmission electron microscopy, used to analyze the reaction process, revealed that the membrane fusion occurred between EVs and liposomes but not their aggregates. The short lipid domain of Tat-PEGlipids effectively induced membrane fusion and the formation of hybrid EVs and liposomes. Thus, TatPEG-lipids (C9 and C12) could be promising candidates for inducing membrane fusion to fabricate EVliposome hybrids. (c) 2024 The Author(s). Published by Elsevier BV on behalf of The Japanese Society for Regenerative Medicine. This is an open access article under the CC BY-NC-ND license (http://creativecommons.org/ licenses/by-nc-nd/4.0/).
C1 [Sato, Yuya; Chung, Ung-il] Univ Tokyo, Grad Sch Engn, Dept Bioengn, 7-3-1 Hongo,Bunkyo Ku, Tokyo 1138656, Japan.
   [Sato, Yuya; Baba, Teruhiko; Teramura, Yuji] Natl Inst Adv Ind Sci & Technol, Cellular & Mol Biotechnol Res Inst CMB, AIST Tsukuba Cent 5,1-1-1 Higashi, Tsukuba, Ibaraki 3058565, Japan.
   [Zhang, Weixu; Teramura, Yuji] Univ Tsukuba, Masters Doctoral Program Life Sci Innovat T LSI, 1-1-1 Tennodai, Tsukuba, Ibaraki 3058577, Japan.
   [Teramura, Yuji] Uppsala Univ, Dept Immunol Genet & Pathol IGP, Dag Hammarskjolds Vag 20, SE-75185 Uppsala, Sweden.
C3 University of Tokyo; National Institute of Advanced Industrial Science &
   Technology (AIST); University of Tsukuba; Uppsala University
RP Teramura, Y (corresponding author), Natl Inst Adv Ind Sci & Technol, Cellular & Mol Biotechnol Res Inst CMB, AIST Tsukuba Cent 5,1-1-1 Higashi, Tsukuba, Ibaraki 3058565, Japan.; Teramura, Y (corresponding author), Univ Tsukuba, Masters Doctoral Program Life Sci Innovat T LSI, 1-1-1 Tennodai, Tsukuba, Ibaraki 3058577, Japan.; Teramura, Y (corresponding author), Uppsala Univ, Dept Immunol Genet & Pathol IGP, Dag Hammarskjolds Vag 20, SE-75185 Uppsala, Sweden.
EM y.teramura@aist.go.jp
RI Baba, Teruhiko/J-3351-2018; Sato, Yuya/KOD-7457-2024
OI Baba, Teruhiko/0000-0002-9075-2999; Sato, Yuya/0009-0004-6994-7689;
   Teramura, Yuji/0000-0002-0709-1000
FU JSPS KAKENHI [18H03528, 22H03966, 24KJ0722]; Ministry of Education,
   Culture, Sports, Science, and Technology (MEXT) of Japan [18KK0305]; JST
   [JPMJSP2108]
FX This research was supported in part by a Grant-in-Aid for Scientific
   Research (B) (18H03528, 22H03966) , Grant-in-Aid for JSPS Fellows
   (24KJ0722) from JSPS KAKENHI, Grant-in-Aid for Scientific Research for
   Fostering Joint International Research (18KK0305) from the Ministry of
   Education, Culture, Sports, Science, and Technology (MEXT) of Japan, and
   JST SPRING (JPMJSP2108) from JST.
CR Al-Jipouri A, 2023, POLYMERS-BASEL, V15, DOI 10.3390/polym15020318
   Aliakbari F, 2024, SCI ADV, V10, DOI 10.1126/sciadv.adl3406
   Antimisiaris SG, 2018, PHARMACEUTICS, V10, DOI 10.3390/pharmaceutics10040218
   Cheng TJ, 2023, ANAL CHEM, V95, P17968, DOI 10.1021/acs.analchem.3c04306
   Colombo M, 2014, ANNU REV CELL DEV BI, V30, P255, DOI 10.1146/annurev-cellbio-101512-122326
   EL Andaloussi S, 2013, NAT REV DRUG DISCOV, V12, P348, DOI 10.1038/nrd3978
   Hendrix A, 2023, NAT REV METHOD PRIME, V3, DOI 10.1038/s43586-023-00240-z
   Huang TW, 2023, REGEN THER, V22, P90, DOI 10.1016/j.reth.2022.12.007
   Kalluri R, 2020, SCIENCE, V367, P640, DOI 10.1126/science.aau6977
   Kooijmans SAA, 2013, J CONTROL RELEASE, V172, P229, DOI 10.1016/j.jconrel.2013.08.014
   Lin Y, 2018, ADV SCI, V5, DOI 10.1002/advs.201700611
   Mukherjee D, 2021, ACS APPL BIO MATER, V4, P8259, DOI 10.1021/acsabm.1c00804
   Piffoux M, 2018, ACS NANO, V12, P6830, DOI 10.1021/acsnano.8b02053
   Rayamajhi S, 2019, ACTA BIOMATER, V94, P482, DOI 10.1016/j.actbio.2019.05.054
   Sato Y, 2024, MATER ADV, V5, P5275, DOI 10.1039/d4ma00193a
   Sato Y, 2021, LANGMUIR, V37, P9711, DOI 10.1021/acs.langmuir.1c01072
   Schwarze SR, 1999, SCIENCE, V285, P1569, DOI 10.1126/science.285.5433.1569
   Tong Q, 2023, MATER TODAY BIO, V23, DOI 10.1016/j.mtbio.2023.100845
   Torchilin VP, 2005, NAT REV DRUG DISCOV, V4, P145, DOI 10.1038/nrd1632
   Vader P, 2016, ADV DRUG DELIVER REV, V106, P148, DOI 10.1016/j.addr.2016.02.006
   Wiklander OPB, 2019, SCI TRANSL MED, V11, DOI 10.1126/scitranslmed.aav8521
   Yáñez-Mó M, 2015, J EXTRACELL VESICLES, V4, DOI 10.3402/jev.v4.27066
   Zorko M, 2005, ADV DRUG DELIVER REV, V57, P529, DOI 10.1016/j.addr.2004.10.010
NR 23
TC 14
Z9 16
U1 4
U2 51
PU ELSEVIER
PI AMSTERDAM
PA RADARWEG 29, 1043 NX AMSTERDAM, NETHERLANDS
SN 2352-3204
J9 REGEN THER
JI Regen. Ther.
PD JUN
PY 2024
VL 26
BP 533
EP 540
DI 10.1016/j.reth.2024.07.006
EA JUL 2024
PG 8
WC Cell & Tissue Engineering; Engineering, Biomedical
WE Science Citation Index Expanded (SCI-EXPANDED)
SC Cell Biology; Engineering
GA A7J5Q
UT WOS:001284264300001
PM 39165408
OA Green Submitted, gold
DA 2026-02-11
ER

PT J
AU Ebner-Peking, P
   Krisch, L
   Wolf, M
   Hochmann, S
   Hoog, A
   Vári, B
   Muigg, K
   Poupardin, R
   Scharler, C
   Schmidhuber, S
   Russe, E
   Stachelscheid, H
   Schneeberger, A
   Schallmoser, K
   Strunk, D
AF Ebner-Peking, Patricia
   Krisch, Linda
   Wolf, Martin
   Hochmann, Sarah
   Hoog, Anna
   Vari, Balazs
   Muigg, Katharina
   Poupardin, Rodolphe
   Scharler, Cornelia
   Schmidhuber, Sabine
   Russe, Elisabeth
   Stachelscheid, Harald
   Schneeberger, Achim
   Schallmoser, Katharina
   Strunk, Dirk
TI Self-assembly of differentiated progenitor cells facilitates spheroid
   human skin organoid formation and planar skin regeneration
SO THERANOSTICS
LA English
DT Article
DE Skin organoids; progenitor cells; human induced pluripotent stem cells;
   human platelet-derived growth factors; skin regeneration
ID PLURIPOTENT STEM-CELLS; MESENCHYMAL STROMAL CELLS; WOUND REPAIR;
   BONE-MARROW; ORGANIZATION; KERATINOCYTES; HOMEOSTASIS; AUTOGRAFT; MODEL
AB Self-assembly of solid organs from single cells would greatly expand applicability of regenerative medicine. Stem/progenitor cells can self-organize into micro-sized organ units, termed organoids, partially modelling tissue function and regeneration. Here we demonstrated 3D self-assembly of adult and induced pluripotent stem cell (iPSC)-derived fibroblasts, keratinocytes and endothelial progenitors into both, planar human skin in vivo and a novel type of spheroid-shaped skin organoids in vitro, under the aegis of human platelet lysate. Methods: Primary endothelial colony forming cells (ECFCs), skin fibroblasts (FBs) and keratinocytes (KCs) were isolated from human tissues and polyclonally propagated under 2D xeno-free conditions. Human tissue-derived iPSCs were differentiated into endothelial cells (hiPSC-ECs), fibroblasts (hiPSC-FBs) and keratinocytes (hiPSC-KCs) according to efficiency-optimized protocols. Cell identity and purity were confirmed by flow cytometry and clonogenicity indicated their stem/progenitor potential. Triple cell type floating spheroids formation was promoted by human platelet-derived growth factors containing culture conditions, using nanoparticle cell labelling for monitoring the organization process. Planar human skin regeneration was assessed in full-thickness wounds of immune-deficient mice upon transplantation of hiPSC-derived single cell suspensions. Results: Organoids displayed a distinct architecture with surface-anchored keratinocytes surrounding a stromal core, and specific signaling patterns in response to inflammatory stimuli. FGF-7 mRNA transfection was required to accelerate keratinocyte long-term fitness. Stratified human skin also self-assembled within two weeks after either adult-or iPSC-derived skin cell-suspension liquid-transplantation, healing deep wounds of mice. Transplant vascularization significantly accelerated in the presence of co-transplanted endothelial progenitors. Mechanistically, extracellular vesicles mediated the multifactorial platelet-derived trophic effects. No tumorigenesis occurred upon xenografting. Conclusion: This illustrates the superordinate progenitor self-organization principle and permits novel rapid 3D skin-related pharmaceutical high-content testing opportunities with floating spheroid skin organoids. Multi-cell transplant self-organization facilitates development of iPSC-based organ regeneration strategies using cell suspension transplantation supported by human platelet factors.
C1 [Ebner-Peking, Patricia; Krisch, Linda; Wolf, Martin; Hochmann, Sarah; Hoog, Anna; Vari, Balazs; Muigg, Katharina; Poupardin, Rodolphe; Scharler, Cornelia; Strunk, Dirk] Paracelsus Med Univ, Univ Clin, Spinal Cord Injury & Tissue Regenerat Ctr Salzbur, Cell Therapy Inst, Salzburg, Austria.
   [Krisch, Linda; Schallmoser, Katharina] Paracelsus Med Univ, Univ Clin, Dept Transfus Med, Salzburg, Austria.
   [Schmidhuber, Sabine; Schneeberger, Achim] Bioctr Vienna, Accanis Biotech, Vienna, Austria.
   [Russe, Elisabeth] Hosp Barmherzige Brueder, Dept Plast Aesthet & Reconstruct Surg, Salzburg, Austria.
   [Stachelscheid, Harald] Charite, Berlin Inst Hlth, Stem Cell Core Facil, Berlin, Germany.
C3 Paracelsus Private Medical University; Paracelsus Private Medical
   University; Vienna Biocenter (VBC); Konventhospital Der Barmherzigen
   Bruder; Humboldt University of Berlin; Free University of Berlin;
   Charite Universitatsmedizin Berlin; Berlin Institute of Health
RP Strunk, D (corresponding author), Paracelsus Med Univ, Univ Clin, Spinal Cord Injury & Tissue Regenerat Ctr Salzbur, Cell Therapy Inst, Salzburg, Austria.
EM dirk.strunk@pmu.ac.at
RI Wolf, Martin/AGX-0301-2022; Schallmoser, Katharina/V-4734-2017; Strunk,
   Dirk/V-4598-2017
OI Wolf, Martin/0000-0002-4795-8086; Stachelscheid,
   Harald/0000-0002-9283-4605; Hochmann, Sarah/0000-0002-6766-4093
FU European Union [733006, 731377]; Land Salzburg IWB/EFRE 2014-2020
   [P1812596]; WISS 2025 [20102-F1900731-KZP EV-TT]
FX We like to thank the sponsors of our research: European Union's Horizon
   2020 research and innovation program (grant agreement no. 733006 to DS
   and no. 731377 to KS) , Land Salzburg IWB/EFRE 2014-2020 P1812596 and
   WISS 2025 20102-F1900731-KZP EV-TT (to DS and KS) . We are grateful to
   Sigrid Kahr, Alina Sonderegger and Margit Wieneroiter for excellent
   technical assistance. We wish to particularly thank Jeroen Bremer
   (Department of Genetics, University Medical Center Groningen, The
   Netherlands) for providing templates for silicon chamber production.
CR Andrique L, 2019, SCI ADV, V5, DOI 10.1126/sciadv.aau6562
   Bar-Ephraim YE, 2020, NAT REV IMMUNOL, V20, P279, DOI 10.1038/s41577-019-0248-y
   Bartmann C, 2007, TRANSFUSION, V47, P1426, DOI 10.1111/j.1537-2995.2007.01219.x
   Borena BM, 2014, CELL PHYSIOL BIOCHEM, V34, P1291, DOI 10.1159/000366338
   Brandenberg N, 2020, NAT BIOMED ENG, V4, P863, DOI 10.1038/s41551-020-0565-2
   Brok-Volchanskaya VS, 2019, STEM CELL REP, V13, P1099, DOI 10.1016/j.stemcr.2019.10.007
[truncated: 679,065 more chars]
