# Supplementary material for: Global Research Trends in Extracellular Vesicle–Based Therapy for Regenerative Medicine: A Bibliometric Analysis (2014–2024)
Source: Bioengineering (Basel). 2026 Feb 20;13(2):247. doi: 10.3390/bioengineering13020247 (PMC12937803; doi:10.3390/bioengineering13020247)
Supplement: Supplementary file 1 [file bioengineering-13-00247-s001.zip › download_ (15).txt]

FN Clarivate Analytics Web of Science
VR 1.0
PT J
AU Keshtkar, S
   Azarpira, N
   Ghahremani, MH
AF Keshtkar, Somayeh
   Azarpira, Negar
   Ghahremani, Mohammad Hossein
TI Mesenchymal stem cell-derived extracellular vesicles: novel frontiers in
   regenerative medicine
SO STEM CELL RESEARCH & THERAPY
LA English
DT Review
DE Extracellular vesicles; Mesenchymal stem cells; Regenerative medicine
ID STROMAL CELLS; FUNCTIONAL RECOVERY; NEUROVASCULAR PLASTICITY;
   MICROVESICLES PROTECT; REPERFUSION INJURY; OXIDATIVE STRESS; EXOSOMES;
   KIDNEY; ANGIOGENESIS; BRAIN
AB Mesenchymal stem cells (MSCs) are multipotent stem cells that have gained significant attention in the field of regenerative medicine. The differentiation potential along with paracrine properties of MSCs have made them a key option for tissue repair. The paracrine functions of MSCs are applied through secreting soluble factors and releasing extracellular vesicles like exosomes and microvesicles. Extracellular vesicles are predominantly endosomal in origin and contain a cargo of miRNA, mRNA, and proteins that are transferred from their original cells to target cells. Recently it has emerged that extracellular vesicles alone are responsible for the therapeutic effect of MSCs in plenty of animal diseases models. Hence, MSC-derived extracellular vesicles may be used as an alternative MSC-based therapy in regenerative medicine. In this review we discuss MSC-derived extracellular vesicles and their therapeutic potential in various diseases.
C1 [Keshtkar, Somayeh; Ghahremani, Mohammad Hossein] Univ Tehran Med Sci, Sch Adv Technol Med, Dept Mol Med, Tehran, Iran.
   [Keshtkar, Somayeh; Azarpira, Negar] Shiraz Univ Med Sci, Transplant Res Ctr, Shiraz, Iran.
   [Azarpira, Negar] Shiraz Univ Med Sci, Shiraz Inst Stem Cell & Regenerat Med, Shiraz, Iran.
   [Ghahremani, Mohammad Hossein] Univ Tehran Med Sci, Dept Pharmacol Toxicol, Fac Pharm, Tehran, Iran.
C3 Tehran University of Medical Sciences; Shiraz University of Medical
   Science; Shiraz University of Medical Science; Tehran University of
   Medical Sciences
RP Azarpira, N (corresponding author), Shiraz Univ Med Sci, Transplant Res Ctr, Shiraz, Iran.; Azarpira, N (corresponding author), Shiraz Univ Med Sci, Shiraz Inst Stem Cell & Regenerat Med, Shiraz, Iran.
EM negarazarpira@yahoo.com
RI Azarpira, Negar/U-4784-2017; Ghahremani, Mohammad/F-1615-2013
CR Arslan F, 2013, STEM CELL RES, V10, P301, DOI 10.1016/j.scr.2013.01.002
   Bian SY, 2014, J MOL MED, V92, P387, DOI 10.1007/s00109-013-1110-5
   Bruno S, 2017, TISSUE ENG PT A, V23, P1262, DOI [10.1089/ten.TEA.2017.0069, 10.1089/ten.tea.2017.0069]
   Bruno S, 2012, PLOS ONE, V7, DOI 10.1371/journal.pone.0033115
   Bruno S, 2009, J AM SOC NEPHROL, V20, P1053, DOI 10.1681/ASN.2008070798
   Camussi G, 2010, KIDNEY INT, V78, P838, DOI 10.1038/ki.2010.278
   Caplan AI, 2006, J CELL BIOCHEM, V98, P1076, DOI 10.1002/jcb.20886
   Choi HY, 2014, PLOS ONE, V9, DOI 10.1371/journal.pone.0087853
   Crapnell K, 2013, EXP CELL RES, V319, P1409, DOI 10.1016/j.yexcr.2013.04.004
   Doeppner TR, 2015, STEM CELL TRANSL MED, V4, P1131, DOI 10.5966/sctm.2015-0078
   Drommelschmidt K, 2017, BRAIN BEHAV IMMUN, V60, P220, DOI 10.1016/j.bbi.2016.11.011
   Feng YL, 2014, PLOS ONE, V9, DOI 10.1371/journal.pone.0088685
   G-q J, 2015, PLOS ONE, V10
   Gatti S, 2011, NEPHROL DIAL TRANSPL, V26, P1474, DOI 10.1093/ndt/gfr015
   Haga H, 2017, STEM CELL TRANSL MED, V6, P1262, DOI 10.1002/sctm.16-0226
   Haynesworth SE, 1996, J CELL PHYSIOL, V166, P585, DOI 10.1002/(SICI)1097-4652(199603)166:3<585::AID-JCP13>3.0.CO;2-6
   He J, 2012, NEPHROLOGY, V17, P493, DOI 10.1111/j.1440-1797.2012.01589.x
   Hyun J, 2015, SCI REP-UK, V5, DOI 10.1038/srep14135
   Jarmalaviciute A, 2015, CYTOTHERAPY, V17, P932, DOI 10.1016/j.jcyt.2014.07.013
   Kassem M, 2004, BASIC CLIN PHARMACOL, V95, P209, DOI 10.1111/j.1742-7843.2004.pto950502.x
   Katsuda T, 2013, SCI REP-UK, V3, DOI 10.1038/srep01197
   Kim DK, 2016, P NATL ACAD SCI USA, V113, P170, DOI 10.1073/pnas.1522297113
   Konala VBR, 2016, CYTOTHERAPY, V18, P13, DOI 10.1016/j.jcyt.2015.10.008
   Lai RC, 2015, SEMIN CELL DEV BIOL, V40, P82, DOI 10.1016/j.semcdb.2015.03.001
   Lai RC, 2010, STEM CELL RES, V4, P214, DOI 10.1016/j.scr.2009.12.003
   Lee C, 2012, CIRCULATION, V126, P2601, DOI 10.1161/CIRCULATIONAHA.112.114173
   Li TF, 2013, STEM CELLS DEV, V22, P845, DOI 10.1089/scd.2012.0395
   Lin KC, 2016, INT J CARDIOL, V216, P173, DOI 10.1016/j.ijcard.2016.04.061
   Lindoso RS, 2014, STEM CELLS DEV, V23, P1809, DOI 10.1089/scd.2013.0618
   Lou GH, 2017, J CELL MOL MED, V21, P2963, DOI 10.1111/jcmm.13208
   Madrigal M, 2014, J TRANSL MED, V12, DOI 10.1186/s12967-014-0260-8
   Merino-González C, 2016, FRONT PHYSIOL, V7, DOI 10.3389/fphys.2016.00024
   Moravej A, 2017, IMMUNOL INVEST, V46, P80, DOI 10.1080/08820139.2016.1225757
   Ophelders DRMG, 2016, STEM CELL TRANSL MED, V5, P754, DOI 10.5966/sctm.2015-0197
   Ranghino A, 2017, STEM CELL RES THER, V8, DOI 10.1186/s13287-017-0478-5
   Rani S, 2015, MOL THER, V23, P812, DOI 10.1038/mt.2015.44
   Raposo G, 2013, J CELL BIOL, V200, P373, DOI 10.1083/jcb.201211138
   Ratajczak J, 2006, LEUKEMIA, V20, P847, DOI 10.1038/sj.leu.2404132
   Reis LA, 2012, PLOS ONE, V7, DOI 10.1371/journal.pone.0044092
   Shaer A, 2014, PAK J MED SCI, V30, P1022, DOI 10.12669/pjms.305.4537
   Smirnov SV, 2007, VIROLOGY, V360, P6, DOI 10.1016/j.virol.2006.09.017
   Tamura R, 2016, INFLAMM REGEN, V36, DOI 10.1186/s41232-016-0030-5
   Tan CY, 2014, STEM CELL RES THER, V5, DOI 10.1186/scrt465
   Teixeira FG, 2013, CELL MOL LIFE SCI, V70, P3871, DOI 10.1007/s00018-013-1290-8
   Teng XM, 2015, CELL PHYSIOL BIOCHEM, V37, P2415, DOI 10.1159/000438594
   Thery Clotilde, 2006, Curr Protoc Cell Biol, VChapter 3, DOI 10.1002/0471143030.cb0322s30
   Tomasoni S, 2013, STEM CELLS DEV, V22, DOI 10.1089/scd.2012.0266
   van der Pol E, 2012, PHARMACOL REV, V64, P676, DOI 10.1124/pr.112.005983
   Wang BY, 2017, STEM CELL RES THER, V8, DOI 10.1186/s13287-016-0463-4
   Wang K, 2017, STEM CELL TRANSL MED, V6, P209, DOI 10.5966/sctm.2015-0386
   Wang N., 1863, BIOCHIM BIOPHYS ACTA, V2017, P2085
   Xin HQ, 2017, STROKE, V48, P747, DOI 10.1161/STROKEAHA.116.015204
   Xin HQ, 2013, STEM CELLS, V31, P2737, DOI 10.1002/stem.1409
   Xin HQ, 2013, J CEREBR BLOOD F MET, V33, P1711, DOI 10.1038/jcbfm.2013.152
   Yan YM, 2017, MOL THER, V25, P465, DOI 10.1016/j.ymthe.2016.11.019
   Yu B, 2015, INT J CARDIOL, V182, P349, DOI 10.1016/j.ijcard.2014.12.043
   Yu B, 2013, PLOS ONE, V8, DOI 10.1371/journal.pone.0073304
   Yu B, 2014, INT J MOL SCI, V15, P4142, DOI 10.3390/ijms15034142
   Zhang GY, 2016, KIDNEY BLOOD PRESS R, V41, P119, DOI 10.1159/000443413
   Zhang GY, 2014, PLOS ONE, V9, DOI 10.1371/journal.pone.0092129
   Zhang YL, 2015, J NEUROSURG, V122, P856, DOI 10.3171/2014.11.JNS14770
   Zhang ZW, 2016, J AM HEART ASSOC, V5, DOI 10.1161/JAHA.115.002856
   Zhou Y, 2013, STEM CELL RES THER, V4, DOI 10.1186/scrt194
   Zou XY, 2016, AM J TRANSL RES, V8, P4289
   Zou XY, 2014, STEM CELL RES THER, V5, DOI 10.1186/scrt428
NR 65
TC 727
Z9 808
U1 13
U2 252
PU BMC
PI LONDON
PA CAMPUS, 4 CRINAN ST, LONDON N1 9XW, ENGLAND
EI 1757-6512
J9 STEM CELL RES THER
JI Stem Cell Res. Ther.
PD MAR 9
PY 2018
VL 9
AR 63
DI 10.1186/s13287-018-0791-7
PG 9
WC Cell & Tissue Engineering; Cell Biology; Medicine, Research &
   Experimental
WE Science Citation Index Expanded (SCI-EXPANDED)
SC Cell Biology; Research & Experimental Medicine
GA FZ0MY
UT WOS:000427265100010
PM 29523213
OA Green Submitted, gold
DA 2026-02-11
ER

PT J
AU Taheri, B
   Soleimani, M
   Aval, SF
   Esmaeili, E
   Bazi, Z
   Zarghami, N
AF Taheri, Behnaz
   Soleimani, Masoud
   Aval, Sedigheh Fekri
   Esmaeili, Elaheh
   Bazi, Zahra
   Zarghami, Nosratollah
TI Induced pluripotent stem cell-derived extracellular vesicles: A novel
   approach for cell-free regenerative medicine
SO JOURNAL OF CELLULAR PHYSIOLOGY
LA English
DT Review
DE cell therapy; extracellular vesicles; induced pluripotent stem cells;
   regenerative medicine
ID MESENCHYMAL STROMAL CELLS; ISCHEMIA/REPERFUSION INJURY; FUNCTIONAL
   RECOVERY; EXOSOMES; MICROVESICLES; PROTECT; IMPROVE; MIRNAS;
   DIFFERENTIATION; ANGIOGENESIS
AB In recent years, induced pluripotent stem cells (iPSCs) have been considered as a promising approach in the field of regenerative medicine. iPSCs can be generated from patients' somatic cells and possess the potential to differentiate, under proper conditions, into any cell type. However, the clinical application of iPS cells is restricted because of their tumorigenic potential. Recent studies have indicated that stem cells exert their therapeutic benefit via a paracrine mechanism, and extracellular vesicles have been demonstrated that play a critical role in this paracrine mechanism. Due to lower immunogenicity, easier management, and presenting no risk of tumor formation, in recent years, researchers turned attention to exosomes as potential alternatives to whole-cell therapy. Application of exosomes derived from iPSCs and their derived precursor provides a promising approach for personalized regenerative medicine. This study reviews the physiological functions of extracellular vesicles and discusses their potential therapeutic benefit in regenerative medicine.
C1 [Taheri, Behnaz; Aval, Sedigheh Fekri; Zarghami, Nosratollah] Tabriz Univ Med Sci, Fac Adv Med Sci, Dept Med Biotechnol, Tabriz 5166614766, Iran.
   [Taheri, Behnaz; Soleimani, Masoud; Esmaeili, Elaheh] Stem Cell Technol Res Ctr, Tehran, Iran.
   [Bazi, Zahra] Golestan Univ Med Sci, Sch Adv Technol Med, Dept Med Biotechnol, Gorgan, Golestan, Iran.
   [Zarghami, Nosratollah] Tabriz Univ Med Sci, Fac Med, Dept Clin Biochem & Lab Med, Tabriz, Iran.
C3 Tabriz University of Medical Science; Golestan University of Medical
   Sciences; Tabriz University of Medical Science
RP Zarghami, N (corresponding author), Tabriz Univ Med Sci, Fac Adv Med Sci, Dept Med Biotechnol, Tabriz 5166614766, Iran.
EM Zarghami@tbzmed.ac.ir
RI ; Fekri Aval, Sedigheh/ABB-5952-2021; Zarghami, Nosratollah/A-7821-2017
OI Esmaeili, Elaheh/0000-0003-0324-9808; Fekri Aval,
   Sedigheh/0000-0002-6749-0679; 
FU Department of Medical Biotechnology, Tabriz University of Medical
   Sciences (Tabriz, Iran) [95/4-2/7]
FX The authors thank the Department of Medical Biotechnology, Tabriz
   University of Medical Sciences (Tabriz, Iran) for supporting this
   project, which was a part of Ph.D. thesis no. 95/4-2/7.
CR Alcayaga-Miranda F, 2016, STEM CELLS INT, V2016, DOI 10.1155/2016/3409169
   [Anonymous], BIOMED RES INT
   [Anonymous], SMALL GTPASES
   [Anonymous], J CIRC BIOMARK
   Aoi T, 2008, SCIENCE, V321, P699, DOI 10.1126/science.1154884
   Ardeshirylajimi A, 2014, CELL J, V16, P235
   Arezoumand KS, 2017, ARTIF CELL NANOMED B, V45, P1255, DOI 10.1080/21691401.2016.1246452
   Aval SF, 2018, BIOMED PHARMACOTHER, V97, P675, DOI 10.1016/j.biopha.2017.10.126
   Baldari S, 2017, INT J MOL SCI, V18, DOI 10.3390/ijms18102087
   Basu J, 2016, EXPERT OPIN BIOL TH, V16, P489, DOI 10.1517/14712598.2016.1131976
   Biswas D, 2016, INT J MOL SCI, V17, DOI 10.3390/ijms17020226
   Bobis-Wozowicz S, 2015, STEM CELLS, V33, P2748, DOI 10.1002/stem.2078
   Borges FT, 2013, BRAZ J MED BIOL RES, V46, P824, DOI 10.1590/1414-431X20132964
   Bruno S, 2009, J AM SOC NEPHROL, V20, P1053, DOI 10.1681/ASN.2008070798
   Caplan AI, 2006, J CELL BIOCHEM, V98, P1076, DOI 10.1002/jcb.20886
   Chong JJH, 2014, NATURE, V510, P273, DOI 10.1038/nature13233
   Cui XJ, 2017, J CARDIOVASC PHARM, V70, P225, DOI 10.1097/FJC.0000000000000507
   Dadashpour M, 2018, ARTIF CELL NANOMED B, V46, P819, DOI 10.1080/21691401.2017.1345925
   De Jong OG, 2014, FRONT IMMUNOL, V5, P1, DOI 10.3389/fimmu.2014.00608
   Diecke S, 2014, KOREAN J INTERN MED, V29, P547
   Doulames VM, 2016, INT J MOL SCI, V17, DOI 10.3390/ijms17040530
   Drommelschmidt K, 2017, BRAIN BEHAV IMMUN, V60, P220, DOI 10.1016/j.bbi.2016.11.011
   Du YD, 2017, CELL PHYSIOL BIOCHEM, V43, P611, DOI 10.1159/000480533
   El Harane N, 2018, EUR HEART J, V39, P1835, DOI 10.1093/eurheartj/ehy012
   Eminli S, 2008, STEM CELLS, V26, P2467, DOI 10.1634/stemcells.2008-0317
   Enderami SE, 2018, ARTIF CELL NANOMED B, V46, pS1062, DOI 10.1080/21691401.2018.1443466
   Gatti S, 2011, NEPHROL DIAL TRANSPL, V26, P1474, DOI 10.1093/ndt/gfr015
   Geng ZH, 2017, PLOS ONE, V12, DOI 10.1371/journal.pone.0173575
   Ha D, 2016, ACTA PHARM SIN B, V6, P287, DOI 10.1016/j.apsb.2016.02.001
   Haga H, 2017, STEM CELL TRANSL MED, V6, P1262, DOI 10.1002/sctm.16-0226
   Hanna J, 2008, CELL, V133, P250, DOI 10.1016/j.cell.2008.03.028
   Hessvik NP, 2018, CELL MOL LIFE SCI, V75, P193, DOI 10.1007/s00018-017-2595-9
   Hu GW, 2015, STEM CELL RES THER, V6, DOI 10.1186/scrt546
   Huh MI, 2014, TISSUE ENG REGEN MED, V11, P171, DOI 10.1007/s13770-014-0412-1
   Hyun J, 2015, SCI REP-UK, V5, DOI 10.1038/srep14135
   Islam MN, 2012, NAT MED, V18, P759, DOI 10.1038/nm.2736
   Jarmalaviciute A, 2015, CYTOTHERAPY, V17, P932, DOI 10.1016/j.jcyt.2014.07.013
   Jing H, 2018, TRANSL RES, V196, P1, DOI 10.1016/j.trsl.2018.01.005
   Jung JH, 2017, CIRC RES, V120, P407, DOI 10.1161/CIRCRESAHA.116.309307
   Jung JY, 2015, INT J MOL SCI, V16, P19027, DOI 10.3390/ijms160819027
   Kanazawa H, 2011, PLOS ONE, V6, DOI 10.1371/journal.pone.0019195
   Katsuda T, 2013, SCI REP-UK, V3, DOI 10.1038/srep01197
   Kehtari M, 2018, ARTIF CELL NANOMED B, V46, P161, DOI 10.1080/21691401.2018.1452753
   Keshtkar S, 2018, STEM CELL RES THER, V9, DOI 10.1186/s13287-018-0791-7
   Kim DK, 2016, P NATL ACAD SCI USA, V113, P170, DOI 10.1073/pnas.1522297113
   Kimbrel EA, 2016, REGEN MED, V11, P831, DOI 10.2217/rme-2016-0117
   Ko SF, 2015, STEM CELLS INT, V2015, DOI 10.1155/2015/853506
   Kobayashi H, 2018, NAGOYA J MED SCI, V80, P141, DOI 10.18999/nagjms.80.2.141
   Konala VBR, 2016, CYTOTHERAPY, V18, P13, DOI 10.1016/j.jcyt.2015.10.008
   Lannan KL, 2015, FRONT IMMUNOL, V6, DOI 10.3389/fimmu.2015.00048
   Lapillonne H, 2010, HAEMATOL-HEMATOL J, V95, P1651, DOI 10.3324/haematol.2010.023556
   Lener T, 2015, J EXTRACELL VESICLES, V4, DOI 10.3402/jev.v4.30087
   Li CCY, 2013, RNA BIOL, V10, P1333, DOI 10.4161/rna.25281
   Li ML, 2017, CELLS-BASEL, V6, DOI 10.3390/cells6010007
   Li TF, 2013, STEM CELLS DEV, V22, P845, DOI 10.1089/scd.2012.0395
   Lindoso RS, 2014, STEM CELLS DEV, V23, P1809, DOI 10.1089/scd.2013.0618
   Liu XL, 2017, INT J BIOL SCI, V13, P232, DOI 10.7150/ijbs.16951
   Luginbuhl Joachim, 2017, Noncoding RNA Res, V2, P74, DOI [10.1016/j.ncrna.2017.04.002, 10.1016/j.ncrna.2017.04.002]
   Madrigal M, 2014, J TRANSL MED, V12, DOI 10.1186/s12967-014-0260-8
   Martins AM, 2014, STEM CELL REV REP, V10, P177, DOI 10.1007/s12015-013-9487-7
   McGough IJ, 2016, DEVELOPMENT, V143, P2482, DOI 10.1242/dev.126516
   Memari F, 2018, BIOMED PHARMACOTHER, V106, P1668, DOI 10.1016/j.biopha.2018.07.133
   Merino-González C, 2016, FRONT PHYSIOL, V7, DOI 10.3389/fphys.2016.00024
   Mobarra Naser, 2014, Int J Hematol Oncol Stem Cell Res, V8, P20
   Nejati-Koshki K, 2017, BIOMED PHARMACOTHER, V90, P85, DOI 10.1016/j.biopha.2017.03.035
   Nong KT, 2016, CYTOTHERAPY, V18, P1548, DOI 10.1016/j.jcyt.2016.08.002
   Oh M, 2018, INT J MOL SCI, V19, DOI 10.3390/ijms19061715
   Okano H, 2013, CIRC RES, V112, P523, DOI 10.1161/CIRCRESAHA.111.256149
   Okita K, 2011, PHILOS T R SOC B, V366, P2198, DOI 10.1098/rstb.2011.0016
   PAN BT, 1983, CELL, V33, P967, DOI 10.1016/0092-8674(83)90040-5
   Pilehvar-Soltanahmadi Y, 2017, EXP CELL RES, V357, P192, DOI 10.1016/j.yexcr.2017.05.015
   Principe S, 2013, PROTEOMICS, V13, P1608, DOI 10.1002/pmic.201200533
   Qi X, 2016, INT J BIOL SCI, V12, P836, DOI 10.7150/ijbs.14809
   Rani S, 2015, MOL THER, V23, P812, DOI 10.1038/mt.2015.44
   Rashed MH, 2017, INT J MOL SCI, V18, DOI 10.3390/ijms18030538
   Ratajczak MZ, 2014, POL ARCH MED WEWN, V124, P417, DOI 10.20452/pamw.2355
   Razmkhah F, 2015, EXCLI J, V14, P423, DOI [10.17179/excli2015-101, 10.17179/excli2014-101]
   Record M, 2018, J LIPID RES, V59, P1316, DOI 10.1194/jlr.E086173
   Roccaro AM, 2013, J CLIN INVEST, V123, P1542, DOI 10.1172/JCI66517
   Sheervalilou R, 2016, DIAGN CYTOPATHOL, V44, P442, DOI 10.1002/dc.23444
   Shim JH, 2013, PLOS ONE, V8, DOI 10.1371/journal.pone.0067604
   Stadtfeld M, 2008, CURR BIOL, V18, P890, DOI 10.1016/j.cub.2008.05.010
   Svensson KJ, 2011, P NATL ACAD SCI USA, V108, P13147, DOI 10.1073/pnas.1104261108
   Taheri B, 2018, NEUROSCI LETT, V685, P173, DOI 10.1016/j.neulet.2018.08.034
   Takahashi K, 2007, CELL, V131, P861, DOI 10.1016/j.cell.2007.11.019
   Takahashi K, 2006, CELL, V126, P663, DOI 10.1016/j.cell.2006.07.024
   Tamura R, 2016, INFLAMM REGEN, V36, DOI 10.1186/s41232-016-0030-5
   Tan CY, 2014, STEM CELL RES THER, V5, DOI 10.1186/scrt465
   Teixeira FG, 2013, CELL MOL LIFE SCI, V70, P3871, DOI 10.1007/s00018-013-1290-8
   Teng XM, 2015, CELL PHYSIOL BIOCHEM, V37, P2415, DOI 10.1159/000438594
   Vaskova E, 2018, J AM COLL CARDIOL, V71, P80, DOI 10.1016/S0735-1097(18)30621-1
   Vizoso FJ, 2017, INT J MOL SCI, V18, DOI 10.3390/ijms18091852
   Wang N, 2017, BBA-MOL BASIS DIS, V1863, P2085, DOI 10.1016/j.bbadis.2017.02.023
   Wang YJ, 2015, INT J CARDIOL, V192, P61, DOI 10.1016/j.ijcard.2015.05.020
   Xin HQ, 2017, STROKE, V48, P747, DOI 10.1161/STROKEAHA.116.015204
   Xin HQ, 2013, J CEREBR BLOOD F MET, V33, P1711, DOI 10.1038/jcbfm.2013.152
   Yen EY, 2017, AM J CANCER RES, V7, P2199
   Yu B, 2013, PLOS ONE, V8, DOI 10.1371/journal.pone.0073304
   Yu B, 2014, INT J MOL SCI, V15, P4142, DOI 10.3390/ijms15034142
   Zagoura DS, 2012, GUT, V61, P894, DOI 10.1136/gutjnl-2011-300908
   Zhang GC, 2012, STEM CELLS DEV, V21, P955, DOI 10.1089/scd.2011.0649
   Zhang JY, 2015, J TRANSL MED, V13, DOI 10.1186/s12967-015-0417-0
   Zhao YY, 2015, STEM CELLS INT, V2015, DOI 10.1155/2015/761643
   Zhou Y, 2013, STEM CELL RES THER, V4, DOI 10.1186/scrt194
   [朱彦鹏 Zhu Yanpeng], 2015, [工程力学, Engineering Mechanics], V32, P1
   Zhu Y, 2017, STEM CELL RES THER, V8, DOI 10.1186/s13287-017-0510-9
   Zou XY, 2014, STEM CELL RES THER, V5, DOI 10.1186/scrt428
NR 107
TC 41
Z9 44
U1 1
U2 74
PU WILEY
PI HOBOKEN
PA 111 RIVER ST, HOBOKEN 07030-5774, NJ USA
SN 0021-9541
EI 1097-4652
J9 J CELL PHYSIOL
JI J. Cell. Physiol.
PD JUN
PY 2019
VL 234
IS 6
BP 8455
EP 8464
DI 10.1002/jcp.27775
PG 10
WC Cell Biology; Physiology
WE Science Citation Index Expanded (SCI-EXPANDED)
SC Cell Biology; Physiology
GA HM2QU
UT WOS:000459314500068
PM 30478831
DA 2026-02-11
ER

PT J
AU Ma, ZJ
   Yang, JJ
   Lu, YB
   Liu, ZY
   Wang, XX
AF Ma, Zhan-Jun
   Yang, Jing-Jing
   Lu, Yu-Bao
   Liu, Zhao-Yang
   Wang, Xue-Xi
TI Mesenchymal stem cell-derived exosomes: Toward cell-free therapeutic
   strategies in regenerative medicine
SO WORLD JOURNAL OF STEM CELLS
LA English
DT Review
DE Exosomes; Mesenchymal stem cells; Cell-free therapy; Regenerative
   medicine; Mesenchymal stem cell-derived exosomes; Extracellular vesicles
ID SPINAL-CORD-INJURY; ISCHEMIA-REPERFUSION INJURY; PROMOTE FUNCTIONAL
   RECOVERY; BONE-MARROW; STROMAL CELLS; IN-VITRO; MYOCARDIAL-INFARCTION;
   ADIPOSE-TISSUE; ISCHEMIA/REPERFUSION INJURY; NEUROVASCULAR PLASTICITY
AB Mesenchymal stem cells (MSCs) are multipotent stem cells with marked potential for regenerative medicine because of their strong immunosuppressive and regenerative abilities. The therapeutic effects of MSCs are based in part on their secretion of biologically active factors in extracellular vesicles known as exosomes. Exosomes have a diameter of 30-100 nm and mediate intercellular communication and material exchange. MSC-derived exosomes (MSC-Exos) have potential for cell-free therapy for diseases of, for instance, the kidney, liver, heart, nervous system, and musculoskeletal system. Hence, MSC-Exos are an alternative to MSC-based therapy for regenerative medicine. We review MSC-Exos and their therapeutic potential for a variety of diseases and injuries.
C1 [Ma, Zhan-Jun; Yang, Jing-Jing; Lu, Yu-Bao] Lanzhou Univ, Clin Med Coll 2, Lanzhou 730000, Gansu, Peoples R China.
   [Liu, Zhao-Yang] Shanxi Med Univ, Dept Med Imaging, Jinzhong 030600, Shaanxi, Peoples R China.
   [Wang, Xue-Xi] Lanzhou Univ, Sch Basic Med Sci, 205 South Tianshui Rd, Lanzhou 730000, Gansu, Peoples R China.
C3 Lanzhou University; Shanxi Medical University; Lanzhou University
RP Wang, XX (corresponding author), Lanzhou Univ, Sch Basic Med Sci, 205 South Tianshui Rd, Lanzhou 730000, Gansu, Peoples R China.
EM wangxuexi@lzu.edu.cn
RI ; Lu, Yubao/GRJ-9374-2022; Yang, Jing/LCD-4018-2024
OI Ma, Zhanjun/0000-0002-0825-0755; Lu, Yubao/0000-0003-4375-8316; 
FU Chinese Medicine Administration Research Project of Gansu Province
   [GZK-2019-46]; Cuiying Technology Innovation Project of Lanzhou
   University Second Hospital [CY2019-MS10]
FX Supported by the Chinese Medicine Administration Research Project of
   Gansu Province, No. GZK-2019-46; and the Cuiying Technology Innovation
   Project of Lanzhou University Second Hospital, No. CY2019-MS10.
CR Abu-Rmeileh NME, 2013, BMJ OPEN, V3, DOI 10.1136/bmjopen-2013-003558
   Arslan F, 2013, STEM CELL RES, V10, P301, DOI 10.1016/j.scr.2013.01.002
   Aurich H, 2009, GUT, V58, P570, DOI 10.1136/gut.2008.154880
   Azmi AS, 2013, CANCER METAST REV, V32, P623, DOI 10.1007/s10555-013-9441-9
   Bagno L, 2018, MOL THER, V26, P1610, DOI 10.1016/j.ymthe.2018.05.009
   Bonafede R, 2019, CELLS-BASEL, V8, DOI 10.3390/cells8091087
   Calabria E, 2019, FRONT NEUROSCI-SWITZ, V13, DOI 10.3389/fnins.2019.01070
   Caplan AI, 2006, J CELL BIOCHEM, V98, P1076, DOI 10.1002/jcb.20886
   Casado S, 2017, SCI REP-UK, V7, DOI 10.1038/s41598-017-07265-x
   Castro-Manrreza ME, 2015, J IMMUNOL RES, V2015, DOI 10.1155/2015/394917
   Chen Q, 2020, MOL CELL BIOCHEM, V465, P103, DOI 10.1007/s11010-019-03671-z
   Chen XY, 2018, CELL MOL IMMUNOL, V15, P734, DOI 10.1038/cmi.2017.153
   Choi JY, 2017, INT NEUROUROL J, V21, P83, DOI 10.5213/inj.1734961.458
   Colombo M, 2014, ANNU REV CELL DEV BI, V30, P255, DOI 10.1146/annurev-cellbio-101512-122326
   Corcione A, 2006, BLOOD, V107, P367, DOI 10.1182/blood-2005-07-2657
   Cosenza S, 2017, SCI REP-UK, V7, DOI 10.1038/s41598-017-15376-8
   Crisan M, 2008, CELL STEM CELL, V3, P301, DOI 10.1016/j.stem.2008.07.003
   Cui XJ, 2017, J CARDIOVASC PHARM, V70, P225, DOI 10.1097/FJC.0000000000000507
   Dalirfardouei R, 2019, J TISSUE ENG REGEN M, V13, P555, DOI 10.1002/term.2799
   Deng SQ, 2019, INT J BIOCHEM CELL B, V114, DOI 10.1016/j.biocel.2019.105564
   Deng YM, 2019, J BIOL ENG, V13, DOI 10.1186/s13036-019-0193-0
   Ding M, 2018, NEUROCHEM RES, V43, P2165, DOI 10.1007/s11064-018-2641-5
   Dominici M, 2006, CYTOTHERAPY, V8, P315, DOI 10.1080/14653240600855905
   Du YD, 2017, CELL PHYSIOL BIOCHEM, V43, P611, DOI 10.1159/000480533
   Ebrahim N, 2018, CELLS-BASEL, V7, DOI 10.3390/cells7120226
   Fennema EM, 2018, J TISSUE ENG REGEN M, V12, pE150, DOI 10.1002/term.2453
   FRIEDENSTEIN AJ, 1970, CELL TISSUE KINET, V3, P393, DOI 10.1111/j.1365-2184.1970.tb00347.x
   Fu M, 2019, MOL CANCER, V18, DOI 10.1186/s12943-019-1001-7
   Gnecchi M, 2008, CIRC RES, V103, P1204, DOI 10.1161/CIRCRESAHA.108.176826
   González MA, 2009, GASTROENTEROLOGY, V136, P978, DOI 10.1053/j.gastro.2008.11.041
   Graf T, 2002, BLOOD, V99, P3089, DOI 10.1182/blood.V99.9.3089
   Guo Y, 2016, J ZHEJIANG UNIV-SC B, V17, P831, DOI 10.1631/jzus.B1600101
   Hanson PI, 2012, ANNU REV CELL DEV BI, V28, P337, DOI 10.1146/annurev-cellbio-092910-154152
   Haynesworth SE, 1996, J CELL PHYSIOL, V166, P585, DOI 10.1002/(SICI)1097-4652(199603)166:3<585::AID-JCP13>3.0.CO;2-6
   He XN, 2019, STEM CELLS INT, V2019, DOI 10.1155/2019/7132708
   Heijnen Harry F. G., 1999, Blood, V94, P3791
   Heldring N, 2015, HUM GENE THER, V26, P506, DOI 10.1089/hum.2015.072
   Hong PY, 2019, STEM CELL RES THER, V10, DOI 10.1186/s13287-019-1358-y
   Hu L, 2016, SCI REP-UK, V6, DOI 10.1038/srep32993
   Huang JH, 2020, NEUROSCIENCE, V424, P133, DOI 10.1016/j.neuroscience.2019.10.043
   Huang JH, 2017, J NEUROTRAUM, V34, P3388, DOI 10.1089/neu.2017.5063
   Huang L, 2020, CELL CYCLE, V19, P339, DOI 10.1080/15384101.2019.1711305
   Hurley JH, 2012, NAT CELL BIOL, V14, P654, DOI 10.1038/ncb2530
   Jeong JO, 2011, CIRC RES, V108, P1340, DOI 10.1161/CIRCRESAHA.110.239848
   Jia HY, 2018, AM J TRANSL RES, V10, P101
   Jiang LR, 2019, BIOCHEM BIOPH RES CO, V508, P735, DOI 10.1016/j.bbrc.2018.11.189
   Jiang WH, 2006, TRANSPL INT, V19, P570, DOI 10.1111/j.1432-2277.2006.00307.x
   Jiang WQ, 2018, STEM CELLS INT, V2018, DOI 10.1155/2018/6079642
   Jiang XX, 2005, BLOOD, V105, P4120, DOI 10.1182/blood-2004-02-0586
   Jin Z, 2020, INT IMMUNOPHARMACOL, V78, DOI 10.1016/j.intimp.2019.105946
   JOHNSTONE RM, 1987, J BIOL CHEM, V262, P9412
   Joo HS, 2020, INT J MOL SCI, V21, DOI 10.3390/ijms21030727
   Joyce N, 2010, REGEN MED, V5, P933, DOI 10.2217/RME.10.72
   Kahroba H, 2019, CELL MOL LIFE SCI, V76, P1747, DOI 10.1007/s00018-019-03035-2
   Kang K, 2015, STEM CELLS INT, V2015, DOI 10.1155/2015/659890
   Kariminekoo S, 2016, ARTIF CELL NANOMED B, V44, P749, DOI 10.3109/21691401.2015.1129620
   Karp JM, 2009, CELL STEM CELL, V4, P206, DOI 10.1016/j.stem.2009.02.001
   Kordelas L, 2014, LEUKEMIA, V28, P970, DOI 10.1038/leu.2014.41
   Kosaka N, 2013, J BIOL CHEM, V288, P10849, DOI 10.1074/jbc.M112.446831
   Kowal J, 2014, CURR OPIN CELL BIOL, V29, P116, DOI 10.1016/j.ceb.2014.05.004
   Kusuma GD, 2015, PLOS ONE, V10, DOI 10.1371/journal.pone.0141246
   Lai RC, 2010, STEM CELL RES, V4, P214, DOI 10.1016/j.scr.2009.12.003
   Lee M, 2018, BRAIN RES, V1691, P87, DOI 10.1016/j.brainres.2018.03.034
   Lee M, 2016, BIOCHEM BIOPH RES CO, V479, P434, DOI 10.1016/j.bbrc.2016.09.069
   Lee M, 2016, EUR J NEUROSCI, V44, P2114, DOI 10.1111/ejn.13275
   Lee MJ, 2019, J CLIN MED, V8, DOI 10.3390/jcm8101648
   Li B, 2020, MOL THER-NUCL ACIDS, V19, P814, DOI 10.1016/j.omtn.2019.11.034
   Li C, 2019, CELL TRANSPLANT, V28, P1373, DOI 10.1177/0963689719870999
   Li D, 2018, FRONT NEUROSCI-SWITZ, V12, DOI 10.3389/fnins.2018.00845
   Li JM, 2012, IRAN J FUZZY SYST, V9, P43, DOI 10.1186/1476-9255-9-33
   Li JS, 2020, J ORTHOP RES, V38, P670, DOI 10.1002/jor.24497
   Li M, 2016, STEM CELL RES THER, V7, DOI 10.1186/s13287-016-0420-2
   Li P, 2017, THERANOSTICS, V7, P789, DOI 10.7150/thno.18133
   Li TF, 2013, STEM CELLS DEV, V22, P845, DOI 10.1089/scd.2012.0395
   Li YB, 2020, INT IMMUNOPHARMACOL, V80, DOI 10.1016/j.intimp.2019.106156
   Li ZJ, 2019, INT IMMUNOPHARMACOL, V67, P268, DOI 10.1016/j.intimp.2018.12.001
   Liang XT, 2014, CELL TRANSPLANT, V23, P1045, DOI 10.3727/096368913X667709
   Liu L, 2017, CELL PHYSIOL BIOCHEM, V43, P52, DOI 10.1159/000480317
   Liu W, 2019, J NEUROTRAUM, V36, P469, DOI 10.1089/neu.2018.5835
   Liu XL, 2020, J CELL PHYSIOL, V235, P8010, DOI 10.1002/jcp.29456
   Liu Y, 2018, CYTOTHERAPY, V20, P181, DOI 10.1016/j.jcyt.2017.11.006
   Liu YB, 2018, BIOCHEM J, V475, P3629, DOI 10.1042/BCJ20180675
   Liu YB, 2018, CELL CYCLE, V17, P2411, DOI 10.1080/15384101.2018.1526603
   Lou GH, 2017, J CELL MOL MED, V21, P2963, DOI 10.1111/jcmm.13208
   Lou GH, 2017, EXP MOL MED, V49, DOI 10.1038/emm.2017.63
   Luther KM, 2018, J MOL CELL CARDIOL, V119, P125, DOI 10.1016/j.yjmcc.2018.04.012
   Ma T, 2019, J CELL BIOCHEM, V120, P10847, DOI 10.1002/jcb.28376
   Mao Q, 2019, STEM CELL RES THER, V10, DOI 10.1186/s13287-019-1522-4
   Marote A, 2016, FRONT PHARMACOL, V7, DOI 10.3389/fphar.2016.00231
   Mendt M, 2018, JCI INSIGHT, V3, DOI 10.1172/jci.insight.99263
   Munoz JR, 2005, P NATL ACAD SCI USA, V102, P18171, DOI 10.1073/pnas.0508945102
   Nagahama K, 2016, SCI REP-UK, V6, DOI 10.1038/srep30962
   Ni HQ, 2019, FRONT NEUROSCI-SWITZ, V13, DOI 10.3389/fnins.2019.00014
   Ni J, 2019, OXID MED CELL LONGEV, V2019, DOI 10.1155/2019/1958941
   Nong KT, 2016, CYTOTHERAPY, V18, P1548, DOI 10.1016/j.jcyt.2016.08.002
   Ohno S, 2013, ADV DRUG DELIVER REV, V65, P398, DOI 10.1016/j.addr.2012.07.019
   PAN BT, 1983, CELL, V33, P967, DOI 10.1016/0092-8674(83)90040-5
   Petersen KE, 2014, ANAL BIOANAL CHEM, V406, P7855, DOI 10.1007/s00216-014-8040-0
   Pollock K, 2016, MOL THER, V24, P965, DOI 10.1038/mt.2016.12
   Qi X, 2016, INT J BIOL SCI, V12, P836, DOI 10.7150/ijbs.14809
   Qu Y, 2017, J CELL MOL MED, V21, P2491, DOI 10.1111/jcmm.13170
   Rani S, 2015, MOL THER, V23, P812, DOI 10.1038/mt.2015.44
   Raposo G, 1996, J EXP MED, V183, P1161, DOI 10.1084/jem.183.3.1161
   Reza-Zaldivar EE, 2019, NEURAL REGEN RES, V14, P1626, DOI 10.4103/1673-5374.255978
   Rider MA, 2016, SCI REP-UK, V6, DOI 10.1038/srep23978
   Rong XL, 2019, STEM CELL RES THER, V10, DOI 10.1186/s13287-019-1204-2
   Rüster B, 2006, BLOOD, V108, P3938, DOI 10.1182/blood-2006-05-025098
   Schorey JS, 2008, TRAFFIC, V9, P871, DOI 10.1111/j.1600-0854.2008.00734.x
   Shao MY, 2020, STEM CELL RES THER, V11, DOI 10.1186/s13287-020-1550-0
   Shen B, 2016, STEM CELLS INT, V2016, DOI 10.1155/2016/1240301
   Shi M, 2011, CLIN EXP IMMUNOL, V164, P1, DOI 10.1111/j.1365-2249.2011.04327.x
   Sokolova V, 2011, COLLOID SURFACE B, V87, P146, DOI 10.1016/j.colsurfb.2011.05.013
   Spaggiari GM, 2008, BLOOD, V111, P1327, DOI 10.1182/blood-2007-02-074997
   Spees JL, 2016, STEM CELL RES THER, V7, DOI 10.1186/s13287-016-0363-7
   Squillaro T, 2016, CELL TRANSPLANT, V25, P829, DOI 10.3727/096368915X689622
   Srisawat N, 2011, CURR OPIN CRIT CARE, V17, P548, DOI 10.1097/MCC.0b013e32834cd349
   Stremersch S, 2016, J CONTROL RELEASE, V244, P167, DOI 10.1016/j.jconrel.2016.07.054
   Sun BC, 2018, REV NEUROSCIENCE, V29, P531, DOI 10.1515/revneuro-2017-0059
   Sun DM, 2010, MOL THER, V18, P1606, DOI 10.1038/mt.2010.105
   Sun GD, 2018, MAT SCI ENG C-MATER, V89, P194, DOI 10.1016/j.msec.2018.04.006
   Sun XH, 2019, THROMB RES, V177, P23, DOI 10.1016/j.thromres.2019.02.002
   Tamura R, 2016, INFLAMM REGEN, V36, DOI 10.1186/s41232-016-0030-5
   Tan CY, 2014, STEM CELL RES THER, V5, DOI 10.1186/scrt465
   Tao SC, 2017, THERANOSTICS, V7, P180, DOI 10.7150/thno.17133
   Tauro BJ, 2012, METHODS, V56, P293, DOI 10.1016/j.ymeth.2012.01.002
   Teixeira FG, 2013, CELL MOL LIFE SCI, V70, P3871, DOI 10.1007/s00018-013-1290-8
   Thery Clotilde, 2006, Curr Protoc Cell Biol, VChapter 3, DOI 10.1002/0471143030.cb0322s30
   Tsang KS, 2017, WORLD J STEM CELLS, V9, P133, DOI 10.4252/wjsc.v9.i8.133
   Vizoso FJ, 2017, INT J MOL SCI, V18, DOI 10.3390/ijms18091852
   Wang BY, 2017, STEM CELL RES THER, V8, DOI 10.1186/s13287-016-0463-4
   Wang B, 2016, MOL THER, V24, P1290, DOI 10.1038/mt.2016.90
   Wang J, 2011, EXPERT OPIN BIOL TH, V11, P893, DOI 10.1517/14712598.2011.574119
   Wang M, 2017, NANOTECHNOLOGY, V28, P1, DOI [10.1088/1361-6528/aa6bb5, 10.1038/ncomms15972]
   Wang Rulin, 2014, Zhonghua Yi Xue Za Zhi, V94, P3298
   Wang S, 2015, STEM CELLS, V33, P3315, DOI 10.1002/stem.2087
   Wang XL, 2018, INT J MOL MED, V41, P3063, DOI 10.3892/ijmm.2018.3496
   Watt FM, 2000, SCIENCE, V287, P1427, DOI 10.1126/science.287.5457.1427
   Wei ZL, 2019, LIFE SCI, V232, DOI 10.1016/j.lfs.2019.116632
   Williams AM, 2019, J NEUROTRAUM, V36, P54, DOI 10.1089/neu.2018.5711
   Wu JY, 2019, BIOMATERIALS, V206, P87, DOI 10.1016/j.biomaterials.2019.03.022
   Xiao Y, 2018, J CELL BIOCHEM
   Xin HQ, 2017, STROKE, V48, P747, DOI 10.1161/STROKEAHA.116.015204
   Xin HQ, 2013, STEM CELLS, V31, P2737, DOI 10.1002/stem.1409
   Xin HQ, 2013, J CEREBR BLOOD F MET, V33, P1711, DOI 10.1038/jcbfm.2013.152
   Xu HY, 2020, J CELL BIOCHEM, V121, P2089, DOI 10.1002/jcb.27399
   Xu Y, 2019, J CELL PHYSIOL, V234, P21380, DOI 10.1002/jcp.28747
   Yaghoubi Y, 2019, LIFE SCI, V233, DOI 10.1016/j.lfs.2019.116733
   YAMAMOTO KR, 1970, VIROLOGY, V40, P734, DOI 10.1016/0042-6822(70)90218-7
   Yang XC, 2019, AGING-US, V11, P8777, DOI 10.18632/aging.102264
   Yang YJ, 2018, J MOL NEUROSCI, V65, P74, DOI 10.1007/s12031-018-1071-9
   Yin K, 2019, BIOMARK RES, V7, DOI 10.1186/s40364-019-0159-x
   Yu B, 2014, INT J MOL SCI, V15, P4142, DOI 10.3390/ijms15034142
   Yu LL, 2018, BIOMED RES INT, V2018, DOI 10.1155/2018/3634563
   Yu T, 2019, BRAZ J MED BIOL RES, V52, DOI [10.1590/1414-431X20198735, 10.1590/1414-431x20198735]
   Yuan B, 2020, EUR REV MED PHARMACO, V24, P483, DOI 10.26355/eurrev_202001_20025
   Zeringer Emily, 2015, Cold Spring Harb Protoc, V2015, P319, DOI [10.1101/pdb.top074476, 10.1101/pdb.top074476]
   Zhang B, 2015, STEM CELLS, V33, P2158, DOI 10.1002/stem.1771
   Zhang JY, 2015, J TRANSL MED, V13, DOI 10.1186/s12967-015-0417-0
   Zhang L, 2020, J CELL PHYSIOL, V235, P3698, DOI 10.1002/jcp.29264
   Zhang SP, 2019, BIOMATERIALS, V200, P35, DOI 10.1016/j.biomaterials.2019.02.006
   Zhang SQ, 2020, LIFE SCI, V246, DOI 10.1016/j.lfs.2020.117401
   Zhang W, 2017, SCI REP-UK, V7, DOI [10.1038/s41598-017-10802-3, 10.1038/s41598-017-00298-2]
   Zhang YL, 2015, J NEUROSURG, V122, P856, DOI 10.3171/2014.11.JNS14770
   Zhao CL, 2019, DRUG DES DEV THER, V13, P3693, DOI 10.2147/DDDT.S209636
   Zhao P, 2018, EUR REV MED PHARMACO, V22, P3962, DOI 10.26355/eurrev_201806_15280
   Zhao SX, 2019, DRUG DES DEV THER, V13, P2887, DOI 10.2147/DDDT.S220190
   Zhao YY, 2015, STEM CELLS INT, V2015, DOI 10.1155/2015/761643
   Zhou Y, 2013, STEM CELL RES THER, V4, DOI 10.1186/scrt194
   Zhu FM, 2017, ONCOTARGET, V8, P70707, DOI 10.18632/oncotarget.19979
   Zhu GM, 2019, J CELL PHYSIOL, V234, P23736, DOI 10.1002/jcp.28941
   Zhu Y, 2017, STEM CELL RES THER, V8, DOI 10.1186/s13287-017-0510-9
   Zou LY, 2019, EXP THER MED, V18, P2574, DOI 10.3892/etm.2019.7874
   Zuo R, 2019, STEM CELL RES THER, V10, DOI 10.1186/s13287-018-1121-9
NR 173
TC 102
Z9 116
U1 3
U2 60
PU BAISHIDENG PUBLISHING GROUP INC
PI PLEASANTON
PA 7041 Koll Center Parkway, Suite 160, PLEASANTON, CA, UNITED STATES
SN 1948-0210
J9 WORLD J STEM CELLS
JI World J. Stem Cells
PD AUG 26
PY 2020
VL 12
IS 8
BP 814
EP 840
DI 10.4252/wjsc.v12.i8.814
PG 27
WC Cell & Tissue Engineering; Cell Biology
WE Science Citation Index Expanded (SCI-EXPANDED)
SC Cell Biology
GA NQ5FV
UT WOS:000570893200009
PM 32952861
OA Green Accepted, hybrid
DA 2026-02-11
ER

PT J
AU Popowski, K
   Lutz, H
   Hu, SQ
   George, A
   Dinh, PU
   Cheng, K
AF Popowski, Kristen
   Lutz, Halle
   Hu, Shiqi
   George, Arianna
   Dinh, Phuong-Uyen
   Cheng, Ke
TI Exosome therapeutics for lung regenerative medicine
SO JOURNAL OF EXTRACELLULAR VESICLES
LA English
DT Review
DE Exosome; regenerative medicine; lung spheroid cell; stem cell
ID CARDIOSPHERE-DERIVED CELLS; MESENCHYMAL STEM-CELLS; EXTRACELLULAR
   VESICLES; SPHEROID CELLS; STROMAL CELLS; DELIVERY; ROLES;
   MICROPARTICLES; HOMEOSTASIS; FIBROSIS
AB Exosomes are 30 to 100 nm extracellular vesicles that are secreted by many cell types. Initially viewed as cellular garbage with no biological functions, exosomes are now recognized for their therapeutic potential and used in regenerative medicine. Cell-derived exosomes are released into almost all biological fluids, making them abundant and accessible vesicles for a variety of diseases. These naturally occurring nanoparticles have a wide range of applications including drug delivery and regenerative medicine. Exosomes sourced from a specific tissue have been proven to provide greater therapeutic effects to their native tissue, expanding exosome sources beyond traditional cell lines such as mesenchymal stem cells. However, standardizing production and passing regulations remain obstacles, due to variations in methods and quantification techniques across studies. Additionally, obtaining pure exosomes at sufficient quantities remains difficult due to the heterogeneity of exosomes. In this review, we will underline the uses of exosomes as a therapy and their roles in lung regenerative medicine, as well as current challenges in exosome therapies.
C1 [Popowski, Kristen; Lutz, Halle; Hu, Shiqi; Dinh, Phuong-Uyen; Cheng, Ke] North Carolina State Univ, Dept Mol Biomed Sci, Raleigh, NC USA.
   [Popowski, Kristen; Dinh, Phuong-Uyen; Cheng, Ke] North Carolina State Univ, Comparat Med Inst, Raleigh, NC USA.
   [George, Arianna] North Carolina State Univ, Dept Mol & Struct Biochem, Raleigh, NC USA.
   [George, Arianna] North Carolina State Univ, Dept Biol Sci, Raleigh, NC USA.
   [Cheng, Ke] Univ N Carolina, Joint Dept Biomed Engn, Chapel Hill, NC 27515 USA.
   [Cheng, Ke] North Carolina State Univ, Raleigh, NC USA.
   [Cheng, Ke] Univ N Carolina, Div Pharmacoengn & Mol Pharmaceut, Chapel Hill, NC 27515 USA.
C3 North Carolina State University; North Carolina State University; North
   Carolina State University; North Carolina State University; University
   of North Carolina; University of North Carolina Chapel Hill; North
   Carolina State University; University of North Carolina; University of
   North Carolina Chapel Hill
RP Cheng, K (corresponding author), 1001 William Moore Dr, Raleigh, NC 27607 USA.
EM kcheng3@ncsu.edu
RI ; Cheng, Ke/HCH-8846-2022; Dinh, Phuong-Uyen/HRC-4180-2023; Hu,
   Shiqi/AAP-9877-2021
OI Cheng, Ke/0000-0001-8053-7059; George, Arianna/0000-0002-8642-2831;
   Dinh, Phuong-Uyen/0000-0002-8969-6256; Popowski,
   Kristen/0000-0002-6341-2251; Cantor, Halle/0000-0001-6364-7627
FU U.S. National Institute of Health [HL123920, HL137093, HL144002,
   HL146153, HL147357]; American Heart Association [18TPA34230092,
   19EIA34660286]; North Carolina Biotechnology Center [2019TRG6712];
   National Heart Lung and Blood Institute [R01HL147357, R01HL144002,
   R01HL146153] Funding Source: NIH RePORTER
FX This study was partially supported by the U.S. National Institute of
   Health [HL123920, HL137093, HL144002, HL146153, and HL147357]; American
   Heart Association [18TPA34230092 and 19EIA34660286]; North Carolina
   Biotechnology Center [2019TRG6712].
CR Agarwal U, 2017, CIRC RES, V120, P701, DOI 10.1161/CIRCRESAHA.116.309935
   Antimisiaris SG, 2018, PHARMACEUTICS, V10, DOI 10.3390/pharmaceutics10040218
   Ashur C, 2018, CARDIOL REV, V26, P8, DOI 10.1097/CRD.0000000000000173
   Batrakova EV, 2015, J CONTROL RELEASE, V219, P396, DOI 10.1016/j.jconrel.2015.07.030
   Bellin G, 2019, CELLS-BASEL, V8, DOI 10.3390/cells8020166
   Busatto S, 2018, CELLS-BASEL, V7, DOI 10.3390/cells7120273
   Buzás EI, 2018, SEMIN IMMUNOPATHOL, V40, P453, DOI 10.1007/s00281-018-0682-0
   Caplan AI, 2006, J CELL BIOCHEM, V98, P1076, DOI 10.1002/jcb.20886
   Carnino JM, 2019, RESP RES, V20, DOI 10.1186/s12931-019-1210-z
   Carter M, 2010, CELL CULTURE TECHNIQ, DOI [10.1016/B978-0-12-374849-2.00013-6, DOI 10.1016/B978-0-12-374849-2.00013-6]
   Chakravarty T, 2020, EUROINTERVENTION, V16, pE293, DOI 10.4244/EIJ-D-19-00035
   Chen L, 2019, HEPATOL COMMUN, V3, P180, DOI 10.1002/hep4.1290
   Chen TS, 2011, J TRANSL MED, V9, DOI 10.1186/1479-5876-9-47
   Cho KHT, 2019, FRONT PHYSIOL, V10, DOI 10.3389/fphys.2019.00227
   Colbath AC, 2020, EQUINE VET J, V52, P144, DOI 10.1111/evj.13136
   Cores J, 2017, STEM CELL TRANSL MED, V6, P1905, DOI 10.1002/sctm.16-0374
   De Rubis G, 2019, TRENDS PHARMACOL SCI, V40, P172, DOI 10.1016/j.tips.2019.01.006
   Dinh PUC, 2020, NAT COMMUN, V11, DOI 10.1038/s41467-020-14344-7
   Dinh PUC, 2017, RESP RES, V18, DOI 10.1186/s12931-017-0611-0
   Dominguez JM, 2018, PLOS ONE, V13, DOI 10.1371/journal.pone.0202550
   Ferreira JR, 2018, FRONT IMMUNOL, V9, DOI 10.3389/fimmu.2018.02837
   Gallet R, 2017, EUR HEART J, V38, P201, DOI 10.1093/eurheartj/ehw240
   García-Manrique P, 2018, J EXTRACELL VESICLES, V7, DOI 10.1080/20013078.2017.1422676
   Gray WD, 2015, CIRC RES, V116, P255, DOI 10.1161/CIRCRESAHA.116.304360
   Gutiérrez-Fernández M, 2015, J TRANSL MED, V13, DOI 10.1186/s12967-015-0406-3
   Ha D, 2016, ACTA PHARM SIN B, V6, P287, DOI 10.1016/j.apsb.2016.02.001
   He CJ, 2018, THERANOSTICS, V8, P237, DOI 10.7150/thno.21945
   Henry E, 2015, STEM CELL TRANSL MED, V4, P1265, DOI 10.5966/sctm.2015-0062
   Hoshino A, 2015, NATURE, V527, P329, DOI 10.1038/nature15756
   Hutcheson JD, 2018, CURR OPIN CARDIOL, V33, P290, DOI 10.1097/HCO.0000000000000510
   Ibrahim AGE, 2014, STEM CELL REP, V2, P606, DOI 10.1016/j.stemcr.2014.04.006
   Jeppesen DK, 2019, CELL, V177, P428, DOI 10.1016/j.cell.2019.02.029
   Kahroba H, 2019, CELL MOL LIFE SCI, V76, P1747, DOI 10.1007/s00018-019-03035-2
   Kao CY, 2019, CURR OPIN BIOTECH, V60, P89, DOI 10.1016/j.copbio.2019.01.005
   Kim DK, 2016, P NATL ACAD SCI USA, V113, P170, DOI 10.1073/pnas.1522297113
   Lai RC, 2015, SEMIN CELL DEV BIOL, V40, P82, DOI 10.1016/j.semcdb.2015.03.001
   Li P, 2017, THERANOSTICS, V7, P789, DOI 10.7150/thno.18133
   Liu BH, 2018, NAT BIOMED ENG, V2, P293, DOI 10.1038/s41551-018-0229-7
   Liu K, 2020, CELL DISCOV, V6, DOI 10.1038/s41421-019-0132-8
   Lötvall J, 2014, J EXTRACELL VESICLES, V3, DOI 10.3402/jev.v3.26913
   Lu MM, 2019, J CARDIOVASC TRANSL, V12, P68, DOI 10.1007/s12265-018-9796-y
   Lutz Halle, 2019, Med Drug Discov, V3, DOI [10.1016/j.medidd.2020.100014, 10.1016/j.medidd.2020.100014]
   Mackie AR, 2012, CIRC RES, V111, P312, DOI 10.1161/CIRCRESAHA.112.266015
   Makkar RR, 2012, LANCET, V379, P895, DOI 10.1016/S0140-6736(12)60195-0
   Mastrolia I, 2019, STEM CELL TRANSL MED, V8, P1135, DOI 10.1002/sctm.19-0044
   Mege D, 2016, INT J CANCER, V138, P939, DOI 10.1002/ijc.29837
   Moreira A, 2020, STEM CELL TRANSL MED, V9, P221, DOI 10.1002/sctm.18-0273
   Morishita M, 2017, J PHARM SCI-US, V106, P2265, DOI 10.1016/j.xphs.2017.02.030
   Patel DB, 2018, BIOTECHNOL ADV, V36, P2051, DOI 10.1016/j.biotechadv.2018.09.001
   Phan J, 2018, J EXTRACELL VESICLES, V7, DOI 10.1080/20013078.2018.1522236
   Poltavtseva RA, 2019, CELL TISSUE RES, V375, P563, DOI 10.1007/s00441-018-2961-4
   Qiao L, 2019, J CLIN INVEST, V129, P2237, DOI 10.1172/JCI123135
   Qu Y, 2017, J CELL MOL MED, V21, P2491, DOI 10.1111/jcmm.13170
   Saleh AF, 2019, NANOSCALE, V11, P6990, DOI 10.1039/c8nr08720b
   Saludas L, 2018, MATURITAS, V110, P1, DOI 10.1016/j.maturitas.2018.01.011
   Santoni G, 2018, FRONT ONCOL, V8, DOI 10.3389/fonc.2018.00362
   Schilders KAA, 2016, RESP RES, V17, DOI 10.1186/s12931-016-0358-z
   Shen ZQ, 2016, POLYMERS-BASEL, V8, DOI 10.3390/polym8030083
   Simons M, 2009, CURR OPIN CELL BIOL, V21, P575, DOI 10.1016/j.ceb.2009.03.007
   Simonson OE, 2015, STEM CELL TRANSL MED, V4, P1199, DOI 10.5966/sctm.2015-0021
   Théry C, 2018, J EXTRACELL VESICLES, V7, DOI 10.1080/20013078.2018.1535750
   Wang B, 2016, MOL THER, V24, P1290, DOI 10.1038/mt.2016.90
   Watson DC, 2016, BIOMATERIALS, V105, P195, DOI 10.1016/j.biomaterials.2016.07.003
   Webb RL, 2018, TRANSL STROKE RES, V9, P530, DOI 10.1007/s12975-017-0599-2
   Webb RL, 2018, STROKE, V49, P1248, DOI 10.1161/STROKEAHA.117.020353
   Willis GR, 2017, FRONT CARDIOVASC MED, V4, DOI 10.3389/fcvm.2017.00063
   Xie Y, 2017, J CELL MOL MED, V21, P1033, DOI 10.1111/jcmm.13039
   Yang F, 2017, BIOTECHNOL J, V12, DOI 10.1002/biot.201600699
   Yang JL, 2017, MOL THER-NUCL ACIDS, V7, P278, DOI 10.1016/j.omtn.2017.04.010
   Yi XM, 2019, EXP CELL RES, V383, DOI 10.1016/j.yexcr.2019.05.035
   Zacharias WJ, 2018, NATURE, V555, P251, DOI 10.1038/nature25786
   Zhang KL, 2019, CHEM SCI, V10, P1555, DOI 10.1039/c8sc03224f
   Zhang W, 2017, AM J PHYSIOL-RENAL, V313, pF906, DOI 10.1152/ajprenal.00178.2017
   Zhang ZW, 2016, J AM HEART ASSOC, V5, DOI 10.1161/JAHA.115.002856
   Zhou BY, 2018, J CLIN INVEST, V128, P970, DOI 10.1172/JCI90429
   Zhou L, 2017, CANCER LETT, V407, P84, DOI 10.1016/j.canlet.2017.08.003
   Zhu XH, 2017, J EXTRACELL VESICLES, V6, DOI 10.1080/20013078.2017.1324730
NR 77
TC 88
Z9 98
U1 2
U2 43
PU WILEY
PI HOBOKEN
PA 111 RIVER ST, HOBOKEN 07030-5774, NJ USA
EI 2001-3078
J9 J EXTRACELL VESICLES
JI J. Extracell. Vesicles
PD JAN 1
PY 2020
VL 9
IS 1
AR 1785161
DI 10.1080/20013078.2020.1785161
PG 11
WC Cell Biology
WE Science Citation Index Expanded (SCI-EXPANDED)
SC Cell Biology
GA ME2UD
UT WOS:000544515500001
PM 32944172
OA Green Submitted, gold
DA 2026-02-11
ER

PT J
AU Roszkowski, S
AF Roszkowski, Szymon
TI Therapeutic potential of mesenchymal stem cell-derived exosomes for
   regenerative medicine applications
SO CLINICAL AND EXPERIMENTAL MEDICINE
LA English
DT Review
DE Mesenchymal stem cells; Exosomes; Extracellular vesicles; Tissue
   engineering; Regenerative medicine; Wound healing; Bone regeneration;
   Cartilage repair; Preclinical studies; Translational research
ID EXTRACELLULAR VESICLES; STROMAL CELLS; BONE; ANGIOGENESIS; DELIVERY;
   PROMOTE; DIFFERENTIATION; CHALLENGES; MICRORNA; SCAFFOLD
AB Mesenchymal stem cell-derived exosomes have emerged as a promising cell-free therapy for tissue engineering. Compared to intact stem cells, exosomes have advantages like low immunogenicity and ability to carry regenerative cargo. This review examined the potential of exosomes to treat defects in skin, bone and cartilage. In preclinical models, exosomes improved wound healing, stimulated bone regeneration, and enabled cartilage repair by transferring proteins, mRNAs and microRNAs. Their effects were elicited by modulating inflammation, angiogenesis, cell proliferation and matrix synthesis. Exosomes represent a promising cell-free therapy for tissue engineering. However, challenges remain regarding scalable isolation, elucidating mechanisms, and translating this approach to human trials. Understanding these challenges will enable the successful clinical translation of exosomes for regenerative medicine applications.
C1 [Roszkowski, Szymon] Nicolaus Copernicus Univ, Div Biochem & Biogerontol, Coll Med, Debowa St 3, PL-85626 Bydgoszcz, Poland.
C3 Nicolaus Copernicus University
RP Roszkowski, S (corresponding author), Nicolaus Copernicus Univ, Div Biochem & Biogerontol, Coll Med, Debowa St 3, PL-85626 Bydgoszcz, Poland.
EM szymonr@cm.umk.pl
RI Roszkowski, Szymon/JZE-1025-2024
OI Roszkowski, Szymon/0000-0003-2575-0863
FU Excellence Initiative-Research University Emerging Fields: Applying New
   Technologies and Artificial Intelligence in Oncology
FX This work was supported by "Excellence Initiative-Research University"
   Emerging Fields: "Applying New Technologies and Artificial Intelligence
   in Oncology".
CR Anderson JD, 2016, STEM CELLS, V34, P601, DOI 10.1002/stem.2298
   Arrington ED, 1996, CLIN ORTHOP RELAT R, P300, DOI 10.1097/00003086-199608000-00037
   BANWART JC, 1995, SPINE, V20, P1055, DOI 10.1097/00007632-199505000-00012
   Baranyai T, 2015, PLOS ONE, V10, DOI 10.1371/journal.pone.0145686
   Bijukumar DR, 2018, CURR OSTEOPOROS REP, V16, P236, DOI 10.1007/s11914-018-0441-0
   Caplan AI, 2006, J CELL BIOCHEM, V98, P1076, DOI 10.1002/jcb.20886
   Edgar JR, 2016, BMC BIOL, V14, DOI 10.1186/s12915-016-0268-z
   EL Andaloussi S, 2013, NAT REV DRUG DISCOV, V12, P348, DOI 10.1038/nrd3978
   Eskildsen T, 2011, P NATL ACAD SCI USA, V108, P6139, DOI 10.1073/pnas.1016758108
   Fang S, 2016, STEM CELL TRANSL MED, V5, P1425, DOI 10.5966/sctm.2015-0367
   Galipeau J, 2018, CELL STEM CELL, V22, P824, DOI 10.1016/j.stem.2018.05.004
   Giannoudis PV, 2005, INJURY, V36, P20, DOI 10.1016/j.injury.2005.07.029
   Gnecchi M, 2008, CIRC RES, V103, P1204, DOI 10.1161/CIRCRESAHA.108.176826
   Guo SC, 2017, THERANOSTICS, V7, P81, DOI 10.7150/thno.16803
   Gurunathan S, 2019, CELLS-BASEL, V8, DOI 10.3390/cells8040307
   Ha D, 2016, ACTA PHARM SIN B, V6, P287, DOI 10.1016/j.apsb.2016.02.001
   He M, 2014, LAB CHIP, V14, P3773, DOI 10.1039/c4lc00662c
   He XN, 2019, STEM CELLS INT, V2019, DOI 10.1155/2019/7132708
   Hoang DTN., 2021, Stem Cell Res Ther, V12, P232
   Hu JC, 2022, WORLD J STEM CELLS, V14, P318, DOI 10.4252/wjsc.v14.i5.318
   Hu L, 2016, SCI REP-UK, V6, DOI 10.1038/srep32993
   Jeppesen DK, 2014, J EXTRACELL VESICLES, V3, DOI 10.3402/jev.v3.25011
   Jia YL, 2017, ONCOTARGET, V8, P41717, DOI 10.18632/oncotarget.16684
   Katakowski M, 2010, CANCER RES, V70, P8259, DOI 10.1158/0008-5472.CAN-10-0604
   Kim JH, 2016, INT J BIOL MACROMOL, V82, P160, DOI 10.1016/j.ijbiomac.2015.08.001
   Konoshenko MY, 2018, BIOMED RES INT, V2018, DOI 10.1155/2018/8545347
   Lai RC, 2013, BIOTECHNOL ADV, V31, P543, DOI 10.1016/j.biotechadv.2012.08.008
   Lai RC, 2010, STEM CELL RES, V4, P214, DOI 10.1016/j.scr.2009.12.003
   Lalu MM, 2012, PLOS ONE, V7, DOI 10.1371/journal.pone.0047559
   Lamichhane TN, 2015, MOL PHARMACEUT, V12, P3650, DOI 10.1021/acs.molpharmaceut.5b00364
   Li D., 2016, ACS Appl Mater Interfaces, V8, P11452
   Li X, 2016, EBIOMEDICINE, V8, P72, DOI 10.1016/j.ebiom.2016.04.030
   Liang XL, 2016, J CELL SCI, V129, P2182, DOI 10.1242/jcs.170373
   Liu AQ, 2021, BIOMATERIALS, V272, DOI 10.1016/j.biomaterials.2021.120718
   Liu SL, 2019, TRANSL CANCER RES, V8, P298, DOI 10.21037/tcr.2019.01.03
   Liu XL, 2017, NANOSCALE, V9, P4430, DOI 10.1039/c7nr00352h
   Lötvall J, 2014, J EXTRACELL VESICLES, V3, DOI 10.3402/jev.v3.26913
   Maas SLN, 2017, TRENDS CELL BIOL, V27, P172, DOI 10.1016/j.tcb.2016.11.003
   Mao AS, 2015, P NATL ACAD SCI USA, V112, P14452, DOI 10.1073/pnas.1508520112
   Matsumoto A, 2020, J EXTRACELL VESICLES, V9, DOI 10.1080/20013078.2019.1696517
   Mistry H, 2017, HEALTH TECHNOL ASSES, V21, P1, DOI 10.3310/hta21060
   Ohno S, 2013, MOL THER, V21, P185, DOI 10.1038/mt.2012.180
   Oryan A, 2017, INT J BIOL MACROMOL, V104, P1003, DOI 10.1016/j.ijbiomac.2017.06.124
   Pascucci L, 2014, J CONTROL RELEASE, V192, P262, DOI 10.1016/j.jconrel.2014.07.042
   Pavani KC, 2019, INT J MOL SCI, V20, DOI 10.3390/ijms20010038
   Petite H, 2000, NAT BIOTECHNOL, V18, P959, DOI 10.1038/79449
   Phan J, 2018, J EXTRACELL VESICLES, V7, DOI 10.1080/20013078.2018.1522236
   Phinney DG, 2017, STEM CELLS, V35, P851, DOI 10.1002/stem.2575
   Piffoux M, 2018, ACS NANO, V12, P6830, DOI 10.1021/acsnano.8b02053
   Qi X, 2016, INT J BIOL SCI, V12, P836, DOI 10.7150/ijbs.14809
   Qiao L, 2019, J CLIN INVEST, V129, P2237, DOI 10.1172/JCI123135
   Qin YH, 2016, SCI REP-UK, V6, DOI 10.1038/srep21961
   Saury C, 2018, STEM CELL RES THER, V9, DOI 10.1186/s13287-018-0852-y
   Sen CK, 2019, ADV WOUND CARE, V8, P39, DOI 10.1089/wound.2019.0946
   Shin H, 2015, SCI REP-UK, V5, DOI 10.1038/srep13103
   Su N, 2021, SCI ADV, V7, DOI 10.1126/sciadv.abf7207
   Théry C, 2018, J EXTRACELL VESICLES, V7, DOI 10.1080/20013078.2018.1535750
   Ti DD, 2015, J TRANSL MED, V13, DOI 10.1186/s12967-015-0642-6
   Toh WS, 2017, SEMIN CELL DEV BIOL, V67, P56, DOI 10.1016/j.semcdb.2016.11.008
   Tutuianu R, 2021, INT J MOL SCI, V22, DOI 10.3390/ijms22126239
   Ullah I, 2015, BIOSCIENCE REP, V35, DOI 10.1042/BSR20150025
   Volkmer E, 2010, TISSUE ENG PT A, V16, P153, DOI [10.1089/ten.tea.2009.0021, 10.1089/ten.TEA.2009.0021]
   Wahlgren J, 2012, NUCLEIC ACIDS RES, V40, DOI 10.1093/nar/gks463
   Wang L, 2017, SCI REP-UK, V7, DOI 10.1038/s41598-017-12919-x
   Watson DC, 2018, J EXTRACELL VESICLES, V7, DOI 10.1080/20013078.2018.1442088
   Welton JL, 2015, J EXTRACELL VESICLES, V4, DOI 10.3402/jev.v4.27269
   Witwer KW, 2019, J EXTRACELL VESICLES, V8, DOI 10.1080/20013078.2019.1609206
   Witwer KW, 2013, J EXTRACELL VESICLES, V2, DOI 10.3402/jev.v2i0.20360
   Wu MX, 2017, P NATL ACAD SCI USA, V114, P10584, DOI 10.1073/pnas.1709210114
   Xiao J, 2016, CELL DEATH DIS, V7, DOI 10.1038/cddis.2016.181
   Xie H, 2017, SCI REP-UK, V7, DOI 10.1038/srep45622
   Yamashita T, 2018, BIOL PHARM BULL, V41, P835, DOI 10.1248/bpb.b18-00133
   Zhang B, 2015, STEM CELLS, V33, P2158, DOI 10.1002/stem.1771
   Zhang JY, 2015, J TRANSL MED, V13, DOI 10.1186/s12967-015-0417-0
   Zhang S, 2016, OSTEOARTHR CARTILAGE, V24, P2135, DOI 10.1016/j.joca.2016.06.022
   Zhang SP, 2018, BIOMATERIALS, V156, P16, DOI 10.1016/j.biomaterials.2017.11.028
   Zhang W, 2018, EXP CELL RES, V370, P333, DOI 10.1016/j.yexcr.2018.06.035
   Zhang Y, 2021, FRONT CELL DEV BIOL, V9, DOI 10.3389/fcell.2021.685873
   Zhang Y, 2019, CELL BIOSCI, V9, DOI 10.1186/s13578-019-0282-2
   Zhao B, 2017, J MOL HISTOL, V48, P121, DOI 10.1007/s10735-017-9711-x
   Zhu Y, 2019, STEM CELL TRANSL MED, V8, P593, DOI 10.1002/sctm.18-0199
NR 81
TC 63
Z9 73
U1 36
U2 119
PU SPRINGER-VERLAG ITALIA SRL
PI MILAN
PA VIA DECEMBRIO, 28, MILAN, 20137, ITALY
SN 1591-8890
EI 1591-9528
J9 CLIN EXP MED
JI Clin. Exper. Med.
PD MAR 1
PY 2024
VL 24
IS 1
AR 46
DI 10.1007/s10238-023-01282-z
PG 9
WC Medicine, Research & Experimental
WE Science Citation Index Expanded (SCI-EXPANDED)
SC Research & Experimental Medicine
GA JR4L0
UT WOS:001174878500001
PM 38427086
OA Green Submitted, hybrid
DA 2026-02-11
ER

PT J
AU Yuan, QL
   Zhang, YG
   Chen, Q
AF Yuan, Qi-ling
   Zhang, Yin-gang
   Chen, Qian
TI Mesenchymal Stem Cell (MSC)-Derived Extracellular Vesicles: Potential
   Therapeutics as MSC Trophic Mediators in Regenerative Medicine
SO ANATOMICAL RECORD-ADVANCES IN INTEGRATIVE ANATOMY AND EVOLUTIONARY
   BIOLOGY
LA English
DT Article
DE extracellular vesicles; exosomes; mesenchymal stem cells; regenerative
   medicine
ID STROMAL CELLS; NEUROVASCULAR PLASTICITY; FUNCTIONAL RECOVERY;
   BONE-MARROW; EXOSOMES; MICROVESICLES; ANGIOGENESIS; BIOGENESIS;
   ISCHEMIA; DELIVERY
AB Mesenchymal stem cells (MSCs) are pluripotent progenitor cells with the capabilities of self-renewing, differentiating into multiple lineages, and achieving trophic effects during tissue repair. MSCs can secrete extracellular vesicles (EVs) including exosomes and microvesicles, which mediate their trophic effects on other cells. Carrying a variety of intracellular molecules of MSCs including lipids, proteins, RNA (mRNA and noncoding RNA), and DNA, EVs deliver them into other cells to regulate tissue regeneration process. The therapeutic effects of MSC-derived EVs have been observed in a number of animal disease models. In this review, we focus on the current state and future directions of MSC-derived EVs in regenerative medicine. Anat Rec, 2019. (c) 2019 Wiley Periodicals, Inc.
C1 [Yuan, Qi-ling; Zhang, Yin-gang] Xi An Jiao Tong Univ, Bone & Joint Res Ctr, Dept Orthopaed, Affiliated Hosp 1, Xian, Peoples R China.
   [Chen, Qian] Brown Univ, Rhode Isl Hosp, Dept Orthopaed, Providence, RI 02903 USA.
C3 Xi'an Jiaotong University; Brown University; Lifespan Health Rhode
   Island; Rhode Island Hospital
RP Chen, Q (corresponding author), Brown Univ, Rhode Isl Hosp, Dept Orthopaed, Providence, RI 02903 USA.
EM qian_chen@brown.edu
RI Chen, Qian/C-4354-2011; Yuan, Qiling/AGX-7768-2022
OI Chen, Qian/0000-0003-4406-5618; Yuan, Qiling/0000-0002-4822-2513
FU National Institute of General Medical Sciences [P30GM122732] Funding
   Source: NIH RePORTER; NIGMS NIH HHS [P30 GM122732, P20 GM104937] Funding
   Source: Medline
CR Akyurekli C, 2015, STEM CELL REV REP, V11, P150, DOI 10.1007/s12015-014-9545-9
   Alenquer M, 2015, VIRUSES-BASEL, V7, P5066, DOI 10.3390/v7092862
   Alvarez-Erviti L, 2011, NAT BIOTECHNOL, V29, P341, DOI 10.1038/nbt.1807
   Arslan F, 2013, STEM CELL RES, V10, P301, DOI 10.1016/j.scr.2013.01.002
   Baietti MF, 2012, NAT CELL BIOL, V14, P677, DOI 10.1038/ncb2502
   Bang C, 2014, J CLIN INVEST, V124, P2136, DOI 10.1172/JCI70577
   BEHNKE O, 1968, J ULTRA MOL STRUCT R, V24, P412, DOI 10.1016/S0022-5320(68)80046-2
   Bian SY, 2014, J MOL MED, V92, P387, DOI 10.1007/s00109-013-1110-5
   Bruno S, 2017, TISSUE ENG PT A, V23, P1262, DOI [10.1089/ten.TEA.2017.0069, 10.1089/ten.tea.2017.0069]
   Bruno S, 2012, PLOS ONE, V7, DOI 10.1371/journal.pone.0033115
   Bruno S, 2009, J AM SOC NEPHROL, V20, P1053, DOI 10.1681/ASN.2008070798
   Caplan AI, 2007, J CELL PHYSIOL, V213, P341, DOI 10.1002/jcp.21200
   Chen JY, 2014, ACTA PHARMACOL SIN, V35, P1121, DOI 10.1038/aps.2014.61
   Chen TS, 2010, NUCLEIC ACIDS RES, V38, P215, DOI 10.1093/nar/gkp857
   Choi DS, 2013, PROTEOMICS, V13, P1554, DOI 10.1002/pmic.201200329
   Choi HY, 2014, PLOS ONE, V9, DOI 10.1371/journal.pone.0087853
   Choi M, 2014, MOL CELLS, V37, P133, DOI 10.14348/molcells.2014.2317
   Cocucci E, 2009, TRENDS CELL BIOL, V19, P43, DOI 10.1016/j.tcb.2008.11.003
   Collino F, 2015, J AM SOC NEPHROL, V26, P2349, DOI 10.1681/ASN.2014070710
   Conde-Vancells J, 2008, J PROTEOME RES, V7, P5157, DOI 10.1021/pr8004887
   Cosenza S, 2017, SCI REP-UK, V7, DOI 10.1038/s41598-017-15376-8
   de Castro LL, 2017, STEM CELL RES THER, V8, DOI 10.1186/s13287-017-0600-8
   Formiga FR, 2014, J CONTROL RELEASE, V173, P132, DOI 10.1016/j.jconrel.2013.10.034
   Gardiner C, 2016, J EXTRACELL VESICLES, V5, DOI 10.3402/jev.v5.32945
   Gatti S, 2011, NEPHROL DIAL TRANSPL, V26, P1474, DOI 10.1093/ndt/gfr015
   Halkein J, 2013, J CLIN INVEST, V123, P2143, DOI 10.1172/JCI64365
   Howcroft T Kevin, 2011, Cancer Biol Ther, V12, P159
   Hu GW, 2015, STEM CELL RES THER, V6, DOI 10.1186/scrt546
   Hu L, 2016, SCI REP-UK, V6, DOI 10.1038/srep32993
   Jelonek K, 2016, PROTEIN PEPTIDE LETT, V23, P656, DOI 10.2174/0929866523666160427105138
   Katsuda T, 2013, SCI REP-UK, V3, DOI 10.1038/srep01197
   Kim DK, 2013, J EXTRACELL VESICLES, V2, DOI 10.3402/jev.v2i0.20384
   Kim DK, 2016, P NATL ACAD SCI USA, V113, P170, DOI 10.1073/pnas.1522297113
   Lai RC, 2011, REGEN MED, V6, P481, DOI [10.2217/rme.11.35, 10.2217/RME.11.35]
   Lai RC, 2010, STEM CELL RES, V4, P214, DOI 10.1016/j.scr.2009.12.003
   Li J, 2013, J HEPATOL, V58, P522, DOI 10.1016/j.jhep.2012.11.011
   Li TF, 2013, STEM CELLS DEV, V22, P845, DOI 10.1089/scd.2012.0395
   Lin KC, 2016, INT J CARDIOL, V216, P173, DOI 10.1016/j.ijcard.2016.04.061
   Lin Y, 2018, ADV SCI, V5, DOI 10.1002/advs.201700611
   Mathivanan S, 2012, NUCLEIC ACIDS RES, V40, pD1241, DOI 10.1093/nar/gkr828
   Meirelles LD, 2009, CYTOKINE GROWTH F R, V20, P419, DOI 10.1016/j.cytogfr.2009.10.002
   Möbius W, 2003, TRAFFIC, V4, P222
   Nawaz M, 2014, NAT REV UROL, V11, P688, DOI 10.1038/nrurol.2014.301
   Perteghella S, 2017, INT J PHARMACEUT, V520, P86, DOI 10.1016/j.ijpharm.2017.02.005
   Ratajczak J, 2006, LEUKEMIA, V20, P847, DOI 10.1038/sj.leu.2404132
   Record M, 2011, BBA-MOL CELL BIOL L, V1811, P419, DOI 10.1016/j.bbalip.2011.04.008
   Robbins PD, 2014, NAT REV IMMUNOL, V14, P195, DOI 10.1038/nri3622
   Salomon C, 2013, PLOS ONE, V8, DOI 10.1371/journal.pone.0068451
   Subra C, 2010, J LIPID RES, V51, P2105, DOI 10.1194/jlr.M003657
   Tao SC, 2017, THERANOSTICS, V7, P180, DOI 10.7150/thno.17133
   Théry C, 2002, NAT REV IMMUNOL, V2, P569, DOI 10.1038/nri855
   Thery Clotilde, 2011, F1000 Biol Rep, V3, P15, DOI 10.3410/B3-15
   Thery Clotilde, 2006, Curr Protoc Cell Biol, VChapter 3, DOI 10.1002/0471143030.cb0322s30
   Vader P, 2016, ADV DRUG DELIVER REV, V106, P148, DOI 10.1016/j.addr.2016.02.006
   Valadi H, 2007, NAT CELL BIOL, V9, P654, DOI 10.1038/ncb1596
   Vizoso FJ, 2017, INT J MOL SCI, V18, DOI 10.3390/ijms18091852
   Wang K, 2017, STEM CELL TRANSL MED, V6, P209, DOI 10.5966/sctm.2015-0386
   Wang PH, 2005, EMBO J, V24, P2989, DOI 10.1038/sj.emboj.7600764
   Wang Rulin, 2014, Zhonghua Yi Xue Za Zhi, V94, P3298
   Wang XH, 2014, J MOL CELL CARDIOL, V74, P139, DOI 10.1016/j.yjmcc.2014.05.001
   Xin HQ, 2013, J CEREBR BLOOD F MET, V33, P1711, DOI 10.1038/jcbfm.2013.152
   Zhang B, 2016, STEM CELLS, V34, P2485, DOI 10.1002/stem.2432
   Zhang B, 2015, STEM CELLS, V33, P2158, DOI 10.1002/stem.1771
   Zhang B, 2015, STEM CELL TRANSL MED, V4, P513, DOI 10.5966/sctm.2014-0267
   Zhang GY, 2016, KIDNEY BLOOD PRESS R, V41, P119, DOI 10.1159/000443413
   Zhang JY, 2015, J TRANSL MED, V13, DOI 10.1186/s12967-015-0417-0
   Zhang KY, 2018, ACS APPL MATER INTER, V10, P30081, DOI 10.1021/acsami.8b08449
   Zhang S, 2016, OSTEOARTHR CARTILAGE, V24, P2135, DOI 10.1016/j.joca.2016.06.022
   Zhang SP, 2018, BIOMATERIALS, V156, P16, DOI 10.1016/j.biomaterials.2017.11.028
   Zhang YL, 2015, J NEUROSURG, V122, P856, DOI 10.3171/2014.11.JNS14770
   Zhu Y, 2017, STEM CELL RES THER, V8, DOI 10.1186/s13287-017-0510-9
NR 71
TC 30
Z9 36
U1 0
U2 20
PU WILEY
PI HOBOKEN
PA 111 RIVER ST, HOBOKEN 07030-5774, NJ USA
SN 1932-8486
EI 1932-8494
J9 ANAT REC
JI Anat. Rec.
PD JUN
PY 2020
VL 303
IS 6
SI SI
BP 1735
EP 1742
DI 10.1002/ar.24186
PG 8
WC Anatomy & Morphology
WE Science Citation Index Expanded (SCI-EXPANDED)
SC Anatomy & Morphology
GA LQ5JI
UT WOS:000535037500023
PM 31168963
OA Green Submitted
DA 2026-02-11
ER

PT J
AU Hormozi, A
   Hasanzadeh, S
   Ebrahimi, F
   Daei, N
   Hajimortezayi, Z
   Mehdizadeh, A
   Zamani, M
AF Hormozi, Arezoo
   Hasanzadeh, Sajedeh
   Ebrahimi, Faezeh
   Daei, Narges
   Hajimortezayi, Zahra
   Mehdizadeh, Amir
   Zamani, Majid
TI Treatment with Exosomes Derived from Mesenchymal Stem Cells: A New
   Window of Healing Science in Regenerative Medicine
SO CURRENT STEM CELL RESEARCH & THERAPY
LA English
DT Review
DE Mesenchymal stem cells; exosomes; Micro-RNA; clinical application;
   therapy; extracellular vesicles; microvesicles
ID EXTRACELLULAR VESICLES; OSTEOARTHRITIS; STRATEGY; DISEASES; BIOLOGY;
   STORAGE
AB Many studies have been conducted on the potential applications of mesenchymal stem cells (MSCs) over recent years due to their growing importance in regenerative medicine. Exosomes are considered cargos capable of transporting proteins, peptides, lipids, mRNAs, and growth factors. MSCs-derived exosomes are also involved in the prevention or treatment of a variety of diseases, including cardiovascular diseases, neurological diseases, skin disorders, lung diseases, osteoarthritis, damaged tissue repair, and other diseases. This review attempted to summarize the importance of employing MSCs in regenerative medicine by gathering and evaluating information from current literature. The role of MSCs and the potential applications of MSCs-derived exosomes have also been discussed.
C1 [Hormozi, Arezoo; Hasanzadeh, Sajedeh; Ebrahimi, Faezeh; Daei, Narges; Hajimortezayi, Zahra] Gonabad Univ Med Sci, Student Res Comm, Gonabad, Iran.
   [Mehdizadeh, Amir] Tabriz Univ Med Sci, Hematol & Oncol Res Ctr, Tabriz, Iran.
   [Zamani, Majid] Tarbiat Modares Univ, Fac Med Sci, Dept Hematol, Tehran, Iran.
C3 Tabriz University of Medical Science; Tarbiat Modares University
RP Zamani, M (corresponding author), Tarbiat Modares Univ, Fac Med Sci, Dept Hematol, Tehran, Iran.
EM Majidzamani12@gmail.com
RI Zamani, Majid/AAP-3653-2020
CR Aghabozorgi AS, 2019, J CELL PHYSIOL, V234, P21796, DOI 10.1002/jcp.28942
   An Y, 2021, CELL PROLIFERAT, V54, DOI 10.1111/cpr.12993
   Bahr MM, 2020, INT J VET SCI MED, V8, P1, DOI 10.1080/23144599.2019.1704992
   Bao CC, 2021, ARCH BIOCHEM BIOPHYS, V710, DOI 10.1016/j.abb.2021.109002
   Barwari T, 2016, J AM COLL CARDIOL, V68, P2577, DOI 10.1016/j.jacc.2016.09.945
   Beeraka NM, 2020, INT J MOL SCI, V21, DOI 10.3390/ijms21186818
   Bojanic C, 2021, CELL TISSUE RES, V383, P915, DOI 10.1007/s00441-020-03361-z
   Cai Y, 2020, STEM CELL RES THER, V11, DOI 10.1186/s13287-020-01831-3
   Casado-Díaz A, 2020, FRONT BIOENG BIOTECH, V8, DOI 10.3389/fbioe.2020.00146
   Charoenviriyakul C, 2018, INT J PHARMACEUT, V553, P1, DOI 10.1016/j.ijpharm.2018.10.032
   Chen LY, 2023, CELLS-BASEL, V12, DOI 10.3390/cells12071018
   Cheng C, 2021, MOL MED, V27, DOI 10.1186/s10020-021-00324-0
   Cheng L, 2017, STEM CELLS INT, V2017, DOI 10.1155/2017/6305295
   Ding JY, 2021, ANN TRANSL MED, V9, DOI 10.21037/atm-20-5422
   Ding M, 2018, NEUROCHEM RES, V43, P2165, DOI 10.1007/s11064-018-2641-5
   Doyle LM, 2019, CELLS-BASEL, V8, DOI 10.3390/cells8070727
   Endisha H, 2021, ARTHRITIS RHEUMATOL, V73, P426, DOI 10.1002/art.41552
   Fang FJ, 2016, J DERMATOL SCI, V83, P95, DOI 10.1016/j.jdermsci.2016.03.003
   Ferreira Andrea da Fonseca, 2018, Bioengineering-Basel, V6, P4, DOI 10.3390/bioengineering6010004
   Forsberg MH, 2020, FRONT CELL DEV BIOL, V8, DOI 10.3389/fcell.2020.00665
   Gao W, 2023, PHOTOCH PHOTOBIO SCI, V22, P135, DOI 10.1007/s43630-022-00304-1
   Golchin A, 2021, STEM CELL REV REP, V17, P56, DOI 10.1007/s12015-020-10046-1
   Gorabi AM, 2019, MOL NEUROBIOL, V56, P8157, DOI 10.1007/s12035-019-01663-0
   Greening DW, 2015, METHODS MOL BIOL, V1295, P179, DOI 10.1007/978-1-4939-2550-6_15
   Hamzah RN, 2021, INT J MOL SCI, V22, DOI 10.3390/ijms22105346
   Han BH, 2020, LAB CHIP, V20, P3552, DOI 10.1039/d0lc00345j
   Harrell CR, 2020, PHARMACEUTICS, V12, DOI 10.3390/pharmaceutics12050474
   Harrell CR, 2019, CELLS-BASEL, V8, DOI 10.3390/cells8121605
   Hassanzadeh A, 2021, STEM CELL RES THER, V12, DOI 10.1186/s13287-021-02378-7
   He CJ, 2018, THERANOSTICS, V8, P237, DOI 10.7150/thno.21945
   Hong PY, 2019, STEM CELL RES THER, V10, DOI 10.1186/s13287-019-1358-y
   Huang LN, 2015, INT J BIOL SCI, V11, P238, DOI 10.7150/ijbs.10725
   Ibsen SD, 2017, ACS NANO, V11, P6641, DOI 10.1021/acsnano.7b00549
   Jia YL, 2017, ONCOTARGET, V8, P41717, DOI 10.18632/oncotarget.16684
   Jiang LR, 2019, BIOCHEM BIOPH RES CO, V508, P735, DOI 10.1016/j.bbrc.2018.11.189
   Joo HS, 2020, INT J MOL SCI, V21, DOI 10.3390/ijms21030727
   Kalluri R, 2016, J CLIN INVEST, V126, P1208, DOI 10.1172/JCI81135
   Keshtkar S, 2018, STEM CELL RES THER, V9, DOI 10.1186/s13287-018-0791-7
   Kirbas OK, 2019, SCI REP-UK, V9, DOI 10.1038/s41598-019-55477-0
   Ku YC, 2023, PRS-GLOB OPEN, V11, DOI 10.1097/GOX.0000000000005051
   Kucuk N, 2021, INT J MOL SCI, V22, DOI 10.3390/ijms22179543
   Kurian TK, 2021, MOL BIOTECHNOL, V63, P249, DOI 10.1007/s12033-021-00300-3
   Kusuma GD, 2018, FRONT PHARMACOL, V9, DOI 10.3389/fphar.2018.01199
   Li C, 2022, STEM CELL REV REP, V18, P952, DOI 10.1007/s12015-021-10252-5
   Li YB, 2022, EUR J PHARM SCI, V176, DOI 10.1016/j.ejps.2022.106262
   Lin J, 2015, THESCIENTIFICWORLDJO, V2015, DOI [10.1155/2015/657086, 10.1155/2015/657086, DOI 10.1155/2015/657086]
   Ma ZJ, 2020, WORLD J STEM CELLS, V12, P814, DOI 10.4252/wjsc.v12.i8.814
   Massa M, 2020, DIAGNOSTICS, V10, DOI 10.3390/diagnostics10120999
   Maumus M, 2013, BIOCHIMIE, V95, P2229, DOI 10.1016/j.biochi.2013.04.017
   Mendt M, 2019, BONE MARROW TRANSPL, V54, P789, DOI 10.1038/s41409-019-0616-z
   Mianehsaz E, 2019, STEM CELL RES THER, V10, DOI 10.1186/s13287-019-1445-0
   Mihanfar A, 2020, MOL BIOL REP, V47, P4737, DOI 10.1007/s11033-020-05443-1
   Ni ZH, 2020, BONE RES, V8, DOI 10.1038/s41413-020-0100-9
   Nikfarjam S, 2020, J TRANSL MED, V18, DOI 10.1186/s12967-020-02622-3
   Oksvold MP, 2015, METHODS MOL BIOL, V1218, P465, DOI 10.1007/978-1-4939-1538-5_27
   Pan YQ, 2023, FRONT BIOENG BIOTECH, V11, DOI 10.3389/fbioe.2023.1167012
   Phinney DG, 2017, STEM CELLS, V35, P851, DOI 10.1002/stem.2575
   Raj DAA, 2012, KIDNEY INT, V81, P1263, DOI 10.1038/ki.2012.25
   Rani S, 2015, MOL THER, V23, P812, DOI 10.1038/mt.2015.44
   Rego-Perez Ignacio, 2021, Fac Rev, V10, P78, DOI [10.12703/r/10-78, 10.12703/r/10-78]
   Shen X, 2021, J COSMET DERMATOL-US, V20, P3812, DOI 10.1111/jocd.14438
   Shi H, 2021, FRONT CELL DEV BIOL, V9, DOI 10.3389/fcell.2021.736022
   Shin H, 2015, SCI REP-UK, V5, DOI 10.1038/srep13103
   Shiue SJ, 2019, PAIN, V160, P210, DOI 10.1097/j.pain.0000000000001395
   Sidhom K, 2020, INT J MOL SCI, V21, DOI 10.3390/ijms21186466
   Tajiri K, 2013, WORLD J GASTROENTERO, V19, P8459, DOI 10.3748/wjg.v19.i46.8459
   Tsiapalis D, 2020, CELLS-BASEL, V9, DOI 10.3390/cells9040991
   Uccelli A, 2008, NAT REV IMMUNOL, V8, P726, DOI 10.1038/nri2395
   Vakhshiteh F, 2019, INT J NANOMED, V14, P2847, DOI 10.2147/IJN.S200036
   van der Pol E, 2013, J THROMB HAEMOST, V11, P36, DOI 10.1111/jth.12254
   Wang BY, 2017, STEM CELL RES THER, V8, DOI 10.1186/s13287-016-0463-4
   Wang YF, 2017, STEM CELL RES THER, V8, DOI 10.1186/s13287-017-0632-0
   Wu JY, 2022, TISSUE ENG REGEN MED, V19, P961
   Wu PP, 2021, BIOMATERIALS, V269, DOI 10.1016/j.biomaterials.2020.120467
   Wu YT, 2015, ANALYST, V140, P6631, DOI 10.1039/c5an00688k
   Xiong MC, 2021, PHARMACOL RES, V166, DOI 10.1016/j.phrs.2021.105490
   Yaghoubi Y, 2021, IRAN J PEDIATR HEMAT, V11, P172
   Yaghoubi Y, 2020, GENE REP, V20, DOI 10.1016/j.genrep.2020.100718
   Yaghoubi Y, 2019, LIFE SCI, V233, DOI 10.1016/j.lfs.2019.116733
   Yang JL, 2017, MOL THER-NUCL ACIDS, V7, P278, DOI 10.1016/j.omtn.2017.04.010
   Ye ZN, 2021, INFLAMMATION, V44, P1035, DOI 10.1007/s10753-020-01399-3
   Yu B, 2016, SCI REP-UK, V6, DOI 10.1038/srep34562
   Yuan FM, 2021, DRUG DELIV, V28, P1501, DOI 10.1080/10717544.2021.1951896
   Zamani M, 2021, ADV PHARM BULL, V11, P335, DOI 10.34172/apb.2021.031
   Zhang BC, 2020, CELL TRANSPLANT, V29, DOI 10.1177/0963689720908500
   Zhang JY, 2015, J TRANSL MED, V13, DOI 10.1186/s12967-015-0417-0
   Zhang SP, 2019, BIOMATERIALS, V200, P35, DOI 10.1016/j.biomaterials.2019.02.006
   Zhang SQ, 2020, J CELL MOL MED, V24, P7082, DOI 10.1111/jcmm.15290
   Zhang XM, 2018, GRAEF ARCH CLIN EXP, V256, P2041, DOI 10.1007/s00417-018-4097-3
   Zhang Y, 2020, INT J NANOMED, V15, P6917, DOI 10.2147/IJN.S264498
   Zheng DD, 2021, FRONT CELL DEV BIOL, V8, DOI 10.3389/fcell.2020.616161
   Zhu ZY, 2020, J CELL PHYSIOL, V235, P4109, DOI 10.1002/jcp.29302
   Zou JX, 2023, J NANOBIOTECHNOL, V21, DOI 10.1186/s12951-023-01778-6
NR 93
TC 3
Z9 3
U1 0
U2 3
PU BENTHAM SCIENCE PUBL LTD
PI SHARJAH
PA EXECUTIVE STE Y-2, PO BOX 7917, SAIF ZONE, 1200 BR SHARJAH, U ARAB
   EMIRATES
SN 1574-888X
EI 2212-3946
J9 CURR STEM CELL RES T
JI Curr. Stem Cell Res. Ther.
PY 2024
VL 19
IS 6
BP 879
EP 893
DI 10.2174/1574888X18666230824165014
PG 15
WC Cell & Tissue Engineering; Cell Biology
WE Science Citation Index Expanded (SCI-EXPANDED)
SC Cell Biology
GA ML9Z4
UT WOS:001193907400011
PM 37622719
DA 2026-02-11
ER

PT S
AU Kim, S
   Park, J
   Kim, TM
AF Kim, Soo
   Park, Joonghoon
   Kim, Tae Min
BE Kim, JK
   Kim, JK
   Pack, CG
TI Mesenchymal Stem Cell-derived Extracellular Vesicles for Skin Wound
   Healing
SO ADVANCED IMAGING AND BIO TECHNIQUES FOR CONVERGENCE SCIENCE
SE Advances in Experimental Medicine and Biology
LA English
DT Article; Book Chapter
ID STROMAL CELLS; REGENERATIVE MEDICINE; EXOSOMES; MICRORNAS; REPAIR;
   INFLAMMATION; BIOGENESIS; CHALLENGES; STRATEGIES; BIOLOGY
C1 [Kim, Soo] Brexogen Inc, Seoul, South Korea.
   [Park, Joonghoon; Kim, Tae Min] Seoul Natl Univ, Grad Sch Int Agr Technol, Pyeongchang Daero 1447, Pyeongchang, Gangwon Do, South Korea.
   [Park, Joonghoon; Kim, Tae Min] Seoul Natl Univ, Inst Green Bio Sci & Technol, Pyeongchang Daero 1447, Pyeongchang, Gangwon Do, South Korea.
C3 Seoul National University (SNU); Seoul National University (SNU)
RP Kim, TM (corresponding author), Seoul Natl Univ, Grad Sch Int Agr Technol, Pyeongchang Daero 1447, Pyeongchang, Gangwon Do, South Korea.; Kim, TM (corresponding author), Seoul Natl Univ, Inst Green Bio Sci & Technol, Pyeongchang Daero 1447, Pyeongchang, Gangwon Do, South Korea.
EM sue.kim@brexogen.com; joonghoon@snu.ac.kr; taemin21@snu.ac.kr
CR Akers JC, 2013, J NEURO-ONCOL, V113, P1, DOI 10.1007/s11060-013-1084-8
   Bjorge IM, 2017, BIOMATER SCI-UK, V6, P60, DOI 10.1039/c7bm00479f
   Caplan AI, 2017, STEM CELL TRANSL MED, V6, P1445, DOI 10.1002/sctm.17-0051
   Chan BD, 2019, PROTEOMICS, V19, DOI 10.1002/pmic.201800149
   Chen DY, 2016, STEM CELLS INT, V2016, DOI 10.1155/2016/6120173
   Chen L, 2014, PLOS ONE, V9, DOI 10.1371/journal.pone.0096161
   Denu RA, 2016, OXID MED CELL LONGEV, V2016, DOI 10.1155/2016/2989076
   Elahi KC, 2016, STEM CELLS INT, V2016, DOI 10.1155/2016/5646384
   Fan LX, 2016, INT J MOL SCI, V17, DOI 10.3390/ijms17050650
   Fang S, 2016, STEM CELL TRANSL MED, V5, P1425, DOI 10.5966/sctm.2015-0367
   Feng XB, 2014, ARTHRITIS RHEUMATOL, V66, P3413, DOI 10.1002/art.38879
   Ferreira AD, 2017, STEM CELLS INT, V2017, DOI 10.1155/2017/9841035
   Fitzsimmons REB, 2018, STEM CELLS INT, V2018, DOI 10.1155/2018/8031718
   Frykberg RG, 2015, ADV WOUND CARE, V4, P560, DOI 10.1089/wound.2015.0635
   Gao WX, 2017, STEM CELL RES THER, V8, DOI 10.1186/s13287-017-0499-0
   Harada Y, 2019, BBA-GEN SUBJECTS, V1863, P681, DOI 10.1016/j.bbagen.2019.01.015
   He CJ, 2018, THERANOSTICS, V8, P237, DOI 10.7150/thno.21945
   He XB, 2014, BIOMED RES INT-UK, V2014, DOI 10.1155/2014/945169
   Hu L, 2016, SCI REP-UK, V6, DOI 10.1038/srep32993
   Jacobs SA, 2013, IMMUNOL CELL BIOL, V91, P32, DOI 10.1038/icb.2012.64
   Juan T, 2018, SEMIN CELL DEV BIOL, V74, P66, DOI 10.1016/j.semcdb.2017.08.022
   Jun EK, 2014, INT J MOL SCI, V15, P605, DOI 10.3390/ijms15010605
   Kato J, 2014, J DIABETES COMPLICAT, V28, P588, DOI 10.1016/j.jdiacomp.2014.05.003
   Keshtkar S, 2018, STEM CELL RES THER, V9, DOI 10.1186/s13287-018-0791-7
   Kim SW, 2012, PLOS ONE, V7, DOI 10.1371/journal.pone.0041105
   Kucharzewski M, 2019, EUR J PHARMACOL, V843, P307, DOI 10.1016/j.ejphar.2018.12.012
   Lai RC, 2016, J EXTRACELL VESICLES, V5, DOI 10.3402/jev.v5.29828
   Landén NX, 2016, CELL MOL LIFE SCI, V73, P3861, DOI 10.1007/s00018-016-2268-0
   Langrzyk A, 2018, ANTIOXID REDOX SIGN, V29, P169, DOI 10.1089/ars.2017.7159
   Lee C, 2012, CIRCULATION, V126, P2601, DOI 10.1161/CIRCULATIONAHA.112.114173
   Leibacher J, 2016, STEM CELL RES THER, V7, DOI 10.1186/s13287-015-0271-2
   Li X, 2016, EBIOMEDICINE, V8, P72, DOI 10.1016/j.ebiom.2016.04.030
   Li X, 2018, EXP MOL MED, V50, DOI 10.1038/s12276-018-0058-5
   Liu CY, 2019, THERANOSTICS, V9, P1015, DOI 10.7150/thno.30853
   Liu LY, 2014, PLOS ONE, V9, DOI [10.1371/journal.pone.0104748, 10.1371/journal.pone.0088348]
   Maas SLN, 2017, TRENDS CELL BIOL, V27, P172, DOI 10.1016/j.tcb.2016.11.003
   Maharlooei MK, 2011, DIABETES RES CLIN PR, V93, P228, DOI 10.1016/j.diabres.2011.04.018
   Mäkelä T, 2015, CYTOTHERAPY, V17, P392, DOI 10.1016/j.jcyt.2014.12.004
   Marquez-Curtis LA, 2015, CRYOBIOLOGY, V71, P181, DOI 10.1016/j.cryobiol.2015.07.003
   Murphy DE, 2019, EXP MOL MED, V51
   Nie CL, 2011, CELL TRANSPLANT, V20, P205, DOI 10.3727/096368910X520065
   Phan J, 2018, J EXTRACELL VESICLES, V7, DOI 10.1080/20013078.2018.1522236
   Phinney DG, 2017, STEM CELLS, V35, P851, DOI 10.1002/stem.2575
   Pittenger MF, 1999, SCIENCE, V284, P143, DOI 10.1126/science.284.5411.143
   Rad F, 2019, MOL BIOL REP, V46, P1533, DOI 10.1007/s11033-019-04588-y
   Raisch J, 2013, WORLD J GASTROENTERO, V19, P2985, DOI 10.3748/wjg.v19.i20.2985
   Rani S, 2015, MOL THER, V23, P812, DOI 10.1038/mt.2015.44
   Reinke JM, 2012, EUR SURG RES, V49, P35, DOI 10.1159/000339613
   Ren K, 2019, ODONTOLOGY, V107, P271, DOI 10.1007/s10266-018-0395-9
   Samsonraj RM, 2017, STEM CELL TRANSL MED, V6, P2173, DOI 10.1002/sctm.17-0129
   Shaw TJ, 2016, CURR OPIN CELL BIOL, V42, P29, DOI 10.1016/j.ceb.2016.04.001
   Shi H, 2017, THERANOSTICS, V7, P1674, DOI 10.7150/thno.18082
   Sjöqvist S, 2019, J EXTRACELL VESICLES, V8, DOI 10.1080/20013078.2019.1565264
   Tang TT, 2019, FRONT PHYSIOL, V10, DOI 10.3389/fphys.2019.00226
   Tao SC, 2017, STEM CELL TRANSL MED, V6, P736, DOI 10.5966/sctm.2016-0275
   Toh WS, 2018, CYTOTHERAPY, V20, P1419, DOI 10.1016/j.jcyt.2018.09.008
   Valadi H, 2007, NAT CELL BIOL, V9, P654, DOI 10.1038/ncb1596
   van Niel G, 2018, NAT REV MOL CELL BIO, V19, P213, DOI 10.1038/nrm.2017.125
   Vizoso FJ, 2017, INT J MOL SCI, V18, DOI 10.3390/ijms18091852
   Wang CG, 2019, THERANOSTICS, V9, P65, DOI 10.7150/thno.29766
   Wang L, 2017, SCI REP-UK, V7, DOI 10.1038/s41598-017-12919-x
   Wang MY, 2018, STEM CELLS INT, V2018, DOI 10.1155/2018/3057624
   Watt SM, 2018, ADV DRUG DELIVER REV, V123, P82, DOI 10.1016/j.addr.2017.10.012
   Wu PP, 2018, CYTOTHERAPY, V20, P291, DOI 10.1016/j.jcyt.2017.11.002
   Zarrintaj P, 2017, NANOMEDICINE-UK, V12, P2403, DOI 10.2217/nnm-2017-0173
   Zhang B, 2016, STEM CELLS, V34, P2485, DOI 10.1002/stem.2432
   Zhang B, 2015, STEM CELLS, V33, P2158, DOI 10.1002/stem.1771
   Zhu ZY, 2019, HUM REPROD, V34, P248, DOI 10.1093/humrep/dey344
NR 68
TC 7
Z9 7
U1 1
U2 12
PU SPRINGER-VERLAG SINGAPORE PTE LTD
PI SINGAPORE
PA 152 BEACH ROAD, #21-01/04 GATEWAY EAST, SINGAPORE, 189721, SINGAPORE
SN 0065-2598
EI 2214-8019
BN 978-981-33-6064-8; 978-981-33-6063-1
J9 ADV EXP MED BIOL
JI Adv.Exp.Med.Biol.
PY 2021
VL 1310
BP 495
EP 507
DI 10.1007/978-981-33-6064-8_18
D2 10.1007/978-981-33-6064-8
PG 13
WC Biochemical Research Methods; Medicine, Research & Experimental;
   Microscopy
WE Book Citation Index – Science (BKCI-S); Science Citation Index Expanded (SCI-EXPANDED)
SC Biochemistry & Molecular Biology; Research & Experimental Medicine;
   Microscopy
GA BR3MD
UT WOS:000647698100018
PM 33834447
DA 2026-02-11
ER

PT J
AU Hade, MD
   Suire, CN
   Suo, ZC
AF Hade, Mangesh D.
   Suire, Caitlin N.
   Suo, Zucai
TI Mesenchymal Stem Cell-Derived Exosomes: Applications in Regenerative
   Medicine
SO CELLS
LA English
DT Review
DE exosomes; extracellular vesicles; mesenchymal stem cells; regenerative
   medicine; microRNA; growth factors; wound healing; traumatic brain
   injury; cardiovascular disease; COVID-19
ID EPIDERMAL-GROWTH-FACTOR; PROMOTES OSTEOGENIC DIFFERENTIATION;
   WOUND-HEALING PROCESS; EXTRACELLULAR VESICLES; STROMAL CELLS; DENDRITIC
   CELLS; IN-VITRO; ENDOTHELIAL-CELLS; NEUROVASCULAR PLASTICITY;
   RETICULOCYTE MATURATION
AB Exosomes are a type of extracellular vesicles, produced within multivesicular bodies, that are then released into the extracellular space through a merging of the multivesicular body with the plasma membrane. These vesicles are secreted by almost all cell types to aid in a vast array of cellular functions, including intercellular communication, cell differentiation and proliferation, angiogenesis, stress response, and immune signaling. This ability to contribute to several distinct processes is due to the complexity of exosomes, as they carry a multitude of signaling moieties, including proteins, lipids, cell surface receptors, enzymes, cytokines, transcription factors, and nucleic acids. The favorable biological properties of exosomes including biocompatibility, stability, low toxicity, and proficient exchange of molecular cargos make exosomes prime candidates for tissue engineering and regenerative medicine. Exploring the functions and molecular payloads of exosomes can facilitate tissue regeneration therapies and provide mechanistic insight into paracrine modulation of cellular activities. In this review, we summarize the current knowledge of exosome biogenesis, composition, and isolation methods. We also discuss emerging healing properties of exosomes and exosomal cargos, such as microRNAs, in brain injuries, cardiovascular disease, and COVID-19 amongst others. Overall, this review highlights the burgeoning roles and potential applications of exosomes in regenerative medicine.
C1 [Hade, Mangesh D.; Suire, Caitlin N.; Suo, Zucai] Florida State Univ, Coll Med, Dept Biomed Sci, Tallahassee, FL 32306 USA.
C3 State University System of Florida; Florida State University
RP Suo, ZC (corresponding author), Florida State Univ, Coll Med, Dept Biomed Sci, Tallahassee, FL 32306 USA.
EM mangesh.hade@med.fsu.edu; csuire@fsu.edu; zucai.suo@med.fsu.edu
RI ; Hade, Mangesh Dattu/ABD-8535-2021
OI Suire, Caitlin/0000-0001-5224-1330; Hade, Mangesh
   Dattu/0000-0002-5937-9049
FU Florida State University startup fund
FX This work was supported by the Florida State University startup fund to
   Z.S.
CR Abels ER, 2016, CELL MOL NEUROBIOL, V36, P301, DOI 10.1007/s10571-016-0366-z
   Alonso-Goulart V, 2018, Biotechnology Research and Innovation, V2, P74, DOI [10.1016/j.biori.2017.10.005, 10.1016/j.biori.2017.10.005, DOI 10.1016/J.BIORI.2017.10.005, 10.1016/j.biori.2017.10.00533.]
   [Anonymous], OSTEOPOROSIS 2 50 YE
   Antsiferova M, 2009, LAB INVEST, V89, P131, DOI 10.1038/labinvest.2008.120
   Aoki N, 2007, ENDOCRINOLOGY, V148, P3850, DOI 10.1210/en.2006-1479
   Asrani SK, 2019, J HEPATOL, V70, P151, DOI 10.1016/j.jhep.2018.09.014
   Bakhshandeh B, 2012, BIOTECHNOL LETT, V34, P1579, DOI 10.1007/s10529-012-0934-3
   Bakhtyar N, 2017, FRONT PHYSIOL, V8, DOI 10.3389/fphys.2017.00200
   Bandopadhyay M, 2020, GUT PATHOG, V12, DOI 10.1186/s13099-020-00353-w
   Banerjee J, 2015, ADV EXP MED BIOL, V888, P291, DOI 10.1007/978-3-319-22671-2_15
   Banerjee J, 2011, PHYSIOL GENOMICS, V43, P543, DOI 10.1152/physiolgenomics.00157.2010
   Bang C, 2014, J CLIN INVEST, V124, P2136, DOI 10.1172/JCI70577
   Bang OY, 2019, FRONT NEUROL, V10, DOI 10.3389/fneur.2019.00211
   Bannon P, 2013, DIS MODEL MECH, V6, P1434, DOI 10.1242/dmm.012237
   Barile L, 2018, CARDIOVASC RES, V114, P992, DOI 10.1093/cvr/cvy055
   Barreca MM, 2020, CELLS-BASEL, V9, DOI 10.3390/cells9051163
   Barrientos S, 2008, WOUND REPAIR REGEN, V16, P585, DOI 10.1111/j.1524-475X.2008.00410.x
   Batrakova EV, 2015, J CONTROL RELEASE, V219, P396, DOI 10.1016/j.jconrel.2015.07.030
   Beg Faheemullah, 2017, BMC Res Notes, V10, P751, DOI [10.1186/s13104-017-3090-y, 10.1186/s13104-017-3090-y]
   Beltrami C, 2017, MOL THER, V25, P679, DOI 10.1016/j.ymthe.2016.12.022
   Beretti F, 2018, BIOFACTORS, V44, P158, DOI 10.1002/biof.1407
   Bernardo ME, 2013, CELL STEM CELL, V13, P392, DOI 10.1016/j.stem.2013.09.006
   Bhattacharjee C, 2002, CHEM ENG TECHNOL, V25, P1187, DOI 10.1002/1521-4125(20021210)25:12<1187::AID-CEAT1187>3.0.CO;2-T
   Bian SY, 2014, J MOL MED, V92, P387, DOI 10.1007/s00109-013-1110-5
   Bian XW, 2020, STEM CELL RES THER, V11, DOI 10.1186/s13287-020-01681-z
   Bikfalvi A, 1997, ENDOCR REV, V18, P26, DOI 10.1210/er.18.1.26
   Bjorge IM, 2017, BIOMATER SCI-UK, V6, P60, DOI 10.1039/c7bm00479f
   Blanchard N, 2002, J IMMUNOL, V168, P3235, DOI 10.4049/jimmunol.168.7.3235
   Blans K, 2017, J EXTRACELL VESICLES, V6, DOI 10.1080/20013078.2017.1294340
   Bobrie A, 2011, TRAFFIC, V12, P1659, DOI 10.1111/j.1600-0854.2011.01225.x
   Böing AN, 2014, J EXTRACELL VESICLES, V3, DOI 10.3402/jev.v3.23430
   Borges TJ, 2012, FRONT IMMUNOL, V3, DOI 10.3389/fimmu.2012.00095
   Braun S, 2004, PHILOS T R SOC B, V359, P753, DOI 10.1098/rstb.2004.1464
   Breglio AM, 2020, J CLIN INVEST, V130, P2657, DOI 10.1172/JCI128867
   Brossa A, 2020, INT J CANCER, V147, P1694, DOI 10.1002/ijc.32925
   Brouwers JF, 2013, PROTEOMICS, V13, P1660, DOI 10.1002/pmic.201200348
   Brzozowski JS, 2018, LIPIDS HEALTH DIS, V17, DOI 10.1186/s12944-018-0854-x
   Budgude P, 2020, CELL BIOL INT, V44, P1078, DOI 10.1002/cbin.11313
   Bunggulawa EJ, 2018, J NANOBIOTECHNOL, V16, DOI 10.1186/s12951-018-0403-9
   Bureau U.C, STAT ABSTR US 2012
   Cappariello A, 2018, J BONE MINER RES, V33, P517, DOI 10.1002/jbmr.3332
   Cardoso RMS, 2021, STEM CELL TRANSL MED, V10, P910, DOI 10.1002/sctm.20-0376
   Cha H, 2020, PHARMACEUTICS, V12, DOI 10.3390/pharmaceutics12121135
   Chan JFW, 2020, LANCET, V395, P514, DOI 10.1016/S0140-6736(20)30154-9
   Chang YH, 2018, CELL TRANSPLANT, V27, P349, DOI 10.1177/0963689717723636
   Chanteloup G, 2020, J EXTRACELL VESICLES, V9, DOI 10.1080/20013078.2020.1766192
   Chen CC, 2001, J BIOL CHEM, V276, P47329, DOI 10.1074/jbc.M107666200
   Chen CY, 2018, THERANOSTICS, V8, P1607, DOI 10.7150/thno.22958
   Chen JL, 2018, STROKE, V49, P1083, DOI 10.1161/STROKEAHA.117.018292
   Chen L, 2016, AM J PATHOL, V186, P2921, DOI 10.1016/j.ajpath.2016.07.011
   Chen L, 2014, HEPATOLOGY, V59, P1118, DOI 10.1002/hep.26768
   Chen LW, 2008, PLOS ONE, V3, DOI 10.1371/journal.pone.0001886
   Chen Tian Sheng, 2013, Methods Mol Biol, V1024, P69, DOI 10.1007/978-1-62703-453-1_6
   Chen TS, 2010, NUCLEIC ACIDS RES, V38, P215, DOI 10.1093/nar/gkp857
   Chen WC, 2016, IMMUNOL RES, V64, P831, DOI 10.1007/s12026-016-8798-6
   Chin AWH, 2020, LANCET MICROBE, V1, pE10, DOI [10.1016/S2666-5247(20)30003-3, 10.1016/S2666-5247(20)30095-1]
   Cho YE, 2017, BIOMOL THER, V25, P367, DOI 10.4062/biomolther.2016.174
   Choi DS, 2013, PROTEOMICS, V13, P1554, DOI 10.1002/pmic.201200329
   Choi JS, 2019, J EXTRACELL VESICLES, V8, DOI 10.1080/20013078.2019.1565885
   Chu ZT, 2005, EXP CELL RES, V303, P300, DOI 10.1016/j.yexcr.2004.09.029
   Claes L, 2012, NAT REV RHEUMATOL, V8, P133, DOI 10.1038/nrrheum.2012.1
   Clarke B.L., 1996, Trends Endocrinol. Metab., V4, P152
   Clayton A, 2001, J IMMUNOL METHODS, V247, P163, DOI 10.1016/S0022-1759(00)00321-5
   Clayton A, 2019, J EXTRACELL VESICLES, V8, DOI 10.1080/20013078.2019.1647027
   Colombo M, 2014, ANNU REV CELL DEV BI, V30, P255, DOI 10.1146/annurev-cellbio-101512-122326
   Colombo M, 2013, J CELL SCI, V126, P5553, DOI 10.1242/jcs.128868
   Cooper DR, 2018, ADV WOUND CARE, V7, P299, DOI 10.1089/wound.2017.0775
   Crapnell K, 2013, EXP CELL RES, V319, P1409, DOI 10.1016/j.yexcr.2013.04.004
   Cui YZ, 2016, FEBS LETT, V590, P185, DOI 10.1002/1873-3468.12024
   Cunningham CJ, 2018, J CEREBR BLOOD F MET, V38, P1276, DOI 10.1177/0271678X18776802
   Cvjetkovic A, 2014, J EXTRACELL VESICLES, V3, DOI 10.3402/jev.v3.23111
   Meirelles LDS, 2006, J CELL SCI, V119, P2204, DOI 10.1242/jcs.02932
   Dabrowska S, 2019, J NEUROINFLAMM, V16, DOI 10.1186/s12974-019-1571-8
   de Couto G, 2017, CIRCULATION, V136, P200, DOI 10.1161/CIRCULATIONAHA.116.024590
   de Mayo T, 2017, PLOS ONE, V12, DOI 10.1371/journal.pone.0177533
   Dehdashtian A., 2018, Melanoma, P15, DOI [DOI 10.1007/978-3-319-78310-9_2, 10.1007/978-3-319-78310-9_2]
   DelaRosa O, 2012, STEM CELLS DEV, V21, P1333, DOI 10.1089/scd.2011.0139
   Deregibus MC, 2007, BLOOD, V110, P2440, DOI 10.1182/blood-2007-03-078709
   Dhondt B, 2020, J EXTRACELL VESICLES, V9, DOI 10.1080/20013078.2020.1736935
   Di R, 2020, J ETHNOPHARMACOL, V258, DOI 10.1016/j.jep.2020.112766
   Di-Poï N, 2002, MOL CELL, V10, P721, DOI 10.1016/S1097-2765(02)00646-9
   Hoang DH, 2020, FRONT MOL BIOSCI, V7, DOI 10.3389/fmolb.2020.00119
   Dilsiz N, 2020, FUTUR SCI OA, V6, DOI 10.2144/fsoa-2019-0116
   Ding JN, 2019, BIOMED RES INT, V2019, DOI 10.1155/2019/9742765
   Dinh PUC, 2020, NAT COMMUN, V11, DOI 10.1038/s41467-020-14344-7
   Dinh T, 2015, CLIN PODIATR MED SUR, V32, P109, DOI 10.1016/j.cpm.2014.09.010
   Doyle LM, 2019, CELLS-BASEL, V8, DOI 10.3390/cells8070727
   Drommelschmidt K, 2017, BRAIN BEHAV IMMUN, V60, P220, DOI 10.1016/j.bbi.2016.11.011
   Durcin M, 2017, J EXTRACELL VESICLES, V6, DOI 10.1080/20013078.2017.1305677
   Eming SA, 2014, SCI TRANSL MED, V6, DOI 10.1126/scitranslmed.3009337
   Erices A, 2000, BRIT J HAEMATOL, V109, P235, DOI 10.1046/j.1365-2141.2000.01986.x
   Escola JM, 1998, J BIOL CHEM, V273, P20121, DOI 10.1074/jbc.273.32.20121
   Essandoh K, 2016, SHOCK, V46, P122, DOI 10.1097/SHK.0000000000000604
   Fang S, 2016, STEM CELL TRANSL MED, V5, P1425, DOI 10.5966/sctm.2015-0367
   Farooqi AA, 2018, BIOTECHNOL ADV, V36, P328, DOI 10.1016/j.biotechadv.2017.12.010
   Feng YL, 2014, PLOS ONE, V9, DOI 10.1371/journal.pone.0088685
   Ferguson SW, 2018, SCI REP-UK, V8, DOI 10.1038/s41598-018-19581-x
   Ferreira AD, 2017, STEM CELLS INT, V2017, DOI 10.1155/2017/9841035
   Fitzner D, 2011, J CELL SCI, V124, P447, DOI 10.1242/jcs.074088
   Foers AD, 2018, J EXTRACELL VESICLES, V7, DOI 10.1080/20013078.2018.1490145
   Forsberg MH, 2020, FRONT CELL DEV BIOL, V8, DOI 10.3389/fcell.2020.00665
   Furuta T, 2016, STEM CELL TRANSL MED, V5, P1620, DOI 10.5966/sctm.2015-0285
   Gallo A, 2012, PLOS ONE, V7, DOI 10.1371/journal.pone.0030679
   Gang EJ, 2004, STEM CELLS, V22, P617, DOI 10.1634/stemcells.22-4-617
   Gantwerker EA, 2011, FACIAL PLAST SURG CL, V19, P441, DOI 10.1016/j.fsc.2011.06.009
   Gao SY, 2020, STEM CELL RES THER, V11, DOI 10.1186/s13287-020-1570-9
   Gao W, 2016, J CELL MOL MED, V20, P2318, DOI 10.1111/jcmm.12923
   Giricz Z, 2014, J MOL CELL CARDIOL, V68, P75, DOI 10.1016/j.yjmcc.2014.01.004
   Gnecchi M, 2016, METHODS MOL BIOL, V1416, P123, DOI 10.1007/978-1-4939-3584-0_7
   Goodarzi P, 2018, ADV EXP MED BIOL, V1119, P119, DOI 10.1007/5584_2018_251
   Grange C, 2020, CELLS-BASEL, V9, DOI 10.3390/cells9020369
   Grant BD, 2009, NAT REV MOL CELL BIO, V10, P597, DOI 10.1038/nrm2755
   GREENHALGH DG, 1990, AM J PATHOL, V136, P1235
   Grundnes O, 2000, J Orthop Sci, V5, P243, DOI 10.1007/s007760050159
   Guo SC, 2018, J EXTRACELL VESICLES, V7, DOI 10.1080/20013078.2018.1508271
   Ha D, 2016, ACTA PHARM SIN B, V6, P287, DOI 10.1016/j.apsb.2016.02.001
   Hadacek F, 2015, FRONT ENV SCI-SWITZ, V3, DOI 10.3389/fenvs.2015.00012
   Han G, 2017, ADV THER, V34, P599, DOI 10.1007/s12325-017-0478-y
   Hanson PI, 2012, ANNU REV CELL DEV BI, V28, P337, DOI 10.1146/annurev-cellbio-092910-154152
   Haraszti RA, 2016, J EXTRACELL VESICLES, V5, DOI 10.3402/jev.v5.32570
   HARDING C, 1983, BIOCHEM BIOPH RES CO, V113, P650, DOI 10.1016/0006-291X(83)91776-X
   Hart J, 2002, J Wound Care, V11, P245
   Heijnen HFG, 1999, BLOOD, V94, P3791, DOI 10.1182/blood.V94.11.3791.423a22_3791_3799
   Henriques-Antunes H, 2019, ACS NANO, V13, P8694, DOI 10.1021/acsnano.9b00376
   Heo JS, 2021, TISSUE ENG REGEN MED, V18, P537, DOI 10.1007/s13770-020-00316-x
   Herter EK, 2017, ADV WOUND CARE, V6, P93, DOI 10.1089/wound.2016.0711
   Hoffmann Markus, 2020, bioRxiv, DOI [10.1016/j.ebiom.2021.103255, 10.1101/2020.08.05.237651]
   Hong CS, 2016, J EXTRACELL VESICLES, V5, DOI 10.3402/jev.v5.29289
   Hu CX, 2019, J MOL MED, V97, P1065, DOI 10.1007/s00109-019-01804-x
   Hu L, 2016, SCI REP-UK, V6, DOI 10.1038/srep32993
   Huang JH, 2021, NANOSCALE, V13, P8740, DOI 10.1039/d1nr01314a
   Huang PS, 2020, CARDIOVASC RES, V116, P353, DOI 10.1093/cvr/cvz139
   Huynh N, 2016, J DENT RES, V95, P673, DOI 10.1177/0022034516633189
   Iliescu FS, 2019, MICROMACHINES-BASEL, V10, DOI 10.3390/mi10060392
   Ishida Y, 2008, J IMMUNOL, V180, P569, DOI 10.4049/jimmunol.180.1.569
   Ishida Y, 2006, J IMMUNOL, V176, P5598, DOI 10.4049/jimmunol.176.9.5598
   Iwai K, 2016, J EXTRACELL VESICLES, V5, DOI 10.3402/jev.v5.30829
   Jahn R, 2006, NAT REV MOL CELL BIO, V7, P631, DOI 10.1038/nrm2002
   Jia Y, 2019, IEEE ACCESS, V7, P45080, DOI 10.1109/ACCESS.2019.2907123
   JIANG CK, 1993, P NATL ACAD SCI USA, V90, P6786, DOI 10.1073/pnas.90.14.6786
   Jiang TC, 2020, STEM CELL RES THER, V11, DOI 10.1186/s13287-020-01723-6
   JOHNSTONE RM, 1992, BIOCHEM CELL BIOL, V70, P179, DOI 10.1139/o92-028
   JOHNSTONE RM, 1987, J BIOL CHEM, V262, P9412
   Jones LB, 2019, BIOMEDICINES, V7, DOI 10.3390/biomedicines7040078
   Juan T, 2018, SEMIN CELL DEV BIOL, V74, P66, DOI 10.1016/j.semcdb.2017.08.022
   Jun JH, 2020, STEM CELLS INT, V2020, DOI 10.1155/2020/5485738
   Kalani MYS, 2020, J EXTRACELL VESICLES, V9, DOI 10.1080/20013078.2020.1713540
   Karttunen J, 2019, J EXTRACELL VESICLES, V8, DOI 10.1080/20013078.2018.1555410
   Katsuda T, 2013, PROTEOMICS, V13, P1637, DOI 10.1002/pmic.201200373
   Katsuda T, 2013, SCI REP-UK, V3, DOI 10.1038/srep01197
   Keerthikumar S, 2016, J MOL BIOL, V428, P688, DOI 10.1016/j.jmb.2015.09.019
   Kharazi U, 2020, REPROD BIOL, V20, P447, DOI 10.1016/j.repbio.2020.07.002
   Kim BS, 2020, J PLAST SURG HAND SU, V54, P137, DOI 10.1080/2000656X.2019.1710710
   Kim DK, 2016, P NATL ACAD SCI USA, V113, P170, DOI 10.1073/pnas.1522297113
   Kim S, 2018, INT J MOL SCI, V19, DOI 10.3390/ijms19103119
   Kim YJ, 2017, BIOCHEM BIOPH RES CO, V493, P1102, DOI 10.1016/j.bbrc.2017.09.056
   Kleijmeer MJ, 2001, TRAFFIC, V2, P124, DOI 10.1034/j.1600-0854.2001.020207.x
   Kolarsick PAJ, 2011, J DERMAT NURSES ASSO, V3, P203, DOI 10.1097/JDN.0b013e3182274a98
   Kosaka N, 2010, J BIOL CHEM, V285, P17442, DOI 10.1074/jbc.M110.107821
   Kuai L, 2018, BMC COMPLEM ALTERN M, V18, DOI 10.1186/s12906-017-2074-8
   Kuang MJ, 2019, INT J BIOL SCI, V15, P1861, DOI 10.7150/ijbs.32262
   Kucharzewski M, 2019, EUR J PHARMACOL, V843, P307, DOI 10.1016/j.ejphar.2018.12.012
   Lai RC, 2013, BIOTECHNOL ADV, V31, P543, DOI 10.1016/j.biotechadv.2012.08.008
   Lai RC, 2010, STEM CELL RES, V4, P214, DOI 10.1016/j.scr.2009.12.003
   Lamar JM, 2008, J INVEST DERMATOL, V128, P575, DOI 10.1038/sj.jid.5701042
   Lancaster GI, 2005, J BIOL CHEM, V280, P23349, DOI 10.1074/jbc.M502017200
   Lankford KL, 2018, PLOS ONE, V13, DOI 10.1371/journal.pone.0190358
   Laulagnier K, 2004, BIOCHEM J, V380, P161, DOI 10.1042/BJ20031594
   Lee JK, 2013, PLOS ONE, V8, DOI [10.1371/journal.pone.0066555, 10.1371/journal.pone.0084256]
   Lee YS, 2017, SCI REP-UK, V7, DOI 10.1038/s41598-017-03389-2
   Leidal AM, 2020, METHODS, V177, P15, DOI 10.1016/j.ymeth.2020.01.008
   Leng ZK, 2020, AGING DIS, V11, P216, DOI 10.14336/AD.2020.0228
   Li DF, 2016, NAT COMMUN, V7, DOI 10.1038/ncomms10872
   Li DQ, 2017, EUR J DERMATOL, V27, P12, DOI 10.1684/ejd.2017.3040
   Li F, 2005, SCIENCE, V309, P1864, DOI 10.1126/science.1116480
   Li HQ, 2015, MOL MED REP, V12, P1561, DOI 10.3892/mmr.2015.3497
   Li JB, 2019, BIOCHEM BIOPH RES CO, V510, P565, DOI 10.1016/j.bbrc.2019.02.005
   Li MD, 2019, ARTIF CELL NANOMED B, V47, P3793, DOI 10.1080/21691401.2019.1669617
   Li M, 2016, J MATER CHEM B, V4, P6830, DOI 10.1039/c6tb01560c
   Li P, 2017, THERANOSTICS, V7, P789, DOI 10.7150/thno.18133
   Li X, 2016, EBIOMEDICINE, V8, P72, DOI 10.1016/j.ebiom.2016.04.030
   Liang B, 2020, MEDICINE, V99, DOI 10.1097/MD.0000000000021429
   Lin FM, 2012, KIDNEY INT, V82, P731, DOI 10.1038/ki.2012.158
   Lin ZQ, 2003, J LEUKOCYTE BIOL, V73, P713, DOI 10.1189/jlb.0802397
   Liu HY, 2018, ONCOTARGET, V9, P2887, DOI [10.18632/oncotarget.23208, 10.18632/oncotarget.20812]
   Liu JW, 2018, MOL THER-NUCL ACIDS, V11, P103, DOI 10.1016/j.omtn.2018.01.010
   Liu T, 2019, NUCLEIC ACIDS RES, V47, pD89, DOI 10.1093/nar/gky985
   Liu YC, 2014, INT J BIOL SCI, V10, P520, DOI 10.7150/ijbs.8879
   Livshts MA, 2015, SCI REP-UK, V5, DOI 10.1038/srep17319
   Llorente A, 2013, BBA-MOL CELL BIOL L, V1831, P1302, DOI 10.1016/j.bbalip.2013.04.011
   Lo Sicco C, 2017, STEM CELL TRANSL MED, V6, P1018, DOI 10.1002/sctm.16-0363
   Lobb RJ, 2015, J EXTRACELL VESICLES, V4, DOI 10.3402/jev.v4.27031
   Long Q, 2017, P NATL ACAD SCI USA, V114, pE3536, DOI 10.1073/pnas.1703920114
   Lou P, 2021, ACTA BIOMATER, V119, P42, DOI 10.1016/j.actbio.2020.11.001
   Lu ZF, 2017, TISSUE ENG PT A, V23, P1212, DOI 10.1089/ten.tea.2016.0548
   Ludwig AK, 2018, J EXTRACELL VESICLES, V7, DOI 10.1080/20013078.2018.1528109
   Luo ZC, 2019, CELL DEATH DIS, V10, DOI 10.1038/s41419-019-1410-y
   Lv QJ, 2020, MOL PHARMACEUT, V17, P1723, DOI 10.1021/acs.molpharmaceut.0c00177
   Lv XR, 2020, EPIGENOMICS-UK, V12, P409, DOI 10.2217/epi-2019-0190
   Lydic TA, 2015, METHODS, V87, P83, DOI 10.1016/j.ymeth.2015.04.014
   Macedo L, 2007, AM J PATHOL, V171, P1774, DOI 10.2353/ajpath.2007.061048
   Maeda Y, 2017, J BONE MINER RES, V32, P461, DOI 10.1002/jbmr.3005
   Mahmood A, 2020, CURR MED CHEM, V27, P6276, DOI 10.2174/0929867326666191004161802
   Mast Bruce A., 1996, Wound Repair and Regeneration, V4, P411, DOI 10.1046/j.1524-475X.1996.40404.x
   Mathieu M, 2019, NAT CELL BIOL, V21, P9, DOI 10.1038/s41556-018-0250-9
   Mathivanan S, 2012, NUCLEIC ACIDS RES, V40, pD1241, DOI 10.1093/nar/gkr828
   Mathivanan S, 2009, PROTEOMICS, V9, P4997, DOI 10.1002/pmic.200900351
   McBride JD, 2014, J INVEST DERMATOL, V134, P1725, DOI 10.1038/jid.2014.40
   McFarland-Mancini MM, 2010, J IMMUNOL, V184, P7219, DOI 10.4049/jimmunol.0901929
   Meng YB, 2015, J ORTHOP RES, V33, P957, DOI 10.1002/jor.22884
   Mentkowski KI, 2018, AAPS J, V20, DOI 10.1208/s12248-018-0211-z
   Miller IV, 2015, BIOL CELL, V107, P287, DOI 10.1111/boc.201400095
   Min JK, 2005, CIRC RES, V96, P300, DOI 10.1161/01.RES.0000155330.07887.EE
   Min L, 2019, J EXTRACELL VESICLES, V8, DOI 10.1080/20013078.2019.1643670
   Minciacchi VR, 2015, SEMIN CELL DEV BIOL, V40, P41, DOI 10.1016/j.semcdb.2015.02.010
   Mittelbrunn M, 2011, NAT COMMUN, V2, DOI 10.1038/ncomms1285
   Momen-Heravi F, 2015, J TRANSL MED, V13, DOI 10.1186/s12967-015-0623-9
   Monaco JL, 2003, CLIN PLAST SURG, V30, P1, DOI 10.1016/S0094-1298(02)00070-6
   Montecalvo A, 2012, BLOOD, V119, P756, DOI 10.1182/blood-2011-02-338004
   Monypenny J, 2018, CELL REP, V24, P630, DOI 10.1016/j.celrep.2018.06.066
   Müller G, 2010, RESULTS PROBL CELL D, V52, P27, DOI 10.1007/978-3-642-14426-4_3
   Mueller Guenter, 2010, Archives of Physiology and Biochemistry, V116, P28, DOI 10.3109/13813450903508812
   Muhammad SA, 2019, BIOFACTORS, V45, P880, DOI 10.1002/biof.1563
   Mulholland EJ, 2017, MOL THER-NUCL ACIDS, V8, P46, DOI 10.1016/j.omtn.2017.06.003
   Munger JS, 2011, CSH PERSPECT BIOL, V3, DOI 10.1101/cshperspect.a005017
   Nahid MA, 2013, J IMMUNOL, V190, P1250, DOI 10.4049/jimmunol.1103060
   Najar M, 2020, WORLD J STEM CELLS, V12, P1474, DOI 10.4252/wjsc.v12.i12.1474
   Nakano M, 2016, SCI REP-UK, V6, DOI 10.1038/srep24805
   Nojima H, 2016, J HEPATOL, V64, P60, DOI 10.1016/j.jhep.2015.07.030
   Nolte-'t Hoen ENM, 2012, NUCLEIC ACIDS RES, V40, P9272, DOI 10.1093/nar/gks658
   Nong KT, 2016, CYTOTHERAPY, V18, P1548, DOI 10.1016/j.jcyt.2016.08.002
   O'Loughlin AJ, 2012, CURR GENE THER, V12, P262, DOI 10.2174/156652312802083594
   Oda K, 2005, MOL SYST BIOL, V1, DOI 10.1038/msb4100014
   Ogawa R, 2010, BIOCHEM BIOPH RES CO, V398, P723, DOI 10.1016/j.bbrc.2010.07.008
   Orozco AF, 2010, CYTOM PART A, V77A, P502, DOI 10.1002/cyto.a.20886
   Osada-Oka M, 2017, HYPERTENS RES, V40, P353, DOI 10.1038/hr.2016.163
   Ostrowski M, 2010, NAT CELL BIOL, V12, P19, DOI 10.1038/ncb2000
   PAN BT, 1985, J CELL BIOL, V101, P942, DOI 10.1083/jcb.101.3.942
   PAN BT, 1983, CELL, V33, P967, DOI 10.1016/0092-8674(83)90040-5
   Pan JJ, 2019, J CELL BIOCHEM, V120, P4433, DOI 10.1002/jcb.27731
   Pant S, 2012, BIOCHEM PHARMACOL, V83, P1484, DOI 10.1016/j.bcp.2011.12.037
   Pastar I, 2010, MOL MED, V16, P92, DOI 10.2119/molmed.2009.00149
   Pelekanos RA, 2016, JOVE-J VIS EXP, DOI 10.3791/54204
   Peng DY, 2018, LEUKEMIA, V32, P1180, DOI 10.1038/s41375-018-0015-2
   Peterka O, 2020, BBA-MOL CELL BIOL L, V1865, DOI 10.1016/j.bbalip.2020.158634
   Philipp K, 2005, INT J MOL MED, V15, P299
   Pienimaeki-Roemer A, 2015, TRANSFUSION, V55, P507, DOI 10.1111/trf.12874
   PIERCE GF, 1991, AM J PATHOL, V138, P629
   Pironti G, 2015, CIRCULATION, V131, P2120, DOI 10.1161/CIRCULATIONAHA.115.015687
   Plichta JK, 2012, J BURN CARE RES, V33, P299, DOI 10.1097/BCR.0b013e318240540a
   Poggio M, 2019, CELL, V177, P414, DOI 10.1016/j.cell.2019.02.016
   Pola R, 2001, NAT MED, V7, P706, DOI 10.1038/89083
   Powers CJ, 2000, ENDOCR-RELAT CANCER, V7, P165, DOI 10.1677/erc.0.0070165
   Qi X, 2016, INT J BIOL SCI, V12, P836, DOI 10.7150/ijbs.14809
   Qiao L, 2019, J CLIN INVEST, V129, P2237, DOI 10.1172/JCI123135
   Qin YW, 2017, J BIOL CHEM, V292, P11021, DOI 10.1074/jbc.M116.770941
   Qiu GG, 2018, STEM CELL RES THER, V9, DOI 10.1186/s13287-018-1069-9
   Quintana JF, 2015, PARASITE VECTOR, V8, DOI 10.1186/s13071-015-0656-1
   Raffaghello L, 2008, STEM CELLS, V26, P151, DOI 10.1634/stemcells.2007-0416
   Rahmani A, 2020, AGEING RES REV, V62, DOI 10.1016/j.arr.2020.101106
   Raimondo F, 2011, PROTEOMICS, V11, P709, DOI 10.1002/pmic.201000422
   Rajesh A, 2020, IMMUNOLOGY, V160, P366, DOI 10.1111/imm.13202
   Rani S, 2015, MOL THER, V23, P812, DOI 10.1038/mt.2015.44
   Raposo G, 1996, J EXP MED, V183, P1161, DOI 10.1084/jem.183.3.1161
   Raposo G, 1997, MOL BIOL CELL, V8, P2631, DOI 10.1091/mbc.8.12.2631
   Ratajczak J, 2006, LEUKEMIA, V20, P847, DOI 10.1038/sj.leu.2404132
   Rautou PE, 2012, GASTROENTEROLOGY, V143, P166, DOI 10.1053/j.gastro.2012.03.040
   Ren L, 2019, BIOCHEM BIOPH RES CO, V508, P138, DOI 10.1016/j.bbrc.2018.11.109
   Ren S, 2019, STEM CELL RES THER, V10, DOI 10.1186/s13287-019-1152-x
   Reza AMMT, 2016, SCI REP-UK, V6, DOI 10.1038/srep38498
   Rieu S, 2000, EUR J BIOCHEM, V267, P583, DOI 10.1046/j.1432-1327.2000.01036.x
   Robson M C, 2001, Curr Probl Surg, V38, P72, DOI 10.1067/msg.2001.111167
   Rodrigues M, 2019, PHYSIOL REV, V99, P665, DOI 10.1152/physrev.00067.2017
   Rood IM, 2010, KIDNEY INT, V78, P810, DOI 10.1038/ki.2010.262
   Roucourt B, 2015, CELL RES, V25, P412, DOI 10.1038/cr.2015.29
   Roura S, 2020, INT J MOL SCI, V21, DOI 10.3390/ijms21186761
   Rückerl D, 2006, IMMUNOBIOLOGY, V211, P427, DOI 10.1016/j.imbio.2006.05.008
   Saari H, 2020, J EXTRACELL VESICLES, V9, DOI 10.1080/20013078.2020.1747206
   Sahoo S, 2014, CIRC RES, V114, P333, DOI 10.1161/CIRCRESAHA.114.300639
   Sahoo S, 2011, CIRC RES, V109, P724, DOI 10.1161/CIRCRESAHA.111.253286
   Satish L, 2003, J INVEST DERMATOL, V120, P1110, DOI 10.1046/j.1523-1747.2003.12230.x
   Schmidt-Bleek K, 2012, CELL TISSUE RES, V347, P567, DOI 10.1007/s00441-011-1205-7
   Seeger MA, 2015, ADV WOUND CARE, V4, P213, DOI 10.1089/wound.2014.0540
   Shabbir A, 2015, STEM CELLS DEV, V24, P1635, DOI 10.1089/scd.2014.0316
   Shao LB, 2017, BIOMED RES INT, V2017, DOI 10.1155/2017/4150705
   Shao MY, 2020, STEM CELL RES THER, V11, DOI 10.1186/s13287-020-1550-0
   Shapouri-Moghaddam A, 2018, J CELL PHYSIOL, V233, P6425, DOI 10.1002/jcp.26429
   Shi A, 2021, THERANOSTICS, V11, P6616, DOI 10.7150/thno.57701
   Shi RF, 2020, AM J PHYSIOL-CELL PH, V318, pC848, DOI 10.1152/ajpcell.00041.2020
   Shi YH, 2019, CYTOTHERAPY, V21, P497, DOI 10.1016/j.jcyt.2018.11.012
   Shi B, 2019, CELL TRANSPLANT, V28, P662, DOI 10.1177/0963689718816990
   Shiffman MA., 2014, STEM CELLS AESTHETIC
   Shirakata Y, 2005, J CELL SCI, V118, P2363, DOI 10.1242/jcs.02346
   Shu SL, 2020, J EXTRACELL VESICLES, V9, DOI 10.1080/20013078.2019.1692401
   Simbari F, 2016, J EXTRACELL VESICLES, V5, DOI 10.3402/jev.v5.30741
   Simpson RJ, 2012, J EXTRACELL VESICLES, V1, DOI 10.3402/jev.v1i0.18374
   Simpson RJ, 2009, EXPERT REV PROTEOMIC, V6, P267, DOI 10.1586/EPR.09.17
   Singh M, 2020, FRONT NEUROSCI-SWITZ, V14, DOI 10.3389/fnins.2020.00473
   Singla DK, 2016, CURR OPIN PHARMACOL, V27, P19, DOI 10.1016/j.coph.2016.01.003
   Skokos D, 2001, J IMMUNOL, V166, P868, DOI 10.4049/jimmunol.166.2.868
   Skotland T, 2020, ADV DRUG DELIVER REV, V159, P308, DOI 10.1016/j.addr.2020.03.002
   Skotland T, 2019, J LIPID RES, V60, P9, DOI 10.1194/jlr.R084343
   Skotland T, 2017, PROG LIPID RES, V66, P30, DOI 10.1016/j.plipres.2017.03.001
   Skotland T, 2017, EUR J CANCER, V70, P122, DOI 10.1016/j.ejca.2016.10.011
   Smalheiser NR, 2007, BIOL DIRECT, V2, DOI 10.1186/1745-6150-2-35
   Soares CD, 2019, GROWTH FACTORS, V37, P95, DOI 10.1080/08977194.2019.1643339
   Soliman AM, 2018, FRONT GENET, V9, DOI 10.3389/fgene.2018.00038
   Srinivasan S, 2019, J EXTRACELL VESICLES, V8, DOI 10.1080/20013078.2019.1684425
   Srivastava P, 2002, ANNU REV IMMUNOL, V20, P395, DOI 10.1146/annurev.immunol.20.100301.064801
   Stenmark H, 2009, NAT REV MOL CELL BIO, V10, P513, DOI 10.1038/nrm2728
   Street JM, 2017, METHODS MOL BIOL, V1641, P413, DOI 10.1007/978-1-4939-7172-5_23
   Stremersch S, 2016, J CONTROL RELEASE, V232, P51, DOI 10.1016/j.jconrel.2016.04.005
   STUBBS JD, 1990, P NATL ACAD SCI USA, V87, P8417, DOI 10.1073/pnas.87.21.8417
   Stuelten CH, 2005, J CELL SCI, V118, P2143, DOI 10.1242/jcs.02334
   Subra C, 2007, BIOCHIMIE, V89, P205, DOI 10.1016/j.biochi.2006.10.014
   Subra C, 2010, J LIPID RES, V51, P2105, DOI 10.1194/jlr.M003657
   Sun WJ, 2016, CELL DISCOV, V2, DOI 10.1038/celldisc.2016.15
   Sun YX, 2015, BIOMED RES INT, V2015, DOI 10.1155/2015/412327
   Szpaderska AM, 2005, SURGERY, V137, P571, DOI 10.1016/j.surg.2005.01.006
   Tan CY, 2014, STEM CELL RES THER, V5, DOI 10.1186/scrt465
   Tan NS, 2004, BIOCHEM SOC T, V32, P97, DOI 10.1042/BST0320097
   Tan SS, 2015, MESENCHYMAL STEM CELL DERIVED EXOSOMES: THE POTENTIAL FOR TRANSLATIONAL NANOMEDICINE, P21
   Tao SC, 2017, STEM CELL TRANSL MED, V6, P736, DOI 10.5966/sctm.2016-0275
   Taylor DD, 2008, GYNECOL ONCOL, V110, P13, DOI 10.1016/j.ygyno.2008.04.033
   Templeton DM, 2003, BBA-GEN SUBJECTS, V1619, P113, DOI 10.1016/S0304-4165(02)00497-X
   Teng M, 2014, WOUND REPAIR REGEN, V22, P151, DOI 10.1111/wrr.12152
   Théry C, 2001, J IMMUNOL, V166, P7309, DOI 10.4049/jimmunol.166.12.7309
   Théry C, 2002, NAT REV IMMUNOL, V2, P569, DOI 10.1038/nri855
   Théry C, 1999, J CELL BIOL, V147, P599, DOI 10.1083/jcb.147.3.599
   Ti DD, 2015, J TRANSL MED, V13, DOI 10.1186/s12967-015-0642-6
   Tiruvayipati S, 2020, PLOS ONE, V15, DOI 10.1371/journal.pone.0228871
   Tomimaru Y, 2012, J HEPATOL, V56, P167, DOI 10.1016/j.jhep.2011.04.026
   Tortelli F, 2013, PLOS ONE, V8, DOI 10.1371/journal.pone.0079610
   Trajkovic K, 2008, SCIENCE, V319, P1244, DOI 10.1126/science.1153124
   Um S, 2020, WORLD J STEM CELLS, V12, P1511, DOI 10.4252/wjsc.v12.i12.1511
   Vagnozzi RJ, 2020, NATURE, V577, P405, DOI 10.1038/s41586-019-1802-2
   Valadi H, 2007, NAT CELL BIOL, V9, P654, DOI 10.1038/ncb1596
   Vallabhaneni KC, 2015, ONCOTARGET, V6, P4953, DOI 10.18632/oncotarget.3211
   van den Boorn JG, 2013, ADV DRUG DELIVER REV, V65, P331, DOI 10.1016/j.addr.2012.06.011
   van der Eerden BCJ, 2014, ARCH BIOCHEM BIOPHYS, V561, P46, DOI 10.1016/j.abb.2014.04.016
   Van Deun J, 2014, J EXTRACELL VESICLES, V3, DOI 10.3402/jev.v3.24858
   van Niel G, 2001, GASTROENTEROLOGY, V121, P337, DOI 10.1053/gast.2001.26263
   Velnar T, 2009, J INT MED RES, V37, P1528, DOI 10.1177/147323000903700531
   Vicencio JM, 2015, J AM COLL CARDIOL, V65, P1525, DOI 10.1016/j.jacc.2015.02.026
   VIDAL M, 1989, J CELL PHYSIOL, V140, P455, DOI 10.1002/jcp.1041400308
   Vincent-Schneider H, 2002, INT IMMUNOL, V14, P713, DOI 10.1093/intimm/dxf048
   Virani SS, 2020, CIRCULATION, V141, pE139, DOI 10.1161/CIR.0000000000000757
   Walter MNM, 2010, EXP CELL RES, V316, P1271, DOI 10.1016/j.yexcr.2010.02.026
   Wang CA, 2020, J EXTRACELL VESICLES, V9, DOI 10.1080/20013078.2020.1746529
   Wang CX, 2017, MOL THER, V25, P192, DOI 10.1016/j.ymthe.2016.09.001
   Wang LP, 2018, CELL PHYSIOL BIOCHEM, V50, P1754, DOI 10.1159/000494793
   Wang SY, 2020, THERANOSTICS, V10, P3240, DOI 10.7150/thno.39870
   Wang X, 2018, J AM HEART ASSOC, V7, DOI 10.1161/JAHA.118.008737
   Wang YL, 2019, J CELL BIOCHEM, V120, P1133, DOI 10.1002/jcb.26659
   Wang YQ, 2020, J CELL MOL MED, V24, P12750, DOI 10.1111/jcmm.15860
   Wei JF, 2014, STEM CELLS DEV, V23, P1452, DOI 10.1089/scd.2013.0600
   Wen MH, 2018, CELL DEATH DIS, V9, DOI 10.1038/s41419-018-0274-x
   Wenzel EM, 2018, NAT COMMUN, V9, DOI 10.1038/s41467-018-05345-8
   Werner S, 2001, ONCOGENE, V20, P7494, DOI 10.1038/sj.onc.1204937
   Werner S, 2006, CYTOKINE GROWTH F R, V17, P157, DOI 10.1016/j.cytogfr.2006.01.001
   Wiegand C, 2010, ARCH DERMATOL RES, V302, P419, DOI 10.1007/s00403-009-1011-1
   Witwer KW, 2013, J EXTRACELL VESICLES, V2, DOI 10.3402/jev.v2i0.20360
   Wolfers J, 2001, NAT MED, V7, P297, DOI 10.1038/85438
   Wong KL, 2020, ARTHROSCOPY, V36, P2215, DOI 10.1016/j.arthro.2020.03.031
   Wu F, 2020, NATURE, V579, P265, DOI 10.1038/s41586-020-2008-3
   Wyciszkiewicz A, 2019, SCI REP-UK, V9, DOI 10.1038/s41598-019-46221-9
   Wysoczynki M, 2018, CIRC RES, V123, P138, DOI 10.1161/CIRCRESAHA.118.313251
   Xie H, 2017, SCI REP-UK, V7, DOI 10.1038/srep45622
   Xie Y, 2017, J CELL MOL MED, V21, P1033, DOI 10.1111/jcmm.13039
   Xin HQ, 2013, J CEREBR BLOOD F MET, V33, P1711, DOI 10.1038/jcbfm.2013.152
   Xin Y, 2018, ANN RHEUM DIS, V77, P254, DOI 10.1136/annrheumdis-2018-eular.5065
   Xiong Y, 2017, NEURAL REGEN RES, V12, P19, DOI 10.4103/1673-5374.198966
   Xu HY, 2021, LARYNGOSCOPE, V131, P139, DOI 10.1002/lary.28507
   Xu JF, 2014, PLOS ONE, V9, DOI 10.1371/journal.pone.0114627
   Xu Liu, 2020, Monoclonal Antibodies in Immunodiagnosis and Immunotherapy, V39, P74, DOI [10.1089/mab.2020.0007, 10.1089/mab.2020.0007]
   Xu S, 2013, PLOS ONE, V8, DOI 10.1371/journal.pone.0079752
   Xu Y, 2019, J CELL PHYSIOL, V234, P21380, DOI 10.1002/jcp.28747
   Yamaguchi T, 2015, INT J CARDIOL, V178, P239, DOI 10.1016/j.ijcard.2014.10.144
   Yamashita T, 2016, EUR J PHARM BIOPHARM, V98, P1, DOI 10.1016/j.ejpb.2015.10.017
   Yan CX, 2016, AM J PATHOL, V186, P1466, DOI 10.1016/j.ajpath.2016.01.019
   Yan YM, 2017, MOL THER, V25, P465, DOI 10.1016/j.ymthe.2016.11.019
   Yáñez-Mó M, 2015, J EXTRACELL VESICLES, V4, DOI 10.3402/jev.v4.27066
   Yang B, 2017, J INVEST DERMATOL, V137, P1166, DOI 10.1016/j.jid.2017.01.010
   Yang F, 2017, BIOTECHNOL J, V12, DOI 10.1002/biot.201600699
   Yang JX, 2020, CELL SIGNAL, V70, DOI 10.1016/j.cellsig.2019.109504
   Yang L, 2019, MOL CANCER, V18, DOI 10.1186/s12943-019-0990-6
   Yang X, 2011, INT J BIOL SCI, V7, P685, DOI 10.7150/ijbs.7.685
   Yang YX, 2017, FRONT CELL NEUROSCI, V11, DOI 10.3389/fncel.2017.00055
   Yew TL, 2011, CELL TRANSPLANT, V20, P693, DOI 10.3727/096368910X550198
   Yin K, 2019, BIOMARK RES, V7, DOI 10.1186/s40364-019-0159-x
   Yoon YM, 2020, J PINEAL RES, V68, DOI 10.1111/jpi.12632
   You DG, 2021, SCI ADV, V7, DOI 10.1126/sciadv.abe0083
   Yousif G, 2021, MOL DIAGN THER, V25, P163, DOI 10.1007/s40291-020-00508-0
   Yu B, 2014, INT J MOL SCI, V15, P4142, DOI 10.3390/ijms15034142
   Yu LL, 2018, BIOMED RES INT, V2018, DOI 10.1155/2018/3634563
   Yuan WH, 2001, J BIOL CHEM, V276, P38502, DOI 10.1074/jbc.M107081200
   Zagrean AM, 2018, FRONT NEUROSCI-SWITZ, V12, DOI 10.3389/fnins.2018.00811
   Zamani P, 2019, TRENDS CARDIOVAS MED, V29, P313, DOI 10.1016/j.tcm.2018.10.010
   Zarovni N, 2015, METHODS, V87, P46, DOI 10.1016/j.ymeth.2015.05.028
   Zebrowska A, 2019, INT J MOL SCI, V20, DOI 10.3390/ijms20143461
   Zeng FR, 2018, SEMIN IMMUNOPATHOL, V40, P477, DOI 10.1007/s00281-018-0679-8
   Zeringer Emily, 2015, Cold Spring Harb Protoc, V2015, P319, DOI [10.1101/pdb.top074476, 10.1101/pdb.top074476]
   Zhang B, 2016, STEM CELLS, V34, P2485, DOI 10.1002/stem.2432
   Zhang B, 2015, STEM CELLS, V33, P2158, DOI 10.1002/stem.1771
   Zhang B, 2014, STEM CELLS DEV, V23, P1233, DOI 10.1089/scd.2013.0479
   Zhang HC, 2012, STEM CELLS DEV, V21, P3289, DOI 10.1089/scd.2012.0095
   Zhang JY, 2016, STEM CELL RES THER, V7, DOI 10.1186/s13287-016-0391-3
   Zhang JY, 2015, J TRANSL MED, V13, DOI 10.1186/s12967-015-0417-0
   Zhang L, 2015, J NEUROCHEM, V132, P713, DOI 10.1111/jnc.13021
   Zhang L, 2020, DIS MARKERS, V2020, DOI 10.1155/2020/2456340
   Zhang PZ, 2019, PLANTA MED, V85, P657, DOI 10.1055/a-0881-3000
   Zhang S, 2016, OSTEOARTHR CARTILAGE, V24, P2135, DOI 10.1016/j.joca.2016.06.022
   Zhang WJ, 2015, BIOMATERIALS, V56, P68, DOI 10.1016/j.biomaterials.2015.03.053
   Zhang YL, 2017, NEUROCHEM INT, V111, P69, DOI 10.1016/j.neuint.2016.08.003
   Zhang YL, 2015, J NEUROSURG, V122, P856, DOI 10.3171/2014.11.JNS14770
   Zhang Z, 2006, CELL MOL LIFE SCI, V63, P2901, DOI 10.1007/s00018-006-6189-1
   Zhang ZG, 2019, NAT REV NEUROL, V15, P193, DOI 10.1038/s41582-018-0126-4
   Zhao B, 2018, STEM CELLS INT, V2018, DOI 10.1155/2018/5420463
   Zhao JX, 2019, CARDIOVASC RES, V115, P1205, DOI 10.1093/cvr/cvz040
   Zhao YM, 2020, NEUROCHEM RES, V45, P1180, DOI 10.1007/s11064-020-02998-0
   Zheng X, 2021, STEM CELLS, V39, P403, DOI 10.1002/stem.3329
   Zhou M, 2020, RESP MED, V162, DOI 10.1016/j.rmed.2020.105871
   Zhu LP, 2018, THERANOSTICS, V8, P6163, DOI 10.7150/thno.28021
   Zhu N, 2020, NEW ENGL J MED, V382, P727, DOI [10.1056/NEJMoa2001017, 10.1172/JCI89857]
   Zhu YZ, 2020, ANN PLAS SURG, V84, P602, DOI 10.1097/SAP.0000000000002357
   Zitvogel L, 1998, NAT MED, V4, P594, DOI 10.1038/nm0598-594
   Zonneveld MI, 2014, J EXTRACELL VESICLES, V3, DOI 10.3402/jev.v3.24215
NR 427
TC 433
Z9 488
U1 10
U2 134
PU MDPI
PI BASEL
PA ST ALBAN-ANLAGE 66, CH-4052 BASEL, SWITZERLAND
EI 2073-4409
J9 CELLS-BASEL
JI Cells
PD AUG
PY 2021
VL 10
IS 8
AR 1959
DI 10.3390/cells10081959
PG 48
WC Cell Biology
WE Science Citation Index Expanded (SCI-EXPANDED)
SC Cell Biology
GA UF8DZ
UT WOS:000688800500001
PM 34440728
OA Green Submitted, gold
DA 2026-02-11
ER

PT J
AU Azoidis, I
   Cox, SC
   Davies, OG
AF Azoidis, Ioannis
   Cox, Sophie C.
   Davies, Owen G.
TI The role of extracellular vesicles in biomineralisation: current
   perspective and application in regenerative medicine
SO JOURNAL OF TISSUE ENGINEERING
LA English
DT Article
DE Extracellular vesicles; exosomes; mineralisation; matrix vesicles;
   pathological calcification; regenerative medicine
ID CELL-DERIVED MICROVESICLES; MATRIX VESICLES; CALCIUM-PHOSPHATE;
   STEM-CELLS; BONE REGENERATION; LIPID-COMPOSITION; IN-VITRO; EXOSOMES;
   CALCIFICATION; DIFFERENTIATION
AB Extracellular vesicles comprise a heterogenous population of exosomes and microvesicles that have critical roles in intercellular signalling and tissue development. These complex particles have been implicated as mediators of the therapeutic effects of stem cells via the transfer of an assorted cargo of proteins and nucleic acids, which can modulate inflammation and enhance endogenous regeneration in a range of tissues. In addition, extracellular vesicles have the capacity to be loaded with therapeutic molecules for targeted delivery of pharmaceuticals. The versatility, biostability and biocompatibility of extracellular vesicles make them appealing for regenerative medicine and may endow considerable advantages over single molecule approaches. Furthermore, since production can be optimised and assessed ex vivo, extracellular vesicles present a decreased risk of neoplastic transformation when compared with cell-based methods. To date, the contribution of vesicles to tissue development has perhaps been most comprehensively defined within hard tissues, such as endochondral bone, where they were first identified in 1969 and henceforth referred to as matrix vesicles. Within developing bone, vesicles function as vehicles for the delivery of pro-osteogenic factors and initiate early nucleational events necessary for matrix mineralisation. However, advancement in our understanding of the biogenesis and characterisation of matrix vesicles has occurred largely in parallel to associated developments in wider extracellular vesicle biology. As such, there is a requirement to align current understanding of matrix vesicle-mediated mineralisation within the context of an evolving literature surrounding exosomes and microvesicles. In this review, we present an overview of current progress and opinion surrounding the application of vesicles in regenerative medicine with a primary focus on their potential as an acellular approach for enhancing hard tissue regeneration. This is balanced with an assessment of areas where further development is required to maximise their application for regenerative medicine.
C1 [Azoidis, Ioannis; Cox, Sophie C.; Davies, Owen G.] Univ Birmingham, Sch Chem Engn, Birmingham, W Midlands, England.
   [Davies, Owen G.] Loughborough Univ Technol, Sch Sport Exercise & Hlth Sci, Loughborough LE11 3TU, Leics, England.
C3 University of Birmingham; Loughborough University
RP Davies, OG (corresponding author), Loughborough Univ Technol, Sch Sport Exercise & Hlth Sci, Loughborough LE11 3TU, Leics, England.
EM O.G.Davies@lboro.ac.uk
RI ; Azoidis, Ioannis/F-3708-2014
OI Davies, Owen/0000-0003-0808-8695; Cox, Sophie/0000-0003-4746-0322;
   Azoidis, Ioannis/0000-0001-5953-1808
FU EPSRC E-TERM Landscape fellowship; School of Chemical Engineering PhD
   Studentship; EPSRC [EP/I017801/1] Funding Source: UKRI; Engineering and
   Physical Sciences Research Council [EP/I017801/1] Funding Source:
   researchfish; Medical Research Council [MC_PC_16037] Funding Source:
   researchfish
FX The author(s) disclosed receipt of the following financial support for
   the research, authorship and/or publication of this article Owen G
   Davies was supported by an EPSRC E-TERM Landscape fellowship. Ioannis
   Azoidis was funded by a School of Chemical Engineering PhD Studentship.
CR AKISAKA T, 1985, AM J ANAT, V173, P269, DOI 10.1002/aja.1001730404
   ANDERSON HC, 1995, CLIN ORTHOP RELAT R, P266
   ANDERSON HC, 1967, J CELL BIOL, V35, P81, DOI 10.1083/jcb.35.1.81
   Bellavia D, 2018, BBA-GEN SUBJECTS, V1862, P1893, DOI 10.1016/j.bbagen.2018.06.003
   Bobryshev YV, 2008, J CELL MOL MED, V12, P2073, DOI 10.1111/j.1582-4934.2008.00230.x
   BONUCCI E, 1978, VIRCHOWS ARCH A, V379, P11, DOI 10.1007/BF00432779
   BONUCCI E, 1967, J ULTRA MOL STRUCT R, V20, P33, DOI 10.1016/S0022-5320(67)80034-0
   Boonrungsiman S, 2012, P NATL ACAD SCI USA, V109, P14170, DOI 10.1073/pnas.1208916109
   Bruno S, 2009, J AM SOC NEPHROL, V20, P1053, DOI 10.1681/ASN.2008070798
   Buschmann D, 2018, J EXTRACELL VESICLES, V7, DOI 10.1080/20013078.2018.1481321
   Camussi G, 2013, BIOCHEM SOC T, V41, P283, DOI 10.1042/BST20120192
   Cappariello A, 2018, J BONE MINER RES, V33, P517, DOI 10.1002/jbmr.3332
   Chen B, 2017, STEM CELL TRANSL MED, V6, P1753, DOI 10.1002/sctm.16-0477
   Colao IL, 2018, TRENDS MOL MED, V24, P242, DOI 10.1016/j.molmed.2018.01.006
   Colombo M, 2014, ANNU REV CELL DEV BI, V30, P255, DOI 10.1146/annurev-cellbio-101512-122326
   Cui YZ, 2016, FEBS LETT, V590, P185, DOI 10.1002/1873-3468.12024
   Davies OG, 2017, SCI REP-UK, V7, DOI 10.1038/s41598-017-13027-6
   Davies OG, 2017, Cell and Gene Therapy Insights, V3, P683, DOI [10.18609/cgti.2017.066, 10.18609/cgti.2017.066, DOI 10.18609/CGTI.2017.066]
   DEAN DD, 1994, CALCIFIED TISSUE INT, V54, P399, DOI 10.1007/BF00305527
   Deddens JC, 2017, ANN TRANSL MED, V5, DOI 10.21037/atm.2017.01.75
   Dominici M, 2006, CYTOTHERAPY, V8, P315, DOI 10.1080/14653240600855905
   Fischer UM, 2009, STEM CELLS DEV, V18, P683, DOI 10.1089/scd.2008.0253
   Furuta T, 2016, STEM CELL TRANSL MED, V5, P1620, DOI 10.5966/sctm.2015-0285
   Genge BR, 2008, J BIOL CHEM, V283, P9737, DOI 10.1074/jbc.M706523200
   Gimona M, 2017, INT J MOL SCI, V18, DOI 10.3390/ijms18061190
   Gualerzi A, 2017, SCI REP-UK, V7, DOI 10.1038/s41598-017-10448-1
   HALE JE, 1987, J BIOL CHEM, V262, P1916
   Hill AF, 2013, J EXTRACELL VESICLES, V2, DOI 10.3402/jev.v2i0.22859
   Huang MS, 2008, BIOCHEM BIOPH RES CO, V374, P553, DOI 10.1016/j.bbrc.2008.07.062
   Keshtkar S, 2018, STEM CELL RES THER, V9, DOI 10.1186/s13287-018-0791-7
   Khan M, 2015, CIRC RES, V117, P52, DOI 10.1161/CIRCRESAHA.117.305990
   Krämer-Albers EM, 2016, CURR OPIN NEUROBIOL, V39, P101, DOI 10.1016/j.conb.2016.04.016
   Lai RC, 2010, STEM CELL RES, V4, P214, DOI 10.1016/j.scr.2009.12.003
   Lamichhane TN, 2015, TISSUE ENG PART B-RE, V21, P45, DOI [10.1089/ten.TEB.2014.0300, 10.1089/ten.teb.2014.0300]
   Lener T, 2015, J EXTRACELL VESICLES, V4, DOI 10.3402/jev.v4.30087
   Li WY, 2018, ACS APPL MATER INTER, V10, P5240, DOI 10.1021/acsami.7b17620
   Livshts MA, 2015, SCI REP-UK, V5, DOI 10.1038/srep17319
   Lo Sicco C, 2017, STEM CELL TRANSL MED, V6, P1018, DOI 10.1002/sctm.16-0363
   Lötvall J, 2014, J EXTRACELL VESICLES, V3, DOI 10.3402/jev.v3.26913
   Mcheik JN, 2014, PRS-GLOB OPEN, V2, DOI 10.1097/GOX.0000000000000176
   Morhayim J, 2014, ARCH BIOCHEM BIOPHYS, V561, P38, DOI 10.1016/j.abb.2014.05.011
   Nakamura Y, 2015, FEBS LETT, V589, P1257, DOI 10.1016/j.febslet.2015.03.031
   New SEP, 2013, ARTERIOSCL THROM VAS, V33, P1753, DOI 10.1161/ATVBAHA.112.300128
   Nienow AW, 2006, CYTOTECHNOLOGY, V50, P9, DOI 10.1007/s10616-006-9005-8
   Nitiputri K, 2016, ACS NANO, V10, P6826, DOI 10.1021/acsnano.6b02443
   Patel DB, 2018, BIOTECHNOL ADV, DOI [10.1016/j.biotechadv.2018.09.001., DOI 10.1016/J.BIOTECHADV.2018.09.001.]
   Qin YH, 2016, SCI REP-UK, V6, DOI 10.1038/srep21961
   Ratajczak J, 2006, LEUKEMIA, V20, P847, DOI 10.1038/sj.leu.2404132
   Riazifar M, 2017, ANNU REV PHARMACOL, V57, P125, DOI 10.1146/annurev-pharmtox-061616-030146
   RONQUIST G, 1985, BIOCHIM BIOPHYS ACTA, V822, P203, DOI 10.1016/0304-4157(85)90008-5
   Shapiro IM, 2015, BONE, V79, P29, DOI 10.1016/j.bone.2015.05.013
   SKRTIC D, 1992, BONE MINER, V16, P109, DOI 10.1016/0169-6009(92)90881-D
   Tan CY, 2014, STEM CELL RES THER, V5, DOI 10.1186/scrt465
   Théry C, 2002, NAT REV IMMUNOL, V2, P569, DOI 10.1038/nri855
   Tofiño-Vian M, 2018, CELL PHYSIOL BIOCHEM, V47, P11, DOI 10.1159/000489739
   van Niel G, 2018, NAT REV MOL CELL BIO, V19, P213, DOI 10.1038/nrm.2017.125
   Vonk LA, 2018, THERANOSTICS, V8, P906, DOI 10.7150/thno.20746
   WOLF P, 1967, BRIT J HAEMATOL, V13, P269, DOI 10.1111/j.1365-2141.1967.tb08741.x
   WU LNY, 1993, J BIOL CHEM, V268, P25084
   Xie H, 2017, SCI REP-UK, V7, DOI 10.1038/srep45622
   Yan IK, 2018, METHODS MOL BIOL, V1740, P35, DOI 10.1007/978-1-4939-7652-2_4
   Yáñez-Mó M, 2015, J EXTRACELL VESICLES, V4, DOI 10.3402/jev.v4.27066
   Yeo JC, 2018, BIOMICROFLUIDICS, V12, DOI 10.1063/1.5019983
   Zhang B, 2015, STEM CELLS, V33, P2158, DOI 10.1002/stem.1771
   Zhou H, 2006, KIDNEY INT, V69, P1471, DOI 10.1038/sj.ki.5000273
NR 65
TC 49
Z9 51
U1 0
U2 21
PU SAGE PUBLICATIONS INC
PI THOUSAND OAKS
PA 2455 TELLER RD, THOUSAND OAKS, CA 91320 USA
SN 2041-7314
J9 J TISSUE ENG
JI J. Tissue Eng.
PD NOV 2
PY 2018
VL 9
AR 2041731418810130
DI 10.1177/2041731418810130
PG 11
WC Cell & Tissue Engineering
WE Science Citation Index Expanded (SCI-EXPANDED)
SC Cell Biology
GA HA2QS
UT WOS:000450085600001
PM 30450187
OA Green Submitted, gold
DA 2026-02-11
ER

PT J
AU Kim, HY
   Kwon, S
   Um, W
   Shin, S
   Kim, CH
   Park, JH
   Kim, BS
AF Kim, Han Young
   Kwon, Seunglee
   Um, Wooram
   Shin, Sol
   Kim, Chan Ho
   Park, Jae Hyung
   Kim, Byung-Soo
TI Functional Extracellular Vesicles for Regenerative Medicine
SO SMALL
LA English
DT Review
DE exosomes; extracellular vesicles; functionalization; nanovesicles;
   regenerative medicine
ID MESENCHYMAL STEM-CELL; EXOSOME-MEDIATED DELIVERY; DRUG-DELIVERY; SURFACE
   FUNCTIONALIZATION; MYOCARDIAL-INFARCTION; MIMETIC NANOVESICLES;
   ENGINEERING EXOSOMES; HEART-FAILURE; RNA; ANGIOGENESIS
AB The unique biological characteristics and promising clinical potential of extracellular vesicles (EVs) have galvanized EV applications for regenerative medicine. Recognized as important mediators of intercellular communication, naturally secreted EVs have the potential, as innate biotherapeutics, to promote tissue regeneration. Although EVs have emerged as novel therapeutic agents, challenges related to the clinical transition have led to further functionalization. In recent years, various engineering approaches such as preconditioning, drug loading, and surface modification have been developed to potentiate the therapeutic outcomes of EVs. Also, limitations of natural EVs have been addressed by the development of artificial EVs that offer advantages in terms of production yield and isolation methodologies. In this review, an updated overview of current techniques is provided for the functionalization of natural EVs and recent advances in artificial EVs, particularly in the scope of regenerative medicine.
C1 [Kim, Han Young] Catholic Univ Korea, Dept Biomed Chem Engn, Bucheon 14662, South Korea.
   [Kwon, Seunglee; Um, Wooram; Kim, Chan Ho; Park, Jae Hyung] Sungkyunkwan Univ, Sch Chem Engn, Suwon 16419, South Korea.
   [Shin, Sol; Park, Jae Hyung] Sungkyunkwan Univ, Dept Hlth Sci & Technol, SAIHST, Seoul 06351, South Korea.
   [Park, Jae Hyung] Sungkyunkwan Univ, Biomed Inst Convergence SKKU, Suwon 16419, South Korea.
   [Kim, Byung-Soo] Seoul Natl Univ, Sch Chem & Biol Engn, Inst Chem Proc,BioMAX, Interdisciplinary Program Bioengn,Inst Engn Res, Seoul 08826, South Korea.
C3 Catholic University of Korea; Sungkyunkwan University (SKKU);
   Sungkyunkwan University (SKKU); Sungkyunkwan University (SKKU); Seoul
   National University (SNU)
RP Park, JH (corresponding author), Sungkyunkwan Univ, Sch Chem Engn, Suwon 16419, South Korea.; Kim, BS (corresponding author), Seoul Natl Univ, Sch Chem & Biol Engn, Inst Chem Proc,BioMAX, Interdisciplinary Program Bioengn,Inst Engn Res, Seoul 08826, South Korea.
EM jhpark1@skku.edu; byungskim@snu.ac.kr
RI ; Park, Jae/B-5967-2018
OI Kwon, Seunglee/0000-0003-4943-8102; Kim, Chan Ho/0000-0001-7811-2254; 
FU Korean Fund for Regenerative Medicine of the National Research
   Foundation [2021M3E5E5096677]; Basic Science Research Program of the
   National Research Foundation [2018R1A2B3006080]; National Research
   Foundation of Korea [2019M3A9H1103651, 2017R1A2B3005842]
FX H.Y.K. and S.K. contributed equally to this work. J.H.P. acknowledges
   the financial support by Korean Fund for Regenerative Medicine
   (2021M3E5E5096677) and the Basic Science Research Program
   (2018R1A2B3006080) of the National Research Foundation. B.-S.K.
   acknowledges the funding by a grant (2019M3A9H1103651 and
   2017R1A2B3005842) from the National Research Foundation of Korea.
CR Allelein S, 2021, SCI REP-UK, V11, DOI 10.1038/s41598-021-91129-y
   Alvarez-Erviti L, 2011, NAT BIOTECHNOL, V29, P341, DOI 10.1038/nbt.1807
   Anderson JD, 2016, STEM CELLS, V34, P601, DOI 10.1002/stem.2298
   Andrews S., 2021, J IMMUNOL REGENER ME
   Antes TJ, 2018, J NANOBIOTECHNOL, V16, DOI 10.1186/s12951-018-0388-4
   Armstrong JPK, 2018, ADV DRUG DELIVER REV, V130, P12, DOI 10.1016/j.addr.2018.06.017
   Barile L, 2018, CARDIOVASC RES, V114, P992, DOI 10.1093/cvr/cvy055
   Blyth FM, 2019, AM J PUBLIC HEALTH, V109, P35, DOI 10.2105/AJPH.2018.304747
   Bou-Ghannam S, 2021, SCI REP-UK, V11, DOI 10.1038/s41598-021-87571-7
   Bunggulawa EJ, 2018, J NANOBIOTECHNOL, V16, DOI 10.1186/s12951-018-0403-9
   Cao JY, 2020, STEM CELL RES THER, V11, DOI 10.1186/s13287-020-01719-2
   Cao L, 2021, J NANOBIOTECHNOL, V19, DOI 10.1186/s12951-020-00757-5
   Casella G, 2018, MOL THER, V26, P2107, DOI 10.1016/j.ymthe.2018.06.024
   Chen G., 2021, INT J LOWER EXTREMIT, V1
   Chen YW, 2021, BIOENGINEERED, V12, P8186, DOI 10.1080/21655979.2021.1977767
   Chen Z, 2018, J IMMUNOL, V201, P2472, DOI 10.4049/jimmunol.1800304
   Chung ACK, 2015, FRONT PHYSIOL, V6, DOI 10.3389/fphys.2015.00050
   Cui GH, 2018, FASEB J, V32, P654, DOI 10.1096/fj.201700600R
   Devaraj NK, 2018, ACS CENTRAL SCI, V4, P952, DOI 10.1021/acscentsci.8b00251
   Di HX, 2019, ANAL CHEM, V91, P12752, DOI 10.1021/acs.analchem.9b02268
   Didiot MC, 2016, MOL THER, V24, P1836, DOI 10.1038/mt.2016.126
   Ding JN, 2019, BIOMED RES INT, V2019, DOI 10.1155/2019/9742765
   Domenis R, 2018, SCI REP-UK, V8, DOI 10.1038/s41598-018-31707-9
   Dong XY, 2019, ACS NANO, V13, P1272, DOI 10.1021/acsnano.8b06572
   Eisenstein M., 2020, NATURE, V582, pS16
   EL Andaloussi S, 2013, NAT REV DRUG DISCOV, V12, P348, DOI 10.1038/nrd3978
   Feng YL, 2014, PLOS ONE, V9, DOI 10.1371/journal.pone.0088685
   Fu SY, 2020, NANOIMPACT, V20, DOI 10.1016/j.impact.2020.100261
   Fuhrmann G, 2015, J CONTROL RELEASE, V205, P35, DOI 10.1016/j.jconrel.2014.11.029
   Gao J, 2017, BIOMATERIALS, V135, P62, DOI 10.1016/j.biomaterials.2017.05.003
   Gao XJ, 2018, SCI TRANSL MED, V10, DOI 10.1126/scitranslmed.aat0195
   García-Manrique P, 2018, J EXTRACELL VESICLES, V7, DOI 10.1080/20013078.2017.1422676
   García-Mauriño SM, 2017, FRONT MOL BIOSCI, V4, DOI 10.3389/fmolb.2017.00071
   Ghafouri-Fard S, 2021, FRONT CELL DEV BIOL, V9, DOI 10.3389/fcell.2021.653296
   Gholami L, 2021, CELL BIOSCI, V11, DOI 10.1186/s13578-020-00527-8
   Go G, 2019, ADV HEALTHC MATER, V8, DOI 10.1002/adhm.201801082
   Goh WJ, 2017, SCI REP-UK, V7, DOI 10.1038/s41598-017-14725-x
   Golchin A, 2018, J CELL BIOCHEM, V119, P5043, DOI 10.1002/jcb.26706
   Gomzikova MO, 2020, CELLS-BASEL, V9, DOI 10.3390/cells9010095
   Hade MD, 2021, CELLS-BASEL, V10, DOI 10.3390/cells10081959
   Han C, 2019, ACS BIOMATER SCI ENG, V5, P1534, DOI 10.1021/acsbiomaterials.8b01646
   Han YD, 2019, INT J BIOCHEM CELL B, V109, P59, DOI 10.1016/j.biocel.2019.01.017
   Haney MJ, 2015, J CONTROL RELEASE, V207, P18, DOI 10.1016/j.jconrel.2015.03.033
   Hao Q, 2019, J IMMUNOL, V203, P1961, DOI 10.4049/jimmunol.1801534
   Haraszti RA, 2018, MOL THER, V26, P2838, DOI 10.1016/j.ymthe.2018.09.015
   Harmati M, 2017, J ORAL PATHOL MED, V46, P259, DOI 10.1111/jop.12486
   Haupt M, 2021, STEM CELL TRANSL MED, V10, P357, DOI 10.1002/sctm.20-0086
   Heidarzadeh M, 2021, CELL BIOSCI, V11, DOI 10.1186/s13578-021-00650-0
   Herrmann IK, 2021, NAT NANOTECHNOL, V16, P748, DOI 10.1038/s41565-021-00931-2
   Herrmann M, 2021, FRONT BIOENG BIOTECH, V8, DOI 10.3389/fbioe.2020.624096
   Huang JH, 2020, NEUROSCIENCE, V424, P133, DOI 10.1016/j.neuroscience.2019.10.043
   Huang PS, 2020, CARDIOVASC RES, V116, P353, DOI 10.1093/cvr/cvz139
   Ibrahim A, 2021, FRONT CELL DEV BIOL, V9, DOI 10.3389/fcell.2021.733158
   Izco M, 2019, MOL THER, V27, P2111, DOI 10.1016/j.ymthe.2019.08.010
   James SL, 2019, LANCET NEUROL, V18, P56, DOI 10.1016/S1474-4422(18)30415-0
   Jang SC, 2013, ACS NANO, V7, P7698, DOI 10.1021/nn402232g
   Jeong K, 2019, J IND ENG CHEM, V74, P126, DOI 10.1016/j.jiec.2019.02.017
   Jia P, 2016, CANCER LETT, V381, P359, DOI 10.1016/j.canlet.2016.08.009
   Jiang LL, 2021, BBA-GEN SUBJECTS, V1865, DOI 10.1016/j.bbagen.2020.129763
   Jiang XC, 2016, J NEUROSURG, V124, P129, DOI [10.3171/2014.12.JNS1426, 10.3171/2014.12.JNS1426.test]
   Jing H, 2018, TRANSL RES, V196, P1, DOI 10.1016/j.trsl.2018.01.005
   Jo W, 2014, NANOSCALE, V6, P12056, DOI 10.1039/c4nr02391a
   Joo HS, 2020, INT J MOL SCI, V21, DOI 10.3390/ijms21030727
   Jung YJ, 2020, SCI ADV, V6, DOI 10.1126/sciadv.aay6721
   Kalluri R, 2020, SCIENCE, V367, P640, DOI 10.1126/science.aau6977
   Kang K, 2015, STEM CELLS INT, V2015, DOI 10.1155/2015/659890
   Karanjia RN, 2016, WORLD J GASTROENTERO, V22, P9880, DOI 10.3748/wjg.v22.i45.9880
   Katsuda T, 2013, PROTEOMICS, V13, P1637, DOI 10.1002/pmic.201200373
   Katsuda T, 2013, SCI REP-UK, V3, DOI 10.1038/srep01197
   Kellum JA, 2021, NAT REV DIS PRIMERS, V7, DOI 10.1038/s41572-021-00284-z
   Kenari AN, 2020, METHODS, V177, P103, DOI 10.1016/j.ymeth.2020.01.001
   Kenari AN, 2019, PROTEOMICS, V19, DOI 10.1002/pmic.201800161
   Khwaja A, 2012, NEPHRON CLIN PRACT, V120, pC179, DOI 10.1159/000339789
   Kim G, 2021, J CONTROL RELEASE, V330, P684, DOI 10.1016/j.jconrel.2020.12.053
   Kim HY, 2020, BIOMATERIALS, V243, DOI 10.1016/j.biomaterials.2020.119942
   Kim HY, 2018, NANO LETT, V18, P4965, DOI 10.1021/acs.nanolett.8b01816
   Kim J, 2021, J TISSUE ENG, V12, DOI 10.1177/2041731421999750
   Kim M, 2018, TISSUE ENG REGEN MED, V15, P427, DOI 10.1007/s13770-018-0139-5
   Kim YS, 2017, EXP MOL MED, V49, DOI 10.1038/emm.2016.127
   Ko KW, 2020, TISSUE ENG REGEN MED, V17, P155, DOI 10.1007/s13770-019-00234-7
   Koohsarian P, 2021, CELL BIOL INT, V45, P1352, DOI 10.1002/cbin.11515
   Kooijmans SAA, 2016, J CONTROL RELEASE, V224, P77, DOI 10.1016/j.jconrel.2016.01.009
   Kooijmans SAA, 2016, PHARMACOL RES, V111, P487, DOI 10.1016/j.phrs.2016.07.006
   Kwon S, 2021, J CONTROL RELEASE, V330, P15, DOI 10.1016/j.jconrel.2020.11.062
   Lai RC, 2010, STEM CELL RES, V4, P214, DOI 10.1016/j.scr.2009.12.003
   Lakhal S, 2011, BIOESSAYS, V33, P737, DOI 10.1002/bies.201100076
   Lamichhane TN, 2015, MOL PHARMACEUT, V12, P3650, DOI 10.1021/acs.molpharmaceut.5b00364
   Landén NX, 2016, CELL MOL LIFE SCI, V73, P3861, DOI 10.1007/s00018-016-2268-0
   Lee ES, 2021, ACTA BIOMATER, V128, P462, DOI 10.1016/j.actbio.2021.04.026
   Lee JH, 2019, TRANSFUSION, V59, P876, DOI 10.1111/trf.14838
   Lee JR, 2020, SCI ADV, V6, DOI 10.1126/sciadv.aaz0952
   Lee ST, 2017, J MOV DISORD, V10, P45, DOI 10.14802/jmd.16054
   Lee UE, 2011, BEST PRACT RES CL GA, V25, P195, DOI 10.1016/j.bpg.2011.02.005
   Li CM, 2020, J BIOMED MATER RES A, V108, P1493, DOI 10.1002/jbm.a.36919
   Li XY, 2020, J NANOBIOTECHNOL, V18, DOI 10.1186/s12951-020-00670-x
   Li YJ, 2021, J NANOBIOTECHNOL, V19, DOI 10.1186/s12951-021-00986-2
   Li ZL, 2019, NANO LETT, V19, P19, DOI 10.1021/acs.nanolett.8b02689
   Lin S, 2017, STEM CELL RES THER, V8, DOI 10.1186/s13287-017-0672-5
   Lin Y, 2018, ADV SCI, V5, DOI 10.1002/advs.201700611
   Liu W, 2020, STEM CELL RES THER, V11, DOI 10.1186/s13287-020-01756-x
   Liu W, 2020, J NEUROINFLAMM, V17, DOI 10.1186/s12974-020-1726-7
   Liu YC, 2015, SCI REP-UK, V5, DOI 10.1038/srep17543
   Lobb RJ, 2015, J EXTRACELL VESICLES, V4, DOI 10.3402/jev.v4.27031
   Lötvall J, 2014, J EXTRACELL VESICLES, V3, DOI 10.3402/jev.v3.26913
   Lou P, 2021, ACTA BIOMATER, V119, P42, DOI 10.1016/j.actbio.2020.11.001
   Lu ZF, 2017, TISSUE ENG PT A, V23, P1212, DOI 10.1089/ten.tea.2016.0548
   Luan X, 2017, ACTA PHARMACOL SIN, V38, P754, DOI 10.1038/aps.2017.12
   Lv QJ, 2020, MOL PHARMACEUT, V17, P1723, DOI 10.1021/acs.molpharmaceut.0c00177
   Mao GP, 2018, STEM CELL RES THER, V9, DOI 10.1186/s13287-018-1004-0
   Marfella R, 2013, EUR J HEART FAIL, V15, P1277, DOI 10.1093/eurjhf/hft088
   Marks PW, 2017, NEW ENGL J MED, V376, P1007, DOI 10.1056/NEJMp1613723
   Mead B, 2020, INVEST OPHTH VIS SCI, V61, DOI 10.1167/iovs.61.2.6
   Mendt M, 2018, JCI INSIGHT, V3, DOI 10.1172/jci.insight.99263
   Moghadasi S, 2021, J TRANSL MED, V19, DOI 10.1186/s12967-021-02980-6
   Morán L, 2018, WORLD J GASTROENTERO, V24, P4519, DOI 10.3748/wjg.v24.i40.4519
   Murphy DE, 2019, EXP MOL MED, V51
   Nagelkerke A, 2021, ADV DRUG DELIVER REV, V175, DOI 10.1016/j.addr.2021.04.013
   Nargesi AA, 2017, STEM CELL RES THER, V8, DOI 10.1186/s13287-017-0727-7
   Nieman GF, 2018, CRIT CARE, V22, DOI 10.1186/s13054-018-2051-8
   Oczypok EA, 2017, PAEDIATR RESPIR REV, V23, P40, DOI 10.1016/j.prrv.2017.03.012
   Oh K, 2015, ACS NANO, V9, P11718, DOI 10.1021/acsnano.5b02997
   Pan JJ, 2019, J CELL BIOCHEM, V120, P4433, DOI 10.1002/jcb.27731
   Park KS, 2019, STEM CELL RES THER, V10, DOI 10.1186/s13287-019-1352-4
   Phan J, 2018, J EXTRACELL VESICLES, V7, DOI 10.1080/20013078.2018.1522236
   Phinney DG, 2017, STEM CELLS, V35, P851, DOI 10.1002/stem.2575
   Pu LM, 2021, AM J TRANSL RES, V13, P4007
   Qiu XY, 2020, CELL PROLIFERAT, V53, DOI 10.1111/cpr.12830
   Ramirez MI, 2018, NANOSCALE, V10, P881, DOI 10.1039/c7nr08360b
   Rani S, 2016, ADV MATER, V28, P5542, DOI 10.1002/adma.201504009
   Rayamajhi S, 2020, J MATER CHEM B, V8, P4552, DOI 10.1039/d0tb00744g
   Rezaie J, 2019, J CELL PHYSIOL, V234, P21732, DOI 10.1002/jcp.28894
   Riazifar M, 2019, ACS NANO, V13, P6670, DOI 10.1021/acsnano.9b01004
   Romagnani P, 2017, NAT REV DIS PRIMERS, V3, DOI 10.1038/nrdp.2017.88
   Rong YL, 2019, CELL DEATH DIS, V10, DOI 10.1038/s41419-019-1571-8
   Rostom DM, 2020, TISSUE ENG REGEN MED, V17, P537, DOI 10.1007/s13770-020-00267-3
   Salomon C, 2013, PLOS ONE, V8, DOI 10.1371/journal.pone.0068451
   Shi WW, 2020, ACS BIOMATER SCI ENG, V6, P5797, DOI 10.1021/acsbiomaterials.0c00882
   Smyth T, 2014, BIOCONJUGATE CHEM, V25, P1777, DOI 10.1021/bc500291r
   Song S, 2020, BIOCONJUGATE CHEM, V31, P1562, DOI 10.1021/acs.bioconjchem.0c00216
   Sun SJ, 2021, STEM CELL REP, V16, P1662, DOI 10.1016/j.stemcr.2021.05.003
   Sun X, 2019, STEM CELL RES THER, V10, DOI 10.1186/s13287-018-1097-5
   Sung DK, 2019, J CLIN MED, V8, DOI 10.3390/jcm8040533
   Tamura R, 2017, ACTA BIOMATER, V57, P274, DOI 10.1016/j.actbio.2017.05.013
   Tang JN, 2018, NAT BIOMED ENG, V2, P17, DOI 10.1038/s41551-017-0182-x
   Tang XD, 2017, STEM CELLS, V35, P1849, DOI 10.1002/stem.2619
   Tao SC, 2018, DRUG DELIV, V25, P241, DOI 10.1080/10717544.2018.1425774
   Tao SC, 2017, THERANOSTICS, V7, P180, DOI 10.7150/thno.17133
   Théry C, 2018, J EXTRACELL VESICLES, V7, DOI 10.1080/20013078.2018.1535750
   Tian T, 2018, BIOMATERIALS, V150, P137, DOI 10.1016/j.biomaterials.2017.10.012
   Vader P, 2016, ADV DRUG DELIVER REV, V106, P148, DOI 10.1016/j.addr.2016.02.006
   van Dommelen SM, 2012, J CONTROL RELEASE, V161, P635, DOI 10.1016/j.jconrel.2011.11.021
   Vandergriff A, 2018, THERANOSTICS, V8, P1869, DOI 10.7150/thno.20524
   Vig K, 2017, INT J MOL SCI, V18, DOI 10.3390/ijms18040789
   Vogel A, 2018, EBIOMEDICINE, V38, P273, DOI 10.1016/j.ebiom.2018.11.026
   Walter J, 2014, LANCET RESP MED, V2, P1016, DOI 10.1016/S2213-2600(14)70217-6
   Wang B, 2019, THERANOSTICS, V9, P1864, DOI 10.7150/thno.29579
   Wang HD, 2019, MOL THER, V27, P571, DOI 10.1016/j.ymthe.2019.01.008
   Wang H, 2019, NANOSCALE, V11, P7481, DOI 10.1039/c9nr01255a
   Wang M., 2015, PLOS ONE, V10
   Wang R, 2018, CELL CYCLE, V17, P2756, DOI 10.1080/15384101.2018.1556063
   Wang YX, 2018, J BIOMED NANOTECHNOL, V14, P968, DOI 10.1166/jbn.2018.2493
   Wiklander OPB, 2019, SCI TRANSL MED, V11, DOI 10.1126/scitranslmed.aav8521
   Wilson MS, 2009, MUCOSAL IMMUNOL, V2, P103, DOI 10.1038/mi.2008.85
   Wu JY, 2018, SCI REP-UK, V8, DOI 10.1038/s41598-018-20505-y
   Xu MQ, 2020, FRONT BIOENG BIOTECH, V8, DOI 10.3389/fbioe.2020.586130
   Xu RQ, 2019, J CELL MOL MED, V23, P7617, DOI 10.1111/jcmm.14635
   Xu X, 2021, BIOMATERIALS, V269, DOI 10.1016/j.biomaterials.2020.120539
   Yamashita T, 2018, BIOL PHARM BULL, V41, P835, DOI 10.1248/bpb.b18-00133
   Yan LT, 2020, CELL BIOL TOXICOL, V36, P165, DOI 10.1007/s10565-019-09504-5
   Yang JL, 2017, MOL THER-NUCL ACIDS, V7, P278, DOI 10.1016/j.omtn.2017.04.010
   Yang K, 2019, STEM CELL RES THER, V10, DOI 10.1186/s13287-019-1472-x
   Yang LY, 2020, SMALL, V16, DOI 10.1002/smll.201906273
   Yang YX, 2017, FRONT CELL NEUROSCI, V11, DOI 10.3389/fncel.2017.00055
   Yeo R.W. Y., 2013, EXOSOMES MICROVESICL, V1, P7, DOI [DOI 10.5772/57460, 10.5772/57460]
   Yeo RWY, 2013, ADV DRUG DELIVER REV, V65, P336, DOI 10.1016/j.addr.2012.07.001
   Yim N, 2016, NAT COMMUN, V7, DOI 10.1038/ncomms12277
   Yoon JK, 2020, SMALL, V16, DOI 10.1002/smll.202000012
   You DG, 2021, J CONTROL RELEASE, V336, P285, DOI 10.1016/j.jconrel.2021.06.031
   You DG, 2021, SCI ADV, V7, DOI 10.1126/sciadv.abe0083
   Youn SW, 2019, ANTIOXIDANTS-BASEL, V8, DOI 10.3390/antiox8010018
   Younossi ZM, 2011, CLIN GASTROENTEROL H, V9, P524, DOI 10.1016/j.cgh.2011.03.020
   Yu MY, 2020, STEM CELL RES THER, V11, DOI 10.1186/s13287-020-01824-2
   Zambon M, 2008, CHEST, V133, P1120, DOI 10.1378/chest.07-2134
   Zha Y, 2020, BIOMATERIALS, V247, DOI 10.1016/j.biomaterials.2020.119985
   Zhang L, 2019, INT J BIOL SCI, V15, P1161, DOI 10.7150/ijbs.32004
   Zhu LP, 2018, THERANOSTICS, V8, P6163, DOI 10.7150/thno.28021
NR 186
TC 68
Z9 71
U1 1
U2 78
PU WILEY-V C H VERLAG GMBH
PI WEINHEIM
PA POSTFACH 101161, 69451 WEINHEIM, GERMANY
SN 1613-6810
EI 1613-6829
J9 SMALL
JI Small
PD SEP
PY 2022
VL 18
IS 36
SI SI
AR 2106569
DI 10.1002/smll.202106569
EA MAR 2022
PG 25
WC Chemistry, Multidisciplinary; Chemistry, Physical; Nanoscience &
   Nanotechnology; Materials Science, Multidisciplinary; Physics, Applied;
   Physics, Condensed Matter
WE Science Citation Index Expanded (SCI-EXPANDED)
SC Chemistry; Science & Technology - Other Topics; Materials Science;
   Physics
GA 4J4AM
UT WOS:000772218600001
PM 35322545
DA 2026-02-11
ER

PT J
AU Wu, XX
   Wang, YW
   Xiao, Y
   Crawford, R
   Mao, XZ
   Prasadam, I
AF Wu, Xiaoxin
   Wang, Yuewen
   Xiao, Yin
   Crawford, Ross
   Mao, Xinzhan
   Prasadam, Indira
TI Extracellular vesicles: Potential role in osteoarthritis regenerative
   medicine
SO JOURNAL OF ORTHOPAEDIC TRANSLATION
LA English
DT Review
DE Chondrocytes; Exosomes; Mesenchymal stem cells; MicroRNA;
   Osteoarthritis; Synovial inflammation
ID MESENCHYMAL STEM-CELLS; ARTICULAR-CARTILAGE CHONDROCYTES; MACROPHAGE
   ACTIVATION; EXOSOMES; TISSUE; EXPRESSION; DIFFERENTIATION; REPAIR;
   CHONDROGENESIS; PROLIFERATION
AB Osteoarthritis (OA) is a prevalent whole joint disease characterised by cartilage degradation, subchondral bone sclerosis and bone remodelling, and synovium inflammation, leading to pain, deformity, and cartilage dysfunction. Currently, there is no appropriate therapy for OA, and available treatments simply aim to reduce pain and swelling. Exosomes are membrane-bound extracellular vesicles secreted by almost all cells, receiving increasing interest because of their effect in cell-to-cell communication. Increasing evidence suggests that exosomes play an important role in cartilage physiological and pathological effects. This article reviews the potential role of exosomes in OA regenerative medicine. Special attention is given to mesenchymal stem cells-derived exosomes due to the extensive research on their cartilage repair property and their function as miRNA cargo. More investigations are needed for the effects of exosomes from synovial fluid and chondrocytes in joints. A better understanding of the mechanisms will contribute to a novel and promising therapy for OA patients.
   The translational potential of this article: A better understanding of the role of extracellular vesicles in regenerative medicine will contribute to a novel and promising therapy for OA patients.
C1 [Wu, Xiaoxin; Mao, Xinzhan] Cent South Univ, Xiangya Hosp 2, Dept Orthopaed Surg, 139 Middle Renmin Rd, Changsha 410011, Hunan, Peoples R China.
   [Wu, Xiaoxin; Xiao, Yin; Crawford, Ross; Prasadam, Indira] Queensland Univ Technol, Fac Sci & Engn, Inst Hlth & Biomed Innovat, Kelvin Grove Campus, Brisbane, Qld 4059, Australia.
   [Wang, Yuewen] Cent South Univ, Xiangya Sch Med, 172 Tongzipo Rd, Changsha 410013, Hunan, Peoples R China.
   [Xiao, Yin] Queensland Univ Technol, Australia China Ctr Tissue Engn & Regenerat Med, Brisbane, Qld, Australia.
   [Crawford, Ross] Prince Charles Hosp, Orthopaed Dept, Brisbane, Qld, Australia.
C3 Central South University; Queensland University of Technology (QUT);
   Central South University; Queensland University of Technology (QUT);
   Prince Charles Hospital
RP Prasadam, I (corresponding author), Queensland Univ Technol, Inst Hlth & Biomed Innovat, Kelvin Grove Campus, Brisbane, Qld 4059, Australia.; Mao, XZ (corresponding author), Cent South Univ, Xiangya Hosp 2, Orthopaed Trauma Res Lab, 139 Middle Renmin Rd, Changsha 410011, Hunan, Peoples R China.
EM xiaoxin.wu@csu.edu.cn; xinzhan.mao@csu.edu.cn; i.prasadam@qut.edu.au
RI ; Xiao, Yin/AAM-4033-2020
OI Prasadam, Indira/0000-0001-5057-2427; wu, xiaoxin/0000-0003-1781-7714;
   Mao, Xinzhan/0000-0002-1835-6043; Xiao, Yin/0000-0003-1785-3491
FU Arthritis Australia; Prince Charles hospital foundation [RF-01];
   National Natural Science Foundation of China [81371997]; Project of
   Training Programs of Innovation for Research Students from Central South
   University [502211809]
FX Authors wish to acknowledge funding support from Arthritis Australia,
   The Prince Charles hospital foundation research fellowship to Dr. Indira
   Prasadam (RF-01), The National Natural Science Foundation of China for
   Prof. Xinzhan Mao (81371997) and The Project of Training Programs of
   Innovation for Research Students from Central South University
   (502211809). We also acknowledge Fuyiting He from the South China
   University of Technology and Mengyuan Zhao from Central South University
   for figures assistance.
CR Akhtar N, 2010, ARTHRITIS RHEUM-US, V62, P1361, DOI 10.1002/art.27329
   Akyurekli C, 2015, STEM CELL REV REP, V11, P150, DOI 10.1007/s12015-014-9545-9
   [Anonymous], [No title captured]
   Barter MJ, 2012, OSTEOARTHR CARTILAGE, V20, P339, DOI 10.1016/j.joca.2011.12.012
   Bellavia D, 2018, BBA-GEN SUBJECTS, V1862, P1893, DOI 10.1016/j.bbagen.2018.06.003
   Bottini N, 2013, NAT REV RHEUMATOL, V9, P24, DOI 10.1038/nrrheum.2012.190
   Chen HO, 2018, EUR REV MED PHARMACO, V22, P3294, DOI 10.26355/eurrev_201806_15148
   Colombo M, 2014, ANNU REV CELL DEV BI, V30, P255, DOI 10.1146/annurev-cellbio-101512-122326
   Cosenza S, 2017, SCI REP-UK, V7, DOI 10.1038/s41598-017-15376-8
   Cosenza S, 2017, INT J MOL SCI, V18, DOI 10.3390/ijms18040889
   Crapnell K, 2013, EXP CELL RES, V319, P1409, DOI 10.1016/j.yexcr.2013.04.004
   Dai YK, 2019, MOL MED REP, V19, P2231, DOI 10.3892/mmr.2019.9859
   Das A, 2015, AM J PATHOL, V185, P2596, DOI 10.1016/j.ajpath.2015.06.001
   Das SG, 2016, BREAST CANCER RES, V18, DOI 10.1186/s13058-016-0699-z
   Ding YJ, 2019, INT J MOL MED, V43, P779, DOI 10.3892/ijmm.2018.4033
   Domenis R, 2017, MEDIAT INFLAMM, V2017, DOI 10.1155/2017/4814987
   Eldh M, 2010, PLOS ONE, V5, DOI 10.1371/journal.pone.0015353
   Fleury A, 2014, FRONT IMMUNOL, V5, DOI 10.3389/fimmu.2014.00370
   Goichberg P, 2016, STEM CELL REV REP, V12, P421, DOI 10.1007/s12015-016-9663-7
   Goldie BJ, 2014, NUCLEIC ACIDS RES, V42, P9195, DOI 10.1093/nar/gku594
   Goldring MB, 2006, J CELL BIOCHEM, V97, P33, DOI 10.1002/jcb.20652
   Herberts CA, 2011, J TRANSL MED, V9, DOI 10.1186/1479-5876-9-29
   Hou CH, 2015, MOL MED REP, V12, P4877, DOI 10.3892/mmr.2015.4008
   Hunziker EB, 2002, OSTEOARTHR CARTILAGE, V10, P432, DOI 10.1053/joca.2002.0801
   Jafari D, 2019, BIOCHIMIE, V165, P76, DOI 10.1016/j.biochi.2019.07.009
   Jiang YZ, 2011, CELL TRANSPLANT, V20, P593, DOI 10.3727/096368910X532738
   Jones SW, 2009, OSTEOARTHR CARTILAGE, V17, P464, DOI 10.1016/j.joca.2008.09.012
   Karpman D, 2017, NAT REV NEPHROL, V13, P545, DOI 10.1038/nrneph.2017.98
   Kato T, 2014, ARTHRITIS RES THER, V16, DOI 10.1186/ar4679
   Kim H, 2015, MOL CELLS, V38, P677, DOI 10.14348/molcells.2015.0200
   Kirsch T, 2005, FRONT BIOSCI-LANDMRK, V10, P576, DOI 10.2741/1553
   Kolhe R, 2017, SCI REP-UK, V7, DOI 10.1038/s41598-017-01905-y
   Kordelas L, 2014, LEUKEMIA, V28, P970, DOI 10.1038/leu.2014.41
   Lech M, 2012, MEDIAT INFLAMM, V2012, DOI 10.1155/2012/951390
   Li Z, 2018, CELL PHYSIOL BIOCHEM, V47, P2008, DOI 10.1159/000491469
   Limoni SK, 2019, APPL BIOCHEM BIOTECH, V187, P352, DOI 10.1007/s12010-018-2813-4
   Liu YB, 2018, BIOCHEM J, V475, P3629, DOI 10.1042/BCJ20180675
   Liu YB, 2018, CELL CYCLE, V17, P2411, DOI 10.1080/15384101.2018.1526603
   Lo Cicero A, 2015, CURR OPIN CELL BIOL, V35, P69, DOI 10.1016/j.ceb.2015.04.013
   Lo Sicco C, 2017, STEM CELL TRANSL MED, V6, P1018, DOI 10.1002/sctm.16-0363
   Loeser RF, 2012, ARTHRITIS RHEUM-US, V64, P1697, DOI 10.1002/art.34453
   Lötvall J, 2014, J EXTRACELL VESICLES, V3, DOI 10.3402/jev.v3.26913
   Ma Y, 2019, MOL THER-NUCL ACIDS, V14, P398, DOI 10.1016/j.omtn.2018.12.012
   Mantovani A, 2004, TRENDS IMMUNOL, V25, P677, DOI 10.1016/j.it.2004.09.015
   Mao GP, 2018, J CELL MOL MED, V22, P5354, DOI 10.1111/jcmm.13808
   Martinez FO, 2008, FRONT BIOSCI-LANDMRK, V13, P453, DOI 10.2741/2692
   Matsukawa T, 2013, ARTHRITIS RES THER, V15, DOI 10.1186/ar4164
   Maumus M, 2013, BIOCHIMIE, V95, P2229, DOI 10.1016/j.biochi.2013.04.017
   Meirelles LD, 2009, CYTOKINE GROWTH F R, V20, P419, DOI 10.1016/j.cytogfr.2009.10.002
   Meng F, 2016, OSTEOARTHR CARTILAGE, V24, P932, DOI 10.1016/j.joca.2015.12.012
   Miyaki S, 2009, ARTHRITIS RHEUM-US, V60, P2723, DOI 10.1002/art.24745
   Mokarizadeh A, 2012, IMMUNOL LETT, V147, P47, DOI 10.1016/j.imlet.2012.06.001
   Murphy JM, 2003, ARTHRITIS RHEUM-US, V48, P3464, DOI 10.1002/art.11365
   Okoro T, 2013, DISABIL REHABIL, V35, P2000, DOI 10.3109/09638288.2013.770082
   Pers YM, 2015, OSTEOARTHR CARTILAGE, V23, P2027, DOI 10.1016/j.joca.2015.07.004
   Pittenger MF, 1999, SCIENCE, V284, P143, DOI 10.1126/science.284.5411.143
   Prasadam I, 2012, J RHEUMATOL, V39, P621, DOI 10.3899/jrheum.110777
   Prasadam I, 2010, ARTHRITIS RHEUM-US, V62, P1349, DOI 10.1002/art.27397
   Qin YH, 2016, INT J MOL SCI, V17, DOI 10.3390/ijms17050712
   Rani S, 2015, MOL THER, V23, P812, DOI 10.1038/mt.2015.44
   Shi JK, 2018, MOL MED REP, V18, P502, DOI 10.3892/mmr.2018.8931
   Song J, 2013, BIOCHEM BIOPH RES CO, V431, P210, DOI 10.1016/j.bbrc.2012.12.133
   Spiller KL, 2014, BIOMATERIALS, V35, P4477, DOI 10.1016/j.biomaterials.2014.02.012
   Steinert AF, 2007, ARTHRITIS RES THER, V9, DOI 10.1186/ar2195
   Sun AR, 2016, CURR RHEUMATOL REP, V18, DOI 10.1007/s11926-016-0605-9
   Sun H, 2019, J CELL BIOCHEM, V120, P171, DOI 10.1002/jcb.27289
   Sun Q, 2008, NUCLEIC ACIDS RES, V36, P2690, DOI 10.1093/nar/gkn032
   Swingler TE, 2012, ARTHRITIS RHEUM-US, V64, P1909, DOI 10.1002/art.34314
   Tang YL, 2015, CELL BIOSCI, V5, DOI 10.1186/s13578-015-0047-5
   Tao SC, 2017, THERANOSTICS, V7, P180, DOI 10.7150/thno.17133
   Théry C, 2002, NAT REV IMMUNOL, V2, P569, DOI 10.1038/nri855
   Valadi H, 2007, NAT CELL BIOL, V9, P654, DOI 10.1038/ncb1596
   van Lent PLEM, 2008, ANN RHEUM DIS, V67, P1750, DOI 10.1136/ard.2007.077800
   Vizoso FJ, 2017, INT J MOL SCI, V18, DOI 10.3390/ijms18091852
   Vonk LA, 2018, THERANOSTICS, V8, P906, DOI 10.7150/thno.20746
   Wang M, 2017, NANOTECHNOLOGY, V28, P1, DOI [10.1088/1361-6528/aa6bb5, 10.1038/ncomms15972]
   Witwer KW, 2013, J EXTRACELL VESICLES, V2, DOI 10.3402/jev.v2i0.20360
   Wu JY, 2019, BIOMATERIALS, V206, P87, DOI 10.1016/j.biomaterials.2019.03.022
   Yamasaki K, 2009, ARTHRITIS RHEUM-US, V60, P1035, DOI 10.1002/art.24404
   Zhang J, 2015, GENOM PROTEOM BIOINF, V13, P17, DOI 10.1016/j.gpb.2015.02.001
   Zhang SP, 2018, BIOMATERIALS, V156, P16, DOI 10.1016/j.biomaterials.2017.11.028
   Zhang Z, 2012, OSTEOARTHR CARTILAGE, V20, P1638, DOI 10.1016/j.joca.2012.08.024
   Zhao RB, 2016, BIOCHEM BIOPH RES CO, V477, P749, DOI 10.1016/j.bbrc.2016.06.130
   Zhao Y, 2018, INT ORTHOP, V42, P2865, DOI 10.1007/s00264-018-4093-6
   Zhu Y, 2017, STEM CELL RES THER, V8, DOI 10.1186/s13287-017-0510-9
NR 85
TC 48
Z9 54
U1 1
U2 27
PU ELSEVIER
PI AMSTERDAM
PA RADARWEG 29, 1043 NX AMSTERDAM, NETHERLANDS
SN 2214-031X
J9 J ORTHOP TRANSL
JI J. Orthop. Transl.
PD MAR
PY 2020
VL 21
BP 73
EP 80
DI 10.1016/j.jot.2019.10.012
PG 8
WC Orthopedics
WE Science Citation Index Expanded (SCI-EXPANDED)
SC Orthopedics
GA LH5WR
UT WOS:000528855800012
PM 32099807
OA Green Submitted, gold
DA 2026-02-11
ER

PT B
AU Zhou, YY
   Kosaka, N
   Xiao, ZD
   Ochiya, T
AF Zhou, Yueyuan
   Kosaka, Nobuyoshi
   Xiao, Zhongdang
   Ochiya, Takahiro
BE Edelstein, L
   Smythies, J
   Quesenberry, P
   Noble, D
TI MSC-exosomes in regenerative medicine
SO EXOSOMES: A CLINICAL COMPENDIUM
LA English
DT Article; Book Chapter
ID MESENCHYMAL STEM-CELLS; PROMOTES OSTEOGENIC DIFFERENTIATION;
   ISCHEMIA-REPERFUSION INJURY; DRUG-DELIVERY VEHICLES; EXTRACELLULAR
   VESICLES; STROMAL CELLS; MEDIATED DELIVERY; IN-VITRO; FUNCTIONAL
   RECOVERY; STEM/STROMAL CELLS
C1 [Zhou, Yueyuan; Kosaka, Nobuyoshi; Ochiya, Takahiro] Natl Canc Ctr, Div Mol & Cellular Med, Res Inst, Tokyo, Japan.
   [Zhou, Yueyuan; Xiao, Zhongdang] Southeast Univ, Sch Biol Sci & Med Engn, State Key Lab Bioelect, Nanjing, Peoples R China.
   [Ochiya, Takahiro] Tokyo Med Univ, Inst Med Sci, Dept Mol & Cellular Med, Tokyo, Japan.
   [Kosaka, Nobuyoshi] Tokyo Med Univ, Inst Med Sci, Dept Translat Res Extracellular Vesicles, Tokyo, Japan.
C3 National Cancer Center - Japan; Southeast University - China; Tokyo
   Medical University; Tokyo Medical University
RP Zhou, YY (corresponding author), Natl Canc Ctr, Div Mol & Cellular Med, Res Inst, Tokyo, Japan.; Zhou, YY (corresponding author), Southeast Univ, Sch Biol Sci & Med Engn, State Key Lab Bioelect, Nanjing, Peoples R China.
RI Kosaka, Nobuyoshi/ACI-7271-2022; Ochiya, Takahiro/AAH-7585-2019
CR Aiastui A, 2015, FRONT IMMUNOL, V6, DOI 10.3389/fimmu.2015.00008
   Alonso R, 2005, J BIOL CHEM, V280, P28439, DOI 10.1074/jbc.M501112200
   Alvarez-Erviti L, 2011, NAT BIOTECHNOL, V29, P341, DOI 10.1038/nbt.1807
   Amzallag N, 2004, J BIOL CHEM, V279, P46104, DOI 10.1074/jbc.M404850200
   Arslan F, 2013, STEM CELL RES, V10, P301, DOI 10.1016/j.scr.2013.01.002
   Bajaj P, 2014, ANNU REV BIOMED ENG, V16, P247, DOI 10.1146/annurev-bioeng-071813-105155
   Banizs AB, 2014, INT J NANOMED, V9, P4223, DOI 10.2147/IJN.S64267
   Basu J, 2016, EXPERT OPIN BIOL TH, V16, P489, DOI 10.1517/14712598.2016.1131976
   Batrakova EV, 2015, J CONTROL RELEASE, V219, P396, DOI 10.1016/j.jconrel.2015.07.030
   Besse B, 2016, ONCOIMMUNOLOGY, V5, DOI 10.1080/2162402X.2015.1071008
   Bian SY, 2014, J MOL MED, V92, P387, DOI 10.1007/s00109-013-1110-5
   Brown A, 2014, BUS DIGIT ECON, P165
   Cai J, 2013, J MOL CELL BIOL, V5, P227, DOI 10.1093/jmcb/mjt011
   Cambier L, 2017, EMBO MOL MED, V9, P337, DOI 10.15252/emmm.201606924
   Chen L, 2017, STEM CELL RES THER, V8, DOI 10.1186/s13287-016-0453-6
   Cheng L, 2017, STEM CELLS INT, V2017, DOI 10.1155/2017/6305295
   Collino F, 2015, J AM SOC NEPHROL, V26, P2349, DOI 10.1681/ASN.2014070710
   Crigna AT, 2018, FRONT MED-LAUSANNE, V5, DOI 10.3389/fmed.2018.00179
   Dai S, 2008, MOL THER, V16, P782, DOI 10.1038/mt.2008.1
   Davidson SM, 2018, MOL ASPECTS MED, V60, P104, DOI 10.1016/j.mam.2017.11.004
   De Jong OG, 2014, FRONT IMMUNOL, V5, P1, DOI 10.3389/fimmu.2014.00608
   Didiot MC, 2016, MOL THER, V24, P1836, DOI 10.1038/mt.2016.126
   Doeppner TR, 2015, STEM CELL TRANSL MED, V4, P1131, DOI 10.5966/sctm.2015-0078
   Drommelschmidt K, 2017, BRAIN BEHAV IMMUN, V60, P220, DOI 10.1016/j.bbi.2016.11.011
   Du YD, 2017, CELL PHYSIOL BIOCHEM, V43, P611, DOI 10.1159/000480533
   Eirin A, 2017, KIDNEY INT, V92, P114, DOI 10.1016/j.kint.2016.12.023
   Fang S, 2016, STEM CELL TRANSL MED, V5, P1425, DOI 10.5966/sctm.2015-0367
   Ferreira E, 2018, BONE JOINT RES, V7, P263, DOI 10.1302/2046-3758.74.BJR-2018-0006
   Fonsato V, 2012, STEM CELLS, V30, P1985, DOI 10.1002/stem.1161
   Fuhrmann G, 2015, J CONTROL RELEASE, V205, P35, DOI 10.1016/j.jconrel.2014.11.029
   Fujiyoshi M, 2011, J HEPATO-BIL-PAN SCI, V18, P13, DOI 10.1007/s00534-010-0304-2
   Furuta T, 2016, STEM CELL TRANSL MED, V5, P1620, DOI 10.5966/sctm.2015-0285
   García-Romero N, 2017, ONCOTARGET, V8, P1416, DOI 10.18632/oncotarget.13635
   Goradel NH, 2018, Current Regenerative Medicine, V7, P46, DOI [10.2174/2468424408666180315101232, 10.2174/2468424408666180315101232, DOI 10.2174/2468424408666180315101232, 10.2174/2468424, DOI 10.2174/2468424]
   Greening DW, 2015, METHODS MOL BIOL, V1295, P179, DOI 10.1007/978-1-4939-2550-6_15
   Gu D, 2016, STEM CELLS INT, V2016, DOI 10.1155/2016/2093940
   Gu JZ, 2017, SCI REP-UK, V7, DOI 10.1038/srep43546
   Haney MJ, 2015, J CONTROL RELEASE, V207, P18, DOI 10.1016/j.jconrel.2015.03.033
   Haraszti RA, 2016, J EXTRACELL VESICLES, V5, DOI 10.3402/jev.v5.32570
   Hausenloy DJ, 2013, J CLIN INVEST, V123, P92, DOI 10.1172/JCI62874
   Haynesworth SE, 1996, J CELL PHYSIOL, V166, P585, DOI 10.1002/(SICI)1097-4652(199603)166:3<585::AID-JCP13>3.0.CO;2-6
   Helwa I, 2017, PLOS ONE, V12, DOI 10.1371/journal.pone.0170628
   Higashimoto M, 2013, EUR J IMMUNOL, V43, P2956, DOI 10.1002/eji.201343531
   Hsu DH, 2003, J IMMUNOTHER, V26, P440, DOI 10.1097/00002371-200309000-00007
   Islam A, 2007, J BIOL CHEM, V282, P9591, DOI 10.1074/jbc.M607122200
   Jamur MC, 2010, METHODS MOL BIOL, V588, P63, DOI 10.1007/978-1-59745-324-0_9
   Jang SC, 2013, ACS NANO, V7, P7698, DOI 10.1021/nn402232g
   Jarmalaviciute A, 2015, CYTOTHERAPY, V17, P932, DOI 10.1016/j.jcyt.2014.07.013
   Johnsen KB, 2016, CYTOTECHNOLOGY, V68, P2125, DOI 10.1007/s10616-016-9952-7
   Kalra H, 2016, INT J MOL SCI, V17, DOI 10.3390/ijms17020170
   Kassem M, 2004, BASIC CLIN PHARMACOL, V95, P209, DOI 10.1111/j.1742-7843.2004.pto950502.x
   Katakowski M, 2013, CANCER LETT, V335, P201, DOI 10.1016/j.canlet.2013.02.019
   Katsuda T, 2014, DRUG DELIV SYST, V29, P140
   Katsuda T, 2013, PROTEOMICS, V13, P1637, DOI 10.1002/pmic.201200373
   Katsuda T, 2013, SCI REP-UK, V3, DOI 10.1038/srep01197
   Keshtkar S, 2018, STEM CELL RES THER, V9, DOI 10.1186/s13287-018-0791-7
   Kim DK, 2016, P NATL ACAD SCI USA, V113, P170, DOI 10.1073/pnas.1522297113
   Kim HS, 2012, J PROTEOME RES, V11, P839, DOI 10.1021/pr200682z
   Kim MS, 2016, NANOMED-NANOTECHNOL, V12, P655, DOI 10.1016/j.nano.2015.10.012
   Kooijmans SAA, 2013, J CONTROL RELEASE, V172, P229, DOI 10.1016/j.jconrel.2013.08.014
   Kourembanas S, 2015, ANNU REV PHYSIOL, V77, P13, DOI 10.1146/annurev-physiol-021014-071641
   Kowada T, 2011, J AM CHEM SOC, V133, P17772, DOI 10.1021/ja2064582
   Kusuma GD, 2017, STEM CELLS DEV, V26, P617, DOI 10.1089/scd.2016.0349
   Lai RC, 2010, STEM CELL RES, V4, P214, DOI 10.1016/j.scr.2009.12.003
   Lamichhane TN, 2015, MOL PHARMACEUT, V12, P3650, DOI 10.1021/acs.molpharmaceut.5b00364
   Lee DE, 2016, STEM CELL RES THER, V7, DOI 10.1186/s13287-016-0303-6
   Lee J, 2015, NANO LETT, V15, P2938, DOI 10.1021/nl5047494
   Lee ST, 2017, J MOV DISORD, V10, P45, DOI 10.14802/jmd.16054
   Lei Q, 2017, THERANOSTICS, V7, P2673, DOI 10.7150/thno.18915
   Li HQ, 2015, MOL MED REP, V12, P1561, DOI 10.3892/mmr.2015.3497
   Li L, 2008, KIDNEY INT, V74, P1526, DOI 10.1038/ki.2008.500
   Li TF, 2013, STEM CELLS DEV, V22, P845, DOI 10.1089/scd.2012.0395
   Liang XL, 2016, J CELL SCI, V129, P2182, DOI 10.1242/jcs.170373
   Liu SY, 2015, CELL METAB, V22, P606, DOI 10.1016/j.cmet.2015.08.018
   Liu YC, 2015, SCI REP-UK, V5, DOI 10.1038/srep17543
   Lu ZF, 2017, TISSUE ENG PT A, V23, P1212, DOI 10.1089/ten.tea.2016.0548
   Luan X, 2017, ACTA PHARMACOL SIN, V38, P754, DOI 10.1038/aps.2017.12
   Lv LH, 2012, J BIOL CHEM, V287, P15874, DOI 10.1074/jbc.M112.340588
   Madrigal M, 2014, J TRANSL MED, V12, DOI 10.1186/s12967-014-0260-8
   Manolagas SC, 2013, J CLIN INVEST, V123, P1919, DOI 10.1172/JCI68062
   Mead B, 2018, INVEST OPHTH VIS SCI, V59, P702, DOI 10.1167/iovs.17-22855
   Meng YB, 2015, J ORTHOP RES, V33, P957, DOI 10.1002/jor.22884
   Menon DK, 2010, ARCH PHYS MED REHAB, V91, P1637, DOI 10.1016/j.apmr.2010.05.017
   Minciacchi VR, 2015, SEMIN CELL DEV BIOL, V40, P41, DOI 10.1016/j.semcdb.2015.02.010
   Mizrak A, 2013, MOL THER, V21, P101, DOI 10.1038/mt.2012.161
   Momen-Heravi F, 2014, NANOMED-NANOTECHNOL, V10, P1517, DOI 10.1016/j.nano.2014.03.014
   Morse MA, 2005, J TRANSL MED, V3, DOI 10.1186/1479-5876-3-9
   Muller L, 2014, J IMMUNOL METHODS, V411, P55, DOI 10.1016/j.jim.2014.06.007
   Munoz JL, 2013, MOL THER-NUCL ACIDS, V2, DOI 10.1038/mtna.2013.60
   Nakamura Y, 2015, FEBS LETT, V589, P1257, DOI 10.1016/j.febslet.2015.03.031
   Nassar Wael, 2016, Biomater Res, V20, P21, DOI 10.1186/s40824-016-0068-0
   Nong KT, 2016, CYTOTHERAPY, V18, P1548, DOI 10.1016/j.jcyt.2016.08.002
   Nooshabadi VT, 2018, J CELL BIOCHEM, V119, P8048, DOI 10.1002/jcb.26726
   Ohno S, 2013, MOL THER, V21, P185, DOI 10.1038/mt.2012.180
   Ophelders DRMG, 2016, STEM CELL TRANSL MED, V5, P754, DOI 10.5966/sctm.2015-0197
   PAN BT, 1983, CELL, V33, P967, DOI 10.1016/0092-8674(83)90040-5
   Park JS, 2015, METHODS, V84, P3, DOI 10.1016/j.ymeth.2015.03.002
   Park WS, 2018, PEDIATR RES, V83, P214, DOI 10.1038/pr.2017.249
   Parolini I, 2009, J BIOL CHEM, V284, P34211, DOI 10.1074/jbc.M109.041152
   Pascucci L, 2014, J CONTROL RELEASE, V192, P262, DOI 10.1016/j.jconrel.2014.07.042
   Pu CM, 2017, J INVEST DERMATOL, V137, P1353, DOI 10.1016/j.jid.2016.12.030
   Qi X, 2016, INT J BIOL SCI, V12, P836, DOI 10.7150/ijbs.14809
   Rani S, 2015, MOL THER, V23, P812, DOI 10.1038/mt.2015.44
   Reis LA, 2012, PLOS ONE, V7, DOI 10.1371/journal.pone.0044092
   Rhim T, 2013, PHARM RES-DORDR, V30, P2429, DOI 10.1007/s11095-012-0959-2
   Romero-Bermejo FJ, 2011, CURR CARDIOL REV, V7, P163, DOI 10.2174/157340311798220494
   Sakaida I, 2004, HEPATOLOGY, V40, P1304, DOI 10.1002/hep.20452
   Sarvar DP, 2016, ADV PHARM BULL, V6, P293, DOI 10.15171/apb.2016.041
   Sato YT, 2016, SCI REP-UK, V6, DOI 10.1038/srep21933
   Schäfer R, 2016, TRANSFUS MED HEMOTH, V43, P256, DOI 10.1159/000447458
   Seki A, 2013, HEPATOLOGY, V58, P1133, DOI 10.1002/hep.26470
   Shabbir A, 2015, STEM CELLS DEV, V24, P1635, DOI 10.1089/scd.2014.0316
   Shao LB, 2017, BIOMED RES INT, V2017, DOI 10.1155/2017/4150705
   Shen B, 2016, STEM CELLS INT, V2016, DOI 10.1155/2016/1240301
   Shtam TA, 2013, CELL COMMUN SIGNAL, V11, DOI 10.1186/1478-811X-11-88
   Shyam H, 2017, REGEN MED, V12, P111, DOI 10.2217/rme-2016-0162
   Soares Martins T, 2018, PLOS ONE, V13
   Stoorvogel W, 2002, TRAFFIC, V3, P321, DOI 10.1034/j.1600-0854.2002.30502.x
   Sugars KL, 2003, TRENDS GENET, V19, P233, DOI 10.1016/S0168-9525(03)00074-X
   Sun DM, 2010, MOL THER, V18, P1606, DOI 10.1038/mt.2010.105
   Sun YX, 2015, BIOMED RES INT, V2015, DOI 10.1155/2015/412327
   Sunkara V, 2016, ANALYST, V141, P371, DOI 10.1039/c5an01775k
   Tan CY, 2014, STEM CELL RES THER, V5, DOI 10.1186/scrt465
   Tan SS, 2013, J EXTRACELL VESICLES, V2, DOI 10.3402/jev.v2i0.22614
   Teng XM, 2015, CELL PHYSIOL BIOCHEM, V37, P2415, DOI 10.1159/000438594
   Théry C, 2002, NAT IMMUNOL, V3, P1156, DOI 10.1038/ni854
   Théry C, 2002, NAT REV IMMUNOL, V2, P569, DOI 10.1038/nri855
   Tian T, 2018, BIOMATERIALS, V150, P137, DOI 10.1016/j.biomaterials.2017.10.012
   Tian YH, 2014, BIOMATERIALS, V35, P2383, DOI 10.1016/j.biomaterials.2013.11.083
   Tögel F, 2005, AM J PHYSIOL-RENAL, V289, pF31, DOI 10.1152/ajprenal.00007.2005
   Trohatou O, 2017, CELL REPROGRAM, V19, P217, DOI 10.1089/cell.2016.0062
   Uccelli A, 2008, NAT REV IMMUNOL, V8, P726, DOI 10.1038/nri2395
   Valadi H, 2007, NAT CELL BIOL, V9, P654, DOI 10.1038/ncb1596
   Vallabhaneni KC, 2015, ONCOTARGET, V6, P4953, DOI 10.18632/oncotarget.3211
   van Koppen Arianne, 2012, PLoS One, V7, pe38746, DOI 10.1371/journal.pone.0038746
   Wahlgren J, 2012, NUCLEIC ACIDS RES, V40, DOI 10.1093/nar/gks463
   Waldenström A, 2012, PLOS ONE, V7, DOI 10.1371/journal.pone.0034653
   Wang K, 2017, STEM CELL TRANSL MED, V6, P209, DOI 10.5966/sctm.2015-0386
   Wang XH, 2015, SCI REP-UK, V5, DOI 10.1038/srep13721
   Wang XH, 2010, CIRCULATION, V122, P1308, DOI 10.1161/CIRCULATIONAHA.110.964684
   Wang Y, 2015, STEM CELL RES THER, V6, DOI 10.1186/s13287-015-0179-x
   Xie Y, 2018, AGING CELL, V17, DOI 10.1111/acel.12758
   Xin HQ, 2017, STROKE, V48, P747, DOI 10.1161/STROKEAHA.116.015204
   Xin HQ, 2013, STEM CELLS, V31, P2737, DOI 10.1002/stem.1409
   Xin HQ, 2013, J CEREBR BLOOD F MET, V33, P1711, DOI 10.1038/jcbfm.2013.152
   Yan YM, 2017, MOL THER, V25, P465, DOI 10.1016/j.ymthe.2016.11.019
   Yáñez-Mó M, 2015, J EXTRACELL VESICLES, V4, DOI 10.3402/jev.v4.27066
   Yang J, 2017, J GASTROEN HEPATOL, V32, P1966, DOI 10.1111/jgh.13797
   Yang JL, 2017, MOL THER-NUCL ACIDS, V7, P278, DOI 10.1016/j.omtn.2017.04.010
   Yang YX, 2017, FRONT CELL NEUROSCI, V11, DOI 10.3389/fncel.2017.00055
   Yokoi A, 2017, NAT COMMUN, V8, DOI 10.1038/ncomms14470
   Yoo J, 2013, J CELL BIOCHEM, V114, P743, DOI 10.1002/jcb.24427
   Yu B, 2015, INT J CARDIOL, V182, P349, DOI 10.1016/j.ijcard.2014.12.043
   Yu B, 2013, PLOS ONE, V8, DOI 10.1371/journal.pone.0073304
   Zhang B, 2015, STEM CELL TRANSL MED, V4, P513, DOI 10.5966/sctm.2014-0267
   Zhang HY, 2016, CANCER LETT, V375, P331, DOI 10.1016/j.canlet.2016.03.026
   Zhang HY, 2018, NAT CELL BIOL, V20, P332, DOI 10.1038/s41556-018-0040-4
   Zhang JY, 2016, STEM CELL RES THER, V7, DOI 10.1186/s13287-016-0391-3
   Zhang JY, 2015, J TRANSL MED, V13, DOI 10.1186/s12967-015-0417-0
   Zhang S, 2016, OSTEOARTHR CARTILAGE, V24, P2135, DOI 10.1016/j.joca.2016.06.022
   Zhang S, 2016, CYTOTHERAPY, V18, pS13, DOI 10.1016/j.jcyt.2016.03.035
   Zhang Y, 2017, J CELL SCI, V130, P1158, DOI 10.1242/jcs.197764
   Zhang YL, 2015, J NEUROSURG, V122, P856, DOI 10.3171/2014.11.JNS14770
   Zhang YQ, 2014, BIOMATERIALS, V35, P4390, DOI 10.1016/j.biomaterials.2014.02.003
   Zhang Z., 2016, J AM HEART ASSOC, V5, P1
   Zhou Y, 2013, STEM CELL RES THER, V4, DOI 10.1186/scrt194
   Zhuang XY, 2011, MOL THER, V19, P1769, DOI 10.1038/mt.2011.164
   Zou XY, 2014, STEM CELL RES THER, V5, DOI 10.1186/scrt428
NR 168
TC 7
Z9 8
U1 0
U2 5
PU ACADEMIC PRESS LTD-ELSEVIER SCIENCE LTD
PI LONDON
PA 125 LONDON WALL, LONDON EC2Y 5AS, ENGLAND
BN 978-0-12-816054-1; 978-0-12-816053-4
PY 2020
BP 433
EP 465
DI 10.1016/B978-0-12-816053-4.00019-5
D2 10.1016/C2017-0-01516-1
PG 33
WC Biochemistry & Molecular Biology; Cell Biology
WE Book Citation Index – Science (BKCI-S)
SC Biochemistry & Molecular Biology; Cell Biology
GA BP0AJ
UT WOS:000533473600020
DA 2026-02-11
ER

PT J
AU Ortega, FG
   Roefs, MT
   Perez, DD
   Kooijmans, SA
   de Jong, OG
   Sluijter, JP
   Schiffelers, RM
   Vader, P
AF Ortega, Francisco G.
   Roefs, Marieke T.
   de Miguel Perez, Diego
   Kooijmans, Sander A.
   de Jong, Olivier G.
   Sluijter, Joost P.
   Schiffelers, Raymond M.
   Vader, Pieter
TI Interfering with endolysosomal trafficking enhances release of bioactive
   exosomes
SO NANOMEDICINE-NANOTECHNOLOGY BIOLOGY AND MEDICINE
LA English
DT Article
DE Exosomes; Vesicle biogenesis; Extracellular vesicles; Endolysosomal
   trafficking; Exosome functionality; Regenerative medicine
ID EXTRACELLULAR VESICLES; PROGENITOR CELLS; EXPRESSION; RECEPTOR; NDRG1;
   RAB7; CHROMATOGRAPHY; MICROVESICLES; MATURATION; BIOMARKERS
AB Exosomes are cell-derived extracellular vesicles of 30-150 nm in size and are involved in intercellular communication. Because of their bioactive cargo, consisting of proteins, RNA and lipids, and their natural ability to deliver these biomolecules to recipient cells. exosomes are increasingly being studied as novel drug delivery vehicles or as cell-free approaches to regenerative medicine. However, one of the major hurdles for clinical translation of therapeutic strategies based on exosomes is their low yield when produced under standard culture conditions. Exosomes are vesicles of endocytic origin and are released when multivesicular endosomes fuse with the plasma membrane. Here, we demonstrate that interfering with endolysosomal trafficking significantly increases exosome release. Furthermore, these exosomes retain their regenerative bioactivity as demonstrated by pro-survival and angiogenesis assays using both cardiomyocytes and endothelial cells. These results may be employed to increase exosome production for studying biological functions or to improve clinical translation of exosome-based therapeutics. (C) 2019 The Author(s). Published by Elsevier Inc.
C1 [Ortega, Francisco G.; Kooijmans, Sander A.; de Jong, Olivier G.; Schiffelers, Raymond M.; Vader, Pieter] Univ Med Ctr Utrecht, Lab Clin Chem & Haematol, Utrecht, Netherlands.
   [Roefs, Marieke T.; Sluijter, Joost P.; Vader, Pieter] Univ Med Ctr Utrecht, Lab Expt Cardiol, Dept Cardiol, Utrecht, Netherlands.
   [de Miguel Perez, Diego] Univ Granada, Ctr Genom & Oncol Res, Andalusian Reg Govt PTS, Pfizer,GENYO,Liquid Biopsy & Metastasis Res Grp, Granada, Spain.
   [de Miguel Perez, Diego] Univ Granada, Fac Med, Legal Med & Toxicol Dept, Lab Genet Identificat, Granada, Spain.
   [Sluijter, Joost P.] Univ Med Ctr Utrecht, Regenerat Med Ctr Utrecht, Utrecht, Netherlands.
C3 Utrecht University; Utrecht University Medical Center; Utrecht
   University; Utrecht University Medical Center; Pfizer; Pfizer Spain;
   University of Granada; University of Granada; Utrecht University;
   Utrecht University Medical Center
RP Vader, P (corresponding author), Univ Med Ctr Utrecht, Dept Clin Chem & Haematol, NL-3584 CX Utrecht, Netherlands.; Vader, P (corresponding author), Univ Med Ctr Utrecht, Lab Expt Cardiol, NL-3584 CX Utrecht, Netherlands.
EM pvader@umcutrecht.nl
RI ; Vader, Pieter/ABE-7711-2020; Kooijmans, Sander/AFQ-7107-2022;
   Schiffelers, Raymond/E-8786-2011; De Miguel Pérez, Diego/JXL-1875-2024;
   de Jong, Olivier Gerrit/ABN-6240-2022
OI Ortega Sánchez, Francisco Gabriel/0000-0003-0563-2237; Vader,
   Pieter/0000-0002-7059-8920; Kooijmans, Sander/0000-0002-8893-9578; De
   Miguel Pérez, Diego/0000-0002-2822-4466; de Jong, Olivier
   Gerrit/0000-0002-5952-9617
FU Fundacion Ramon Areces; H2020ERC-2016-COG EVICARE [725229]; VENI
   Fellowship from the Netherlands Organization for Scientific Research
   (NWO)
FX FO thanks Fundacion Ramon Areces for supporting him through a study
   abroad postdoctoral program. JS, MR, and PV are supported by
   H2020ERC-2016-COG EVICARE (725229). PV is supported by a VENI Fellowship
   from the Netherlands Organization for Scientific Research (NWO). George
   Posthuma is gratefully acknowledged for technical assistance in electron
   microscopy experiments.
CR Alonso-Curbelo D, 2015, ONCOTARGET, V6, P11848, DOI 10.18632/oncotarget.4055
   Alvarez-Erviti L, 2011, NEUROBIOL DIS, V42, P360, DOI 10.1016/j.nbd.2011.01.029
   Andriolo G, 2018, FRONT PHYSIOL, V9, DOI 10.3389/fphys.2018.01169
   Anthony DF, 2013, TRANSPLANT RES, V2, DOI 10.1186/2047-1440-2-10
   Askautrud HA, 2014, PLOS ONE, V9, DOI 10.1371/journal.pone.0087268
   Batrakova EV, 2015, J CONTROL RELEASE, V219, P396, DOI 10.1016/j.jconrel.2015.07.030
   Berchem G, 2016, ONCOIMMUNOLOGY, V5, DOI 10.1080/2162402X.2015.1062968
   Bucci C, 2000, MOL BIOL CELL, V11, P467, DOI 10.1091/mbc.11.2.467
   Bunggulawa EJ, 2018, J NANOBIOTECHNOL, V16, DOI 10.1186/s12951-018-0403-9
   Carpentier G., ANGIOGENESIS ANAL IM
   Challagundla KB, 2015, JNCI-J NATL CANCER I, V107, DOI 10.1093/jnci/djv135
   Deddens JC, 2016, J CARDIOVASC TRANSL, V9, P291, DOI 10.1007/s12265-016-9705-1
   DEDUVE C, 1974, BIOCHEM PHARMACOL, V23, P2495, DOI 10.1016/0006-2952(74)90174-9
   Eitan E, 2016, AGEING RES REV, V32, P65, DOI 10.1016/j.arr.2016.05.001
   Ellwanger JH, 2017, INFECT GENET EVOL, V53, P146, DOI 10.1016/j.meegid.2017.05.021
   Fader CM, 2005, BLOOD CELL MOL DIS, V35, P153, DOI 10.1016/j.bcmd.2005.07.002
   FENG Y, 1995, J CELL BIOL, V131, P1435, DOI 10.1083/jcb.131.6.1435
   Greening DW, 2015, SEMIN CELL DEV BIOL, V40, P72, DOI 10.1016/j.semcdb.2015.02.009
   Greither T, 2010, INT J CANCER, V126, P73, DOI 10.1002/ijc.24687
   Guerra F, 2016, CELLS-BASEL, V5, DOI 10.3390/cells5030034
   Hessvik NP, 2018, CELL MOL LIFE SCI, V75, P193, DOI 10.1007/s00018-017-2595-9
   Huber HJ, 2015, CURR OPIN LIPIDOL, V26, P412, DOI 10.1097/MOL.0000000000000214
   Huotari J, 2011, EMBO J, V30, P3481, DOI 10.1038/emboj.2011.286
   Ibrahim AGE, 2014, STEM CELL REP, V2, P606, DOI 10.1016/j.stemcr.2014.04.006
   Kourembanas S, 2015, ANNU REV PHYSIOL, V77, P13, DOI 10.1146/annurev-physiol-021014-071641
   Linares R, 2015, J EXTRACELL VESICLES, V4, DOI 10.3402/jev.v4.29509
   Liu YC, 2015, SCI REP-UK, V5, DOI 10.1038/srep17543
   Luan X, 2017, ACTA PHARMACOL SIN, V38, P754, DOI 10.1038/aps.2017.12
   Maring JA, 2019, J CARDIOVASC TRANSL, V12, P5, DOI 10.1007/s12265-018-9842-9
   Martins VR, 2013, CURR OPIN ONCOL, V25, P66, DOI 10.1097/CCO.0b013e32835b7c81
   Minciacchi VR, 2015, SEMIN CELL DEV BIOL, V40, P41, DOI 10.1016/j.semcdb.2015.02.010
   Miranda AM, 2018, NAT COMMUN, V9, DOI 10.1038/s41467-017-02533-w
   Misinzo G, 2008, J VIROL, V82, P1128, DOI 10.1128/JVI.01229-07
   Mol EA, 2017, NANOMED-NANOTECHNOL, V13, P2061, DOI 10.1016/j.nano.2017.03.011
   Nordin JZ, 2015, NANOMED-NANOTECHNOL, V11, P879, DOI 10.1016/j.nano.2015.01.003
   Ostrowski M, 2010, NAT CELL BIOL, V12, P19, DOI 10.1038/ncb2000
   Peinado H, 2012, NAT MED, V18, P883, DOI 10.1038/nm.2753
   Peinado H, 2011, SEMIN CANCER BIOL, V21, P139, DOI 10.1016/j.semcancer.2011.01.002
   Pietiainen V, 2013, NDRG1 FUNCTIONSIN LD, V126
   Pietiäinen V, 2013, J CELL SCI, V126, P3961, DOI 10.1242/jcs.128132
   Press B, 1998, J CELL BIOL, V140, P1075, DOI 10.1083/jcb.140.5.1075
   Rink J, 2005, CELL, V122, P735, DOI 10.1016/j.cell.2005.06.043
   ROUSER G, 1970, LIPIDS, V5, P494, DOI 10.1007/BF02531316
   Rutz M, 2004, EUR J IMMUNOL, V34, P2541, DOI 10.1002/eji.200425218
   Sahni S, 2014, J BIOL CHEM, V289, P9692, DOI 10.1074/jbc.M113.529511
   Said HM, 2017, ONCOL REP, V37, P3625, DOI 10.3892/or.2017.5620
   Schneider CA, 2012, NAT METHODS, V9, P671, DOI 10.1038/nmeth.2089
   Scott CC, 2014, SEMIN CELL DEV BIOL, V31, P2, DOI 10.1016/j.semcdb.2014.03.034
   Sevinsky CJ, 2018, BREAST CANCER RES, V20, DOI 10.1186/s13058-018-0980-4
   Sluijter JPG, 2018, CARDIOVASC RES, V114, P19, DOI 10.1093/cvr/cvx211
   Sun DM, 2010, MOL THER, V18, P1606, DOI 10.1038/mt.2010.105
   Théry C, 2002, NAT REV IMMUNOL, V2, P569, DOI 10.1038/nri855
   Todorova D, 2017, CIRC RES, V120, P1658, DOI 10.1161/CIRCRESAHA.117.309681
   Trajkovic K, 2008, SCIENCE, V319, P1244, DOI 10.1126/science.1153124
   Tschan MP, 2010, LEUKEMIA RES, V34, P393, DOI 10.1016/j.leukres.2009.08.037
   Vader P, 2016, ADV DRUG DELIVER REV, V106, P148, DOI 10.1016/j.addr.2016.02.006
   Vanlandingham PA, 2009, RAB7 REGULATES LATE, DOI [10.1074/jbc.M809277200, DOI 10.1074/JBC.M809277200]
   Vrijsen KR, 2010, J CELL MOL MED, V14, P1064, DOI 10.1111/j.1582-4934.2010.01081.x
   Vrijsen KR, 2016, ADV HEALTHC MATER, V5, P2555, DOI 10.1002/adhm.201600308
   Wang HS, 2017, CELL DEATH DIS, V8, DOI 10.1038/cddis.2017.438
   Wang JH, 2017, FRONT PHARMACOL, V7, DOI 10.3389/fphar.2016.00533
   Willms E, 2016, SCI REP-UK, V6, DOI 10.1038/srep22519
   Wu XQ, 2017, NEUROSCI BULL, V33, P331, DOI 10.1007/s12264-016-0092-z
   Xiao J, 2016, CELL DEATH DIS, V7, DOI 10.1038/cddis.2016.181
   Yamashita T, 2018, BIOL PHARM BULL, V41, P835, DOI 10.1248/bpb.b18-00133
   Yin M, 2015, EUR J PHARMACOL, V763, P90, DOI 10.1016/j.ejphar.2015.06.047
   Yin Y, 2014, CELL RES, V24, P1164, DOI 10.1038/cr.2014.121
   Yuyama K, 2007, J NEUROCHEM, DOI [10.1111/j.1471-4159, DOI 10.1111/J.1471-4159]
   Zhang XF, 2015, J INEQUAL APPL, DOI [10.1155/2015/627351, 10.1186/1029-242X-2015-1]
   Zhang ZC, 2017, CANCER LETT, V397, P33, DOI 10.1016/j.canlet.2017.03.004
NR 70
TC 57
Z9 68
U1 1
U2 20
PU ELSEVIER
PI AMSTERDAM
PA RADARWEG 29, 1043 NX AMSTERDAM, NETHERLANDS
SN 1549-9634
EI 1549-9642
J9 NANOMED-NANOTECHNOL
JI Nanomed.-Nanotechnol. Biol. Med.
PD AUG
PY 2019
VL 20
AR 102014
DI 10.1016/j.nano.2019.102014
PG 12
WC Nanoscience & Nanotechnology; Medicine, Research & Experimental
WE Science Citation Index Expanded (SCI-EXPANDED)
SC Science & Technology - Other Topics; Research & Experimental Medicine
GA IS5UO
UT WOS:000482218400017
PM 31152797
OA Green Submitted, hybrid
DA 2026-02-11
ER

PT J
AU Moghassemi, S
   Dadashzadeh, A
   Sousa, MJ
   Vlieghe, H
   Yang, J
   León-Félix, CM
   Amorim, CA
AF Moghassemi, Saeid
   Dadashzadeh, Arezoo
   Sousa, Maria Joao
   Vlieghe, Hanne
   Yang, Jie
   Leon-Felix, Cecibel Maria
   Amorim, Christiani A.
TI Extracellular vesicles in nanomedicine and regenerative medicine: A
   review over the last decade
SO BIOACTIVE MATERIALS
LA English
DT Review
DE Extracellular vesicles; Exosomes; Regenerative medicine; Nanomedicine;
   Drug delivery
ID MESENCHYMAL STEM-CELLS; ANTITUMOR IMMUNE-RESPONSES; EXOSOME-MEDIATED
   TRANSFER; CANCER-DERIVED EXOSOMES; DRUG-DELIVERY SYSTEMS; HEAT-SHOCK
   PROTEINS; OVARIAN-CANCER; TARGETED THERAPY; STROMAL CELLS; FEMORAL-HEAD
AB Small extracellular vesicles (sEVs) are known to be secreted by a vast majority of cells. These sEVs, specifically exosomes, induce specific cell-to-cell interactions and can activate signaling pathways in recipient cells through fusion or interaction. These nanovesicles possess several desirable properties, making them ideal for regenerative medicine and nanomedicine applications. These properties include exceptional stability, biocompatibility, wide biodistribution, and minimal immunogenicity. However, the practical utilization of sEVs, particularly in clinical settings and at a large scale, is hindered by the expensive procedures required for their isolation, limited circulation lifetime, and suboptimal targeting capacity. Despite these challenges, sEVs have demonstrated a remarkable ability to accommodate various cargoes and have found extensive applications in the biomedical sciences. To overcome the limitations of sEVs and broaden their potential applications, researchers should strive to deepen their understanding of current isolation, loading, and characterization techniques. Additionally, acquiring fundamental knowledge about sEVs origins and employing state-of-the-art methodologies in nanomedicine and regenerative medicine can expand the sEVs research scope. This review provides a comprehensive overview of state-of-the-art exosome-based strategies in diverse nanomedicine domains, encompassing cancer therapy, immunotherapy, and biomarker applications. Furthermore, we emphasize the immense potential of exosomes in regenerative medicine.
C1 [Moghassemi, Saeid; Dadashzadeh, Arezoo; Sousa, Maria Joao; Vlieghe, Hanne; Yang, Jie; Leon-Felix, Cecibel Maria; Amorim, Christiani A.] Catholic Univ Louvain, Inst Rech Experimentale & Clin, Pole Rech Physiopathol Reprod, Brussels, Belgium.
   [Amorim, Christiani A.] Catholic Univ Louvain, Inst Rech Experimentale & Clin, Pole Rech Physiopathol Reprod, Ave Hippocrate 54,Bte B1, Brussels, Belgium.
C3 Universite Catholique Louvain; Universite Catholique Louvain
RP Amorim, CA (corresponding author), Catholic Univ Louvain, Inst Rech Experimentale & Clin, Pole Rech Physiopathol Reprod, Ave Hippocrate 54,Bte B1, Brussels, Belgium.
EM christiani.amorim@uclouvain.be
RI ; Moghassemi, Saeid/AAA-8612-2019; Amorim, Christiani/A-1378-2008
OI León Félix, Cecibel M/0000-0001-8508-0764; Dadashzadeh,
   Arezoo/0000-0002-2964-7313; Vlieghe, Hanne/0000-0001-6466-3880; Sousa,
   Maria João/0000-0001-5118-5023; Moghassemi, Saeid/0000-0002-5337-2903;
   Amorim, Christiani/0000-0003-1794-0368
FU Foundation Louvain; Fonds National de la Recherche Scientifique de
   Belgique (FNRS-PDR Convention) [T.0004.20]; UCLouvain's Fonds [IREC
   FSR22]; Fonds National de la Recherche Scientifique de Belgique
   (FNRS-PINT-Multi/VA Convention) [R.8002.21]; Erasmus+ Dimension
   internationale (convention ) [DS/VM/CAI45-1011]; China Scholarship
   Council
FX This study was supported by grants from the Foundation Louvain (awarded
   to C.A.A., Ph.D. scholarship awarded to S.M., as part of a legacy from
   Mr. Frans Heyes, and Ph.D. scholarship awarded to A.D. as part of a
   legacy from Mrs. Ilse Schirmer) , the Fonds National de la Recherche
   Scientifique de Belgique (FNRS-PDR Convention grant number T.0004.20
   awarded to C.A.A., Ph.D. scholarship awarded to H. V.) , the UCLouvain's
   Fonds speciaux de recherche (IREC FSR22, awarded to C.A.A., Ph.D.
   scholarship awarded to M.J.S.) , the Fonds National de la Recherche
   Scientifique de Belgique (FNRS-PINT-Multi/VA Convention grant number
   R.8002.21 awarded to C.A.A., Ph.D. scholarship awarded to C.M.L.F.) ,
   Erasmus+ Dimension internationale (convention grant number
   DS/VM/CAI45-1011 awarded to C.A.A., Ph.D. scholarship awarded to
   C.M.L.F.) and the China Scholarship Council ( Ph.D. scholarship awarded
   to J.Y.) . The figures were partly generated using Servier Medical Art,
   provided by Servier, licensed under a Creative Commons Attribution 3.0
   unported license.
CR Abdelsalam M, 2023, PHARMACEUTICALS-BASE, V16, DOI 10.3390/ph16040571
   Abhange K, 2021, BIOACT MATER, V6, P3705, DOI 10.1016/j.bioactmat.2021.03.015
   Abudoureyimu M, 2019, CELL PROLIFERAT, V52, DOI 10.1111/cpr.12541
   Aheget H, 2020, J CLIN MED, V9, DOI 10.3390/jcm9082380
   Akuma P, 2019, FRONT SUSTAIN FOOD S, V3, DOI 10.3389/fsufs.2019.00023
   Alameldin S, 2021, PRACT LAB MED, V26, DOI 10.1016/j.plabm.2021.e00241
   Lopez-Verrilli MA, 2013, GLIA, V61, P1795, DOI 10.1002/glia.22558
   Aminzadeh MA, 2018, STEM CELL REP, V10, P942, DOI 10.1016/j.stemcr.2018.01.023
   An MR, 2017, J PROTEOME RES, V16, P1763, DOI 10.1021/acs.jproteome.7b00024
   An Y, 2019, SCI REP-UK, V9, DOI 10.1038/s41598-019-49339-y
   Anderson JD, 2016, STEM CELLS, V34, P601, DOI 10.1002/stem.2298
   Anita L, 2022, INT J BIOL SCI, V18, P3653, DOI 10.7150/ijbs.72243
   Ansari MA, 2022, SEMIN CANCER BIOL, V86, P678, DOI 10.1016/j.semcancer.2022.04.005
   Aqil F, 2019, CANCER LETT, V449, P186, DOI 10.1016/j.canlet.2019.02.011
   Aqil F, 2017, AAPS J, V19, P1691, DOI 10.1208/s12248-017-0154-9
   Aravalli RN, 2016, EXPERT OPIN BIOL TH, V16, P595, DOI 10.1517/14712598.2016.1158808
   Arslan F, 2013, STEM CELL RES, V10, P301, DOI 10.1016/j.scr.2013.01.002
   Aslam B, 2017, J CHROMATOGR SCI, V55, P182, DOI 10.1093/chromsci/bmw167
   Bach DH, 2017, INT J CANCER, V141, P220, DOI 10.1002/ijc.30669
   Bai JJ, 2023, TRAC-TREND ANAL CHEM, V158, DOI 10.1016/j.trac.2022.116834
   Bakhtyar N, 2018, STEM CELL RES THER, V9, DOI 10.1186/s13287-018-0921-2
   Bala S, 2022, FRONT CELL DEV BIOL, V9, DOI 10.3389/fcell.2021.787356
   Barile L, 2014, CARDIOVASC RES, V103, P530, DOI 10.1093/cvr/cvu167
   Barile L, 2012, J BIOMED BIOTECHNOL, DOI 10.1155/2012/354605
   Bashyal S, 2022, J CONTROL RELEASE, V348, P723, DOI 10.1016/j.jconrel.2022.06.011
   Betzer O, 2020, WIRES NANOMED NANOBI, V12, DOI 10.1002/wnan.1594
   Bhattacharjee S, 2016, J CONTROL RELEASE, V235, P337, DOI 10.1016/j.jconrel.2016.06.017
   Black MB, 2014, TOXICOL SCI, V137, P385, DOI 10.1093/toxsci/kft249
   Borst J, 2018, NAT REV IMMUNOL, V18, P635, DOI 10.1038/s41577-018-0044-0
   Brolo AG, 2012, NAT PHOTONICS, V6, P709, DOI 10.1038/nphoton.2012.266
   Bucan V, 2019, MOL NEUROBIOL, V56, P1812, DOI 10.1007/s12035-018-1172-z
   Buzas EI, 2023, NAT REV IMMUNOL, V23, P236, DOI 10.1038/s41577-022-00763-8
   Byun SE, 2021, CURR ISSUES MOL BIOL, V43, P1473, DOI 10.3390/cimb43030104
   Cai JY, 2023, AM J SPORT MED, V51, P1267, DOI 10.1177/03635465231155927
   Cao GX, 2020, CLIN COSMET INV DERM, V13, P957, DOI 10.2147/CCID.S274370
   Cao JY, 2020, STEM CELL RES THER, V11, DOI 10.1186/s13287-020-01719-2
   Caobi A., 2023, Res. Square, V3
   Casamassimi A, 2017, INT J MOL SCI, V18, DOI 10.3390/ijms18081652
   Chakraborty R, 2017, NANOTECHNOLOGY, V28, DOI 10.1088/1361-6528/aa57b0
   Charoenviriyakul C, 2018, INT J PHARMACEUT, V553, P1, DOI 10.1016/j.ijpharm.2018.10.032
   Chen CC, 2016, CELL MOL BIOENG, V9, P509, DOI 10.1007/s12195-016-0458-3
   Chen GL, 2023, NANOSCALE, V15, P14949, DOI 10.1039/d3nr03065b
   Chen JC, 2022, FRONT BIOENG BIOTECH, V9, DOI 10.3389/fbioe.2021.811971
   Chen S, 2019, CELL PROLIFERAT, V52, DOI 10.1111/cpr.12669
   Chen Y., 2023, Exosomal miR-183-5p from Human Hepatocyte-Derived Liver Progenitor-like Cells Promotes Liver Regeneration during Acute Liver Failure
   Chen YH, 2018, STEM CELL RES THER, V9, DOI 10.1186/s13287-018-1047-2
   Chen YC, 2021, NAT METHODS, V18, P212, DOI 10.1038/s41592-020-01034-x
   Chen ZX, 2020, J CANCER, V11, P6445, DOI 10.7150/jca.48531
   Chiang CL, 2021, NANOMATERIALS-BASEL, V11, DOI 10.3390/nano11071727
   Cho JA, 2009, CANCER LETT, V275, P256, DOI 10.1016/j.canlet.2008.10.021
   Cho S, 2021, ACS NANO, V15, P11753, DOI 10.1021/acsnano.1c02556
   Choi JS, 2016, J CONTROL RELEASE, V222, P107, DOI 10.1016/j.jconrel.2015.12.018
   Collino F, 2017, STEM CELL REV REP, V13, P226, DOI 10.1007/s12015-016-9713-1
   Colombo M, 2014, ANNU REV CELL DEV BI, V30, P255, DOI 10.1146/annurev-cellbio-101512-122326
   Coughlan Christina, 2020, Curr Protoc Cell Biol, V88, pe110, DOI [10.1002/cpcb.110, 10.1002/cpcb.110]
   Cui JW, 2023, ACS NANO, V17, P1464, DOI 10.1021/acsnano.2c10219
   Dash M, 2021, BBA-BIOMEMBRANES, V1863, DOI 10.1016/j.bbamem.2020.183490
   del Pozo-Acebo L, 2021, INT J MOL SCI, V22, DOI 10.3390/ijms22031105
   Deng FY, 2022, JOVE-J VIS EXP, DOI 10.3791/62988
   DeRisi J, 1996, NAT GENET, V14, P457
   Didiot MC, 2016, MOL THER, V24, P1836, DOI 10.1038/mt.2016.126
   Ding CY, 2020, STEM CELLS, V38, P1137, DOI 10.1002/stem.3204
   Domenyuk V, 2017, SCI REP-UK, V7, DOI 10.1038/srep42741
   Doudna JA, 2020, NATURE, V578, P229, DOI 10.1038/s41586-020-1978-5
   Dragovic RA, 2011, NANOMED-NANOTECHNOL, V7, P780, DOI 10.1016/j.nano.2011.04.003
   Dua JS., 2012, IJPSR, VIII, P14, DOI [10.1017/CBO9781107415324.004, DOI 10.1017/CBO9781107415324.004, DOI 10.23880/NNOA-16000261]
   Duan MN, 2020, STEM CELL RES THER, V11, DOI 10.1186/s13287-020-01971-6
   Duijvesz D, 2011, EUR UROL, V59, P823, DOI 10.1016/j.eururo.2010.12.031
   El Bassit G, 2017, ENDOCRINOLOGY, V158, P183, DOI 10.1210/en.2016-1819
   El-Tanani M, 2023, MED ONCOL, V40, DOI 10.1007/s12032-023-02101-x
   El-Tookhy OS, 2017, INT J STEM CELLS, V10, P144, DOI 10.15283/ijsc17043
   Elewaily MI, 2021, J CANCER RES CLIN, V147, P637, DOI 10.1007/s00432-021-03534-5
   Enomoto Y, 2017, SCI REP-UK, V7, DOI 10.1038/s41598-017-07853-x
   Escola JM, 1998, J BIOL CHEM, V273, P20121, DOI 10.1074/jbc.273.32.20121
   Fan JB, 2020, ACS NANO, V14, P11973, DOI 10.1021/acsnano.0c05122
   Fang Z, 2022, DISCOV ONCOL, V13, DOI 10.1007/s12672-022-00539-5
   Farinazzo A, 2015, CYTOTHERAPY, V17, P571, DOI 10.1016/j.jcyt.2015.01.005
   Faruqu FN, 2018, JOVE-J VIS EXP, DOI 10.3791/58814
   Feng WL, 2019, MOL CANCER, V18, DOI 10.1186/s12943-019-1049-4
   Ferguson S, 2022, SCI ADV, V8, DOI 10.1126/sciadv.abm3453
   Ferguson SW, 2016, J CONTROL RELEASE, V228, P179, DOI 10.1016/j.jconrel.2016.02.037
   Forterre A, 2014, CELL CYCLE, V13, P78, DOI 10.4161/cc.26808
   Freitas RA, 2005, NANOMED-NANOTECHNOL, V1, P2, DOI 10.1016/j.nano.2004.11.003
   Frühbeis C, 2020, PLOS BIOL, V18, DOI 10.1371/journal.pbio.3000621
   Fu SY, 2020, NANOIMPACT, V20, DOI 10.1016/j.impact.2020.100261
   Fuhrmann G, 2015, J CONTROL RELEASE, V205, P35, DOI 10.1016/j.jconrel.2014.11.029
   Furuta T, 2016, STEM CELL TRANSL MED, V5, P1620, DOI 10.5966/sctm.2015-0285
   Galieva LR, 2019, FRONT NEUROSCI-SWITZ, V13, DOI 10.3389/fnins.2019.00163
   Gangoda L, 2015, PROTEOMICS, V15, P260, DOI 10.1002/pmic.201400234
   Gao J, 2017, BIOMATERIALS, V135, P62, DOI 10.1016/j.biomaterials.2017.05.003
   Gardin C, 2021, NANOMATERIALS-BASEL, V11, DOI 10.3390/nano11123452
   Ge X., 2023, bioRxiv, DOI [10.1111/jocd.16112,2023.03.23.532505, DOI 10.1111/JOCD.16112,2023.03.23.532505]
   Geng ZX, 2022, OXID MED CELL LONGEV, V2022, DOI 10.1155/2022/3695848
   Gong CA, 2019, J NANOBIOTECHNOL, V17, DOI 10.1186/s12951-019-0526-7
   Gong XJ, 2023, FRONT IMMUNOL, V13, DOI 10.3389/fimmu.2022.1089410
   Gowda R, 2017, MOL CANCER THER, V16, P440, DOI 10.1158/1535-7163.MCT-16-0285
   Grange C, 2022, NAT REV NEPHROL, V18, P499, DOI 10.1038/s41581-022-00586-9
   Gray WD, 2015, CIRC RES, V116, P255, DOI 10.1161/CIRCRESAHA.116.304360
   Greening DW, 2015, SEMIN CELL DEV BIOL, V40, P72, DOI 10.1016/j.semcdb.2015.02.009
   Guescini M, 2010, J NEURAL TRANSM, V117, P1, DOI 10.1007/s00702-009-0288-8
   Guo L, 2023, TRENDS ENDOCRIN MET, V34, P666, DOI 10.1016/j.tem.2023.07.006
   Guo M, 2021, ANN TRANSL MED, V9, DOI 10.21037/atm-20-2337
   Guru S.A., 2023, Stem Cell Reviews and Reports, P1
   Gurung S, 2021, CELL COMMUN SIGNAL, V19, DOI 10.1186/s12964-021-00730-1
   Hadla M, 2016, NANOMEDICINE-UK, V11, P2431, DOI 10.2217/nnm-2016-0154
   Hajinejad M, 2023, STEM CELL REV REP, V19, P1001, DOI 10.1007/s12015-022-10483-0
   Han G, 2022, PHARMACEUTICS, V14, DOI 10.3390/pharmaceutics14020307
   Han QF, 2022, MOL CANCER, V21, DOI 10.1186/s12943-022-01671-0
   Han Y, 2019, CELLS-BASEL, V8, DOI 10.3390/cells8080886
   Haney MJ, 2015, J CONTROL RELEASE, V207, P18, DOI 10.1016/j.jconrel.2015.03.033
   Hartwell L, 2006, NAT BIOTECHNOL, V24, P905, DOI 10.1038/nbt0806-905
   Hasan MR, 2021, Biosensors and Bioelectronics X, V8, P100075, DOI [10.1016/j.biosx.2021.100075, 10.1016/j.biosx.2021.100075, DOI 10.1016/J.BIOSX.2021, DOI 10.1016/J.BIOSX.2021.100075]
   Hazrati A, 2022, BIOMARK RES, V10, DOI 10.1186/s40364-022-00374-4
   He GP, 2022, MOL CANCER, V21, DOI 10.1186/s12943-021-01440-5
   Helwa I, 2017, PLOS ONE, V12, DOI 10.1371/journal.pone.0170628
   Henry NL, 2012, MOL ONCOL, V6, P140, DOI 10.1016/j.molonc.2012.01.010
   Hercher D, 2022, EXP NEUROL, V350, DOI 10.1016/j.expneurol.2021.113968
   Hochstetter A, 2020, ACS NANO, V14, P10784, DOI 10.1021/acsnano.0c05186
   Hsu YL, 2017, ONCOGENE, V36, P4929, DOI 10.1038/onc.2017.105
   Hu C, 2018, J CANCER, V9, P3084, DOI 10.7150/jca.26422
   Hu H, 2019, CLIN SCI, V133, P1629, DOI 10.1042/CS20190188
   Hu SC, 2021, ACTA BIOMATER, V135, P567, DOI 10.1016/j.actbio.2021.09.003
   Hu SQ, 2019, ACS NANO, V13, P11273, DOI 10.1021/acsnano.9b04384
   Huang BX, 2018, STEM CELL RES THER, V9, DOI 10.1186/s13287-018-0953-7
   Huang F, 2017, CELL PHYSIOL BIOCHEM, V44, P240, DOI 10.1159/000484677
   Huang JH, 2020, NEUROSCIENCE, V424, P133, DOI 10.1016/j.neuroscience.2019.10.043
   Huang JS, 2023, J NANOBIOTECHNOL, V21, DOI 10.1186/s12951-023-01767-9
   Huang LH, 2023, ACS OMEGA, V8, P43374, DOI 10.1021/acsomega.3c04479
   Huang PS, 2020, CARDIOVASC RES, V116, P353, DOI 10.1093/cvr/cvz139
   Ibrahim AGE, 2014, STEM CELL REP, V2, P606, DOI 10.1016/j.stemcr.2014.04.006
   Im H, 2015, EXPERT REV MOL DIAGN, V15, P725, DOI 10.1586/14737159.2015.1041378
   Im H, 2014, NAT BIOTECHNOL, V32, P490, DOI 10.1038/nbt.2886
   Iyer SR, 2020, AM J SPORT MED, V48, P2277, DOI 10.1177/0363546520926462
   Jain KK, 2003, EXPERT REV MOL DIAGN, V3, P153, DOI 10.1586/14737159.3.2.153
   Jang SC, 2013, ACS NANO, V7, P7698, DOI 10.1021/nn402232g
   Jang Y, 2021, J CONTROL RELEASE, V330, P293, DOI 10.1016/j.jconrel.2020.12.039
   Jarmalaviciute A, 2016, PHARMACOL RES, V113, P816, DOI 10.1016/j.phrs.2016.02.002
   Jemal A, 2007, CA-CANCER J CLIN, V57, P43, DOI 10.3322/canjclin.57.1.43
   Jeong Y, 2020, LAB CHIP, V20, P548, DOI 10.1039/c9lc00958b
   Jeong S, 2016, ACS NANO, V10, P1802, DOI 10.1021/acsnano.5b07584
   Jeppesen DK, 2023, TRENDS CELL BIOL, V33, P667, DOI 10.1016/j.tcb.2023.01.002
   Jeyaram A, 2020, MOL THER, V28, P975, DOI 10.1016/j.ymthe.2019.12.007
   Ji QH, 2016, PLOS ONE, V11, DOI 10.1371/journal.pone.0163645
   Ji SS, 2022, FEBS OPEN BIO, V12, P2213, DOI 10.1002/2211-5463.13504
   Jia LF, 2021, ALZHEIMERS DEMENT, V17, P49, DOI 10.1002/alz.12166
   Jia YC, 2019, STEM CELL RES THER, V10, DOI 10.1186/s13287-018-1115-7
   Jiang KF, 2019, MOL THER, V27, P1758, DOI 10.1016/j.ymthe.2019.07.003
   Jiang MY, 2023, MOL CANCER, V22, DOI 10.1186/s12943-023-01804-z
   Jing H, 2018, TRANSL RES, V196, P1, DOI 10.1016/j.trsl.2018.01.005
   Jo CS, 2022, CURR ISSUES MOL BIOL, V44, P526, DOI 10.3390/cimb44020036
   Johnson TK, 2019, AM J PHYSIOL-HEART C, V317, pH765, DOI 10.1152/ajpheart.00247.2019
   Johnson-Arbor K., 2022, Doxorubicin
   Joorabloo A, 2023, J CONTROL RELEASE, V356, P463, DOI 10.1016/j.jconrel.2023.03.013
   Jun JH, 2020, STEM CELLS INT, V2020, DOI 10.1155/2020/5485738
   Kalluri R, 2020, SCIENCE, V367, P640, DOI 10.1126/science.aau6977
   Kanchanapally R, 2019, INT J NANOMED, V14, P531, DOI 10.2147/IJN.S191313
   Kar R, 2023, ACS BIOMATER SCI ENG, V9, P577, DOI 10.1021/acsbiomaterials.2c01329
   Kennedy LB, 2020, CA-CANCER J CLIN, V70, P86, DOI 10.3322/caac.21596
   Kim G, 2020, J CONTROL RELEASE, V317, P273, DOI 10.1016/j.jconrel.2019.11.009
   Kim J, 2023, J NANOBIOTECHNOL, V21, DOI 10.1186/s12951-023-02006-x
   Kim MH, 2021, AESTHET PLAST SURG, V45, P2437, DOI 10.1007/s00266-021-02254-y
   Kim MS, 2018, NANOMED-NANOTECHNOL, V14, P195, DOI 10.1016/j.nano.2017.09.011
   Kimiz-Gebologlu I, 2022, J CONTROL RELEASE, V347, P533, DOI 10.1016/j.jconrel.2022.05.027
   King HW, 2012, BMC CANCER, V12, DOI 10.1186/1471-2407-12-421
   Ko KW, 2021, ACS NANO, V15, P7575, DOI 10.1021/acsnano.1c01098
   Kogure T, 2011, HEPATOLOGY, V54, P1237, DOI 10.1002/hep.24504
   Kojima R, 2018, NAT COMMUN, V9, DOI 10.1038/s41467-018-03733-8
   Kok VC, 2020, INT J NANOMED, V15, P8019, DOI 10.2147/IJN.S272378
   Konstantinou GN, 2017, METHODS MOL BIOL, V1592, P79, DOI 10.1007/978-1-4939-6925-8_7
   Kooijmans SAA, 2016, J CONTROL RELEASE, V224, P77, DOI 10.1016/j.jconrel.2016.01.009
   Kouwaki T, 2016, FRONT IMMUNOL, V7, DOI 10.3389/fimmu.2016.00335
   Krylova SV, 2023, INT J MOL SCI, V24, DOI 10.3390/ijms24021337
   Kuang HZ, 2023, ACS APPL MATER INTER, V15, P22805, DOI 10.1021/acsami.2c21933
   Kuang MJ, 2019, INT J BIOL SCI, V15, P1861, DOI 10.7150/ijbs.32262
   Kucharzewska P, 2013, P NATL ACAD SCI USA, V110, P7312, DOI 10.1073/pnas.1220998110
   Lai NS, 2020, J NEUROINFLAMM, V17, DOI 10.1186/s12974-020-01745-0
   Lai RC, 2010, STEM CELL RES, V4, P214, DOI 10.1016/j.scr.2009.12.003
   Lang JK, 2016, PLOS ONE, V11, DOI 10.1371/journal.pone.0165926
   Lara P, 2020, J NANOBIOTECHNOL, V18, DOI 10.1186/s12951-020-0573-0
   Lazar E, 2018, WORLD J STEM CELLS, V10, P106, DOI 10.4252/wjsc.v10.i8.106
   LeBleu VS, 2020, TRENDS CANCER, V6, P767, DOI 10.1016/j.trecan.2020.03.007
   Lee J, 2022, RSC ADV, V12, P18475, DOI 10.1039/d2ra02351b
   Lee JH, 2020, HEPATOLOGY, V72, P609, DOI 10.1002/hep.31041
   Lee K, 2018, ACS NANO, V12, P494, DOI 10.1021/acsnano.7b07060
   Lee K, 2015, ACS NANO, V9, P2321, DOI 10.1021/nn506538f
   Lee ST, 2017, J MOV DISORD, V10, P45, DOI 10.14802/jmd.16054
   Lee Y, 2023, MOL MED REP, V28, DOI 10.3892/mmr.2023.13054
   Lener T, 2015, J EXTRACELL VESICLES, V4, DOI 10.3402/jev.v4.30087
   Li C, 2022, J CONTROL RELEASE, V349, P902, DOI 10.1016/j.jconrel.2022.08.002
   Li DF, 2022, INT J NANOMED, V17, P3893, DOI 10.2147/IJN.S370784
   Li D, 2018, FRONT NEUROSCI-SWITZ, V12, DOI 10.3389/fnins.2018.00845
   Li HL, 2017, CELL BIOL INT, V41, P1379, DOI 10.1002/cbin.10869
   Li H, 2023, INT J NANOMED, V18, P489, DOI [10.2147/IJN.S395246DovePress, 10.2147/IJN.S395246]
   Li HF, 2018, NANOMEDICINE-UK, V13, P1639, DOI 10.2217/nnm-2018-0007
   Li K, 2022, MOL CANCER, V21, DOI 10.1186/s12943-022-01499-8
   Li MJ, 2020, CANCER CELL INT, V20, DOI 10.1186/s12935-020-01653-6
   Li P, 2017, THERANOSTICS, V7, P789, DOI 10.7150/thno.18133
   Li Q, 2023, ACS NANO, V17, P10376, DOI 10.1021/acsnano.3c00804
   Li T, 2022, J TISSUE ENG, V13, DOI 10.1177/20417314221132093
   Li WY, 2018, ACS APPL MATER INTER, V10, P5240, DOI 10.1021/acsami.7b17620
   Li X, 2019, APL BIOENG, V3, DOI 10.1063/1.5087122
   Li XC, 2016, CYTOTHERAPY, V18, P253, DOI 10.1016/j.jcyt.2015.11.009
   Li Y, 2019, SIGNAL TRANSDUCT TAR, V4, DOI 10.1038/s41392-019-0080-7
   Li YJ, 2021, J NANOBIOTECHNOL, V19, DOI 10.1186/s12951-021-00986-2
   Li YJ, 2020, ACTA BIOMATER, V101, P519, DOI 10.1016/j.actbio.2019.10.022
   Li ZK, 2021, FRONT ENDOCRINOL, V12, DOI 10.3389/fendo.2021.711902
   Li ZH, 2020, ANN DIAGN PATHOL, V44, DOI 10.1016/j.anndiagpath.2019.151436
   Liang B, 2019, STEM CELL RES THER, V10, DOI 10.1186/s13287-019-1410-y
   Liang JX, 2020, BIOMED RES INT, V2020, DOI 10.1155/2020/6406395
   Liang SF, 2022, LANGMUIR, V38, P299, DOI 10.1021/acs.langmuir.1c02500
   Liang YJ, 2021, THERANOSTICS, V11, P3183, DOI 10.7150/thno.52570
   Liao W, 2019, ACTA BIOMATER, V86, P1, DOI 10.1016/j.actbio.2018.12.045
   Lin BQ, 2021, SMALL METHODS, V5, DOI 10.1002/smtd.202001131
   Lin Jin, 2015, ScientificWorldJournal, V2015, P657086, DOI 10.1155/2015/657086
   Lin Q, 2019, J CONTROL RELEASE, V311, P104, DOI 10.1016/j.jconrel.2019.08.037
   Lin Q, 2020, AM J TRANSL RES, V12, P1080
   Liu CY, 2020, CNS NEUROSCI THER, V26, P189, DOI 10.1111/cns.13187
   Liu C, 2020, NANOMEDICINE-UK, V15, P273, DOI 10.2217/nnm-2019-0208
   Liu CC, 2018, NANO LETT, V18, P4226, DOI 10.1021/acs.nanolett.8b01184
   Liu HS, 2022, J EXTRACELL VESICLES, V11, DOI 10.1002/jev2.12206
   Liu WZ, 2022, ANAL BIOANAL CHEM, V414, P7123, DOI 10.1007/s00216-022-04253-7
   Liu XL, 2017, INT J BIOL SCI, V13, P232, DOI 10.7150/ijbs.16951
   Liu XZ, 2022, ACTA BIOMATER, V154, P385, DOI 10.1016/j.actbio.2022.10.027
   Liu Y, 2016, CANCER LETT, V370, P125, DOI 10.1016/j.canlet.2015.10.011
   Logozzi M, 2009, PLOS ONE, V4, DOI 10.1371/journal.pone.0005219
   Lopatina T, 2014, CELL COMMUN SIGNAL, V12, DOI 10.1186/1478-811X-12-26
   Lopez-Verrilli MA, 2016, NEUROSCIENCE, V320, P129, DOI 10.1016/j.neuroscience.2016.01.061
   Lorencova L, 2020, CHEMELECTROCHEM, V7, P1956, DOI 10.1002/celc.202000075
   Lötvall J, 2014, J EXTRACELL VESICLES, V3, DOI 10.3402/jev.v3.26913
   Lou GH, 2015, J HEMATOL ONCOL, V8, DOI 10.1186/s13045-015-0220-7
   Lovén J, 2012, CELL, V151, P476, DOI 10.1016/j.cell.2012.10.012
   Lu Y, 2023, STEM CELL RES THER, V14, DOI 10.1186/s13287-023-03275-x
   Lu ZF, 2017, TISSUE ENG PT A, V23, P1212, DOI 10.1089/ten.tea.2016.0548
   Ludwig N, 2018, EXPERT OPIN THER TAR, V22, P409, DOI 10.1080/14728222.2018.1464141
   Luo HT, 2021, NPJ GENOM MED, V6, DOI 10.1038/s41525-021-00217-5
   Luo H, 2023, CELL DEATH DIS, V14, DOI 10.1038/s41419-023-05753-9
   Luo ZW, 2019, NANOSCALE, V11, P20884, DOI 10.1039/c9nr02791b
   Lv QJ, 2020, MOL PHARMACEUT, V17, P1723, DOI 10.1021/acs.molpharmaceut.0c00177
   Ma J, 2023, CELL BIOL TOXICOL, V39, P497, DOI 10.1007/s10565-022-09714-4
   Ma SQ, 2022, MATER TODAY BIO, V13, DOI 10.1016/j.mtbio.2021.100195
   Malekian F, 2023, J PHYSIOL-LONDON, V601, P4853, DOI 10.1113/JP282799
   Mao L, 2022, J NANOBIOTECHNOL, V20, DOI 10.1186/s12951-022-01630-3
   Mao Q, 2019, TISSUE ENG PT A, V25, P887, DOI [10.1089/ten.tea.2018.0176, 10.1089/ten.TEA.2018.0176]
   Maring JA, 2017, STEM CELLS INT, V2017, DOI 10.1155/2017/7849851
   Martin JL, 1997, CIRCULATION, V96, P4343
   Martins TS, 2023, ANAL BIOANAL CHEM, V415, P1239, DOI 10.1007/s00216-022-04174-5
   Mathivanan S, 2010, J PROTEOMICS, V73, P1907, DOI 10.1016/j.jprot.2010.06.006
   McComiskey KPM, 2018, EUR J PHARM BIOPHARM, V130, P314, DOI 10.1016/j.ejpb.2018.07.012
   McKinnon Katherine M, 2018, Curr Protoc Immunol, V120, DOI [10.1002/cpim.40, 10.1002/cpim.40]
   Mead B, 2017, STEM CELL TRANSL MED, V6, P1273, DOI 10.1002/sctm.16-0428
   Mehryab F, 2020, ACTA BIOMATER, V113, P42, DOI 10.1016/j.actbio.2020.06.036
   Melief CJM, 2015, J CLIN INVEST, V125, P3401, DOI 10.1172/JCI80009
   Melo SA, 2015, NATURE, V523, P177, DOI 10.1038/nature14581
   Meng FY, 2023, J NANOBIOTECHNOL, V21, DOI 10.1186/s12951-023-01833-2
   Meng S., 2023, Stem Cell Invest, V10
   Mentkowski KI, 2019, SCI REP-UK, V9, DOI 10.1038/s41598-019-46407-1
   Mi BB, 2020, J NANOBIOTECHNOL, V18, DOI 10.1186/s12951-020-00624-3
   Mimmi S, 2023, CLIN CHEM LAB MED, V61, P1518, DOI 10.1515/cclm-2022-1286
   Minciacchi VR, 2015, SEMIN CELL DEV BIOL, V40, P41, DOI 10.1016/j.semcdb.2015.02.010
   Mirzaei R, 2021, MOL MED, V27, DOI 10.1186/s10020-021-00296-1
   Mittelbrunn M, 2011, NAT COMMUN, V2, DOI 10.1038/ncomms1285
   Mobarak H, 2021, LIFE SCI, V274, DOI 10.1016/j.lfs.2021.119336
   Moghassemi S., 2022, Photodiagnosis Photodyn. Ther.
   Moghassemi S, 2023, COLLOID SURFACE B, V231, DOI 10.1016/j.colsurfb.2023.113562
   Moghassemi S, 2022, J CONTROL RELEASE, V351, P164, DOI 10.1016/j.jconrel.2022.09.035
   Moghassemi S, 2021, J CONTROL RELEASE, V339, P75, DOI 10.1016/j.jconrel.2021.09.024
   Mohan PB, 2023, CLIN CHIM ACTA, V540, DOI 10.1016/j.cca.2022.117215
   Momen-Heravi F, 2015, SCI REP-UK, V5, DOI 10.1038/srep09991
   Mullen M, 2023, J ORTHOP RES, V41, P1186, DOI 10.1002/jor.25467
   Munagala R, 2017, CANCER LETT, V393, P94, DOI 10.1016/j.canlet.2017.02.004
   Nakamura Y, 2015, FEBS LETT, V589, P1257, DOI 10.1016/j.febslet.2015.03.031
   Nam GH, 2020, ADV MATER, V32, DOI 10.1002/adma.202002440
   Namazi H, 2018, J CELL BIOCHEM, V119, P4150, DOI 10.1002/jcb.26621
   Naslavsky N, 2018, J CELL SCI, V131, DOI 10.1242/jcs.216499
   Nie HF, 2020, NANOSCALE, V12, P877, DOI 10.1039/c9nr09011h
   Nisini R, 2018, FRONT IMMUNOL, V9, DOI 10.3389/fimmu.2018.00155
   Nojima H, 2016, J HEPATOL, V64, P60, DOI 10.1016/j.jhep.2015.07.030
   Nooshabadi VT, 2020, BIOCHEM BIOPHYS REP, V23, DOI 10.1016/j.bbrep.2020.100792
   Oh M, 2018, INT J MOL SCI, V19, DOI 10.3390/ijms19061715
   Ohno S, 2013, MOL THER, V21, P185, DOI 10.1038/mt.2012.180
   Olejarz W, 2020, INT J MOL SCI, V21, DOI 10.3390/ijms21165840
   Olivo M, 2010, PHARMACEUTICALS-BASE, V3, P1507, DOI 10.3390/ph3051507
   Omrani M, 2024, MOL CELL BIOCHEM, V479, P679, DOI 10.1007/s11010-023-04756-6
   Ortega-Sanchez FG, 2023, TRAC-TREND ANAL CHEM, V159, DOI 10.1016/j.trac.2023.116920
   Pan W, 2021, LAB INVEST, V101, P824, DOI 10.1038/s41374-021-00574-w
   Parisse P, 2017, EUR BIOPHYS J BIOPHY, V46, P813, DOI 10.1007/s00249-017-1252-4
   Park HS, 2023, STEM CELL RES THER, V14, DOI 10.1186/s13287-023-03397-2
   Pascucci L, 2014, J CONTROL RELEASE, V192, P262, DOI 10.1016/j.jconrel.2014.07.042
   Paskeh MDA, 2022, J HEMATOL ONCOL, V15, DOI 10.1186/s13045-022-01305-4
   Patil SM, 2020, EUR J PHARM BIOPHARM, V154, P259, DOI 10.1016/j.ejpb.2020.07.026
   Pegtel DM, 2019, ANNU REV BIOCHEM, V88, P487, DOI [10.1146/annurev-biochem-013118, 10.1146/annurev-biochem-013118-111902]
   Pei WY, 2021, J CONTROL RELEASE, V338, P253, DOI 10.1016/j.jconrel.2021.08.024
   Photos PJ, 2003, J CONTROL RELEASE, V90, P323, DOI 10.1016/S0168-3659(03)00201-3
   Piao CX, 2022, INT J MOL SCI, V23, DOI 10.3390/ijms232012065
   Pillai-Kastoori L, 2020, ANAL BIOCHEM, V593, DOI 10.1016/j.ab.2020.113608
   Ping P, 2023, NANOMED-NANOTECHNOL, V54, DOI 10.1016/j.nano.2023.102708
   Platt M, 2012, SMALL, V8, P2436, DOI 10.1002/smll.201200058
   Pu XD, 2023, FRONT ENDOCRINOL, V14, DOI 10.3389/fendo.2023.1205901
   Qi HZ, 2016, ACS NANO, V10, P3323, DOI 10.1021/acsnano.5b06939
   Qi X, 2016, INT J BIOL SCI, V12, P836, DOI 10.7150/ijbs.14809
   Qi YH, 2022, CELL DEATH DIS, V13, DOI 10.1038/s41419-022-04872-z
   Qi Y, 2020, DRUG DELIV, V27, P745, DOI 10.1080/10717544.2020.1762262
   Qian L, 2021, LAB INVEST, V101, P1254, DOI 10.1038/s41374-021-00611-8
   Qing LM, 2018, NEUROREHAB NEURAL RE, V32, P765, DOI 10.1177/1545968318798955
   Qu QX, 2022, STEM CELL RES THER, V13, DOI 10.1186/s13287-022-03056-y
   Rahmati S, 2023, TISSUE CELL, V82, DOI 10.1016/j.tice.2023.102102
   Ran N, 2020, BIOMATERIALS, V236, DOI 10.1016/j.biomaterials.2020.119826
   Rani S, 2023, CYTOKINE GROWTH F R, V73, P52, DOI 10.1016/j.cytogfr.2023.06.004
   Rao MS, 2019, FRONT GENET, V9, DOI 10.3389/fgene.2018.00636
   Rau CS, 2021, INT J MOL SCI, V22, DOI 10.3390/ijms22168545
   Ren XX, 2019, MOL THER-NUCL ACIDS, V17, P726, DOI 10.1016/j.omtn.2019.07.008
   Renaud JP, 2018, NAT REV DRUG DISCOV, V17, P471, DOI 10.1038/nrd.2018.77
   Reynolds JL, 2020, J NEUROIMMUNE PHARM, V15, P554, DOI 10.1007/s11481-019-09895-6
   Rim Kyung-Taek, 2016, J Cancer Prev, V21, P194, DOI [10.15430/jcp.2016.21.3.194, 10.15430/JCP.2016.21.3.194]
   Rogers RG, 2019, JCI INSIGHT, V4, DOI 10.1172/jci.insight.125754
   Rong XL, 2019, STEM CELL RES THER, V10, DOI 10.1186/s13287-019-1204-2
   Rosmarwati E., 2023, Journal of Applied Pharmaceutical Science, P211
   Saari H, 2015, J CONTROL RELEASE, V220, P727, DOI 10.1016/j.jconrel.2015.09.031
   Sahu R, 2011, DEV CELL, V20, P131, DOI 10.1016/j.devcel.2010.12.003
   Salarpour S, 2022, J MOL LIQ, V350, DOI 10.1016/j.molliq.2022.118549
   Salarpour S, 2019, DARU, V27, P533, DOI 10.1007/s40199-019-00280-5
   Salomon C, 2022, ENDOCR REV, V43, P441, DOI 10.1210/endrev/bnac009
   Sancho-Albero M, 2019, NAT CATAL, V2, P864, DOI 10.1038/s41929-019-0333-4
   Santos P, 2021, FRONT IMMUNOL, V12, DOI 10.3389/fimmu.2021.711565
   Sareen N, 2023, BBA-MOL BASIS DIS, V1869, DOI 10.1016/j.bbadis.2023.166806
   Sarvizadeh M, 2019, J CELL BIOCHEM, V120, P8815, DOI 10.1002/jcb.28179
   Satija NK, 2009, J CELL MOL MED, V13, P4385, DOI 10.1111/j.1582-4934.2009.00857.x
   Sato K, 2016, J HEPATOL, V65, P213, DOI 10.1016/j.jhep.2016.03.004
   Sato YT, 2016, SCI REP-UK, V6, DOI 10.1038/srep21933
   SCOTT RE, 1976, SCIENCE, V194, P743, DOI 10.1126/science.982043
   Shafei A, 2017, BIOMED PHARMACOTHER, V95, P1209, DOI 10.1016/j.biopha.2017.09.059
   Shao HL, 2018, CHEM REV, V118, P1917, DOI 10.1021/acs.chemrev.7b00534
   Shao HL, 2012, THERANOSTICS, V2, P55, DOI 10.7150/thno.3465
   Shao JH, 2021, STEM CELLS INT, V2021, DOI 10.1155/2021/6624874
   Shao YF, 2020, PATHOL ONCOL RES, V26, P1475, DOI 10.1007/s12253-019-00716-y
   Shekh R, 2023, CHEM BIOL DRUG DES, V101, P962, DOI 10.1111/cbdd.14205
   Shen K, 2022, Zhonghua Shao Shang Yu Chuang Mian Xiu Fu Za Zhi, V38, P215, DOI 10.3760/cma.j.cn501120-20201116-00477
   Shen K, 2023, REDOX BIOL, V62, DOI 10.1016/j.redox.2023.102655
   Shen Y, 2023, BMC CANCER, V23, DOI 10.1186/s12885-023-10705-9
   Shi XJ, 2020, MOL THER, V28, P536, DOI 10.1016/j.ymthe.2019.11.020
   Shin S, 2021, NPJ GENOM MED, V6, DOI 10.1038/s41525-021-00212-w
   Shirejini SZ, 2022, BIOTECHNOL ADV, V54, DOI 10.1016/j.biotechadv.2021.107814
   Sidhom K, 2020, INT J MOL SCI, V21, DOI 10.3390/ijms21186466
   Silva AKA, 2015, NANOMED-NANOTECHNOL, V11, P645, DOI 10.1016/j.nano.2014.11.009
   Simpson RJ, 2009, EXPERT REV PROTEOMIC, V6, P267, DOI 10.1586/EPR.09.17
   Sitar S, 2015, ANAL CHEM, V87, P9225, DOI 10.1021/acs.analchem.5b01636
   Smalheiser NR, 2007, BIOL DIRECT, V2, DOI 10.1186/1745-6150-2-35
   Srivastava P, 2002, ANNU REV IMMUNOL, V20, P395, DOI 10.1146/annurev.immunol.20.100301.064801
   Staff NP, 2019, MAYO CLIN PROC, V94, P892, DOI 10.1016/j.mayocp.2019.01.001
   Ståhl AL, 2019, PEDIATR NEPHROL, V34, P11, DOI 10.1007/s00467-017-3816-z
   Stetefeld Jorg, 2016, Biophysical Reviews, V8, P409, DOI [10.1007/s12551-016-0218-6, 10.1007/s12551-016-0218-6]
   Stremersch S, 2016, SMALL, V12, P3292, DOI 10.1002/smll.201600393
   Sugimachi K, 2015, BRIT J CANCER, V112, P532, DOI 10.1038/bjc.2014.621
   Sun B, 2019, STEM CELL RES THER, V10, DOI 10.1186/s13287-019-1442-3
   Sun DM, 2010, MOL THER, V18, P1606, DOI 10.1038/mt.2010.105
   Sun LN, 2021, BIOMATERIALS, V271, DOI 10.1016/j.biomaterials.2021.120761
   Sun YF, 2006, NANOTECHNOLOGY, V17, P933, DOI 10.1088/0957-4484/17/4/016
   Sun Z, 2021, LIFE SCI, V265, DOI 10.1016/j.lfs.2020.118778
   Swanson WB, 2020, ACTA BIOMATER, V118, P215, DOI 10.1016/j.actbio.2020.09.052
   Syn NL, 2017, TRENDS BIOTECHNOL, V35, P665, DOI 10.1016/j.tibtech.2017.03.004
   Tadokoro H, 2013, J BIOL CHEM, V288, P34343, DOI 10.1074/jbc.M113.480822
   Takeuchi R, 2019, PLOS ONE, V14, DOI 10.1371/journal.pone.0225472
   Tan CY, 2014, STEM CELL RES THER, V5, DOI 10.1186/scrt465
   Tao SC, 2017, THERANOSTICS, V7, P180, DOI 10.7150/thno.17133
   Tarasov VV, 2021, SEMIN CANCER BIOL, V69, P212, DOI 10.1016/j.semcancer.2019.08.017
   Thakur A, 2020, INT J NANOMED, V15, P8331, DOI 10.2147/IJN.S263956
   Théry C, 2018, J EXTRACELL VESICLES, V7, DOI 10.1080/20013078.2018.1535750
   Timmers L, 2008, STEM CELL RES, V1, P129, DOI 10.1016/j.scr.2008.02.002
   TRAMS EG, 1981, BIOCHIM BIOPHYS ACTA, V645, P63, DOI 10.1016/0005-2736(81)90512-5
   Trentini M, 2022, CELLS-BASEL, V11, DOI 10.3390/cells11243950
   Umezu T, 2014, BLOOD, V124, P3748, DOI 10.1182/blood-2014-05-576116
   Valadi H, 2007, NAT CELL BIOL, V9, P654, DOI 10.1038/ncb1596
   Valencia-Serna J, 2018, EUR J PHARM BIOPHARM, V130, P66, DOI 10.1016/j.ejpb.2018.06.018
   Van der Pol E, 2012, J THROMB HAEMOST, V10, P919, DOI 10.1111/j.1538-7836.2012.04683.x
   Vandergriff A, 2018, THERANOSTICS, V8, P1869, DOI 10.7150/thno.20524
   Vaughn MN, 2022, FRONT NEUROL, V12, DOI 10.3389/fneur.2021.698206
   Vicencio JM, 2015, J AM COLL CARDIOL, V65, P1525, DOI 10.1016/j.jacc.2015.02.026
   Vonk LA, 2018, THERANOSTICS, V8, P906, DOI 10.7150/thno.20746
   Wan T, 2022, SCI ADV, V8, DOI 10.1126/sciadv.abp9435
   Wang C, 2020, INT J BIOL SCI, V16, P633, DOI 10.7150/ijbs.38414
   Wang CB, 2023, CLIN TRANSL ONCOL, V25, P758, DOI 10.1007/s12094-022-02983-9
   Wang CY, 2019, AM J SPORT MED, V47, P3247, DOI 10.1177/0363546519876323
   Wang HB, 2019, J HEMATOL ONCOL, V12, DOI 10.1186/s13045-019-0806-6
   Wang J, 2021, J CONTROL RELEASE, V329, P894, DOI 10.1016/j.jconrel.2020.10.020
   Wang T, 2022, TRAC-TREND ANAL CHEM, V152, DOI 10.1016/j.trac.2022.116604
   Wang X, 2023, CANCER GENE THER, V30, P1051, DOI 10.1038/s41417-023-00617-y
   Wang XH, 2014, J MOL CELL CARDIOL, V74, P139, DOI 10.1016/j.yjmcc.2014.05.001
   Wang YY, 2020, J HEMATOL ONCOL, V13, DOI 10.1186/s13045-020-00939-6
   Wei HX, 2022, INT J NANOMED, V17, P3483, DOI 10.2147/IJN.S372851
   Wei HX, 2019, INT J NANOMED, V14, P8603, DOI 10.2147/IJN.S218988
   Wei WM, 2021, FRONT PHARMACOL, V11, DOI 10.3389/fphar.2020.590470
   Wgealla MMAMA, 2022, J COSMET DERMATOL-US, V21, P5026, DOI 10.1111/jocd.14956
   Willms E, 2018, FRONT IMMUNOL, V9, DOI 10.3389/fimmu.2018.00738
   Wolfers J, 2001, NAT MED, V7, P297, DOI 10.1038/85438
   Woud WW, 2022, COMMUN BIOL, V5, DOI 10.1038/s42003-022-03569-5
   Wu JY, 2021, J CONTROL RELEASE, V336, P510, DOI 10.1016/j.jconrel.2021.07.004
   Wu M, 2021, BIOSENS BIOELECTRON, V171, DOI 10.1016/j.bios.2020.112733
   Wu PP, 2018, CYTOTHERAPY, V20, P291, DOI 10.1016/j.jcyt.2017.11.002
   Wu RR, 2023, J MOL CELL CARDIOL, V184, P13, DOI 10.1016/j.yjmcc.2023.09.006
   Wu T, 2018, CELL PHYSIOL BIOCHEM, V46, P1939, DOI 10.1159/000489383
   Wu T, 2023, J CELL MOL MED, V27, P3526, DOI 10.1111/jcmm.17933
   Wunsch BH, 2016, NAT NANOTECHNOL, V11, P936, DOI 10.1038/nnano.2016.134
   Xiao GY, 2016, SCI REP-UK, V6, DOI 10.1038/srep23120
   Xin HQ, 2012, STEM CELLS, V30, P1556, DOI 10.1002/stem.1129
   Xin LB, 2020, ACTA BIOMATER, V113, P252, DOI 10.1016/j.actbio.2020.06.029
   Xiu C, 2022, INT J STEM CELLS, V15, P359, DOI 10.15283/ijsc21135
   Xu C, 2023, CHINESE CHEM LETT, V34, DOI 10.1016/j.cclet.2022.05.042
   Xu GH, 2019, J CELL PHYSIOL, V234, P10205, DOI 10.1002/jcp.27690
   Xu T, 2020, J NANOBIOTECHNOL, V18, DOI 10.1186/s12951-020-00601-w
   Xu ZJ, 2020, MOL CANCER, V19, DOI 10.1186/s12943-020-01278-3
   Yamchi NN, 2023, J OVARIAN RES, V16, DOI 10.1186/s13048-023-01214-1
   Yan CQ, 2022, DRUG DELIV, V29, P214, DOI 10.1080/10717544.2021.2023699
   Yan TT, 2023, PHOTODERMATOL PHOTO, V39, P235, DOI 10.1111/phpp.12827
   Yan YM, 2017, MOL THER, V25, P465, DOI 10.1016/j.ymthe.2016.11.019
   Yan ZE, 2023, MATER TODAY BIO, V19, DOI 10.1016/j.mtbio.2023.100549
   Yáñez-Mó M, 2015, J EXTRACELL VESICLES, V4, DOI 10.3402/jev.v4.27066
   Yang BC, 2020, BIOCHEM BIOPH RES CO, V524, P883, DOI 10.1016/j.bbrc.2020.02.001
   Yang DB, 2020, THERANOSTICS, V10, P3684, DOI 10.7150/thno.41580
   Yang ML, 2020, LAB INVEST, V100, P342, DOI 10.1038/s41374-019-0321-y
   Yang Q., 2023, J. Cancer Res. Clin. Oncol., P1
   Yang XX, 2019, J CONTROL RELEASE, V308, P119, DOI 10.1016/j.jconrel.2019.07.021
   Yang YX, 2019, NEUROCHEM RES, V44, P811, DOI 10.1007/s11064-018-02714-z
   Yang YS, 2015, INT J HYPERTHER, V31, P498, DOI 10.3109/02656736.2015.1036384
   Yin G, 2021, INT J BIOCHEM CELL B, V132, DOI 10.1016/j.biocel.2021.105921
   Young TW, 2023, ANAL CHEM, V95, P16710, DOI 10.1021/acs.analchem.3c03546
   Youseflee P, 2023, CELL TISSUE BANK, V24, P389, DOI 10.1007/s10561-022-10042-4
   Yousif G, 2022, NEUROMOL MED, V24, P339, DOI 10.1007/s12017-021-08696-6
   Yu B, 2015, INT J CARDIOL, V182, P349, DOI 10.1016/j.ijcard.2014.12.043
   Yu B, 2013, INT J BIOCHEM CELL B, V45, P2724, DOI 10.1016/j.biocel.2013.09.007
   Yu JJ, 2023, CANCERS, V15, DOI 10.3390/cancers15041263
   Yu Liushenyan, 2023, Folia Histochem Cytobiol, V61, P160, DOI 10.5603/fhc.95291
   Yu W, 2021, ANN ONCOL, V32, P466, DOI 10.1016/j.annonc.2021.01.074
   Yu WT, 2022, BIOMATER ADV, V133, DOI 10.1016/j.msec.2022.112646
   Yu YH, 2021, J DRUG TARGET, V29, P1128, DOI 10.1080/1061186X.2021.1929257
   Yuan DH, 2021, INT J BIOL SCI, V17, P220, DOI 10.7150/ijbs.50730
   Zarovni N, 2015, METHODS, V87, P46, DOI 10.1016/j.ymeth.2015.05.028
   Zempleni J, 2019, ANNU REV ANIM BIOSCI, V7, P245, DOI 10.1146/annurev-animal-020518-115300
   Zha JD, 2023, PHOTODERMATOL PHOTO, V39, P107, DOI 10.1111/phpp.12857
   Zha Y, 2021, THERANOSTICS, V11, P397, DOI 10.7150/thno.50741
   Zhai MM, 2020, ADV SCI, V7, DOI 10.1002/advs.202001334
   Zhang D, 2019, BIOMATERIALS, V197, P220, DOI 10.1016/j.biomaterials.2019.01.024
   Zhang HY, 2019, NAT PROTOC, V14, P1027, DOI 10.1038/s41596-019-0126-x
   Zhang JY, 2016, STEM CELL RES THER, V7, DOI 10.1186/s13287-016-0391-3
   Zhang MD, 2018, SMALL METHODS, V2, DOI 10.1002/smtd.201800021
   Zhang QW, 2019, MOL THER-NUCL ACIDS, V16, P407, DOI 10.1016/j.omtn.2019.03.008
   Zhang S, 2016, OSTEOARTHR CARTILAGE, V24, P2135, DOI 10.1016/j.joca.2016.06.022
   Zhang S., 2023, Extracellular Vesicle, V2, DOI DOI 10.1016/J.VESIC.2023.100022
   Zhang SP, 2018, BIOMATERIALS, V156, P16, DOI 10.1016/j.biomaterials.2017.11.028
   Zhang SW, 2021, STEM CELL RES THER, V12, DOI 10.1186/s13287-021-02255-3
   Zhang WY, 2023, HEPATOL INT, V17, P1170, DOI 10.1007/s12072-023-10520-1
   Zhang XH, 2020, DRUG DEV IND PHARM, V46, P1150, DOI 10.1080/03639045.2020.1776320
   Zhang XW, 2012, PLOS ONE, V7, DOI 10.1371/journal.pone.0032765
   Zhang XJ, 2022, CANCER MED-US, V11, P2414, DOI 10.1002/cam4.4615
   Zhang YL, 2017, NEUROCHEM INT, V111, P69, DOI 10.1016/j.neuint.2016.08.003
   Zhang YL, 2015, J NEUROSURG, V122, P856, DOI 10.3171/2014.11.JNS14770
   Zhang Y, 2020, INT J NANOMED, V15, P6917, DOI 10.2147/IJN.S264498
   Zhang YT, 2019, CELL PROLIFERAT, V52, DOI 10.1111/cpr.12570
   Zhang ZW, 2022, OPEN LIFE SCI, V17, P189, DOI 10.1515/biol-2022-0022
   Zhang ZC, 2017, CANCER LETT, V397, P33, DOI 10.1016/j.canlet.2017.03.004
   Zhao B, 2017, Zhonghua Shao Shang Za Zhi, V33, P18, DOI 10.3760/cma.j.issn.1009-2587.2017.01.005
   Zhao HX, 2023, FRONT CELL DEV BIOL, V11, DOI 10.3389/fcell.2023.1029671
   Zhao JH, 2020, STEM CELL RES THER, V11, DOI 10.1186/s13287-020-01872-8
   Zhao S., 2023, J. Nanobiotechnol., V21, P1
   Zhao X, 2023, J NANOBIOTECHNOL, V21, DOI 10.1186/s12951-023-01886-3
   Zhao YR, 2022, ASIAN J PHARM SCI, V17, P193, DOI 10.1016/j.ajps.2021.12.001
   Zhao YY, 2015, STEM CELLS INT, V2015, DOI 10.1155/2015/761643
   Zhao ZH, 2019, FRONT AGING NEUROSCI, V10, DOI 10.3389/fnagi.2018.00438
   Zheng YF, 2017, PEERJ, V5, DOI 10.7717/peerj.3627
   Zhou J, 2019, EUR REV MED PHARMACO, V23, P4954, DOI 10.26355/eurrev_201906_18086
   Zhou M, 2020, EXOSOMES: A CLINICAL COMPENDIUM, P23, DOI 10.1016/B978-0-12-816053-4.00002-X
   Zhou M, 2021, INT IMMUNOPHARMACOL, V101, DOI 10.1016/j.intimp.2021.108223
   Zhou Y, 2023, REGEN THER, V23, P25, DOI 10.1016/j.reth.2023.03.005
   Zhou Y, 2023, NANO RES, V16, P13283, DOI 10.1007/s12274-023-5921-6
   Zhu JQ, 2022, ADV MATER, V34, DOI 10.1002/adma.202201651
   Zhu Y, 2017, STEM CELL RES THER, V8, DOI 10.1186/s13287-017-0510-9
   Zitvogel L, 1998, NAT MED, V4, P594, DOI 10.1038/nm0598-594
   Zycienska K, 2022, INT J MOL SCI, V23, DOI 10.3390/ijms231710074
NR 477
TC 73
Z9 79
U1 19
U2 92
PU KEAI PUBLISHING LTD
PI BEIJING
PA 16 DONGHUANGCHENGGEN NORTH ST, Building 5, Room 411, BEIJING, DONGCHENG
   DISTRICT 100009, PEOPLES R CHINA
EI 2452-199X
J9 BIOACT MATER
JI Bioact. Mater.
PD JUN
PY 2024
VL 36
BP 126
EP 156
DI 10.1016/j.bioactmat.2024.02.021
EA MAR 2024
PG 31
WC Engineering, Biomedical; Materials Science, Biomaterials
WE Science Citation Index Expanded (SCI-EXPANDED)
SC Engineering; Materials Science
GA LT3O5
UT WOS:001189015600001
PM 38450204
OA Green Submitted, gold
DA 2026-02-11
ER

PT J
AU Guo, L
   Guan, YL
   Liu, P
   Gao, LH
   Wang, ZF
   Huang, SL
   Peng, L
   Zhao, ZY
AF Guo, Lan
   Guan, Yali
   Liu, Peng
   Gao, Linghuan
   Wang, Zhifu
   Huang, Shengli
   Peng, Liang
   Zhao, Zhiyu
TI Chitosan hydrogel, as a biological macromolecule-based drug delivery
   system for exosomes and microvesicles in regenerative medicine: a mini
   review
SO CELLULOSE
LA English
DT Review
DE Exosomes; Microvesicles; Chitosan-based hydrogel; Drug-delivery
ID CELL-DERIVED EXOSOMES; EXTRACELLULAR VESICLES; BIOMEDICAL APPLICATIONS;
   ALGINATE HYDROGEL; WOUND DRESSINGS; SODIUM ALGINATE; CROSS-LINKING;
   DERIVATIVES; SCAFFOLDS; RELEASE
AB Extracellular vesicles are membrane-packed entities that are involved in various physiological and pathological processes. Recently, the role of exosomes and microvesicles in regenerative medicine has been elucidated. Indeed, therapeutic potential of stem cells may be partly due to exosomes or microvesicles. However, injection of these vesicles may lead to their rapid clearance from the injection site. To address this challenge, different delivery systems for these vesicles' sustained delivery have been developed. In this regard, chitosan based hydrogels have been successfully utilized as delivery platforms for exosomes and microvesicles. In the current review, the prospects, challenges, and applications of chitosan-based hydrogels as a delivery vehicle for exosomes and microvesicles will be discussed.
C1 [Guo, Lan; Guan, Yali; Gao, Linghuan; Huang, Shengli] North China Univ Sci & Technol, Sch Basic Med Sci, Tangshan 063210, Hebei, Peoples R China.
   [Liu, Peng; Zhao, Zhiyu] North China Univ Sci & Technol Affiliated, Affiliated Hosp, Tangshan 063000, Hebei, Peoples R China.
   [Wang, Zhifu] Beijing Proto DNA Genetech Co Ltd, Beijing Proto DNA Clin Lab, Technologist In Charge Pathogen & Tumor Gene Sequ, Beijing 100095, Peoples R China.
   [Peng, Liang] China Japan Friendship Hosp, Inst Clin Med Sci, Beijing Key Lab Immune Mediated Inflammatory Dis, Beijing 100029, Peoples R China.
C3 North China University of Science & Technology; China-Japan Friendship
   Hospital
RP Peng, L (corresponding author), China Japan Friendship Hosp, Inst Clin Med Sci, Beijing Key Lab Immune Mediated Inflammatory Dis, Beijing 100029, Peoples R China.
EM pengliang8030@163.com
RI Peng, Liang/NTR-3459-2025; guan, yali/MXK-9007-2025
FU National Natural Science Foundation of China [81970713, 81670758];
   Natural Science Foundation of Hebei Province of China [H2018209260];
   scientific research program of colleges and universities of Hebei
   Provincial Department of Education [QN2015199]
FX This study was supported by the National Natural Science Foundation of
   China (Grant No. 81970713 and 81670758), the Natural Science Foundation
   of Hebei Province of China under (Grant No.H2018209260), and scientific
   research program of colleges and universities of Hebei Provincial
   Department of Education (Grant No. QN2015199).
CR Ahsan SM, 2018, INT J BIOL MACROMOL, V110, P97, DOI 10.1016/j.ijbiomac.2017.08.140
   Akbari A, 2020, LIFE SCI, V249, DOI 10.1016/j.lfs.2020.117447
   Ali A, 2018, INT J BIOL MACROMOL, V109, P273, DOI 10.1016/j.ijbiomac.2017.12.078
   Antony R, 2019, INT J BIOL MACROMOL, V129, P615, DOI 10.1016/j.ijbiomac.2019.02.047
   Aranaz I, 2018, POLYMERS-BASEL, V10, DOI 10.3390/polym10020213
   Augustine R, 2020, INT J BIOL MACROMOL, V156, P153, DOI 10.1016/j.ijbiomac.2020.03.207
   Azoidis I, 2018, J TISSUE ENG, V9, DOI 10.1177/2041731418810130
   Baildon AE, 2021, SEX ROLES, V85, P190, DOI 10.1007/s11199-020-01213-2
   Bakshi PS, 2020, INT J BIOL MACROMOL, V150, P1072, DOI 10.1016/j.ijbiomac.2019.10.113
   Bellavia D, 2018, BBA-GEN SUBJECTS, V1862, P1893, DOI 10.1016/j.bbagen.2018.06.003
   Binu P., 2021, Bionanocomposites in tissue engineering and regenerative medicine, P169, DOI [10.1016/B978-0-12-821280-6.00034-9, DOI 10.1016/B978-0-12-821280-6.00034-9]
   Bjorge IM, 2017, BIOMATER SCI-UK, V6, P60, DOI 10.1039/c7bm00479f
   Boido M, 2019, SCI REP-UK, V9, DOI 10.1038/s41598-019-42848-w
   Brokesh AM, 2020, ACS APPL MATER INTER, V12, P5319, DOI 10.1021/acsami.9b17801
   Bruno S, 2020, INT J MOL SCI, V21, DOI 10.3390/ijms21124255
   Bu Y, 2018, RSC ADV, V8, P10806, DOI 10.1039/c8ra01059e
   Cabral J, 2018, ADV DRUG DELIVER REV, V129, P394, DOI 10.1016/j.addr.2018.01.018
   Casado-Díaz A, 2020, FRONT BIOENG BIOTECH, V8, DOI 10.3389/fbioe.2020.00146
   Cha H, 2020, PHARMACEUTICS, V12, DOI 10.3390/pharmaceutics12121135
   Chen CW, 2018, CARDIOVASC RES, V114, P1029, DOI 10.1093/cvr/cvy067
   Chen KH, 2016, ONCOTARGET, V7, P74537, DOI 10.18632/oncotarget.12902
   Chen XY, 2019, MAT SCI ENG C-MATER, V101, P619, DOI 10.1016/j.msec.2019.04.012
   Cicciù M, 2019, MAR DRUGS, V17, DOI 10.3390/md17070417
   Cooper LF, 2020, FRONT PHYSIOL, V10, DOI 10.3389/fphys.2019.01569
   Dalirfardouei R, 2021, LIFE SCI, V273, DOI 10.1016/j.lfs.2021.119271
   de Jong OG, 2019, ACCOUNTS CHEM RES, V52, P1761, DOI 10.1021/acs.accounts.9b00109
   Dimassi S, 2018, CARBOHYD POLYM, V202, P382, DOI 10.1016/j.carbpol.2018.09.011
   Duff S, 2019, VASC HEALTH RISK MAN, V15, P187, DOI 10.2147/VHRM.S209241
   Elkhenany H., 2021, Role of Exosomes in Biological Communication Systems, P141
   Ellis S, 2018, CURR DERMATOL REP, V7, P350, DOI 10.1007/s13671-018-0234-9
   Erol O, 2019, ADV MATER TECHNOL-US, V4, DOI 10.1002/admt.201900043
   Farzamfar S, 2019, J CELL PHYSIOL, V234, P12290, DOI 10.1002/jcp.27998
   Fu J, 2018, NEW J CHEM, V42, P17162, DOI 10.1039/c8nj03482f
   Goradel NH, 2018, Current Regenerative Medicine, V7, P46, DOI [10.2174/2468424408666180315101232, 10.2174/2468424408666180315101232, DOI 10.2174/2468424408666180315101232, 10.2174/2468424, DOI 10.2174/2468424]
   Goradel NH, 2018, J CELL BIOCHEM, V119, P95, DOI 10.1002/jcb.26169
   Gupta A, 2019, EUR POLYM J, V111, P134, DOI 10.1016/j.eurpolymj.2018.12.019
   Guyot C, 2021, MAT SCI ENG C-MATER, V118, DOI 10.1016/j.msec.2020.111529
   Hamedi H, 2018, CARBOHYD POLYM, V199, P445, DOI 10.1016/j.carbpol.2018.06.114
   Han Y, 2019, CELLS-BASEL, V8, DOI 10.3390/cells8080886
   Hayashi H, 2018, ARCH BIOCHEM BIOPHYS, V648, P53, DOI 10.1016/j.abb.2018.04.010
   Hoang HT, 2021, CARBOHYD POLYM, V260, DOI 10.1016/j.carbpol.2021.117812
   Islam MM, 2020, BIOACT MATER, V5, P164, DOI 10.1016/j.bioactmat.2020.01.012
   Jarrige M, 2021, CELLS-BASEL, V10, DOI 10.3390/cells10020240
   Jiang SJ, 2021, BIOENG TRANSL MED, V6, DOI 10.1002/btm2.10206
   Jiang XF, 2018, CURR PHARM DESIGN, V24, P5334, DOI 10.2174/1381612825666190119130441
   Jiang ZY, 2021, MAT SCI ENG C-MATER, V126, DOI 10.1016/j.msec.2021.112178
   Jin MC, 2019, NEUROSURG FOCUS, V46, DOI 10.3171/2018.12.FOCUS18602
   Kalantari K, 2019, CARBOHYD POLYM, V207, P588, DOI 10.1016/j.carbpol.2018.12.011
   Keshtkar S, 2018, STEM CELL RES THER, V9, DOI 10.1186/s13287-018-0791-7
   Kildeeva N, 2020, POLYMERS-BASEL, V12, DOI 10.3390/polym12051086
   Kou S., 2020, Int. J. Biol. Macromol.
   Lang XQ, 2020, INT J BIOL MACROMOL, V154, P433, DOI 10.1016/j.ijbiomac.2020.03.148
   Lavanya K, 2020, MAT SCI ENG C-MATER, V111, DOI 10.1016/j.msec.2020.110862
   Li GC, 2017, CARBOHYD POLYM, V171, P39, DOI 10.1016/j.carbpol.2017.05.006
   Li X, 2018, EXP MOL MED, V50, DOI 10.1038/s12276-018-0058-5
   Liu Y, 2020, ACS APPL MATER INTER, V12, P40108, DOI 10.1021/acsami.0c11433
   Luo YC, 2013, FOOD HYDROCOLLOID, V31, P332, DOI 10.1016/j.foodhyd.2012.11.011
   Lv KQ, 2019, THERANOSTICS, V9, P7403, DOI 10.7150/thno.32637
   Mendt M, 2019, BONE MARROW TRANSPL, V54, P789, DOI 10.1038/s41409-019-0616-z
   Miguel SP, 2019, INT J BIOL MACROMOL, V127, P460, DOI 10.1016/j.ijbiomac.2019.01.072
   Mohebbi S, 2019, CURR STEM CELL RES T, V14, P93, DOI 10.2174/1574888X13666180912142028
   Muiznieks LD, 2018, METHODS MOL BIOL, V1798, P213, DOI 10.1007/978-1-4939-7893-9_17
   Nooshabadi VT, 2020, J BIOMED MATER RES A, V108, P2138, DOI 10.1002/jbm.a.36959
   O'Brien K, 2020, NAT REV MOL CELL BIO, V21, P585, DOI 10.1038/s41580-020-0251-y
   Peers S, 2020, J CONTROL RELEASE, V326, P150, DOI 10.1016/j.jconrel.2020.06.012
   Pelizzo G, 2018, REGEN MED, V13, P385, DOI 10.2217/rme-2018-0001
   Popowski K, 2020, J EXTRACELL VESICLES, V9, DOI 10.1080/20013078.2020.1785161
   Potiwiput S, 2020, MATER CHEM PHYS, V241, DOI 10.1016/j.matchemphys.2019.122354
   Qi WB, 2020, INT J BIOL MACROMOL, V143, P163, DOI 10.1016/j.ijbiomac.2019.11.184
   Qing LM, 2018, NEUROREHAB NEURAL RE, V32, P765, DOI 10.1177/1545968318798955
   Qiu XY, 2020, CELL PROLIFERAT, V53, DOI 10.1111/cpr.12830
   Qu Y, 2017, J CELL MOL MED, V21, P2491, DOI 10.1111/jcmm.13170
   Rajabi M, 2021, CARBOHYD POLYM, V260, DOI 10.1016/j.carbpol.2021.117768
   Ramasubramanian L, 2020, BIOMOLECULES, V10, DOI 10.3390/biom10010048
   Rani S, 2016, ADV MATER, V28, P5542, DOI 10.1002/adma.201504009
   Ren XC, 2020, FRONT BIOENG BIOTECH, V7, DOI 10.3389/fbioe.2019.00469
   Rong XL, 2019, STEM CELL RES THER, V10, DOI 10.1186/s13287-019-1204-2
   Safdar R, 2019, J DRUG DELIV SCI TEC, V49, P642, DOI 10.1016/j.jddst.2018.10.020
   Sahariah P, 2017, BIOMACROMOLECULES, V18, P3846, DOI 10.1021/acs.biomac.7b01058
   Sahranavard Melika, 2020, Bioprinting, V17, pe00063, DOI [10.1016/j.bprint.2019.e00063, 10.1016/j.bprint.2019.e00063]
   Shafei S, 2020, J BIOMED MATER RES A, V108, P545, DOI 10.1002/jbm.a.36835
   Shen ZS, 2020, BIOACT MATER, V5, P1113, DOI 10.1016/j.bioactmat.2020.07.002
   Shi Q, 2017, FRONT PHYSIOL, V8, DOI 10.3389/fphys.2017.00904
   Skotland T, 2020, ADV DRUG DELIVER REV, V159, P308, DOI 10.1016/j.addr.2020.03.002
   Soundarya SP, 2018, INT J BIOL MACROMOL, V119, P1228, DOI 10.1016/j.ijbiomac.2018.08.056
   Spicer CD, 2020, POLYM CHEM-UK, V11, P184, DOI 10.1039/c9py01021a
   Sultankulov B, 2019, BIOMOLECULES, V9, DOI 10.3390/biom9090470
   Suvan J, 2020, J CLIN PERIODONTOL, V47, P155, DOI 10.1111/jcpe.13245
   Tang JY, 2020, DRUG DES DEV THER, V14, P3765, DOI 10.2147/DDDT.S239546
   Tang YY, 2021, STEM CELL RES THER, V12, DOI 10.1186/s13287-021-02138-7
   Tao SC, 2017, STEM CELL TRANSL MED, V6, P736, DOI 10.5966/sctm.2016-0275
   Tsiapalis D, 2020, CELLS-BASEL, V9, DOI 10.3390/cells9040991
   Tung SL, 2020, FRONT CELL DEV BIOL, V8, DOI 10.3389/fcell.2020.00317
   Van den Broek L.A., 2019, CHITIN CHITOSAN PROP
   Varlamov VP, 2020, BIOCHEMISTRY-MOSCOW+, V85, P154, DOI 10.1134/S0006297920140084
   Vijayavenkataraman S, 2020, ACTA BIOMATER, V106, P54, DOI 10.1016/j.actbio.2020.02.003
   Wang CY, 2020, BIOMATER SCI-UK, V8, P313, DOI 10.1039/c9bm01207a
   Wang L, 2020, FRONT BIOENG BIOTECH, V8, DOI 10.3389/fbioe.2020.564731
   Wang WQ, 2020, INT J MOL SCI, V21, DOI 10.3390/ijms21020487
   Wang XT, 2021, CHEM ENG J, V413, DOI 10.1016/j.cej.2020.127413
   Wang XL, 2021, BIOMATER SCI-UK, V9, P5192, DOI 10.1039/d1bm00762a
   Ways TMM, 2018, POLYMERS-BASEL, V10, DOI 10.3390/polym10030267
   Witwer KW, 2021, NAT REV MATER, V6, P103, DOI 10.1038/s41578-020-00277-6
   Wong KL, 2020, ARTHROSCOPY, V36, P2215, DOI 10.1016/j.arthro.2020.03.031
   Wu JY, 2019, BIOMATERIALS, V206, P87, DOI 10.1016/j.biomaterials.2019.03.022
   Wu XX, 2020, J ORTHOP TRANSL, V21, P73, DOI 10.1016/j.jot.2019.10.012
   Xing Z, 2020, ADV HEALTHC MATER, V9, DOI 10.1002/adhm.202000255
   Xu JP, 2019, MOLECULES, V24, DOI 10.3390/molecules24163005
   Xu R, 2018, NAT REV CLIN ONCOL, V15, P617, DOI 10.1038/s41571-018-0036-9
   Zhang Y, 2020, NEURAL REGEN RES, V15, P1903, DOI 10.4103/1673-5374.280330
   Zhao DY, 2018, POLYMERS-BASEL, V10, DOI 10.3390/polym10040462
   Zhao JH, 2020, STEM CELL RES THER, V11, DOI 10.1186/s13287-020-01872-8
   Zhao X., 2021, STEM CELL RES THER, V12, p1 15 1
   Zhou Y, 2013, STEM CELL RES THER, V4, DOI 10.1186/scrt194
NR 114
TC 13
Z9 14
U1 2
U2 119
PU SPRINGER
PI DORDRECHT
PA VAN GODEWIJCKSTRAAT 30, 3311 GZ DORDRECHT, NETHERLANDS
SN 0969-0239
EI 1572-882X
J9 CELLULOSE
JI Cellulose
PD FEB
PY 2022
VL 29
IS 3
BP 1315
EP 1330
DI 10.1007/s10570-021-04330-7
EA JAN 2022
PG 16
WC Materials Science, Paper & Wood; Materials Science, Textiles; Polymer
   Science
WE Science Citation Index Expanded (SCI-EXPANDED)
SC Materials Science; Polymer Science
GA ZD0FG
UT WOS:000747079400001
DA 2026-02-11
ER

PT J
AU Campanella, C
   Bavisotto, CC
   Logozzi, M
   Gammazza, AM
   Mizzoni, D
   Cappello, F
   Fais, S
AF Campanella, Claudia
   Bavisotto, Celeste Caruso
   Logozzi, Mariantonia
   Gammazza, Antonella Marino
   Mizzoni, Davide
   Cappello, Francesco
   Fais, Stefano
TI On the Choice of the Extracellular Vesicles for Therapeutic Purposes
SO INTERNATIONAL JOURNAL OF MOLECULAR SCIENCES
LA English
DT Review
DE extracellular vesicles (EVs); exosomes; biomarkers; nanodelivery;
   theranostics; regenerative medicine
ID CELL-DERIVED EXOSOMES; PROVIDE BIOCHEMICAL CUES; HEMATOPOIETIC
   STEM-CELLS; BONE-MARROW-CELLS; CIRCULATING EXOSOMES; IN-VITRO;
   MULTIVESICULAR BODIES; PERICARDIAL FLUID; DELIVERY; CANCER
AB Extracellular vesicles (EVs) are lipid membrane vesicles released by all human cells and are widely recognized to be involved in many cellular processes, both in physiological and pathological conditions. They are mediators of cell-cell communication, at both paracrine and systemic levels, and therefore they are active players in cell differentiation, tissue homeostasis, and organ remodeling. Due to their ability to serve as a cargo for proteins, lipids, and nucleic acids, which often reflects the cellular source, they should be considered the future of the natural nanodelivery of bio-compounds. To date, natural nanovesicles, such as exosomes, have been shown to represent a source of disease biomarkers and have high potential benefits in regenerative medicine. Indeed, they deliver both chemical and bio-molecules in a way that within exosomes drugs are more effective that in their exosome-free form. Thus, to date, we know that exosomes are shuttle disease biomarkers and probably the most effective way to deliver therapeutic molecules within target cells. However, we do not know exactly which exosomes may be used in therapy in avoiding side effects as well. In regenerative medicine, it will be ideal to use autologous exosomes, but it seems not ideal to use plasma-derived exosomes, as they may contain potentially dangerous molecules. Here, we want to present and discuss a contradictory relatively unmet issue that is the lack of a general agreement on the choice for the source of extracellular vesicles for therapeutic use.
C1 [Campanella, Claudia; Bavisotto, Celeste Caruso; Gammazza, Antonella Marino; Cappello, Francesco] Univ Palermo, Sect Human Anat, Dept Biomed Neurosci & Adv Diag BIND, I-90127 Palermo, Italy.
   [Campanella, Claudia; Bavisotto, Celeste Caruso; Gammazza, Antonella Marino; Cappello, Francesco] Euromediterranean Inst Sci & Technol IEMEST, I-90139 Palermo, Italy.
   [Bavisotto, Celeste Caruso] CNR, Inst Biophys, I-90143 Palermo, Italy.
   [Logozzi, Mariantonia; Mizzoni, Davide; Fais, Stefano] Natl Inst Hlth, Dept Oncol & Mol Med, I-00161 Rome, Italy.
   [Cappello, Francesco] Temple Univ, Dept Biol, Philadelphia, PA 19122 USA.
C3 University of Palermo; Consiglio Nazionale delle Ricerche (CNR);
   Istituto di Biofisica (IBF-CNR); Istituto Superiore di Sanita (ISS);
   Pennsylvania Commonwealth System of Higher Education (PCSHE); Temple
   University
RP Fais, S (corresponding author), Natl Inst Hlth, Dept Oncol & Mol Med, I-00161 Rome, Italy.
EM claudiettacam@hotmail.com; celestebavisotto@gmail.com;
   mariantonia.logozzi@iss.it; antonella.marino@hotmail.it;
   davide.mizzoni@iss.it; francapp@hotmail.com; stefano.fais@iss.it
RI Gammazza, Antonella/AAV-3123-2020; Fais, Stefano/J-8638-2016; Caruso
   Bavisotto, Celeste/R-5018-2019; Cappello, Francesco/F-9153-2012
OI Mizzoni, Davide/0000-0003-1695-9980; Caruso Bavisotto,
   Celeste/0000-0001-8260-8471; Cappello, Francesco/0000-0001-9288-1148
FU Euro Mediterranean Institute of Science and Technology; Italian National
   Operational Programme for Research and Competitiveness 2007-2013 grant
   [PONa3_00210]; Italian National Operational Programme (PON); Italian
   Ministry of Economic Development [F/090012/01-02/X36]; STSM from EU COST
   Action [BM1202]
FX This work was supported by the Euro Mediterranean Institute of Science
   and Technology, and funded with the Italian National Operational
   Programme for Research and Competitiveness 2007-2013 grant awarded to
   the project titled "Cyber Brain-Polo di innovazione" (Project code:
   PONa3_00210, European Regional Development Fund). Part of this work was
   funded by the Italian National Operational Programme (PON) "Imprese e
   Competitivita" 2014-2020 FESR, grant awarded by the Italian Ministry of
   Economic Development to the project titled "Gestione di un servizio
   integrato multicentrico di diagnostica e terapia personalizzata in
   oncologia" (Project code: F/090012/01-02/X36). C.C.B. was partially
   supported by a STSM bursary from the EU COST Action BM1202.
CR Abd Elmageed ZY, 2014, STEM CELLS, V32, P983, DOI 10.1002/stem.1619
   Abdouh M, 2017, J EXP CLIN CANC RES, V36, DOI 10.1186/s13046-017-0587-0
   Admyre C, 2007, J IMMUNOL, V179, P1969, DOI 10.4049/jimmunol.179.3.1969
   Agarwal U, 2017, CIRC RES, V120, P701, DOI 10.1161/CIRCRESAHA.116.309935
   Aharon A, 2008, THROMB HAEMOSTASIS, V100, P878, DOI 10.1160/TH07-11-0691
   Lopez-Verrilli MA, 2013, GLIA, V61, P1795, DOI 10.1002/glia.22558
   Allen TM, 2013, ADV DRUG DELIVER REV, V65, P36, DOI 10.1016/j.addr.2012.09.037
   Alvarez-Erviti L, 2011, NAT BIOTECHNOL, V29, P341, DOI 10.1038/nbt.1807
   Andreola G, 2002, J EXP MED, V195, P1303, DOI 10.1084/jem.20011624
   Anfossi S, 2018, ADV EXP MED BIOL, V1056, P87, DOI 10.1007/978-3-319-74470-4_6
   Armstrong JPK, 2017, ACS NANO, V11, P69, DOI 10.1021/acsnano.6b07607
   Ashiru O, 2010, CANCER RES, V70, P481, DOI 10.1158/0008-5472.CAN-09-1688
   Babst M, 2005, TRAFFIC, V6, P2, DOI 10.1111/j.1600-0854.2004.00246.x
   BANGHAM AD, 1965, J MOL BIOL, V13, P238, DOI 10.1016/S0022-2836(65)80093-6
   Bavisotto CC, 2018, INT J MOL SCI, V19, DOI 10.3390/ijms19092626
   Bavisotto CC, 2017, EXPERT REV MOL DIAGN, V17, P815, DOI 10.1080/14737159.2017.1356230
   Bei YH, 2017, ADV EXP MED BIOL, V998, P255, DOI 10.1007/978-981-10-4397-0_17
   Beltrami C, 2017, MOL THER, V25, P679, DOI 10.1016/j.ymthe.2016.12.022
   Biancone L, 2012, NEPHROL DIAL TRANSPL, V27, P3037, DOI 10.1093/ndt/gfs168
   Blueschke G, 2018, PRS-GLOB OPEN, V6, DOI 10.1097/GOX.0000000000001739
   Bobo D, 2016, PHARM RES-DORDR, V33, P2373, DOI 10.1007/s11095-016-1958-5
   Burger D, 2015, AM J PATHOL, V185, P2309, DOI 10.1016/j.ajpath.2015.04.010
   Buschow SI, 2010, IMMUNOL CELL BIOL, V88, P851, DOI 10.1038/icb.2010.64
   Campanella C., 2014, J. Circ. Biomarkers, V3, P1, DOI DOI 10.5772/58721
   Campanella C, 2016, ONCOTARGET, V7, P28849, DOI 10.18632/oncotarget.6680
   Campanella C, 2015, CANCER-AM CANCER SOC, V121, P3230, DOI 10.1002/cncr.29499
   Camussi G, 2010, KIDNEY INT, V78, P838, DOI 10.1038/ki.2010.278
   Canitano A, 2013, CANCER LETT, V337, P193, DOI 10.1016/j.canlet.2013.05.012
   Cappello F, 2017, EUR J PHARM SCI, V96, P93, DOI 10.1016/j.ejps.2016.09.010
   Caruso Bavisotto C., 2013, EUROMEDITERRANEAN BI, V8, P136, DOI DOI 10.3269/1970-5492.2013.8.22
   Casado JG, 2017, FRONT VET SCI, V4, DOI 10.3389/fvets.2017.00039
   Chen CL, 2012, J PROTEOME RES, V11, P5611, DOI 10.1021/pr3008732
   Cheng YZ, 2019, MOL MED REP, V19, P490, DOI 10.3892/mmr.2018.9689
   Choi JS, 2016, J CONTROL RELEASE, V222, P107, DOI 10.1016/j.jconrel.2015.12.018
   Clayton A, 2008, J IMMUNOL, V180, P7249, DOI 10.4049/jimmunol.180.11.7249
   Colombo E, 2012, FRONT PHYSIOL, V3, DOI 10.3389/fphys.2012.00063
   Colombo M, 2014, ANNU REV CELL DEV BI, V30, P255, DOI 10.1146/annurev-cellbio-101512-122326
   Colombo M, 2013, J CELL SCI, V126, P5553, DOI 10.1242/jcs.128868
   Cossetti C, 2014, PLOS ONE, V9, DOI 10.1371/journal.pone.0101629
   Curtiss M, 2007, MOL BIOL CELL, V18, P636, DOI 10.1091/mbc.E06-07-0588
   Dai MJ, 2017, TISSUE ENG PT A, V23, P1221, DOI [10.1089/ten.TEA.2017.0045, 10.1089/ten.tea.2017.0045]
   de Jong OG, 2016, J CELL MOL MED, V20, P342, DOI 10.1111/jcmm.12730
   De Jong OG, 2014, FRONT IMMUNOL, V5, P1, DOI 10.3389/fimmu.2014.00608
   De Luca L, 2016, ONCOTARGET, V7, P6676, DOI 10.18632/oncotarget.6791
   del Cacho E, 2012, INFECT IMMUN, V80, P1909, DOI 10.1128/IAI.06413-11
   EL Andaloussi S, 2013, ADV DRUG DELIVER REV, V65, P391, DOI 10.1016/j.addr.2012.08.008
   El Bassit G, 2017, ENDOCRINOLOGY, V158, P183, DOI 10.1210/en.2016-1819
   El-Andaloussi S, 2012, NAT PROTOC, V7, P2112, DOI 10.1038/nprot.2012.131
   Escola JM, 1998, J BIOL CHEM, V273, P20121, DOI 10.1074/jbc.273.32.20121
   Fais S, 2016, ACS NANO, V10, P3886, DOI 10.1021/acsnano.5b08015
   Fais S, 2013, ONCOIMMUNOLOGY, V2, DOI 10.4161/onci.22337
   Federici C, 2014, PLOS ONE, V9, DOI 10.1371/journal.pone.0088193
   Feng YL, 2014, PLOS ONE, V9, DOI 10.1371/journal.pone.0088685
   Foglio E, 2015, INT J CARDIOL, V197, P333, DOI 10.1016/j.ijcard.2015.06.008
   Furuta T, 2016, STEM CELL TRANSL MED, V5, P1620, DOI 10.5966/sctm.2015-0285
   Gallet R, 2017, EUR HEART J, V38, P201, DOI 10.1093/eurheartj/ehw240
   Gàmez-Valero A, 2015, FRONT IMMUNOL, V6, DOI 10.3389/fimmu.2015.00006
   Goncalves MB, 2015, J NEUROSCI, V35, P15731, DOI 10.1523/JNEUROSCI.1339-15.2015
   Gould SJ, 2013, J EXTRACELL VESICLES, V2, DOI 10.3402/jev.v2i0.20389
   Guo SC, 2017, THERANOSTICS, V7, P81, DOI 10.7150/thno.16803
   Ha D, 2016, ACTA PHARM SIN B, V6, P287, DOI 10.1016/j.apsb.2016.02.001
   Han KY, 2017, SCI REP-UK, V7, DOI 10.1038/srep40548
   Hu LH, 2016, SCI REP-UK, V6, DOI 10.1038/srep28924
   Huang CC, 2016, BIOMATERIALS, V111, P103, DOI 10.1016/j.biomaterials.2016.09.029
   Huang K, 2018, THERANOSTICS, V8, P1540, DOI 10.7150/thno.22952
   Huber V, 2005, GASTROENTEROLOGY, V128, P1796, DOI 10.1053/j.gastro.2005.03.045
   Ibrahim AGE, 2014, STEM CELL REP, V2, P606, DOI 10.1016/j.stemcr.2014.04.006
   Iessi E, 2017, J ENZYM INHIB MED CH, V32, P648, DOI 10.1080/14756366.2017.1292263
   Janowska-Wieczorek A, 2005, INT J CANCER, V113, P752, DOI 10.1002/ijc.20657
   Jansen FH, 2009, MOL CELL PROTEOMICS, V8, P1192, DOI 10.1074/mcp.M800443-MCP200
   Jing H, 2018, TRANSL RES, V196, P1, DOI 10.1016/j.trsl.2018.01.005
   Kahlert C, 2014, J BIOL CHEM, V289, P3869, DOI 10.1074/jbc.C113.532267
   Kalimuthu S, 2016, SCI REP-UK, V6, DOI 10.1038/srep30418
   Keller S, 2007, KIDNEY INT, V72, P1095, DOI 10.1038/sj.ki.5002486
   Khalyfa A, 2014, J TRANSL MED, V12, DOI 10.1186/1479-5876-12-162
   Khan M, 2015, CIRC RES, V117, P52, DOI 10.1161/CIRCRESAHA.117.305990
   King HW, 2012, BMC CANCER, V12, DOI 10.1186/1471-2407-12-421
   Kooijmans SAA, 2016, J CONTROL RELEASE, V224, P77, DOI 10.1016/j.jconrel.2016.01.009
   Kooijmans SAA, 2016, J EXTRACELL VESICLES, V5, DOI 10.3402/jev.v5.31053
   Kumar D, 2018, MOL NEUROBIOL, V55, P2112, DOI 10.1007/s12035-017-0474-x
   Kusuzaki K, 2017, J ENZYM INHIB MED CH, V32, P908, DOI 10.1080/14756366.2017.1335310
   Lai RC, 2010, STEM CELL RES, V4, P214, DOI 10.1016/j.scr.2009.12.003
   Lee Y, 2012, HUM MOL GENET, V21, pR125, DOI 10.1093/hmg/dds317
   Lener T, 2015, J EXTRACELL VESICLES, V4, DOI 10.3402/jev.v4.30087
   Li F, 2016, J IMMUNOL RES, V2016, DOI 10.1155/2016/3623898
   Li JY, 2018, CANCER MANAG RES, V10, P4945, DOI 10.2147/CMAR.S178326
   Li TF, 2013, STEM CELLS DEV, V22, P845, DOI 10.1089/scd.2012.0395
   Li WT, 2018, CLIN LAB, V64, P709, DOI 10.7754/Clin.Lab.2018.171031
   Li X, 2016, EBIOMEDICINE, V8, P72, DOI 10.1016/j.ebiom.2016.04.030
   Lia G, 2018, LEUKEMIA, V32, P765, DOI 10.1038/leu.2017.277
   Liang XL, 2016, J CELL SCI, V129, P2182, DOI 10.1242/jcs.170373
   Liu SY, 2015, CELL METAB, V22, P606, DOI 10.1016/j.cmet.2015.08.018
   Logozzi M, 2017, CANCER LETT, V403, P318, DOI 10.1016/j.canlet.2017.06.036
   Logozzi M, 2009, PLOS ONE, V4, DOI 10.1371/journal.pone.0005219
   López-Verrilli MA, 2013, BIOL RES, V46, P5, DOI 10.4067/S0716-97602013000100001
   Lugini L, 2016, ONCOTARGET, V7, P50086, DOI 10.18632/oncotarget.10574
   Lugini L, 2012, J IMMUNOL, V189, P2833, DOI 10.4049/jimmunol.1101988
   Lv LH, 2012, J BIOL CHEM, V287, P15874, DOI 10.1074/jbc.M112.340588
   Mead B, 2017, STEM CELL TRANSL MED, V6, P1273, DOI 10.1002/sctm.16-0428
   Mentkowski KI, 2018, AAPS J, V20, DOI 10.1208/s12248-018-0211-z
   Momen-Heravi F, 2015, J TRANSL MED, V13, DOI 10.1186/s12967-015-0623-9
   Muntasell A, 2007, EMBO J, V26, P4263, DOI 10.1038/sj.emboj.7601842
   Murry CE, 2004, NATURE, V428, P664, DOI 10.1038/nature02446
   Nakamura Y, 2015, FEBS LETT, V589, P1257, DOI 10.1016/j.febslet.2015.03.031
   Nakase I, 2017, SCI REP-UK, V7, DOI 10.1038/s41598-017-02014-6
   Nojima H, 2016, J HEPATOL, V64, P60, DOI 10.1016/j.jhep.2015.07.030
   Ogawa Y, 2011, BIOL PHARM BULL, V34, P13, DOI 10.1248/bpb.34.13
   Oh K, 2015, ACS NANO, V9, P11718, DOI 10.1021/acsnano.5b02997
   Ohno S, 2013, MOL THER, V21, P185, DOI 10.1038/mt.2012.180
   Paduano F, 2016, STEM CELL REV REP, V12, P592, DOI 10.1007/s12015-016-9674-4
   PAN BT, 1983, BIOCHEM J, V210, P37, DOI 10.1042/bj2100037
   Paredes PT, 2012, ALLERGY, V67, P911, DOI 10.1111/j.1398-9995.2012.02835.x
   Park KM, 2018, TISSUE ENG PART B-RE, V24, P327, DOI [10.1089/ten.teb.2018.0027, 10.1089/ten.TEB.2018.0027]
   Parolini I, 2009, J BIOL CHEM, V284, P34211, DOI 10.1074/jbc.M109.041152
   Patel AN, 2013, CELL TRANSPLANT, V22, P513, DOI 10.3727/096368912X655064
   Pegtel DM, 2014, PHILOS T R SOC B, V369, DOI 10.1098/rstb.2013.0516
   Peinado H, 2012, NAT MED, V18, P883, DOI 10.1038/nm.2753
   Pisitkun T, 2004, P NATL ACAD SCI USA, V101, P13368, DOI 10.1073/pnas.0403453101
   Properzi F, 2015, J GEN VIROL, V96, P1969, DOI 10.1099/vir.0.000117
   Rana S, 2012, INT J BIOCHEM CELL B, V44, P1574, DOI 10.1016/j.biocel.2012.06.018
   Raposo G, 1996, J EXP MED, V183, P1161, DOI 10.1084/jem.183.3.1161
   Raposo G, 2013, J CELL BIOL, V200, P373, DOI 10.1083/jcb.201211138
   Ratajczak J, 2006, LEUKEMIA, V20, P847, DOI 10.1038/sj.leu.2404132
   Sastre B, 2017, FRONT IMMUNOL, V8, DOI 10.3389/fimmu.2017.00826
   Shabbir A, 2015, STEM CELLS DEV, V24, P1635, DOI 10.1089/scd.2014.0316
   Stickney Z, 2016, BIOCHEM BIOPH RES CO, V472, P53, DOI 10.1016/j.bbrc.2016.02.058
   Stoorvogel W, 2002, TRAFFIC, V3, P321, DOI 10.1034/j.1600-0854.2002.30502.x
   Sun DM, 2010, MOL THER, V18, P1606, DOI 10.1038/mt.2010.105
   Szczepanski MJ, 2011, HAEMATOL-HEMATOL J, V96, P1302, DOI 10.3324/haematol.2010.039743
   Takahashi RH, 2002, AM J PATHOL, V161, P1869, DOI 10.1016/S0002-9440(10)64463-X
   Tan CY, 2014, STEM CELL RES THER, V5, DOI 10.1186/scrt465
   Tao SC, 2017, THERANOSTICS, V7, P180, DOI 10.7150/thno.17133
   Tetta C, 2013, ENDOCRINE, V44, P11, DOI 10.1007/s12020-012-9839-0
   Théry C, 2002, NAT IMMUNOL, V3, P1156, DOI 10.1038/ni854
   Théry C, 2002, NAT REV IMMUNOL, V2, P569, DOI 10.1038/nri855
   Tian YH, 2014, BIOMATERIALS, V35, P2383, DOI 10.1016/j.biomaterials.2013.11.083
   Timmers L, 2008, STEM CELL RES, V1, P129, DOI 10.1016/j.scr.2008.02.002
   Trajkovic K, 2008, SCIENCE, V319, P1244, DOI 10.1126/science.1153124
   van Koppen A, 2012, CELL TRANSPLANT, V21, P2299, DOI 10.3727/096368912X636795
   Vlassov AV, 2012, BBA-GEN SUBJECTS, V1820, P940, DOI 10.1016/j.bbagen.2012.03.017
   Wagers AJ, 2002, SCIENCE, V297, P2256, DOI 10.1126/science.1074807
   Wang B, 2016, MOL THER, V24, P1290, DOI 10.1038/mt.2016.90
   Wang J, 2017, SCI REP-UK, V7, DOI 10.1038/s41598-017-04386-1
   Wang N, 2018, CANCER SCI, V109, P1701, DOI 10.1111/cas.13581
   Wei H, 2018, NEUROSCIENCE, V379, P167, DOI 10.1016/j.neuroscience.2018.03.016
   Whiteside TL, 2017, CLIN EXP IMMUNOL, V189, P259, DOI 10.1111/cei.12974
   Wu T, 2018, CELL PHYSIOL BIOCHEM, V46, P1939, DOI 10.1159/000489383
   Xiao M, 2018, J EXP CLIN CANC RES, V37, DOI 10.1186/s13046-018-0815-2
   Xiao TT, 2017, TRANSL NEURODEGENER, V6, DOI [10.1186/s40035-017-0072-x, 10.1186/s40035-017-0081-9]
   Xin HQ, 2012, STEM CELLS, V30, P1556, DOI 10.1002/stem.1129
   Yáñez-Mó M, 2015, J EXTRACELL VESICLES, V4, DOI 10.3402/jev.v4.27066
   Yang C, 2017, ANDROLOGY-US, V5, P1007, DOI 10.1111/andr.12412
   Yim N, 2016, NAT COMMUN, V7, DOI 10.1038/ncomms12277
   Yin WF, 2017, INFLAMMATION, V40, P1460, DOI 10.1007/s10753-017-0589-2
   Yuyama K, 2008, J NEUROCHEM, V105, P217, DOI 10.1111/j.1471-4159.2007.05128.x
   Zhang JY, 2016, STEM CELL RES THER, V7, DOI 10.1186/s13287-016-0391-3
   Zhang JY, 2015, J TRANSL MED, V13, DOI 10.1186/s12967-015-0417-0
   Zhang S, 2016, OSTEOARTHR CARTILAGE, V24, P2135, DOI 10.1016/j.joca.2016.06.022
   Zhang YL, 2017, NEUROCHEM INT, V111, P69, DOI 10.1016/j.neuint.2016.08.003
   Zhang ZW, 2016, J AM HEART ASSOC, V5, DOI 10.1161/JAHA.115.002856
   Zhao B, 2017, J MOL HISTOL, V48, P121, DOI 10.1007/s10735-017-9711-x
   Zhao H, 2018, BBA-REV CANCER, V1869, P64, DOI 10.1016/j.bbcan.2017.11.005
   Zhao L, 2017, J CANCER, V8, P1145, DOI 10.7150/jca.18026
   Zhao YY, 2015, STEM CELLS INT, V2015, DOI 10.1155/2015/761643
   Zhou Y, 2013, STEM CELL RES THER, V4, DOI 10.1186/scrt194
   Zhu Y, 2017, STEM CELL RES THER, V8, DOI 10.1186/s13287-017-0510-9
NR 166
TC 95
Z9 100
U1 0
U2 20
PU MDPI
PI BASEL
PA ST ALBAN-ANLAGE 66, CH-4052 BASEL, SWITZERLAND
EI 1422-0067
J9 INT J MOL SCI
JI Int. J. Mol. Sci.
PD JAN 2
PY 2019
VL 20
IS 2
AR 236
DI 10.3390/ijms20020236
PG 20
WC Biochemistry & Molecular Biology; Chemistry, Multidisciplinary
WE Science Citation Index Expanded (SCI-EXPANDED)
SC Biochemistry & Molecular Biology; Chemistry
GA HM8QS
UT WOS:000459746500004
PM 30634425
OA Green Submitted, gold
DA 2026-02-11
ER

PT J
AU Xing, Z
   Zhao, C
   Liu, HF
   Fan, YB
AF Xing, Zheng
   Zhao, Chen
   Liu, Haifeng
   Fan, Yubo
TI Endothelial Progenitor Cell-Derived Extracellular Vesicles: A Novel
   Candidate for Regenerative Medicine and Disease Treatment
SO ADVANCED HEALTHCARE MATERIALS
LA English
DT Review
DE endothelial progenitor cells; exosomes; extracellular vesicles;
   regenerative medicine
ID EXOSOMES; MICROVESICLES; STEM; ANGIOGENESIS; REPAIR; KIDNEY; INJURY;
   PROTECT; NEOVASCULARIZATION; MECHANISMS
AB Extracellular vesicles (EVs) are a heterogeneous group of membranous structures, which can be secreted by most cell types. As a product of paracrine secretion, EVs are considered to be a regulatory mediator for intercellular communication. There are many bioactive cargos in EVs, such as proteins, lipids, and nucleic acids. As the precursor cell of vascular endothelial cells (ECs), endothelial progenitor cells (EPCs) are first discovered in peripheral blood. With the development of studies about the functions of EPCs, an increasing number of researchers focus on EPC-derived EVs (EPC-EVs). EPC-EVs exert key functions for promoting angiogenesis in regenerative medicine and show significant therapeutic effects on a variety of diseases such as circulatory diseases, kidney diseases, diabetes, bone diseases, and tissue/organ damages. This article reviews the current knowledge on the role of EPC-EVs in regenerative medicine and disease treatment, discussing the main challenges and future directions in this field.
C1 [Xing, Zheng; Liu, Haifeng; Fan, Yubo] Beihang Univ, Sch Biol Sci & Med Engn, Key Lab Biomech & Mechanobiol, Minist Educ, Beijing 100191, Peoples R China.
   [Zhao, Chen] Tsinghua Univ, Sch Pharmaceut Sci, Beijing 100084, Peoples R China.
   [Liu, Haifeng; Fan, Yubo] Beihang Univ, Beijing Adv Innovat Ctr Biomed Engn, Beijing 100191, Peoples R China.
   [Fan, Yubo] Natl Res Ctr Rehabil Tech Aids, Beijing 100176, Peoples R China.
C3 Beihang University; Tsinghua University; Beihang University
RP Liu, HF; Fan, YB (corresponding author), Beihang Univ, Sch Biol Sci & Med Engn, Key Lab Biomech & Mechanobiol, Minist Educ, Beijing 100191, Peoples R China.; Liu, HF; Fan, YB (corresponding author), Beihang Univ, Beijing Adv Innovat Ctr Biomed Engn, Beijing 100191, Peoples R China.; Fan, YB (corresponding author), Natl Res Ctr Rehabil Tech Aids, Beijing 100176, Peoples R China.
EM haifengliu@buaa.edu.cn; yubofan@buaa.edu.cn
RI xing, zheng/AFK-1928-2022
OI Fan, Yubo/0000-0002-3480-4395; Liu, Haifeng/0000-0002-0538-8150
FU National Natural Science Foundation of China [31771058, 11421202,
   11120101001]; National Key Technology RD Program [2016YFC1100704,
   2016YFC1101101]; International Joint Research Center of Aerospace
   Biotechnology and Medical Engineering from Ministry of Science and
   Technology of China; 111 Project [B13003]; Research Fund for the
   Doctoral Program of Higher Education of China [20131102130004]; The
   transformation project for major achievements of Central Universities in
   Beijing [ZDZH20141000601]; Fundamental Research Funds for the Central
   Universities
FX This work was supported by the National Natural Science Foundation of
   China (31771058, 11421202, and 11120101001), National Key Technology R&D
   Program (2016YFC1100704, 2016YFC1101101), International Joint Research
   Center of Aerospace Biotechnology and Medical Engineering from Ministry
   of Science and Technology of China, 111 Project (B13003), Research Fund
   for the Doctoral Program of Higher Education of China (20131102130004),
   The transformation project for major achievements of Central
   Universities in Beijing (ZDZH20141000601), and Fundamental Research
   Funds for the Central Universities.
CR Aktuglu K, 2019, J ORTHOP TRAUMATOL, V20, DOI 10.1186/s10195-019-0527-1
   Ansari S, 2017, ADV HEALTHC MATER, V6, DOI 10.1002/adhm.201700670
   Asahara T, 1997, SCIENCE, V275, P964, DOI 10.1126/science.275.5302.964
   Balaji S, 2013, ADV WOUND CARE, V2, P283, DOI 10.1089/wound.2012.0398
   Barlow HR, 2019, CELLS-BASEL, V8, DOI 10.3390/cells8060545
   Bertola EA, 2019, CLIN REV ALLERG IMMU, V57, P294, DOI 10.1007/s12016-019-08761-w
   Bharathi S, 2019, CHEM RES TOXICOL, V32, P1554, DOI 10.1021/acs.chemrestox.9b00087
   Burger D, 2015, AM J PATHOL, V185, P2309, DOI 10.1016/j.ajpath.2015.04.010
   Cantaluppi V, 2015, NEPHROL DIAL TRANSPL, V30, P410, DOI 10.1093/ndt/gfu364
   Cantaluppi V, 2012, CELL TRANSPLANT, V21, P1305, DOI 10.3727/096368911X627534
   Cantaluppi V, 2012, KIDNEY INT, V82, P412, DOI 10.1038/ki.2012.105
   Chang TY, 2017, PLOS ONE, V12, DOI 10.1371/journal.pone.0181562
   Chapuy-Regaud S, 2017, BIOCHIMIE, V141, P70, DOI 10.1016/j.biochi.2017.05.003
   Chelvanambi S, 2019, CIRC RES, V125, P805, DOI 10.1161/CIRCRESAHA.119.315082
   Chen B, 2017, STEM CELL TRANSL MED, V6, P1753, DOI 10.1002/sctm.16-0477
   Chen BY, 2019, CLIN CHIM ACTA, V493, P14, DOI 10.1016/j.cca.2019.02.021
   Chen CW, 2018, CARDIOVASC RES, V114, P1029, DOI 10.1093/cvr/cvy067
   Chen C, 2010, LAB CHIP, V10, P505, DOI 10.1039/b916199f
   Chen GH, 2019, PRION, V13, P106, DOI 10.1080/19336896.2019.1607464
   Chen J, 2011, AM J PHYSIOL-ENDOC M, V301, pE62, DOI 10.1152/ajpendo.00026.2011
   Choi K, 1998, DEVELOPMENT, V125, P725
   Chopra H, 2018, STEM CELLS INT, V2018, DOI 10.1155/2018/9847015
   Chung J. J., 2019, J THORAC CARDIOVASC, V22
   Colombo M, 2014, ANNU REV CELL DEV BI, V30, P255, DOI 10.1146/annurev-cellbio-101512-122326
   Colombo M, 2013, J CELL SCI, V126, P5553, DOI 10.1242/jcs.128868
   Cui YG, 2019, J CELL MOL MED, V23, P3843, DOI 10.1111/jcmm.14228
   Degosserie J, 2018, J EXTRACELL VESICLES, V7, DOI 10.1080/20013078.2018.1487250
   Dellett M, 2017, J CELL MOL MED, V21, P3405, DOI 10.1111/jcmm.13251
   Deregibus MC, 2007, BLOOD, V110, P2440, DOI 10.1182/blood-2007-03-078709
   Du XL, 2019, J TRANSL MED, V17, DOI 10.1186/s12967-019-2015-z
   Duette G, 2018, MBIO, V9, DOI 10.1128/mBio.00757-18
   EL Andaloussi S, 2013, NAT REV DRUG DISCOV, V12, P348, DOI 10.1038/nrd3978
   Eldh M, 2014, BMC CANCER, V14, DOI 10.1186/1471-2407-14-962
   EVANS MJ, 1981, NATURE, V292, P154, DOI 10.1038/292154a0
   Ferretti E, 2019, CURR OPIN CELL BIOL, V61, P110, DOI 10.1016/j.ceb.2019.07.012
   Foers AD, 2018, J EXTRACELL VESICLES, V7, DOI 10.1080/20013078.2018.1490145
   Furuta C, 2006, DEVELOPMENT, V133, P2771, DOI 10.1242/dev.02440
   Gamble A, 2018, ISLETS, V10, P80, DOI 10.1080/19382014.2018.1428511
   Gao WW, 2018, EXP NEUROL, V307, P99, DOI 10.1016/j.expneurol.2018.06.001
   García-Romero N, 2019, J TRANSL MED, V17, DOI 10.1186/s12967-019-1825-3
   Giuseppe C., 2018, CURR MED CHEM, V25, P4545
   Gong XH, 2019, CYTOTECHNOLOGY, V71, P1, DOI 10.1007/s10616-018-0234-4
   Gu SH, 2014, PLOS ONE, V9, DOI 10.1371/journal.pone.0085396
   Gui Y, 2019, CELL DEATH DIFFER, V26, P2774, DOI 10.1038/s41418-019-0336-3
   Gurunathan S, 2019, CELLS-BASEL, V8, DOI 10.3390/cells8040307
   Hao ZC, 2017, CELL PROLIFERAT, V50, DOI 10.1111/cpr.12359
   Harper RL, 2019, RESPIROLOGY, V24, P1095, DOI 10.1111/resp.13552
   Harshman SW, 2016, J PROTEOMICS, V136, P89, DOI 10.1016/j.jprot.2015.12.016
   Hassanpour M, 2018, IRAN J PHARM RES, V17, P1068
   Herrmann M, 2014, STEM CELL RES, V13, P465, DOI 10.1016/j.scr.2014.10.005
   Higginbotham JN, 2016, J EXTRACELL VESICLES, V5, DOI 10.3402/jev.v5.29254
   Hou R, 2019, ANAL BIOANAL CHEM, V411, P5351, DOI 10.1007/s00216-019-01982-0
   Hu H, 2019, INT J CLIN EXP PATHO, V12, P2793
   Hu H, 2019, CLIN SCI, V133, P1629, DOI 10.1042/CS20190188
   Ingram DA, 2004, BLOOD, V104, P2752, DOI 10.1182/blood-2004-04-1396
   Itinteang T, 2010, J CLIN PATHOL, V63, P982, DOI 10.1136/jcp.2010.081257
   Janas T, 2015, FEBS LETT, V589, P1391, DOI 10.1016/j.febslet.2015.04.036
   Jang Il Ho, 2015, Adv Biol Regul, V57, P162, DOI 10.1016/j.jbior.2014.09.011
   Jia YC, 2019, STEM CELL RES THER, V10, DOI 10.1186/s13287-018-1115-7
   Jiang J, 2007, EUR J PHARMACOL, V561, P54, DOI 10.1016/j.ejphar.2006.12.028
   Johnson TK, 2019, AM J PHYSIOL-HEART C, V317, pH765, DOI 10.1152/ajpheart.00247.2019
   JOHNSTONE RM, 1987, J BIOL CHEM, V262, P9412
   Ju Y.-n., 2019, CELL TRANSPLANT, V198, P971
   Kalluri R, 2020, SCIENCE, V367, P640, DOI 10.1126/science.aau6977
   Kalluri R, 2016, J CLIN INVEST, V126, P1208, DOI 10.1172/JCI81135
   Kang YT, 2019, SMALL, V15, DOI 10.1002/smll.201903600
   Katoh M, 2013, INT J MOL MED, V32, P763, DOI 10.3892/ijmm.2013.1444
   Kaushik K., 2019, CYTOTHERAPY, V3249
   Ke X, 2017, DNA CELL BIOL, V36, P1018, DOI 10.1089/dna.2017.3836
   Khan M, 2015, CIRC RES, V117, P52, DOI 10.1161/CIRCRESAHA.117.305990
   Kobayashi T, 2018, DEVELOPMENT, V145, DOI 10.1242/dev.162594
   Kong J, 2018, J SURG RES, V232, P398, DOI 10.1016/j.jss.2018.06.066
   Lai W. F., 2019, J TISSUE ENG REGEN M, V2, P66
   Leal V, 2019, STEM CELL REV REP, V15, P35, DOI 10.1007/s12015-018-9857-2
   Lee DY, 2010, BONE, V46, P673, DOI 10.1016/j.bone.2009.10.018
   Lee TW, 2017, BMB REP, V50, P504, DOI 10.5483/BMBRep.2017.50.10.043
   Li QJ, 2018, LIFE SCI, V207, P1, DOI 10.1016/j.lfs.2018.05.003
   Li WH, 2013, MOL MED REP, V8, P1876, DOI 10.3892/mmr.2013.1738
   Li XC, 2016, J DIABETES COMPLICAT, V30, P986, DOI 10.1016/j.jdiacomp.2016.05.009
   Li XC, 2016, CYTOTHERAPY, V18, P253, DOI 10.1016/j.jcyt.2015.11.009
   Li XT, 2019, STEM CELL RES THER, V10, DOI 10.1186/s13287-019-1413-8
   Lin FX, 2019, STEM CELL RES THER, V10, DOI 10.1186/s13287-019-1377-8
   Liu H, 2018, J TRANSL MED, V16, DOI 10.1186/s12967-018-1517-4
   Liu WH, 2018, MED SCI MONITOR, V24, P6187, DOI 10.12659/MSM.911306
   Lu JS, 2019, SCI REP-UK, V9, DOI 10.1038/s41598-019-52513-x
   Lu WS, 2018, CELL MOL LIFE SCI, V75, P859, DOI 10.1007/s00018-017-2662-2
   Ma CL, 2018, MED SCI SPORT EXER, V50, P2024, DOI 10.1249/MSS.0000000000001672
   Ma XT, 2018, CELL PHYSIOL BIOCHEM, V46, P664, DOI 10.1159/000488635
   Mao M, 2013, INFLAMM RES, V62, P3, DOI 10.1007/s00011-012-0570-3
   Mathieu M, 2019, NAT CELL BIOL, V21, P9, DOI 10.1038/s41556-018-0250-9
   Mathiyalagan P, 2017, CIRC RES, V120, P1466, DOI 10.1161/CIRCRESAHA.116.310557
   McAndrews KM, 2019, MOL CANCER, V18, DOI 10.1186/s12943-019-0963-9
   Moccia F, 2019, INT J MOL SCI, V20, DOI 10.3390/ijms20163962
   Monguió-Tortajada M, 2019, CELL MOL LIFE SCI, V76, P2369, DOI 10.1007/s00018-019-03071-y
   Morishita T, 2019, INTERNAL MED, V58, P2773, DOI 10.2169/internalmedicine.2616-19
   Murray DD, 2019, J CLIN MED, V8, DOI 10.3390/jcm8081163
   Naderi-Meshkin H, 2019, BIOINFORMATICS, V35, P352, DOI 10.1093/bioinformatics/bty527
   Neerukonda SN, 2019, J VIROL METHODS, V263, P1, DOI 10.1016/j.jviromet.2018.10.004
   Nguyen VA, 2009, J CELL MOL MED, V13, P522, DOI 10.1111/j.1582-4934.2008.00340.x
   O'Neill CL, 2018, FRONT MED-LAUSANNE, V5, DOI 10.3389/fmed.2018.00273
   Ozkok A, 2018, KIDNEY BLOOD PRESS R, V43, P701, DOI 10.1159/000489745
   Palaiologou E., 2019, J ANAT, V13, P82
   PAN BT, 1983, BIOCHEM J, V210, P37, DOI 10.1042/bj2100037
   Pang P, 2017, KIDNEY INT, V91, P129, DOI 10.1016/j.kint.2016.07.037
   Pardanaud L, 1996, DEVELOPMENT, V122, P1363
   Patel GK, 2019, SCI REP-UK, V9, DOI 10.1038/s41598-019-41800-2
   Patton M. C., 2019, J CELL BIOCHEM, V29, P28
   Paul D, 2016, J NEUROINFLAMM, V13, DOI 10.1186/s12974-016-0755-8
   Pawlikowski B, 2019, GENESIS, V57, DOI 10.1002/dvg.23287
   Pegtel DM, 2010, P NATL ACAD SCI USA, V107, P6328, DOI 10.1073/pnas.0914843107
   Pei CZ, 2020, STEM CELL RES THER, V11, DOI 10.1186/s13287-020-1554-9
   Qin F., 2019, J CELL PHYSL, V29, P51
   Qin YH, 2017, MOL MED REP, V16, P7018, DOI 10.3892/mmr.2017.7403
   Raposo G, 2013, J CELL BIOL, V200, P373, DOI 10.1083/jcb.201211138
   Ratajczak J, 2013, STEM CELLS DEV, V22, P422, DOI 10.1089/scd.2012.0268
   Rayamajhi S, 2019, ACTA BIOMATER, V94, P482, DOI 10.1016/j.actbio.2019.05.054
   Seaberg RM, 2003, TRENDS NEUROSCI, V26, P125, DOI 10.1016/S0166-2236(03)00031-6
   Shao LJ, 2019, HAEMATOLOGICA, V104, P2164, DOI 10.3324/haematol.2018.208660
   Spaull R, 2019, INT J DEV NEUROSCI, V73, P59, DOI 10.1016/j.ijdevneu.2019.01.004
   Steppert P, 2016, J CHROMATOGR A, V1455, P93, DOI 10.1016/j.chroma.2016.05.053
   Strijbos MH, 2008, BRIT J CANCER, V98, P1731, DOI 10.1038/sj.bjc.6604383
   Sun WQ, 2019, DRUG DELIV, V26, P45, DOI 10.1080/10717544.2018.1534898
   Sun YBY, 2016, DIFFERENTIATION, V92, P102, DOI 10.1016/j.diff.2016.05.008
   Szabo G, 2017, NAT REV GASTRO HEPAT, V14, P455, DOI 10.1038/nrgastro.2017.71
   Tang YT, 2017, INT J MOL MED, V40, P834, DOI 10.3892/ijmm.2017.3080
   Teng XM, 2015, CELL PHYSIOL BIOCHEM, V37, P2415, DOI 10.1159/000438594
   Tenreiro MM, 2017, ANGIOGENESIS, V20, P443, DOI 10.1007/s10456-017-9571-8
   Testa Ugo, 2016, Stem Cell Investig, V3, P26, DOI [10.21037/sci.2016.06.07, 10.21037/sci.2016.06.07]
   Todorova D, 2017, CIRC RES, V120, P1658, DOI 10.1161/CIRCRESAHA.117.309681
   Tu TC, 2016, BIOCHEM BIOPH RES CO, V477, P68, DOI 10.1016/j.bbrc.2016.06.022
   Tsai Y.-W., 2019, P NATL ACAD SCI USA, V19
   Tucher C, 2018, FRONT IMMUNOL, V9, DOI 10.3389/fimmu.2018.00534
   Vergauwen G, 2017, SCI REP-UK, V7, DOI 10.1038/s41598-017-02599-y
   Viñas JL, 2018, SCI REP-UK, V8, DOI 10.1038/s41598-018-34557-7
   Viñas JL, 2016, KIDNEY INT, V90, P1238, DOI 10.1016/j.kint.2016.07.015
   Vrijsen KR, 2016, ADV HEALTHC MATER, V5, P2555, DOI 10.1002/adhm.201600308
   Walther-Jallow L., 2019, STEM CELL TRANSL MED, V19, P107
   Wang J., 2016, STEM CELLS INT, V26, P728
   Wang J., 2013, OXID MED CELL LONGEV, V57, P729
   Wang J., 2020, OXID MED CELL LONGEV, V42, P541
   Wang LR, 2019, J CELL MOL MED, V23, P7124, DOI 10.1111/jcmm.14562
   Wang RY, 2019, AGING-US, V11, P7021, DOI 10.18632/aging.102234
   Wang YJ, 2015, INT J CARDIOL, V192, P61, DOI 10.1016/j.ijcard.2015.05.020
   Wu X, 2018, EXP CELL RES, V370, P13, DOI 10.1016/j.yexcr.2018.06.003
   Xi L., 2019, BONE, V11, P1873
   Xu R, 2015, METHODS, V87, P11, DOI 10.1016/j.ymeth.2015.04.008
   Xu W, 2019, J VASC RES, V56, P17, DOI 10.1159/000496164
   Yang BW, 2019, ADV MATER, V31, DOI 10.1002/adma.201802896
   Yang J, 2019, STEM CELL RES THER, V10, DOI 10.1186/s13287-019-1201-5
   Yang NN, 2019, RESP RES, V20, DOI 10.1186/s12931-019-1099-6
   Yi M., 2019, AM J PHYSIOL-CELL PH, V50, P29
   Yin PT, 2016, ADV HEALTHC MATER, V5, P10, DOI 10.1002/adhm.201400842
   Yong TY, 2019, NAT COMMUN, V10, DOI 10.1038/s41467-019-11718-4
   Yoon J, 2008, MOL CELLS, V25, P216
   Yu G., 2019, J NEUROSURG, V18, P901
   Yu P, 2019, J STEROID BIOCHEM, V193, DOI 10.1016/j.jsbmb.2019.105425
   Yuan JJ, 2017, TISSUE ENG REGEN MED, V14, P327, DOI 10.1007/s13770-017-0043-4
   Yue YJ, 2020, CIRC RES, V126, P315, DOI 10.1161/CIRCRESAHA.119.315829
   Yue YJ, 2017, TISSUE ENG PT A, V23, P1241, DOI [10.1089/ten.tea.2017.0084, 10.1089/ten.TEA.2017.0084]
   Zarovni N, 2015, METHODS, V87, P46, DOI 10.1016/j.ymeth.2015.05.028
   Zhang C, 2018, J CELL MOL MED, V22, P1873, DOI 10.1111/jcmm.13471
   Zhang CK, 2019, EXP CELL RES, V384, DOI 10.1016/j.yexcr.2019.111596
   Zhang HF, 2019, BASIC RES CARDIOL, V114, DOI 10.1007/s00395-019-0752-z
   Zhang HD, 2018, EPIGENOMICS-UK, V10, P1499, DOI 10.2217/epi-2017-0151
   Zhang HF, 2013, CELL BIOL INT, V37, P430, DOI 10.1002/cbin.10046
   Zhang JY, 2016, INT J BIOL SCI, V12, P1472, DOI 10.7150/ijbs.15514
   Zhang XM, 2019, ANN TRANSL MED, V7, DOI 10.21037/atm.2019.05.10
   Zhang YL, 2019, MED SCI MONITOR, V25, P6462, DOI 10.12659/MSM.915829
   Zhao DY, 2019, PHYSIOL INT, V106, P225, DOI 10.1556/2060.106.2019.20
   Zhou Y, 2019, CRIT CARE, V23, DOI 10.1186/s13054-019-2339-3
   Zhou Y, 2018, MOL THER, V26, P1375, DOI 10.1016/j.ymthe.2018.02.020
NR 171
TC 47
Z9 52
U1 1
U2 50
PU WILEY
PI HOBOKEN
PA 111 RIVER ST, HOBOKEN 07030-5774, NJ USA
SN 2192-2640
EI 2192-2659
J9 ADV HEALTHC MATER
JI Adv. Healthc. Mater.
PD JUN
PY 2020
VL 9
IS 12
AR 2000255
DI 10.1002/adhm.202000255
EA MAY 2020
PG 14
WC Engineering, Biomedical; Nanoscience & Nanotechnology; Materials
   Science, Biomaterials
WE Science Citation Index Expanded (SCI-EXPANDED)
SC Engineering; Science & Technology - Other Topics; Materials Science
GA ME8XL
UT WOS:000530624100001
PM 32378361
DA 2026-02-11
ER

PT J
AU Antich-Rosselló, M
   Forteza-Genestra, MA
   Monjo, M
   Ramis, JM
AF Antich-Rossello, Miquel
   Antonia Forteza-Genestra, Maria
   Monjo, Marta
   Ramis, Joana M.
TI Platelet-Derived Extracellular Vesicles for Regenerative Medicine
SO INTERNATIONAL JOURNAL OF MOLECULAR SCIENCES
LA English
DT Review
DE extracellular vesicles; exosomes; platelets; regenerative medicine
ID MICROPARTICLES INDUCE ANGIOGENESIS; RICH PLASMA; EXOSOMES;
   MICROVESICLES; ACTIVATION; SECRETION; PROMOTE; CELLS
AB Extracellular vesicles (EVs) present a great potential for the development of new treatments in the biomedical field. To be used as therapeutics, many different sources have been used for EVs obtention, while only a few studies have addressed the use of platelet-derived EVs (pEVs). In fact, pEVs have been shown to intervene in different healing responses, thus some studies have evaluated their regenerative capability in wound healing or hemorrhagic shock. Even more, pEVs have proven to induce cellular differentiation, enhancing musculoskeletal or neural regeneration. However, the obtention and characterization of pEVs is widely heterogeneous and differs from the recommendations of the International Society for Extracellular Vesicles. Therefore, in this review, we aim to present the main advances in the therapeutical use of pEVs in the regenerative medicine field while highlighting the isolation and characterization steps followed. The main goal of this review is to portray the studies performed in order to enhance the translation of the pEVs research into feasible therapeutical applications.
C1 [Antich-Rossello, Miquel; Antonia Forteza-Genestra, Maria; Monjo, Marta; Ramis, Joana M.] Univ Balearic Isl UIB, Cell Therapy & Tissue Engn Grp, Res Inst Hlth Sci IUNICS, Ctra Valldemossa Km 7-5, Palma De Mallorca 07122, Spain.
   [Antich-Rossello, Miquel; Antonia Forteza-Genestra, Maria; Monjo, Marta; Ramis, Joana M.] Hlth Res Inst Balearic Isl IdISBa, Palma De Mallorca 07120, Spain.
   [Monjo, Marta; Ramis, Joana M.] Univ Balearic Isl UIB, Dept Biol Fonamental & Ciencies Salut, Palma De Mallorca 07122, Spain.
C3 Universitat de les Illes Balears; IUNICS; Institut Investigacio
   Sanitaria Illes Balears (IdISBa); Universitat de les Illes Balears
RP Monjo, M; Ramis, JM (corresponding author), Univ Balearic Isl UIB, Cell Therapy & Tissue Engn Grp, Res Inst Hlth Sci IUNICS, Ctra Valldemossa Km 7-5, Palma De Mallorca 07122, Spain.; Monjo, M; Ramis, JM (corresponding author), Hlth Res Inst Balearic Isl IdISBa, Palma De Mallorca 07120, Spain.; Monjo, M; Ramis, JM (corresponding author), Univ Balearic Isl UIB, Dept Biol Fonamental & Ciencies Salut, Palma De Mallorca 07122, Spain.
EM miquel.antich1@estudiant.uib.es; maria.forteza@ssib.es;
   marta.monjo@uib.es; joana.ramis@uib.es
RI Monjo, Marta/JCE-0468-2023; Forteza Genestra, Maria
   Antònia/KIA-7931-2024; Ramis, Joana Maria/AAF-4892-2020
OI Monjo, Marta/0000-0002-2731-9527; Forteza Genestra, Maria
   Antònia/0000-0002-4604-7408; Ramis, Joana Maria/0000-0001-9109-8362
FU Instituto de Salud Carlos III - ESF European Social Fund; ERDF European
   Regional Development Fund [PI17/01605, PI20/00127]; Direccio General
   d'Investigacio, Conselleria d'Investigacio, Govern Balear
   [FPI/2046/2017]; Institut d'Investigacio Sanitaria de les Illes Balears
   [JUNIOR01/18]
FX This research was funded by Instituto de Salud Carlos III, co-funded by
   the ESF European Social Fund and the ERDF European Regional Development
   Fund (projects PI17/01605 and PI20/00127) and the Direccio General
   d'Investigacio, Conselleria d'Investigacio, Govern Balear (contract to
   M.A.R.; FPI/2046/2017) and the Institut d'Investigacio Sanitaria de les
   Illes Balears (contract to M.A.F.G; through the PROGRAMA JUNIOR del
   proyecto TALENT PLUS, construyendo SALUD, generando VALOR (JUNIOR01/18),
   financed by the sustainable tourism tax of the Balearic Islands.
CR Antich-Rosselló M, 2020, BONE JOINT RES, V9, P667, DOI 10.1302/2046-3758.910.BJR-2020-0111.R2
   Antwi-Baffour S, 2015, IMMUN INFLAMM DIS, V3, P133, DOI 10.1002/iid3.66
   Brill A, 2005, CARDIOVASC RES, V67, P30, DOI 10.1016/j.cardiores.2005.04.007
   Colombo M, 2014, ANNU REV CELL DEV BI, V30, P255, DOI 10.1146/annurev-cellbio-101512-122326
   CRAWFORD N, 1971, BRIT J HAEMATOL, V21, P53, DOI 10.1111/j.1365-2141.1971.tb03416.x
   De Luna A, 2020, FRONT CELL DEV BIOL, V8, DOI 10.3389/fcell.2020.593386
   Dhillon RS, 2012, ARTHRITIS RES THER, V14, DOI 10.1186/ar3914
   Doyle LM, 2019, CELLS-BASEL, V8, DOI 10.3390/cells8070727
   Etulain J, 2018, PLATELETS, V29, P556, DOI 10.1080/09537104.2018.1430357
   Everts P, 2020, INT J MOL SCI, V21, DOI 10.3390/ijms21207794
   Fadadu PP, 2019, REGION ANESTH PAIN M, V44, P652, DOI 10.1136/rapm-2018-100356
   Ferreira MR, 2021, J BIOMED MATER RES A, V109, P1502, DOI 10.1002/jbm.a.37140
   Fioravanti C, 2015, Oral Implantol (Rome), V8, P96, DOI 10.11138/orl/2015.8.4.096
   French SL, 2020, BLOOD ADV, V4, P3011, DOI 10.1182/bloodadvances.2020001758
   Fujioka Y, 2009, J ATHEROSCLER THROMB, V16, P145, DOI 10.5551/jat.E598
   Gandham S, 2020, TRENDS BIOTECHNOL, V38, P1066, DOI 10.1016/j.tibtech.2020.05.012
   Guo SC, 2017, THERANOSTICS, V7, P81, DOI 10.7150/thno.16803
   Harmon K., 2010, INT CELL MED SOC, P1
   Hayon Y, 2012, CURR NEUROVASC RES, V9, P185, DOI 10.2174/156720212801619018
   Hayon Y, 2012, J MOL NEUROSCI, V47, P659, DOI 10.1007/s12031-012-9711-y
   Hess JR, 2013, TRANSFUS APHER SCI, V49, P380, DOI 10.1016/j.transci.2013.06.015
   HOUGIE C, 1955, BRIT J HAEMATOL, V1, P213, DOI 10.1111/j.1365-2141.1955.tb05502.x
   Iyer SR, 2020, AM J SPORT MED, V48, P2277, DOI 10.1177/0363546520926462
   Johnsen KB, 2019, BBA-REV CANCER, V1871, P109, DOI 10.1016/j.bbcan.2018.11.006
   Johnson J, 2021, TRENDS BIOTECHNOL, V39, P598, DOI 10.1016/j.tibtech.2020.10.004
   Kerris EWJ, 2020, J INVEST MED, V68, P813, DOI 10.1136/jim-2019-001195
   Kim HK, 2004, BRIT J HAEMATOL, V124, P376, DOI 10.1046/j.1365-2141.2003.04773.x
   Lee JH, 2020, MACROMOL BIOSCI, V20, DOI 10.1002/mabi.201900338
   Lener T, 2015, J EXTRACELL VESICLES, V4, DOI 10.3402/jev.v4.30087
   Liang C, 2020, STEM CELLS DEV, V29, P414, DOI 10.1089/scd.2019.0137
   Lippross S, 2007, AO DIALOGUE, P25
   Liu XC, 2019, J ORTHOP SURG RES, V14, DOI 10.1186/s13018-019-1529-7
   Lopez E, 2019, SCI REP-UK, V9, DOI 10.1038/s41598-019-53724-y
   Lorincz AM, 2014, J EXTRACELL VESICLES, V3, DOI 10.3402/jev.v3.25465
   Lovisolo F, 2020, EUR REV MED PHARMACO, V24, P9658, DOI 10.26355/eurrev_202009_23055
   Maroto R, 2017, J EXTRACELL VESICLES, V6, DOI 10.1080/20013078.2017.1359478
   Marques LF, 2015, PLATELETS, V26, P101, DOI 10.3109/09537104.2014.881991
   Mathieu M, 2019, NAT CELL BIOL, V21, P9, DOI 10.1038/s41556-018-0250-9
   Mause SF, 2010, CIRCULATION, V122, P495, DOI 10.1161/CIRCULATIONAHA.109.909473
   Melki I, 2017, PLATELETS, V28, P214, DOI 10.1080/09537104.2016.1265924
   Milioli M, 2015, J PROTEOMICS, V121, P56, DOI 10.1016/j.jprot.2015.03.013
   Miyazawa B, 2019, J TRAUMA ACUTE CARE, V86, P931, DOI 10.1097/TA.0000000000002230
   Moest T, 2014, J CLIN PERIODONTOL, V41, P990, DOI 10.1111/jcpe.12295
   Otahal A, 2021, SCI REP-UK, V11, DOI 10.1038/s41598-021-84234-5
   Otahal A, 2020, FRONT BIOENG BIOTECH, V8, DOI 10.3389/fbioe.2020.584050
   Penolazzi L, 2009, REPROD BIOL ENDOCRIN, V7, DOI 10.1186/1477-7827-7-106
   Posma JJN, 2016, J THROMB HAEMOST, V14, P1908, DOI 10.1111/jth.13441
   Puhm F, 2021, ARTERIOSCL THROM VAS, V41, P87, DOI 10.1161/ATVBAHA.120.314644
   Qin B, 2020, J CELL PHYSIOL, V235, P7663, DOI 10.1002/jcp.29700
   Rani S, 2015, MOL THER, V23, P812, DOI 10.1038/mt.2015.44
   Royo F, 2020, CELLS-BASEL, V9, DOI 10.3390/cells9091955
   Sadallah S, 2011, J IMMUNOL, V186, P6543, DOI 10.4049/jimmunol.1002788
   Samadi P, 2019, AESTHET PLAST SURG, V43, P803, DOI 10.1007/s00266-018-1293-9
   Sidhom K, 2020, INT J MOL SCI, V21, DOI 10.3390/ijms21186466
   Sinauridze EI, 2007, THROMB HAEMOSTASIS, V97, P425, DOI 10.1160/TH06-06-0313
   Soleymani S, 2019, J DRUG DELIV SCI TEC, V51, P290, DOI 10.1016/j.jddst.2019.03.009
   Tao SC, 2017, INT J BIOL SCI, V13, P828, DOI 10.7150/ijbs.19776
   Tao SC, 2017, THERANOSTICS, V7, P733, DOI 10.7150/thno.17450
   Théry C, 2018, J EXTRACELL VESICLES, V7, DOI 10.1080/20013078.2018.1535750
   Tissot J.-D., 2013, Transl. Proteomics, V1, P38, DOI [10.1016/j.trprot.2013.04.004, DOI 10.1016/J.TRPROT.2013.04.004]
   Torreggiani E, 2014, EUR CELLS MATER, V28, P137, DOI 10.22203/eCM.v028a11
   Vader P, 2016, ADV DRUG DELIVER REV, V106, P148, DOI 10.1016/j.addr.2016.02.006
   van Niel G, 2018, NAT REV MOL CELL BIO, V19, P213, DOI 10.1038/nrm.2017.125
   Veerman RE, 2019, TRENDS MOL MED, V25, P382, DOI 10.1016/j.molmed.2019.02.003
   Wiklander OPB, 2019, SCI TRANSL MED, V11, DOI 10.1126/scitranslmed.aav8521
   WOLF P, 1967, BRIT J HAEMATOL, V13, P269, DOI 10.1111/j.1365-2141.1967.tb08741.x
   Wu PIK, 2016, PHYS MED REH CLIN N, V27, P825, DOI 10.1016/j.pmr.2016.06.002
   Xu N, 2018, INT J BIOL MACROMOL, V117, P102, DOI 10.1016/j.ijbiomac.2018.05.066
   Xu R, 2016, J CLIN INVEST, V126, P1152, DOI 10.1172/JCI81129
NR 69
TC 65
Z9 70
U1 2
U2 24
PU MDPI
PI BASEL
PA MDPI AG, Grosspeteranlage 5, CH-4052 BASEL, SWITZERLAND
SN 1661-6596
EI 1422-0067
J9 INT J MOL SCI
JI Int. J. Mol. Sci.
PD AUG
PY 2021
VL 22
IS 16
AR 8580
DI 10.3390/ijms22168580
PG 14
WC Biochemistry & Molecular Biology; Chemistry, Multidisciplinary
WE Science Citation Index Expanded (SCI-EXPANDED)
SC Biochemistry & Molecular Biology; Chemistry
GA UG2YH
UT WOS:000689124000001
PM 34445286
OA Green Submitted, gold
DA 2026-02-11
ER

PT J
AU Hade, MD
   Suire, CN
   Mossell, J
   Suo, ZC
AF Hade, Mangesh D.
   Suire, Caitlin N.
   Mossell, James
   Suo, Zucai
TI Extracellular vesicles: Emerging frontiers in wound healing
SO MEDICINAL RESEARCH REVIEWS
LA English
DT Review
DE chronic ulcer; chronic wound; EVs; exosomes; extracellular vesicles;
   mesenchymal stromal cells; MSC-derived EVs; MSCs; regenerative medicine;
   wound healing
ID MESENCHYMAL STEM-CELLS; HUMAN BONE-MARROW; STROMAL CELLS; IN-VITRO;
   CONDITIONED MEDIUM; GROWTH-FACTORS; SKIN WOUNDS; EXOSOMES;
   DIFFERENTIATION; BIOGENESIS
AB Extracellular vesicles are membranous particles, ranging from 30 nm to 10 mu m in diameter, which are released by nearly all cell types to aid in intercellular communication. These complex vesicles carry a multitude of signaling moieties from their cell of origin, such as proteins, lipids, cell surface receptors, enzymes, cytokines, metabolites, and nucleic acids. A growing body of evidence suggests that in addition to delivering cargos into target cells to facilitate intercellular communication, extracellular vesicles may also play roles in such processes as cell differentiation and proliferation, angiogenesis, stress response, and immune signaling. As these vesicles have natural biocompatibility, stability in circulation, low toxicity, and low immunogenicity, and serve as efficient carriers of molecular cargos, these nanoparticles are ideal therapeutic candidates for regenerative medicine. Exploring and identifying the homeostatic functions of extracellular vesicles may facilitate the development of new regenerative therapies. In this review, we summarize the wound healing process, difficulties in stem cell therapies for regenerative medicine, and the applications of mesenchymal stromal cell-derived extracellular vesicles in improving and accelerating the wound healing process.
C1 [Hade, Mangesh D.; Suire, Caitlin N.; Mossell, James; Suo, Zucai] Florida State Univ, Coll Med, Dept Biomed Sci, Tallahassee, FL 32306 USA.
C3 State University System of Florida; Florida State University
RP Suo, ZC (corresponding author), Florida State Univ, Coll Med, Dept Biomed Sci, Tallahassee, FL 32306 USA.
EM zucai.suo@med.fsu.edu
RI Hade, Mangesh Dattu/AAF-7217-2019
OI Hade, Mangesh Dattu/0000-0002-5937-9049
FU Florida State University
FX Florida State University, Grant/Award Number: Startup Fund
CR Abels ER, 2016, CELL MOL NEUROBIOL, V36, P301, DOI 10.1007/s10571-016-0366-z
   Alonso-Goulart V, 2018, Biotechnology Research and Innovation, V2, P74, DOI [10.1016/j.biori.2017.10.005, 10.1016/j.biori.2017.10.005, DOI 10.1016/J.BIORI.2017.10.005, 10.1016/j.biori.2017.10.00533.]
   Alvarez-Erviti L, 2010, ARCH NEUROL-CHICAGO, V67, P1464, DOI 10.1001/archneurol.2010.198
   Keller UAD, 2015, Metalloproteinases In Medicine, P1, DOI [10.2147/mnm.s68420, DOI 10.2147/MNM.S68420, 10.2147/MNM.S68420]
   Azizi SA, 1998, P NATL ACAD SCI USA, V95, P3908, DOI 10.1073/pnas.95.7.3908
   Badiavas EV, 2003, ARCH DERMATOL, V139, P510, DOI 10.1001/archderm.139.4.510
   Bakhtyar N, 2017, FRONT PHYSIOL, V8, DOI 10.3389/fphys.2017.00200
   Bannon P, 2013, DIS MODEL MECH, V6, P1434, DOI 10.1242/dmm.012237
   Barrientos S, 2008, WOUND REPAIR REGEN, V16, P585, DOI 10.1111/j.1524-475X.2008.00410.x
   Basiouny Hend Shafik, 2013, International Journal of Stem Cells, V6, P12
   Batrakova EV, 2015, J CONTROL RELEASE, V219, P396, DOI 10.1016/j.jconrel.2015.07.030
   Bian XW, 2020, STEM CELL RES THER, V11, DOI 10.1186/s13287-020-01681-z
   Bjorge IM, 2017, BIOMATER SCI-UK, V6, P60, DOI 10.1039/c7bm00479f
   BLITSTEINWILLINGER E, 1991, SKIN PHARMACOL, V4, P175
   Bobrie A, 2011, TRAFFIC, V12, P1659, DOI 10.1111/j.1600-0854.2011.01225.x
   Chen TS, 2010, NUCLEIC ACIDS RES, V38, P215, DOI 10.1093/nar/gkp857
   Chen WC, 2016, IMMUNOL RES, V64, P831, DOI 10.1007/s12026-016-8798-6
   Cho BS, 2018, STEM CELL RES THER, V9, DOI 10.1186/s13287-018-0939-5
   Choi JS, 2019, J EXTRACELL VESICLES, V8, DOI 10.1080/20013078.2019.1565885
   Chu ZT, 2005, EXP CELL RES, V303, P300, DOI 10.1016/j.yexcr.2004.09.029
   Clayton A, 2019, J EXTRACELL VESICLES, V8, DOI 10.1080/20013078.2019.1647027
   ClinicalTrials, EFF PLASM DER EX CUT
   ClinicalTrials, MSC EVS DYSTR EP BUL
   ClinicalTrials, THERAPEUTIC POTENTIA
   Colombo M, 2014, ANNU REV CELL DEV BI, V30, P255, DOI 10.1146/annurev-cellbio-101512-122326
   Cooper DR, 2018, ADV WOUND CARE, V7, P299, DOI 10.1089/wound.2017.0775
   Crapnell K, 2013, EXP CELL RES, V319, P1409, DOI 10.1016/j.yexcr.2013.04.004
   de Kerckhove M, 2018, EMBO MOL MED, V10, DOI 10.15252/emmm.201809024
   de Mayo T, 2017, PLOS ONE, V12, DOI 10.1371/journal.pone.0177533
   Dehdashtian A., 2018, Melanoma, P15, DOI [DOI 10.1007/978-3-319-78310-9_2, 10.1007/978-3-319-78310-9_2]
   Di Trapani M, 2016, SCI REP-UK, V6, DOI 10.1038/srep24120
   Ding JN, 2019, BIOMED RES INT, V2019, DOI 10.1155/2019/9742765
   Drommelschmidt K, 2017, BRAIN BEHAV IMMUN, V60, P220, DOI 10.1016/j.bbi.2016.11.011
   El-Tookhy OS, 2017, INT J STEM CELLS, V10, P144, DOI 10.15283/ijsc17043
   Eming SA, 2014, SCI TRANSL MED, V6, DOI 10.1126/scitranslmed.3009337
   Essandoh K, 2016, SHOCK, V46, P122, DOI 10.1097/SHK.0000000000000604
   Falanga V, 2007, TISSUE ENG, V13, P1299, DOI 10.1089/ten.2006.0278
   Fang S, 2016, STEM CELL TRANSL MED, V5, P1425, DOI 10.5966/sctm.2015-0367
   Ferreira AD, 2017, STEM CELLS INT, V2017, DOI 10.1155/2017/9841035
   Fitzner D, 2011, J CELL SCI, V124, P447, DOI 10.1242/jcs.074088
   Fu-Jiang C, 2009, CHINESE MED J-PEKING, V122, P225, DOI 10.3760/cma.j.issn.0366-6999.2009.02.021
   Gantwerker EA, 2011, FACIAL PLAST SURG CL, V19, P441, DOI 10.1016/j.fsc.2011.06.009
   Gnecchi M, 2016, METHODS MOL BIOL, V1416, P123, DOI 10.1007/978-1-4939-3584-0_7
   Ha D, 2016, ACTA PHARM SIN B, V6, P287, DOI 10.1016/j.apsb.2016.02.001
   Hade MD, 2021, CELLS-BASEL, V10, DOI 10.3390/cells10081959
   Hart J, 2002, J Wound Care, V11, P245
   Harting MT, 2018, STEM CELLS, V36, P79, DOI 10.1002/stem.2730
   Hassan N, 2014, STEM CELL TRANSL MED, V3, P183, DOI 10.5966/sctm.2013-0122
   He XN, 2019, STEM CELLS INT, V2019, DOI 10.1155/2019/7132708
   Hu L, 2016, SCI REP-UK, V6, DOI 10.1038/srep32993
   Ishida Y, 2006, J IMMUNOL, V176, P5598, DOI 10.4049/jimmunol.176.9.5598
   JOHNSTONE RM, 1987, J BIOL CHEM, V262, P9412
   Katsuda T, 2013, PROTEOMICS, V13, P1637, DOI 10.1002/pmic.201200373
   Keerthikumar S, 2016, J MOL BIOL, V428, P688, DOI 10.1016/j.jmb.2015.09.019
   Ko SF, 2015, STEM CELLS INT, V2015, DOI 10.1155/2015/853506
   Kolarsick PAJ, 2011, J DERMAT NURSES ASSO, V3, P203, DOI 10.1097/JDN.0b013e3182274a98
   Kucharzewski M, 2019, EUR J PHARMACOL, V843, P307, DOI 10.1016/j.ejphar.2018.12.012
   Ladak A, 2011, EXP NEUROL, V228, P242, DOI 10.1016/j.expneurol.2011.01.013
   Lai RC, 2010, STEM CELL RES, V4, P214, DOI 10.1016/j.scr.2009.12.003
   Lee BC, 2021, J CLIN MED, V10, DOI 10.3390/jcm10040711
   Lee RH, 2004, CELL PHYSIOL BIOCHEM, V14, P311, DOI 10.1159/000080341
   Leidal AM, 2020, METHODS, V177, P15, DOI 10.1016/j.ymeth.2020.01.008
   Li M, 2016, J MATER CHEM B, V4, P6830, DOI 10.1039/c6tb01560c
   Li X, 2016, EBIOMEDICINE, V8, P72, DOI 10.1016/j.ebiom.2016.04.030
   Li X, 2018, EXP MOL MED, V50, DOI 10.1038/s12276-018-0058-5
   Liew LC, 2017, INT IMMUNOL, V29, P11, DOI 10.1093/intimm/dxx002
   Liu YC, 2014, INT J BIOL SCI, V10, P520, DOI 10.7150/ijbs.8879
   Lou GH, 2017, EXP MOL MED, V49, DOI 10.1038/emm.2017.63
   Loynes CA, 2018, SCI ADV, V4, DOI 10.1126/sciadv.aar8320
   Lv QJ, 2020, MOL PHARMACEUT, V17, P1723, DOI 10.1021/acs.molpharmaceut.0c00177
   Maji S, 2017, J APPL TOXICOL, V37, P310, DOI 10.1002/jat.3362
   Mardpour S, 2019, ACS APPL MATER INTER, V11, P37421, DOI 10.1021/acsami.9b10126
   McBride JD, 2018, BIOCHIMIE, V155, P50, DOI 10.1016/j.biochi.2018.04.007
   McNiece I, 2007, SEMIN CELL DEV BIOL, V18, P839, DOI 10.1016/j.semcdb.2007.09.005
   Mendt M, 2018, JCI INSIGHT, V3, DOI 10.1172/jci.insight.99263
   Miller IV, 2015, BIOL CELL, V107, P287, DOI 10.1111/boc.201400095
   Minciacchi VR, 2015, SEMIN CELL DEV BIOL, V40, P41, DOI 10.1016/j.semcdb.2015.02.010
   Monaco JL, 2003, CLIN PLAST SURG, V30, P1, DOI 10.1016/S0094-1298(02)00070-6
   Musante L, 2020, SCI REP-UK, V10, DOI 10.1038/s41598-020-60619-w
   Muturi HT, 2013, PLOS ONE, V8, DOI 10.1371/journal.pone.0074654
   Nagaya N, 2005, CIRCULATION, V112, P1128, DOI 10.1161/CIRCULATIONAHA.104.500447
   Nakano M, 2016, SCI REP-UK, V6, DOI 10.1038/srep24805
   Trinh NT, 2016, BIOCHEM BIOPH RES CO, V473, P1111, DOI 10.1016/j.bbrc.2016.04.025
   Okonkwo UA, 2017, INT J MOL SCI, V18, DOI 10.3390/ijms18071419
   Pant S, 2012, BIOCHEM PHARMACOL, V83, P1484, DOI 10.1016/j.bcp.2011.12.037
   PEREIRA RF, 1995, P NATL ACAD SCI USA, V92, P4857, DOI 10.1073/pnas.92.11.4857
   Qiu XY, 2020, CELL PROLIFERAT, V53, DOI 10.1111/cpr.12830
   Rani S, 2015, MOL THER, V23, P812, DOI 10.1038/mt.2015.44
   Rashidghamat E, 2020, J AM ACAD DERMATOL, V83, P447, DOI 10.1016/j.jaad.2019.11.038
   Rashidghamat E, 2017, INTRACTABLE RARE DIS, V6, P6, DOI 10.5582/irdr.2017.01005
   Rasulov MF, 2005, B EXP BIOL MED+, V139, P141, DOI 10.1007/s10517-005-0232-3
   Saleh AF, 2019, NANOSCALE, V11, P6990, DOI 10.1039/c8nr08720b
   Sasaki M, 2008, J IMMUNOL, V180, P2581, DOI 10.4049/jimmunol.180.4.2581
   Schatteman GC, 2006, STEM CELLS, V24, P717, DOI 10.1634/stemcells.2005-0214
   Sen CK, 2019, ADV WOUND CARE, V8, P39, DOI 10.1089/wound.2019.0946
   Shabbir A, 2015, STEM CELLS DEV, V24, P1635, DOI 10.1089/scd.2014.0316
   Shi Q, 2017, FRONT PHYSIOL, V8, DOI 10.3389/fphys.2017.00904
   Shi RF, 2020, AM J PHYSIOL-CELL PH, V318, pC848, DOI 10.1152/ajpcell.00041.2020
   Showalter MR, 2019, BIOCHEM BIOPH RES CO, V512, P729, DOI 10.1016/j.bbrc.2019.03.119
   Shrestha C, 2013, INT J ENDOCRINOL, V2013, DOI 10.1155/2013/592454
   Silachev DN, 2019, CELLS-BASEL, V8, DOI 10.3390/cells8030258
   Simpson RJ, 2009, EXPERT REV PROTEOMIC, V6, P267, DOI 10.1586/EPR.09.17
   Skotland T, 2020, ADV DRUG DELIVER REV, V159, P308, DOI 10.1016/j.addr.2020.03.002
   Stremersch S, 2016, J CONTROL RELEASE, V232, P51, DOI 10.1016/j.jconrel.2016.04.005
   Subra C, 2007, BIOCHIMIE, V89, P205, DOI 10.1016/j.biochi.2006.10.014
   Subra C, 2010, J LIPID RES, V51, P2105, DOI 10.1194/jlr.M003657
   Sung DK, 2019, J CLIN MED, V8, DOI 10.3390/jcm8040533
   Tan SS, 2015, MESENCHYMAL STEM CELL DERIVED EXOSOMES: THE POTENTIAL FOR TRANSLATIONAL NANOMEDICINE, P21
   Teng M, 2014, WOUND REPAIR REGEN, V22, P151, DOI 10.1111/wrr.12152
   Théry C, 2001, J IMMUNOL, V166, P7309, DOI 10.4049/jimmunol.166.12.7309
   Théry C, 2002, NAT REV IMMUNOL, V2, P569, DOI 10.1038/nri855
   Ti DD, 2015, J TRANSL MED, V13, DOI 10.1186/s12967-015-0642-6
   Velnar T, 2009, J INT MED RES, V37, P1528, DOI 10.1177/147323000903700531
   VIDAL M, 1989, J CELL PHYSIOL, V140, P455, DOI 10.1002/jcp.1041400308
   Walter MNM, 2010, EXP CELL RES, V316, P1271, DOI 10.1016/j.yexcr.2010.02.026
   Wang L, 2017, SCI REP-UK, V7, DOI 10.1038/s41598-017-12919-x
   Wang X, 2019, STEM CELLS INT, V2019, DOI 10.1155/2019/2402916
   Wang XS, 2012, STEM CELLS DEV, V21, P7, DOI 10.1089/scd.2011.0230
   Wei WM, 2021, FRONT PHARMACOL, V11, DOI 10.3389/fphar.2020.590470
   Witkowska-Zimny M, 2011, CELL MOL BIOL LETT, V16, P493, DOI 10.2478/s11658-011-0019-7
   Witwer KW, 2013, J EXTRACELL VESICLES, V2, DOI 10.3402/jev.v2i0.20360
   Wu YJ, 2007, STEM CELLS, V25, P2648, DOI 10.1634/stemcells.2007-0226
   Yamakawa S, 2019, BURNS TRAUMA, V7, DOI 10.1186/s41038-019-0148-1
   Yang C, 2020, ARCH BIOCHEM BIOPHYS, V681, DOI 10.1016/j.abb.2020.108259
   Yang YX, 2017, FRONT CELL NEUROSCI, V11, DOI 10.3389/fncel.2017.00055
   Yew TL, 2011, CELL TRANSPLANT, V20, P693, DOI 10.3727/096368910X550198
   Yin K, 2019, BIOMARK RES, V7, DOI 10.1186/s40364-019-0159-x
   Yoon YS, 2005, J CLIN INVEST, V115, P326, DOI 10.1172/JCI200522326
   Zhang B, 2015, STEM CELLS, V33, P2158, DOI 10.1002/stem.1771
   Zhang B, 2014, STEM CELLS DEV, V23, P1233, DOI 10.1089/scd.2013.0479
   Zhang JY, 2015, J TRANSL MED, V13, DOI 10.1186/s12967-015-0417-0
   Zhang L, 2015, J NEUROCHEM, V132, P713, DOI 10.1111/jnc.13021
   Zhang YL, 2015, J NEUROSURG, V122, P856, DOI 10.3171/2014.11.JNS14770
   Zhao RL, 2016, INT J MOL SCI, V17, DOI 10.3390/ijms17122085
   Zhao Z, 2019, LAB CHIP, V19, P1877, DOI 10.1039/c8lc01279b
   Zhu XH, 2017, J EXTRACELL VESICLES, V6, DOI 10.1080/20013078.2017.1324730
   Zhuang P., 2021, BIORXIV
NR 137
TC 105
Z9 115
U1 14
U2 114
PU WILEY
PI HOBOKEN
PA 111 RIVER ST, HOBOKEN 07030-5774, NJ USA
SN 0198-6325
EI 1098-1128
J9 MED RES REV
JI Med. Res. Rev.
PD NOV
PY 2022
VL 42
IS 6
BP 2102
EP 2125
DI 10.1002/med.21918
EA JUN 2022
PG 24
WC Chemistry, Medicinal; Pharmacology & Pharmacy
WE Science Citation Index Expanded (SCI-EXPANDED)
SC Pharmacology & Pharmacy
GA 5B5LG
UT WOS:000815857600001
PM 35757979
DA 2026-02-11
ER

PT J
AU Gupta, A
   Cady, C
   Fauser, AM
   Rodriguez, HC
   Mistovich, RJ
   Potty, AGR
   Maffulli, N
AF Gupta, Ashim
   Cady, Craig
   Fauser, Anne-Marie
   Rodriguez, Hugo C.
   Mistovich, R. Justin
   Potty, Anish G. R.
   Maffulli, Nicola
TI Cell-free Stem Cell-Derived Extract Formulation for Regenerative
   Medicine Applications
SO INTERNATIONAL JOURNAL OF MOLECULAR SCIENCES
LA English
DT Article
DE regenerative medicine; musculoskeletal injuries; osteoarthritis; stem
   cells; progenitor cells; growth factors; cytokines; extracellular
   vesicles; exosomes
ID GROWTH-FACTORS; EXTRACELLULAR VESICLES; BONE; EXPANSION; CYTOKINES;
   EXOSOMES
AB Stem cells for regenerative medicine purposes offer therapeutic benefits, but disadvantages are still ill defined. The benefit of stem cells may be attributed to their secretion of growth factors (GFs), cytokines (CKs), and extracellular vesicles (EVs), including exosomes. We present a novel cell-free stem cell-derived extract (CCM), formulated from human progenitor endothelial stem cells (hPESCs), characterized for biologically active factors using ELISA, nanoparticle tracking analysis and single particle interferometric reflectance imaging sensing. The effect on fibroblast proliferation and ability to induce stem cell migration was analyzed using Alamar Blue proliferation and Transwell migration assays, respectively. GFs including IGFBP 1, 2, 3, and 6, insulin, growth hormone, PDGF-AA, TGF-alpha, TGF-beta 1, VEGF, and the anti-inflammatory cytokine, IL-1RA were detected. Membrane enclosed particles within exosome size range and expressing exosome tetraspanins CD81 and CD9 were identified. CCM significantly increased cell proliferation and induced stem cell migration. Analysis of CCM revealed presence of GFs, CKs, and EVs, including exosomes. The presence of multiple factors including exosomes within one formulation, the ability to promote cell proliferation and induce stem cell migration may reduce inflammation and pain, and augment tissue repair.
C1 [Gupta, Ashim; Cady, Craig; Mistovich, R. Justin; Potty, Anish G. R.] Gen Therapeut, Cleveland Hts, OH 44118 USA.
   [Gupta, Ashim; Rodriguez, Hugo C.] Future Biol, Lawrenceville, GA 30043 USA.
   [Gupta, Ashim] BioIntegrate, Lawrenceville, GA 30043 USA.
   [Gupta, Ashim; Rodriguez, Hugo C.; Potty, Anish G. R.] South Texas Orthopaed Res Inst, Laredo, TX 78045 USA.
   [Gupta, Ashim] Vet Pain, Valencia, CA 91354 USA.
   [Cady, Craig; Fauser, Anne-Marie] Bradley Univ, Dept Biol, Bohlander Stem Cell Res Lab, Peoria, IL 61625 USA.
   [Rodriguez, Hugo C.; Potty, Anish G. R.] Univ Incarnate Word, Sch Osteopath Med, San Antonio, TX 78235 USA.
   [Rodriguez, Hugo C.] Future Phys South Texas, San Antonio, TX 78235 USA.
   [Mistovich, R. Justin] Case Western Reserve Univ, Sch Med, Dept Orthopaed, Cleveland, OH 44106 USA.
   [Potty, Anish G. R.] Laredo Sports Med Clin, Laredo, TX 78041 USA.
   [Maffulli, Nicola] Univ Salerno, Sch Med & Surg, Dept Musculoskeletal Disorders, I-84084 Fisciano, Italy.
   [Maffulli, Nicola] Hosp Salerno, San Giovanni Dio & Ruggi DAragona Hosp Clin Ortho, I-84124 Salerno, Italy.
   [Maffulli, Nicola] Queen Mary Univ London, Ctr Sports & Exercise Med, Barts & London Sch Med & Dent, London E1 4DG, England.
   [Maffulli, Nicola] Keele Univ, Sch Pharm & Bioengn, Sch Med, Stoke On Trent ST5 5BG, Staffs, England.
C3 Bradley University; University Incarnate Word; University System of
   Ohio; Case Western Reserve University; University of Salerno; University
   of London; Queen Mary University London; Keele University
RP Maffulli, N (corresponding author), Univ Salerno, Sch Med & Surg, Dept Musculoskeletal Disorders, I-84084 Fisciano, Italy.; Maffulli, N (corresponding author), Hosp Salerno, San Giovanni Dio & Ruggi DAragona Hosp Clin Ortho, I-84124 Salerno, Italy.; Maffulli, N (corresponding author), Queen Mary Univ London, Ctr Sports & Exercise Med, Barts & London Sch Med & Dent, London E1 4DG, England.; Maffulli, N (corresponding author), Keele Univ, Sch Pharm & Bioengn, Sch Med, Stoke On Trent ST5 5BG, Staffs, England.
EM ashim6786@gmail.com; ccady@fsmail.bradley.edu; afauser@mail.bradley.edu;
   hcrodrig2112@gmail.com; justin@mistovich.net; anishpotty@gmail.com;
   n.maffulli@qmul.ac.uk
RI potty, anish/AAE-2518-2019; Mistovich, Justin/AAO-7185-2020; Maffulli,
   Nicola/A-1839-2014
OI Gupta, Ashim/0000-0003-1224-2755; Maffulli, Nicola/0000-0002-5327-3702;
   Roiguez, Hugo/0000-0003-3566-1776
FU General Therapeutics LLC, Cleveland Heights, Ohio, USA
FX This research was funded by General Therapeutics LLC, Cleveland Heights,
   Ohio, USA.
CR Amable PR, 2014, STEM CELL RES THER, V5, DOI 10.1186/scrt442
   Andia I, 2019, SURG-J R COLL SURG E, V17, P244, DOI 10.1016/j.surge.2018.08.004
   Bachurski D, 2019, J EXTRACELL VESICLES, V8, DOI 10.1080/20013078.2019.1596016
   Bagno L, 2018, MOL THER, V26, P1610, DOI 10.1016/j.ymthe.2018.05.009
   Barkholt L, 2013, CYTOTHERAPY, V15, P753, DOI 10.1016/j.jcyt.2013.03.005
   Barrientos S, 2014, WOUND REPAIR REGEN, V22, P569, DOI 10.1111/wrr.12205
   Börger V, 2017, INT J MOL SCI, V18, DOI 10.3390/ijms18071450
   CAPLAN AI, 1991, J ORTHOP RES, V9, P641, DOI 10.1002/jor.1100090504
   Chang YH, 2018, CELL TRANSPLANT, V27, P349, DOI 10.1177/0963689717723636
   Colter DC, 2000, P NATL ACAD SCI USA, V97, P3213, DOI 10.1073/pnas.070034097
   Connor DE, 2019, J BONE MINER METAB, V37, P759, DOI 10.1007/s00774-019-01013-z
   Davidson ENB, 2006, ARTHRITIS RES THER, V8, DOI 10.1186/ar1931
   Deng KL, 2015, AM J PHYSIOL-RENAL, V308, pF92, DOI 10.1152/ajprenal.00510.2014
   Duerr RA, 2019, CLIN SPORT MED, V38, P45, DOI 10.1016/j.csm.2018.08.002
   EDWARDS DR, 1987, EMBO J, V6, P1899, DOI 10.1002/j.1460-2075.1987.tb02449.x
   Frizziero A, 2018, MLTJ-MUSCLE LIGAMENT, V8, P364, DOI 10.11138/mltj/2018.8.3.364
   Frizziero A, 2013, BRIT MED BULL, V105, P169, DOI 10.1093/bmb/lds016
   Fu XR, 2019, CELLS-BASEL, V8, DOI 10.3390/cells8080784
   Gupta A, 2020, HUM CELL, V33, P907, DOI 10.1007/s13577-020-00407-w
   Gupta A, 2020, J ORTHOP SURG RES, V15, DOI 10.1186/s13018-020-1553-7
   Heldring N, 2015, HUM GENE THER, V26, P506, DOI 10.1089/hum.2015.072
   Hu K, 2016, BONE, V91, P30, DOI 10.1016/j.bone.2016.06.013
   Ioannidou E, 2006, CURR PHARM DESIGN, V12, P2397, DOI 10.2174/138161206777699007
   Jeong JO, 2011, CIRC RES, V108, P1340, DOI 10.1161/CIRCRESAHA.110.239848
   Lamplot JD, 2020, AM J SPORT MED, V48, P488, DOI 10.1177/0363546519836090
   Le ADK, 2019, CLIN SPORT MED, V38, P17, DOI 10.1016/j.csm.2018.08.001
   Liew LC, 2017, INT IMMUNOL, V29, P11, DOI 10.1093/intimm/dxx002
   Liu YB, 2018, BIOCHEM J, V475, P3629, DOI 10.1042/BCJ20180675
   Lou GH, 2017, EXP MOL MED, V49, DOI 10.1038/emm.2017.63
   Matei AC, 2019, PHARMACEUTICS, V11, DOI 10.3390/pharmaceutics11080404
   Minguell JJ, 2001, EXP BIOL MED, V226, P507, DOI 10.1177/153537020122600603
   Mitchell AC, 2016, ACTA BIOMATER, V30, P1, DOI 10.1016/j.actbio.2015.11.007
   Navani A, 2019, PAIN PHYSICIAN, V22, pS1, DOI 10.36076/ppj/2019.22.s1
   Onishi M, 1998, Int Rev Immunol, V16, P617, DOI 10.3109/08830189809043011
   Patel JM, 2019, ACTA BIOMATER, V93, P222, DOI 10.1016/j.actbio.2019.01.061
   Potty AGR, 2020, J CLIN MED, V9, DOI 10.3390/jcm9051358
   Raposo G, 2013, J CELL BIOL, V200, P373, DOI 10.1083/jcb.201211138
   Sekiya I, 2002, STEM CELLS, V20, P530, DOI 10.1634/stemcells.20-6-530
   Thrailkill KM, 2005, AM J PHYSIOL-ENDOC M, V289, pE735, DOI 10.1152/ajpendo.00159.2005
   VANBEUNINGEN HM, 1994, LAB INVEST, V71, P279
   Wang S, 2015, STEM CELLS, V33, P3315, DOI 10.1002/stem.2087
   Wei F, 2019, J TISSUE ENG REGEN M, V13, P1978, DOI 10.1002/term.2947
   Yao Y, 2015, PLOS ONE, V10, DOI 10.1371/journal.pone.0129164
   Zhang XR, 2011, J BONE MINER RES, V26, P1022, DOI 10.1002/jbmr.295
NR 44
TC 43
Z9 48
U1 0
U2 20
PU MDPI
PI BASEL
PA MDPI AG, Grosspeteranlage 5, CH-4052 BASEL, SWITZERLAND
SN 1661-6596
EI 1422-0067
J9 INT J MOL SCI
JI Int. J. Mol. Sci.
PD DEC
PY 2020
VL 21
IS 24
AR 9364
DI 10.3390/ijms21249364
PG 12
WC Biochemistry & Molecular Biology; Chemistry, Multidisciplinary
WE Science Citation Index Expanded (SCI-EXPANDED)
SC Biochemistry & Molecular Biology; Chemistry
GA PK9MU
UT WOS:000602760400001
PM 33316880
OA Green Submitted, gold
DA 2026-02-11
ER

PT J
AU Salehpour, A
   Karimi, Z
   Zadeh, MG
   Afshar, M
   Kameli, A
   Mooseli, F
   Zare, M
   Afshar, A
AF Salehpour, Aria
   Karimi, Zahra
   Zadeh, Mokhtar Ghasemi
   Afshar, Mohammadreza
   Kameli, Ali
   Mooseli, Fatemeh
   Zare, Masoud
   Afshar, Alireza
TI Therapeutic potential of mesenchymal stem cell-derived exosomes and
   miRNAs in neuronal regeneration and rejuvenation in neurological
   disorders: a mini review
SO FRONTIERS IN CELLULAR NEUROSCIENCE
LA English
DT Review
DE neurological disorders; exosomes; mesenchymal stem cells; MSCs;
   regenerative medicine
ID MARROW STROMAL CELLS; BONE-MARROW; EXTRACELLULAR VESICLES;
   DIFFERENTIATION; PROMOTES; INJURY
AB Mesenchymal stem cells (MSCs) have gained considerable attention in the field of regenerative medicine due to their ability to secrete small extracellular vesicles (EVs) known as exosomes. This review delves into the various biological activities of MSCs and the cell interactions enabled by these exosomes, with a focus on their potential for neuronal regeneration and the treatment of neurological disorders. We scrutinize findings from multiple studies that underscore the neuroprotective and neuro-regenerative effects of exosomes derived from MSCs, illuminating their mechanisms of action and therapeutic applications. This review thoroughly investigates all related pathways, miRNAs, and factors to suggest potential strategies for enhancing therapy for neurological disorders using exosomes and miRNAs, and for boosting neuronal regeneration.
C1 [Salehpour, Aria; Karimi, Zahra; Zadeh, Mokhtar Ghasemi; Afshar, Mohammadreza; Kameli, Ali; Mooseli, Fatemeh; Zare, Masoud; Afshar, Alireza] Bushehr Univ Med Sci, Persian Gulf Biomed Sci Res Inst, Persian Gulf Marine Biotechnol Res Ctr, Bushehr, Iran.
   [Zadeh, Mokhtar Ghasemi; Afshar, Mohammadreza; Mooseli, Fatemeh; Afshar, Alireza] Bushehr Univ Med Sci, Student Res Comm, Bushehr, Iran.
RP Zare, M; Afshar, A (corresponding author), Bushehr Univ Med Sci, Persian Gulf Biomed Sci Res Inst, Persian Gulf Marine Biotechnol Res Ctr, Bushehr, Iran.; Afshar, A (corresponding author), Bushehr Univ Med Sci, Student Res Comm, Bushehr, Iran.
EM Alireza.af2017@gmail.com; md.zare77@gmail.com
FX The author(s) declare that no financial support was received for the
   research, authorship, and/or publication of this article.
CR Al-Sofyani KA, 2021, NEUROL RES INT, V2021, DOI 10.1155/2021/9976754
   ASHTON BA, 1980, CLIN ORTHOP RELAT R, P294
   BAB I, 1986, J CELL SCI, V84, P139
   Ben Mead, 2020, EXP EYE RES, V197, DOI 10.1016/j.exer.2020.108071
   Bonafede R, 2016, EXP CELL RES, V340, P150, DOI 10.1016/j.yexcr.2015.12.009
   Caplan AI, 2005, TISSUE ENG, V11, P1198, DOI 10.1089/ten.2005.11.1198
   CASTROMALASPINA H, 1980, BLOOD, V56, P289
   Chang Q, 2021, BRAIN RES BULL, V170, P199, DOI 10.1016/j.brainresbull.2021.02.015
   Choi H, 2021, TISSUE ENG REGEN MED, V18, P499, DOI 10.1007/s13770-021-00361-0
   Cui Y, 2021, EXP CELL RES, V407, DOI 10.1016/j.yexcr.2021.112792
   El-Derany MO, 2021, STEM CELL RES THER, V12, DOI 10.1186/s13287-021-02384-9
   Feigin VL, 2020, LANCET NEUROL, V19, P255, DOI 10.1016/S1474-4422(19)30411-9
   Feigin VL, 2019, NEUROEPIDEMIOLOGY, V52, P1, DOI 10.1159/000495197
   FRIEDENSTEIN AJ, 1968, TRANSPLANTATION, V6, P230, DOI 10.1097/00007890-196803000-00009
   Gschwendtberger T, 2023, NEUROSCI LETT, V816, DOI 10.1016/j.neulet.2023.137493
   Guo SW, 2019, ACS NANO, V13, P10015, DOI 10.1021/acsnano.9b01892
   Gurung S, 2021, CELL COMMUN SIGNAL, V19, DOI 10.1186/s12964-021-00730-1
   Guy R, 2020, BIOMOLECULES, V10, DOI 10.3390/biom10091320
   Harrell CR, 2021, INT J MOL SCI, V22, DOI 10.3390/ijms22031433
   Haupt M, 2021, STEM CELL TRANSL MED, V10, P357, DOI 10.1002/sctm.20-0086
   He CJ, 2018, THERANOSTICS, V8, P237, DOI 10.7150/thno.21945
   Huang TT, 2022, J MOL NEUROSCI, V72, P1334, DOI 10.1007/s12031-022-01996-x
   Joerger-Messerli MS, 2018, CELL TRANSPLANT, V27, P168, DOI 10.1177/0963689717738256
   Kalia LV, 2016, NAT REV NEUROL, V12, P65, DOI 10.1038/nrneurol.2015.249
   Kang J, 2019, GENE THER, V26, P491, DOI 10.1038/s41434-019-0101-8
   Kang XW, 2021, EXP CELL RES, V405, DOI 10.1016/j.yexcr.2021.112635
   Kourembanas S, 2015, ANNU REV PHYSIOL, V77, P13, DOI 10.1146/annurev-physiol-021014-071641
   Kowal J, 2016, P NATL ACAD SCI USA, V113, pE968, DOI 10.1073/pnas.1521230113
   Li C, 2022, EXP NEUROL, V356, DOI 10.1016/j.expneurol.2022.114139
   Li C, 2019, CELL TRANSPLANT, V28, P1373, DOI 10.1177/0963689719870999
   Li RY, 2023, CELL TISSUE RES, V391, P1, DOI 10.1007/s00441-022-03699-6
   Li YG, 2022, NEUROSCI LETT, V771, DOI 10.1016/j.neulet.2021.136414
   Liu B, 2022, BIOACT MATER, V14, P61, DOI 10.1016/j.bioactmat.2021.11.022
   Liu CY, 2020, CNS NEUROSCI THER, V26, P189, DOI 10.1111/cns.13187
   Liu K, 2021, INT J NANOMED, V16, P1423, DOI 10.2147/IJN.S289914
   Liu W, 2019, J NEUROTRAUM, V36, P469, DOI 10.1089/neu.2018.5835
   Ma Teng, 2010, World J Stem Cells, V2, P13, DOI 10.4252/wjsc.v2.i2.13
   McAndrews KM, 2021, LIFE SCI ALLIANCE, V4, DOI 10.26508/lsa.202000875
   Mead B, 2017, STEM CELL TRANSL MED, V6, P1273, DOI 10.1002/sctm.16-0428
   Namini MS, 2023, STEM CELL RES THER, V14, DOI 10.1186/s13287-023-03467-5
   Qiu XC, 2015, STEM CELL RES THER, V6, DOI 10.1186/s13287-015-0100-7
   Rai A, 2021, METHODS MOL BIOL, V2261, P105, DOI 10.1007/978-1-0716-1186-9_9
   Ran N, 2023, BIOACT MATER, V25, P766, DOI 10.1016/j.bioactmat.2022.07.002
   Ren ZW, 2019, EUR REV MED PHARMACO, V23, P52, DOI 10.26355/eurrev_201901_16747
   Rezaie J, 2022, CELL COMMUN SIGNAL, V20, DOI 10.1186/s12964-022-00959-4
   Riazifar M, 2019, ACS NANO, V13, P6670, DOI 10.1021/acsnano.9b01004
   Sang X, 2023, CLIN TRANSL MED, V13, DOI 10.1002/ctm2.1319
   Roballo KCS, 2019, SCI REP-UK, V9, DOI 10.1038/s41598-019-47229-x
   Sato-Kuwabara Y, 2015, INT J ONCOL, V46, P17, DOI 10.3892/ijo.2014.2712
   Scheib J, 2013, NAT REV NEUROL, V9, P668, DOI 10.1038/nrneurol.2013.227
   Shen HT, 2018, J MOL NEUROSCI, V64, P421, DOI 10.1007/s12031-018-1041-2
   Shiue SJ, 2019, PAIN, V160, P210, DOI 10.1097/j.pain.0000000000001395
   Sowa Y, 2016, PLAST RECONSTR SURG, V137, p318E, DOI 10.1097/01.prs.0000475762.86580.36
   Théry C, 2018, J EXTRACELL VESICLES, V7, DOI 10.1080/20013078.2018.1535750
   Tirpe AA, 2019, INT J MOL SCI, V20, DOI 10.3390/ijms20246140
   Tsai SCS, 2021, INT J MOL SCI, V22, DOI 10.3390/ijms22136664
   Uz M, 2018, ADV HEALTHC MATER, V7, DOI 10.1002/adhm.201701046
   Wang FX, 2020, MOL MED REP, V21, P2405, DOI 10.3892/mmr.2020.11065
   Wang K, 2021, FRONT CELL DEV BIOL, V9, DOI 10.3389/fcell.2021.754630
   Wareham LK, 2022, MOL NEURODEGENER, V17, DOI 10.1186/s13024-022-00524-0
   Wu WL, 2017, CURR NEUROVASC RES, V14, P19, DOI 10.2174/1567202614666161123112832
   Xia YL, 2023, FRONT IMMUNOL, V14, DOI 10.3389/fimmu.2023.1141601
   Xin HQ, 2021, J CEREBR BLOOD F MET, V41, P1131, DOI 10.1177/0271678X20950489
   Xin HQ, 2013, STEM CELLS, V31, P2737, DOI 10.1002/stem.1409
   Xu GH, 2019, J CELL PHYSIOL, V234, P10205, DOI 10.1002/jcp.27690
   Xu GY, 2023, STEM CELL REV REP, V19, P2465, DOI 10.1007/s12015-023-10570-w
   Xu HY, 2020, MED SCI MONITOR, V26, DOI 10.12659/MSM.920855
   Xu XM, 2022, NEUROSCI LETT, V787, DOI 10.1016/j.neulet.2022.136810
   Yáñez-Mó M, 2015, J EXTRACELL VESICLES, V4, DOI 10.3402/jev.v4.27066
   Yu T, 2019, BRAZ J MED BIOL RES, V52, DOI [10.1590/1414-431X20198735, 10.1590/1414-431x20198735]
   Zavatti M, 2022, INT J MOL SCI, V23, DOI 10.3390/ijms23094967
   Zhai LP, 2021, J CELL MOL MED, V25, P7513, DOI 10.1111/jcmm.16787
   Zhang J, 2022, STEM CELL RES THER, V13, DOI 10.1186/s13287-022-03100-x
   Zhang Y, 2017, MOL NEUROBIOL, V54, P2659, DOI 10.1007/s12035-016-9851-0
   Zhu ZY, 2023, FRONT CELL NEUROSCI, V16, DOI 10.3389/fncel.2022.897224
   Zou DF, 2014, NEURAL REGEN RES, V9, P1241, DOI 10.4103/1673-5374.135333
NR 76
TC 18
Z9 18
U1 4
U2 7
PU FRONTIERS MEDIA SA
PI LAUSANNE
PA AVENUE DU TRIBUNAL FEDERAL 34, LAUSANNE, CH-1015, SWITZERLAND
EI 1662-5102
J9 FRONT CELL NEUROSCI
JI Front. Cell. Neurosci.
PD OCT 4
PY 2024
VL 18
AR 1427525
DI 10.3389/fncel.2024.1427525
PG 11
WC Neurosciences
WE Science Citation Index Expanded (SCI-EXPANDED)
SC Neurosciences & Neurology
GA J0P7M
UT WOS:001334184800001
PM 39429946
OA Green Submitted, gold
DA 2026-02-11
ER

PT J
AU Jafari, D
   Malih, S
   Eslami, SS
   Jafari, R
   Darzi, L
   Tarighi, P
   Samadikuchaksaraei, A
AF Jafari, Davod
   Malih, Sara
   Eslami, Seyed Sadegh
   Jafari, Rasool
   Darzi, Leila
   Tarighi, Parastoo
   Samadikuchaksaraei, Ali
TI The relationship between molecular content of mesenchymal stem cells
   derived exosomes and their potentials: Opening the way for exosomes
   based therapeutics
SO BIOCHIMIE
LA English
DT Review
DE Extracellular vesicles; Exosomes; Molecular content; Heterogeneity;
   Regenerative medicine; Mesenchymal stem cells
ID EXTRACELLULAR VESICLES; STROMAL CELLS; MESSENGER-RNA; NEUROVASCULAR
   PLASTICITY; FUNCTIONAL RECOVERY; HORIZONTAL TRANSFER; OXIDATIVE STRESS;
   FEMORAL-HEAD; BIODISTRIBUTION; ANGIOGENESIS
AB At least, more than half of our understanding of extracellular vesicles owes to the studies conducted over the past few years. When it became clear that the exosomes have various potentials in medicine, extensive research has focused on these potentials in a variety of areas including cancer, drug delivery and regenerative medicine. The growing understanding of molecular structure and functions of exosomes causes the vision to become brighter in the exosomes complexity, and our attitude toward these vesicles has undergone changes accordingly. Proteomic and transcriptomic studies on exosomes have highlighted their molecular diversity. In this review, we explicitly examine the exosomes composition, molecular structure and their therapeutic potentials in some diseases. Due to the very heterogeneous nature of exosomes, the process of their use as a therapeutic agent in the clinic has been challenged. We are still at the beginning of recognizing the molecular composition of exosomes and mechanisms that affect their physiology and biology. The growing trend of engineering of exosomes has shown a promising future to further utilize them in a different field. Molecular profiling of exosomes and their content for their related potentials in regenerative medicine should be done exactly for further defining a minimum content for specific therapeutic potentials. (C) 2019 Elsevier B.V. and Societe Francaise de Biochimie et Biologie Moleculaire (SFBBM). All rights reserved.
C1 [Jafari, Davod; Eslami, Seyed Sadegh; Tarighi, Parastoo; Samadikuchaksaraei, Ali] Iran Univ Med Sci, Dept Med Biotechnol, Fac Allied Med, Tehran, Iran.
   [Samadikuchaksaraei, Ali] Iran Univ Med Sci, Cellular & Mol Res Ctr, Tehran, Iran.
   [Samadikuchaksaraei, Ali] Iran Univ Med Sci, Dept Tissue Engn & Regenerat Med, Fac Adv Technol Med, Tehran, Iran.
   [Malih, Sara; Darzi, Leila] Tarbiat Modares Univ, Dept Med Biotechnol, Fac Med Sci, Tehran, Iran.
   [Jafari, Rasool] Urmia Univ Med Sci, Dept Med Parasitol & Mycol, Fac Med, Orumiyeh, Iran.
   [Jafari, Davod] Iran Univ Med Sci, Student Res Comm, Tehran, Iran.
C3 Iran University of Medical Sciences; Iran University of Medical
   Sciences; Iran University of Medical Sciences; Tarbiat Modares
   University; Urmia University of Medical Sciences; Iran University of
   Medical Sciences
RP Tarighi, P; Samadikuchaksaraei, A (corresponding author), Iran Univ Med Sci, Dept Med Biotechnol, Fac Allied Med, Tehran, Iran.
EM Jafari.d@tak.iums.ac.ir; s.malih@modares.ac.ir; eslami.s@tak.iums.ac.ir;
   jafari.r@umsu.ac.ir; darzileila@modares.ac.ir; tarighi.p@iums.ac.ir;
   samadikuchaksaraei@yahoo.com
RI Jafari, Rasool/A-9032-2015; Samadikuchaksaraei, Ali/H-6402-2019; Malih,
   Sara/C-6667-2016
OI Jafari, Rasool/0000-0001-8910-1235; Samadikuchaksaraei,
   Ali/0000-0002-2108-9927; Jafari, Davod/0000-0002-2796-9597; Malih,
   Sara/0000-0002-5400-0773; Eslami, Seyed sadegh/0000-0002-1876-4004
FU Iran University of Medical Sciences, Tehran, Iran
FX This work was supported by Iran University of Medical Sciences, Tehran,
   Iran.
CR Abels ER, 2016, CELL MOL NEUROBIOL, V36, P301, DOI 10.1007/s10571-016-0366-z
   Angulski ABB, 2017, STEM CELL REV REP, V13, P244, DOI 10.1007/s12015-016-9715-z
   [Anonymous], APPL BIOCH BIOTECHNO
   [Anonymous], 2018, IRANIAN J RANGELANDS
   [Anonymous], P NATL ACAD SCI
   [Anonymous], STEM CELLS INT
   [Anonymous], MOL BIOL REP
   [Anonymous], EXOSOMES RELEASED DI
   Arslan F, 2013, STEM CELL RES, V10, P301, DOI 10.1016/j.scr.2013.01.002
   Baglio SR, 2015, STEM CELL RES THER, V6, DOI 10.1186/s13287-015-0116-z
   Besse B, 2016, ONCOIMMUNOLOGY, V5, DOI 10.1080/2162402X.2015.1071008
   Biró O, 2017, PREGNANCY HYPERTENS, V10, P207, DOI 10.1016/j.preghy.2017.09.002
   Blanchard N, 2002, J IMMUNOL, V168, P3235, DOI 10.4049/jimmunol.168.7.3235
   Bonafede R, 2017, FRONT CELL NEUROSCI, V11, DOI 10.3389/fncel.2017.00080
   Bruno S, 2017, TISSUE ENG PT A, V23, P1262, DOI [10.1089/ten.TEA.2017.0069, 10.1089/ten.tea.2017.0069]
   Burke J, 2016, STEM CELLS INT, V2016, DOI 10.1155/2016/5802529
   Buzas EI, 2014, NAT REV RHEUMATOL, V10, P356, DOI 10.1038/nrrheum.2014.19
   Chen CC, 2016, CELL MOL BIOENG, V9, P509, DOI 10.1007/s12195-016-0458-3
   Chen JL, 2018, STROKE, V49, P1083, DOI 10.1161/STROKEAHA.117.018292
   Collino F, 2017, STEM CELL REV REP, V13, P226, DOI 10.1007/s12015-016-9713-1
   Collino F, 2010, PLOS ONE, V5, DOI 10.1371/journal.pone.0011803
   Cosenza S, 2018, THERANOSTICS, V8, P1399, DOI 10.7150/thno.21072
   Cosenza S, 2017, SCI REP-UK, V7, DOI 10.1038/s41598-017-15376-8
   Damania A, 2018, STEM CELL RES THER, V9, DOI 10.1186/s13287-017-0752-6
   Davod J, 2016, Zhinitīk dar hizārah-i sivvum, V14, P4234
   Deregibus MC, 2007, BLOOD, V110, P2440, DOI 10.1182/blood-2007-03-078709
   Du YD, 2017, CELL PHYSIOL BIOCHEM, V43, P611, DOI 10.1159/000480533
   Edgar JR, 2016, BMC BIOL, V14, DOI 10.1186/s12915-016-0268-z
   Eftekharzadeh M, 2015, IRAN J BASIC MED SCI, V18, P520
   Eirin A, 2016, SCI REP-UK, V6, DOI 10.1038/srep36120
   Eirin A, 2014, GENE, V551, P55, DOI 10.1016/j.gene.2014.08.041
   Elias-Miró M, 2013, FREE RADICAL RES, V47, P555, DOI 10.3109/10715762.2013.811721
   Escudier B, 2005, J TRANSL MED, V3, DOI 10.1186/1479-5876-3-10
   Fang S, 2016, STEM CELL TRANSL MED, V5, P1425, DOI 10.5966/sctm.2015-0367
   Farshadi M, 2019, CELL BIOL INT, V43, P1379, DOI 10.1002/cbin.11124
   Fatima F, 2017, FRONT GENET, V8, DOI 10.3389/fgene.2017.00161
   Feng YL, 2014, PLOS ONE, V9, DOI 10.1371/journal.pone.0088685
   Ferguson SW, 2018, SCI REP-UK, V8, DOI 10.1038/s41598-018-19581-x
   French KC, 2017, SEMIN CELL DEV BIOL, V67, P48, DOI 10.1016/j.semcdb.2017.01.002
   Friand V, 2015, BIOL CELL, V107, P331, DOI 10.1111/boc.201500010
   Furuta T, 2016, STEM CELL TRANSL MED, V5, P1620, DOI 10.5966/sctm.2015-0285
   Gangadaran P, 2017, ONCOTARGET, V8, P109894, DOI 10.18632/oncotarget.22493
   Gauvreau ME, 2009, TRAFFIC, V10, P1518, DOI 10.1111/j.1600-0854.2009.00948.x
   Gholipourmalekabadi M, 2015, ADV HEALTHC MATER, V4, P918, DOI 10.1002/adhm.201400704
   Gimona M, 2017, INT J MOL SCI, V18, DOI 10.3390/ijms18061190
   Gomari H, 2018, ONCOTARGETS THER, V11, P5753, DOI 10.2147/OTT.S173110
   Grange C, 2014, INT J MOL MED, V33, P1055, DOI 10.3892/ijmm.2014.1663
   Guo SC, 2016, INT J BIOL SCI, V12, P1262, DOI 10.7150/ijbs.16150
   Hagiwara K, 2015, FEBS LETT, V589, P4071, DOI 10.1016/j.febslet.2015.11.036
   Han YX, 2019, J NEUROSURG, V131, P290, DOI 10.3171/2018.2.JNS171475
   He JQ, 2016, INT J MOL MED, V37, P889, DOI 10.3892/ijmm.2016.2509
   Hu LH, 2016, SCI REP-UK, V6, DOI 10.1038/srep28924
   Huang LN, 2015, INT J BIOL SCI, V11, P238, DOI 10.7150/ijbs.10725
   Hyun J, 2015, SCI REP-UK, V5, DOI 10.1038/srep14135
   Janas T, 2015, FEBS LETT, V589, P1391, DOI 10.1016/j.febslet.2015.04.036
   Jarmalaviciute A, 2015, CYTOTHERAPY, V17, P932, DOI 10.1016/j.jcyt.2014.07.013
   Jia HY, 2018, AM J TRANSL RES, V10, P101
   Jiang WQ, 2018, STEM CELLS INT, V2018, DOI 10.1155/2018/6079642
   Jiang XC, 2017, INT J PHARMACEUT, V521, P167, DOI 10.1016/j.ijpharm.2017.02.038
   JOHNSTONE RM, 1987, J BIOL CHEM, V262, P9412
   Katsuda T, 2013, PROTEOMICS, V13, P1637, DOI 10.1002/pmic.201200373
   Katsuda T, 2013, SCI REP-UK, V3, DOI 10.1038/srep01197
   Kim HS, 2012, J PROTEOME RES, V11, P839, DOI 10.1021/pr200682z
   Kim YJ, 2017, BIOCHEM BIOPH RES CO, V493, P1102, DOI 10.1016/j.bbrc.2017.09.056
   Kojima R, 2018, NAT COMMUN, V9, DOI 10.1038/s41467-018-03733-8
   Konala VBR, 2016, CYTOTHERAPY, V18, P13, DOI 10.1016/j.jcyt.2015.10.008
   Kooijmans SAA, 2012, INT J NANOMED, V7, P1525, DOI 10.2147/IJN.S29661
   Kshirsagar SK, 2012, PLACENTA, V33, P982, DOI 10.1016/j.placenta.2012.10.005
   KUPIECWEGLINSKI JW, 1988, J EXP MED, V167, P632, DOI 10.1084/jem.167.2.632
   Lai CP, 2014, ACS NANO, V8, P483, DOI 10.1021/nn404945r
   Lai RC, 2012, INT J PROTEOM, V2012
   Li TF, 2013, STEM CELLS DEV, V22, P845, DOI 10.1089/scd.2012.0395
   Lin C, 2016, J PHARM PHARMACOL, V68, P941, DOI 10.1111/jphp.12567
   Liu L, 2017, CELL PHYSIOL BIOCHEM, V43, P52, DOI 10.1159/000480317
   Liu XL, 2017, INT J BIOL SCI, V13, P232, DOI 10.7150/ijbs.16951
   Looze C, 2009, BIOCHEM BIOPH RES CO, V378, P433, DOI 10.1016/j.bbrc.2008.11.050
   Lou GH, 2017, EXP MOL MED, V49, DOI 10.1038/emm.2017.63
   Luther KM, 2018, J MOL CELL CARDIOL, V119, P125, DOI 10.1016/j.yjmcc.2018.04.012
   Malih S., 2018, J ISFAHAN MED SCH, V36, P1
   Malih S, 2017, BIOTECHNOL LETT, V39, P39, DOI 10.1007/s10529-016-2214-0
   Mause SF, 2010, CIRC RES, V107, P1047, DOI 10.1161/CIRCRESAHA.110.226456
   Momen-Heravi F, 2015, SCI REP-UK, V5, DOI 10.1038/srep09991
   Nakamura Y, 2015, FEBS LETT, V589, P1257, DOI 10.1016/j.febslet.2015.03.031
   Nolte-'t Hoen ENM, 2012, NUCLEIC ACIDS RES, V40, P9272, DOI 10.1093/nar/gks658
   Nong KT, 2016, CYTOTHERAPY, V18, P1548, DOI 10.1016/j.jcyt.2016.08.002
   Otero-Ortega L, 2018, J CEREBR BLOOD F MET, V38, P767, DOI 10.1177/0271678X17708917
   Otero-Ortega L, 2017, SCI REP-UK, V7, DOI 10.1038/srep44433
   PAN BT, 1983, CELL, V33, P967, DOI 10.1016/0092-8674(83)90040-5
   Pomatto MAC, 2018, INT J ENDOCRINOL, V2018, DOI 10.1155/2018/4302096
   Qi X, 2016, INT J BIOL SCI, V12, P836, DOI 10.7150/ijbs.14809
   Ragni E, 2017, STEM CELLS, V35, P1093, DOI 10.1002/stem.2557
   Ramezani A, 2018, S AFR J BOT, V119, P163, DOI 10.1016/j.sajb.2018.08.015
   Rappa G, 2013, MOL CANCER, V12, DOI 10.1186/1476-4598-12-62
   Ratajczak J, 2006, LEUKEMIA, V20, P847, DOI 10.1038/sj.leu.2404132
   Riazifar M, 2017, ANNU REV PHARMACOL, V57, P125, DOI 10.1146/annurev-pharmtox-061616-030146
   Samadikuchaksaraei Ali, 2006, Hellenic J Cardiol, V47, P100
   Samanta S, 2018, ACTA PHARMACOL SIN, V39, P501, DOI 10.1038/aps.2017.162
   Sarko DK, 2017, FRONT NEUROSCI-SWITZ, V11, DOI 10.3389/fnins.2017.00082
   Shabbir A, 2015, STEM CELLS DEV, V24, P1635, DOI 10.1089/scd.2014.0316
   Shao LB, 2017, BIOMED RES INT, V2017, DOI 10.1155/2017/4150705
   Shen B, 2016, STEM CELLS INT, V2016, DOI 10.1155/2016/1240301
   Simons M, 2009, CURR OPIN CELL BIOL, V21, P575, DOI 10.1016/j.ceb.2009.03.007
   Suzuki E, 2016, WORLD J STEM CELLS, V8, P297, DOI 10.4252/wjsc.v8.i9.297
   Tan CY, 2014, STEM CELL RES THER, V5, DOI 10.1186/scrt465
   Tang YT, 2017, INT J MOL MED, V40, P834, DOI 10.3892/ijmm.2017.3080
   Teng XM, 2015, CELL PHYSIOL BIOCHEM, V37, P2415, DOI 10.1159/000438594
   Tian CH, 2018, AM J PHYSIOL-HEART C, V314, pH928, DOI 10.1152/ajpheart.00602.2017
   Toh WS, 2017, SEMIN CELL DEV BIOL, V67, P56, DOI 10.1016/j.semcdb.2016.11.008
   Trajkovic K, 2008, SCIENCE, V319, P1244, DOI 10.1126/science.1153124
   Urbanelli Lorena, 2015, Recent Pat CNS Drug Discov, V10, P10, DOI 10.2174/1574889810666150702124059
   Valadi H, 2007, NAT CELL BIOL, V9, P654, DOI 10.1038/ncb1596
   van der Pol E, 2012, PHARMACOL REV, V64, P676, DOI 10.1124/pr.112.005983
   van der Vlist EJ, 2012, J EXTRACELL VESICLES, V1, DOI 10.3402/jev.v1i0.18364
   van Niel G, 2018, NAT REV MOL CELL BIO, V19, P213, DOI 10.1038/nrm.2017.125
   Varga Z, 2016, CANCER BIOTHER RADIO, V31, P168, DOI 10.1089/cbr.2016.2009
   Villarroya-Beltri C, 2014, SEMIN CANCER BIOL, V28, P3, DOI 10.1016/j.semcancer.2014.04.009
   Vrijsen KR, 2016, ADV HEALTHC MATER, V5, P2555, DOI 10.1002/adhm.201600308
   Wahlgren J, 2012, NUCLEIC ACIDS RES, V40, DOI 10.1093/nar/gks463
   Wang BY, 2017, STEM CELL RES THER, V8, DOI 10.1186/s13287-016-0463-4
   Wang B, 2016, MOL THER, V24, P1290, DOI 10.1038/mt.2016.90
   Wang J, 2018, ADV FUNCT MATER, V28, DOI 10.1002/adfm.201707360
   Wang K, 2014, CELL DEATH DIS, V5, DOI 10.1038/cddis.2013.499
   Wang LZ, 2017, SCI REP-UK, V7, DOI 10.1038/s41598-017-01357-4
   Wang YF, 2017, STEM CELL RES THER, V8, DOI 10.1186/s13287-017-0632-0
   Wiklander OPB, 2015, J EXTRACELL VESICLES, V4, DOI 10.3402/jev.v4.26316
   Willis GR, 2018, AM J RESP CRIT CARE, V197, P104, DOI 10.1164/rccm.201705-0925OC
   Xin HQ, 2014, FRONT CELL NEUROSCI, V8, DOI 10.3389/fncel.2014.00377
   Xin HQ, 2013, STEM CELLS, V31, P2737, DOI 10.1002/stem.1409
   Xin HQ, 2013, J CEREBR BLOOD F MET, V33, P1711, DOI 10.1038/jcbfm.2013.152
   Yan YM, 2017, MOL THER, V25, P465, DOI 10.1016/j.ymthe.2016.11.019
   Yáñez-Mó M, 2015, J EXTRACELL VESICLES, V4, DOI 10.3402/jev.v4.27066
   Yuan Y, 2018, FRONT PHARMACOL, V9, DOI 10.3389/fphar.2018.00547
   Zhang B, 2016, STEM CELLS INT, V2016, DOI 10.1155/2016/1929536
   Zhang B, 2016, STEM CELLS, V34, P2485, DOI 10.1002/stem.2432
   Zhang B, 2015, STEM CELLS, V33, P2158, DOI 10.1002/stem.1771
   Zhang JY, 2015, J TRANSL MED, V13, DOI 10.1186/s12967-015-0417-0
   Zhang S, 2016, OSTEOARTHR CARTILAGE, V24, P2135, DOI 10.1016/j.joca.2016.06.022
   Zhang SC, 2013, STEM CELL RES THER, V4, DOI 10.1186/scrt356
   Zhang SP, 2018, BIOMATERIALS, V156, P16, DOI 10.1016/j.biomaterials.2017.11.028
   Zhang YL, 2017, NEUROCHEM INT, V111, P69, DOI 10.1016/j.neuint.2016.08.003
   Zhang YL, 2015, J NEUROSURG, V122, P856, DOI 10.3171/2014.11.JNS14770
   Zhang Y, 2017, MOL NEUROBIOL, V54, P2659, DOI 10.1007/s12035-016-9851-0
   Zhang ZW, 2016, J AM HEART ASSOC, V5, DOI 10.1161/JAHA.115.002856
   Zhao YL, 2016, BIOMED REP, V4, P269, DOI 10.3892/br.2016.578
   Zhou Y, 2013, STEM CELL RES THER, V4, DOI 10.1186/scrt194
   Zhou ZW, 2018, MOL MED REP, V18, P1560, DOI 10.3892/mmr.2018.9115
   Zhu FM, 2017, ONCOTARGET, V8, P70707, DOI 10.18632/oncotarget.19979
   Zhu Y, 2017, STEM CELL RES THER, V8, DOI 10.1186/s13287-017-0510-9
   Zhuang XY, 2011, MOL THER, V19, P1769, DOI 10.1038/mt.2011.164
   Zou XY, 2018, KIDNEY BLOOD PRESS R, V43, P152, DOI 10.1159/000487369
NR 150
TC 41
Z9 44
U1 1
U2 17
PU ELSEVIER FRANCE-EDITIONS SCIENTIFIQUES MEDICALES ELSEVIER
PI ISSY-LES-MOULINEAUX
PA 65 RUE CAMILLE DESMOULINS, CS50083, 92442 ISSY-LES-MOULINEAUX, FRANCE
SN 0300-9084
EI 1638-6183
J9 BIOCHIMIE
JI Biochimie
PD OCT
PY 2019
VL 165
BP 76
EP 89
DI 10.1016/j.biochi.2019.07.009
PG 14
WC Biochemistry & Molecular Biology
WE Science Citation Index Expanded (SCI-EXPANDED)
SC Biochemistry & Molecular Biology
GA IX6IK
UT WOS:000485786400009
PM 31302163
DA 2026-02-11
ER

PT J
AU Wu, JP
   Piao, YX
   Liu, QY
   Yang, XY
AF Wu, Jiuping
   Piao, Yingxin
   Liu, Qinyi
   Yang, Xiaoyu
TI Platelet-rich plasma-derived extracellular vesicles: A superior
   alternative in regenerative medicine?
SO CELL PROLIFERATION
LA English
DT Review
DE extracellular vesicles; platelet-rich plasma; platelet-rich
   plasma-derived extracellular vesicles; regenerative medicine
ID MICROPARTICLES INDUCE ANGIOGENESIS; ACTIVATED PLATELETS;
   ENDOTHELIAL-CELLS; EXOSOMES; MICROVESICLES; PROMOTE; RELEASE;
   INFLAMMATION; HEMOSTASIS; REPAIR
AB Platelet-rich plasma (PRP), due to its promising therapeutic properties, has been used in regenerative medicine for more than 30 years and numerous encouraging outcomes have been obtained. Currently, by benefiting from new insights into PRP mechanisms and the excellent performance of extracellular vesicles (EVs) in the field of tissue repair and regeneration, studies have found that a large number of EVs released from activated platelets also participate in the regulation of tissue repair. A growing number of preclinical studies are exploring the functions of PRP-derived EVs (PRP-EVs), especially in tissue regeneration. Here, we summarize the latest progress in PRP-EVs as a superior alternative cell-free therapeutic strategy in regenerative medicine, clarify their underlying molecular mechanisms, and discuss the advantages and limitations of the upcoming clinical applications. This review highlights the potential of PRP-EVs to replace the application of PRP or even become a superior alternative in regenerative medicine.
C1 [Wu, Jiuping; Liu, Qinyi; Yang, Xiaoyu] Jilin Univ, Hosp 2, Dept Orthopaed, Changchun 130041, Peoples R China.
   [Piao, Yingxin] Jilin Univ, Hosp Stomatol, Changchun, Peoples R China.
C3 Jilin University; Jilin University
RP Liu, QY; Yang, XY (corresponding author), Jilin Univ, Hosp 2, Dept Orthopaed, Changchun 130041, Peoples R China.
EM qinyi@jlu.edu.cn; yangxiaoy@jlu.edu.cn
OI Yang, Xiaoyu/0000-0003-2516-440X; Liu, Qinyi/0000-0001-8012-3147
CR Aatonen M, 2012, SEMIN THROMB HEMOST, V38, P102, DOI 10.1055/s-0031-1300956
   Aatonen MT, 2014, J EXTRACELL VESICLES, V3, DOI 10.3402/jev.v3.24692
   Agrahari V, 2019, TRENDS BIOTECHNOL, V37, P707, DOI 10.1016/j.tibtech.2018.11.012
   Ahn SY, 2018, EXP MOL MED, V50, DOI 10.1038/s12276-018-0055-8
   Altamirano DE., 2020, F1000RESEARCH, V9, P118
   Anitua E, 2021, PLATELETS, V32, P174, DOI 10.1080/09537104.2020.1856361
   Antich-Rosselló M, 2020, BONE JOINT RES, V9, P667, DOI 10.1302/2046-3758.910.BJR-2020-0111.R2
   Arnold AM, 2019, P NATL ACAD SCI USA, V116, P4855, DOI 10.1073/pnas.1815434116
   Balaphas A, 2019, HEPATOL COMMUN, V3, P855, DOI 10.1002/hep4.1358
   Berckmans RJ, 2019, J EXTRACELL VESICLES, V8, DOI 10.1080/20013078.2019.1688936
   Boilard E, 2018, J LIPID RES, V59, P2037, DOI 10.1194/jlr.R084640
   Boilard E, 2015, CURR OPIN HEMATOL, V22, P437, DOI 10.1097/MOH.0000000000000166
   Boilard E, 2010, SCIENCE, V327, P580, DOI 10.1126/science.1181928
   Boudreau LH, 2014, BLOOD, V124, P2173, DOI 10.1182/blood-2014-05-573543
   Brill A, 2005, CARDIOVASC RES, V67, P30, DOI 10.1016/j.cardiores.2005.04.007
   Byvaltsev V A, 2019, Adv Gerontol, V32, P804
   Cengiz IF, 2019, CURR REV MUSCULOSKE, V12, P406, DOI 10.1007/s12178-019-09573-3
   Ceroi A, 2016, HAEMATOLOGICA, V101, pE72, DOI 10.3324/haematol.2015.135459
   Chimen M, 2020, HAEMATOLOGICA, V105, P1248, DOI 10.3324/haematol.2018.215145
   Connor DE, 2010, THROMB HAEMOSTASIS, V103, P1044, DOI 10.1160/TH09-09-0644
   Cosenza S, 2018, THERANOSTICS, V8, P1399, DOI 10.7150/thno.21072
   da Silva LQ, 2018, REGEN MED, V13, P775, DOI 10.2217/rme-2018-0035
   Daneshmandi L, 2020, TRENDS BIOTECHNOL, V38, P1373, DOI 10.1016/j.tibtech.2020.04.013
   Daneshmandi L, 2020, J BIOMED MATER RES A, V108, P1045, DOI 10.1002/jbm.a.36879
   Deng MY, 2017, FRONT CELL NEUROSCI, V11, DOI 10.3389/fncel.2017.00205
   Dohan Ehrenfest David M, 2014, Muscles Ligaments Tendons J, V4, P3, DOI 10.32098/mltj.01.2014.02
   Dyer MR, 2019, J THROMB HAEMOST, V17, P1733, DOI 10.1111/jth.14563
   Eggenhofer E, 2014, FRONT IMMUNOL, V5, DOI 10.3389/fimmu.2014.00148
   Ehrenfest DMD, 2012, CURR PHARM BIOTECHNO, V13, P1131
   Eirin A, 2017, KIDNEY INT, V92, P114, DOI 10.1016/j.kint.2016.12.023
   Emer Jason, 2019, Skin Therapy Lett, V24, P1
   Everts PAM, 2006, TRANSFUSION MED, V16, P363, DOI 10.1111/j.1365-3148.2006.00708.x
   Everts P, 2020, INT J MOL SCI, V21, DOI 10.3390/ijms21207794
   Everts Peter A M, 2006, J Extra Corpor Technol, V38, P174
   Franco AT, 2015, BLOOD, V126, P582, DOI 10.1182/blood-2014-08-531582
   Furuta T, 2016, STEM CELL TRANSL MED, V5, P1620, DOI 10.5966/sctm.2015-0285
   Gasperi V, 2019, J NUTR BIOCHEM, V74, DOI 10.1016/j.jnutbio.2019.108242
   Gentile P, 2020, INT J MOL SCI, V21, DOI 10.3390/ijms21165702
   Gentile P, 2020, INT J MOL SCI, V21, DOI 10.3390/ijms21020431
   Gentile P, 2018, JOVE-J VIS EXP, DOI 10.3791/56406
   Guo SC, 2017, THERANOSTICS, V7, P81, DOI 10.7150/thno.16803
   Haga H, 2017, STEM CELL TRANSL MED, V6, P1262, DOI 10.1002/sctm.16-0226
   Hayon Y, 2012, CURR NEUROVASC RES, V9, P185, DOI 10.2174/156720212801619018
   Hayon Y, 2012, J MOL NEUROSCI, V47, P659, DOI 10.1007/s12031-012-9711-y
   He FP, 2015, J BIOMED MATER RES A, V103, P1312, DOI 10.1002/jbm.a.35248
   Heijnen HFG, 1999, BLOOD, V94, P3791, DOI 10.1182/blood.V94.11.3791.423a22_3791_3799
   Henschler R, 2019, TRANSFUSION, V59, P1407, DOI 10.1111/trf.15174
   Hirsova P, 2016, HEPATOLOGY, V64, P2219, DOI 10.1002/hep.28814
   Horstman LL, 1999, CRIT REV ONCOL HEMAT, V30, P111, DOI 10.1016/S1040-8428(98)00044-4
   Jenne CN, 2013, INT J LAB HEMATOL, V35, P254, DOI 10.1111/ijlh.12084
   Johnson J, 2021, TRENDS BIOTECHNOL, V39, P598, DOI 10.1016/j.tibtech.2020.10.004
   Kailashiya Jyotsna, 2019, Oncotarget, V10, P5835, DOI [10.18632/oncotarget.27223, 10.18632/oncotarget.27223]
   Kao CY, 2019, CURR OPIN BIOTECH, V60, P89, DOI 10.1016/j.copbio.2019.01.005
   Kerris EWJ, 2020, J INVEST MED, V68, P813, DOI 10.1136/jim-2019-001195
   Khatri M, 2018, STEM CELL RES THER, V9, DOI 10.1186/s13287-018-0774-8
   Kim HK, 2004, BRIT J HAEMATOL, V124, P376, DOI 10.1046/j.1365-2141.2003.04773.x
   Kim HK, 2003, EUR J CANCER, V39, P184, DOI 10.1016/S0959-8049(02)00596-8
   Lacroix R, 2013, J THROMB HAEMOST, V11, P1190, DOI 10.1111/jth.12207
   Laffont B, 2013, BLOOD, V122, P253, DOI 10.1182/blood-2013-03-492801
   Lang S, 2018, EUR SURG RES, V59, P265, DOI 10.1159/000492415
   Laurencin CT, 2020, REGEN ENG TRANSL MED, V6, P78, DOI 10.1007/s40883-020-00147-1
   Lazar S, 2018, FRONT CARDIOVASC MED, V5, DOI 10.3389/fcvm.2018.00013
   Li QY, 2021, THERANOSTICS, V11, P3916, DOI 10.7150/thno.52496
   Lindemann S, 2001, J CELL BIOL, V154, P485, DOI 10.1083/jcb.200105058
   Lindsay CR, 2016, SEMIN THROMB HEMOST, V42, P215, DOI 10.1055/s-0035-1570077
   Liu L, 2017, CELL PHYSIOL BIOCHEM, V43, P52, DOI 10.1159/000480317
   Liu XC, 2019, J ORTHOP SURG RES, V14, DOI 10.1186/s13018-019-1529-7
   Lopez E, 2019, SCI REP-UK, V9, DOI 10.1038/s41598-019-53724-y
   Lötvall J, 2014, J EXTRACELL VESICLES, V3, DOI 10.3402/jev.v3.26913
   Lukomska B, 2019, STEM CELLS INT, V2019, DOI 10.1155/2019/9628536
   Ma QL, 2021, J CONTROL RELEASE, V329, P445, DOI 10.1016/j.jconrel.2020.11.064
   Ma QL, 2020, MATTER-US, V3, P287, DOI 10.1016/j.matt.2020.05.017
   Maria-Angeliki Gkini, 2015, Int J Trichology, V7, P54, DOI [10.4103/0974-7753.160098, 10.4103/0974-7753.160098]
   Matai I, 2020, BIOMATERIALS, V226, DOI 10.1016/j.biomaterials.2019.119536
   Matkar PN, 2017, BIOMOLECULES, V7, DOI 10.3390/biom7040074
   Maugeri N, 2018, SCI TRANSL MED, V10, DOI 10.1126/scitranslmed.aao3089
   Mause SF, 2010, CIRCULATION, V122, P495, DOI 10.1161/CIRCULATIONAHA.109.909473
   Melki I, 2017, PLATELETS, V28, P214, DOI 10.1080/09537104.2016.1265924
   Menasché P, 2018, NAT REV CARDIOL, V15, P659, DOI 10.1038/s41569-018-0013-0
   Michael JV, 2017, BLOOD, V130, P567, DOI 10.1182/blood-2016-11-751099
   Miller RR, 2019, CLIN PHARMACOL THER, V105, P53, DOI 10.1002/cpt.1272
   Muchedzi TA, 2018, SURG-J R COLL SURG E, V16, P250, DOI 10.1016/j.surge.2017.08.004
   Muralidharan-Chari V, 2010, J CELL SCI, V123, P1603, DOI 10.1242/jcs.064386
   Nomura S, 2000, CLIN APPL THROMB-HEM, V6, P213, DOI 10.1177/107602960000600406
   Nomura S, 2000, THROMB RES, V98, P257, DOI 10.1016/S0049-3848(00)00186-9
   Ntege EH, 2020, REGEN THER, V14, P136, DOI 10.1016/j.reth.2020.01.004
   Oh JH, 2015, AM J SPORT MED, V43, P3062, DOI 10.1177/0363546515608481
   Owens AP, 2011, CIRC RES, V108, P1284, DOI 10.1161/CIRCRESAHA.110.233056
   PAN BT, 1983, CELL, V33, P967, DOI 10.1016/0092-8674(83)90040-5
   Patel AN, 2016, J CARDIOTHORAC SURG, V11, DOI 10.1186/s13019-016-0452-9
   Preusser C, 2018, J EXTRACELL VESICLES, V7, DOI 10.1080/20013078.2018.1424473
   Puhm F, 2021, ARTERIOSCL THROM VAS, V41, P87, DOI 10.1161/ATVBAHA.120.314644
   Qi X, 2016, INT J BIOL SCI, V12, P836, DOI 10.7150/ijbs.14809
   Raposo G, 2013, J CELL BIOL, V200, P373, DOI 10.1083/jcb.201211138
   Rivera FJ, 2016, FRONT CELL NEUROSCI, V9, DOI 10.3389/fncel.2015.00511
   Ruppert KA, 2018, SCI REP-UK, V8, DOI 10.1038/s41598-017-18867-w
   Sadallah S, 2011, J IMMUNOL, V186, P6543, DOI 10.4049/jimmunol.1002788
   Scully D, 2018, ACTA PHYSIOL, V223, DOI 10.1111/apha.13071
   Sibíková M, 2018, FOLIA BIOL-PRAGUE, V64, P113
   Sinauridze EI, 2007, THROMB HAEMOSTASIS, V97, P425, DOI 10.1160/TH06-06-0313
   Soares CS, 2021, TRENDS BIOTECHNOL, V39, P225, DOI 10.1016/j.tibtech.2020.07.011
   Soleymani S, 2019, J DRUG DELIV SCI TEC, V51, P290, DOI 10.1016/j.jddst.2019.03.009
   Sun C, 2017, CELL PHYSIOL BIOCHEM, V41, P2319, DOI 10.1159/000475651
   Sun Y, 2019, CURR VASC PHARMACOL, V17, P379, DOI 10.2174/1570161116666180313142139
   Suzuki J, 2010, NATURE, V468, P834, DOI 10.1038/nature09583
   Tamagawa-Mineoka R, 2010, J AM ACAD DERMATOL, V62, P621, DOI 10.1016/j.jaad.2009.06.053
   Tang K, 2010, BIOCHEM BIOPH RES CO, V400, P432, DOI 10.1016/j.bbrc.2010.08.095
   Tao SC, 2017, INT J BIOL SCI, V13, P828, DOI 10.7150/ijbs.19776
   Tao SC, 2017, THERANOSTICS, V7, P733, DOI 10.7150/thno.17450
   Taverna S, 2017, ANN TRANSL MED, V5, DOI 10.21037/atm.2017.01.53
   Teixeira JH, 2016, TRANSFUS APHER SCI, V55, P53, DOI 10.1016/j.transci.2016.07.015
   Théry C, 2018, J EXTRACELL VESICLES, V7, DOI 10.1080/20013078.2018.1535750
   Todorova D, 2017, CIRC RES, V120, P1658, DOI 10.1161/CIRCRESAHA.117.309681
   Torreggiani E, 2014, EUR CELLS MATER, V28, P137, DOI 10.22203/eCM.v028a11
   Vajen T, 2015, THROMB HAEMOSTASIS, V114, P228, DOI 10.1160/TH14-11-0962
   Vasina EM, 2011, CELL DEATH DIS, V2, DOI 10.1038/cddis.2011.94
   Wang D, 2017, JBJS REV, V5, DOI 10.2106/JBJS.RVW.17.00024
   Wang YZ, 2018, J CELL PHYSIOL, V233, P1051, DOI 10.1002/jcp.25959
   Wang YZ, 2017, BIOCHEM BIOPH RES CO, V487, P887, DOI 10.1016/j.bbrc.2017.04.147
   WARREN BA, 1972, BRIT J EXP PATHOL, V53, P206
   Wen YH, 2018, CLIN CHIM ACTA, V483, P89, DOI 10.1016/j.cca.2018.04.027
   Wiklander OPB, 2019, SCI TRANSL MED, V11, DOI 10.1126/scitranslmed.aav8521
   WOLF P, 1967, BRIT J HAEMATOL, V13, P269, DOI 10.1111/j.1365-2141.1967.tb08741.x
   Wu PP, 2021, BIOMATERIALS, V269, DOI 10.1016/j.biomaterials.2020.120467
   Xu N, 2018, INT J BIOL MACROMOL, V117, P102, DOI 10.1016/j.ijbiomac.2018.05.066
   Yáñez-Mó M, 2015, J EXTRACELL VESICLES, V4, DOI 10.3402/jev.v4.27066
   Yao Y, 2019, FRONT IMMUNOL, V10, DOI 10.3389/fimmu.2019.02205
   Yin WJ, 2016, J TRANSL MED, V14, DOI 10.1186/s12967-016-0825-9
   Zhang BC, 2020, CELL TRANSPLANT, V29, DOI 10.1177/0963689720908500
   Zhang S, 2016, OSTEOARTHR CARTILAGE, V24, P2135, DOI 10.1016/j.joca.2016.06.022
   Zhou SL, 2017, ADV HEALTHC MATER, V6, DOI 10.1002/adhm.201700131
   Zhou YY, 2019, J CLIN MED, V8, DOI 10.3390/jcm8071025
   Zou XY, 2016, HUM GENE THER, V27, P926, DOI 10.1089/hum.2016.057
NR 133
TC 75
Z9 85
U1 2
U2 33
PU WILEY
PI HOBOKEN
PA 111 RIVER ST, HOBOKEN 07030-5774, NJ USA
SN 0960-7722
EI 1365-2184
J9 CELL PROLIFERAT
JI Cell Prolif.
PD DEC
PY 2021
VL 54
IS 12
AR e13123
DI 10.1111/cpr.13123
EA OCT 2021
PG 13
WC Cell Biology
WE Science Citation Index Expanded (SCI-EXPANDED)
SC Cell Biology
GA XU6GP
UT WOS:000703504600001
PM 34609779
OA Green Submitted, gold
DA 2026-02-11
ER

PT J
AU Li, M
   Fang, F
   Sun, M
   Zhang, YF
   Hu, M
   Zhang, JF
AF Li, Min
   Fang, Fang
   Sun, Meng
   Zhang, Yinfeng
   Hu, Min
   Zhang, Jinfeng
TI Extracellular vesicles as bioactive nanotherapeutics: An emerging
   paradigm for regenerative medicine
SO THERANOSTICS
LA English
DT Review
DE extracellular vesicles; exosomes; nanotherapeutics; tissue regeneration;
   regenerative mechanisms; EV engineering strategy
ID MESENCHYMAL STEM-CELLS; DRUG-DELIVERY VEHICLES; MESSENGER-RNA;
   FUNCTIONALIZED EXOSOMES; ENGINEERING EXOSOMES; TARGETED DELIVERY;
   CARDIAC-FUNCTION; TISSUE; REPAIR; ANGIOGENESIS
AB In recent decades, extracellular vesicles (EVs), as bioactive cell-secreted nanoparticles which are involved in various physiological and pathological processes including cell proliferation, immune regulation, angiogenesis and tissue repair, have emerged as one of the most attractive nanotherapeutics for regenerative medicine. Herein we provide a systematic review of the latest progress of EVs for regenerative applications. Firstly, we will briefly introduce the biogenesis, function and isolation technology of EVs. Then, the underlying therapeutic mechanisms of the native unmodified EVs and engineering strategies of the modified EVs as regenerative entities will be discussed. Subsequently, the main focus will be placed on the tissue repair and regeneration applications of EVs on various organs including brain, heart, bone and cartilage, liver and kidney, as well as skin. More importantly, current clinical trials of EVs for regenerative medicine will also be briefly highlighted. Finally, the future challenges and insightful perspectives of the currently developed EV-based nanotherapeutics in biomedicine will be discussed. In short, the bioactive EV-based nanotherapeutics have opened new horizons for biologists, chemists, nanoscientists, pharmacists, as well as clinicians, making possible powerful tools and therapies for regenerative medicine.
C1 [Li, Min; Fang, Fang; Sun, Meng; Zhang, Jinfeng] Beijing Inst Technol, Sch Life Sci, Key Lab Mol Med & Biotherapy, Beijing 100081, Peoples R China.
   [Zhang, Yinfeng] Capital Med Univ, Beijing Friendship Hosp, Int Med Ctr, Beijing 100050, Peoples R China.
   [Hu, Min] Jinan Univ, Dept Hepatobiliary Surg, Affiliated Hosp 1, Guangzhou 510630, Peoples R China.
C3 Beijing Institute of Technology; Capital Medical University; Jinan
   University
RP Zhang, JF (corresponding author), Beijing Inst Technol, Sch Life Sci, Key Lab Mol Med & Biotherapy, Beijing 100081, Peoples R China.; Hu, M (corresponding author), Jinan Univ, Dept Hepatobiliary Surg, Affiliated Hosp 1, Guangzhou 510630, Peoples R China.
EM humin2019@jnu.edu.cn; jfzhang@bit.edu.cn
RI Fang, Fang/KDO-3706-2024; hu, min/AAI-9797-2020; SUN,
   MENG/KQA-2135-2024; Zhang, Jinfeng/ADA-8290-2022
OI Fang, Fang/0009-0005-2092-8644; 
FU Beijing Natural Science Foundation [2214078]; National Natural Science
   Foundation of China [32001010]; Beijing Institute of Technology Science
   and Technology Innovation Plan Project [2022CX01029]; Young Elite
   Scientist Sponsorship Program of Beijing Association for Science and
   Technology [2021-2023]; Guangdong Basic and Applied Basic Research
   Foundation-State Project [2022A1515011865]; Flagship specialty
   construction project-General surgery [711003]; Guangdong Medical
   Scientific Research Fund [B2022064]
FX J.Z. would like to acknowledge financial support by the Beijing Natural
   Science Foundation (No. 2214078), National Natural Science Foundation of
   China (No. 32001010), Beijing Institute of Technology Science and
   Technology Innovation Plan Project (2022CX01029), and The Young Elite
   Scientist Sponsorship Program of Beijing Association for Science and
   Technology (2021-2023). M.H would like to acknowledge financial support
   by the Guangdong Basic and Applied Basic Research Foundation-State
   Project (No. 2022A1515011865), Flagship specialty construction
   project-General surgery (No. 711003) and the Guangdong Medical
   Scientific Research Fund (B2022064). J.Z. would also like to thank
   Biological & Medical Engineering Core Facilities (Beijing Institute of
   Technology) for providing advanced equipment.
CR AARONSON S, 1971, J ULTRA MOL STRUCT R, V35, P418, DOI 10.1016/S0022-5320(71)80003-5
   Ahmad FB, 2021, JAMA-J AM MED ASSOC, V325, P1829, DOI 10.1001/jama.2021.5469
   An MR, 2018, J PROTEOME RES, V17, P3599, DOI 10.1021/acs.jproteome.8b00479
   Antes TJ, 2018, J NANOBIOTECHNOL, V16, DOI 10.1186/s12951-018-0388-4
   Fafián-Labora JA, 2020, CELL METAB, V32, P71, DOI 10.1016/j.cmet.2020.06.004
   Armstrong JPK, 2017, ACS NANO, V11, P69, DOI 10.1021/acsnano.6b07607
   Batrakova EV, 2015, J CONTROL RELEASE, V219, P396, DOI 10.1016/j.jconrel.2015.07.030
   Beliën H, 2022, MED RES REV, V42, P343, DOI 10.1002/med.21839
   Besse B, 2016, ONCOIMMUNOLOGY, V5, DOI 10.1080/2162402X.2015.1071008
   Bodega G, 2019, J EXTRACELL VESICLES, V8, DOI 10.1080/20013078.2019.1626654
   Borrelli MA, 2021, ADV DRUG DELIVER REV, V173, P181, DOI 10.1016/j.addr.2021.03.014
   Brennan MA, 2020, ADV FUNCT MATER, V30, DOI 10.1002/adfm.201909125
   Bucan V, 2019, MOL NEUROBIOL, V56, P1812, DOI 10.1007/s12035-018-1172-z
   Cai S, 2018, NANOSCALE, V10, P14280, DOI 10.1039/c8nr02871k
   Caplan AI, 2006, J CELL BIOCHEM, V98, P1076, DOI 10.1002/jcb.20886
   Caplan H, 2019, FRONT IMMUNOL, V10, DOI 10.3389/fimmu.2019.01645
   Casella G, 2018, MOL THER, V26, P2107, DOI 10.1016/j.ymthe.2018.06.024
   Chen P, 2021, THERANOSTICS, V11, P2263, DOI 10.7150/thno.51571
   Chen W, 2018, MACROMOL BIOSCI, V18, DOI 10.1002/mabi.201700242
   Choi HY, 2014, PLOS ONE, V9, DOI 10.1371/journal.pone.0087853
   Cone AS, 2021, THERANOSTICS, V11, P8129, DOI 10.7150/thno.62069
   Cui X, 2021, ACS APPL MATER INTER, V13, P30274, DOI 10.1021/acsami.1c01658
   Cui X, 2019, ACS APPL BIO MATER, V2, P3854, DOI 10.1021/acsabm.9b00456
   Cyranoski D, 2010, NATURE, V465, P997, DOI 10.1038/465997a
   Dai S, 2008, MOL THER, V16, P782, DOI 10.1038/mt.2008.1
   Didiot MC, 2016, MOL THER, V24, P1836, DOI 10.1038/mt.2016.126
   Martin-Rufino JD, 2019, FRONT BIOENG BIOTECH, V7, DOI 10.3389/fbioe.2019.00308
   Dinh PUC, 2020, NAT COMMUN, V11, DOI 10.1038/s41467-020-14344-7
   Dong XL, 2021, BLOOD, V138, P2714, DOI 10.1182/blood.2021011310
   Escudier B, 2005, J TRANSL MED, V3, DOI 10.1186/1479-5876-3-10
   Fan JB, 2020, ACS NANO, V14, P11973, DOI 10.1021/acsnano.0c05122
   Fan ZJ, 2019, SMALL, V15, DOI 10.1002/smll.201903761
   Fang F, 2022, SMALL, V18, DOI 10.1002/smll.202106215
   Fang F, 2021, ADV SCI, V8, DOI 10.1002/advs.202102970
   Fang S, 2016, STEM CELL TRANSL MED, V5, P1425, DOI 10.5966/sctm.2015-0367
   Figliolini F, 2020, ARTERIOSCL THROM VAS, V40, P239, DOI 10.1161/ATVBAHA.119.313506
   Fowler TW, 2021, NAT COMMUN, V12, DOI 10.1038/s41467-021-23374-8
   Friedrich MJ, 2019, JAMA-J AM MED ASSOC, V321, P1041, DOI 10.1001/jama.2019.1934
   Fuentes P, 2020, NAT COMMUN, V11, DOI 10.1038/s41467-020-18081-9
   Fuhrmann G, 2015, J CONTROL RELEASE, V205, P35, DOI 10.1016/j.jconrel.2014.11.029
   Gao YF, 2020, NAT BIOMED ENG, V4, P743, DOI 10.1038/s41551-020-0583-0
   Garofalo M, 2018, J CONTROL RELEASE, V283, P223, DOI 10.1016/j.jconrel.2018.05.015
   Gee P, 2020, NAT COMMUN, V11, DOI 10.1038/s41467-020-14957-y
   Grange C, 2017, CURR STEM CELL REP, V3, P218, DOI 10.1007/s40778-017-0092-6
   Guan S, 2020, J PROTEOME RES, V19, P2217, DOI 10.1021/acs.jproteome.9b00693
   Guo SW, 2021, NANO LETT, V21, P2497, DOI 10.1021/acs.nanolett.0c04834
   Guo S, 2021, EXPLORATION-PRC, V1, P35, DOI 10.1002/EXP.20210008
   Gupta S, 2018, STEM CELL RES THER, V9, DOI 10.1186/s13287-018-0923-0
   Haney MJ, 2019, ADV HEALTHC MATER, V8, DOI 10.1002/adhm.201801271
   Haney MJ, 2015, J CONTROL RELEASE, V207, P18, DOI 10.1016/j.jconrel.2015.03.033
   Hu HX, 2020, J EXTRACELL VESICLES, V9, DOI 10.1080/20013078.2020.1778883
   Hu W, 2020, MOL CANCER, V19, DOI 10.1186/s12943-020-01199-1
   Hu Y, 2020, THERANOSTICS, V10, P2293, DOI 10.7150/thno.39238
   Huang CC, 2020, ACTA BIOMATER, V109, P182, DOI 10.1016/j.actbio.2020.04.017
   Huang L, 2021, BIOMATERIALS, V268, DOI 10.1016/j.biomaterials.2020.120557
   Hyun J, 2015, SCI REP-UK, V5, DOI 10.1038/srep14135
   Ikeda G, 2021, J AM COLL CARDIOL, V77, P1073, DOI 10.1016/j.jacc.2020.12.060
   Izadpanah M, 2020, IRAN J PHARM RES, V19, P45, DOI 10.22037/ijpr.2020.112062.13508
   Joshi BS, 2020, ACS NANO, V14, P4444, DOI 10.1021/acsnano.9b10033
   Ju GQ, 2015, PLOS ONE, V10, DOI 10.1371/journal.pone.0121534
   Kang JY, 2021, J CONTROL RELEASE, V331, P62, DOI 10.1016/j.jconrel.2021.01.018
   Kang JY, 2020, CLIN SCI, V134, P985, DOI 10.1042/CS20191077
   Kang T, 2016, STEM CELL TRANSL MED, V5, P440, DOI 10.5966/sctm.2015-0177
   Katsuda T, 2013, SCI REP-UK, V3, DOI 10.1038/srep01197
   Kellum JA, 2021, NAT REV DIS PRIMERS, V7, DOI 10.1038/s41572-021-00284-z
   Khan M, 2015, CIRC RES, V117, P52, DOI 10.1161/CIRCRESAHA.117.305990
   Khongkow M, 2019, SCI REP-UK, V9, DOI 10.1038/s41598-019-44569-6
   Kim DS, 2021, SCI ADV, V7, DOI 10.1126/sciadv.abj1083
   Kim HY, 2020, BIOMATERIALS, V243, DOI 10.1016/j.biomaterials.2020.119942
   Kim HY, 2018, NANO LETT, V18, P4965, DOI 10.1021/acs.nanolett.8b01816
   Kim H, 2020, MOL THER, V28, P1628, DOI 10.1016/j.ymthe.2020.04.020
   Kim H, 2019, ADV SCI, V6, DOI 10.1002/advs.201900513
   Kim MS, 2016, NANOMED-NANOTECHNOL, V12, P655, DOI 10.1016/j.nano.2015.10.012
   Ko KW, 2021, ACS NANO, V15, P7575, DOI 10.1021/acsnano.1c01098
   Kojima R, 2018, NAT COMMUN, V9, DOI 10.1038/s41467-018-03733-8
   Kooijmans SAA, 2013, J CONTROL RELEASE, V172, P229, DOI 10.1016/j.jconrel.2013.08.014
   Lee AS, 2013, NAT MED, V19, P998, DOI 10.1038/nm.3267
   Lee J, 2021, J EXTRACELL VESICLES, V10, DOI 10.1002/jev2.12133
   Lee JH, 2021, PROG MATER SCI, V117, DOI 10.1016/j.pmatsci.2020.100732
   Lee J, 2016, ACS APPL MATER INTER, V8, P6790, DOI 10.1021/acsami.6b01315
   Li CG, 2020, ARCH PHYSIOL BIOCHEM, V126, P369, DOI 10.1080/13813455.2019.1691601
   Li MD, 2019, ARTIF CELL NANOMED B, V47, P3793, DOI 10.1080/21691401.2019.1669617
   Li Q, 2021, ACTA BIOMATER, V125, P253, DOI 10.1016/j.actbio.2021.02.039
   Li QJ, 2021, SCI TRANSL MED, V13, DOI 10.1126/scitranslmed.abb0202
   Li SL, 2018, NUCLEIC ACIDS RES, V46, pD106, DOI 10.1093/nar/gkx891
   Li Y, 2018, NANOMED-NANOTECHNOL, V14, P1973, DOI 10.1016/j.nano.2018.05.020
   Li Y, 2019, NEUROREPORT, V30, P834, DOI 10.1097/WNR.0000000000001280
   Liang YJ, 2021, THERANOSTICS, V11, P3183, DOI 10.7150/thno.52570
   Lim GT, 2021, J EXTRACELL VESICLES, V10, DOI 10.1002/jev2.12077
   Lin BQ, 2021, SMALL METHODS, V5, DOI 10.1002/smtd.202001131
   Lino MM, 2021, J CONTROL RELEASE, V338, P472, DOI 10.1016/j.jconrel.2021.08.037
   Liu DW, 2018, CELL RES, V28, P918, DOI 10.1038/s41422-018-0070-2
   Liu JY, 2020, ACS NANO, V14, P1533, DOI 10.1021/acsnano.9b06453
   Liu SY, 2020, NAT BIOMED ENG, V4, P1063, DOI 10.1038/s41551-020-00637-1
   Liu W, 2019, J NEUROTRAUM, V36, P469, DOI 10.1089/neu.2018.5835
   Livshts MA, 2015, SCI REP-UK, V5, DOI 10.1038/srep17319
   Lobb RJ, 2015, J EXTRACELL VESICLES, V4, DOI 10.3402/jev.v4.27031
   Lopatina T, 2018, SCI REP-UK, V8, DOI 10.1038/s41598-018-36143-3
   Losurdo M, 2020, STEM CELL TRANSL MED, V9, P1068, DOI 10.1002/sctm.19-0327
   Luan X, 2017, ACTA PHARMACOL SIN, V38, P754, DOI 10.1038/aps.2017.12
   Ludwig N, 2019, INT J MOL SCI, V20, DOI 10.3390/ijms20194684
   Ma QY, 2021, BONE RES, V9, DOI 10.1038/s41413-020-00121-1
   Mao JY, 2022, ADV FUNCT MATER, V32, DOI 10.1002/adfm.202111003
   Martínez-Morales PL, 2013, STEM CELL REV REP, V9, P685, DOI 10.1007/s12015-013-9443-6
   Mathieu M, 2019, NAT CELL BIOL, V21, P9, DOI 10.1038/s41556-018-0250-9
   Medina A, 2010, WOUND REPAIR REGEN, V18, P245, DOI 10.1111/j.1524-475X.2010.00580.x
   Menashé P, 2002, CR BIOL, V325, P731, DOI 10.1016/S1631-0691(02)01477-4
   Midekessa G, 2020, ACS OMEGA, V5, P16701, DOI 10.1021/acsomega.0c01582
   Min L, 2021, ADV SCI, V8, DOI 10.1002/advs.202102789
   Moghiman T, 2021, HEART FAIL REV, V26, P205, DOI 10.1007/s10741-020-10001-9
   Moroni L, 2018, NAT REV MATER, V3, P21, DOI 10.1038/s41578-018-0006-y
   Murali A, 2021, MATER TODAY, V50, P276, DOI 10.1016/j.mattod.2021.04.020
   Nagelkerke A, 2021, ADV DRUG DELIVER REV, V175, DOI 10.1016/j.addr.2021.04.013
   Niu YM, 2019, ADV DRUG DELIVER REV, V146, P190, DOI 10.1016/j.addr.2018.06.002
   Orefice NS, 2020, PHARMACEUTICS, V12, DOI 10.3390/pharmaceutics12080705
   Tan SJO, 2020, BIOMOLECULES, V10, DOI 10.3390/biom10050707
   PAN BT, 1983, CELL, V33, P967, DOI 10.1016/0092-8674(83)90040-5
   Pang BR, 2020, THERANOSTICS, V10, P2309, DOI 10.7150/thno.39486
   Peng H, 2022, ACS NANO, V16, P869, DOI 10.1021/acsnano.1c08473
   Peng YQ, 2022, EUR J IMMUNOL, V52, P1129, DOI 10.1002/eji.202149497
   Pisitkun T, 2004, P NATL ACAD SCI USA, V101, P13368, DOI 10.1073/pnas.0403453101
   Puddu Paolo, 2010, Can J Cardiol, V26, P140
   Qiao SH, 2020, THERANOSTICS, V10, P11562, DOI 10.7150/thno.45459
   Qu MK, 2018, J CONTROL RELEASE, V287, P156, DOI 10.1016/j.jconrel.2018.08.035
   Ragni E, 2017, STEM CELLS, V35, P1093, DOI 10.1002/stem.2557
   Reis M, 2018, FRONT IMMUNOL, V9, DOI 10.3389/fimmu.2018.02538
   Richter M, 2021, ADV DRUG DELIVER REV, V173, P416, DOI 10.1016/j.addr.2021.03.020
   Saeedi P, 2019, J CELL PHYSIOL, V234, P4970, DOI 10.1002/jcp.27298
   Saran U, 2014, ARCH BIOCHEM BIOPHYS, V561, P109, DOI 10.1016/j.abb.2014.07.006
   Sato YT, 2016, SCI REP-UK, V6, DOI 10.1038/srep21933
   Scholl JN, 2020, NANOMEDICINE-UK, V15, P2625, DOI 10.2217/nnm-2020-0256
   Seif-Naraghi SB, 2013, SCI TRANSL MED, V5, DOI 10.1126/scitranslmed.3005503
   Sengupta V, 2020, STEM CELLS DEV, V29, P747, DOI 10.1089/scd.2020.0080
   Shabbir A, 2015, STEM CELLS DEV, V24, P1635, DOI 10.1089/scd.2014.0316
   Shi YH, 2019, CYTOTHERAPY, V21, P497, DOI 10.1016/j.jcyt.2018.11.012
   Shirejini SZ, 2022, BIOTECHNOL ADV, V54, DOI 10.1016/j.biotechadv.2021.107814
   Sissung TM, 2020, LANCET ONCOL, V21, P205, DOI [10.1016/s1470-2045(19)30787-9, 10.1016/S1470-2045(19)30787-9]
   Skotland T, 2020, ADV DRUG DELIVER REV, V159, P308, DOI 10.1016/j.addr.2020.03.002
   Springer JE, 1999, NAT MED, V5, P943, DOI 10.1038/11387
   Stravitz RT, 2019, LANCET, V394, P869, DOI 10.1016/S0140-6736(19)31894-X
   Su WT, 2019, TRAC-TREND ANAL CHEM, V118, P686, DOI 10.1016/j.trac.2019.06.037
   Sun DM, 2010, MOL THER, V18, P1606, DOI 10.1038/mt.2010.105
   Taheri B, 2018, NEUROSCI LETT, V685, P173, DOI 10.1016/j.neulet.2018.08.034
   Tamrin SH, 2021, ACS NANO, V15, P17047, DOI 10.1021/acsnano.1c03469
   Tan SHS, 2020, MATER TODAY BIO, V7, DOI 10.1016/j.mtbio.2020.100067
   Theodoraki MN, 2019, ONCOIMMUNOLOGY, V8, DOI 10.1080/2162402X.2019.1593805
   Tian CH, 2021, FREE RADICAL BIO MED, V167, P218, DOI 10.1016/j.freeradbiomed.2021.03.013
   Tian T, 2018, BIOMATERIALS, V150, P137, DOI 10.1016/j.biomaterials.2017.10.012
   Tian T, 2014, J BIOL CHEM, V289, P22258, DOI 10.1074/jbc.M114.588046
   Todkar K, 2021, NAT COMMUN, V12, DOI 10.1038/s41467-021-21984-w
   Tomasoni S, 2013, STEM CELLS DEV, V22, DOI 10.1089/scd.2012.0266
   TRAMS EG, 1981, BIOCHIM BIOPHYS ACTA, V645, P63, DOI 10.1016/0005-2736(81)90512-5
   Usman WM, 2018, NAT COMMUN, V9, DOI 10.1038/s41467-018-04791-8
   van Niel G, 2018, NAT REV MOL CELL BIO, V19, P213, DOI 10.1038/nrm.2017.125
   Varderidou-Minasian S, 2020, THERANOSTICS, V10, P5979, DOI 10.7150/thno.40122
   Verdera HC, 2017, J CONTROL RELEASE, V266, P100, DOI 10.1016/j.jconrel.2017.09.019
   Wang B, 2016, MOL THER, V24, P1290, DOI 10.1038/mt.2016.90
   Wang J, 2021, NANO TODAY, V37, DOI 10.1016/j.nantod.2020.101066
   Wang K, 2017, STEM CELL TRANSL MED, V6, P209, DOI 10.5966/sctm.2015-0386
   Wang M, 2015, PLOS ONE, V10, DOI 10.1371/journal.pone.0141860
   Wang N, 2017, BBA-MOL BASIS DIS, V1863, P2085, DOI 10.1016/j.bbadis.2017.02.023
   Wang T, 2020, BIOMATERIALS, V257, DOI 10.1016/j.biomaterials.2020.120264
   Wang WH, 2017, BIOACT MATER, V2, P224, DOI 10.1016/j.bioactmat.2017.05.007
   Wang ZJ, 2020, SCI ADV, V6, DOI 10.1126/sciadv.aay7629
   Wei ZL, 2021, BIOMATERIALS, V275, DOI 10.1016/j.biomaterials.2021.121000
   Willms E, 2018, FRONT IMMUNOL, V9, DOI 10.3389/fimmu.2018.00738
   Witwer KW, 2013, J EXTRACELL VESICLES, V2, DOI 10.3402/jev.v2i0.20360
   WOLF P, 1967, BRIT J HAEMATOL, V13, P269, DOI 10.1111/j.1365-2141.1967.tb08741.x
   Wu PP, 2021, BIOMATERIALS, V269, DOI 10.1016/j.biomaterials.2020.120467
   Wu XQ, 2017, IMMUNOL LETT, V191, P55, DOI 10.1016/j.imlet.2017.09.010
   Xia YG, 2021, ACS NANO, V15, P7370, DOI 10.1021/acsnano.1c00672
   Xin HQ, 2013, STEM CELLS, V31, P2737, DOI 10.1002/stem.1409
   Xiong YY, 2021, THERANOSTICS, V11, P1046, DOI 10.7150/thno.53326
   Yan YM, 2017, MOL THER, V25, P465, DOI 10.1016/j.ymthe.2016.11.019
   Yáñez-Mó M, 2015, J EXTRACELL VESICLES, V4, DOI 10.3402/jev.v4.27066
   Yang BW, 2019, CHEM REV, V119, P4881, DOI 10.1021/acs.chemrev.8b00626
   Yang DB, 2020, THERANOSTICS, V10, P3684, DOI 10.7150/thno.41580
   Yang KS, 2017, SCI TRANSL MED, V9, DOI 10.1126/scitranslmed.aal3226
   Yang YS, 2017, ADV MATER, V29, DOI 10.1002/adma.201605604
   Yates AG, 2022, J EXTRACELL VESICLES, V11, DOI 10.1002/jev2.12151
   You DG, 2021, SCI ADV, V7, DOI 10.1126/sciadv.abe0083
   Yu B, 2015, INT J CARDIOL, V182, P349, DOI 10.1016/j.ijcard.2014.12.043
   Yuan XD, 2017, CELL DEATH DIS, V8, DOI 10.1038/s41419-017-0041-4
   Zhai MM, 2020, ADV SCI, V7, DOI 10.1002/advs.202001334
   Zhang DH, 2013, BIOMATERIALS, V34, P5813, DOI 10.1016/j.biomaterials.2013.04.026
   Zhang JF, 2019, ACS APPL MATER INTER, V11, P41051, DOI 10.1021/acsami.9b14552
   Zhang L, 2019, STEM CELLS INT, V2019, DOI 10.1155/2019/6452684
   Zhang SP, 2018, BIOMATERIALS, V156, P16, DOI 10.1016/j.biomaterials.2017.11.028
   Zhang SC, 2021, BIOACT MATER, V6, P1957, DOI 10.1016/j.bioactmat.2020.12.008
   Zhang X, 2021, ADV MATER, V33, DOI 10.1002/adma.202005709
   Zhang Y, 2019, CELL BIOSCI, V9, DOI 10.1186/s13578-019-0282-2
   Zhang Y, 2021, EXPLORATION-PRC, V1, DOI 10.1002/EXP.20210115
   Zhao H, 2018, DIABETES, V67, P235, DOI 10.2337/db17-0356
   Zheng J, 2020, ADV SCI, V7, DOI 10.1002/advs.201903746
   Zhou J, 2021, EXPLORATION-PRC, V1, DOI 10.1002/EXP.20210011
   Zhu DS, 2021, NAT COMMUN, V12, DOI 10.1038/s41467-021-21682-7
   Zhu L, 2020, J HEMATOL ONCOL, V13, DOI 10.1186/s13045-020-00987-y
   Zhu YG, 2014, STEM CELLS, V32, P116, DOI 10.1002/stem.1504
   Zhuang MJ, 2019, SMALL, V15, DOI 10.1002/smll.201903135
   Zitvogel L, 1998, NAT MED, V4, P594, DOI 10.1038/nm0598-594
NR 200
TC 93
Z9 102
U1 1
U2 36
PU IVYSPRING INT PUBL
PI LAKE HAVEN
PA PO BOX 4546, LAKE HAVEN, NSW 2263, AUSTRALIA
SN 1838-7640
J9 THERANOSTICS
JI Theranostics
PY 2022
VL 12
IS 11
BP 4879
EP 4903
DI 10.7150/thno.72812
PG 25
WC Medicine, Research & Experimental
WE Science Citation Index Expanded (SCI-EXPANDED)
SC Research & Experimental Medicine
GA 2V1OP
UT WOS:000823621700004
PM 35836815
OA Green Submitted, gold
DA 2026-02-11
ER

PT J
AU Li, H
   Zhang, J
   Tan, MY
   Yin, YF
   Song, YY
   Zhao, YJ
   Yan, L
   Li, N
   Zhang, XZ
   Bai, JX
   Jiang, TB
   Li, HX
AF Li, Hang
   Zhang, Jun
   Tan, Mingyue
   Yin, Yunfei
   Song, Yiyi
   Zhao, Yongjian
   Yan, Lin
   Li, Ning
   Zhang, Xianzuo
   Bai, Jiaxiang
   Jiang, Tingbo
   Li, Hongxia
TI Exosomes based strategies for cardiovascular diseases: Opportunities and
   challenges
SO BIOMATERIALS
LA English
DT Article
DE Exosomes; Cardiovascular diseases; Regenerative medicine; Engineering
   strategies
ID MESENCHYMAL STEM-CELLS; SMOOTH-MUSCLE-CELLS; MACROPHAGE-DERIVED
   EXOSOMES; Y RNA FRAGMENT; EXTRACELLULAR VESICLES; CARDIAC-FUNCTION;
   MYOCARDIAL-INFARCTION; CARDIOMYOCYTE APOPTOSIS; ENDOTHELIAL-CELLS;
   HEART-FAILURE
AB Exosomes, as nanoscale extracellular vesicles (EVs), are secreted by all types of cells to facilitate intercellular communication in living organisms. After being taken up by neighboring or distant cells, exosomes can alter the expression levels of target genes in recipient cells and thereby affect their pathophysiological outcomes depending on payloads encapsulated therein. The functions and mechanisms of exosomes in cardiovascular diseases have attracted much attention in recent years and are thought to have cardioprotective and regenerative potential. This review summarizes the biogenesis and molecular contents of exosomes and details the roles played by exosomes released from various cells in the progression and recovery of cardiovascular disease. The review also discusses the current status of traditional exosomes in cardiovascular tissue engineering and regenerative medicine, pointing out several limitations in their application. It emphasizes that some of the existing emerging industrial or bioengineering technologies are promising to compensate for these shortcomings, and the combined application of exosomes and biomaterials provides an opportunity for mutual enhancement of their performance. The integration of exosome-based cell-free diagnostic and therapeutic options will contribute to the further development of cardiovascular regenerative medicine.
C1 [Li, Hang; Zhang, Jun; Tan, Mingyue; Yin, Yunfei; Zhao, Yongjian; Yan, Lin; Jiang, Tingbo; Li, Hongxia] Soochow Univ, Dept Cardiol, Affiliated Hosp 1, 188 Shizi St, Suzhou 215006, Jiangsu, Peoples R China.
   [Li, Ning; Zhang, Xianzuo; Bai, Jiaxiang] Univ Sci & Technol China, Affiliated Hosp USTC 1, Ctr Leading Med & Adv Technol IHM, Dept Orthoped, Hefei 230022, Anhui, Peoples R China.
   [Song, Yiyi] Soochow Univ, Suzhou Med Coll, Suzhou 215000, Jiangsu, Peoples R China.
   [Tan, Mingyue] Army Med Univ, Third Mil Med Univ, Southwest Hosp, Cardiovasc Ctr,Dept Geriatr, Chongqing 400038, Peoples R China.
   [Bai, Jiaxiang] Shanghai Univ, Natl Ctr Translat Med Shanghai, SHU Branch, Shanghai, Peoples R China.
C3 Soochow University - China; Chinese Academy of Sciences; University of
   Science & Technology of China, CAS; Soochow University - China; Army
   Medical University; Shanghai University
RP Jiang, TB; Li, HX (corresponding author), Soochow Univ, Dept Cardiol, Affiliated Hosp 1, 188 Shizi St, Suzhou 215006, Jiangsu, Peoples R China.; Bai, JX (corresponding author), Univ Sci & Technol China, Affiliated Hosp USTC 1, Ctr Leading Med & Adv Technol IHM, Dept Orthoped, Hefei 230022, Anhui, Peoples R China.
EM jxbai1995@163.com; 18906201122@189.cn; shrimp@suda.edu.cn
RI Li, Hang/ABO-8259-2022; Bai, Jiaxiang/AAH-3367-2021; Zhang,
   Xianzuo/ACI-0276-2022
OI Li, Hang/0000-0002-5892-587X; Bai, Jiaxiang/0000-0002-3485-5563; 
FU Natural Science Foundation of Jiangsu Province [BK20231198]; National
   Postdoctoral Program for Innovative Talents [BX20230350]; Jiangsu
   Province Health Care Development Special Fund [M2022038]; National
   Natural Science Foundation of China [81770327, 81100173]; Research Funds
   of Centre for Leading Medicine and Advanced Technologies of IHM
   [2023IHM02007]; Foundation of National Center for Translational Medicine
   (Shanghai) SHU Branch [SUITM-202301]; Natural Science Foundation of
   Anhui Province [2108085QH319]
FX H. Li, J. Zhang and M. Tan contributed equally to this work. The figures
   in this work were partially drawn using www.biorender.com . This work is
   supported by grants from the Natural Science Foundation of Jiangsu
   Province [BK20231198] , the National Postdoctoral Program for Innovative
   Talents [BX20230350] , Jiangsu Province Health Care Development Special
   Fund [M2022038] , the National Natural Science Foundation of China
   [81770327 and 81100173] , Research Funds of Centre for Leading Medicine
   and Advanced Technologies of IHM [2023IHM02007] , the Foundation of
   National Center for Translational Medicine (Shanghai) SHU Branch
   [SUITM-202301] , and Natural Science Foundation of Anhui Province
   [2108085QH319] .
CR Adamiak M, 2018, MOL THER, V26, P1635, DOI 10.1016/j.ymthe.2018.04.024
   Adamiak M, 2018, CIRC RES, V122, P296, DOI 10.1161/CIRCRESAHA.117.311769
   Adams D, 2018, NEW ENGL J MED, V379, P11, DOI 10.1056/NEJMoa1716153
   Aday S, 2021, MOL THER, V29, P2239, DOI 10.1016/j.ymthe.2021.03.015
   Addi C, 2020, NAT COMMUN, V11, DOI 10.1038/s41467-020-15205-z
   Afra S, 2020, CELL TISSUE RES, V380, P1, DOI 10.1007/s00441-019-03161-0
   Allahverdian S, 2018, CARDIOVASC RES, V114, P540, DOI 10.1093/cvr/cvy022
   An M, 2017, BIOMATERIALS, V146, P49, DOI 10.1016/j.biomaterials.2017.09.001
   Arii J, 2018, NAT COMMUN, V9, DOI 10.1038/s41467-018-05889-9
   Aurora AB, 2012, J CLIN INVEST, V122, P1222, DOI 10.1172/JCI59327
   Badylak SF, 2011, ANNU REV BIOMED ENG, V13, P27, DOI 10.1146/annurev-bioeng-071910-124743
   Bai ZB, 2023, BMC CARDIOVASC DISOR, V23, DOI 10.1186/s12872-023-03453-y
   Bang C, 2014, J CLIN INVEST, V124, P2136, DOI 10.1172/JCI70577
   Barile L, 2017, EUR HEART J, V38, P1372, DOI 10.1093/eurheartj/ehw304
   Basma H, 2019, HELIYON, V5, DOI 10.1016/j.heliyon.2019.e02633
   Behera J, 2021, THERANOSTICS, V11, P7715, DOI 10.7150/thno.58410
   Bejleri D, 2019, ADV HEALTHC MATER, V8, DOI 10.1002/adhm.201801217
   Bhat OM, 2020, INT J MOL SCI, V21, DOI 10.3390/ijms21051713
   Bittle GJ, 2021, J THORAC CARDIOV SUR, V162, P975, DOI 10.1016/j.jtcvs.2020.06.154
   Bond ST, 2022, FRONT PHYSIOL, V13, DOI 10.3389/fphys.2022.837001
   Boulanger CM, 2006, HYPERTENSION, V48, P180, DOI 10.1161/01.HYP.0000231507.00962.b5
   Brennan MA, 2020, ADV FUNCT MATER, V30, DOI 10.1002/adfm.201909125
   Cai JJ, 2024, J BIOCHEM MOL TOXIC, V38, DOI 10.1002/jbt.23540
   Cai LD, 2020, AGING-US, V12, P7380, DOI 10.18632/aging.103084
   Cai LD, 2019, J MOL CELL CARDIOL, V130, P10, DOI 10.1016/j.yjmcc.2019.03.007
   Cambier L, 2017, EMBO MOL MED, V9, P337, DOI 10.15252/emmm.201606924
   Caruso S, 2018, FRONT IMMUNOL, V9, DOI 10.3389/fimmu.2018.01486
   Chachques JC, 2021, BIOMEDICINES, V9, DOI 10.3390/biomedicines9070824
   Chang YJ, 2019, ARTERIOSCL THROM VAS, V39, P2492, DOI 10.1161/ATVBAHA.119.312707
   Chatterjee V, 2020, AM J PHYSIOL-HEART C, V319, pH1181, DOI 10.1152/ajpheart.00579.2020
   Chen C, 2020, STEM CELL RES THER, V11, DOI 10.1186/s13287-020-02009-7
   Chen CY, 2022, MOL CANCER, V21, DOI 10.1186/s12943-022-01511-1
   Chen P, 2022, BIOACT MATER, V14, P416, DOI 10.1016/j.bioactmat.2022.01.029
   Cheng G, 2022, J MOL CELL CARDIOL, V169, P113, DOI 10.1016/j.yjmcc.2022.04.020
   Cheng H, 2020, STEM CELL RES THER, V11, DOI 10.1186/s13287-020-01737-0
   Cheng YY, 2018, CURR DRUG TARGETS, V19, P651, DOI 10.2174/1389450118666171031115025
   Chimenti I, 2010, CIRC RES, V106, P971, DOI 10.1161/CIRCRESAHA.109.210682
   Chingale M, 2021, FRONT BIOENG BIOTECH, V9, DOI 10.3389/fbioe.2021.681705
   Ciullo A, 2019, INT J MOL SCI, V20, DOI 10.3390/ijms20030468
   Clavellina D, 2023, EXPERT OPIN BIOL TH, V23, P951, DOI 10.1080/14712598.2023.2245329
   Colao IL, 2018, TRENDS MOL MED, V24, P242, DOI 10.1016/j.molmed.2018.01.006
   Colombo M, 2013, J CELL SCI, V126, P5553, DOI 10.1242/jcs.128868
   Cui HS, 2022, ARCH BIOCHEM BIOPHYS, V722, DOI 10.1016/j.abb.2022.109215
   Cui WW, 2022, FRONT CARDIOVASC MED, V9, DOI 10.3389/fcvm.2022.864188
   Dad HA, 2021, MOL THER, V29, P13, DOI 10.1016/j.ymthe.2020.11.030
   Dai J, 2020, SIGNAL TRANSDUCT TAR, V5, DOI 10.1038/s41392-020-00261-0
   Dai YX, 2020, J MOL CELL CARDIOL, V142, P65, DOI 10.1016/j.yjmcc.2020.02.007
   Datta R, 2017, MOL CELL BIOL, V37, DOI 10.1128/MCB.00611-16
   Dautova Y, 2018, J MOL CELL CARDIOL, V115, P82, DOI 10.1016/j.yjmcc.2017.12.007
   Davidson SM, 2019, CARDIOVASC RES, V115, P1156, DOI 10.1093/cvr/cvy314
   Davidson SM, 2018, SCI REP-UK, V8, DOI 10.1038/s41598-018-34357-z
   Dawson G, 2021, METHODS MOL BIOL, V2187, P99, DOI 10.1007/978-1-0716-0814-2_6
   de Couto G, 2017, CIRCULATION, V136, P200, DOI 10.1161/CIRCULATIONAHA.116.024590
   de Jong B, 2020, PHARMACEUTICS, V12, DOI 10.3390/pharmaceutics12111006
   de Jong OG, 2012, J EXTRACELL VESICLES, V1, DOI 10.3402/jev.v1i0.18396
   Deng SQ, 2019, INT J BIOCHEM CELL B, V114, DOI 10.1016/j.biocel.2019.105564
   Derkus B, 2021, J MATER SCI-MATER M, V32, DOI 10.1007/s10856-020-06474-7
   Diao LW, 2021, AGING-US, V13, P5967, DOI 10.18632/aging.202520
   Ding YL, 2020, ANN BIOMED ENG, V48, P1511, DOI 10.1007/s10439-020-02471-7
   Domengé O, 2021, ACTA BIOMATER, V119, P125, DOI 10.1016/j.actbio.2020.10.045
   Dougherty JA, 2020, FRONT CELL DEV BIOL, V8, DOI 10.3389/fcell.2020.00130
   Dragovic RA, 2011, NANOMED-NANOTECHNOL, V7, P780, DOI 10.1016/j.nano.2011.04.003
   Duelen R, 2017, EBIOMEDICINE, V16, P30, DOI 10.1016/j.ebiom.2017.01.029
   Durrani S, 2010, REGEN MED, V5, P919, DOI 10.2217/RME.10.65
   Eguchi S, 2019, J BIOL CHEM, V294, P11665, DOI 10.1074/jbc.RA119.007537
   Emmert M.Y., 2023, Eur. Heart J., DOI [10.1161/CI RCRESAHA.117.311769, DOI 10.1161/CIRCRESAHA.117.311769]
   Eulalio A, 2012, NATURE, V492, P376, DOI 10.1038/nature11739
   Fang JC, 2022, INT J NANOMED, V17, P4699, DOI 10.2147/IJN.S377479
   Fard MH, 2011, PHARM BIOL, V49, P377, DOI 10.3109/13880209.2010.517758
   Fathi-Karkan S, 2023, INT J BIOL MACROMOL, V243, DOI 10.1016/j.ijbiomac.2023.125232
   Feng JJ, 2023, ADV MATER, V35, DOI 10.1002/adma.202207826
   Feng YL, 2014, PLOS ONE, V9, DOI 10.1371/journal.pone.0088685
   Frangogiannis NG, 2002, CARDIOVASC RES, V53, P31, DOI 10.1016/S0008-6363(01)00434-5
   Gallet R, 2017, EUR HEART J, V38, P201, DOI 10.1093/eurheartj/ehw240
   Gao L, 2023, THERANOSTICS, V13, P685, DOI 10.7150/thno.73568
   Geng T, 2020, INT J NANOMED, V15, P2647, DOI 10.2147/IJN.S242908
   Genschmer KR, 2019, CELL, V176, P113, DOI 10.1016/j.cell.2018.12.002
   Ghodrat S, 2021, BIOFACTORS, V47, P270, DOI 10.1002/biof.1717
   Ghodsizad A, 2013, CARDIOVASC THER, V31, P323, DOI 10.1111/1755-5922.12032
   Gilpin A, 2017, BIOMED RES INT, V2017, DOI 10.1155/2017/9831534
   Gollmann-Tepeköylü C, 2020, CARDIOVASC RES, V116, P1226, DOI 10.1093/cvr/cvz209
   Gomes CPC, 2017, MOL THER NUCL ACIDS, V8, P494, DOI 10.1016/j.omtn.2017.07.014
   Gray WD, 2015, CIRC RES, V116, P255, DOI 10.1161/CIRCRESAHA.116.304360
   Grootaert MOJ, 2018, CARDIOVASC RES, V114, P622, DOI 10.1093/cvr/cvy007
   Guan L, 2022, NAT COMMUN, V13, DOI 10.1038/s41467-022-31713-6
   Gupta S, 2007, AM J PHYSIOL-HEART C, V292, pH3052, DOI 10.1152/ajpheart.01355.2006
   Hajipour MJ, 2019, CHEM REV, V119, P11352, DOI 10.1021/acs.chemrev.8b00323
   Han CS, 2019, MAT SCI ENG C-MATER, V99, P322, DOI 10.1016/j.msec.2019.01.122
   Hao HT, 2022, J TRANSL MED, V20, DOI 10.1186/s12967-022-03617-y
   Hashemian SMR, 2021, STEM CELL RES THER, V12, DOI 10.1186/s13287-021-02165-4
   He SY, 2023, ADV HEALTHC MATER, V12, DOI 10.1002/adhm.202300029
   Henne WM, 2012, CELL, V151, P356, DOI 10.1016/j.cell.2012.08.039
   Heo J, 2020, CELLS-BASEL, V9, DOI 10.3390/cells9030639
   Heo JS, 2016, INT J MOL MED, V37, P115, DOI 10.3892/ijmm.2015.2413
   Hirai K, 2020, SCI TRANSL MED, V12, DOI 10.1126/scitranslmed.abb3336
   Horckmans M, 2017, EUR HEART J, V38, P187, DOI 10.1093/eurheartj/ehw002
   Horibe S, 2018, BMC CANCER, V18, DOI 10.1186/s12885-017-3958-1
   Hu D, 2022, MEDIAT INFLAMM, V2022, DOI 10.1155/2022/6979117
   Hu H, 2020, IUBMB LIFE, V72, P2409, DOI 10.1002/iub.2364
   Hu SJ, 2010, CIRCULATION, V122, pS124, DOI 10.1161/CIRCULATIONAHA.109.928424
   Hu SQ, 2021, NANO TODAY, V39, DOI 10.1016/j.nantod.2021.101210
   Hu XY, 2022, FRONT CELL DEV BIOL, V10, DOI 10.3389/fcell.2022.948256
   Hu XY, 2008, J THORAC CARDIOV SUR, V135, P799, DOI 10.1016/j.jtcvs.2007.07.071
   Hu XY, 2022, ACS APPL MATER INTER, V14, P36289, DOI 10.1021/acsami.2c04686
   Huang F, 2021, MOL THER-NUCL ACIDS, V24, P951, DOI 10.1016/j.omtn.2021.04.014
   Huang PS, 2020, CARDIOVASC RES, V116, P353, DOI 10.1093/cvr/cvz139
   Huang SL, 2019, CIRCULATION, V139, P2857, DOI 10.1161/CIRCULATIONAHA.118.038361
   Huang W, 2016, MOL THER-NUCL ACIDS, V5, DOI 10.1038/mtna.2016.12
   Huang W, 2014, J CELL PHYSIOL, V229, P580, DOI 10.1002/jcp.24480
   Huebner AR, 2016, MOL CELL PROTEOMICS, V15, P1556, DOI 10.1074/mcp.M115.054965
   Hulsmans M, 2013, CARDIOVASC RES, V100, P7, DOI 10.1093/cvr/cvt161
   Hume RD, 2020, CLIN THER, V42, P1923, DOI 10.1016/j.clinthera.2020.09.006
   Hwang D, 2019, NUCL MED MOLEC IMAG, V53, P108, DOI 10.1007/s13139-018-00567-6
   Ibrahim A, 2016, ANNU REV PHYSIOL, V78, P67, DOI 10.1146/annurev-physiol-021115-104929
   Ibrahim AGE, 2019, NAT BIOMED ENG, V3, P695, DOI 10.1038/s41551-019-0448-6
   Ibrahim AGE, 2014, STEM CELL REP, V2, P606, DOI 10.1016/j.stemcr.2014.04.006
   Isaac R, 2021, CELL METAB, V33, P1744, DOI 10.1016/j.cmet.2021.08.006
   Jakob P, 2012, CIRCULATION, V126, P2962, DOI 10.1161/CIRCULATIONAHA.112.093906
   Jansen F, 2014, J AM HEART ASSOC, V3, DOI 10.1161/JAHA.114.001249
   Jiang Li, 2020, Gene, V763S, P100036, DOI [10.1016/j.gene.2020.100036, 10.1016/j.gene.2020.100036]
   Jiang Q, 2024, CRIT REV FOOD SCI, V64, P11701, DOI 10.1080/10408398.2023.2242947
   Jiang T, 2022, MATER TODAY BIO, V16, DOI 10.1016/j.mtbio.2022.100365
   Jiao Y, 2021, CRIT CARE, V25, DOI 10.1186/s13054-021-03775-3
   Jiao Y, 2020, CRIT CARE, V24, DOI 10.1186/s13054-020-03082-3
   Jing X, 2022, ACS APPL MATER INTER, V14, P16082, DOI 10.1021/acsami.2c02278
   Johnson J, 2023, J EXTRACELL VESICLES, V12, DOI 10.1002/jev2.12332
   Johnstone RM, 2006, BLOOD CELL MOL DIS, V36, P315, DOI 10.1016/j.bcmd.2005.12.001
   Ju CW, 2018, J CARDIOVASC TRANSL, V11, P420, DOI 10.1007/s12265-018-9822-0
   Jung JH, 2017, CIRC RES, V120, P407, DOI 10.1161/CIRCRESAHA.116.309307
   Jung M, 2019, BASIC RES CARDIOL, V114, DOI 10.1007/s00395-018-0712-z
   Kalluri R, 2020, SCIENCE, V367, P640, DOI 10.1126/science.aau6977
   Kang JY, 2023, J EXTRACELL VESICLES, V12, DOI 10.1002/jev2.12371
   Kapustin AN, 2016, J PHYSIOL-LONDON, V594, P2905, DOI 10.1113/JP271340
   Kapustin AN, 2017, ARTERIOSCL THROM VAS, V37, pE22, DOI 10.1161/ATVBAHA.116.308886
   Kapustin AN, 2015, CIRC RES, V116, P1312, DOI 10.1161/CIRCRESAHA.116.305012
   Kennedy-Lydon T, 2017, SCI TRANSL MED, V9, DOI 10.1126/scitranslmed.aad9019
   Khan M, 2015, CIRC RES, V117, P52, DOI 10.1161/CIRCRESAHA.117.305990
   Kim A, 2019, SCI REP-UK, V9, DOI 10.1038/s41598-019-38915-x
   Kim MS, 2018, NANOMED-NANOTECHNOL, V14, P195, DOI 10.1016/j.nano.2017.09.011
   Kimicata M, 2020, ACTA BIOMATER, V110, P68, DOI 10.1016/j.actbio.2020.04.013
   Kozakai M, 2022, EXPERT OPIN BIOL TH, V22, P95, DOI 10.1080/14712598.2022.2005575
   Kraehenbuehl TP, 2011, NAT METHODS, V8, P731, DOI 10.1038/nmeth.1671
   Krivitsky V, 2023, ADV MATER, V35, DOI 10.1002/adma.202212000
   Kumar D, 2020, GENES-BASEL, V11, DOI 10.3390/genes11020164
   Kuravi SJ, 2019, INFLAMMATION, V42, P290, DOI 10.1007/s10753-018-0893-5
   Kuwabara Y, 2011, CIRC-CARDIOVASC GENE, V4, P446, DOI 10.1161/CIRCGENETICS.110.958975
   Kwak G, 2022, SMALL, V18, DOI 10.1002/smll.202200060
   Lai JJ, 2022, ADV SCI, V9, DOI 10.1002/advs.202103222
   Laugwitz KL, 2008, DEVELOPMENT, V135, P193, DOI 10.1242/dev.001883
   Lee JR, 2020, SCI ADV, V6, DOI 10.1126/sciadv.aaz0952
   Lei Y, 2019, MACROMOL BIOSCI, V19, DOI 10.1002/mabi.201800390
   Li CG, 2020, ARCH PHYSIOL BIOCHEM, V126, P369, DOI 10.1080/13813455.2019.1691601
   Li GH, 2021, J MATER CHEM B, V9, P2709, DOI 10.1039/d0tb02894k
   Li GP, 2023, J EXTRACELL VESICLES, V12, DOI 10.1002/jev2.12305
   Li HL, 2023, LIFE SCI, V322, DOI 10.1016/j.lfs.2023.121649
   Li JA, 2021, J FORMOS MED ASSOC, V120, P1512, DOI 10.1016/j.jfma.2020.11.004
   Li JN, 2017, THROMB RES, V154, P96, DOI 10.1016/j.thromres.2017.04.016
   Li JY, 2018, CYTOTECHNOLOGY, V70, P225, DOI 10.1007/s10616-017-0136-x
   Li M, 2022, THERANOSTICS, V12, P4879, DOI 10.7150/thno.72812
   Li Q, 2021, ACTA BIOMATER, V125, P253, DOI 10.1016/j.actbio.2021.02.039
   Li QJ, 2021, SCI TRANSL MED, V13, DOI 10.1126/scitranslmed.abb0202
   Li WH, 2017, MOL CANCER, V16, DOI 10.1186/s12943-017-0706-8
   Li X, 2022, OXID MED CELL LONGEV, V2022, DOI 10.1155/2022/5719974
   Li X, 2012, PLOS ONE, V7, DOI 10.1371/journal.pone.0044045
   Li XY, 2019, SCI CHINA LIFE SCI, V62, P333, DOI 10.1007/s11427-018-9508-0
   Li ZL, 2019, NANO LETT, V19, P19, DOI 10.1021/acs.nanolett.8b02689
   Libby P, 2011, NATURE, V473, P317, DOI 10.1038/nature10146
   Lin BY, 2021, CELL DEATH DIS, V12, DOI 10.1038/s41419-021-04281-8
   Lin YN, 2021, EUR HEART J, V42, P3558, DOI 10.1093/eurheartj/ehab419
   Linna-Kuosmanen S, 2021, CARDIOVASC RES, V117, P1339, DOI 10.1093/cvr/cvaa219
   Liu C, 2019, ADV MATER, V31, DOI 10.1002/adma.201804788
   Liu CC, 2024, ADV HEALTHC MATER, V13, DOI 10.1002/adhm.202303430
   Liu HB, 2016, J MOL CELL CARDIOL, V91, P123, DOI 10.1016/j.yjmcc.2015.12.028
   Liu H, 2023, FOOD FUNCT, V14, P9364, DOI [10.1039/D3FO02605A, 10.1039/d3fo02605a]
   Liu H, 2024, STEM CELLS, V42, P329, DOI 10.1093/stmcls/sxad098
   Liu J, 2020, INT J NANOMED, V15, P10519, DOI 10.2147/IJN.S277190
   Liu JY, 2021, ACTA PHARM SIN B, V11, P2783, DOI 10.1016/j.apsb.2021.01.001
   Liu NN, 2022, MOL CELL BIOCHEM, V477, P1249, DOI 10.1007/s11010-021-04343-7
   Liu P, 2022, J CELL MOL MED, V26, P5165, DOI 10.1111/jcmm.17541
   Liu Q, 2003, GENE THER, V10, P935, DOI 10.1038/sj.gt.3302036
   Liu Q, 2016, J CLIN INVEST, V126, P2805, DOI 10.1172/JCI84577
   Liu SJ, 2020, BASIC RES CARDIOL, V115, DOI 10.1007/s00395-020-0781-7
   Liu SY, 2020, NAT BIOMED ENG, V4, P1063, DOI 10.1038/s41551-020-00637-1
   Liu Y, 2022, VASC PHARMACOL, V143, DOI 10.1016/j.vph.2022.106968
   Liu Y, 2021, FRONT CARDIOVASC MED, V8, DOI 10.3389/fcvm.2021.697510
   Liu YY, 2019, CIRC RES, V124, P575, DOI 10.1161/CIRCRESAHA.118.314010
   Liu YP, 2020, INT J CARDIOL, V310, P137, DOI 10.1016/j.ijcard.2020.01.005
   Liu YB, 2015, CELL PHYSIOL BIOCHEM, V35, P1986, DOI 10.1159/000374006
   Luo H, 2019, CARDIOVASC RES, V115, P1189, DOI 10.1093/cvr/cvy231
   Lyu LM, 2015, J MOL CELL CARDIOL, V89, P268, DOI 10.1016/j.yjmcc.2015.10.022
   Ma B, 2016, SCI REP-UK, V6, DOI 10.1038/srep32971
   MacKenzie JR, 2001, J IMMUNOL, V167, P3146, DOI 10.4049/jimmunol.167.6.3146
   Mackie AR, 2012, CIRC RES, V111, P312, DOI 10.1161/CIRCRESAHA.112.266015
   Magayr TA, 2020, KIDNEY INT, V98, P420, DOI 10.1016/j.kint.2020.02.008
   Malliaras K, 2012, CIRCULATION, V125, P100, DOI 10.1161/CIRCULATIONAHA.111.042598
   Mao Q, 2019, STEM CELL RES THER, V10, DOI 10.1186/s13287-019-1522-4
   Marie PP, 2023, J EXTRACELL VESICLES, V12, DOI 10.1002/jev2.12311
   Mashouri L, 2019, MOL CANCER, V18, DOI 10.1186/s12943-019-0991-5
   Mathieu M, 2019, NAT CELL BIOL, V21, P9, DOI 10.1038/s41556-018-0250-9
   Mathivanan S, 2012, NUCLEIC ACIDS RES, V40, pD1241, DOI 10.1093/nar/gkr828
   Mathiyalagan P, 2017, CIRC RES, V120, P1466, DOI 10.1161/CIRCRESAHA.116.310557
   Mayorca-Guiliani AE, 2019, NAT PROTOC, V14, P3395, DOI 10.1038/s41596-019-0225-8
   Mei X, 2020, FRONT CARDIOVASC MED, V7, DOI 10.3389/fcvm.2020.610364
   Memon IA, 2005, J THORAC CARDIOV SUR, V130, P1333, DOI 10.1016/j.jtcvs.2005.07.023
   Mendieta G, 2020, J AM COLL CARDIOL, V75, P1386, DOI 10.1016/j.jacc.2020.01.042
   Mentkowski KI, 2019, SCI REP-UK, V9, DOI 10.1038/s41598-019-46407-1
   Milano G, 2020, CARDIOVASC RES, V116, P383, DOI 10.1093/cvr/cvz108
   Mimura J, 2015, FREE RADICAL BIO MED, V88, P221, DOI 10.1016/j.freeradbiomed.2015.06.019
   Mishra A, 2021, J MATER CHEM B, V9, P6281, DOI 10.1039/d1tb01088c
   Miyagawa S, 2017, J AM HEART ASSOC, V6, DOI 10.1161/JAHA.116.003918
   Mocharla P, 2013, BLOOD, V121, P226, DOI 10.1182/blood-2012-01-407106
   Mol EA, 2019, ADV HEALTHC MATER, V8, DOI 10.1002/adhm.201900847
   Mondal J, 2023, J CONTROL RELEASE, V353, P1127, DOI 10.1016/j.jconrel.2022.12.027
   Montecalvo A, 2012, BLOOD, V119, P756, DOI 10.1182/blood-2011-02-338004
   Moroni L, 2018, NAT REV MATER, V3, P21, DOI 10.1038/s41578-018-0006-y
   Mulcahy LA, 2014, J EXTRACELL VESICLES, V3, DOI 10.3402/jev.v3.24641
   Nakai W, 2016, SCI REP-UK, V6, DOI 10.1038/srep33935
   Nakamura Y, 2020, MOL THER, V28, P2203, DOI 10.1016/j.ymthe.2020.06.026
   Ngo TX, 2013, BIOTECHNOL LETT, V35, P1001, DOI 10.1007/s10529-013-1174-x
   Nguyen DDN, 2021, AM J PHYSIOL-HEART C, V321, pH770, DOI 10.1152/ajpheart.00058.2021
   Nguyen MA, 2018, ARTERIOSCL THROM VAS, V38, P49, DOI 10.1161/ATVBAHA.117.309795
   Ni HE, 2019, INT J CARDIOL, V292, P188, DOI 10.1016/j.ijcard.2019.04.006
   Ni J, 2019, OXID MED CELL LONGEV, V2019, DOI 10.1155/2019/1958941
   Nicin L, 2022, FEBS LETT, V596, P638, DOI 10.1002/1873-3468.14234
   Nikanjam M, 2022, J HEMATOL ONCOL, V15, DOI 10.1186/s13045-022-01351-y
   Ning HJ, 2021, STEM CELL RES THER, V12, DOI 10.1186/s13287-021-02591-4
   Njock MS, 2015, BLOOD, V125, P3202, DOI 10.1182/blood-2014-11-611046
   Ohayon L, 2021, PHARMACOL RES, V170, DOI 10.1016/j.phrs.2021.105692
   Ong SG, 2014, CIRCULATION, V130, pS60, DOI 10.1161/CIRCULATIONAHA.113.007917
   PAN BT, 1983, CELL, V33, P967, DOI 10.1016/0092-8674(83)90040-5
   Pan W, 2020, INT J BIOCHEM CELL B, V118, DOI 10.1016/j.biocel.2019.105645
   Panizzi P, 2010, J AM COLL CARDIOL, V55, P1629, DOI 10.1016/j.jacc.2009.08.089
   Parada N, 2021, J ADV RES, V31, P61, DOI 10.1016/j.jare.2021.01.001
   Park HJ, 2023, SCI ADV, V9, DOI 10.1126/sciadv.abo4616
   Park TJ, 2019, CELL DEATH DIS, V10, DOI 10.1038/s41419-019-2061-8
   Pashova A, 2020, CELL SIGNAL, V76, DOI 10.1016/j.cellsig.2020.109783
   Pavlic A, 2023, INT J MOL SCI, V24, DOI 10.3390/ijms24032027
   Pêche H, 2006, AM J TRANSPLANT, V6, P1541, DOI 10.1111/j.1600-6143.2006.01344.x
   Peck KA, 2021, FRONT CELL DEV BIOL, V9, DOI 10.3389/fcell.2021.733354
   Peng Y, 2020, CELL DEATH DIS, V11, DOI 10.1038/s41419-020-2545-6
   Pfitzner AK, 2020, CELL, V182, P1140, DOI 10.1016/j.cell.2020.07.021
   Piffoux M, 2018, ACS NANO, V12, P6830, DOI 10.1021/acsnano.8b02053
   Pluchino S, 2019, CELL, V177, P225, DOI 10.1016/j.cell.2019.03.020
   Poe AJ, 2018, ESSAYS BIOCHEM, V62, P193, DOI 10.1042/EBC20170081
   Pomeroy JE, 2020, BIOTECHNOL ADV, V42, DOI 10.1016/j.biotechadv.2019.02.009
   Psaraki A, 2022, HEPATOLOGY, V75, P1590, DOI 10.1002/hep.32129
   Purghè B, 2021, BIOMED PHARMACOTHER, V144, DOI 10.1016/j.biopha.2021.112270
   Qi ZW, 2020, LIFE SCI, V254, DOI 10.1016/j.lfs.2020.117761
   Qiao L, 2019, J CLIN INVEST, V129, P2237, DOI 10.1172/JCI123135
   Qin CL, 2023, NANO LETT, V23, P11850, DOI 10.1021/acs.nanolett.3c03892
   Qiu H, 2018, PROTEOM CLIN APPL, V12, DOI 10.1002/prca.201700097
   Raiborg C, 2009, NATURE, V458, P445, DOI 10.1038/nature07961
   Ramanujam D, 2021, CIRCULATION, V143, P1513, DOI 10.1161/CIRCULATIONAHA.120.050682
   Ranjan P, 2021, FRONT CARDIOVASC MED, V8, DOI 10.3389/fcvm.2021.676267
   Record M, 2018, J LIPID RES, V59, P1316, DOI 10.1194/jlr.E086173
   Reddy LVK, 2020, CURR STEM CELL RES T, V15, P111, DOI 10.2174/1574888X14666191104151928
   Reiner AT, 2019, J AGR FOOD CHEM, V67, P2113, DOI 10.1021/acs.jafc.8b06369
   Ren ZJ, 2021, CARBOHYD POLYM, V273, DOI 10.1016/j.carbpol.2021.118533
   Ribeiro-Rodrigues TM, 2017, CARDIOVASC RES, V113, P1338, DOI 10.1093/cvr/cvx118
   Richter M, 2021, ADV DRUG DELIVER REV, V173, P416, DOI 10.1016/j.addr.2021.03.020
   Rolland TJ, 2022, NPJ REGEN MED, V7, DOI 10.1038/s41536-022-00240-9
   Rolski F, 2022, OXID MED CELL LONGEV, V2022, DOI 10.1155/2022/2457687
   Ruan XF, 2018, ACTA PHARMACOL SIN, V39, P579, DOI 10.1038/aps.2018.18
   Ruivo CF, 2017, CANCER RES, V77, P6480, DOI 10.1158/0008-5472.CAN-17-0994
   Runz S, 2007, GYNECOL ONCOL, V107, P563, DOI 10.1016/j.ygyno.2007.08.064
   Rupert DLM, 2017, BBA-GEN SUBJECTS, V1861, P3164, DOI 10.1016/j.bbagen.2016.07.028
   Seferovic PM, 2019, EUR J HEART FAIL, V21, P553, DOI 10.1002/ejhf.1461
   Seo N, 2022, J EXTRACELL VESICLES, V11, DOI 10.1002/jev2.12205
   Setyawati MI, 2017, ACS APPL MATER INTER, V9, P6690, DOI 10.1021/acsami.6b12524
   Shaihov-Teper O, 2021, CIRCULATION, V143, P2475, DOI 10.1161/CIRCULATIONAHA.120.052009
   Shao HL, 2018, CHEM REV, V118, P1917, DOI 10.1021/acs.chemrev.7b00534
   Shen DL, 2019, NANO LETT, V19, P1883, DOI 10.1021/acs.nanolett.8b04970
   Shi Y, 2019, STEM CELLS DEV, V28, P799, DOI 10.1089/scd.2018.0242
   Shiekh PA, 2022, CHEM ENG J, V428, DOI 10.1016/j.cej.2021.132490
   Shimabukuro M, 2013, ARTERIOSCL THROM VAS, V33, P1077, DOI 10.1161/ATVBAHA.112.300829
   Shin SR, 2016, SMALL, V12, P3677, DOI 10.1002/smll.201600178
   Shyu KG, 2020, J CELL MOL MED, V24, P12945, DOI 10.1111/jcmm.15889
   Singla DK, 2019, CELLS-BASEL, V8, DOI 10.3390/cells8101224
   Singla DK, 2015, CELL TRANSPLANT, V24, P1043, DOI 10.3727/096368914X679219
   Skotland T, 2020, ADV DRUG DELIVER REV, V159, P308, DOI 10.1016/j.addr.2020.03.002
   Skotland T, 2019, J LIPID RES, V60, P9, DOI 10.1194/jlr.R084343
   Skotland T, 2017, PROG LIPID RES, V66, P30, DOI 10.1016/j.plipres.2017.03.001
   Sluijter JPG, 2014, CARDIOVASC RES, V102, P302, DOI 10.1093/cvr/cvu022
   Snyder Y, 2022, BIOMATERIALS, V288, DOI 10.1016/j.biomaterials.2022.121675
   Song BW, 2021, EXP MOL MED, V53, P695, DOI 10.1038/s12276-021-00584-0
   Song Y, 2019, THERANOSTICS, V9, P2346, DOI 10.7150/thno.29945
   Squillaro T, 2016, CELL TRANSPLANT, V25, P829, DOI 10.3727/096368915X689622
   Stuffers S, 2009, TRAFFIC, V10, P925, DOI 10.1111/j.1600-0854.2009.00920.x
   Su MQ, 2022, TRANSL RES, V248, P51, DOI 10.1016/j.trsl.2022.05.004
   Su T, 2019, ADV FUNCT MATER, V29, DOI 10.1002/adfm.201803567
   Subra C, 2010, J LIPID RES, V51, P2105, DOI 10.1194/jlr.M003657
   Sun JC, 2020, STEM CELL RES THER, V11, DOI 10.1186/s13287-020-01881-7
   Sun LM, 2021, INT J MOL MED, V48, DOI 10.3892/ijmm.2021.5041
   Sun L, 2020, CELL DEATH DIS, V11, DOI 10.1038/s41419-020-02783-5
   Sun XH, 2019, THROMB RES, V177, P23, DOI 10.1016/j.thromres.2019.02.002
   Sun Y, 2019, CURR VASC PHARMACOL, V17, P379, DOI 10.2174/1570161116666180313142139
   Swanson WB, 2020, ACTA BIOMATER, V118, P215, DOI 10.1016/j.actbio.2020.09.052
   Sygitowicz G, 2022, INT J MOL SCI, V23, DOI 10.3390/ijms232214129
   Taghiyar L, 2021, ADV EXP MED BIOL, V1326, P73, DOI 10.1007/5584_2021_625
   Takafuji Y, 2019, CARDIOVASC RES, V115, P1041, DOI 10.1093/cvr/cvy271
   Takahashi Y, 2013, J BIOTECHNOL, V165, P77, DOI 10.1016/j.jbiotec.2013.03.013
   Tan M, 2016, CELL PHYSIOL BIOCHEM, V38, P2348, DOI 10.1159/000445588
   Tang JN, 2018, SCI ADV, V4, DOI 10.1126/sciadv.aat9365
   Tang TT, 2012, BASIC RES CARDIOL, V107, DOI 10.1007/s00395-011-0232-6
   Taylor DD, 2015, METHODS, V87, P3, DOI 10.1016/j.ymeth.2015.02.019
   Tee JK, 2019, CHEM SOC REV, V48, P5381, DOI 10.1039/c9cs00309f
   Tenchov R, 2022, ACS NANO, V16, P17802, DOI 10.1021/acsnano.2c08774
   ter Horst EN, 2015, INT J MOL SCI, V16, P29583, DOI 10.3390/ijms161226187
   Thummarati P, 2020, FRONT BIOENG BIOTECH, V8, DOI 10.3389/fbioe.2020.578140
   Tian C, 2021, INT J BIOL SCI, V17, P1328, DOI 10.7150/ijbs.58786
   Tian T, 2018, BIOMATERIALS, V150, P137, DOI 10.1016/j.biomaterials.2017.10.012
   Tian Y, 2020, J EXTRACELL VESICLES, V9, DOI 10.1080/20013078.2019.1697028
   Tsai CY, 2021, INT J MOL SCI, V22, DOI 10.3390/ijms22063119
   Tseng CC, 2021, J CELL BIOL, V220, DOI 10.1083/jcb.202102070
   Tsering T, 2022, J EXTRACELL VESICLES, V11, DOI 10.1002/jev2.12270
   Tsukamoto H, 2020, ISCIENCE, V23, DOI 10.1016/j.isci.2020.101520
   Tu GW, 2022, FRONT CARDIOVASC MED, V9, DOI 10.3389/fcvm.2022.774193
   Tung SL, 2018, SCI REP-UK, V8, DOI 10.1038/s41598-018-24531-8
   van Balkom BWM, 2013, BLOOD, V121, P3997, DOI 10.1182/blood-2013-02-478925
   van der Vorst EPC, 2019, ARTERIOSCL THROM VAS, V39, pE30, DOI 10.1161/ATVBAHA.118.312002
   van Meer G, 2008, NAT REV MOL CELL BIO, V9, P112, DOI 10.1038/nrm2330
   Vandergriff A, 2018, THERANOSTICS, V8, P1869, DOI 10.7150/thno.20524
   Vargas A, 2016, AM J RESP CELL MOL, V55, P450, DOI 10.1165/rcmb.2016-0033OC
   Vazquez M. Esther Rendal, 2005, Cell and Tissue Banking, V6, P117, DOI 10.1007/s10561-004-7990-4
   VeDepo M, 2018, CELL MOL BIOENG, V11, P197, DOI 10.1007/s12195-018-0524-0
   Veerman RE, 2021, J EXTRACELL VESICLES, V10, DOI 10.1002/jev2.12128
   Vicencio JM, 2015, J AM COLL CARDIOL, V65, P1525, DOI 10.1016/j.jacc.2015.02.026
   Vietri M, 2020, NAT REV MOL CELL BIO, V21, P25, DOI 10.1038/s41580-019-0177-4
   Villata S, 2020, INT J MOL SCI, V21, DOI 10.3390/ijms21176048
   Vrijsen KR, 2016, ADV HEALTHC MATER, V5, P2555, DOI 10.1002/adhm.201600308
   Wang AL, 2022, EXP THER MED, V24, DOI 10.3892/etm.2022.11583
   Wang B, 2020, JACC-BASIC TRANSL SC, V5, P148, DOI 10.1016/j.jacbts.2019.10.011
   Wang B, 2019, THERANOSTICS, V9, P1864, DOI 10.7150/thno.29579
   Wang C, 2021, THERANOSTICS, V11, P3996, DOI 10.7150/thno.56035
   Wang CX, 2017, MOL THER, V25, P192, DOI 10.1016/j.ymthe.2016.09.001
   Wang F, 2018, INT J CARDIOL, V265, P181, DOI 10.1016/j.ijcard.2018.04.028
   Wang H, 2020, BIOMED RES INT, V2020, DOI 10.1155/2020/2125656
   Wang L, 2020, INT J NANOMED, V15, P3363, DOI 10.2147/IJN.S240660
   Wang QJ, 2021, MATER TODAY BIO, V12, DOI 10.1016/j.mtbio.2021.100171
   Wang SM, 2022, Nano TransMed, V1, pe9130013, DOI [10.26599/ntm.2022.9130013, DOI 10.26599/NTM.2022.9130013, 10.26599/NTM.2022.9130013]
   Wang XL, 2018, INT J MOL MED, V41, P3063, DOI 10.3892/ijmm.2018.3496
   Wang XQ, 2021, INT J CARDIOL, V344, P13, DOI 10.1016/j.ijcard.2021.09.017
   Wang Y, 2020, OXID MED CELL LONGEV, V2020, DOI 10.1155/2020/8418407
   Wang Y, 2018, OXID MED CELL LONGEV, V2018, DOI 10.1155/2018/4971261
   Wang YJ, 2015, INT J CARDIOL, V192, P61, DOI 10.1016/j.ijcard.2015.05.020
   Wang ZG, 2020, STEM CELL RES THER, V11, DOI 10.1186/s13287-020-02032-8
   Wang ZC, 2021, CELL BIOL INT, V45, P2211, DOI 10.1002/cbin.11664
   Wei DH, 2021, CELL RES, V31, P157, DOI 10.1038/s41422-020-00409-1
   Welsh JA, 2024, J EXTRACELL VESICLES, V13, DOI [10.1002/jev2.12404, 10.1002/jev2.12451]
   Wen HL, 2021, J CELL MOL MED, V25, P6500, DOI 10.1111/jcmm.16686
   Wen ZY, 2020, OBESITY, V28, P1932, DOI 10.1002/oby.22932
   Witwer KW, 2019, J EXTRACELL VESICLES, V8, DOI 10.1080/20013078.2019.1648167
   Wu GH, 2020, ANGEW CHEM INT EDIT, V59, P4068, DOI 10.1002/anie.201913700
   Wu HB, 2020, IMMUNOGENETICS, V72, P423, DOI 10.1007/s00251-020-01180-8
   Wu Q, 2020, CELL DEATH DIS, V11, DOI 10.1038/s41419-020-2508-y
   Xiang QL, 2018, STEM CELL RES THER, V9, DOI 10.1186/s13287-018-0803-7
   Xiao MS, 2020, TRENDS CELL BIOL, V30, P226, DOI 10.1016/j.tcb.2019.12.004
   Xiao MY, 2021, STEM CELLS DEV, V30, P622, DOI 10.1089/scd.2020.0132
   Xiao TT, 2024, BIOMED PHARMACOTHER, V172, DOI 10.1016/j.biopha.2024.116224
   Xie ZL, 2018, J AM HEART ASSOC, V7, DOI 10.1161/JAHA.117.007442
   Xu F, 2020, J PINEAL RES, V68, DOI 10.1111/jpi.12631
   Xu JY, 2022, FRONT GENET, V13, DOI 10.3389/fgene.2022.929231
   Xu M, 2021, THERANOSTICS, V11, P8926, DOI 10.7150/thno.62330
   Xu MY, 2019, STEM CELL RES THER, V10, DOI 10.1186/s13287-019-1297-7
   Xu RQ, 2019, J CELL MOL MED, V23, P7617, DOI 10.1111/jcmm.14635
   Yan YY, 2016, BIOMED RES INT, V2016, DOI 10.1155/2016/8079372
   Yang C, 2023, Nano TransMed, V2, P100004, DOI [10.1016/j.ntm.2023.100004, 10.1016/j.ntm.2023.100004, DOI 10.1016/J.NTM.2023.100004]
   Yang LJ, 2019, THERANOSTICS, V9, P7680, DOI 10.7150/thno.37220
   Yang LM, 2023, ANAL CHEM, V95, P17834, DOI 10.1021/acs.analchem.3c03914
   Yao C, 2020, BIOMATERIALS, V257, DOI 10.1016/j.biomaterials.2020.120256
   Yao JL, 2021, ACS NANO, V15, P11099, DOI 10.1021/acsnano.1c00628
   Yao Y, 2023, ADV HEALTHC MATER, V12, DOI 10.1002/adhm.202201989
   Xu YP, 2022, ACTA HISTOCHEM, V124, DOI 10.1016/j.acthis.2022.151931
   Yellon DM, 2014, CIRC RES, V114, P325, DOI 10.1161/CIRCRESAHA.113.300636
   Yi Q, 2017, MOL MED REP, V15, P2511, DOI 10.3892/mmr.2017.6343
   Yong TY, 2019, NAT COMMUN, V10, DOI 10.1038/s41467-019-11718-4
   Yoon SJ, 2009, J BIOMED MATER RES B, V91B, P163, DOI 10.1002/jbm.b.31386
   Yoshikawa Y, 2018, SURG TODAY, V48, P200, DOI 10.1007/s00595-017-1571-1
   Yu CJ, 2023, ADV FUNCT MATER, V33, DOI 10.1002/adfm.202211023
   Yuan JP, 2023, ADV HEALTHC MATER, V12, DOI 10.1002/adhm.202202959
   Yuan Y, 2023, SIGNAL TRANSDUCT TAR, V8, DOI 10.1038/s41392-023-01336-4
   Yuana Y, 2010, J THROMB HAEMOST, V8, P315, DOI 10.1111/j.1538-7836.2009.03654.x
   Yue YJ, 2020, CIRC RES, V126, P315, DOI 10.1161/CIRCRESAHA.119.315829
   Zamani P, 2019, TRENDS CARDIOVAS MED, V29, P313, DOI 10.1016/j.tcm.2018.10.010
   Zeng H, 2023, IMMUN INFLAMM DIS, V11, DOI 10.1002/iid3.810
   Zhai TY, 2021, OXID MED CELL LONGEV, V2021, DOI 10.1155/2021/3010548
   Zhai TY, 2017, OXID MED CELL LONGEV, V2017, DOI 10.1155/2017/3869561
   Zhang J., Endothelial Lactate
   Zhang L, 2012, CELL RES, V22, P107, DOI 10.1038/cr.2011.158
   Zhang M, 2022, CELL MOL BIOL LETT, V27, DOI 10.1186/s11658-022-00372-2
   Zhang N, 2020, STEM CELL RES THER, V11, DOI 10.1186/s13287-020-01782-9
   Zhang YY, 2024, REDOX BIOL, V69, DOI 10.1016/j.redox.2023.103016
   Zhang YM, 2021, J NANOBIOTECHNOL, V19, DOI 10.1186/s12951-021-01016-x
   Zhang ZQ, 2022, BIOCHEM BIOPH RES CO, V632, P195, DOI 10.1016/j.bbrc.2022.10.001
   Zhao JX, 2019, CARDIOVASC RES, V115, P1205, DOI 10.1093/cvr/cvz040
   Zhao M, 2021, CIRCULATION, V144, P210, DOI 10.1161/CIRCULATIONAHA.120.049497
   Zheng B, 2017, MOL THER, V25, P1279, DOI 10.1016/j.ymthe.2017.03.031
   Zheng DD, 2023, BIOACT MATER, V25, P500, DOI 10.1016/j.bioactmat.2022.07.022
   Zheng DD, 2021, FRONT CELL DEV BIOL, V8, DOI 10.3389/fcell.2020.616161
   Zhou LY, 2019, CELL DEATH DIFFER, V26, P1299, DOI 10.1038/s41418-018-0206-4
   Zhou Y, 2018, CANCER MED-US, V7, P4012, DOI 10.1002/cam4.1670
   Zhu DS, 2021, NAT COMMUN, V12, DOI 10.1038/s41467-021-21682-7
   Zhu DH, 2022, J MOL CELL CARDIOL, V162, P10, DOI 10.1016/j.yjmcc.2021.08.010
   Zhu WW, 2021, J NANOBIOTECHNOL, V19, DOI 10.1186/s12951-021-00808-5
NR 404
TC 21
Z9 22
U1 9
U2 59
PU ELSEVIER SCI LTD
PI London
PA 125 London Wall, London, ENGLAND
SN 0142-9612
EI 1878-5905
J9 BIOMATERIALS
JI Biomaterials
PD JUL
PY 2024
VL 308
AR 122544
DI 10.1016/j.biomaterials.2024.122544
EA APR 2024
PG 37
WC Engineering, Biomedical; Materials Science, Biomaterials
WE Science Citation Index Expanded (SCI-EXPANDED)
SC Engineering; Materials Science
GA PZ8H4
UT WOS:001217985900001
PM 38579591
DA 2026-02-11
ER

PT J
AU Adelipour, M
   Lubman, DM
   Kim, J
AF Adelipour, Maryam
   Lubman, David M.
   Kim, Jeongkwon
TI Potential applications of mesenchymal stem cells and their derived
   exosomes in regenerative medicine
SO EXPERT OPINION ON BIOLOGICAL THERAPY
LA English
DT Review
DE Mesenchymal stem cells; exosomes; extracellular vesicles; regenerative
   medicine; degenerative disease
ID BONE-MARROW; EXTRACELLULAR VESICLES; STROMAL CELLS; PARACRINE FUNCTION;
   OPEN-LABEL; INHIBITION; CONTACT; CULTURE; SAFETY; FLUID
AB IntroductionRegenerative medicine involves the replacement of damaged cells, tissues, or organs to restore normal function. Mesenchymal stem cells (MSCs) and exosomes secreted by MSCs have unique advantages that make them a suitable candidate in the field of regenerative medicine.Areas coveredThis article provides a comprehensive overview of regenerative medicine, focusing on the use of MSCs and their exosomes as potential therapies for replacing damaged cells, tissues, or organs. This article discusses the distinct advantages of both MSCs and their secreted exosomes, including their immunomodulatory effects, lack of immunogenicity, and recruitment to damaged areas. While both MSCs and exosomes have these advantages, MSCs also have the unique ability to self-renew and differentiate. This article also assesses the current challenges associated with the application of MSCs and their secreted exosomes in therapy. We have reviewed proposed solutions for improving MSC or exosome therapy, including ex-vivo preconditioning strategies, genetic modification, and encapsulation. Literature search was conducted using Google Scholar and PubMed databases.Expert opinionProviding insight into the future development of MSC and exosome-based therapies and to encourage the scientific community to focus on the identified gaps, develop appropriate guidelines, and enhance the clinical application of these therapies.
C1 [Adelipour, Maryam; Kim, Jeongkwon] Chungnam Natl Univ, Dept Chem, Daejeon, South Korea.
   [Adelipour, Maryam] Ahvaz Jundishapur Univ Med Sci, Dept Biochem, Ahvaz, Iran.
   [Lubman, David M.] Univ Michigan, Dept Surg, Med Ctr, Ann Arbor, MI USA.
C3 Chungnam National University; Ahvaz Jundishapur University of Medical
   Sciences (AJUMS); University of Michigan System; University of Michigan
RP Kim, J (corresponding author), Chungnam Natl Univ, Dept Chem, Daejeon, South Korea.
EM jkkim48105@cnu.ac.kr
OI Lubman, David/0000-0001-7731-0232
FU Brain Pool Program - Ministry of Science and ICT through the National
   Research Foundation of Korea [2022H1D3A2A01063847]; Ministry of
   Education through the National Research Foundation of Korea
   [2016R1D1A1B02008854]; Basic Science Research Capacity Enhancement
   Project through the Korea Basic Science Institute - Ministry of
   Education [2019R1A6C1010030]; National Cancer Institute [1R01 CA258240]
FX This paper was funded by the Brain Pool Program funded by the Ministry
   of Science and ICT through the National Research Foundation of Korea
   (grant 2022H1D3A2A01063847), the Basic Science Research Program funded
   by the Ministry of Education through the National Research Foundation of
   Korea (grant 2016R1D1A1B02008854), the Basic Science Research Capacity
   Enhancement Project through the Korea Basic Science Institute (National
   Research Facilities and Equipment Center) funded by the Ministry of
   Education (grant 2019R1A6C1010030), and the National Cancer Institute
   (grant 1R01 CA258240 to DM Lubman).
CR Adelipour M, 2016, NEOPLASMA, V63, P911, DOI 10.4149/neo_2016_610
   Adelipour M, 2022, BBA-MOL BASIS DIS, V1868, DOI 10.1016/j.bbadis.2022.166412
   Aghayan HR, 2022, STEM CELL RES THER, V13, DOI 10.1186/s13287-022-02953-6
   Alessio N, 2017, CELL CYCLE, V16, P33, DOI 10.1080/15384101.2016.1211215
   Allameh A, 2016, CELL J, V18
   Araújo RS, 2020, EXP EYE RES, V194, DOI 10.1016/j.exer.2020.108027
   Assoni A, 2017, STEM CELLS DEV, V26, P206, DOI 10.1089/scd.2016.0218
   Atala A, 2012, J PEDIATR SURG, V47, P17, DOI 10.1016/j.jpedsurg.2011.10.013
   Atluri S, 2022, PAIN PHYSICIAN, V25, P193
   Baak LM, 2022, LANCET NEUROL, V21, P528, DOI 10.1016/S1474-4422(22)00117-X
   Bi YK, 2022, STEM CELL RES THER, V13, DOI 10.1186/s13287-022-03142-1
   Burton JB, 2023, MASS SPECTROM REV, V42, P779, DOI 10.1002/mas.21738
   Capomaccio S, 2019, STEM CELLS INT, V2019, DOI 10.1155/2019/4957806
   Chen PF, 2019, THERANOSTICS, V9, P2439, DOI 10.7150/thno.31017
   Chen S, 2019, CELL PROLIFERAT, V52, DOI 10.1111/cpr.12669
   Chen YD, 2019, CURR STEM CELL RES T, V14, P579, DOI 10.2174/1574888X14666190429141421
   Choi JS, 2015, CELL PHYSIOL BIOCHEM, V36, P85, DOI 10.1159/000374055
   Chu MP, 2022, STEM CELL REV REP, V18, P2152, DOI 10.1007/s12015-022-10398-w
   Chun S, 2022, LUPUS, V31, P1245, DOI 10.1177/09612033221111957
   Coelho HRS, 2023, STEM CELL RES THER, V14, DOI 10.1186/s13287-023-03294-8
   Davidson SM, 2023, CARDIOVASC RES, V119, P45, DOI 10.1093/cvr/cvac031
   de Celis-Ruiz E, 2022, CELL TRANSPLANT, V31, DOI 10.1177/09636897221083863
   Ding DC, 2011, CELL TRANSPLANT, V20, P5, DOI 10.3727/096368910X
   Dominici M, 2006, CYTOTHERAPY, V8, P315, DOI 10.1080/14653240600855905
   Drzeniek NM, 2021, BIOFABRICATION, V13, DOI 10.1088/1758-5090/ac0a32
   Duffy MM, 2011, EUR J IMMUNOL, V41, P2840, DOI 10.1002/eji.201141499
   Ebrahim N, 2020, MOL DIAGN THER, V24, P683, DOI 10.1007/s40291-020-00491-6
   Elshaer SL, 2018, STEM CELL RES THER, V9, DOI 10.1186/s13287-018-1059-y
   Escacena-Acosta N., 2019, STEM CELLS CONCEPT P, P41
   Esmaeilzade B, 2019, PHYSIOL BEHAV, V199, P265, DOI 10.1016/j.physbeh.2018.11.034
   Fu SY, 2020, NANOIMPACT, V20, DOI 10.1016/j.impact.2020.100261
   García JR, 2019, BIOMATERIALS, V220, DOI 10.1016/j.biomaterials.2019.119403
   Gargett CE, 2009, BIOL REPROD, V80, P1136, DOI 10.1095/biolreprod.108.075226
   Gregoire C, 2022, FRONT IMMUNOL, V13, DOI 10.3389/fimmu.2022.932360
   Guo L, 2020, STEM CELL RES THER, V11, DOI 10.1186/s13287-020-01910-5
   Hade MD, 2021, CELLS-BASEL, V10, DOI 10.3390/cells10081959
   Han CS, 2019, BIOMATER SCI-UK, V7, P2920, DOI 10.1039/c9bm00101h
   Ho KKW, 2022, J ORTHOP TRANSL, V37, P69, DOI 10.1016/j.jot.2022.07.012
   Hombach AA, 2020, CELLS-BASEL, V9, DOI 10.3390/cells9040873
   Huang TW, 2023, REGEN THER, V22, P90, DOI 10.1016/j.reth.2022.12.007
   Hynes K, 2014, STEM CELLS DEV, V23, P1084, DOI 10.1089/scd.2013.0111
   Ishiuchi N, 2020, STEM CELL RES THER, V11, DOI 10.1186/s13287-020-01642-6
   Izadi M, 2022, STEM CELL RES THER, V13, DOI 10.1186/s13287-022-02941-w
   Jalaludin I, 2023, MASS SPECTROM REV, V42, P844, DOI 10.1002/mas.21749
   Jalaludin I, 2021, MASS SPECTROM LETT, V12, P93, DOI 10.5478/MSL.2021.12.3.93
   Janockova J, 2021, J BIOMED SCI, V28, DOI 10.1186/s12929-021-00736-4
   Jia ZF, 2018, CELL BIOL INT, V42, P262, DOI 10.1002/cbin.10903
   Jiang DA, 2016, CELL DEATH DIS, V7, DOI 10.1038/cddis.2016.358
   Jiang YH, 2021, CELL PROLIFERAT, V54, DOI 10.1111/cpr.12956
   Jin W, 2018, PEERJ, V6, DOI 10.7717/peerj.6072
   Jing H, 2018, TRANSL RES, V196, P1, DOI 10.1016/j.trsl.2018.01.005
   Farkhad NK, 2022, STEM CELL RES THER, V13, DOI 10.1186/s13287-022-02920-1
   Kassis I, 2006, BONE MARROW TRANSPL, V37, P967, DOI 10.1038/sj.bmt.1705358
   Ke DX, 2020, BIOFABRICATION, V12, DOI 10.1088/1758-5090/ab5354
   Kim CW, 2020, ACS APPL BIO MATER, V3, P1646, DOI 10.1021/acsabm.9b01215
   Kim HK, 2019, STEM CELLS, V37, P77, DOI 10.1002/stem.2920
   Kim YE, 2019, INT J MOL SCI, V20, DOI 10.3390/ijms20102477
   Kostennikov A, 2022, BIOLOGY-BASEL, V11, DOI 10.3390/biology11121853
   Kwon DG, 2022, INT J MOL SCI, V23, DOI 10.3390/ijms23031618
   Kwon S, 2021, J CONTROL RELEASE, V330, P15, DOI 10.1016/j.jconrel.2020.11.062
   Lee J, 2022, STROKE, V53, P20, DOI 10.1161/STROKEAHA.121.034505
   Li HJ, 2019, STEM CELLS INT, V2019, DOI 10.1155/2019/9671206
   Li J, 2018, MOL MED REP, V18, P4969, DOI 10.3892/mmr.2018.9501
   Li LM, 2020, NANO LETT, V20, P4298, DOI 10.1021/acs.nanolett.0c00929
   Li M, 2023, CELL TRANSPLANT, V32, DOI 10.1177/09636897221149130
   Li YH, 2019, CELL MOL IMMUNOL, V16, P908, DOI 10.1038/s41423-019-0204-6
   Lin CC, 2020, BIOMATER SCI-UK, V8, P4779, DOI 10.1039/d0bm01012j
   Lin YT, 2021, BIOMEDICINES, V9, DOI 10.3390/biomedicines9080929
   Ling L, 2022, STEM CELL RES THER, V13, DOI 10.1186/s13287-022-02759-6
   Liu W, 2020, J NEUROINFLAMM, V17, DOI 10.1186/s12974-020-1726-7
   Liu X., 2023, REGEN BIOMATER, V10, P10
   Liu XL, 2020, J CELL PHYSIOL, V235, P8010, DOI 10.1002/jcp.29456
   Lv HJ, 2021, STEM CELL RES THER, V12, DOI 10.1186/s13287-021-02328-3
   Machado Cíntia de Vasconcellos, 2013, Rev. Bras. Hematol. Hemoter., V35, P62, DOI 10.5581/1516-8484.20130017
   Mao AS, 2015, P NATL ACAD SCI USA, V112, P14452, DOI 10.1073/pnas.1508520112
   Margiana R, 2022, STEM CELL RES THER, V13, DOI 10.1186/s13287-022-03054-0
   Marote A, 2016, FRONT PHARMACOL, V7, DOI 10.3389/fphar.2016.00231
   Mason C, 2008, REGEN MED, V3, P1, DOI 10.2217/17460751.3.1.1
   Meligy FY, 2022, PHARMACEUTICS, V14, DOI 10.3390/pharmaceutics14071322
   Mendes D, 2019, STEM CELL REV REP, V15, P463, DOI 10.1007/s12015-019-09897-0
   Moll G, 2022, STEM CELL TRANSL MED, V11, P2, DOI 10.1093/stcltm/szab005
   Mori D, 2023, CELL TRANSPLANT, V32, DOI 10.1177/09636897221148457
   Morrison TJ, 2017, AM J RESP CRIT CARE, V196, P1275, DOI 10.1164/rccm.201701-0170OC
   Mukhamedshina Y, 2019, BIOMOLECULES, V9, DOI 10.3390/biom9120811
   Musina RA, 2008, B EXP BIOL MED+, V145, P539, DOI 10.1007/s10517-008-0136-0
   Naji A, 2019, CELL MOL LIFE SCI, V76, P3323, DOI 10.1007/s00018-019-03125-1
   Otsuka R, 2020, INFLAMM REGEN, V40, DOI 10.1186/s41232-020-00125-8
   Parate D, 2020, STEM CELL RES THER, V11, DOI 10.1186/s13287-020-1566-5
   Park S, 2021, INT J MOL SCI, V22, DOI 10.3390/ijms22105288
   Pitacco P., 2022, ACTA BIOMATER, DOI [10.2139/ssrn.4084241, DOI 10.2139/SSRN.4084241]
   Rackham CL, 2020, STEM CELLS, V38, P574, DOI 10.1002/stem.3134
   Regmi S, 2019, EUR J CELL BIOL, V98, DOI 10.1016/j.ejcb.2019.04.002
   Reza-Zaldivar EE, 2019, NEURAL REGEN RES, V14, P1626, DOI 10.4103/1673-5374.255978
   Rong XL, 2019, STEM CELL RES THER, V10, DOI 10.1186/s13287-019-1204-2
   Rostami M, 2022, MOL NEUROBIOL, V59, P3449, DOI 10.1007/s12035-022-02774-x
   Rotter N, 2008, STEM CELLS DEV, V17, P509, DOI 10.1089/scd.2007.0180
   Roubelakis MG, 2007, STEM CELLS DEV, V16, P931, DOI 10.1089/scd.2007.0036
   Sahu N, 2021, ADV HEALTHC MATER, V10, DOI 10.1002/adhm.202002118
   Saleh M, 2022, GENE REP, V29, DOI 10.1016/j.genrep.2022.101691
   Schosserer Markus, 2015, BMC Res Notes, V8, P767, DOI [10.1186/s13104-015-1686-7, 10.1186/s13104-015-1686-7]
   Sekiya I, 2022, J ORTHOP SCI, V27, P821, DOI 10.1016/j.jos.2021.04.015
   Sel Figen Abatay, 2022, Adv Exp Med Biol, V1387, P25, DOI 10.1007/5584_2022_713
   Sengupta V, 2020, STEM CELLS DEV, V29, P747, DOI 10.1089/scd.2020.0080
   ShamsEldeen AM, 2019, J CELL PHYSIOL, V234, P10942, DOI 10.1002/jcp.27947
   Sheykhhasan M., 2021, BIOMED RES INT, V2021, P1
   Shi S, 2003, J BONE MINER RES, V18, P696, DOI 10.1359/jbmr.2003.18.4.696
   Song L, 2004, FASEB J, V18, P980, DOI 10.1096/fj.03-1100fje
   Song N, 2020, TRENDS PHARMACOL SCI, V41, P653, DOI 10.1016/j.tips.2020.06.009
   Su N, 2017, BIOMATERIALS, V141, P74, DOI 10.1016/j.biomaterials.2017.06.028
   Sun JC, 2020, STEM CELL RES THER, V11, DOI 10.1186/s13287-020-01881-7
   Sun XD, 2023, J PERS MED, V13, DOI 10.3390/jpm13020180
   Syromiatnikova V, 2022, INT J MOL SCI, V23, DOI 10.3390/ijms231810522
   Théry C, 2018, J EXTRACELL VESICLES, V7, DOI 10.1080/20013078.2018.1535750
   Veceric-Haler Z, 2022, TRANSPL INT, V35, DOI 10.3389/ti.2022.10772
   Wang DQ, 2019, J CELL MOL MED, V23, P1528, DOI 10.1111/jcmm.14060
   Wang FF, 2019, SECUR COMMUN NETW, DOI 10.1155/2019/2838615
   Wang LX, 2019, ACS OMEGA, V4, P22638, DOI 10.1021/acsomega.9b03561
   Wang TZ, 2006, INT J CARDIOL, V109, P74, DOI 10.1016/j.ijcard.2005.05.072
   Wang ZG, 2020, STEM CELL RES THER, V11, DOI 10.1186/s13287-020-02032-8
   Wei HX, 2019, INT J NANOMED, V14, P8603, DOI 10.2147/IJN.S218988
   Wei WM, 2021, FRONT PHARMACOL, V11, DOI 10.3389/fphar.2020.590470
   Wu Q, 2023, BIOACT MATER, V20, P208, DOI 10.1016/j.bioactmat.2022.05.031
   Wu ZC, 2021, EXP BIOL MED, V246, P851, DOI 10.1177/1535370220978650
   Yagyu T, 2019, CIRC J, V83, P1590, DOI 10.1253/circj.CJ-18-1179
   Yang JY, 2020, INT J NANOMED, V15, P5911, DOI 10.2147/IJN.S249129
   Yang JT, 2021, STEM CELL RES THER, V12, DOI 10.1186/s13287-021-02649-3
   Yang R., 2020, CELL DEATH DIS, V11, P603, DOI [10.1038/s41419-020-02788-0, DOI 10.1038/S41419-020-02788-0]
   Yu YR, 2021, Engineered Regeneration, V2, P96, DOI [10.1016/j.engreg.2021.08.003, 10.1016/j.engreg.2021.08.003, DOI 10.1016/J.ENGREG.2021.08.003]
   Zang L, 2022, STEM CELL RES THER, V13, DOI 10.1186/s13287-022-02848-6
   Zhang C, 2022, STEM CELL RES THER, V13, DOI 10.1186/s13287-022-03143-0
   Zhang L, 2021, INT J NANOMED, V16, P1575, DOI 10.2147/IJN.S293067
   Zhang YT, 2021, ACS APPL MATER INTER, V13, P18472, DOI 10.1021/acsami.0c22671
   Zhao J, 2015, AM J PHYSIOL-RENAL, V308, pF1474, DOI 10.1152/ajprenal.00512.2014
   Zhao YX, 2019, STEM CELLS INT, V2019, DOI 10.1155/2019/9071720
   Zheng J, 2019, CELL PROLIFERAT, V52, DOI 10.1111/cpr.12546
   Zheng XB, 2019, GASTROENTEROL REP, V7, P127, DOI 10.1093/gastro/goy017
   Zhou T, 2021, J HEMATOL ONCOL, V14, DOI 10.1186/s13045-021-01037-x
   Zhu YG, 2022, STEM CELL RES THER, V13, DOI 10.1186/s13287-022-02900-5
   Zhu ZM, 2021, STEM CELL RES THER, V12, DOI 10.1186/s13287-021-02306-9
   Zimmermann JA, 2014, CYTOTHERAPY, V16, P331, DOI 10.1016/j.jcyt.2013.09.004
   Zou YX, 2023, REGEN THER, V22, P181, DOI 10.1016/j.reth.2023.01.006
NR 141
TC 21
Z9 23
U1 2
U2 21
PU TAYLOR & FRANCIS LTD
PI ABINGDON
PA 2-4 PARK SQUARE, MILTON PARK, ABINGDON OR14 4RN, OXON, ENGLAND
SN 1471-2598
EI 1744-7682
J9 EXPERT OPIN BIOL TH
JI Expert Opin. Biol. Ther.
PD JUN 3
PY 2023
VL 23
IS 6
SI SI
BP 491
EP 507
DI 10.1080/14712598.2023.2211203
EA MAY 2023
PG 17
WC Biotechnology & Applied Microbiology; Medicine, Research & Experimental
WE Science Citation Index Expanded (SCI-EXPANDED)
SC Biotechnology & Applied Microbiology; Research & Experimental Medicine
GA K0CH3
UT WOS:000984804900001
PM 37147781
OA Green Submitted
DA 2026-02-11
ER

PT J
AU Swanson, WB
   Mishina, Y
AF Swanson, W. Benton
   Mishina, Yuji
TI New paradigms in regenerative engineering: Emerging role of
   extracellular vesicles paired with instructive biomaterials
SO BIOCELL
LA English
DT Article
DE Biomaterials; Extracellular vesicles; Mesenchymal stem cells;
   Regenerative medicine; Tissue engineering
ID OSTEOGENIC DIFFERENTIATION; CONTROLLED-RELEASE; EXOSOMES MEDIATE;
   STEM-CELLS; SCAFFOLDS; BIOLOGY
AB Mesenchymal stem cells (MSCs) have long been regarded as critical components of regenerative medicine strategies, given their multipotency and persistence in a variety of tissues. Recently, the specific role of MSCs in mediating regenerative outcomes has been attributed (in part) to secreted factors from transplanted cells, namely extracellular vesicles. This viewpoint manuscript highlights the promise of cell-derived extracellular vesicles as agents of regeneration, enhanced by synergy with appropriate biomaterials platforms. Extracellular vesicles are a potentially interesting regenerative tool to enhance the synergy between MSCs and biomaterials. As a result, we believe these technologies will improve patient outcomes through efficient therapeutic strategies resulting in predictable patient outcomes.
C1 [Swanson, W. Benton; Mishina, Yuji] Univ Michigan, Sch Dent, Dept Biol & Mat Sci & Prosthodont, Ann Arbor, MI 48109 USA.
C3 University of Michigan System; University of Michigan
RP Mishina, Y (corresponding author), Univ Michigan, Sch Dent, Dept Biol & Mat Sci & Prosthodont, Ann Arbor, MI 48109 USA.
EM mishina@umich.edu
FU National Institutes of Health (NIH) [R01-DE027662, F30-DE029359];
   National Institute of Dental and Craniofacial Research [F30DE029359,
   R01DE027662] Funding Source: NIH RePORTER
FX This work was supported by the National Institutes of Health (NIH):
   R01-DE027662 (YM), F30-DE029359 (WBS).
CR Agmon G, 2016, CURR OPIN SOLID ST M, V20, P193, DOI 10.1016/j.cossms.2016.02.001
   Akuma P, 2019, FRONT SUSTAIN FOOD S, V3, DOI 10.3389/fsufs.2019.00023
   Alvarez-Erviti L, 2011, NAT BIOTECHNOL, V29, P341, DOI 10.1038/nbt.1807
   An Y, 2019, BIOCHEM BIOPH RES CO, V516, P551, DOI 10.1016/j.bbrc.2019.06.084
   Bahr MM, 2020, INT J VET SCI MED, V8, P1, DOI 10.1080/23144599.2019.1704992
   Breuls Roel G M, 2008, Open Orthop J, V2, P103, DOI 10.2174/1874325000802010103
   Charoenviriyakul C, 2018, INT J PHARMACEUT, V553, P1, DOI 10.1016/j.ijpharm.2018.10.032
   Chen YH, 2018, STEM CELL RES THER, V9, DOI 10.1186/s13287-018-1047-2
   Chen YS, 2020, TZU CHI MED J, V32, P113, DOI 10.4103/tcmj.tcmj_182_19
   Ching RC, 2015, NEURAL REGEN RES, V10, P743, DOI 10.4103/1673-5374.156968
   Colao IL, 2018, TRENDS MOL MED, V24, P242, DOI 10.1016/j.molmed.2018.01.006
   Cui YZ, 2016, FEBS LETT, V590, P185, DOI 10.1002/1873-3468.12024
   Dai JL, 2019, J EXP MED, V216, P2883, DOI 10.1084/jem.20190158
   DiStefano TJ, 2022, ADV HEALTHC MATER, V11, DOI 10.1002/adhm.202100596
   Duan MN, 2020, STEM CELL RES THER, V11, DOI 10.1186/s13287-020-01971-6
   El Baradie KBY, 2020, FRONT CELL DEV BIOL, V8, DOI 10.3389/fcell.2020.00181
   Février B, 2004, CURR OPIN CELL BIOL, V16, P415, DOI 10.1016/j.ceb.2004.06.003
   FRIEDENSTEIN AJ, 1970, CELL TISSUE KINET, V3, P393, DOI 10.1111/j.1365-2184.1970.tb00347.x
   Garaeva L, 2021, SCI REP-UK, V11, DOI 10.1038/s41598-021-85833-y
   Greenberg-Worisek AJ, 2018, TISSUE ENG PART B-RE, V24, P493, DOI [10.1089/ten.teb.2018.0114, 10.1089/ten.TEB.2018.0114]
   Gupte MJ, 2018, ACTA BIOMATER, V82, P1, DOI 10.1016/j.actbio.2018.10.016
   Ha DH, 2020, CELLS-BASEL, V9, DOI 10.3390/cells9051157
   Hoffman T, 2019, TISSUE ENG PT A, V25, P679, DOI [10.1089/ten.tea.2019.0032, 10.1089/ten.TEA.2019.0032]
   Hu GW, 2015, STEM CELL RES THER, V6, DOI 10.1186/scrt546
   Huynh N, 2016, J DENT RES, V95, P673, DOI 10.1177/0022034516633189
   Ibrahim AGE, 2014, STEM CELL REP, V2, P606, DOI 10.1016/j.stemcr.2014.04.006
   Jafari D, 2020, BIODRUGS, V34, P567, DOI 10.1007/s40259-020-00434-x
   Jang Hyeon-Ki, 2010, Int J Stem Cells, V3, P80
   Jayaraman P, 2021, FRONT CELL DEV BIOL, V9, DOI 10.3389/fcell.2021.648472
   Kabat M, 2020, STEM CELL TRANSL MED, V9, P17, DOI 10.1002/sctm.19-0202
   Khademhosseini A, 2016, NAT PROTOC, V11, P1775, DOI 10.1038/nprot.2016.123
   Kim J, 2021, EXTRACELL VESICLES C, V2, P3, DOI 10.20517/evcna.2020.01
   Kitami M, 2016, J CELL PHYSIOL, V231, P1974, DOI 10.1002/jcp.25302
   LANGER R, 1993, SCIENCE, V260, P920, DOI 10.1126/science.8493529
   Langer R, 2016, J PEDIATR SURG, V51, P8, DOI 10.1016/j.jpedsurg.2015.10.022
   Leach JK, 2018, ACS BIOMATER SCI ENG, V4, P1115, DOI 10.1021/acsbiomaterials.6b00741
   Lee C, 2012, CIRCULATION, V126, P2601, DOI 10.1161/CIRCULATIONAHA.112.114173
   Lee JH, 2021, J TISSUE ENG, V12, DOI 10.1177/20417314211019015
   Lenas P, 2018, REGEN MED, V13, P7, DOI 10.2217/rme-2017-0126
   Loh QL, 2013, TISSUE ENG PART B-RE, V19, P485, DOI [10.1089/ten.teb.2012.0437, 10.1089/ten.TEB.2012.0437]
   Man K, 2020, NANOMATERIALS-BASEL, V10, DOI 10.3390/nano10091838
   Mendt M, 2018, JCI INSIGHT, V3, DOI 10.1172/jci.insight.99263
   Moghadasi S, 2021, J TRANSL MED, V19, DOI 10.1186/s12967-021-02980-6
   Muhammad G, 2017, SCI REP-UK, V7, DOI 10.1038/s41598-017-04484-0
   Narayanan R, 2016, STEM CELLS INT, V2016, DOI 10.1155/2016/3808674
   Phinney DG, 2019, CYTOTHERAPY, V21, P782, DOI 10.1016/j.jcyt.2019.04.003
   Pinho AG, 2020, PHARMACEUTICALS-BASE, V13, DOI 10.3390/ph13020031
   Quesenberry PJ, 2010, ADV DRUG DELIVER REV, V62, P1141, DOI 10.1016/j.addr.2010.06.001
   Rani S, 2015, MOL THER, V23, P812, DOI 10.1038/mt.2015.44
   Riau AK, 2019, FRONT PHARMACOL, V10, DOI 10.3389/fphar.2019.01368
   Rocha S, 2019, ADV SCI, V6, DOI 10.1002/advs.201800948
   Saha P, 2019, SCI TRANSL MED, V11, DOI 10.1126/scitranslmed.aau1168
   Sanz-Nogues Clara, 2021, Biomater Biosyst, V2, P100018, DOI [10.1016/j.bbiosy.2021.100018, 10.1016/j.bbiosy.2021.100018]
   Schmidt C, 2012, NAT BIOTECHNOL, V30, P479, DOI 10.1038/nbt0612-479
   Sensebé L, 2013, STEM CELL RES THER, V4, DOI 10.1186/scrt217
   Shi Q, 2017, FRONT PHYSIOL, V8, DOI 10.3389/fphys.2017.00904
   Smith LA, 2009, TISSUE ENG PT A, V15, P1855, DOI 10.1089/ten.tea.2008.0227
   Squillaro T, 2016, CELL TRANSPLANT, V25, P829, DOI 10.3727/096368915X689622
   Swanson WB, 2021, BIOMATERIALS, V272, DOI 10.1016/j.biomaterials.2021.120769
   Swanson WB, 2020, ACTA BIOMATER, V118, P215, DOI 10.1016/j.actbio.2020.09.052
   Swanson WB, 2020, J CONTROL RELEASE, V324, P679, DOI 10.1016/j.jconrel.2020.06.006
   Tan SSH, 2021, TISSUE ENG PART B-RE, V27, P1, DOI [10.1089/ten.TEB.2019.0326, 10.1089/ten.teb.2019.0326]
   ten Ham RMT, 2020, CYTOTHERAPY, V22, P388, DOI 10.1016/j.jcyt.2020.03.432
   Théry C, 2018, J EXTRACELL VESICLES, V7, DOI 10.1080/20013078.2018.1535750
   van Niel G, 2018, NAT REV MOL CELL BIO, V19, P213, DOI 10.1038/nrm.2017.125
   Williams DF, 2019, FRONT BIOENG BIOTECH, V7, DOI 10.3389/fbioe.2019.00127
   Witwer KW, 2019, J EXTRACELL VESICLES, V8, DOI 10.1080/20013078.2019.1609206
   Yamaguchi T, 2015, INT J CARDIOL, V178, P239, DOI 10.1016/j.ijcard.2014.10.144
   YINGST DR, 1984, J GEN PHYSIOL, V83, P19, DOI 10.1085/jgp.83.1.19
   Yuyama K, 2014, J BIOL CHEM, V289, P24488, DOI 10.1074/jbc.M114.577213
   Zeh N, 2019, PLOS ONE, V14, DOI 10.1371/journal.pone.0221679
   Zhang G, 2020, BIOMATERIALS SCI INT
   Zhang HC, 2012, STEM CELLS DEV, V21, P3289, DOI 10.1089/scd.2012.0095
   Zhang KY, 2018, ACS APPL MATER INTER, V10, P30081, DOI 10.1021/acsami.8b08449
[truncated: 964,559 more chars]
